# Supplementary material for: Transcriptome-wide N6-methyladenosine methylome profiling of porcine muscle and adipose tissues reveals a potential mechanism for transcriptional regulation and differential methylation pattern
Source: BMC Genomics. 2017 Apr 28;18:336. doi: 10.1186/s12864-017-3719-1 (PMC5410061; doi:10.1186/s12864-017-3719-1)
Supplement: Supplementary file 3 — data 1. m6A peaks and related genes in muscle and adipose tissues. (XLS 3209 kb) [file 12864_2017_3719_MOESM3_ESM.xls]

## Sheet: Book1 Peaks in LM
Supplemental Data 1. m6A peaks in LM
chr	start	end	description	raw reads of sample1	raw reads of sample 2	M value rescaled	A value rescaled	#NAME?
1	9189819	9190219	unique_peak1	100	73	0.412266	6.41559	1.09755
1	10383477	10383914	unique_peak1	101	91	0.11241	6.57977	0.374196
1	10430817	10431404	unique_peak1	120	104	0.168832	6.79866	0.492873
1	13885851	13886437	unique_peak1	164	100	0.673539	6.99498	3.42565
1	21319978	21320560	unique_peak1	111	88	0.295534	6.6235	0.788056
1	21999952	22000336	unique_peak1	80	60	0.371758	6.11662	0.866757
1	24697016	24697953	unique_peak1	177	134	0.364642	7.25914	1.43226
1	24934160	24935035	unique_peak1	275	179	0.584112	7.78391	4.3338
1	24946939	24948289	unique_peak1	343	200	0.743515	8.02281	7.97522
1	28370824	28371540	unique_peak1	560	495	0.147875	9.02813	0.929905
1	29123722	29124517	unique_peak1	169	113	0.542046	7.10391	2.50063
1	29827174	29827832	unique_peak1	110	115	-0.0996878	6.80814	0.348752
1	32069218	32069763	unique_peak1	93	94	-0.0520396	6.54384	0.3057
1	35136766	35137159	unique_peak1	95	73	0.338819	6.37886	0.875976
1	38605193	38605449	unique_peak1	95	12	2.84783	5.12436	15.952
1	39459596	39460040	unique_peak1	92	76	0.235558	6.38457	0.593988
1	47895066	47895664	unique_peak1	115	88	0.346297	6.64888	0.977991
1	49647294	49647881	unique_peak1	120	88	0.407345	6.67941	1.25311
1	49880318	49881368	unique_peak1	457	499	-0.157159	8.8872	0.897728
1	59275160	59275681	unique_peak1	100	120	-0.297144	6.77029	0.783958
1	80720632	80721211	unique_peak1	140	114	0.258874	6.97493	0.79812
1	83291149	83291454	unique_peak1	98	77	0.307384	6.43909	0.801324
1	84416598	84417030	unique_peak1	96	43	1.10383	6.01135	4.66274
1	93051246	93051670	unique_peak1	84	35	1.2023	5.77107	4.66636
1	110465974	110466493	unique_peak1	101	88	0.160239	6.55585	0.441618
1	118180562	118181103	unique_peak1	108	85	0.305726	6.57913	0.803416
1	125475844	125476359	unique_peak1	112	94	0.214271	6.67699	0.573809
1	128013279	128014271	unique_peak1	293	88	1.69163	7.32155	24.4521
1	128014323	128015556	unique_peak1	326	53	2.56636	7.03807	46.3724
1	128283110	128283691	unique_peak1	122	155	-0.378609	7.0961	1.27095
1	128285100	128285989	unique_peak1	172	210	-0.320858	7.56067	1.26604
1	129024853	129025770	unique_peak1	510	482	0.0511497	8.94145	0.372679
1	134769964	134770600	unique_peak1	153	109	0.450585	7.00665	1.71634
1	137104087	137104592	unique_peak1	117	99	0.202903	6.74531	0.561037
1	142577315	142577630	unique_peak1	118	90	0.351173	6.68338	1.01551
1	142577985	142578361	unique_peak1	120	85	0.456813	6.65467	1.47111
1	142579286	142579940	unique_peak1	162	125	0.336828	7.14569	1.18703
1	142760425	142761210	unique_peak1	140	124	0.13858	7.03507	0.463553
1	142765384	142765949	unique_peak1	112	48	1.16942	6.19942	5.72872
1	142766298	142767227	unique_peak1	218	127	0.741322	7.37066	5.17464
1	144622108	144622868	unique_peak1	181	119	0.566716	7.19025	2.86312
1	144995767	144996059	unique_peak1	82	68	0.229255	6.22315	0.547638
1	145937050	145937420	unique_peak1	73	51	0.471305	5.93609	1.08341
1	146062850	146063231	unique_peak1	125	179	-0.5502	7.21675	2.56901
1	146064428	146064841	unique_peak1	162	187	-0.24048	7.43435	0.793602
1	154775148	154775605	unique_peak1	90	93	-0.0836939	6.51274	0.320121
1	155373232	155373777	unique_peak1	108	120	-0.186873	6.82543	0.489473
1	155849239	155849766	unique_peak1	109	85	0.318937	6.58573	0.849626
1	156033965	156034335	unique_peak1	70	51	0.411437	5.90616	0.889546
1	181024797	181025268	unique_peak1	109	106	0.0037347	6.74333	0.302049
1	182101913	182102452	unique_peak1	106	83	0.312883	6.54876	0.814208
1	183918725	183919879	unique_peak1	249	199	0.288981	7.78835	1.29535
1	201688617	201689060	unique_peak1	112	74	0.555307	6.50647	1.84041
1	206216105	206216694	unique_peak1	113	97	0.182162	6.70579	0.505804
1	207102788	207103046	unique_peak1	58	38	0.558646	5.56473	1.13178
1	232191178	232191616	unique_peak1	90	85	0.0446302	6.44858	0.320999
1	241950288	241951008	unique_peak1	147	127	0.174456	7.08723	0.532752
1	245526206	245526537	unique_peak1	120	108	0.114894	6.82563	0.397144
1	245648495	245648892	unique_peak1	74	66	0.125073	6.12863	0.377611
1	251758761	251759194	unique_peak1	86	88	-0.0698655	6.4408	0.312327
1	257372609	257373111	unique_peak1	96	70	0.413516	6.3565	1.12673
1	264041248	264042093	unique_peak1	274	209	0.356468	7.89248	1.94077
1	264141042	264141713	unique_peak1	206	213	-0.0816651	7.70063	0.36435
1	264234693	264235290	unique_peak1	129	93	0.432274	6.77073	1.44663
1	266090878	266091136	unique_peak1	72	73	-0.0573906	6.18076	0.307062
1	266266124	266266418	unique_peak1	99	94	0.0374697	6.58859	0.311262
1	267545284	267546471	unique_peak1	328	245	0.387557	8.13629	2.57872
1	267879769	267880320	unique_peak1	114	104	0.0952604	6.76188	0.365385
1	268035968	268036212	unique_peak1	157	150	0.0306344	7.25372	0.312459
1	269813293	269813975	unique_peak1	171	83	0.999538	6.89209	6.6769
1	269819481	269820224	unique_peak1	202	66	1.56549	6.84883	15.2991
1	278511770	278513094	unique_peak1	259	255	-0.0104256	7.99479	0.301457
1	284659629	284659908	unique_peak1	76	71	0.0593084	6.19958	0.32483
1	293477533	293477915	unique_peak1	112	80	0.444276	6.56199	1.33394
1	293704306	293704727	unique_peak1	118	95	0.274005	6.72196	0.75563
1	294009889	294010229	unique_peak1	105	95	0.106655	6.63829	0.371238
1	294559404	294559783	unique_peak1	95	84	0.138881	6.47883	0.423087
1	297475012	297475396	unique_peak1	87	73	0.212947	6.31593	0.532092
1	297560753	297561076	unique_peak1	68	69	-0.0587408	6.09991	0.307417
1	299470698	299471090	unique_peak1	79	76	0.0177379	6.27566	0.30667
1	301560198	301560575	unique_peak1	125	101	0.269228	6.80704	0.77098
1	302134782	302135374	unique_peak1	111	92	0.232109	6.65521	0.61362
1	302561751	302562197	unique_peak1	108	120	-0.186873	6.82543	0.489473
1	302611372	302611828	unique_peak1	112	79	0.462198	6.55303	1.41015
1	302620217	302620660	unique_peak1	99	81	0.249773	6.48244	0.613754
1	302803862	302805180	unique_peak1	456	438	0.0273859	8.79177	0.320905
1	303865181	303865713	unique_peak1	127	103	0.263995	6.83244	0.76271
1	305531915	305532971	unique_peak1	218	66	1.67523	6.90371	18.1836
1	305534880	305535718	unique_peak1	190	63	1.54343	6.77171	14.2664
1	305536255	305536980	unique_peak1	198	68	1.49426	6.85565	14.0201
1	305538489	305539173	unique_peak1	194	121	0.642674	7.25207	3.65309
1	306494033	306494523	unique_peak1	98	93	0.0381976	6.57369	0.319317
1	306805766	306806264	unique_peak1	131	121	0.0782119	6.96984	0.356629
1	308166995	308167376	unique_peak1	101	115	-0.222009	6.74698	0.561037
1	309952160	309952763	unique_peak1	104	71	0.507981	6.42392	1.5138
1	311676855	311677386	unique_peak1	99	90	0.0995307	6.55756	0.357943
1	313899048	313899475	unique_peak1	123	94	0.348651	6.74418	1.03926
1	313925891	313926656	unique_peak1	149	131	0.14948	7.11913	0.477499
10	2731523	2732064	unique_peak1	97	35	1.40817	5.87401	6.71384
10	10474563	10475057	unique_peak1	156	138	0.140913	7.1894	0.469002
10	10595638	10595934	unique_peak1	74	10	2.73173	4.8253	12.0256
10	12287937	12288354	unique_peak1	112	94	0.214271	6.67699	0.573809
10	13582443	13583064	unique_peak1	165	155	0.0550888	7.31295	0.334598
10	13586241	13587288	unique_peak1	419	441	-0.104575	8.73562	0.530458
10	16743796	16744425	unique_peak1	148	80	0.844347	6.76202	4.43727
10	16927283	16927707	unique_peak1	90	92	-0.0682639	6.50503	0.311828
10	17113731	17114937	unique_peak1	883	959	-0.146995	9.83339	1.30799
10	21761604	21762047	unique_peak1	102	70	0.500338	6.39992	1.45668
10	24475031	24475751	unique_peak1	146	128	0.153421	7.08794	0.48141
10	28209436	28209795	unique_peak1	120	106	0.141611	6.81227	0.440691
10	28313333	28314615	unique_peak1	871	959	-0.166766	9.82351	1.59648
10	28518659	28519265	unique_peak1	115	91	0.298469	6.6728	0.817226
10	28917396	28917753	unique_peak1	145	134	0.0779584	7.11579	0.35139
10	28922983	28923315	unique_peak1	85	73	0.179691	6.2993	0.468523
10	28931093	28931579	unique_peak1	156	139	0.130571	7.19457	0.446842
10	28962094	28962479	unique_peak1	102	88	0.174352	6.56291	0.467469
10	28969256	28969958	unique_peak1	229	210	0.0911179	7.76666	0.41337
10	29075008	29075599	unique_peak1	150	117	0.320843	7.04306	1.04291
10	29289017	29289789	unique_peak1	244	222	0.102712	7.85226	0.43719
10	29915440	29915905	unique_peak1	84	76	0.105438	6.31951	0.367971
10	31964861	31965828	unique_peak1	236	135	0.768125	7.47153	5.93486
10	36360316	36360594	unique_peak1	78	53	0.51144	6.01061	1.2687
10	36391164	36391489	unique_peak1	86	67	0.318405	6.24667	0.764984
10	37312265	37313130	unique_peak1	222	123	0.81331	7.36085	6.12486
10	44183399	44183882	unique_peak1	249	174	0.481626	7.69202	2.85857
10	46152472	46153063	unique_peak1	107	93	0.164069	6.63662	0.459052
10	46681490	46681878	unique_peak1	98	92	0.0536277	6.56597	0.329757
10	51941682	51942193	unique_peak1	89	55	0.647555	6.13113	1.96969
10	61685335	61685780	unique_peak1	105	57	0.833637	6.2748	3.21373
10	65737090	65738242	unique_peak1	256	194	0.365455	7.79006	1.89081
10	69670748	69671407	unique_peak1	143	105	0.4069	6.93137	1.44914
10	69839835	69840122	unique_peak1	96	72	0.373438	6.37654	0.991071
10	70831399	70831934	unique_peak1	160	55	1.48889	6.5518	11.4124
10	70856813	70857594	unique_peak1	246	97	1.30066	7.26504	14.0583
10	70943245	70943805	unique_peak1	181	158	0.160723	7.39324	0.559691
10	71310707	71312413	unique_peak1	987	962	0.0094037	9.91609	0.30654
10	71313833	71314462	unique_peak1	119	99	0.227217	6.75746	0.627129
10	72510996	72511461	unique_peak1	97	19	2.25617	5.45001	12.5336
10	72512376	72513047	unique_peak1	183	32	2.44502	6.26691	25.05
10	75704237	75704567	unique_peak1	79	63	0.284524	6.14226	0.648198
10	75773737	75774075	unique_peak1	66	49	0.384136	5.83592	0.790273
10	76089655	76090039	unique_peak1	92	46	0.947755	6.02847	3.57105
10	76245853	76246209	unique_peak1	160	154	0.0201244	7.28619	0.307314
10	76246304	76246759	unique_peak1	250	225	0.118433	7.8794	0.485892
11	2495872	2496395	unique_peak1	101	70	0.486225	6.39286	1.38699
11	3040093	3041600	unique_peak1	1082	1392	-0.390374	10.2488	9.90392
11	5307448	5308012	unique_peak1	113	94	0.227016	6.68336	0.607506
11	5381932	5382856	unique_peak1	191	113	0.718093	7.19194	4.40208
11	7660400	7661183	unique_peak1	301	171	0.779932	7.81623	7.553
11	9035634	9036225	unique_peak1	118	114	0.0134773	6.85223	0.304807
11	12279775	12280230	unique_peak1	152	124	0.256736	7.09415	0.798859
11	14260449	14261192	unique_peak1	134	112	0.22128	6.93082	0.657409
11	15547726	15548484	unique_peak1	159	98	0.657879	6.9583	3.20248
11	18894101	18894813	unique_peak1	185	158	0.192172	7.40897	0.669209
11	49866468	49867184	unique_peak1	164	91	0.808188	6.92766	4.57939
11	50017606	50018136	unique_peak1	149	61	1.23968	6.57404	8.10901
11	56947511	56948020	unique_peak1	118	94	0.289112	6.71441	0.802422
11	73764965	73765468	unique_peak1	120	76	0.616291	6.57493	2.29122
11	84372950	84373863	unique_peak1	583	624	-0.127516	9.22395	0.792126
11	84681451	84682037	unique_peak1	116	75	0.58652	6.54119	2.06117
11	85003162	85003424	unique_peak1	73	69	0.0424617	6.15051	0.314892
12	151755	152133	unique_peak1	110	82	0.383254	6.56667	1.07605
12	163774	164252	unique_peak1	149	129	0.171506	7.10812	0.529378
12	976637	977479	unique_peak1	210	184	0.156108	7.60944	0.570658
12	1415932	1416600	unique_peak1	138	102	0.397198	6.8851	1.35936
12	3337518	3338762	unique_peak1	473	509	-0.136055	8.92633	0.753116
12	4661691	4662228	unique_peak1	163	102	0.636456	7.00473	3.11237
12	4707575	4708185	unique_peak1	128	153	-0.291094	7.12124	0.869304
12	5010703	5010972	unique_peak1	79	50	0.612099	5.97847	1.64187
12	5258600	5259362	unique_peak1	186	130	0.479389	7.27312	2.25923
12	5442903	5443372	unique_peak1	90	70	0.321148	6.31032	0.79523
12	5578704	5579065	unique_peak1	85	70	0.239397	6.26945	0.577781
12	5643446	5643701	unique_peak1	89	53	0.700023	6.1049	2.20746
12	6395632	6396223	unique_peak1	112	90	0.276332	6.64596	0.736051
12	12403578	12404169	unique_peak1	105	89	0.199764	6.59174	0.522898
12	13607174	13607774	unique_peak1	210	170	0.269636	7.55267	1.05064
12	14859737	14860783	unique_peak1	428	502	-0.260415	8.84421	1.88674
12	14951668	14952132	unique_peak1	98	86	0.149843	6.51786	0.444695
12	15099806	15100417	unique_peak1	149	100	0.535662	6.92604	2.17989
12	15102033	15102754	unique_peak1	155	129	0.228243	7.13649	0.710281
12	15155023	15155485	unique_peak1	83	85	-0.0711601	6.39068	0.312733
12	15285257	15285691	unique_peak1	104	84	0.268515	6.54365	0.679879
12	17120293	17120713	unique_peak1	92	92	-0.0368147	6.52075	0.302217
12	18162682	18163272	unique_peak1	123	92	0.379348	6.72883	1.16107
12	18170700	18171199	unique_peak1	109	92	0.206043	6.64218	0.546781
12	18200654	18201189	unique_peak1	109	93	0.190613	6.6499	0.514008
12	18415374	18415884	unique_peak1	116	104	0.120202	6.77435	0.400674
12	18790024	18790800	unique_peak1	141	120	0.195725	7.01673	0.603967
12	19322994	19324761	unique_peak1	958	1005	-0.0967157	9.92606	0.758171
12	19405169	19405652	unique_peak1	85	73	0.179691	6.2993	0.468523
12	19891090	19891663	unique_peak1	105	83	0.2993	6.54197	0.768917
12	20463033	20463639	unique_peak1	265	247	0.068382	7.98839	0.37342
12	20775233	20775731	unique_peak1	118	66	0.792878	6.46253	3.32252
12	22488816	22489394	unique_peak1	138	142	-0.076173	7.12178	0.329152
12	22494381	22494716	unique_peak1	111	86	0.328324	6.60711	0.891485
12	22497353	22498791	unique_peak1	467	395	0.210514	8.73461	1.31233
12	23109932	23111999	unique_peak1	526	324	0.667333	8.67796	9.91546
12	23418359	23418895	unique_peak1	109	67	0.657739	6.41633	2.31576
12	23495118	23495356	unique_peak1	73	63	0.171745	6.08587	0.431415
12	23674041	23674513	unique_peak1	151	115	0.355053	7.03551	1.20254
12	23837971	23838871	unique_peak1	194	127	0.573412	7.28671	3.03801
12	24762076	24762790	unique_peak1	128	132	-0.07959	7.01549	0.331332
12	25066602	25067211	unique_peak1	112	110	-0.0102897	6.78927	0.30103
12	25450090	25450640	unique_peak1	109	96	0.145289	6.67256	0.430526
12	26360449	26360857	unique_peak1	116	92	0.295289	6.6868	0.812195
12	26395304	26395636	unique_peak1	72	72	-0.0377618	6.17094	0.302549
12	26396243	26397142	unique_peak1	384	380	-0.0161904	8.56555	0.303612
12	36602520	36603016	unique_peak1	100	104	-0.0925259	6.66798	0.339735
12	37199146	37199911	unique_peak1	339	356	-0.102133	8.42871	0.467782
12	38345384	38345818	unique_peak1	83	72	0.16528	6.27246	0.442134
12	38933564	38934154	unique_peak1	171	96	0.791942	6.99588	4.61951
12	40642484	40643037	unique_peak1	112	94	0.214271	6.67699	0.573809
12	44670155	44670504	unique_peak1	92	68	0.39382	6.30543	1.02603
12	45686360	45686839	unique_peak1	99	104	-0.10692	6.66079	0.353977
12	46537638	46538354	unique_peak1	153	66	1.16586	6.64902	7.58509
12	47006811	47008530	unique_peak1	371	265	0.452484	8.28152	3.6987
12	47160474	47161429	unique_peak1	225	177	0.311104	7.63129	1.35947
12	47212904	47213538	unique_peak1	135	98	0.422778	6.84075	1.45702
12	47221069	47222197	unique_peak1	354	339	0.0307091	8.42475	0.321289
12	47227498	47228734	unique_peak1	292	306	-0.099664	8.21226	0.433245
12	47234827	47235489	unique_peak1	227	260	-0.228323	7.91374	0.917109
12	47720187	47720693	unique_peak1	89	54	0.67355	6.11813	2.08608
12	47907530	47908056	unique_peak1	124	87	0.470695	6.69478	1.5798
12	47947833	47948223	unique_peak1	214	175	0.255225	7.58704	0.992908
12	49723430	49724532	unique_peak1	321	143	1.12904	7.73444	14.6773
12	49862633	49862892	unique_peak1	59	47	0.283399	5.72666	0.551726
12	51619102	51620171	unique_peak1	421	432	-0.068023	8.72421	0.393807
12	51705741	51706518	unique_peak1	191	148	0.331815	7.38508	1.33752
12	51738171	51738639	unique_peak1	99	56	0.774435	6.22011	2.71622
12	53992704	53993330	unique_peak1	198	191	0.0178229	7.59387	0.306106
12	55033099	55034402	unique_peak1	453	299	0.567117	8.51238	6.48535
12	55506860	55507107	unique_peak1	55	41	0.376239	5.58044	0.745957
12	55510260	55510700	unique_peak1	82	83	-0.0545377	6.36505	0.306326
12	55523658	55524627	unique_peak1	253	203	0.283375	7.81411	1.27765
12	55532237	55532935	unique_peak1	157	102	0.582539	6.97777	2.61069
12	55856458	55857054	unique_peak1	141	122	0.172073	7.02855	0.541643
12	56978323	56978768	unique_peak1	105	64	0.66925	6.35699	2.29714
12	60166413	60166725	unique_peak1	86	80	0.0660179	6.37286	0.333936
12	62388028	62388983	unique_peak1	199	153	0.34325	7.43841	1.40443
12	62435176	62435445	unique_peak1	100	72	0.431895	6.40577	1.16791
12	62504551	62505089	unique_peak1	130	125	0.0206684	6.98761	0.308755
12	63422134	63422748	unique_peak1	125	64	0.919285	6.48201	4.41311
13	1680587	1681116	unique_peak1	97	74	0.349281	6.40346	0.920998
13	1684885	1685439	unique_peak1	94	71	0.363199	6.35152	0.943815
13	2438001	2438304	unique_peak1	90	81	0.113343	6.41422	0.38281
13	2446614	2447051	unique_peak1	137	112	0.253074	6.94672	0.766769
13	2581885	2582369	unique_peak1	91	51	0.786265	6.09357	2.67427
13	2588124	2588531	unique_peak1	118	59	0.952077	6.38293	4.40702
13	2590556	2591002	unique_peak1	102	77	0.364683	6.46774	0.951857
13	11850384	11850751	unique_peak1	113	116	-0.073493	6.83362	0.324947
13	14295743	14296217	unique_peak1	100	78	0.317939	6.46275	0.795614
13	20860838	20861499	unique_peak1	139	158	-0.218815	7.20348	0.625921
13	21238671	21239076	unique_peak1	196	151	0.340246	7.41805	1.36779
13	23690556	23691036	unique_peak1	99	29	1.70043	5.75711	8.71052
13	23691776	23692477	unique_peak1	196	99	0.944317	7.11601	6.86962
13	24874469	24874947	unique_peak1	100	74	0.392901	6.42527	1.0306
13	25184013	25184930	unique_peak1	169	101	0.70251	7.02368	3.77193
13	28862607	28863421	unique_peak1	176	150	0.194903	7.33586	0.656969
13	28991518	28992301	unique_peak1	223	112	0.9538	7.29708	7.94857
13	29168983	29169512	unique_peak1	94	59	0.626234	6.22001	1.96655
13	30617085	30617670	unique_peak1	119	110	0.076657	6.83274	0.347911
13	30809616	30809847	unique_peak1	80	66	0.236406	6.18429	0.554459
13	32701917	32702581	unique_peak1	139	76	0.827282	6.68043	4.14811
13	32827758	32828798	unique_peak1	171	86	0.948912	6.9174	6.15371
13	33948426	33951992	unique_peak1	2931	2853	0.015583	11.4866	0.339782
13	33955396	33956693	unique_peak1	1338	1315	-0.001386	10.3613	0.30103
13	34552565	34553067	unique_peak1	268	225	0.218623	7.92949	0.944223
13	34804556	34804817	unique_peak1	86	72	0.216043	6.29785	0.535042
13	34966398	34967493	unique_peak1	246	218	0.140586	7.84508	0.551398
13	35871852	35872296	unique_peak1	113	90	0.289077	6.65233	0.778328
13	36880857	36881282	unique_peak1	88	68	0.330222	6.27364	0.808047
13	37396319	37398252	unique_peak1	590	541	0.0952838	9.12979	0.581049
13	37402558	37403209	unique_peak1	156	116	0.38949	7.06511	1.40965
13	37760354	37761282	unique_peak1	245	207	0.209065	7.80497	0.830535
13	37830130	37830814	unique_peak1	148	102	0.497697	6.93535	1.93487
13	38103111	38103692	unique_peak1	104	30	1.72371	5.81605	9.31209
13	38112130	38112829	unique_peak1	156	93	0.705265	6.90722	3.51108
13	39036800	39037254	unique_peak1	90	91	-0.052667	6.49723	0.305856
13	42430249	42430822	unique_peak1	108	90	0.224196	6.61989	0.584967
13	44285765	44286200	unique_peak1	103	61	0.709866	6.30913	2.46804
13	50687421	50688027	unique_peak1	116	71	0.664523	6.50219	2.49131
13	56593777	56594326	unique_peak1	126	112	0.13291	6.88663	0.433584
13	59466474	59466946	unique_peak1	97	60	0.647363	6.25442	2.12139
13	73149548	73150177	unique_peak1	158	149	0.0493473	7.25349	0.326746
13	73412547	73412996	unique_peak1	89	67	0.367447	6.27119	0.920753
13	74627923	74628516	unique_peak1	115	43	1.3626	6.14073	7.37128
13	74628615	74629349	unique_peak1	166	90	0.841385	6.92849	4.94053
13	74831000	74831428	unique_peak1	88	44	0.946894	5.9653	3.42351
13	74918960	74919514	unique_peak1	100	74	0.392901	6.42527	1.0306
13	76451652	76452318	unique_peak1	124	98	0.30077	6.77974	0.870694
13	76738733	76739101	unique_peak1	164	154	0.0556257	7.30394	0.334811
13	78557467	78557939	unique_peak1	98	89	0.100933	6.54232	0.37577
13	78945073	78945569	unique_peak1	101	97	0.0212621	6.62534	0.305462
13	78985593	78986024	unique_peak1	103	86	0.221119	6.5535	0.562584
13	79156621	79156878	unique_peak1	70	57	0.253896	5.98493	0.549575
13	79289239	79289706	unique_peak1	119	87	0.411641	6.66525	1.26252
13	79367451	79368036	unique_peak1	183	151	0.241489	7.36867	0.853463
13	79641813	79643365	unique_peak1	383	269	0.476879	8.31526	4.17335
13	81348327	81349090	unique_peak1	173	55	1.60122	6.60797	13.688
13	91366601	91367018	unique_peak1	89	41	1.06259	5.92361	4.10644
13	95431036	95431659	unique_peak1	126	65	0.908695	6.49874	4.36808
13	96977159	96977997	unique_peak1	199	104	0.895791	7.16214	6.41153
13	99095249	99096248	unique_peak1	210	103	0.987049	7.19396	7.90101
13	101331618	101332057	unique_peak1	96	78	0.259482	6.43352	0.664365
13	104603452	104603808	unique_peak1	67	39	0.727495	5.68568	1.82572
13	105441523	105442163	unique_peak1	192	69	1.42922	6.84389	12.9008
13	107919509	107920172	unique_peak1	432	437	-0.0473621	8.75111	0.343654
13	115396417	115396877	unique_peak1	101	85	0.209707	6.53112	0.532563
13	119880984	119882604	unique_peak1	365	329	0.117922	8.42528	0.566933
13	130222517	130222825	unique_peak1	69	52	0.363437	5.90964	0.76566
13	131524530	131525012	unique_peak1	100	67	0.534257	6.35459	1.5733
13	131644827	131645120	unique_peak1	105	83	0.2993	6.54197	0.768917
13	131649240	131650258	unique_peak1	885	863	0.00827762	9.75903	0.305543
13	133765058	133765621	unique_peak1	107	92	0.179499	6.62891	0.487449
13	143120465	143121244	unique_peak1	145	126	0.166089	7.07173	0.508578
13	147362269	147362845	unique_peak1	111	72	0.581443	6.48055	1.95507
13	147363620	147364235	unique_peak1	128	91	0.45213	6.74963	1.53223
13	148440249	148440850	unique_peak1	116	83	0.442131	6.61338	1.36473
13	149932097	149933121	unique_peak1	237	152	0.604291	7.55953	4.02935
13	168217940	168218610	unique_peak1	153	159	-0.0899835	7.27694	0.35796
13	170412122	170412778	unique_peak1	165	107	0.585603	7.04769	2.76023
13	179718858	179719204	unique_peak1	86	69	0.276585	6.26758	0.662654
13	206242853	206243291	unique_peak1	87	88	-0.0533327	6.44907	0.306022
13	207198635	207199055	unique_peak1	123	70	0.76876	6.53413	3.29428
13	207246818	207247236	unique_peak1	82	45	0.814218	5.93067	2.56597
13	208033770	208034275	unique_peak1	98	87	0.133355	6.52611	0.419103
13	208298135	208298631	unique_peak1	101	38	1.35057	5.96069	6.41108
13	211244743	211245001	unique_peak1	57	42	0.393055	5.62279	0.736814
13	215686676	215687383	unique_peak1	168	117	0.483758	7.12452	2.08384
13	216654183	216654620	unique_peak1	93	76	0.251029	6.3923	0.632423
13	217376116	217377464	unique_peak1	287	238	0.236665	8.0192	1.11045
13	217409071	217409328	unique_peak1	160	164	-0.0700734	7.33129	0.33418
14	1173259	1173539	unique_peak1	90	82	0.0958555	6.42297	0.363271
14	1182883	1183490	unique_peak1	142	105	0.396819	6.92633	1.39049
14	3221936	3222289	unique_peak1	80	72	0.11267	6.24616	0.37152
14	3278894	3279191	unique_peak1	96	36	1.35381	5.88636	6.28405
14	6822740	6823365	unique_peak1	140	79	0.782436	6.71315	3.82863
14	6955050	6955725	unique_peak1	216	175	0.268619	7.59374	1.07036
14	7117375	7117924	unique_peak1	99	90	0.0995307	6.55756	0.357943
14	7310146	7310677	unique_peak1	119	103	0.170633	6.78576	0.494619
14	7453426	7454752	unique_peak1	439	191	1.16566	8.16779	20.9411
14	7455118	7456599	unique_peak1	469	266	0.785343	8.45337	11.6959
14	12893689	12893957	unique_peak1	93	67	0.430353	6.30264	1.15815
14	13710508	13711093	unique_peak1	105	89	0.199764	6.59174	0.522898
14	21332217	21332873	unique_peak1	129	86	0.54392	6.7149	2.0255
14	21999445	21999757	unique_peak1	104	101	0.00548018	6.67517	0.3021
14	24116887	24117380	unique_peak1	93	78	0.214035	6.4108	0.551672
14	24730040	24730611	unique_peak1	113	91	0.27331	6.66022	0.73173
14	24895128	24895579	unique_peak1	152	124	0.256736	7.09415	0.798859
14	30441200	30441467	unique_peak1	73	60	0.241007	6.05124	0.538245
14	30495425	30495888	unique_peak1	96	97	-0.051447	6.58899	0.305554
14	30499233	30499645	unique_peak1	91	99	-0.157151	6.56528	0.394128
14	30500013	30500449	unique_peak1	111	91	0.247705	6.64741	0.653285
14	31150160	31150520	unique_peak1	232	214	0.0827711	7.78958	0.397338
14	31216359	31216714	unique_peak1	77	58	0.365256	6.06527	0.827663
14	31651879	31652266	unique_peak1	90	42	1.04463	5.94858	4.0456
14	31859189	31859481	unique_peak1	62	61	-0.0152545	5.94657	0.30103
14	31869119	31869503	unique_peak1	209	148	0.461448	7.44989	2.30842
14	33733057	33733396	unique_peak1	68	50	0.398117	5.87148	0.839306
14	34664435	34664907	unique_peak1	91	59	0.579814	6.1968	1.71184
14	34767059	34767587	unique_peak1	126	96	0.353176	6.7765	1.07697
14	35182131	35182629	unique_peak1	121	114	0.0494943	6.87024	0.324331
14	36619592	36619882	unique_peak1	69	48	0.476647	5.85303	1.05357
14	36770291	36770709	unique_peak1	96	82	0.188223	6.46915	0.508549
14	40024299	40024830	unique_peak1	97	75	0.330172	6.41301	0.862458
14	41112577	41112885	unique_peak1	92	89	0.010491	6.4971	0.305856
14	42900945	42901459	unique_peak1	109	76	0.478415	6.50599	1.44687
14	43110601	43110830	unique_peak1	66	43	0.56856	5.74371	1.28102
14	44567686	44569551	unique_peak1	466	405	0.17144	8.75106	0.982611
14	46291672	46292155	unique_peak1	183	196	-0.132636	7.55573	0.44892
14	46361284	46361823	unique_peak1	132	151	-0.22806	7.1339	0.642138
14	46445815	46446150	unique_peak1	126	146	-0.246584	7.07638	0.690718
14	46513575	46514927	unique_peak1	442	464	-0.100633	8.81077	0.518701
14	47946404	47946906	unique_peak1	117	71	0.676835	6.50834	2.5828
14	47987037	47990464	unique_peak1	1133	1047	0.0867495	10.0768	0.739012
14	48228323	48229000	unique_peak1	133	99	0.386847	6.83728	1.27095
14	49393258	49393748	unique_peak1	120	132	-0.172204	6.96918	0.471363
14	49740318	49740626	unique_peak1	79	59	0.377634	6.09571	0.875069
14	50059079	50060019	unique_peak1	261	207	0.30022	7.85055	1.42921
14	51014545	51015078	unique_peak1	111	89	0.279414	6.63156	0.74046
14	51872207	51873595	unique_peak1	657	675	-0.0680971	9.36683	0.449098
14	52311539	52312561	unique_peak1	239	152	0.616396	7.56559	4.19667
14	52423046	52423532	unique_peak1	94	32	1.48873	5.78876	7.04974
14	53348007	53348317	unique_peak1	76	69	0.0999504	6.17926	0.355333
14	53948549	53948937	unique_peak1	102	62	0.672805	6.31368	2.25474
14	54004069	54005018	unique_peak1	439	358	0.262784	8.61923	1.76977
14	54512870	54513168	unique_peak1	79	62	0.307245	6.1309	0.698968
14	54674099	54674782	unique_peak1	113	97	0.182162	6.70579	0.505804
14	54899052	54899585	unique_peak1	103	94	0.0942067	6.61696	0.355607
14	55124965	55125661	unique_peak1	142	110	0.330324	6.95958	1.08465
14	55126926	55127400	unique_peak1	105	75	0.44369	6.46977	1.26144
14	59282082	59282614	unique_peak1	108	86	0.289047	6.58747	0.754242
14	60722174	60722691	unique_peak1	95	89	0.0564189	6.52006	0.330699
14	64061699	64062127	unique_peak1	86	86	-0.0370756	6.42441	0.3023
14	64778863	64779138	unique_peak1	88	61	0.48455	6.19647	1.29803
14	65303528	65303941	unique_peak1	80	44	0.810642	5.89717	2.49385
14	65893335	65893994	unique_peak1	129	81	0.629311	6.67221	2.52845
14	69472858	69473280	unique_peak1	107	66	0.652569	6.39237	2.2496
14	70674462	70674951	unique_peak1	109	28	1.88722	5.80159	11.0095
14	79161515	79161862	unique_peak1	128	104	0.261447	6.84497	0.758683
14	79207326	79207650	unique_peak1	104	79	0.355977	6.49992	0.937395
14	81219034	81219650	unique_peak1	131	113	0.176059	6.92092	0.530907
14	82625880	82627531	unique_peak1	570	541	0.0454817	9.10489	0.364993
14	82637792	82638585	unique_peak1	143	119	0.22793	7.02086	0.705742
14	82650586	82651344	unique_peak1	151	98	0.583678	6.9212	2.52326
14	83743580	83744067	unique_peak1	134	119	0.134568	6.97417	0.447302
14	88448394	88448770	unique_peak1	75	70	0.0605761	6.18004	0.325161
14	95396914	95397766	unique_peak1	284	260	0.0944778	8.07514	0.446496
14	98523086	98523896	unique_peak1	214	192	0.122199	7.65356	0.476103
14	99353323	99353692	unique_peak1	75	19	1.8884	5.26613	7.84737
14	108384525	108384826	unique_peak1	93	71	0.347891	6.34387	0.890163
14	110108513	110109295	unique_peak1	155	100	0.592399	6.95441	2.64788
14	116626310	116626980	unique_peak1	278	127	1.0916	7.5458	12.1445
14	117173644	117174562	unique_peak1	219	140	0.608362	7.44373	3.76781
14	117670337	117670703	unique_peak1	108	79	0.410062	6.52696	1.15977
14	118259608	118260073	unique_peak1	120	108	0.114894	6.82563	0.397144
14	118356198	118356702	unique_peak1	103	93	0.109473	6.60933	0.372687
14	118549823	118550387	unique_peak1	178	151	0.201635	7.34874	0.685049
14	120564827	120565461	unique_peak1	122	91	0.383231	6.71518	1.16928
14	120964468	120965002	unique_peak1	146	82	0.789609	6.76984	3.9375
14	121829922	121830190	unique_peak1	54	51	0.0420507	5.72147	0.319645
14	122360720	122361062	unique_peak1	69	66	0.0252679	6.07872	0.307512
14	123007645	123007917	unique_peak1	60	38	0.606871	5.58884	1.29613
14	123017831	123018372	unique_peak1	154	115	0.383327	7.04964	1.36226
14	123085953	123086628	unique_peak1	115	61	0.867834	6.38811	3.72766
14	123099419	123099799	unique_peak1	70	59	0.204986	6.00938	0.470849
14	123232919	123233633	unique_peak1	207	192	0.0743165	7.62962	0.367557
14	123298312	123298541	unique_peak1	56	39	0.472232	5.55804	0.895299
14	124847564	124848523	unique_peak1	262	249	0.0403862	7.98598	0.328496
14	139586443	139587198	unique_peak1	220	169	0.345083	7.58193	1.55006
14	140510748	140511118	unique_peak1	252	253	-0.0385912	7.96939	0.316665
14	141034534	141035390	unique_peak1	472	365	0.339544	8.68547	2.82564
14	141053454	141054351	unique_peak1	641	499	0.331387	9.13148	3.56163
14	142697956	142698320	unique_peak1	90	59	0.564004	6.18889	1.63071
14	145497801	145498289	unique_peak1	121	90	0.38719	6.70139	1.17764
14	146760749	146761049	unique_peak1	151	130	0.179611	7.12323	0.554285
14	150937837	150938475	unique_peak1	127	71	0.79451	6.56718	3.57381
14	151130139	151130641	unique_peak1	93	86	0.0748725	6.48038	0.344956
14	152204372	152204688	unique_peak1	118	104	0.144722	6.78661	0.443233
14	152867413	152868054	unique_peak1	132	129	-0.00250074	7.02112	0.301868
14	153776302	153776603	unique_peak1	121	106	0.153517	6.81823	0.464223
15	7980055	7980448	unique_peak1	81	62	0.342965	6.14876	0.797828
15	8223727	8224199	unique_peak1	97	99	-0.0657562	6.61098	0.311053
15	18269664	18270111	unique_peak1	140	128	0.0931372	7.0578	0.382684
15	22725267	22725732	unique_peak1	97	72	0.388275	6.38396	1.04809
15	34655311	34655660	unique_peak1	77	69	0.118617	6.18859	0.374439
15	34770889	34771445	unique_peak1	154	112	0.421129	7.03074	1.56149
15	54865158	54865548	unique_peak1	95	71	0.378347	6.3591	0.999489
15	55354642	55355167	unique_peak1	106	93	0.150612	6.62989	0.434474
15	59545489	59546088	unique_peak1	147	114	0.328966	7.00997	1.06024
15	62919462	62919971	unique_peak1	88	80	0.0988968	6.3893	0.364763
15	66266824	66267072	unique_peak1	52	60	-0.241831	5.80982	0.42522
15	75524926	75525526	unique_peak1	109	77	0.459799	6.5153	1.36792
15	85094247	85095395	unique_peak1	437	304	0.491368	8.49835	4.95255
15	86512486	86513215	unique_peak1	256	265	-0.0824967	8.01403	0.383522
15	89535058	89535886	unique_peak1	354	316	0.131761	8.37422	0.615894
15	90320604	90321215	unique_peak1	226	215	0.0383367	7.77406	0.325379
15	91391866	91392341	unique_peak1	89	69	0.325627	6.2921	0.801556
15	91398976	91399702	unique_peak1	226	201	0.135013	7.72572	0.527511
15	92468629	92469056	unique_peak1	97	78	0.274319	6.44094	0.706097
15	93330085	93330518	unique_peak1	80	67	0.215032	6.19498	0.515444
15	93874019	93875177	unique_peak1	493	511	-0.0819155	8.95904	0.460145
15	93890121	93890749	unique_peak1	293	293	-0.0323127	8.18352	0.314508
15	107763318	107763715	unique_peak1	75	90	-0.297471	6.35906	0.640531
15	107763743	107764287	unique_peak1	150	77	0.918084	6.74444	5.13163
15	115927790	115928460	unique_peak1	149	116	0.323509	7.03212	1.04859
15	116183889	116184807	unique_peak1	162	107	0.559221	7.0345	2.5227
15	122470769	122471321	unique_peak1	169	150	0.136531	7.30667	0.477022
15	133150585	133150887	unique_peak1	73	60	0.241007	6.05124	0.538245
15	133425444	133426107	unique_peak1	214	163	0.357104	7.5361	1.59046
15	134277941	134278278	unique_peak1	64	65	-0.0602421	6.01427	0.307816
15	134346404	134346926	unique_peak1	202	64	1.60921	6.82697	15.9112
15	134516296	134516809	unique_peak1	149	119	0.286983	7.05038	0.899428
15	134519921	134520378	unique_peak1	133	121	0.0999658	6.98072	0.387222
15	134681413	134681742	unique_peak1	64	68	-0.124372	6.04634	0.34248
15	146967820	146968149	unique_peak1	101	88	0.160239	6.55585	0.441618
15	147931241	147932886	unique_peak1	340	189	0.81204	7.97588	9.14594
15	150424237	150424626	unique_peak1	89	77	0.169508	6.37016	0.460389
15	151480813	151481060	unique_peak1	87	89	-0.0694523	6.45713	0.312198
15	151833624	151834145	unique_peak1	105	93	0.137029	6.6231	0.411868
15	152220016	152220569	unique_peak1	106	79	0.383273	6.51356	1.04498
15	152361330	152361828	unique_peak1	123	97	0.303797	6.76661	0.875941
15	152395819	152396478	unique_peak1	167	133	0.291727	7.21195	1.00493
15	152401193	152401865	unique_peak1	193	156	0.271353	7.4303	0.987509
15	153819233	153819623	unique_peak1	165	142	0.18062	7.25018	0.586957
15	154439599	154440084	unique_peak1	146	158	-0.148235	7.23877	0.463417
15	154621558	154621982	unique_peak1	132	99	0.376011	6.83186	1.21509
15	154969747	154970358	unique_peak1	165	87	0.881059	6.89996	5.28347
15	155050216	155050722	unique_peak1	113	106	0.0554047	6.76917	0.326049
15	155075882	155077355	unique_peak1	598	534	0.133488	9.13014	0.84536
16	3984447	3984958	unique_peak1	101	93	0.0813831	6.59528	0.341752
16	4222371	4222852	unique_peak1	91	61	0.532509	6.22045	1.51799
16	20288982	20289493	unique_peak1	93	56	0.684926	6.17535	2.22175
16	21438752	21439301	unique_peak1	319	286	0.12504	8.22743	0.565394
16	21439812	21440232	unique_peak1	250	218	0.163825	7.8567	0.643125
16	23415271	23415903	unique_peak1	143	131	0.0904263	7.08961	0.380882
16	37521809	37523040	unique_peak1	499	420	0.217872	8.82661	1.47144
16	38259878	38260442	unique_peak1	116	85	0.408183	6.63036	1.222
16	50196789	50197255	unique_peak1	101	92	0.0968132	6.58757	0.35675
16	55491162	55491963	unique_peak1	179	116	0.587257	7.16399	2.99735
16	56400791	56401196	unique_peak1	77	54	0.46654	6.01463	1.11339
16	65172775	65173162	unique_peak1	76	72	0.0394088	6.20953	0.314326
16	68923593	68924064	unique_peak1	92	72	0.31252	6.34608	0.783046
16	72026402	72027314	unique_peak1	228	253	-0.182771	7.8973	0.684119
16	78011227	78011504	unique_peak1	56	53	0.039273	5.77452	0.309073
16	78295803	78296101	unique_peak1	120	100	0.224867	6.77064	0.62413
16	78338503	78338780	unique_peak1	82	88	-0.137954	6.40676	0.364008
16	86737620	86738356	unique_peak1	149	143	0.0239488	7.1819	0.307792
17	1345617	1346185	unique_peak1	120	101	0.210653	6.77775	0.587874
17	12194631	12195094	unique_peak1	259	262	-0.0493446	8.01425	0.327964
17	30109193	30109717	unique_peak1	101	79	0.314044	6.47895	0.790033
17	30231200	30231578	unique_peak1	70	53	0.356989	5.93338	0.757998
17	36244311	36244859	unique_peak1	102	91	0.126523	6.58682	0.393153
17	36851072	36851375	unique_peak1	135	113	0.219245	6.94251	0.654505
17	40378218	40378727	unique_peak1	408	378	0.0788817	8.60549	0.436137
17	40550248	40550571	unique_peak1	65	41	0.613921	5.69928	1.40396
17	41867589	41868620	unique_peak1	530	562	-0.114423	9.07978	0.655137
17	41871371	41872161	unique_peak1	326	301	0.0828455	8.27983	0.427282
17	42872460	42872697	unique_peak1	109	95	0.160239	6.66508	0.455919
17	43328392	43328990	unique_peak1	123	103	0.218067	6.80947	0.615457
17	43329599	43330155	unique_peak1	107	83	0.32634	6.55549	0.861352
17	43330271	43330743	unique_peak1	88	81	0.0811948	6.39815	0.347571
17	43509561	43510458	unique_peak1	257	173	0.53546	7.71067	3.50839
17	43580954	43581739	unique_peak1	148	111	0.376843	6.99578	1.28449
17	43733840	43734470	unique_peak1	168	75	1.11847	6.80716	7.81198
17	44407687	44408065	unique_peak1	272	213	0.318688	7.90081	1.623
17	45160705	45161447	unique_peak1	285	325	-0.221277	8.23809	1.02852
17	45250790	45252560	unique_peak1	966	994	-0.0688362	9.92413	0.527362
17	45271167	45271998	unique_peak1	233	229	-0.00833082	7.84132	0.30103
17	45827612	45828617	unique_peak1	286	238	0.231633	8.01668	1.07553
17	46490323	46491203	unique_peak1	147	139	0.045173	7.15187	0.320214
17	46628097	46628778	unique_peak1	142	104	0.410494	6.91949	1.45862
17	47094489	47094994	unique_peak1	127	104	0.250189	6.83934	0.719792
17	51965020	51965489	unique_peak1	183	164	0.123094	7.42787	0.462686
17	51967919	51968354	unique_peak1	236	236	-0.0331557	7.87217	0.308454
17	52794167	52794538	unique_peak1	72	59	0.245172	6.02948	0.541905
17	53257551	53257872	unique_peak1	127	84	0.555044	6.68691	2.05894
17	53284123	53284596	unique_peak1	84	67	0.284762	6.22984	0.672334
17	53726652	53727228	unique_peak1	109	33	1.65774	5.91633	9.24233
17	53728983	53729601	unique_peak1	143	89	0.642967	6.81334	2.87613
17	53772510	53773134	unique_peak1	128	103	0.275253	6.83807	0.803496
17	53877472	53878234	unique_peak1	129	89	0.49501	6.73936	1.76028
17	57209946	57210347	unique_peak1	95	88	0.0725386	6.512	0.34399
17	57850470	57851064	unique_peak1	109	88	0.269468	6.61047	0.703669
17	58355122	58355451	unique_peak1	98	57	0.734805	6.22538	2.58318
17	60736428	60736929	unique_peak1	92	66	0.436255	6.28422	1.16916
17	61290721	61291528	unique_peak1	214	114	0.869166	7.28007	6.57137
17	61937865	61938310	unique_peak1	108	108	-0.0361938	6.75009	0.305089
17	68995536	68996184	unique_peak1	138	122	0.141184	7.01311	0.466076
17	69082187	69082709	unique_peak1	152	166	-0.161184	7.30311	0.500351
18	2718487	2718976	unique_peak1	139	92	0.554909	6.81661	2.23377
18	2742089	2742547	unique_peak1	105	75	0.44369	6.46977	1.26144
18	2751401	2751780	unique_peak1	101	75	0.388044	6.44195	1.02216
18	4991889	4992520	unique_peak1	145	104	0.440528	6.93451	1.58078
18	6071426	6072437	unique_peak1	210	234	-0.189028	7.782	0.688208
18	6468814	6469287	unique_peak1	153	104	0.517699	6.9731	2.12004
18	6501647	6502128	unique_peak1	116	98	0.205091	6.7319	0.563495
18	6721898	6722295	unique_peak1	84	53	0.617337	6.06356	1.74992
18	9728878	9729964	unique_peak1	207	164	0.300451	7.51655	1.20268
18	9814065	9814529	unique_peak1	100	73	0.412266	6.41559	1.09755
18	9835888	9836204	unique_peak1	103	75	0.416135	6.45599	1.13813
18	9858699	9859128	unique_peak1	109	81	0.38765	6.55138	1.08434
18	10874934	10876247	unique_peak1	342	285	0.230484	8.27511	1.21156
18	11520247	11520566	unique_peak1	65	73	-0.203215	6.10785	0.429509
18	14319567	14320169	unique_peak1	143	79	0.812892	6.72837	4.14707
18	14762413	14763096	unique_peak1	222	137	0.658982	7.43802	4.34985
18	14945363	14948033	unique_peak1	710	447	0.637492	9.1261	12.2607
18	16058750	16059628	unique_peak1	169	159	0.0530075	7.34843	0.333772
18	20642121	20642666	unique_peak1	115	90	0.314236	6.66491	0.868113
18	20748550	20749170	unique_peak1	126	86	0.510145	6.69802	1.80243
18	21656853	21657253	unique_peak1	78	34	1.13704	5.69781	4.01458
18	44429447	44430097	unique_peak1	166	178	-0.134636	7.4165	0.444355
18	44474342	44474818	unique_peak1	94	79	0.211196	6.42753	0.548751
18	47036112	47036790	unique_peak1	132	87	0.560435	6.73965	2.16359
18	47239213	47239659	unique_peak1	93	78	0.214035	6.4108	0.551672
18	54892943	54895694	unique_peak1	768	378	0.992234	9.06217	27.9427
18	55144773	55145448	unique_peak1	130	100	0.339737	6.82808	1.0496
18	55604572	55605279	unique_peak1	225	221	-0.00757846	7.79063	0.30103
18	56852731	56853188	unique_peak1	183	140	0.349865	7.31448	1.38961
2	146979	147558	unique_peak1	193	173	0.123031	7.50446	0.454643
2	156355	158546	unique_peak1	682	538	0.312585	9.23043	3.3945
2	249183	249481	unique_peak1	99	77	0.321923	6.44636	0.801324
2	310414	310709	unique_peak1	97	68	0.469576	6.34331	1.3442
2	328634	328920	unique_peak1	79	64	0.262157	6.15345	0.601242
2	2976610	2977194	unique_peak1	113	111	-0.0104832	6.80211	0.30103
2	2980774	2981422	unique_peak1	141	79	0.79266	6.71826	3.93365
2	3255804	3256487	unique_peak1	170	96	0.783507	6.99167	4.51525
2	3472503	3474122	unique_peak1	508	305	0.703968	8.60937	10.4732
2	3767175	3767462	unique_peak1	137	118	0.178436	6.98404	0.549263
2	3944565	3945656	unique_peak1	273	222	0.264544	7.93317	1.24013
2	4021488	4022070	unique_peak1	178	162	0.100834	7.39915	0.409953
2	5103688	5104378	unique_peak1	126	106	0.211622	6.84728	0.607237
2	5122631	5123033	unique_peak1	84	77	0.0868222	6.32881	0.3499
2	5211251	5211808	unique_peak1	107	85	0.292393	6.57246	0.75903
2	5395261	5395648	unique_peak1	118	61	0.904771	6.40658	4.07432
2	5395839	5396125	unique_peak1	128	60	1.04496	6.45321	5.49897
2	5515880	5516171	unique_peak1	63	62	-0.0155564	5.9695	0.30103
2	5544778	5545281	unique_peak1	117	89	0.354907	6.66931	1.02256
2	5886824	5887145	unique_peak1	69	52	0.363437	5.90964	0.76566
2	6155179	6155665	unique_peak1	122	97	0.292084	6.76075	0.831385
2	6208797	6209235	unique_peak1	84	70	0.222477	6.26099	0.541175
2	6511066	6511536	unique_peak1	91	71	0.31678	6.32831	0.789062
2	6523607	6524221	unique_peak1	143	115	0.276839	6.9964	0.875424
2	6533733	6534724	unique_peak1	257	225	0.158225	7.89929	0.633074
2	6534813	6535480	unique_peak1	211	149	0.46551	7.46157	2.36212
2	6867521	6867805	unique_peak1	96	101	-0.109162	6.61784	0.34092
2	6878434	6878730	unique_peak1	103	62	0.686782	6.32067	2.34708
2	7054643	7055206	unique_peak1	500	478	0.0345572	8.92116	0.338903
2	7218499	7219018	unique_peak1	188	205	-0.158299	7.60735	0.523843
2	7594240	7594862	unique_peak1	132	96	0.419954	6.80989	1.41598
2	7681242	7681791	unique_peak1	117	120	-0.0721036	6.88281	0.324133
2	7713615	7713990	unique_peak1	100	86	0.178776	6.53233	0.471092
2	8318168	8319040	unique_peak1	216	145	0.538226	7.45894	3.04775
2	8382820	8383180	unique_peak1	170	135	0.295957	7.23544	1.0387
2	8430000	8430483	unique_peak1	110	81	0.400741	6.55792	1.14147
2	8465233	8465797	unique_peak1	111	85	0.345003	6.59877	0.947411
2	8466461	8466965	unique_peak1	157	123	0.314843	7.11162	1.05596
2	9186732	9187335	unique_peak1	115	86	0.379087	6.63249	1.09897
2	9652374	9652657	unique_peak1	85	62	0.411864	6.18321	1.02364
2	11358746	11359217	unique_peak1	100	87	0.162288	6.54058	0.44314
2	11809113	11809726	unique_peak1	127	73	0.754981	6.58694	3.30158
2	12790726	12791627	unique_peak1	163	154	0.0468318	7.29954	0.325927
2	12915650	12916474	unique_peak1	152	110	0.428105	7.00847	1.58111
2	12970119	12970920	unique_peak1	452	369	0.261364	8.66206	1.76747
2	13004735	13005239	unique_peak1	168	120	0.447538	7.14263	1.85039
2	16213001	16213388	unique_peak1	101	108	-0.132212	6.70208	0.386027
2	16311694	16312579	unique_peak1	206	205	-0.0266986	7.67315	0.305832
2	16316815	16317652	unique_peak1	227	207	0.0991432	7.75001	0.430338
2	16546114	16546753	unique_peak1	128	115	0.117711	6.91684	0.410092
2	17916107	17916668	unique_peak1	187	104	0.806282	7.11739	5.19058
2	19376636	19376898	unique_peak1	53	59	-0.190944	5.81142	0.370861
2	20211529	20212039	unique_peak1	108	90	0.224196	6.61989	0.584967
2	28900442	28900820	unique_peak1	134	124	0.0756743	7.00362	0.355326
2	30477439	30478025	unique_peak1	114	94	0.23965	6.68968	0.642998
2	43264403	43264743	unique_peak1	184	293	-0.702415	7.84846	6.10235
2	43606177	43606699	unique_peak1	101	76	0.369185	6.45138	0.959338
2	46206307	46206840	unique_peak1	137	126	0.0845688	7.03097	0.368434
2	52052554	52052889	unique_peak1	106	83	0.312883	6.54876	0.814208
2	52300084	52300558	unique_peak1	93	48	0.903106	6.06626	3.35536
2	53243330	53243993	unique_peak1	121	110	0.100568	6.8447	0.377857
2	54307505	54307957	unique_peak1	93	73	0.308363	6.36363	0.777177
2	58240794	58241242	unique_peak1	135	87	0.592703	6.75578	2.40508
2	58560588	58561386	unique_peak1	207	171	0.240509	7.54652	0.8963
2	58769535	58769933	unique_peak1	75	53	0.455436	5.98261	1.05854
2	60619462	60620242	unique_peak1	166	120	0.430316	7.13402	1.72529
2	61755421	61756220	unique_peak1	169	134	0.29812	7.22588	1.04364
2	61873473	61874028	unique_peak1	142	102	0.438239	6.90562	1.60211
2	61874497	61874965	unique_peak1	104	104	-0.03634	6.69608	0.305247
2	61882258	61882628	unique_peak1	80	67	0.215032	6.19498	0.515444
2	61883020	61883408	unique_peak1	153	109	0.450585	7.00665	1.71634
2	65092873	65093147	unique_peak1	134	141	-0.108289	7.0956	0.36547
2	65115128	65115558	unique_peak1	86	78	0.102087	6.35482	0.366327
2	65478478	65479044	unique_peak1	110	66	0.692204	6.41219	2.52435
2	66276925	66277423	unique_peak1	123	104	0.204261	6.81638	0.58021
2	66320793	66321619	unique_peak1	581	509	0.16088	9.07479	1.05028
2	66686543	66687254	unique_peak1	164	149	0.102931	7.28028	0.401924
2	68887343	68888489	unique_peak1	373	302	0.272349	8.37935	1.63456
2	69287088	69287551	unique_peak1	88	61	0.48455	6.19647	1.29803
2	69476856	69477181	unique_peak1	76	73	0.01978	6.21934	0.306899
2	69723468	69724193	unique_peak1	194	214	-0.174781	7.6608	0.610808
2	69799242	69799595	unique_peak1	66	65	-0.0164022	6.03619	0.30103
2	70005157	70005743	unique_peak1	109	83	0.352884	6.56876	0.961091
2	70078099	70080338	unique_peak1	626	529	0.213123	9.15641	1.6749
2	71321521	71321767	unique_peak1	93	79	0.195888	6.41987	0.515845
2	71321931	71322343	unique_peak1	147	136	0.0764239	7.13624	0.35067
2	71703037	71703564	unique_peak1	137	118	0.178436	6.98404	0.549263
2	72357028	72357514	unique_peak1	113	98	0.167515	6.71311	0.476731
2	72685822	72686209	unique_peak1	121	90	0.38719	6.70139	1.17764
2	73216937	73217298	unique_peak1	82	92	-0.201379	6.43847	0.45301
2	73396976	73397275	unique_peak1	75	72	0.0204987	6.20007	0.306979
2	73931291	73931637	unique_peak1	161	104	0.590961	7.00973	2.73524
2	74436385	74436765	unique_peak1	102	72	0.460261	6.41995	1.29524
2	74826172	74826841	unique_peak1	195	165	0.205772	7.47793	0.713733
2	74828510	74828797	unique_peak1	87	76	0.155614	6.34459	0.435157
2	74898615	74899196	unique_peak1	119	90	0.363278	6.68943	1.06795
2	75170731	75171331	unique_peak1	316	286	0.111414	8.22061	0.510947
2	75304622	75305097	unique_peak1	137	143	-0.0966716	7.12159	0.351028
2	75315070	75315465	unique_peak1	117	125	-0.13052	6.91202	0.391534
2	75698905	75699474	unique_peak1	126	109	0.171729	6.86722	0.510867
2	76389323	76389704	unique_peak1	93	86	0.0748725	6.48038	0.344956
2	76632957	76634381	unique_peak1	373	367	-0.00803876	8.51954	0.301326
2	76949412	76949703	unique_peak1	108	86	0.289047	6.58747	0.754242
2	76950324	76950758	unique_peak1	132	92	0.480708	6.77951	1.72044
2	77067192	77067467	unique_peak1	65	42	0.579973	5.71625	1.29978
2	77486234	77488010	unique_peak1	706	629	0.137478	9.36795	0.974088
2	77490537	77491007	unique_peak1	86	75	0.15794	6.3269	0.436836
2	77782375	77783059	unique_peak1	331	321	0.0122854	8.33706	0.306408
2	77943396	77943839	unique_peak1	116	87	0.375016	6.64694	1.09098
2	78176207	78176509	unique_peak1	122	127	-0.0932066	6.9534	0.344114
2	80233775	80234429	unique_peak1	151	109	0.431675	6.9972	1.59115
2	80451151	80451624	unique_peak1	204	181	0.137962	7.57678	0.506864
2	81918862	81919177	unique_peak1	112	87	0.324695	6.62178	0.885463
2	82273120	82273524	unique_peak1	106	86	0.262257	6.57407	0.671879
2	83145917	83146384	unique_peak1	93	90	0.0100214	6.51281	0.305803
2	87186055	87187086	unique_peak1	412	235	0.776372	8.27083	10.1232
2	89747384	89748059	unique_peak1	121	100	0.236773	6.7766	0.659426
2	91742583	91743127	unique_peak1	169	163	0.0173836	7.36624	0.30697
2	98794898	98795441	unique_peak1	322	292	0.108689	8.2491	0.506802
2	100770954	100771480	unique_peak1	94	57	0.675143	6.19555	2.19562
2	106219921	106220519	unique_peak1	121	71	0.725059	6.53245	2.96298
2	106416209	106416832	unique_peak1	126	45	1.42953	6.23833	8.6411
2	106474929	106475413	unique_peak1	103	51	0.963623	6.18225	3.9399
2	106977626	106977951	unique_peak1	84	72	0.1824	6.28102	0.470688
2	121572497	121573241	unique_peak1	199	150	0.371632	7.42422	1.57923
2	124611160	124611668	unique_peak1	90	101	-0.20153	6.57166	0.465714
2	125098790	125099366	unique_peak1	109	59	0.838311	6.32605	3.3584
2	133294647	133295126	unique_peak1	92	59	0.595454	6.20462	1.79488
2	133297119	133297838	unique_peak1	201	118	0.729613	7.25962	4.64958
2	133298088	133298656	unique_peak1	107	57	0.860677	6.28832	3.4362
2	133298875	133299637	unique_peak1	169	122	0.432421	7.15873	1.76647
2	133396039	133396973	unique_peak1	200	108	0.849067	7.19272	5.91253
2	140670024	140670446	unique_peak1	112	87	0.324695	6.62178	0.885463
2	142573691	142574131	unique_peak1	96	73	0.35381	6.38636	0.928421
2	142597294	142597573	unique_peak1	102	73	0.440632	6.42977	1.21981
2	142600417	142600770	unique_peak1	155	131	0.206217	7.1475	0.639723
2	142891088	142891546	unique_peak1	90	5	3.88593	4.52793	20.1144
2	143110977	143111378	unique_peak1	159	138	0.168295	7.20309	0.540485
2	146114528	146115094	unique_peak1	108	92	0.192832	6.63557	0.516163
2	148201049	148201941	unique_peak1	182	115	0.623552	7.16976	3.35068
2	148224293	148224621	unique_peak1	92	58	0.619701	6.19249	1.90134
2	148304541	148304996	unique_peak1	151	151	-0.0348931	7.23048	0.307566
2	149480468	149480800	unique_peak1	81	79	-0.00168316	6.32109	0.302396
2	155233357	155233706	unique_peak1	66	51	0.327552	5.86422	0.66883
2	157332518	157333090	unique_peak1	131	89	0.517096	6.7504	1.90384
2	157335830	157336413	unique_peak1	119	96	0.27116	6.73549	0.751348
2	159560825	159561484	unique_peak1	144	76	0.878045	6.70581	4.70883
2	162095265	162095584	unique_peak1	95	88	0.0725386	6.512	0.34399
2	162186989	162187879	unique_peak1	182	165	0.106493	7.42829	0.424788
3	360972	361691	unique_peak1	142	103	0.4243	6.91259	1.52915
3	361907	362584	unique_peak1	151	102	0.526534	6.94977	2.14948
3	364546	365188	unique_peak1	174	106	0.675402	7.07917	3.6442
3	369694	370107	unique_peak1	78	39	0.9444	5.79413	3.05469
3	372017	372609	unique_peak1	129	79	0.664935	6.6544	2.75217
3	873626	874282	unique_peak1	137	83	0.680936	6.73279	3.02059
3	4262827	4263275	unique_peak1	104	62	0.700626	6.32759	2.44106
3	4348944	4349423	unique_peak1	91	57	0.628724	6.17234	1.92348
3	4487170	4487539	unique_peak1	80	62	0.325215	6.13989	0.747189
3	5136788	5137071	unique_peak1	55	56	-0.0643339	5.80072	0.302986
3	5178659	5179121	unique_peak1	99	92	0.0681665	6.57324	0.329757
3	6526865	6527293	unique_peak1	103	72	0.474238	6.42694	1.36164
3	7190826	7191403	unique_peak1	112	78	0.480345	6.54395	1.48957
3	7191557	7192141	unique_peak1	108	99	0.0881344	6.68792	0.352944
3	9965651	9965961	unique_peak1	265	223	0.215223	7.91497	0.917109
3	17491363	17491622	unique_peak1	55	48	0.153846	5.69163	0.404413
3	17500794	17501467	unique_peak1	210	184	0.156108	7.60944	0.570658
3	17574442	17574804	unique_peak1	159	149	0.058417	7.25803	0.335919
3	17959790	17960429	unique_peak1	134	114	0.195969	6.94347	0.587285
3	18226311	18226790	unique_peak1	105	104	-0.022628	6.70293	0.302079
3	18514699	18515402	unique_peak1	152	126	0.233836	7.1056	0.719231
3	18545109	18545507	unique_peak1	131	129	-0.0134186	7.01566	0.30103
3	18701342	18702011	unique_peak1	146	90	0.656854	6.83622	2.94197
3	18702119	18703017	unique_peak1	208	160	0.342795	7.50231	1.4588
3	18709169	18709808	unique_peak1	166	125	0.371899	7.16323	1.39296
3	18725857	18727213	unique_peak1	286	236	0.243757	8.01062	1.15264
3	19846680	19848874	unique_peak1	630	396	0.639176	8.95258	10.9411
3	22537110	22537947	unique_peak1	235	162	0.500743	7.5991	2.94535
3	23543026	23543625	unique_peak1	111	85	0.345003	6.59877	0.947411
3	24291058	24291546	unique_peak1	99	73	0.397872	6.40839	1.03924
3	24293059	24293422	unique_peak1	130	87	0.538517	6.72869	2.00926
3	24496180	24496968	unique_peak1	174	94	0.847014	6.99336	5.23018
3	26070234	26070869	unique_peak1	194	92	1.03425	7.05629	7.8529
3	26739508	26739808	unique_peak1	107	105	-0.00926276	6.72329	0.30103
3	31606703	31607302	unique_peak1	111	60	0.84053	6.351	3.43081
3	32320732	32321260	unique_peak1	117	67	0.759297	6.46711	3.08276
3	36079698	36080102	unique_peak1	139	106	0.352601	6.91777	1.16213
3	38534369	38534857	unique_peak1	98	69	0.463503	6.36103	1.33151
3	38747561	38748110	unique_peak1	115	98	0.192674	6.72569	0.532781
3	38888279	38888885	unique_peak1	152	107	0.467633	6.9887	1.8041
3	38898935	38899476	unique_peak1	152	108	0.454336	6.99535	1.72745
3	39139225	39139495	unique_peak1	56	51	0.0937207	5.7473	0.333815
3	39263627	39264235	unique_peak1	136	133	-0.00335657	7.06441	0.301843
3	39267547	39268089	unique_peak1	179	105	0.729701	7.09277	4.23909
3	39274905	39275658	unique_peak1	161	148	0.0860376	7.26219	0.372006
3	39631652	39632014	unique_peak1	96	73	0.35381	6.38636	0.928421
3	39643725	39644082	unique_peak1	124	88	0.454393	6.70293	1.50165
3	39790489	39791166	unique_peak1	191	117	0.66834	7.21681	3.92315
3	39792836	39793633	unique_peak1	233	148	0.617991	7.52816	4.10971
3	40179913	40180524	unique_peak1	131	119	0.102059	6.95792	0.388613
3	40197747	40198333	unique_peak1	104	83	0.285588	6.53511	0.725509
3	40482019	40482319	unique_peak1	87	75	0.174473	6.33516	0.464355
3	40531447	40532236	unique_peak1	272	332	-0.319224	8.21977	1.83568
3	40635787	40636170	unique_peak1	221	229	-0.0844856	7.80325	0.371149
3	41038366	41038855	unique_peak1	102	90	0.142291	6.57894	0.415371
3	41132179	41132560	unique_peak1	89	105	-0.27301	6.59142	0.62661
3	41548366	41548884	unique_peak1	111	92	0.232109	6.65521	0.61362
3	41626355	41626972	unique_peak1	116	84	0.425057	6.62192	1.29187
3	41659580	41659985	unique_peak1	74	70	0.0414155	6.17045	0.314698
3	42213114	42213777	unique_peak1	164	116	0.461385	7.10106	1.89554
3	42228842	42229172	unique_peak1	64	59	0.0772614	5.94552	0.329513
3	42234014	42234530	unique_peak1	106	94	0.135345	6.63753	0.410747
3	42700719	42701084	unique_peak1	119	124	-0.0947114	6.91843	0.345186
3	42715665	42716085	unique_peak1	90	78	0.167114	6.38734	0.458478
3	42716118	42716585	unique_peak1	123	91	0.394945	6.72103	1.22598
3	44431076	44431568	unique_peak1	145	103	0.454334	6.92761	1.65487
3	44432136	44432836	unique_peak1	152	102	0.53602	6.95451	2.22343
3	45716012	45716372	unique_peak1	99	55	0.79997	6.20734	2.85417
3	48017009	48017431	unique_peak1	247	221	0.126802	7.85782	0.50793
3	48848385	48850209	unique_peak1	483	329	0.522178	8.62741	6.01792
3	48850308	48850619	unique_peak1	108	62	0.754711	6.35464	2.83282
3	56244948	56245228	unique_peak1	63	53	0.206836	5.85831	0.454134
3	56247234	56247535	unique_peak1	139	136	-0.0039638	7.09605	0.301825
3	57538773	57539633	unique_peak1	368	315	0.192272	8.39992	0.981265
3	59021705	59022150	unique_peak1	103	90	0.156268	6.58593	0.438671
3	61248373	61248668	unique_peak1	58	42	0.417784	5.63516	0.796452
3	61604289	61604582	unique_peak1	89	54	0.67355	6.11813	2.08608
3	62251714	62252043	unique_peak1	92	75	0.254417	6.37514	0.636428
3	62275150	62275899	unique_peak1	164	79	1.00982	6.82684	6.50904
3	62323201	62323549	unique_peak1	74	74	-0.0376561	6.20999	0.302507
3	71331486	71332302	unique_peak1	152	95	0.637558	6.90374	2.91773
3	75494324	75494644	unique_peak1	113	102	0.110371	6.74169	0.383632
3	77616352	77616755	unique_peak1	98	75	0.344859	6.42036	0.913749
3	80675171	80675604	unique_peak1	105	114	-0.153873	6.76855	0.422164
3	82015509	82015872	unique_peak1	79	71	0.114599	6.22722	0.372467
3	84315181	84315791	unique_peak1	117	102	0.160259	6.76663	0.470246
3	90583637	90584258	unique_peak1	145	151	-0.0931535	7.20135	0.36107
3	92218551	92218798	unique_peak1	90	67	0.383432	6.27918	0.976994
3	99714242	99714549	unique_peak1	82	54	0.55642	6.05957	1.48157
3	100206929	100207585	unique_peak1	217	173	0.291758	7.58882	1.20274
3	100208994	100209418	unique_peak1	127	68	0.85591	6.53648	4.01162
3	117297190	117297689	unique_peak1	180	174	0.0144247	7.45842	0.306598
3	117487320	117487923	unique_peak1	109	59	0.838311	6.32605	3.3584
3	117555037	117555490	unique_peak1	143	69	1.00554	6.63205	5.77176
3	118497176	118497645	unique_peak1	83	66	0.289015	6.2106	0.677371
3	118500201	118500745	unique_peak1	135	90	0.54434	6.77996	2.11283
3	118702224	118702990	unique_peak1	136	150	-0.175672	7.15057	0.496872
3	118706660	118707259	unique_peak1	188	157	0.224421	7.41599	0.799375
3	119078038	119078626	unique_peak1	120	83	0.490761	6.6377	1.63121
3	119083098	119085131	unique_peak1	711	660	0.078374	9.40769	0.531959
3	119280165	119280681	unique_peak1	99	95	0.0223629	6.59614	0.305554
3	121198989	121199572	unique_peak1	147	75	0.926528	6.71119	5.10313
3	121254870	121255437	unique_peak1	104	79	0.355977	6.49992	0.937395
3	122136907	122137572	unique_peak1	127	85	0.53817	6.69535	1.96564
3	122271704	122272189	unique_peak1	138	105	0.355778	6.90581	1.16932
3	134082893	134083829	unique_peak1	314	316	-0.0411738	8.28775	0.323302
3	135118138	135118734	unique_peak1	114	96	0.209593	6.70471	0.568552
3	135174266	135174488	unique_peak1	51	47	0.0763886	5.62316	0.336492
3	139857985	139858664	unique_peak1	122	91	0.383231	6.71518	1.16928
3	139870142	139870495	unique_peak1	73	67	0.0842819	6.1296	0.340094
3	139880453	139881292	unique_peak1	173	161	0.0687292	7.37421	0.354175
3	140434521	140434845	unique_peak1	62	61	-0.0152545	5.94657	0.30103
3	140437777	140438126	unique_peak1	126	126	-0.0355959	6.97089	0.304504
3	140641052	140641376	unique_peak1	87	60	0.491663	6.17657	1.31183
3	141757313	141757870	unique_peak1	112	50	1.1117	6.22828	5.30833
3	144139317	144139798	unique_peak1	92	62	0.525064	6.23981	1.50188
4	477070	477667	unique_peak1	114	81	0.451954	6.58353	1.38696
4	477758	478223	unique_peak1	114	99	0.16565	6.72668	0.475064
4	634430	634805	unique_peak1	104	87	0.218474	6.56867	0.559811
4	757613	758679	unique_peak1	246	228	0.0761694	7.87729	0.379287
4	770479	771012	unique_peak1	107	132	-0.336625	6.88697	0.970416
4	10764791	10765170	unique_peak1	70	52	0.383956	5.9199	0.821391
4	15756809	15757770	unique_peak1	249	159	0.610909	7.62738	4.22345
4	20526390	20526861	unique_peak1	83	61	0.400908	6.15465	0.973122
4	30215169	30216532	unique_peak1	395	221	0.803793	8.19631	10.3738
4	37776122	37776406	unique_peak1	67	33	0.961961	5.56844	2.73598
4	38717195	38717835	unique_peak1	197	141	0.445751	7.37262	2.06618
4	42165607	42166513	unique_peak1	263	228	0.172457	7.92543	0.70341
4	55425887	55426151	unique_peak1	104	100	0.019694	6.66806	0.30533
4	56200600	56201237	unique_peak1	308	307	-0.0274415	8.25307	0.309944
4	61813279	61813676	unique_peak1	119	116	0.000708188	6.87072	0.301962
4	63910171	63910492	unique_peak1	238	236	-0.0209992	7.87824	0.302878
4	70399150	70399528	unique_peak1	100	90	0.113925	6.56476	0.374975
4	70723750	70724103	unique_peak1	71	62	0.154829	6.05469	0.406378
4	73759138	73759656	unique_peak1	102	94	0.0802297	6.60997	0.341332
4	74186649	74188161	unique_peak1	339	261	0.344224	8.20553	2.2008
4	75172415	75172879	unique_peak1	115	78	0.51825	6.56291	1.70163
4	78502565	78503028	unique_peak1	104	72	0.488081	6.43387	1.42984
4	83969433	83970419	unique_peak1	185	120	0.586192	7.21196	3.08473
4	88564670	88565005	unique_peak1	64	55	0.176797	5.89575	0.418895
4	90913382	90913811	unique_peak1	78	75	0.0184004	6.25713	0.306745
4	91017587	91017845	unique_peak1	87	73	0.212947	6.31593	0.532092
4	91134087	91134616	unique_peak1	90	64	0.448527	6.24663	1.19206
4	93015021	93015456	unique_peak1	92	80	0.162494	6.4211	0.45479
4	97381179	97381947	unique_peak1	152	119	0.31563	7.06471	1.03179
4	98011898	98012532	unique_peak1	177	168	0.0405786	7.42117	0.323889
4	101232091	101232855	unique_peak1	137	93	0.518665	6.81392	1.9907
4	101731496	101731976	unique_peak1	118	110	0.0645515	6.82669	0.335624
4	102506669	102507332	unique_peak1	130	123	0.0437521	6.97607	0.32266
4	102717994	102718308	unique_peak1	117	102	0.160259	6.76663	0.470246
4	102735621	102736230	unique_peak1	183	168	0.0885368	7.44515	0.390902
4	103352716	103353215	unique_peak1	123	102	0.232006	6.8025	0.652982
4	103353240	103353528	unique_peak1	99	78	0.303545	6.45555	0.749858
4	103518253	103518678	unique_peak1	78	65	0.221934	6.15536	0.521498
4	104642991	104643556	unique_peak1	129	76	0.720077	6.62682	3.11333
4	104647097	104647723	unique_peak1	151	122	0.27052	7.07777	0.845546
4	104653426	104654234	unique_peak1	186	190	-0.0646169	7.54512	0.329558
4	104880602	104881442	unique_peak1	387	354	0.0970101	8.52018	0.50106
4	104882364	104882756	unique_peak1	110	98	0.128937	6.69382	0.406483
4	104898278	104898791	unique_peak1	198	206	-0.0907015	7.64814	0.379215
4	107251574	107251896	unique_peak1	214	197	0.0852995	7.67201	0.391212
4	108972711	108973671	unique_peak1	569	481	0.212206	9.01899	1.54131
4	110982572	110984620	unique_peak1	525	417	0.301523	8.85812	2.54281
4	113746305	113746774	unique_peak1	96	83	0.170945	6.47779	0.476833
4	114122788	114123346	unique_peak1	103	103	-0.0363774	6.68225	0.305288
4	116180366	116180640	unique_peak1	55	50	0.0961308	5.72049	0.352751
4	116871940	116872351	unique_peak1	87	73	0.212947	6.31593	0.532092
4	117580241	117580754	unique_peak1	88	66	0.372658	6.25242	0.928905
4	118029222	118030655	unique_peak1	327	193	0.725755	7.96279	7.29608
4	121120885	121121695	unique_peak1	270	305	-0.20787	8.15345	0.911067
4	129945905	129947192	unique_peak1	684	684	-0.0290042	9.40546	0.328114
4	129990688	129991080	unique_peak1	139	145	-0.0957563	7.14195	0.350318
4	135016943	135017582	unique_peak1	164	129	0.309382	7.17706	1.06935
4	135564537	135565111	unique_peak1	137	86	0.63031	6.7581	2.67989
4	141805914	141806452	unique_peak1	116	107	0.0795605	6.79467	0.349184
5	3132049	3132598	unique_peak1	147	128	0.163229	7.09284	0.505522
5	3140323	3141338	unique_peak1	298	319	-0.130173	8.25684	0.560198
5	3250073	3250353	unique_peak1	73	71	0.00181976	6.17083	0.302549
5	3611168	3611478	unique_peak1	133	123	0.0765068	6.99245	0.355753
5	3626888	3627432	unique_peak1	141	167	-0.27773	7.25345	0.85816
5	4600427	4601033	unique_peak1	213	143	0.537987	7.43892	3.0042
5	5296785	5297335	unique_peak1	105	90	0.183823	6.59971	0.491319
5	6125120	6125539	unique_peak1	112	111	-0.0232287	6.79574	0.302013
5	6369859	6370597	unique_peak1	138	106	0.342231	6.91258	1.11068
5	6529951	6530474	unique_peak1	150	129	0.181118	7.11293	0.556123
5	6893123	6893524	unique_peak1	97	51	0.87766	6.13927	3.34091
5	6896364	6896972	unique_peak1	148	104	0.469952	6.94922	1.77369
5	6897479	6898057	unique_peak1	133	108	0.262519	6.89944	0.782406
5	6966431	6968149	unique_peak1	588	230	1.32078	8.51214	33.7811
5	6978091	6978664	unique_peak1	150	74	0.974667	6.71615	5.63676
5	7404129	7404669	unique_peak1	115	75	0.574103	6.53498	1.98045
5	7913652	7914164	unique_peak1	130	123	0.0437521	6.97607	0.32266
5	8553358	8553801	unique_peak1	127	60	1.0337	6.44759	5.36764
5	15380306	15380736	unique_peak1	81	60	0.389508	6.12549	0.923578
5	15547709	15548221	unique_peak1	111	92	0.232109	6.65521	0.61362
5	16202199	16202737	unique_peak1	123	119	0.0116163	6.9127	0.304649
5	19371688	19371999	unique_peak1	146	128	0.153421	7.08794	0.48141
5	19695837	19696435	unique_peak1	128	108	0.207508	6.87194	0.601993
5	22636676	22636977	unique_peak1	169	173	-0.0680079	7.40894	0.332419
5	23528785	23529210	unique_peak1	84	73	0.162771	6.29084	0.440322
5	23633087	23633631	unique_peak1	110	85	0.332028	6.59228	0.897633
5	23695627	23696129	unique_peak1	272	203	0.387729	7.86629	2.19934
5	24067028	24067635	unique_peak1	111	85	0.345003	6.59877	0.947411
5	24379190	24379686	unique_peak1	92	65	0.45795	6.27337	1.24641
5	24541165	24541470	unique_peak1	109	99	0.101345	6.69453	0.36851
5	35900629	35901209	unique_peak1	108	62	0.754711	6.35464	2.83282
5	45552719	45553770	unique_peak1	184	157	0.193476	7.40052	0.671391
5	51478025	51479037	unique_peak1	403	306	0.365047	8.44462	2.76134
5	60986681	60987175	unique_peak1	104	93	0.123317	6.61625	0.391262
5	64630371	64631594	unique_peak1	543	337	0.656678	8.72922	9.97226
5	65371828	65372254	unique_peak1	98	66	0.526697	6.32944	1.5891
5	66371527	66372235	unique_peak1	213	247	-0.246284	7.83105	0.989461
5	66372425	66373034	unique_peak1	129	110	0.192447	6.89064	0.566049
5	66505382	66505687	unique_peak1	72	56	0.319173	5.99248	0.686639
5	66571181	66571583	unique_peak1	100	59	0.714829	6.26431	2.42692
5	66919075	66919350	unique_peak1	88	88	-0.0369867	6.45724	0.302271
5	70405511	70406104	unique_peak1	249	242	0.008025	7.92883	0.302817
5	72193087	72193464	unique_peak1	93	71	0.347891	6.34387	0.890163
5	72396809	72397118	unique_peak1	69	48	0.476647	5.85303	1.05357
5	78224344	78225033	unique_peak1	129	91	0.463301	6.75521	1.59789
5	81106669	81107162	unique_peak1	107	64	0.69629	6.37051	2.48264
5	86790924	86791245	unique_peak1	121	99	0.251128	6.76942	0.700026
5	89580645	89581069	unique_peak1	89	44	0.963057	5.97338	3.54762
5	89581221	89581831	unique_peak1	139	88	0.618335	6.7849	2.63691
5	91689001	91689444	unique_peak1	91	67	0.399242	6.28708	1.03533
5	92124961	92125258	unique_peak1	137	123	0.119057	7.01372	0.422272
5	106491069	106491577	unique_peak1	98	78	0.289006	6.44828	0.749858
5	106592215	106592590	unique_peak1	131	90	0.501155	6.75837	1.81724
5	110494079	110494675	unique_peak1	132	137	-0.0886574	7.0642	0.340886
5	110498156	110498741	unique_peak1	120	116	0.0127133	6.87672	0.304742
6	482907	483220	unique_peak1	119	99	0.227217	6.75746	0.627129
6	483304	483618	unique_peak1	86	72	0.216043	6.29785	0.535042
6	1937745	1938244	unique_peak1	91	73	0.277252	6.34808	0.686734
6	2028722	2029199	unique_peak1	176	144	0.253399	7.30661	0.877927
6	2075459	2075821	unique_peak1	210	167	0.295172	7.5399	1.18812
6	3474398	3474830	unique_peak1	104	96	0.0779927	6.63891	0.340517
6	3553277	3554318	unique_peak1	181	130	0.440183	7.25351	1.93204
6	3572591	3572966	unique_peak1	86	60	0.475131	6.1683	1.2417
6	4170081	4170449	unique_peak1	92	95	-0.0826184	6.54365	0.319711
6	4253288	4254061	unique_peak1	182	71	1.31161	6.82573	10.7736
6	5097838	5098336	unique_peak1	124	111	0.122771	6.86874	0.413839
6	8570426	8571249	unique_peak1	452	417	0.0853864	8.75005	0.471744
6	12076998	12077302	unique_peak1	96	90	0.0554682	6.53553	0.330378
6	13125767	13127171	unique_peak1	353	282	0.291361	8.29034	1.71979
6	13363132	13363837	unique_peak1	274	275	-0.0378106	8.08962	0.3154
6	17383869	17384179	unique_peak1	98	77	0.307384	6.43909	0.801324
6	25126061	25126547	unique_peak1	122	85	0.480529	6.66653	1.605
6	25443328	25443960	unique_peak1	141	120	0.195725	7.01673	0.603967
6	25469013	25469472	unique_peak1	105	110	-0.102798	6.74302	0.350993
6	31826716	31827112	unique_peak1	75	58	0.32768	6.04648	0.723201
6	33100276	33100669	unique_peak1	73	63	0.171745	6.08587	0.431415
6	40071095	40071720	unique_peak1	322	338	-0.101696	8.35429	0.461763
6	40537495	40538003	unique_peak1	136	129	0.0403648	7.04255	0.321673
6	42727748	42728446	unique_peak1	193	172	0.131346	7.5003	0.474932
6	42818608	42819008	unique_peak1	97	80	0.23825	6.45897	0.617317
6	42844966	42845569	unique_peak1	268	282	-0.105856	8.09173	0.444894
6	42947367	42948689	unique_peak1	1239	1311	-0.108111	10.3035	1.06019
6	43185839	43187860	unique_peak1	717	614	0.194577	9.36173	1.63659
6	43241071	43241452	unique_peak1	79	60	0.353787	6.10763	0.81231
6	43837199	43837950	unique_peak1	181	159	0.151678	7.39777	0.533765
6	44181464	44182590	unique_peak1	330	271	0.251376	8.21315	1.32754
6	44334172	44334781	unique_peak1	172	176	-0.0673642	7.43392	0.331873
6	44335065	44335803	unique_peak1	250	243	0.00787505	7.93467	0.30281
6	44350150	44350506	unique_peak1	103	108	-0.104122	6.71612	0.35195
6	44412225	44412909	unique_peak1	147	170	-0.243397	7.29615	0.769055
6	44685781	44686036	unique_peak1	64	52	0.256232	5.85604	0.529856
6	44980331	44980883	unique_peak1	114	108	0.0413216	6.78885	0.316823
6	45107409	45107878	unique_peak1	252	184	0.418712	7.74074	2.30788
6	45453908	45454443	unique_peak1	111	62	0.793987	6.37427	3.1426
6	45951814	45952144	unique_peak1	218	203	0.0688971	7.70687	0.364046
6	46211582	46211962	unique_peak1	99	85	0.181061	6.5168	0.472964
6	47036517	47037058	unique_peak1	123	81	0.560955	6.63803	2.03243
6	47125403	47125916	unique_peak1	112	58	0.901483	6.33338	3.85413
6	47306077	47306384	unique_peak1	113	82	0.421832	6.58596	1.25085
6	47948210	47948597	unique_peak1	134	148	-0.17771	7.13031	0.499673
6	48331059	48331376	unique_peak1	66	61	0.0737956	5.99109	0.328609
6	48536040	48536667	unique_peak1	132	65	0.975473	6.53213	5.09713
6	49400134	49400815	unique_peak1	123	100	0.260295	6.78836	0.734996
6	49806071	49806700	unique_peak1	207	170	0.248921	7.54231	0.935836
6	49817494	49817926	unique_peak1	97	74	0.349281	6.40346	0.920998
6	50050667	50051671	unique_peak1	254	305	-0.295904	8.10944	1.53233
6	50141121	50141437	unique_peak1	118	91	0.335405	6.69126	0.958271
6	50275146	50275666	unique_peak1	102	95	0.0651228	6.61752	0.328872
6	50380787	50381599	unique_peak1	142	137	0.0162151	7.11663	0.308085
6	50414361	50414988	unique_peak1	123	79	0.596579	6.62022	2.2306
6	50627376	50627919	unique_peak1	108	92	0.192832	6.63557	0.516163
6	50628529	50629051	unique_peak1	143	116	0.264456	7.00259	0.829948
6	50898193	50898750	unique_peak1	117	98	0.217403	6.73806	0.595971
6	50915377	50915689	unique_peak1	76	62	0.251953	6.10326	0.569301
6	50922268	50922806	unique_peak1	152	109	0.441161	7.00194	1.65313
6	51093724	51094326	unique_peak1	193	170	0.148122	7.49191	0.519489
6	51165211	51165741	unique_peak1	101	91	0.11241	6.57977	0.374196
6	51674055	51674493	unique_peak1	183	129	0.467048	7.25589	2.13725
6	52233040	52233838	unique_peak1	244	224	0.0898309	7.8587	0.406574
6	52324402	52325251	unique_peak1	158	154	0.0020416	7.27715	0.301733
6	53234517	53235145	unique_peak1	135	113	0.219245	6.94251	0.654505
6	53242069	53242646	unique_peak1	119	70	0.721326	6.51041	2.89387
6	53244137	53244583	unique_peak1	93	75	0.269888	6.38287	0.677463
6	53247947	53248177	unique_peak1	68	44	0.578689	5.7812	1.34344
6	53418927	53419287	unique_peak1	132	123	0.0656708	6.98703	0.343092
6	53422453	53422851	unique_peak1	133	119	0.123813	6.9688	0.426155
6	57942652	57943817	unique_peak1	379	418	-0.17226	8.62468	0.882984
6	58159986	58160375	unique_peak1	127	120	0.0455715	6.94165	0.323189
6	58184878	58185311	unique_peak1	127	115	0.106454	6.91121	0.391534
6	58300338	58300970	unique_peak1	106	101	0.0327755	6.68881	0.310564
6	58856611	58856945	unique_peak1	118	102	0.172467	6.77273	0.496398
6	59887567	59888309	unique_peak1	130	133	-0.0681408	7.03202	0.321831
6	62389996	62390511	unique_peak1	108	68	0.623466	6.42026	2.11771
6	63033670	63034058	unique_peak1	132	141	-0.12988	7.08481	0.398012
6	63310780	63311285	unique_peak1	179	151	0.209694	7.35277	0.716472
6	64143901	64144215	unique_peak1	81	41	0.927928	5.85628	3.07997
6	64624804	64625464	unique_peak1	171	123	0.437659	7.17303	1.81819
6	64855008	64855761	unique_peak1	147	137	0.0659315	7.14149	0.338899
6	69032960	69033420	unique_peak1	97	65	0.533706	6.31125	1.6053
6	69404647	69405215	unique_peak1	333	331	-0.0231488	8.36347	0.30631
6	70504580	70504875	unique_peak1	88	73	0.229293	6.3241	0.567376
6	72982410	72983206	unique_peak1	241	92	1.34663	7.21247	14.6663
6	72983378	72983889	unique_peak1	124	53	1.17524	6.34251	6.37214
6	73128902	73129789	unique_peak1	259	232	0.125388	7.92688	0.517358
6	73130019	73131263	unique_peak1	311	299	0.0245033	8.24107	0.313973
6	73632439	73632951	unique_peak1	120	77	0.597676	6.58424	2.18699
6	73892815	73893320	unique_peak1	127	101	0.292009	6.81843	0.855512
6	76040750	76041146	unique_peak1	82	68	0.229255	6.22315	0.547638
6	77203680	77204379	unique_peak1	182	156	0.186912	7.38808	0.644198
6	77207422	77208132	unique_peak1	241	198	0.249165	7.76121	1.06132
6	78105068	78106709	unique_peak1	609	518	0.203617	9.1214	1.54739
6	78198238	78198710	unique_peak1	94	48	0.918414	6.07392	3.47486
6	78601139	78601482	unique_peak1	84	57	0.514243	6.1151	1.35565
6	79319954	79320484	unique_peak1	106	79	0.383273	6.51356	1.04498
6	79985637	79986201	unique_peak1	104	98	0.0485489	6.65363	0.318403
6	81481420	81481915	unique_peak1	98	75	0.344859	6.42036	0.913749
6	81531612	81532105	unique_peak1	109	76	0.478415	6.50599	1.44687
6	81729063	81729590	unique_peak1	120	113	0.050188	6.85798	0.324533
6	81807326	81807923	unique_peak1	153	92	0.692786	6.88555	3.34914
6	82690606	82691264	unique_peak1	168	47	1.78144	6.47568	15.4096
6	82691607	82692144	unique_peak1	145	45	1.63121	6.33917	11.7788
6	82754118	82754418	unique_peak1	73	54	0.390385	5.97655	0.861324
6	82802816	82803092	unique_peak1	76	73	0.01978	6.21934	0.306899
6	83115312	83115954	unique_peak1	192	168	0.157619	7.47969	0.569426
6	85296757	85297537	unique_peak1	364	175	1.02085	7.96986	14.0982
6	85632955	85633193	unique_peak1	75	68	0.101799	6.15942	0.356098
6	85633772	85634003	unique_peak1	140	125	0.127085	7.04082	0.440623
6	86746691	86746983	unique_peak1	85	66	0.323055	6.22762	0.7712
6	90749796	90750122	unique_peak1	62	58	0.0562988	5.91079	0.317455
6	90767352	90767650	unique_peak1	89	81	0.0973581	6.40623	0.364008
6	91861367	91861672	unique_peak1	111	87	0.311836	6.61535	0.838382
6	96741043	96741502	unique_peak1	88	63	0.438747	6.21937	1.13847
6	98685392	98685797	unique_peak1	107	77	0.433255	6.50203	1.24016
6	99565365	99565861	unique_peak1	94	96	-0.0667887	6.56652	0.311371
6	113121941	113122323	unique_peak1	87	81	0.0648488	6.38998	0.333542
6	125462705	125463129	unique_peak1	83	50	0.682679	6.01376	2.00247
6	125693516	125694139	unique_peak1	228	208	0.0985547	7.75664	0.429739
6	125864497	125865114	unique_peak1	138	122	0.141184	7.01311	0.466076
6	135832520	135832944	unique_peak1	76	42	0.802969	5.82775	2.34986
6	146681850	146682181	unique_peak1	188	170	0.110349	7.47303	0.4387
6	146867944	146868410	unique_peak1	104	64	0.655538	6.35014	2.2068
6	147580035	147580569	unique_peak1	97	81	0.220548	6.46783	0.577396
6	148034881	148035379	unique_peak1	293	239	0.260469	8.03713	1.25351
6	148542947	148543726	unique_peak1	351	314	0.128615	8.36352	0.598143
6	152614658	152615212	unique_peak1	109	97	0.130492	6.67996	0.407517
6	152700983	152701873	unique_peak1	263	257	0.000433208	8.01144	0.301452
6	152921804	152922249	unique_peak1	97	55	0.770745	6.19273	2.74903
6	153752062	153752489	unique_peak1	108	81	0.374439	6.54477	1.02897
6	153918138	153918601	unique_peak1	95	87	0.0888404	6.50385	0.35983
6	153919097	153920157	unique_peak1	207	200	0.0157218	7.65891	0.305879
6	155360556	155361049	unique_peak1	152	152	-0.0348674	7.23995	0.307523
6	156349028	156349752	unique_peak1	185	101	0.83263	7.08874	5.40641
6	157211203	157211714	unique_peak1	94	72	0.3433	6.36147	0.882982
6	157469119	157469552	unique_peak1	122	88	0.43106	6.69126	1.37432
7	2045742	2046073	unique_peak1	110	100	0.100082	6.70825	0.367861
7	2443865	2444125	unique_peak1	60	45	0.368711	5.70792	0.711514
7	3162416	3162895	unique_peak1	95	95	-0.0366905	6.56662	0.302179
7	5163522	5164079	unique_peak1	94	82	0.158085	6.45408	0.451271
7	12185713	12187056	unique_peak1	301	125	1.22892	7.59174	15.6802
7	12730362	12730927	unique_peak1	122	79	0.584865	6.61436	2.14853
7	14676697	14677070	unique_peak1	118	100	0.200756	6.75859	0.558626
7	24626791	24627438	unique_peak1	175	154	0.148988	7.35062	0.516955
7	24750445	24751486	unique_peak1	226	532	-1.26477	8.42561	28.815
7	26927543	26927969	unique_peak1	97	52	0.85018	6.15301	3.18495
7	26958579	26959115	unique_peak1	115	91	0.298469	6.6728	0.817226
7	27459799	27460311	unique_peak1	89	47	0.869948	6.01994	3.0481
7	27489269	27489782	unique_peak1	147	135	0.0869932	7.13096	0.364084
7	27502853	27503247	unique_peak1	118	104	0.144722	6.78661	0.443233
7	27503304	27504327	unique_peak1	275	236	0.187221	7.98235	0.797495
7	27722913	27723283	unique_peak1	100	80	0.28187	6.48078	0.696963
7	27947211	27947663	unique_peak1	95	76	0.281485	6.40753	0.715664
7	29528116	29529148	unique_peak1	534	484	0.111583	8.97763	0.645799
7	33115948	33116394	unique_peak1	89	65	0.410516	6.24965	1.05467
7	33129094	33129727	unique_peak1	141	69	0.985305	6.62194	5.51774
7	34545202	34546117	unique_peak1	189	131	0.491441	7.29011	2.3837
7	37513108	37513954	unique_peak1	388	311	0.287007	8.42891	1.84127
7	43470997	43471287	unique_peak1	71	56	0.299219	5.9825	0.639513
7	43529197	43529626	unique_peak1	108	104	0.0177451	6.72312	0.305166
7	43715908	43716452	unique_peak1	284	221	0.327968	7.9584	1.76529
7	44182100	44183147	unique_peak1	415	295	0.460031	8.43947	4.19785
7	53411662	53412157	unique_peak1	86	83	0.0135505	6.39909	0.3062
7	57435817	57436229	unique_peak1	77	58	0.365256	6.06527	0.827663
7	57581931	57582818	unique_peak1	445	600	-0.461004	9.00072	5.8877
7	58697313	58697925	unique_peak1	133	98	0.401347	6.83003	1.33727
7	60132363	60132714	unique_peak1	101	70	0.486225	6.39286	1.38699
7	60146780	60147532	unique_peak1	175	120	0.506249	7.17199	2.32264
7	60604590	60605114	unique_peak1	153	117	0.349302	7.05729	1.18897
7	62731705	62732037	unique_peak1	83	64	0.332737	6.18874	0.784147
7	63361052	63361367	unique_peak1	64	57	0.126171	5.92107	0.366201
7	63774898	63775433	unique_peak1	100	76	0.354933	6.44425	0.906668
7	64428080	64428627	unique_peak1	116	73	0.624995	6.52195	2.26898
7	65542034	65542589	unique_peak1	154	147	0.0318544	7.22538	0.312689
7	81257376	81259369	unique_peak1	926	565	0.683946	9.48663	17.8959
7	81322947	81323686	unique_peak1	219	182	0.232213	7.63181	0.897369
7	83024994	83025603	unique_peak1	180	135	0.378173	7.27655	1.53248
7	83121000	83121542	unique_peak1	111	114	-0.0742227	6.80838	0.325376
7	91884209	91884643	unique_peak1	111	79	0.449339	6.5466	1.34502
7	91902663	91902987	unique_peak1	93	62	0.540536	6.24755	1.57822
7	92392595	92393109	unique_peak1	105	87	0.232186	6.57552	0.593954
7	94987615	94989759	unique_peak1	619	451	0.426551	9.03345	5.31408
7	95193295	95194502	unique_peak1	423	388	0.0934137	8.65033	0.498203
7	95210538	95210912	unique_peak1	127	95	0.379472	6.7747	1.19213
7	95217202	95217521	unique_peak1	93	72	0.327991	6.35382	0.831978
7	97300546	97300971	unique_peak1	83	84	-0.0542863	6.38225	0.306263
7	99415933	99416461	unique_peak1	112	95	0.199164	6.68454	0.539575
7	100246697	100248308	unique_peak1	596	533	0.131349	9.12637	0.826413
7	100858668	100859124	unique_peak1	101	88	0.160239	6.55585	0.441618
7	101838820	101839343	unique_peak1	117	87	0.387328	6.6531	1.14654
7	102244351	102244687	unique_peak1	111	81	0.413715	6.56441	1.20032
7	102665538	102666041	unique_peak1	124	83	0.537809	6.66122	1.92202
7	103993853	103994417	unique_peak1	105	68	0.583093	6.40007	1.86766
7	104047951	104048487	unique_peak1	127	108	0.19625	6.86631	0.570607
7	106222291	106222723	unique_peak1	120	126	-0.105607	6.93588	0.357997
7	116962070	116962309	unique_peak1	59	44	0.376509	5.68011	0.719613
7	118598181	118598420	unique_peak1	86	64	0.3835	6.21412	0.945872
7	119682113	119682740	unique_peak1	145	117	0.272131	7.01871	0.825851
7	120175066	120175635	unique_peak1	103	102	-0.0224382	6.67528	0.3021
7	120970530	120971899	unique_peak1	277	254	0.0920561	8.04038	0.434812
7	121175806	121176154	unique_peak1	114	108	0.0413216	6.78885	0.316823
7	122037685	122038562	unique_peak1	791	759	0.0310646	9.58539	0.346836
7	123886520	123886995	unique_peak1	93	71	0.347891	6.34387	0.890163
7	128395068	128395357	unique_peak1	69	53	0.33647	5.92312	0.705857
7	128709470	128710104	unique_peak1	123	107	0.163619	6.8367	0.487818
7	129763405	129764279	unique_peak1	286	71	1.96258	7.15121	29.4064
7	129809807	129810288	unique_peak1	111	74	0.542449	6.50004	1.76361
7	130814661	130815257	unique_peak1	130	70	0.848201	6.57385	4.045
7	130816333	130816969	unique_peak1	130	114	0.152458	6.92172	0.477
7	131387416	131387783	unique_peak1	102	85	0.223821	6.53818	0.565418
8	351518	352018	unique_peak1	150	90	0.695691	6.85564	3.30726
8	1361030	1361333	unique_peak1	91	79	0.164777	6.40432	0.456612
8	1500780	1501208	unique_peak1	93	85	0.0915512	6.47204	0.36116
8	2048646	2050485	unique_peak1	536	268	0.96736	8.55514	18.84
8	4206944	4207272	unique_peak1	100	94	0.051864	6.59579	0.319127
8	4258609	4258935	unique_peak1	80	61	0.348299	6.12835	0.804965
8	5536105	5536462	unique_peak1	84	59	0.465334	6.13956	1.18609
8	8766470	8767468	unique_peak1	193	157	0.262193	7.43488	0.944605
8	12428965	12429515	unique_peak1	257	238	0.0775369	7.93964	0.387901
8	20091894	20092290	unique_peak1	106	81	0.347649	6.53138	0.923563
8	33417679	33418125	unique_peak1	105	128	-0.31961	6.85142	0.889702
8	34048469	34048932	unique_peak1	95	84	0.138881	6.47883	0.423087
8	34232732	34233071	unique_peak1	83	46	0.800516	5.95485	2.52959
8	34346125	34346427	unique_peak1	146	119	0.257758	7.03577	0.779092
8	40854814	40855237	unique_peak1	93	77	0.232414	6.40161	0.590512
8	75008000	75008597	unique_peak1	155	98	0.621254	6.93998	2.85391
8	75313049	75313409	unique_peak1	99	84	0.197934	6.50836	0.503955
8	76869571	76869873	unique_peak1	77	54	0.46654	6.01463	1.11339
8	76871005	76871463	unique_peak1	139	86	0.651125	6.76851	2.85632
8	93049441	93050538	unique_peak1	225	6	4.97948	5.2971	56.5966
8	111749298	111749745	unique_peak1	93	79	0.195888	6.41987	0.515845
8	112157899	112158638	unique_peak1	171	102	0.705355	7.03918	3.84009
8	117346806	117347954	unique_peak1	433	337	0.329883	8.56582	2.51277
8	118498877	118499302	unique_peak1	81	78	0.0164642	6.31201	0.306528
8	123169073	123169947	unique_peak1	217	85	1.30844	7.08048	12.637
8	125049338	125049900	unique_peak1	116	97	0.219738	6.72458	0.598772
8	130477888	130478541	unique_peak1	205	188	0.0905541	7.60752	0.395387
8	130593976	130595135	unique_peak1	318	201	0.627208	7.97182	5.55785
8	140308294	140308847	unique_peak1	176	71	1.26338	6.80162	9.85055
8	144641934	144642541	unique_peak1	115	100	0.163819	6.74012	0.473428
8	146838885	146839858	unique_peak1	240	135	0.792336	7.48363	6.34773
9	2583746	2584593	unique_peak1	154	66	1.17522	6.6537	7.7282
9	3733312	3734038	unique_peak1	266	235	0.145363	7.95532	0.597116
9	3798243	3798847	unique_peak1	158	108	0.509982	7.02318	2.13474
9	3912593	3913122	unique_peak1	114	94	0.23965	6.68968	0.642998
9	6858105	6858507	unique_peak1	89	66	0.388821	6.2605	0.985833
9	6870301	6870679	unique_peak1	108	72	0.542166	6.46091	1.71997
9	7080874	7081477	unique_peak1	124	91	0.406564	6.72684	1.28423
9	7366086	7367039	unique_peak1	183	169	0.0800253	7.4494	0.376328
9	7511193	7511932	unique_peak1	224	170	0.36257	7.59914	1.69684
9	7555487	7555780	unique_peak1	62	34	0.809659	5.53411	1.99054
9	7566573	7567059	unique_peak1	190	150	0.305024	7.39092	1.18493
9	7600950	7601571	unique_peak1	129	115	0.128882	6.92242	0.430295
9	8094013	8094612	unique_peak1	150	119	0.296595	7.05519	0.94223
9	9166917	9169513	unique_peak1	1515	1656	-0.154201	10.6173	2.22754
9	9169572	9170517	unique_peak1	249	205	0.246337	7.80967	1.03755
9	9646167	9646740	unique_peak1	145	47	1.56981	6.36987	11.158
9	9650343	9651074	unique_peak1	171	121	0.461118	7.1613	1.96821
9	13929207	13929795	unique_peak1	110	102	0.0717927	6.7224	0.33826
9	13938361	13938666	unique_peak1	101	56	0.803082	6.23443	2.92568
9	13939819	13940146	unique_peak1	97	53	0.823212	6.16649	3.0344
9	13940211	13940487	unique_peak1	82	45	0.814218	5.93067	2.56597
9	13941654	13942083	unique_peak1	111	62	0.793987	6.37427	3.1426
9	14154118	14154892	unique_peak1	274	246	0.122347	8.00954	0.524154
9	19220116	19220771	unique_peak1	153	104	0.517699	6.9731	2.12004
9	24116255	24116751	unique_peak1	111	96	0.171355	6.68559	0.480164
9	30392697	30393159	unique_peak1	89	67	0.367447	6.27119	0.920753
9	30394967	30395675	unique_peak1	161	130	0.271783	7.16931	0.893088
9	30616696	30617182	unique_peak1	90	62	0.493615	6.22409	1.35504
9	30676229	30676736	unique_peak1	209	156	0.385996	7.48762	1.74974
9	32403952	32404604	unique_peak1	130	106	0.256481	6.86971	0.750836
9	32509179	32509670	unique_peak1	87	79	0.100473	6.37216	0.365536
9	42973706	42974024	unique_peak1	191	177	0.0752498	7.51336	0.373027
9	43009497	43009759	unique_peak1	100	93	0.0671307	6.58815	0.329456
9	44631767	44632479	unique_peak1	231	229	-0.0207481	7.83512	0.302935
9	46298391	46298649	unique_peak1	99	95	0.0223629	6.59614	0.305554
9	49209004	49209397	unique_peak1	77	55	0.440545	6.02763	1.0352
9	49224767	49225270	unique_peak1	119	78	0.567292	6.58743	2.00625
9	49289954	49290452	unique_peak1	105	94	0.121762	6.63074	0.390345
9	49300983	49301436	unique_peak1	129	104	0.272618	6.85055	0.799131
9	49313962	49314216	unique_peak1	87	44	0.930548	5.95713	3.30108
9	49600529	49601119	unique_peak1	126	102	0.266588	6.81979	0.766808
9	50879439	50880171	unique_peak1	137	76	0.806467	6.67002	3.93165
9	51192460	51192968	unique_peak1	108	97	0.117281	6.67335	0.387703
9	51303644	51304447	unique_peak1	150	125	0.226206	7.09038	0.687847
9	51382080	51382477	unique_peak1	84	76	0.105438	6.31951	0.367971
9	51595329	51597678	unique_peak1	907	746	0.253682	9.67181	3.09364
9	51603166	51603733	unique_peak1	160	91	0.772687	6.90991	4.16146
9	51641076	51641624	unique_peak1	296	266	0.12135	8.12137	0.526058
9	51641926	51642179	unique_peak1	110	100	0.100082	6.70825	0.367861
9	58373135	58373724	unique_peak1	149	130	0.160451	7.11365	0.502555
9	62000902	62001530	unique_peak1	130	99	0.354092	6.8209	1.10773
9	63013420	63013870	unique_peak1	141	154	-0.161537	7.19536	0.467854
9	70484574	70484879	unique_peak1	59	39	0.546434	5.59514	1.11442
9	70497951	70498656	unique_peak1	143	110	0.340405	6.96462	1.13455
9	72168651	72169289	unique_peak1	137	63	1.07325	6.53663	6.11877
9	80650981	80651407	unique_peak1	98	80	0.252936	6.46632	0.656128
9	101209097	101209741	unique_peak1	141	92	0.575429	6.82687	2.39213
9	116930791	116931361	unique_peak1	128	83	0.583375	6.684	2.2359
9	118232203	118233257	unique_peak1	211	138	0.575388	7.40663	3.31797
9	119466764	119467637	unique_peak1	367	382	-0.0890731	8.53666	0.442694
9	125484532	125486391	unique_peak1	541	479	0.145338	8.97956	0.88264
9	125529395	125530102	unique_peak1	233	219	0.0557995	7.80926	0.349504
9	131991293	131991984	unique_peak1	157	101	0.596614	6.97073	2.71058
9	132011835	132012398	unique_peak1	109	48	1.13049	6.17996	5.30291
9	136592338	136592797	unique_peak1	144	129	0.122464	7.0836	0.436499
9	139944341	139944643	unique_peak1	94	73	0.323671	6.37129	0.82555
9	143248929	143250547	unique_peak1	586	517	0.1508	9.09221	0.970286
9	143278864	143279507	unique_peak1	198	188	0.040543	7.58251	0.321495
9	143403385	143403919	unique_peak1	113	45	1.27331	6.16022	6.55969
9	143436908	143437530	unique_peak1	119	74	0.642254	6.54995	2.42128
9	143534748	143535382	unique_peak1	135	84	0.642744	6.73076	2.72451
9	143664894	143665387	unique_peak1	87	63	0.422401	6.2112	1.07507
9	146502917	146503215	unique_peak1	70	8	2.94195	4.6409	12.3259
9	150304893	150305823	unique_peak1	195	115	0.72283	7.2194	4.44308
9	150425286	150426172	unique_peak1	165	119	0.4336	7.12369	1.7355
9	150665026	150665630	unique_peak1	123	75	0.670579	6.58322	2.66734
GL892287.1	5547	6553	unique_peak1	177	128	0.430231	7.22634	1.82844
GL892292.1	29565	30032	unique_peak1	90	87	0.0114633	6.46516	0.305965
GL892332.2	295230	295608	unique_peak1	93	64	0.495448	6.27009	1.39827
GL892419.1	8620	9250	unique_peak1	283	394	-0.50841	8.3715	4.671
GL892419.1	11327	12393	unique_peak1	544	808	-0.599782	9.3601	12.5348
GL892486.1	98646	99339	unique_peak1	132	102	0.333367	6.85318	1.03663
GL892541.1	12898	13459	unique_peak1	192	215	-0.196389	7.65669	0.664627
GL892541.1	30945	31448	unique_peak1	154	124	0.275524	7.10355	0.877596
GL892553.2	159825	160273	unique_peak1	91	50	0.81428	6.07957	2.81763
GL892628.1	7111	7436	unique_peak1	102	66	0.583996	6.35809	1.82397
GL892638.2	62086	62570	unique_peak1	90	76	0.204108	6.36884	0.523672
GL892911.1	263722	265767	unique_peak1	439	407	0.0781988	8.71152	0.450307
GL893036.1	13957	14557	unique_peak1	118	68	0.750443	6.48375	3.0518
GL893077.1	3903	4314	unique_peak1	92	46	0.947755	6.02847	3.57105
GL893077.1	9201	9549	unique_peak1	95	55	0.740917	6.17781	2.54371
GL893223.2	25677	25950	unique_peak1	102	88	0.174352	6.56291	0.467469
GL893417.1	65657	66170	unique_peak1	89	87	-0.00452147	6.45717	0.302271
GL893427.2	14583	15308	unique_peak1	165	111	0.533136	7.07392	2.3821
GL893554.2	14372	14648	unique_peak1	76	35	1.05931	5.69958	3.53311
GL893598.2	363	795	unique_peak1	86	77	0.120466	6.34564	0.386851
GL893620.1	62682	63065	unique_peak1	104	96	0.0779927	6.63891	0.340517
GL893808.2	56466	57473	unique_peak1	175	148	0.205943	7.32214	0.692262
GL893808.2	66497	66780	unique_peak1	78	69	0.137045	6.19781	0.396266
GL893887.1	12886	13161	unique_peak1	87	66	0.356312	6.24424	0.874131
GL893957.1	42755	43481	unique_peak1	150	137	0.0949614	7.15601	0.377506
GL894208.1	25671	26248	unique_peak1	104	80	0.338056	6.50888	0.879913
GL894237.1	38263	38828	unique_peak1	96	94	-0.00659274	6.56656	0.302179
GL894244.1	38794	39502	unique_peak1	139	95	0.509106	6.83952	1.96124
GL894265.1	5012	5544	unique_peak1	101	79	0.314044	6.47895	0.790033
GL894266.1	1653	2684	unique_peak1	588	583	-0.0172955	9.18118	0.307769
GL894350.2	30012	30560	unique_peak1	110	107	0.00340573	6.75659	0.30204
GL894417.1	27795	28312	unique_peak1	106	88	0.229467	6.59047	0.590896
GL894441.2	60591	61764	unique_peak1	272	216	0.298603	7.91085	1.47257
GL894475.1	5233	5575	unique_peak1	77	67	0.160437	6.16768	0.424111
GL894475.1	13305	13663	unique_peak1	84	73	0.162771	6.29084	0.440322
GL894524.1	12820	13205	unique_peak1	91	56	0.653815	6.1598	2.03625
GL894543.1	943	2201	unique_peak1	334	315	0.0524345	8.33	0.358107
GL894842.1	1031	1803	unique_peak1	130	68	0.889424	6.55324	4.3542
GL894842.1	3501	3955	unique_peak1	94	54	0.751764	6.15724	2.57497
GL894918.2	5887	6740	unique_peak1	253	248	-0.00420194	7.9579	0.30103
GL894943.1	31427	32073	unique_peak1	233	176	0.369554	7.65238	1.81145
GL895092.1	8140	8694	unique_peak1	112	89	0.292273	6.63799	0.783143
GL895152.1	15524	16009	unique_peak1	129	96	0.38695	6.79339	1.23985
GL895152.1	59957	60303	unique_peak1	145	112	0.334595	6.98748	1.07225
GL895256.1	0	468	unique_peak1	273	267	-0.000645338	8.06577	0.301436
GL895364.2	18053	18356	unique_peak1	125	102	0.255153	6.81408	0.727259
GL895400.1	52	522	unique_peak1	94	79	0.211196	6.42753	0.548751
GL895451.1	9113	9497	unique_peak1	99	112	-0.212854	6.71375	0.535002
GL895707.1	5765	6280	unique_peak1	91	89	-0.00514812	6.48928	0.302243
GL895759.1	12648	13714	unique_peak1	246	71	1.74545	7.04265	21.5516
GL895839.1	740	1190	unique_peak1	104	108	-0.0902788	6.72304	0.33826
GL895853.2	99399	100262	unique_peak1	173	142	0.248708	7.28423	0.847417
GL896056.1	3281	4038	unique_peak1	142	101	0.452314	6.89858	1.67754
GL896096.1	0	562	unique_peak1	233	225	0.0169803	7.82867	0.308683
GL896104.1	16296	16737	unique_peak1	106	83	0.312883	6.54876	0.814208
GL896157.1	5160	5640	unique_peak1	86	100	-0.252344	6.53204	0.565418
GL896223.1	16164	16864	unique_peak1	182	108	0.713348	7.12486	4.15499
GL896227.2	52275	53358	unique_peak1	328	192	0.737614	7.96126	7.51883
GL896254.1	4952	5550	unique_peak1	163	167	-0.0693613	7.35764	0.333571
GL896254.1	27198	27425	unique_peak1	49	35	0.434689	5.38727	0.810079
GL896264.1	28924	29237	unique_peak1	71	45	0.608547	5.82784	1.49065
GL896293.1	8397	10475	unique_peak1	895	188	2.21716	8.67082	105.756
GL896302.1	49669	50065	unique_peak1	116	116	-0.0359167	6.85241	0.304807
GL896302.1	116219	116777	unique_peak1	178	174	-0.00164885	7.45039	0.301652
GL896347.1	4187	4931	unique_peak1	365	373	-0.0626505	8.51557	0.367872
GL896364.1	24330	24667	unique_peak1	95	88	0.0725386	6.512	0.34399
GL896433.1	8785	9126	unique_peak1	113	103	0.096432	6.74866	0.365986
GL896446.1	24019	24418	unique_peak1	85	80	0.049294	6.3645	0.322217
GL896467.1	7226	7702	unique_peak1	106	82	0.330161	6.54012	0.867405
GL896501.1	11338	11775	unique_peak1	91	50	0.81428	6.07957	2.81763
GL896509.1	14355	15038	unique_peak1	122	108	0.138609	6.83749	0.438239
GL896516.1	0	2302	unique_peak1	883	1009	-0.220244	9.87002	2.63725
GL896546.1	17107	17684	unique_peak1	108	95	0.147028	6.65848	0.431816
GL896571.2	60578	61258	unique_peak1	122	92	0.367635	6.72298	1.10642
GL896571.2	78230	78703	unique_peak1	104	82	0.302866	6.52647	0.774023
JH118457.1	29375	29792	unique_peak1	93	50	0.845391	6.09512	3.03932
JH118620.1	75849	76304	unique_peak1	112	106	0.0426592	6.7628	0.317116
JH118811.1	182975	183458	unique_peak1	109	91	0.22164	6.63438	0.582092
JH118825.1	21429	21655	unique_peak1	53	44	0.224093	5.6039	0.48262
X	21520437	21521257	unique_peak1	152	121	0.291783	7.07663	0.932696
X	46035647	46036246	unique_peak1	115	92	0.282872	6.68059	0.768982
X	46076619	46077222	unique_peak1	134	29	2.13457	5.97417	15.7932
X	46077701	46078651	unique_peak1	186	42	2.08655	6.46954	20.9967
X	46080501	46081949	unique_peak1	430	79	2.3988	7.52133	56.2928
X	46764108	46764699	unique_peak1	135	143	-0.11779	7.11103	0.379724
X	47316464	47316959	unique_peak1	92	68	0.39382	6.30543	1.02603
X	47614648	47614987	unique_peak1	87	79	0.100473	6.37216	0.365536
X	47995429	47996294	unique_peak1	245	176	0.441899	7.68856	2.44761
X	48002064	48002503	unique_peak1	99	102	-0.0791752	6.64691	0.328313
X	49304455	49305049	unique_peak1	115	99	0.178175	6.73294	0.501935
X	51679531	51680004	unique_peak1	115	82	0.446991	6.59854	1.37573
X	51688591	51689067	unique_peak1	105	73	0.482164	6.45054	1.41688
X	51690774	51691143	unique_peak1	80	60	0.371758	6.11662	0.866757
X	51693841	51694300	unique_peak1	141	90	0.606793	6.81119	2.59546
X	51806237	51806871	unique_peak1	154	109	0.459948	7.01133	1.78077
X	58397934	58398353	unique_peak1	127	141	-0.185312	7.05709	0.51014
X	58593622	58593996	unique_peak1	115	115	-0.0359503	6.84001	0.30484
X	66423634	66423846	unique_peak1	53	38	0.430544	5.50067	0.840391
X	91011128	91011716	unique_peak1	162	180	-0.185737	7.40698	0.583695
X	91012942	91013204	unique_peak1	80	75	0.0545674	6.27521	0.323593
X	98308780	98309485	unique_peak1	193	185	0.0268153	7.55257	0.31032
X	101558710	101559601	unique_peak1	221	132	0.705722	7.40814	4.84195
X	101888540	101889172	unique_peak1	132	89	0.528014	6.75586	1.97768
X	102745509	102746140	unique_peak1	113	100	0.13866	6.72754	0.425612
X	104396526	104397023	unique_peak1	113	119	-0.110019	6.85188	0.361466
X	106951195	106951827	unique_peak1	210	226	-0.139059	7.75702	0.502164
X	106987533	106988220	unique_peak1	216	246	-0.220317	7.83821	0.849618
X	114332557	114333778	unique_peak1	343	303	0.146639	8.32125	0.693437
X	115954241	115954791	unique_peak1	96	78	0.259482	6.43352	0.664365
X	122268854	122269335	unique_peak1	104	105	-0.0500149	6.70291	0.310472
X	124352985	124353433	unique_peak1	95	100	-0.109939	6.60324	0.341332
X	128552341	128552970	unique_peak1	123	77	0.633105	6.60195	2.44208
X	129688041	129688572	unique_peak1	146	103	0.464209	6.93254	1.71966
X	141913026	141913553	unique_peak1	110	103	0.0578535	6.72937	0.326761
X	142008466	142009562	unique_peak1	244	185	0.364453	7.72139	1.79849
X	142238117	142238765	unique_peak1	129	98	0.357507	6.80811	1.11494
X	142245631	142246107	unique_peak1	112	89	0.292273	6.63799	0.783143
X	142302942	142303455	unique_peak1	124	110	0.13571	6.86227	0.435871
X	143182366	143184231	unique_peak1	450	299	0.557526	8.50758	6.33129
X	143688707	143689131	unique_peak1	97	93	0.0235111	6.56634	0.311371
X	143695760	143696069	unique_peak1	107	74	0.489839	6.47374	1.47273
1	256549	257382	merged_common_peak	179	153	0.190835	7.3622	0.650467
1	1069556	1070569	merged_common_peak	218	249	-0.224462	7.85355	0.876104
1	2720224	2722098	merged_common_peak	720	668	0.0791892	9.42546	0.541267
1	2727332	2727816	merged_common_peak	168	139	0.237118	7.24784	0.784487
1	2734481	2735803	merged_common_peak	915	813	0.142451	9.74011	1.21835
1	2736169	2736681	merged_common_peak	127	83	0.572117	6.67838	2.15533
1	3306492	3307683	merged_common_peak	207	280	-0.467653	7.9006	2.978
1	3659101	3660087	merged_common_peak	415	335	0.277167	8.5309	1.82052
1	3681003	3681494	merged_common_peak	141	137	0.00606341	7.11156	0.304177
1	8536881	8538384	merged_common_peak	492	505	-0.0678404	8.94907	0.407415
1	9420469	9421231	merged_common_peak	446	447	-0.0338977	8.79041	0.320905
1	9427141	9428206	merged_common_peak	405	375	0.0796969	8.59444	0.437187
1	9475509	9475874	merged_common_peak	107	92	0.179499	6.62891	0.487449
1	9839162	9839765	merged_common_peak	132	124	0.0540828	6.99283	0.33181
1	10567281	10568010	merged_common_peak	148	122	0.241683	7.06336	0.731792
1	11252708	11253538	merged_common_peak	233	255	-0.162841	7.91858	0.604464
1	11476093	11477176	merged_common_peak	369	161	1.16012	7.91991	17.5148
1	11754554	11755159	merged_common_peak	161	141	0.155459	7.22748	0.511028
1	11883554	11884468	merged_common_peak	308	228	0.400141	8.03927	2.55196
1	11889070	11891104	merged_common_peak	1295	1186	0.100236	10.2632	0.954549
1	13622865	13623856	merged_common_peak	514	397	0.341684	8.80747	3.06684
1	13879712	13881055	merged_common_peak	397	297	0.386328	8.41233	3.04322
1	14083733	14084502	merged_common_peak	280	299	-0.126882	8.16538	0.518997
1	14084592	14085183	merged_common_peak	117	141	-0.302987	6.99825	0.875424
1	14317585	14318408	merged_common_peak	237	232	-0.00250757	7.86293	0.301497
1	14449917	14450497	merged_common_peak	100	97	0.00700972	6.61821	0.302144
1	15947982	15948531	merged_common_peak	89	106	-0.286557	6.59819	0.66421
1	16020409	16021426	merged_common_peak	263	298	-0.212341	8.11783	0.926454
1	16455056	16456148	merged_common_peak	372	455	-0.32124	8.67227	2.45035
1	16507109	16508072	merged_common_peak	395	466	-0.26907	8.73274	1.85017
1	17303079	17304515	merged_common_peak	387	305	0.311297	8.41304	2.08775
1	17317130	17322152	merged_common_peak	1780	2179	-0.316907	10.9317	10.4929
1	18078596	18079377	merged_common_peak	485	376	0.336045	8.72644	2.85559
1	18625418	18626647	merged_common_peak	228	204	0.126434	7.7427	0.504045
1	18929843	18930627	merged_common_peak	275	298	-0.148037	8.14998	0.600876
1	22050433	22051058	merged_common_peak	249	196	0.310786	7.77744	1.44036
1	22134288	22135554	merged_common_peak	556	488	0.15803	9.01271	1.00786
1	23568337	23569105	merged_common_peak	364	374	-0.0704607	8.51552	0.386887
1	23705801	23706510	merged_common_peak	170	140	0.243869	7.26149	0.817333
1	23765617	23766165	merged_common_peak	94	95	-0.0518384	6.55904	0.30565
1	23855698	23856246	merged_common_peak	131	130	-0.0244738	7.02119	0.301868
1	24927580	24928649	merged_common_peak	583	445	0.359297	8.98055	3.75386
1	24949232	24950310	merged_common_peak	328	224	0.51629	8.07193	4.14137
1	28294970	28296840	merged_common_peak	1042	864	0.242607	9.87786	3.2137
1	28422195	28423319	merged_common_peak	912	830	0.107886	9.75265	0.84919
1	28455184	28455636	merged_common_peak	138	93	0.529109	6.81914	2.06478
1	28529943	28531175	merged_common_peak	904	733	0.274223	9.65675	3.52431
1	30408239	30409281	merged_common_peak	303	324	-0.12855	8.28002	0.556022
1	31432437	31434248	merged_common_peak	874	863	-0.00979493	9.74999	0.304184
1	33254916	33255905	merged_common_peak	171	165	0.0168158	7.38345	0.306899
1	34150181	34150823	merged_common_peak	135	193	-0.547778	7.32602	2.7127
1	34299567	34300513	merged_common_peak	283	254	0.122946	8.05583	0.536217
1	35134407	35135228	merged_common_peak	234	242	-0.0814844	7.88407	0.367285
1	35243771	35244390	merged_common_peak	162	123	0.359912	7.13415	1.30171
1	35997136	35997982	merged_common_peak	432	414	0.0304574	8.7122	0.326943
1	37694645	37695138	merged_common_peak	87	88	-0.0533327	6.44907	0.306022
1	39462596	39463904	merged_common_peak	379	302	0.295373	8.39086	1.88255
1	39594511	39595843	merged_common_peak	933	876	0.0630543	9.80796	0.494928
1	41676258	41677099	merged_common_peak	155	116	0.380246	7.06049	1.3543
1	45545307	45546716	merged_common_peak	749	590	0.315083	9.36456	3.75362
1	48670432	48671301	merged_common_peak	292	233	0.292066	8.0164	1.52092
1	49532158	49532796	merged_common_peak	152	146	0.0228481	7.2111	0.307655
1	49584140	49584783	merged_common_peak	142	134	0.0479239	7.10078	0.329563
1	49627314	49627737	merged_common_peak	93	94	-0.0520396	6.54384	0.3057
1	49904040	49904548	merged_common_peak	222	256	-0.238118	7.88657	0.963261
1	57276687	57277223	merged_common_peak	139	140	-0.0454831	7.11681	0.308085
1	57663208	57664095	merged_common_peak	194	213	-0.168055	7.65744	0.586224
1	58772632	58773478	merged_common_peak	185	212	-0.229654	7.61988	0.797532
1	59272724	59273898	merged_common_peak	494	507	-0.0676748	8.95485	0.406986
1	59274247	59274840	merged_common_peak	143	134	0.0580049	7.10582	0.339726
1	60195030	60195670	merged_common_peak	121	140	-0.244567	7.01727	0.671173
1	62812233	62813155	merged_common_peak	451	510	-0.207631	8.89336	1.32472
1	64178690	64179175	merged_common_peak	276	251	0.103917	8.02924	0.467467
1	64198857	64199131	merged_common_peak	152	149	-0.00629826	7.22567	0.30103
1	64605144	64605645	merged_common_peak	111	106	0.0298004	6.75637	0.31012
1	64916566	64917880	merged_common_peak	258	253	-0.00468485	7.98634	0.30103
1	74468814	74469568	merged_common_peak	239	158	0.560901	7.59333	3.59831
1	80637767	80638443	merged_common_peak	168	132	0.311119	7.21084	1.09888
1	80817107	80817827	merged_common_peak	309	286	0.0791121	8.20446	0.407591
1	82936804	82937658	merged_common_peak	204	184	0.114376	7.58857	0.445837
1	82937671	82938274	merged_common_peak	122	110	0.112378	6.8506	0.395472
1	83887933	83888935	merged_common_peak	563	443	0.315371	8.9521	2.89913
1	84047430	84049192	merged_common_peak	1300	838	0.606383	10.0157	20.2323
1	84065772	84066615	merged_common_peak	360	250	0.492802	8.21794	4.14025
1	84463265	84464489	merged_common_peak	375	315	0.219458	8.41351	1.195
1	84735524	84736022	merged_common_peak	166	141	0.199432	7.24946	0.647054
1	86046567	86047269	merged_common_peak	165	223	-0.466864	7.57392	2.40861
1	86679793	86681023	merged_common_peak	446	281	0.633906	8.4565	7.80566
1	87083816	87084426	merged_common_peak	129	131	-0.0575309	7.01563	0.314497
1	87146437	87147026	merged_common_peak	140	139	-0.0249186	7.11682	0.301814
1	89853404	89854925	merged_common_peak	495	663	-0.45111	9.14948	6.24548
1	89962661	89963051	merged_common_peak	116	125	-0.142832	6.90586	0.411005
1	92022745	92025164	merged_common_peak	911	825	0.115007	9.7475	0.919818
1	95104875	95105608	merged_common_peak	140	122	0.16185	7.02344	0.514972
1	96716190	96716601	merged_common_peak	92	79	0.180416	6.41214	0.48512
1	101174358	101174894	merged_common_peak	249	237	0.0380197	7.91383	0.323152
1	101299557	101300468	merged_common_peak	154	148	0.0221393	7.23024	0.307566
1	103945943	103946732	merged_common_peak	181	219	-0.307754	7.62748	1.22213
1	104405746	104406399	merged_common_peak	104	140	-0.461646	6.90873	1.60211
1	106025565	106026610	merged_common_peak	429	370	0.182092	8.62632	1.01556
1	107929860	107930518	merged_common_peak	173	132	0.353297	7.23193	1.34207
1	108026857	108027408	merged_common_peak	183	128	0.478189	7.25032	2.21658
1	108116582	108117427	merged_common_peak	196	249	-0.377611	7.77698	1.90531
1	109590285	109590936	merged_common_peak	103	127	-0.335938	6.83203	0.946255
1	109591033	109592197	merged_common_peak	306	362	-0.273874	8.36689	1.56378
1	110613565	110614840	merged_common_peak	352	287	0.262002	8.30093	1.45849
1	117634579	117634947	merged_common_peak	74	68	0.0826381	6.14984	0.339539
1	118018041	118019244	merged_common_peak	310	285	0.0888066	8.20427	0.434143
1	118156730	118157239	merged_common_peak	234	208	0.135969	7.77534	0.541084
1	118182272	118182908	merged_common_peak	135	123	0.0979384	7.00317	0.385875
1	118377843	118378812	merged_common_peak	304	282	0.0758382	8.18258	0.396886
1	119006862	119008211	merged_common_peak	433	410	0.0477674	8.70688	0.359546
1	120002028	120002526	merged_common_peak	87	89	-0.0694523	6.45713	0.312198
1	120133526	120134239	merged_common_peak	253	246	0.00743276	7.95208	0.302788
1	120147731	120148207	merged_common_peak	142	112	0.304561	6.97246	0.977996
1	120233999	120235233	merged_common_peak	467	512	-0.162945	8.92134	0.954152
1	120238257	120240475	merged_common_peak	1340	1353	-0.0402951	10.3829	0.406435
1	120431291	120432301	merged_common_peak	545	505	0.0798723	9.02293	0.488972
1	123222741	123223472	merged_common_peak	252	124	0.984309	7.45794	9.32587
1	123238303	123239099	merged_common_peak	360	193	0.864433	8.03213	10.6333
1	126385864	126386406	merged_common_peak	204	171	0.219492	7.53601	0.793772
1	126390840	126391761	merged_common_peak	392	380	0.0135609	8.58043	0.308126
1	128805628	128806720	merged_common_peak	462	312	0.534313	8.55718	5.9767
1	128807530	128808454	merged_common_peak	334	259	0.333847	8.18929	2.06633
1	132089053	132090361	merged_common_peak	690	575	0.233647	9.28675	2.1075
1	132202796	132203435	merged_common_peak	166	169	-0.0602116	7.37929	0.324577
1	133199270	133199800	merged_common_peak	149	106	0.452407	6.96767	1.68559
1	136509034	136509874	merged_common_peak	350	341	0.00585518	8.42078	0.3023
1	137103310	137103636	merged_common_peak	64	65	-0.0602421	6.01427	0.307816
1	141742225	141742914	merged_common_peak	292	257	0.151204	8.08683	0.660463
1	142584858	142585552	merged_common_peak	124	138	-0.188815	7.02453	0.514972
1	142588717	142589669	merged_common_peak	381	387	-0.0537725	8.57303	0.349256
1	142643442	142643901	merged_common_peak	148	128	0.17297	7.09771	0.531053
1	142759796	142760419	merged_common_peak	128	119	0.0688019	6.94129	0.344465
1	142767259	142769255	merged_common_peak	610	377	0.663335	8.89391	11.3626
1	142770919	142771964	merged_common_peak	258	172	0.549372	7.70931	3.67387
1	143473270	143473812	merged_common_peak	135	107	0.297247	6.90351	0.913863
1	143548835	143549470	merged_common_peak	113	142	-0.363	6.97837	1.12792
1	143572777	143573736	merged_common_peak	202	270	-0.450574	7.85686	2.71593
1	143574873	143575632	merged_common_peak	126	163	-0.404463	7.15532	1.4554
1	143581295	143581925	merged_common_peak	111	151	-0.47666	7.0096	1.78077
1	143982058	143982722	merged_common_peak	215	171	0.295104	7.57382	1.21222
1	144485911	144487263	merged_common_peak	285	351	-0.331981	8.29344	2.03948
1	144624534	144625351	merged_common_peak	237	197	0.232322	7.74552	0.956268
1	144924633	144925461	merged_common_peak	231	178	0.340926	7.65428	1.59152
1	144960070	144961005	merged_common_peak	337	273	0.27108	8.23357	1.51231
1	145010210	145010544	merged_common_peak	95	80	0.208422	6.44406	0.545897
1	145130891	145131579	merged_common_peak	208	221	-0.120704	7.73406	0.44873
1	145539646	145540228	merged_common_peak	108	107	-0.0228969	6.74344	0.302049
1	145570936	145571893	merged_common_peak	229	179	0.320364	7.65204	1.44084
1	145573882	145575322	merged_common_peak	337	302	0.125938	8.30614	0.589632
1	145668930	145669382	merged_common_peak	89	98	-0.174446	6.54213	0.417832
1	145717573	145718435	merged_common_peak	241	273	-0.212243	7.99191	0.853299
1	145930643	145932226	merged_common_peak	405	474	-0.257498	8.76303	1.78111
1	145942573	145943936	merged_common_peak	413	366	0.142877	8.59107	0.729593
1	145981060	145981801	merged_common_peak	276	312	-0.208822	8.18561	0.927661
1	146060426	146061027	merged_common_peak	181	304	-0.779059	7.86314	7.53715
1	146064966	146069179	merged_common_peak	1984	2757	-0.499326	11.1797	30.4123
1	146126512	146127831	merged_common_peak	644	730	-0.209812	9.40882	1.83354
1	146907305	146908208	merged_common_peak	252	203	0.277668	7.81126	1.23674
1	154019773	154020363	merged_common_peak	522	515	-0.0106198	9.00592	0.302933
1	154688258	154688756	merged_common_peak	162	159	-0.00781971	7.31802	0.30103
1	157783411	157784234	merged_common_peak	220	207	0.0540338	7.72746	0.342615
1	158276574	158277020	merged_common_peak	86	105	-0.322053	6.56689	0.75903
1	159399263	159401112	merged_common_peak	687	474	0.505494	9.14453	7.90588
1	159484700	159485478	merged_common_peak	203	152	0.381295	7.44804	1.67175
1	159860170	159860927	merged_common_peak	312	313	-0.0366696	8.27629	0.31822
1	159935427	159936129	merged_common_peak	169	147	0.165482	7.29219	0.551632
1	160546014	160547137	merged_common_peak	525	521	-0.0190243	9.01839	0.308576
1	161043231	161044146	merged_common_peak	257	237	0.0835859	7.93661	0.40096
1	161527714	161528618	merged_common_peak	443	288	0.58879	8.46932	6.83659
1	163898616	163900261	merged_common_peak	429	437	-0.0574197	8.74608	0.365824
1	163944213	163945306	merged_common_peak	372	408	-0.164307	8.5938	0.82071
1	164774001	164774559	merged_common_peak	155	167	-0.141707	7.32146	0.454247
1	164775919	164776370	merged_common_peak	78	106	-0.475139	6.5039	1.30318
1	164782996	164784134	merged_common_peak	789	824	-0.0909878	9.64276	0.627141
1	164832613	164833783	merged_common_peak	327	340	-0.0879605	8.36965	0.41964
1	164834055	164836195	merged_common_peak	714	641	0.126533	9.3897	0.883735
1	165070996	165071684	merged_common_peak	154	131	0.196914	7.14285	0.609299
1	165071705	165072660	merged_common_peak	200	174	0.16604	7.53423	0.58525
1	168991975	168993731	merged_common_peak	672	518	0.345799	9.19249	4.02703
1	175991278	175992334	merged_common_peak	195	204	-0.0986689	7.63015	0.393953
1	176120226	176121120	merged_common_peak	244	196	0.28156	7.76283	1.22554
1	176408779	176410045	merged_common_peak	386	302	0.321778	8.40406	2.19563
1	176515430	176516000	merged_common_peak	118	146	-0.340705	7.02932	1.04859
1	176595535	176596144	merged_common_peak	116	110	0.0400321	6.81443	0.316541
1	176608427	176609245	merged_common_peak	184	184	-0.0341246	7.51432	0.306384
1	179453500	179454345	merged_common_peak	389	408	-0.0998341	8.62604	0.486876
1	179809905	179810783	merged_common_peak	205	245	-0.289718	7.79766	1.24516
1	179850094	179850943	merged_common_peak	151	195	-0.401675	7.41387	1.70392
1	179955010	179955528	merged_common_peak	93	90	0.0100214	6.51281	0.305803
1	180746880	180747250	merged_common_peak	96	105	-0.164658	6.64559	0.409649
1	180762388	180765232	merged_common_peak	2166	1730	0.299594	10.9072	9.361
1	180972440	180973243	merged_common_peak	214	202	0.0493202	7.69	0.334764
1	182138337	182138951	merged_common_peak	201	163	0.266879	7.49099	0.999354
1	182400285	182401217	merged_common_peak	188	258	-0.488607	7.7725	2.92512
1	182685201	182686305	merged_common_peak	411	299	0.426689	8.44216	3.65905
1	182898808	182899490	merged_common_peak	242	168	0.490875	7.64632	2.86621
1	182901015	182901868	merged_common_peak	324	224	0.498594	8.06308	3.85905
1	182902402	182903499	merged_common_peak	564	461	0.260601	8.98205	2.11608
1	183918806	183919351	merged_common_peak	113	103	0.096432	6.74866	0.365986
1	183919399	183919880	merged_common_peak	136	94	0.492877	6.81629	1.83279
1	183928073	183929988	merged_common_peak	875	734	0.225144	9.63417	2.43312
1	183948514	183948937	merged_common_peak	106	92	0.166042	6.62218	0.460667
1	184440236	184441121	merged_common_peak	178	220	-0.33834	7.61873	1.41667
1	184594303	184594557	merged_common_peak	102	98	0.0207287	6.63972	0.305417
1	184596380	184596809	merged_common_peak	154	146	0.0416354	7.22049	0.319309
1	186647114	186648256	merged_common_peak	525	619	-0.267243	9.1425	2.37508
1	186790568	186791344	merged_common_peak	282	236	0.223453	8.00047	1.01334
1	187975601	187976314	merged_common_peak	133	139	-0.0985799	7.07999	0.352509
1	188403741	188405393	merged_common_peak	808	760	0.0598899	9.6017	0.45331
1	194977377	194977952	merged_common_peak	119	104	0.156827	6.79266	0.46718
1	199863001	199863566	merged_common_peak	325	361	-0.183026	8.40833	0.864694
1	199864341	199866235	merged_common_peak	506	467	0.085296	8.91301	0.503794
1	199876733	199877679	merged_common_peak	211	194	0.0869985	7.65083	0.392562
1	199945662	199946395	merged_common_peak	146	155	-0.120754	7.22503	0.405989
1	200073738	200075292	merged_common_peak	969	963	-0.0186919	9.90354	0.314751
1	200724243	200724917	merged_common_peak	195	193	-0.0191016	7.59036	0.303292
1	201695926	201696386	merged_common_peak	138	126	0.0950136	7.03619	0.383931
1	202028360	202029183	merged_common_peak	276	304	-0.171469	8.16693	0.712514
1	203774051	203775184	merged_common_peak	465	507	-0.15501	8.91118	0.887805
1	204436464	204437095	merged_common_peak	159	160	-0.0436812	7.30908	0.312025
1	204613604	204613997	merged_common_peak	141	106	0.373121	6.92803	1.26917
1	204917779	204918424	merged_common_peak	199	153	0.34325	7.43841	1.40443
1	205238487	205239262	merged_common_peak	183	161	0.149566	7.41463	0.531032
1	205253111	205254023	merged_common_peak	182	152	0.224145	7.36946	0.779811
1	207103156	207104115	merged_common_peak	463	434	0.0625816	8.79616	0.398852
1	210730371	210731350	merged_common_peak	493	472	0.0323881	8.90189	0.333739
1	210732973	210734222	merged_common_peak	366	357	0.00437531	8.486	0.302243
1	210783618	210784628	merged_common_peak	226	225	-0.0269548	7.8067	0.305402
1	210788066	210788781	merged_common_peak	206	213	-0.0816651	7.70063	0.36435
1	210791474	210792478	merged_common_peak	248	204	0.247559	7.80326	1.04085
1	212634821	212635437	merged_common_peak	190	143	0.373504	7.35668	1.57876
1	212639640	212640353	merged_common_peak	179	170	0.0397689	7.43774	0.323624
1	212702659	212703486	merged_common_peak	219	179	0.25606	7.61988	1.0163
1	212743489	212744095	merged_common_peak	178	206	-0.243925	7.57152	0.849349
1	212763711	212764301	merged_common_peak	203	208	-0.0686759	7.67302	0.34425
1	215796219	215796984	merged_common_peak	325	358	-0.17102	8.40233	0.78916
1	215901508	215902278	merged_common_peak	109	177	-0.730532	7.11047	4.08647
1	215907270	215908256	merged_common_peak	247	308	-0.350245	8.09634	2.02499
1	216298634	216299478	merged_common_peak	209	194	0.0732864	7.64397	0.36689
1	216418625	216419701	merged_common_peak	201	278	-0.499691	7.87428	3.31511
1	216796556	216797275	merged_common_peak	363	264	0.426469	8.26308	3.27642
1	224616346	224617110	merged_common_peak	166	201	-0.309032	7.5037	1.16403
1	224957509	224958182	merged_common_peak	143	146	-0.0648519	7.16725	0.319946
1	226117756	226118484	merged_common_peak	190	174	0.092218	7.49732	0.402708
1	231964071	231964677	merged_common_peak	112	129	-0.238242	6.90325	0.629369
1	241784961	241785989	merged_common_peak	278	258	0.0747955	8.05421	0.393054
1	241841955	241843000	merged_common_peak	357	330	0.0815861	8.41148	0.428782
1	242117196	242117765	merged_common_peak	188	160	0.197285	7.42956	0.694758
1	242978850	242979465	merged_common_peak	122	124	-0.0589909	6.93629	0.31527
1	243123000	243123518	merged_common_peak	161	170	-0.112646	7.36153	0.396384
1	244996279	244996891	merged_common_peak	120	143	-0.286847	7.0265	0.821817
1	245656187	245656791	merged_common_peak	167	136	0.259784	7.22792	0.869335
1	247300563	247302838	merged_common_peak	950	1101	-0.240328	9.98574	3.31762
1	247885358	247886302	merged_common_peak	195	292	-0.613946	7.88778	4.92122
1	248523486	248524784	merged_common_peak	431	324	0.379784	8.53419	3.15851
1	248848201	248848888	merged_common_peak	261	170	0.582807	7.70926	4.09707
1	248993977	248994967	merged_common_peak	533	541	-0.0514313	9.05643	0.367157
1	249498569	249499029	merged_common_peak	127	116	0.09407	6.9174	0.37403
1	250029766	250031479	merged_common_peak	1168	861	0.412602	9.95784	9.17669
1	250053771	250054991	merged_common_peak	652	477	0.420881	9.11131	5.48459
1	252239673	252241222	merged_common_peak	961	629	0.583009	9.59071	14.0918
1	254943786	254944663	merged_common_peak	188	187	-0.0263873	7.5414	0.303365
1	254991013	254991576	merged_common_peak	155	148	0.0314422	7.23489	0.312612
1	259251744	259252549	merged_common_peak	218	158	0.428439	7.5271	2.13858
1	261897780	261898895	merged_common_peak	270	279	-0.0797653	8.0894	0.379276
1	263394736	263395181	merged_common_peak	233	221	0.0427434	7.81579	0.331915
1	263412033	263412828	merged_common_peak	170	172	-0.0512081	7.40902	0.317044
1	263990685	263991197	merged_common_peak	146	139	0.0353654	7.14697	0.313351
1	264033892	264036264	merged_common_peak	1374	1233	0.129811	10.334	1.45223
1	264046062	264047880	merged_common_peak	656	641	0.00415265	9.32851	0.302551
1	264066149	264066523	merged_common_peak	83	100	-0.303107	6.50666	0.688232
1	264069754	264071116	merged_common_peak	1322	1286	0.0133715	10.3365	0.315227
1	264180869	264182114	merged_common_peak	351	385	-0.164634	8.51014	0.802014
1	264192482	264193372	merged_common_peak	417	451	-0.143756	8.7483	0.746612
1	264307801	264308629	merged_common_peak	167	225	-0.462363	7.589	2.38676
1	264392154	264393958	merged_common_peak	685	680	-0.0184447	9.40229	0.311309
1	266101333	266101773	merged_common_peak	174	173	-0.0260743	7.42991	0.303555
1	266124595	266125152	merged_common_peak	132	149	-0.208952	7.12434	0.582216
1	266611889	266612549	merged_common_peak	266	223	0.220652	7.91768	0.94955
1	266626172	266626901	merged_common_peak	196	184	0.0567916	7.55978	0.337994
1	267393482	267394221	merged_common_peak	273	223	0.258089	7.9364	1.19785
1	268034185	268034664	merged_common_peak	229	221	0.0178013	7.80332	0.30882
1	268967143	268967831	merged_common_peak	281	315	-0.196705	8.20543	0.860287
1	270000144	270000789	merged_common_peak	137	131	0.0288593	7.05882	0.314092
1	270382596	270383370	merged_common_peak	152	176	-0.245085	7.34506	0.78867
1	270818288	270818836	merged_common_peak	318	299	0.0566005	8.25712	0.361097
1	276190710	276191255	merged_common_peak	131	91	0.485387	6.76626	1.73348
1	278508803	278510374	merged_common_peak	468	442	0.0517953	8.81706	0.370685
1	278512403	278513041	merged_common_peak	139	141	-0.0556788	7.12191	0.313528
1	278901450	278902326	merged_common_peak	423	394	0.0713312	8.66137	0.419414
1	279057233	279057984	merged_common_peak	246	114	1.06988	7.38043	10.3889
1	279058721	279060255	merged_common_peak	718	359	0.96918	8.97644	25.1833
1	281917330	281919965	merged_common_peak	868	865	-0.0230844	9.74668	0.322403
1	281948847	281949728	merged_common_peak	380	355	0.066615	8.50904	0.397682
1	281950932	281951994	merged_common_peak	288	254	0.148192	8.06845	0.641272
1	282147770	282148705	merged_common_peak	149	181	-0.313921	7.35083	1.11606
1	282512579	282513156	merged_common_peak	126	119	0.0461982	6.92999	0.323372
1	282563146	282563739	merged_common_peak	126	127	-0.0469112	6.97654	0.308816
1	284186644	284187256	merged_common_peak	105	120	-0.227246	6.80524	0.582718
1	284598235	284599176	merged_common_peak	319	303	0.0420194	8.26894	0.336283
1	284607088	284607936	merged_common_peak	229	267	-0.253872	7.93915	1.08053
1	284829656	284830397	merged_common_peak	332	330	-0.0231345	8.35912	0.306326
1	284830968	284831483	merged_common_peak	109	105	0.0172812	6.73656	0.305127
1	284949970	284950630	merged_common_peak	172	195	-0.214468	7.50748	0.704647
1	284951733	284952739	merged_common_peak	180	218	-0.309151	7.62021	1.22681
1	284972923	284973888	merged_common_peak	195	220	-0.207091	7.68436	0.745732
1	284989823	284991155	merged_common_peak	1295	1316	-0.0496998	10.3382	0.463479
1	284993297	284994417	merged_common_peak	853	897	-0.100621	9.76026	0.736785
1	284996410	284997057	merged_common_peak	174	176	-0.0507363	7.44224	0.316675
1	286780770	286782216	merged_common_peak	649	548	0.214424	9.20787	1.75389
1	292891509	292892221	merged_common_peak	303	288	0.04082	8.19534	0.331098
1	292927219	292928202	merged_common_peak	205	242	-0.272016	7.7888	1.12619
1	293629866	293630892	merged_common_peak	407	404	-0.0203837	8.65159	0.307791
1	293631144	293632034	merged_common_peak	394	361	0.0947054	8.5472	0.497315
1	294000897	294002081	merged_common_peak	563	565	-0.0348713	9.12722	0.333885
1	294007606	294008094	merged_common_peak	122	118	0.0119756	6.90081	0.30468
1	294010727	294011764	merged_common_peak	344	358	-0.0890744	8.4433	0.425844
1	294023386	294024044	merged_common_peak	149	139	0.0645908	7.16158	0.338368
1	294240075	294240500	merged_common_peak	78	78	-0.0374529	6.28505	0.302431
1	296330264	296330565	merged_common_peak	85	76	0.122357	6.32797	0.387925
1	297476746	297477423	merged_common_peak	217	203	0.0622765	7.70356	0.353234
1	297483086	297483567	merged_common_peak	136	194	-0.544598	7.33503	2.69783
1	297714021	297714345	merged_common_peak	88	94	-0.131109	6.5043	0.35983
1	299424794	299426271	merged_common_peak	620	838	-0.463465	9.48079	8.27892
1	299461720	299462687	merged_common_peak	383	419	-0.160551	8.63397	0.806315
1	299478416	299479053	merged_common_peak	216	241	-0.190813	7.82346	0.704442
1	299840480	299841167	merged_common_peak	245	243	-0.0212327	7.92012	0.305076
1	299984246	299984708	merged_common_peak	97	106	-0.163367	6.65978	0.408573
1	300805855	300806402	merged_common_peak	98	128	-0.418441	6.80201	1.23145
1	301001713	301005193	merged_common_peak	2039	2148	-0.099832	11.0195	1.37045
1	301555551	301556289	merged_common_peak	271	311	-0.230556	8.17012	1.06389
1	301558257	301558736	merged_common_peak	195	155	0.295409	7.43311	1.11586
1	301573681	301574785	merged_common_peak	698	652	0.0692844	9.38558	0.477917
1	301587029	301587658	merged_common_peak	264	268	-0.0543327	8.0443	0.334407
1	301869170	301870081	merged_common_peak	360	361	-0.0355005	8.4821	0.320495
1	301922032	301923083	merged_common_peak	385	392	-0.0571762	8.5898	0.356307
1	302142566	302143183	merged_common_peak	145	148	-0.0643946	7.18697	0.327988
1	302206529	302207353	merged_common_peak	307	307	-0.0321307	8.25072	0.313888
1	302231930	302233083	merged_common_peak	603	640	-0.115272	9.26654	0.707226
1	302265615	302266198	merged_common_peak	101	124	-0.329812	6.80088	0.910908
1	302284200	302284914	merged_common_peak	231	232	-0.0394442	7.84446	0.312857
1	302294776	302295482	merged_common_peak	290	290	-0.0323528	8.1687	0.310471
1	302317946	302318652	merged_common_peak	290	225	0.332344	7.98635	1.83739
1	302341965	302342624	merged_common_peak	148	137	0.075673	7.14636	0.350318
1	302555908	302556460	merged_common_peak	97	138	-0.540841	6.84852	1.94689
1	302565049	302567388	merged_common_peak	538	944	-0.839971	9.46419	26.1812
1	302576267	302576979	merged_common_peak	211	253	-0.294356	7.84151	1.30158
1	302606214	302607054	merged_common_peak	147	159	-0.147472	7.24819	0.462344
1	302608220	302608935	merged_common_peak	184	166	0.113553	7.44048	0.441875
1	302620757	302621720	merged_common_peak	471	392	0.233797	8.73528	1.54836
1	302736321	302737309	merged_common_peak	322	324	-0.0408503	8.32387	0.322745
1	302758260	302759136	merged_common_peak	272	181	0.55236	7.78397	3.90825
1	303104979	303105824	merged_common_peak	288	294	-0.0620252	8.17356	0.34657
1	303110149	303110685	merged_common_peak	169	129	0.352568	7.19865	1.3114
1	303165800	303166437	merged_common_peak	157	163	-0.0885129	7.3133	0.356523
1	303173129	303174054	merged_common_peak	254	237	0.0666663	7.92815	0.365376
1	303244873	303247222	merged_common_peak	777	562	0.438129	9.35606	6.94777
1	303252640	303253554	merged_common_peak	517	427	0.245244	8.86409	1.7908
1	303273554	303274236	merged_common_peak	130	144	-0.181961	7.08893	0.505522
1	303329959	303330814	merged_common_peak	180	188	-0.0966066	7.51394	0.373027
1	303378713	303379665	merged_common_peak	241	275	-0.222735	7.99716	0.914017
1	303417987	303418408	merged_common_peak	88	99	-0.205109	6.5413	0.469261
1	303470013	303470959	merged_common_peak	325	366	-0.202817	8.41823	1.00184
1	303694300	303694893	merged_common_peak	153	154	-0.0441798	7.25403	0.312459
1	303695294	303696379	merged_common_peak	504	535	-0.116146	9.00802	0.638431
1	303696889	303698121	merged_common_peak	479	481	-0.036394	8.89469	0.328659
1	303770137	303770792	merged_common_peak	126	171	-0.473176	7.18968	1.93401
1	303868889	303870300	merged_common_peak	572	565	-0.0119694	9.13867	0.304116
1	303872852	303873585	merged_common_peak	264	252	0.0341361	8.00006	0.321853
1	303934315	303935532	merged_common_peak	312	341	-0.159901	8.3379	0.712367
1	304445252	304445857	merged_common_peak	162	171	-0.112156	7.37019	0.395806
1	304679797	304680374	merged_common_peak	144	130	0.111409	7.08913	0.416028
1	304825926	304829305	merged_common_peak	1188	1124	0.0529765	10.1622	0.476294
1	305269569	305272916	merged_common_peak	1698	1815	-0.121529	10.7658	1.62998
1	305283679	305285080	merged_common_peak	891	917	-0.0694218	9.80764	0.514804
1	305285465	305286203	merged_common_peak	194	216	-0.18814	7.66748	0.662833
1	305296313	305297349	merged_common_peak	670	725	-0.142742	9.43245	1.00613
1	305416669	305418929	merged_common_peak	1180	1269	-0.131693	10.2448	1.38356
1	305434976	305436774	merged_common_peak	600	601	-0.0319144	9.21766	0.327307
1	305438307	305439104	merged_common_peak	236	244	-0.0810504	7.89611	0.366729
1	305455979	305458099	merged_common_peak	457	480	-0.101268	8.85926	0.540688
1	305502156	305504647	merged_common_peak	1246	1110	0.139942	10.1876	1.51061
1	305544087	305544928	merged_common_peak	300	273	0.103367	8.14972	0.469961
1	305733699	305734257	merged_common_peak	105	93	0.137029	6.6231	0.411868
1	306154329	306155559	merged_common_peak	525	622	-0.274207	9.14599	2.49083
1	306234548	306235526	merged_common_peak	281	217	0.338891	7.93763	1.83796
1	306417118	306417866	merged_common_peak	208	222	-0.127188	7.73731	0.466233
1	306495364	306495942	merged_common_peak	99	100	-0.0508861	6.63277	0.310951
1	306712678	306713646	merged_common_peak	327	366	-0.193969	8.42265	0.941551
1	306729947	306730708	merged_common_peak	210	255	-0.312511	7.84374	1.43412
1	306795027	306796190	merged_common_peak	635	601	0.0499688	9.2586	0.3869
1	306824998	306825589	merged_common_peak	149	142	0.0340025	7.17687	0.313094
1	306985433	306986689	merged_common_peak	617	616	-0.0270704	9.25559	0.3188
1	306993397	306993932	merged_common_peak	132	124	0.0540828	6.99283	0.33181
1	307039022	307040445	merged_common_peak	556	644	-0.241435	9.21244	2.05552
1	307471962	307473151	merged_common_peak	202	307	-0.635212	7.94918	5.45022
1	307477448	307478825	merged_common_peak	258	292	-0.210757	8.08938	0.907568
1	307481797	307482313	merged_common_peak	142	157	-0.179041	7.21426	0.512444
1	307484593	307485063	merged_common_peak	171	161	0.0520052	7.36585	0.333374
1	307490675	307491317	merged_common_peak	207	186	0.119879	7.60683	0.462407
1	307492724	307493166	merged_common_peak	125	135	-0.14581	7.01456	0.422272
1	307495785	307496369	merged_common_peak	133	131	-0.013691	7.03755	0.30103
1	307548948	307549503	merged_common_peak	148	146	-0.0154749	7.19193	0.301776
1	308173679	308176253	merged_common_peak	805	890	-0.173014	9.71277	1.59434
1	308351572	308353076	merged_common_peak	759	477	0.640391	9.22106	13.1684
1	308620304	308620878	merged_common_peak	98	117	-0.289857	6.73771	0.707506
1	308621838	308624396	merged_common_peak	830	896	-0.138508	9.73971	1.13401
1	308637625	308638963	merged_common_peak	920	817	0.143254	9.74758	1.23515
1	308840173	308841028	merged_common_peak	260	149	0.766309	7.61197	6.41158
1	308852301	308853766	merged_common_peak	524	634	-0.304484	9.15837	3.02981
1	308858276	308858960	merged_common_peak	176	177	-0.0424253	7.45452	0.310957
1	308859339	308862033	merged_common_peak	1848	2061	-0.182419	10.9186	3.63693
1	310004936	310005615	merged_common_peak	140	128	0.0931372	7.0578	0.382684
1	310068636	310069585	merged_common_peak	436	452	-0.0826401	8.78205	0.44318
1	310139966	310140421	merged_common_peak	250	271	-0.14885	8.01304	0.58563
1	310163584	310164272	merged_common_peak	217	190	0.157273	7.65607	0.586224
1	310219824	310221115	merged_common_peak	509	482	0.048316	8.94004	0.365004
1	311558813	311559934	merged_common_peak	515	438	0.203038	8.8796	1.3356
1	311678127	311678706	merged_common_peak	109	134	-0.331614	6.91101	0.959259
1	313727401	313727886	merged_common_peak	94	120	-0.385739	6.72599	1.04623
1	313734736	313735410	merged_common_peak	123	152	-0.338881	7.08795	1.06707
1	313735559	313736426	merged_common_peak	156	205	-0.426646	7.47318	1.94698
1	313736513	313737632	merged_common_peak	643	648	-0.0404034	9.32187	0.350098
1	313759746	313760106	merged_common_peak	92	88	0.0266107	6.48904	0.311949
1	313760806	313763314	merged_common_peak	549	526	0.0317659	9.05754	0.335489
1	313763767	313764506	merged_common_peak	537	557	-0.082608	9.08282	0.481341
1	313771804	313773201	merged_common_peak	542	537	-0.0165668	9.06318	0.306108
1	313774740	313775310	merged_common_peak	182	153	0.214746	7.37416	0.743626
1	313804964	313805439	merged_common_peak	226	217	0.0250399	7.7807	0.313396
1	313807171	313807989	merged_common_peak	428	402	0.0593632	8.68432	0.386628
1	313808026	313808824	merged_common_peak	413	377	0.100271	8.61238	0.518779
1	313809208	313810085	merged_common_peak	220	338	-0.650668	8.07981	6.18309
1	313818269	313819665	merged_common_peak	367	500	-0.476539	8.7304	5.27206
1	313819861	313820888	merged_common_peak	327	338	-0.0794741	8.3654	0.396269
1	313853737	313855778	merged_common_peak	1245	1238	-0.0185362	10.2657	0.320883
1	313878490	313878967	merged_common_peak	175	166	0.0414077	7.40441	0.324159
1	313890662	313891063	merged_common_peak	129	119	0.0799726	6.94688	0.357534
1	313920593	313921777	merged_common_peak	640	659	-0.0714055	9.33062	0.463189
1	313922130	313923586	merged_common_peak	602	581	0.0216359	9.19569	0.319558
1	313924065	313925735	merged_common_peak	396	371	0.0626986	8.57051	0.393612
1	313981040	313982104	merged_common_peak	372	394	-0.114059	8.56868	0.541696
1	314112190	314113347	merged_common_peak	246	243	-0.0153641	7.92306	0.302825
1	314117253	314118127	merged_common_peak	284	305	-0.135004	8.18989	0.552468
1	314125543	314125984	merged_common_peak	103	112	-0.156117	6.74212	0.424441
1	314135325	314135658	merged_common_peak	192	187	0.00390922	7.55654	0.30334
1	314135759	314136775	merged_common_peak	589	569	0.0201649	9.1649	0.316365
1	314136850	314137912	merged_common_peak	492	427	0.173686	8.82831	1.04983
1	314164148	314164692	merged_common_peak	185	170	0.0872028	7.46145	0.38988
10	27216	27983	merged_common_peak	166	154	0.073055	7.31265	0.356523
10	85456	86098	merged_common_peak	309	343	-0.182246	8.33514	0.8392
10	2543564	2544389	merged_common_peak	231	201	0.16653	7.74148	0.644212
10	10337464	10338033	merged_common_peak	246	257	-0.095854	7.9633	0.412675
10	10352848	10353960	merged_common_peak	316	298	0.0523193	8.25016	0.352463
10	10354217	10354775	merged_common_peak	154	153	-0.0254787	7.25405	0.303887
10	11930697	11932086	merged_common_peak	497	492	-0.0156931	8.9376	0.304575
10	11933179	11933923	merged_common_peak	301	230	0.354448	8.02897	2.05304
10	12259037	12259756	merged_common_peak	117	172	-0.587869	7.14069	2.77568
10	12317894	12318526	merged_common_peak	142	243	-0.805998	7.52774	6.39064
10	12516103	12517040	merged_common_peak	227	208	0.0922238	7.75347	0.414413
10	12978102	12978785	merged_common_peak	246	231	0.0573922	7.88668	0.347039
10	13012755	13013820	merged_common_peak	393	415	-0.109555	8.64566	0.529071
10	13497420	13499449	merged_common_peak	857	805	0.0620744	9.68567	0.472017
10	13549283	13550476	merged_common_peak	431	434	-0.0407914	8.74448	0.33169
10	13865983	13866659	merged_common_peak	149	170	-0.223979	7.30586	0.697224
10	14850168	14850737	merged_common_peak	135	172	-0.382494	7.24338	1.38689
10	14878802	14879090	merged_common_peak	97	123	-0.376096	6.76615	1.0257
10	15140796	15141429	merged_common_peak	272	255	0.0601546	8.03008	0.360938
10	15178604	15179564	merged_common_peak	473	493	-0.0900684	8.90333	0.491886
10	15903677	15904368	merged_common_peak	327	320	-0.000762095	8.32605	0.301369
10	16233829	16234974	merged_common_peak	359	388	-0.143294	8.53198	0.681481
10	16235966	16236537	merged_common_peak	566	619	-0.158663	9.19679	1.05902
10	16635791	16636234	merged_common_peak	103	109	-0.117297	6.72271	0.367224
10	16890936	16891741	merged_common_peak	154	155	-0.0440944	7.26336	0.312384
10	16930804	16931525	merged_common_peak	203	200	-0.0123685	7.64487	0.301574
10	16934185	16934812	merged_common_peak	218	227	-0.0915676	7.78711	0.384257
10	17094795	17095163	merged_common_peak	186	210	-0.208287	7.61696	0.704147
10	17433608	17434247	merged_common_peak	139	147	-0.115385	7.15176	0.377506
10	18263817	18264371	merged_common_peak	102	110	-0.144331	6.72225	0.404473
10	18264476	18265164	merged_common_peak	138	158	-0.229185	7.19829	0.658845
10	19355840	19357824	merged_common_peak	2317	2216	0.0400359	11.1344	0.492773
10	19698738	19699771	merged_common_peak	310	278	0.124557	8.1864	0.553333
10	19746819	19747207	merged_common_peak	94	79	0.211196	6.42753	0.548751
10	19918332	19919535	merged_common_peak	1074	1036	0.0246793	10.0305	0.33852
10	21915578	21916505	merged_common_peak	200	208	-0.0901075	7.66231	0.37844
10	24461302	24462108	merged_common_peak	160	166	-0.0874555	7.33998	0.355492
10	24601968	24602801	merged_common_peak	337	326	0.0159655	8.36113	0.309293
10	24677314	24678160	merged_common_peak	169	135	0.287473	7.2312	0.995545
10	25626954	25627341	merged_common_peak	96	89	0.0714098	6.52756	0.343523
10	27513196	27515802	merged_common_peak	713	613	0.188843	9.35652	1.55373
10	27697057	27697979	merged_common_peak	173	219	-0.372781	7.59497	1.64488
10	27746930	27747759	merged_common_peak	222	209	0.0532606	7.74088	0.342225
10	27759688	27761554	merged_common_peak	694	643	0.0810048	9.37142	0.537891
10	27934658	27936123	merged_common_peak	618	697	-0.202688	9.34574	1.65095
10	27998979	27999555	merged_common_peak	318	344	-0.145033	8.35794	0.640126
10	28061053	28061964	merged_common_peak	245	294	-0.295067	8.05704	1.48883
10	28074808	28076820	merged_common_peak	2584	2783	-0.130804	11.3775	2.65024
10	28180546	28181513	merged_common_peak	269	225	0.223991	7.93217	0.977169
10	28233397	28234200	merged_common_peak	346	383	-0.177835	8.49605	0.883658
10	28235286	28235985	merged_common_peak	177	153	0.174671	7.35412	0.594082
10	28304866	28305665	merged_common_peak	729	773	-0.113192	9.53959	0.774961
10	28397104	28397955	merged_common_peak	318	316	-0.0229199	8.29688	0.306562
10	28620689	28621243	merged_common_peak	87	125	-0.554879	6.69984	1.87538
10	28860179	28861838	merged_common_peak	800	296	1.40295	8.91579	50.1239
10	28924032	28924338	merged_common_peak	130	110	0.203533	6.89618	0.596925
10	28967186	28967617	merged_common_peak	190	179	0.051576	7.51764	0.339004
10	29078340	29081062	merged_common_peak	1234	1296	-0.0973662	10.2923	0.912066
10	29187847	29188486	merged_common_peak	158	157	-0.0256147	7.29097	0.303814
10	29188653	29189224	merged_common_peak	126	113	0.120199	6.89299	0.411934
10	29219211	29220033	merged_common_peak	265	212	0.287869	7.87864	1.36284
10	29228037	29229541	merged_common_peak	489	466	0.0390446	8.8868	0.346022
10	30846866	30847766	merged_common_peak	171	178	-0.0919606	7.43784	0.363798
10	31339058	31340017	merged_common_peak	405	462	-0.220583	8.74458	1.37009
10	32610351	32612518	merged_common_peak	1100	819	0.397971	9.87847	8.11526
10	33039520	33040166	merged_common_peak	163	129	0.300588	7.17266	1.02449
10	33070009	33070956	merged_common_peak	256	196	0.350734	7.79742	1.77427
10	33088142	33088572	merged_common_peak	144	105	0.416911	6.93638	1.50911
10	33123244	33123822	merged_common_peak	369	383	-0.0849944	8.54247	0.429587
10	33252395	33252851	merged_common_peak	95	94	-0.0215836	6.55906	0.30103
10	34558207	34558870	merged_common_peak	134	129	0.0190908	7.03191	0.308518
10	35363100	35363924	merged_common_peak	347	295	0.201837	8.31037	0.994088
10	36233823	36234378	merged_common_peak	134	118	0.146641	6.96814	0.471363
10	36278888	36279414	merged_common_peak	127	150	-0.27397	7.10142	0.795228
10	36283718	36284732	merged_common_peak	206	300	-0.573818	7.94671	4.48217
10	36303550	36304215	merged_common_peak	187	160	0.18961	7.42572	0.664921
10	36330781	36331996	merged_common_peak	476	526	-0.174233	8.95454	1.0627
10	36431614	36432038	merged_common_peak	143	125	0.157541	7.05605	0.51014
10	36432681	36433708	merged_common_peak	878	936	-0.120215	9.8118	0.962562
10	36495191	36495686	merged_common_peak	125	110	0.147237	6.86803	0.458613
10	36586106	36586782	merged_common_peak	173	141	0.258832	7.27916	0.889089
10	36609075	36610830	merged_common_peak	720	884	-0.324482	9.62729	4.58583
10	36618570	36619279	merged_common_peak	215	261	-0.312054	7.8774	1.45334
10	36813179	36813630	merged_common_peak	121	123	-0.059212	6.92459	0.315387
10	37099602	37099986	merged_common_peak	136	120	0.143869	6.9908	0.468677
10	37105841	37106329	merged_common_peak	175	163	0.06756	7.39133	0.353541
10	37296050	37296578	merged_common_peak	110	118	-0.136525	6.82656	0.397144
10	37484557	37485201	merged_common_peak	321	308	0.027497	8.28521	0.318109
10	37632091	37632720	merged_common_peak	132	129	-0.00250074	7.02112	0.301868
10	38130523	38131042	merged_common_peak	108	99	0.0881344	6.68792	0.352944
10	44120334	44121257	merged_common_peak	234	222	0.0424282	7.82211	0.331778
10	45222150	45222749	merged_common_peak	97	132	-0.477182	6.81669	1.54052
10	45418326	45422164	merged_common_peak	1016	1253	-0.329676	10.1275	6.58728
10	45728893	45729558	merged_common_peak	326	326	-0.0318966	8.3372	0.313131
10	45951304	45952210	merged_common_peak	577	664	-0.231953	9.26123	1.99834
10	45958542	45960265	merged_common_peak	880	976	-0.177236	9.8436	1.78232
10	45979139	45980082	merged_common_peak	639	708	-0.176984	9.38115	1.36888
10	46149169	46149861	merged_common_peak	139	158	-0.218815	7.20348	0.625921
10	46151495	46152087	merged_common_peak	113	110	0.00245583	6.79564	0.302013
10	46545910	46547034	merged_common_peak	310	362	-0.255148	8.37625	1.39924
10	46793555	46794124	merged_common_peak	116	128	-0.176779	6.92284	0.477
10	46794130	46794748	merged_common_peak	129	129	-0.0355046	7.00462	0.304423
10	46825644	46826772	merged_common_peak	666	639	0.0305065	9.33718	0.338817
10	46828602	46829282	merged_common_peak	364	356	0.00050585	8.48003	0.301335
10	47289025	47289555	merged_common_peak	137	114	0.227763	6.95937	0.686073
10	47432411	47432840	merged_common_peak	131	108	0.240765	6.88857	0.705619
10	47434621	47435282	merged_common_peak	286	262	0.093581	8.08571	0.445424
10	48226829	48227967	merged_common_peak	860	757	0.155706	9.64391	1.32814
10	51296906	51298822	merged_common_peak	413	370	0.127238	8.59889	0.644379
10	51454269	51455442	merged_common_peak	322	351	-0.155986	8.38144	0.700022
10	51661337	51661893	merged_common_peak	175	179	-0.0667411	7.45848	0.331346
10	51686562	51687142	merged_common_peak	252	251	-0.0271865	7.96369	0.308007
10	52884458	52884925	merged_common_peak	99	94	0.0374697	6.58859	0.311262
10	52903270	52904527	merged_common_peak	350	398	-0.216537	8.53198	1.18831
10	53808776	53809303	merged_common_peak	108	107	-0.0228969	6.74344	0.302049
10	53835506	53836022	merged_common_peak	126	103	0.252649	6.82676	0.723493
10	56090787	56092649	merged_common_peak	636	645	-0.0495291	9.31063	0.376496
10	56130464	56132320	merged_common_peak	1090	1055	0.0198576	10.0543	0.327178
10	56161133	56162291	merged_common_peak	298	199	0.547899	7.91781	4.1493
10	56230800	56231825	merged_common_peak	269	224	0.230389	7.92898	1.01379
10	57273921	57275260	merged_common_peak	1682	1356	0.285126	10.5488	6.71803
10	58718841	58719595	merged_common_peak	309	260	0.216113	8.13596	1.01488
10	60561392	60562311	merged_common_peak	146	178	-0.319167	7.32423	1.13136
10	61653585	61654991	merged_common_peak	768	682	0.142546	9.48701	1.08527
10	63503141	63504123	merged_common_peak	518	458	0.147151	8.91593	0.863256
10	63531732	63532703	merged_common_peak	195	239	-0.326079	7.74385	1.46696
10	63658841	63660095	merged_common_peak	647	716	-0.175201	9.39823	1.35622
10	65807048	65808442	merged_common_peak	903	804	0.139415	9.72255	1.18603
10	65808511	65810525	merged_common_peak	645	360	0.810302	8.90101	16.8107
10	69669448	69670455	merged_common_peak	365	289	0.304335	8.33208	1.90197
10	69841798	69842781	merged_common_peak	531	537	-0.0461728	9.04838	0.353574
10	70855011	70856749	merged_common_peak	672	323	1.02554	8.85262	25.9048
10	70987380	70987694	merged_common_peak	60	67	-0.19519	5.98987	0.411401
10	71084984	71085574	merged_common_peak	142	144	-0.0551696	7.15232	0.313264
10	71322962	71326262	merged_common_peak	962	935	0.0133555	9.87704	0.31258
10	71331641	71332298	merged_common_peak	131	126	0.0202645	6.99882	0.308694
10	71339143	71339602	merged_common_peak	131	120	0.090086	6.96391	0.371684
10	71415069	71415877	merged_common_peak	345	398	-0.237292	8.5216	1.36434
10	71543282	71543978	merged_common_peak	350	356	-0.0560726	8.45174	0.353534
10	72992298	72992753	merged_common_peak	142	97	0.51003	6.86972	2.00456
10	72995290	72996362	merged_common_peak	580	396	0.519751	8.89287	7.07229
10	72998668	72999525	merged_common_peak	223	161	0.434129	7.55691	2.23089
10	75666927	75667900	merged_common_peak	156	240	-0.653035	7.58637	4.51803
10	75706553	75707120	merged_common_peak	155	127	0.250611	7.12531	0.788124
10	75707505	75708186	merged_common_peak	316	305	0.0189331	8.26685	0.309857
10	75708253	75708972	merged_common_peak	165	134	0.263675	7.20865	0.877038
10	76210011	76210669	merged_common_peak	200	192	0.0247946	7.60485	0.309985
10	76210972	76212502	merged_common_peak	358	299	0.22749	8.34256	1.20533
10	77740070	77740531	merged_common_peak	223	205	0.0874781	7.73024	0.401428
[truncated: 5,985 more rows]

## Sheet: Book2 Peaks related genes in LM
Supplemental Data 1. m6A peaks related genes in LM
chr	start	end	length	start_codon	stop_codon	CDS	5-UTR	3-UTR	start_codon	stop_codon	CDS	5-UTR	3-UTR
15	147292357	147292774	417	---	---	GIGYF2	---	---	---	---	ENSSSCG00000022612	---	---
6	16598545	16599335	790	---	COG8	COG8	---	COG8	---	ENSSSCG00000002759	ENSSSCG00000002759	---	ENSSSCG00000002759
2	61916219	61916695	476	---	---	BRD4	---	---	---	---	ENSSSCG00000022227	---	---
GL895853.2	75417	76064	647	---	---	ENSSSCG00000010599	---	---	---	---	ENSSSCG00000010599	---	---
10	33088142	33088572	430	---	---	ZCCHC6	---	ZCCHC6	---	---	ENSSSCG00000010952	---	ENSSSCG00000010952
13	51687288	51688211	923	---	MAGI1	MAGI1	---	---	---	ENSSSCG00000011497	ENSSSCG00000011497	---	---
15	145171253	145171934	681	---	---	---	ENSSSCG00000016266	---	---	---	---	ENSSSCG00000016266	---
GL893669.1	63712	64381	669	---	PAPD5	PAPD5	---	---	---	ENSSSCG00000030404	ENSSSCG00000030404	---	---
10	72995290	72996362	1072	---	---	KLF6	---	---	---	---	ENSSSCG00000028828	---	---
14	55047891	55048442	551	---	---	ARVCF	---	---	---	---	ENSSSCG00000010133	---	---
6	108762651	108763611	960	---	---	---	---	GAREM	---	---	---	---	ENSSSCG00000003731
13	32233046	32233544	498	---	---	FYCO1	---	---	---	---	ENSSSCG00000011317	---	---
7	43499713	43500517	804	---	---	PEX6	---	---	---	---	ENSSSCG00000001653	---	---
13	28858917	28861324	2407	---	ZBTB47	ZBTB47	---	---	---	ENSSSCG00000030065	ENSSSCG00000030065	---	---
14	71864195	71865302	1107	---	NRBF2	NRBF2	---	---	---	ENSSSCG00000024081	ENSSSCG00000024081	---	---
9	4067339	4067999	660	---	---	FAM160A2	---	---	---	---	ENSSSCG00000014632	---	---
3	18536971	18538272	1301	PAGR1	---	PAGR1	PAGR1	---	ENSSSCG00000022996	---	ENSSSCG00000022996	ENSSSCG00000022996	---
3	18087237	18087903	666	---	PHKG2	PHKG2	---	PHKG2	---	ENSSSCG00000007788	ENSSSCG00000007788	---	ENSSSCG00000007788
6	1036756	1037226	470	---	---	CBFA2T3	---	---	---	---	ENSSSCG00000002648	---	---
15	131504847	131505818	971	ENSSSCG00000024508	---	ENSSSCG00000024508	ENSSSCG00000024508	---	ENSSSCG00000024508	---	ENSSSCG00000024508	ENSSSCG00000024508	---
15	154687798	154688538	740	---	---	STK25	---	---	---	---	ENSSSCG00000016372	---	---
13	83307535	83308067	532	KY	---	KY	KY	---	ENSSSCG00000011646	---	ENSSSCG00000011646	ENSSSCG00000011646	---
4	39645213	39646183	970	---	RNF19	RNF19	---	---	---	ENSSSCG00000006066	ENSSSCG00000006066	---	---
1	284607088	284607936	848	---	---	ENSSSCG00000005477	---	---	---	---	ENSSSCG00000005477	---	---
1	304445252	304445857	605	---	HMCN2	---	---	---	---	ENSSSCG00000005699	---	---	---
9	46457972	46459662	1690	ZBTB16	---	ZBTB16	---	ZBTB16	ENSSSCG00000030095	---	ENSSSCG00000030095	---	ENSSSCG00000030095
11	22821020	22825416	4396	TSC22D1	---	TSC22D1	---	TSC22D1	ENSSSCG00000009422	---	ENSSSCG00000009422	---	ENSSSCG00000009422
1	154688258	154688756	498	---	MEF2A	MEF2A	---	---	---	ENSSSCG00000028771	ENSSSCG00000028771	---	---
2	66297820	66298454	634	GADD45GIP1	---	GADD45GIP1	GADD45GIP1	---	ENSSSCG00000013748	---	ENSSSCG00000013748	ENSSSCG00000013748	---
6	147859277	147860308	1031	---	KTI12	KTI12	---	---	---	ENSSSCG00000003868	ENSSSCG00000003868	---	---
GL896467.1	8532	9534	1002	---	---	CCDC137	---	---	---	---	ENSSSCG00000025524	---	---
1	303872852	303873585	733	---	DYT1	DYT1	---	---	---	ENSSSCG00000025964	ENSSSCG00000025964	---	---
1	9427141	9428206	1065	---	---	WTAP	---	---	---	---	ENSSSCG00000004050	---	---
13	217519361	217520329	968	---	FAM207A	FAM207A	---	FAM207A	---	ENSSSCG00000028571	ENSSSCG00000028571	---	ENSSSCG00000028571
6	40884625	40885161	536	CKAP1	---	CKAP1	CKAP1	---	ENSSSCG00000002926	---	ENSSSCG00000002926	ENSSSCG00000002926	---
5	6037918	6038446	528	---	RPS19BP1	RPS19BP1	---	RPS19BP1	---	ENSSSCG00000000083	ENSSSCG00000000083	---	ENSSSCG00000000083
14	82629054	82629694	640	---	FUT11	FUT11	---	---	---	ENSSSCG00000010307	ENSSSCG00000010307	---	---
3	51391044	51391472	428	NCK2	---	NCK2	---	---	ENSSSCG00000008144	---	ENSSSCG00000008144	---	---
2	77603558	77604074	516	TMEM259	---	TMEM259	TMEM259	---	ENSSSCG00000027779	---	ENSSSCG00000027779	ENSSSCG00000027779	---
6	113150450	113151294	844	---	---	FHOD3	---	---	---	---	ENSSSCG00000027935	---	---
14	42990721	42991321	600	---	POP5	POP5	---	---	---	ENSSSCG00000009912	ENSSSCG00000009912	---	---
13	98236891	98238538	1647	---	---	PFN2	---	---	---	---	ENSSSCG00000030260	---	---
13	73576311	73577205	894	---	ENSSSCG00000023084	ENSSSCG00000023084	---	---	---	ENSSSCG00000023084	ENSSSCG00000023084	---	---
12	54014509	54015015	506	---	---	CAMTA2	---	---	---	---	ENSSSCG00000017902	---	---
GL896208.1	57177	57561	384	---	ENSSSCG00000021269	ENSSSCG00000021269	---	---	---	ENSSSCG00000021269	ENSSSCG00000021269	---	---
X	47784405	47784961	556	---	---	OTUD5	---	---	---	---	ENSSSCG00000021934	---	---
1	2734481	2735803	1322	---	---	MLLT4	---	---	---	---	ENSSSCG00000004018	---	---
7	81304085	81304811	726	---	---	ACIN1	---	---	---	---	ENSSSCG00000002034	---	---
13	199568325	199568831	506	APP	---	APP	APP	---	ENSSSCG00000012022	---	ENSSSCG00000012022	ENSSSCG00000012022	---
8	19293149	19294083	934	SOD3	SOD3	SOD3	SOD3	SOD3	ENSSSCG00000028814	ENSSSCG00000028814	ENSSSCG00000028814	ENSSSCG00000028814	ENSSSCG00000028814
12	18555150	18555651	501	---	NMT1	NMT1	---	---	---	ENSSSCG00000017339	ENSSSCG00000017339	---	---
16	29290448	29291290	842	ANXA2R	---	ANXA2R	---	---	ENSSSCG00000016868	---	ENSSSCG00000016868	---	---
12	16021968	16022692	724	---	TLK2	TLK2	---	---	---	ENSSSCG00000017301	ENSSSCG00000017301	---	---
2	78158957	78159468	511	---	---	MBD3	---	---	---	---	ENSSSCG00000013435	---	---
11	86436677	86437467	790	---	---	DCUN1D2	DCUN1D2	---	---	---	ENSSSCG00000026536	ENSSSCG00000026536	---
6	54509335	54511658	2323	---	ZNF628	ZNF628	---	---	---	ENSSSCG00000025343	ENSSSCG00000025343	---	---
2	73690406	73692194	1788	---	RANBP3	RANBP3	---	---	---	ENSSSCG00000013533	ENSSSCG00000013533	---	---
14	153221067	153221530	463	---	ZNF511	ZNF511	---	ZNF511	---	ENSSSCG00000010774	ENSSSCG00000010774	---	ENSSSCG00000010774
3	39252953	39254415	1462	---	---	SRL	---	---	---	---	ENSSSCG00000007949	---	---
6	1042672	1043839	1167	---	CBFA2T3	CBFA2T3	---	---	---	ENSSSCG00000002648	ENSSSCG00000002648	---	---
1	252239673	252241222	1549	---	---	---	ZFAND5	---	---	---	---	ENSSSCG00000005264	---
1	2727332	2727816	484	---	---	MLLT4	---	---	---	---	ENSSSCG00000004018	---	---
12	47119767	47120391	624	---	---	PHF12	---	---	---	---	ENSSSCG00000017779	---	---
5	6576125	6576954	829	---	JOSD1	JOSD1	---	---	---	ENSSSCG00000000096	ENSSSCG00000000096	---	---
6	134912641	134914092	1451	---	PDE4B	PDE4B	---	PDE4B	---	ENSSSCG00000003805	ENSSSCG00000003805	---	ENSSSCG00000003805
12	20427144	20427694	550	---	ENSSSCG00000017394	ENSSSCG00000017394	---	ENSSSCG00000017394	---	ENSSSCG00000017394	ENSSSCG00000017394	---	ENSSSCG00000017394
X	141798298	141799099	801	TREX2	TREX2	TREX2	---	---	ENSSSCG00000022182	ENSSSCG00000022182	ENSSSCG00000022182	---	---
10	34558207	34558870	663	ENSSSCG00000026405	---	ENSSSCG00000026405	---	---	ENSSSCG00000026405	---	ENSSSCG00000026405	---	---
14	120719393	120720146	753	---	ERLIN1	ERLIN1	---	---	---	ENSSSCG00000010547	ENSSSCG00000010547	---	---
2	108900778	108901741	963	ENSSSCG00000014176	---	ENSSSCG00000014176	ENSSSCG00000014176	---	ENSSSCG00000014176	---	ENSSSCG00000014176	ENSSSCG00000014176	---
13	37614631	37615588	957	---	WDR82	WDR82	---	---	---	ENSSSCG00000011433	ENSSSCG00000011433	---	---
16	74323186	74323879	693	---	---	LARP1	---	---	---	---	ENSSSCG00000017069	---	---
6	67449232	67451000	1768	ENSSSCG00000020710	---	ENSSSCG00000020710	ENSSSCG00000020710	---	ENSSSCG00000020710	---	ENSSSCG00000020710	ENSSSCG00000020710	---
7	37091954	37092488	534	---	KCTD20	KCTD20	---	---	---	ENSSSCG00000001562	ENSSSCG00000001562	---	---
5	20047462	20048982	1520	---	SMUG1	SMUG1	---	---	---	ENSSSCG00000024221	ENSSSCG00000024221	---	---
10	2543564	2544389	825	---	RGS2	RGS2	---	RGS2	---	ENSSSCG00000010806	ENSSSCG00000010806	---	ENSSSCG00000010806
4	118809525	118810891	1366	---	FAM212B	FAM212B	---	---	---	ENSSSCG00000006784	ENSSSCG00000006784	---	---
16	78050110	78051047	937	---	CCDC69	CCDC69	---	---	---	ENSSSCG00000028058	ENSSSCG00000028058	---	---
12	50511618	50512215	597	---	---	CLUH	---	---	---	---	ENSSSCG00000017835	---	---
6	66685236	66685951	715	---	DHRS3	DHRS3	---	DHRS3	---	ENSSSCG00000003439	ENSSSCG00000003439	---	ENSSSCG00000003439
X	13308779	13309424	645	---	ZRSR2	ZRSR2	---	ZRSR2	---	ENSSSCG00000030283	ENSSSCG00000030283	---	ENSSSCG00000030283
2	77148762	77150077	1315	---	ABHD17A	ABHD17A	---	ABHD17A	---	ENSSSCG00000013442	ENSSSCG00000013442	---	ENSSSCG00000013442
1	259251744	259252549	805	TLE4	---	TLE4	---	---	ENSSSCG00000005288	---	ENSSSCG00000005288	---	---
13	34777719	34778400	681	---	SLC25A20	SLC25A20	---	SLC25A20	---	ENSSSCG00000011366	ENSSSCG00000011366	---	ENSSSCG00000011366
12	39695598	39696033	435	GGNBP2	---	GGNBP2	GGNBP2	---	ENSSSCG00000017688	---	ENSSSCG00000017688	ENSSSCG00000017688	---
X	51502394	51503116	722	KDM5C	---	KDM5C	KDM5C	---	ENSSSCG00000012322	---	ENSSSCG00000012322	ENSSSCG00000012322	---
6	12235287	12236086	799	---	---	BCAR1	---	---	---	---	ENSSSCG00000028878	---	---
14	81253353	81254552	1199	---	MICU1	MICU1	---	MICU1	---	ENSSSCG00000010289	ENSSSCG00000010289	---	ENSSSCG00000010289
12	63584016	63584804	788	SOCS7	---	SOCS7	SOCS7	---	ENSSSCG00000018057	---	ENSSSCG00000018057	ENSSSCG00000018057	---
1	313924065	313925735	1670	---	---	RABL6	---	---	---	---	ENSSSCG00000005841	---	---
6	929461	929980	519	---	---	CDH15	---	---	---	---	ENSSSCG00000002642	---	---
6	42883125	42883847	722	---	---	RYR1	---	---	---	---	ENSSSCG00000002961	---	---
9	70492852	70494020	1168	PRELP	---	PRELP	PRELP	---	ENSSSCG00000015271	---	ENSSSCG00000015271	ENSSSCG00000015271	---
18	55661616	55662075	459	NUDCD3	---	NUDCD3	NUDCD3	---	ENSSSCG00000016747	---	ENSSSCG00000016747	ENSSSCG00000016747	---
1	176408779	176410045	1266	---	---	ZCCHC2	---	---	---	---	ENSSSCG00000004897	---	---
1	306712678	306713646	968	---	RALGDS	RALGDS	---	RALGDS	---	ENSSSCG00000005738	ENSSSCG00000005738	---	ENSSSCG00000005738
10	30846866	30847766	900	---	---	---	PTCH1	---	---	---	---	ENSSSCG00000027312	---
13	27623056	27623492	436	---	---	---	CTNNB1	---	---	---	---	ENSSSCG00000011274	---
15	36691439	36691991	552	---	---	RALB	---	---	---	---	ENSSSCG00000025455	---	---
6	5139518	5140203	685	---	MBTPS1	MBTPS1	---	---	---	ENSSSCG00000002682	ENSSSCG00000002682	---	---
3	762270	763793	1523	---	COX19	COX19	---	---	---	ENSSSCG00000007550	ENSSSCG00000007550	---	---
6	47955165	47957153	1988	FKRP	FKRP	FKRP	---	---	ENSSSCG00000003103	ENSSSCG00000003103	ENSSSCG00000003103	---	---
1	307490675	307491317	642	---	---	BRD3	---	---	---	---	ENSSSCG00000005749	---	---
3	38670505	38671063	558	---	ROGDI	ROGDI	---	ROGDI	---	ENSSSCG00000007932	ENSSSCG00000007932	---	ENSSSCG00000007932
1	205253111	205254023	912	---	ATG14	ATG14	---	---	---	ENSSSCG00000005058	ENSSSCG00000005058	---	---
2	75238480	75239305	825	---	ZBTB7A	ZBTB7A	---	ZBTB7A	---	ENSSSCG00000029236	ENSSSCG00000029236	---	ENSSSCG00000029236
2	73210230	73210980	750	---	---	GTF2F1	---	---	---	---	ENSSSCG00000013539	---	---
1	13622865	13623856	991	---	TIAM2	TIAM2	---	---	---	ENSSSCG00000004065	ENSSSCG00000004065	---	---
14	120366249	120366806	557	---	CUTC	CUTC	---	CUTC	---	ENSSSCG00000010542	ENSSSCG00000010542	---	ENSSSCG00000010542
6	48445835	48446422	587	---	---	CCDC9	---	---	---	---	ENSSSCG00000024240	---	---
13	209752075	209752530	455	ENSSSCG00000020706	---	ENSSSCG00000020706	ENSSSCG00000020706	---	ENSSSCG00000020706	---	ENSSSCG00000020706	ENSSSCG00000020706	---
14	12890775	12891063	288	---	---	SCARA5	---	---	---	---	ENSSSCG00000009672	---	---
16	25737866	25738517	651	---	---	DAB2	---	---	---	---	ENSSSCG00000016857	---	---
7	48119808	48120785	977	---	---	---	---	ENSSSCG00000001720	---	---	---	---	ENSSSCG00000001720
6	156230045	156230670	625	---	---	PPIH	---	---	---	---	ENSSSCG00000003964	---	---
13	79984374	79985149	775	---	TPRA1	TPRA1	---	TPRA1	---	ENSSSCG00000011623	ENSSSCG00000011623	---	ENSSSCG00000011623
16	74331539	74332404	865	---	---	LARP1	---	---	---	---	ENSSSCG00000017069	---	---
7	26976964	26977896	932	---	---	FLOT1	---	---	---	---	ENSSSCG00000022725	---	---
X	68687901	68688585	684	UPRT	UPRT	UPRT	UPRT	UPRT	ENSSSCG00000012425	ENSSSCG00000012425	ENSSSCG00000012425	ENSSSCG00000012425	ENSSSCG00000012425
4	89791	90398	607	---	---	C8orf33	---	---	---	---	ENSSSCG00000005880	---	---
7	43721584	43722465	881	---	SRF	SRF	---	---	---	ENSSSCG00000001661	ENSSSCG00000001661	---	---
14	54040096	54040950	854	---	---	THAP7	---	---	---	---	ENSSSCG00000010098	---	---
12	37430514	37431343	829	---	RPS6KB1	RPS6KB1	---	---	---	ENSSSCG00000017670	ENSSSCG00000017670	---	---
1	136509034	136509874	840	---	SECISBP2L	SECISBP2L	---	---	---	ENSSSCG00000004653	ENSSSCG00000004653	---	---
18	60761386	60761884	498	---	---	ZNF282	---	---	---	---	ENSSSCG00000016773	---	---
6	62045505	62046228	723	---	GPR153	---	---	---	---	ENSSSCG00000003371	---	---	---
2	60875493	60876193	700	---	---	---	---	EPS15L1	---	---	---	---	ENSSSCG00000013857
15	151509403	151510272	869	---	---	COL6A3	---	---	---	---	ENSSSCG00000027331	---	---
15	147290713	147291060	347	---	---	GIGYF2	---	---	---	---	ENSSSCG00000022612	---	---
14	46451401	46451933	532	---	---	MYO18B	---	---	---	---	ENSSSCG00000009957	---	---
7	63425424	63426075	651	---	CSK	CSK	---	CSK	---	ENSSSCG00000001900	ENSSSCG00000001900	---	ENSSSCG00000001900
2	77843860	77844400	540	---	---	---	---	C19orf24	---	---	---	---	ENSSSCG00000028040
GL892260.2	17568	17976	408	---	EIF6	EIF6	---	EIF6	---	ENSSSCG00000022864	ENSSSCG00000022864	---	ENSSSCG00000022864
3	29061766	29062711	945	---	ENSSSCG00000007873	ENSSSCG00000007873	---	---	---	ENSSSCG00000007873	ENSSSCG00000007873	---	---
2	6496164	6497161	997	---	MEN1	MEN1	---	MEN1	---	ENSSSCG00000013019	ENSSSCG00000013019	---	ENSSSCG00000013019
3	119908557	119909610	1053	RAB10	---	RAB10	RAB10	---	ENSSSCG00000008573	---	ENSSSCG00000008573	ENSSSCG00000008573	---
GL896476.1	1966	2553	587	---	DPP7	DPP7	---	DPP7	---	ENSSSCG00000027350	ENSSSCG00000027350	---	ENSSSCG00000027350
7	102164847	102165489	642	ZFYVE1	---	ZFYVE1	---	---	ENSSSCG00000002337	---	ENSSSCG00000002337	---	---
7	59745087	59745643	556	---	ABHD2	ABHD2	---	---	---	ENSSSCG00000001835	ENSSSCG00000001835	---	---
3	17386149	17387166	1017	COX6A2	COX6A2	COX6A2	COX6A2	---	ENSSSCG00000025688	ENSSSCG00000025688	ENSSSCG00000025688	ENSSSCG00000025688	---
6	17197954	17198449	495	---	---	ARL2BP	ARL2BP	---	---	---	ENSSSCG00000002819	ENSSSCG00000002819	---
14	32684460	32685876	1416	---	---	SETD1B	---	---	---	---	ENSSSCG00000009806	---	---
9	42883028	42883806	778	---	---	ZC3H12C	---	---	---	---	ENSSSCG00000015014	---	---
3	118691045	118691919	874	---	---	EIF2B4	---	---	---	---	ENSSSCG00000023140	---	---
3	127546274	127547111	837	---	RDH14	RDH14	---	---	---	ENSSSCG00000008608	ENSSSCG00000008608	---	---
3	62238383	62239022	639	---	ENSSSCG00000021537	ENSSSCG00000021537	---	---	---	ENSSSCG00000021537	ENSSSCG00000021537	---	---
8	1359992	1360585	593	---	---	NOP14	---	---	---	---	ENSSSCG00000008693	---	---
1	48670432	48671301	869	---	---	CEP85L	---	---	---	---	ENSSSCG00000004249	---	---
6	48031075	48032131	1056	---	---	SLC1A5	SLC1A5	---	---	---	ENSSSCG00000003105	ENSSSCG00000003105	---
2	3945687	3946577	890	---	ENSSSCG00000012916	ENSSSCG00000012916	---	---	---	ENSSSCG00000012916	ENSSSCG00000012916	---	---
X	143611974	143613035	1061	---	FAM50A	FAM50A	---	FAM50A	---	ENSSSCG00000025303	ENSSSCG00000025303	---	ENSSSCG00000025303
2	5189051	5190115	1064	---	---	KLC2	---	---	---	---	ENSSSCG00000012955	---	---
2	71310489	71312057	1568	---	---	KANK3	---	---	---	---	ENSSSCG00000013598	---	---
14	41124387	41124928	541	RITA1	---	RITA1	RITA1	---	ENSSSCG00000009878	---	ENSSSCG00000009878	ENSSSCG00000009878	---
1	307477448	307478825	1377	---	BRD3	BRD3	---	---	---	ENSSSCG00000005749	ENSSSCG00000005749	---	---
1	305296313	305297349	1036	PPAPDC3	---	PPAPDC3	---	---	ENSSSCG00000005713	---	ENSSSCG00000005713	---	---
2	31202238	31202847	609	---	RCN1	RCN1	---	---	---	ENSSSCG00000013318	ENSSSCG00000013318	---	---
14	53940819	53941411	592	SNAP29	---	SNAP29	SNAP29	---	ENSSSCG00000010094	---	ENSSSCG00000010094	ENSSSCG00000010094	---
15	61816626	61817007	381	---	---	---	GTF2E2	---	---	---	---	ENSSSCG00000015845	---
GL892815.1	60838	64653	3815	FEM1A	FEM1A	FEM1A	---	---	ENSSSCG00000025554	ENSSSCG00000025554	ENSSSCG00000025554	---	---
9	132625314	132625991	677	---	FAM20B	FAM20B	---	FAM20B	---	ENSSSCG00000015524	ENSSSCG00000015524	---	ENSSSCG00000015524
3	17804950	17805835	885	---	FBXL19	FBXL19	---	---	---	ENSSSCG00000028186	ENSSSCG00000028186	---	---
13	38028622	38029187	565	---	GLT8D1	GLT8D1	---	GLT8D1	---	ENSSSCG00000011448	ENSSSCG00000011448	---	ENSSSCG00000011448
14	25519216	25519998	782	---	ADGRD1	ADGRD1	---	---	---	ENSSSCG00000009745	ENSSSCG00000009745	---	---
10	71331641	71332298	657	---	---	FAM208B	---	---	---	---	ENSSSCG00000011136	---	---
1	313760806	313763314	2508	---	---	FBXW5	---	FBXW5	---	---	ENSSSCG00000005839	---	ENSSSCG00000005839
GL893509.1	47636	48270	634	---	DDX47	DDX47	---	---	---	ENSSSCG00000029643	ENSSSCG00000029643	---	---
13	28853354	28855292	1938	ZBTB47	---	ZBTB47	ZBTB47	---	ENSSSCG00000030065	---	ENSSSCG00000030065	ENSSSCG00000030065	---
6	13360296	13361037	741	---	EXOSC6	EXOSC6	---	---	---	ENSSSCG00000002719	ENSSSCG00000002719	---	---
14	82590022	82591062	1040	---	---	SYNPO2L	---	---	---	---	ENSSSCG00000010303	---	---
1	203774051	203775184	1133	---	BMP4	BMP4	---	BMP4	---	ENSSSCG00000005045	ENSSSCG00000005045	---	ENSSSCG00000005045
18	51024505	51025361	856	---	---	NFE2L3	---	---	---	---	ENSSSCG00000026894	---	---
9	57599213	57599927	714	---	ROBO4	ROBO4	---	ROBO4	---	ENSSSCG00000015203	ENSSSCG00000015203	---	ENSSSCG00000015203
17	42214569	42215270	701	CHMP4B	---	CHMP4B	---	---	ENSSSCG00000007272	---	ENSSSCG00000007272	---	---
8	158196	159138	942	---	MYL5;MFSD7	MYL5;MFSD7	---	MFSD7	---	ENSSSCG00000027502;ENSSSCG00000026084	ENSSSCG00000027502;ENSSSCG00000026084	---	ENSSSCG00000026084
7	40412998	40414019	1021	---	DAAM2	DAAM2	---	---	---	ENSSSCG00000001595	ENSSSCG00000001595	---	---
1	199864341	199866235	1894	MGAT2	MGAT2	MGAT2	MGAT2	MGAT2	ENSSSCG00000005006	ENSSSCG00000005006	ENSSSCG00000005006	ENSSSCG00000005006	ENSSSCG00000005006
14	32288251	32289051	800	---	MLXIP	MLXIP	---	MLXIP	---	ENSSSCG00000009794	ENSSSCG00000009794	---	ENSSSCG00000009794
1	106025565	106026610	1045	C18orf25	---	C18orf25	C18orf25	---	ENSSSCG00000004500	---	ENSSSCG00000004500	ENSSSCG00000004500	---
3	23541306	23542975	1669	---	ENSSSCG00000030424	ENSSSCG00000030424	---	---	---	ENSSSCG00000030424	ENSSSCG00000030424	---	---
17	29973254	29973743	489	---	---	---	CSRP2BP	---	---	---	---	ENSSSCG00000007092	---
2	149695735	149696511	776	---	---	PCDH1	---	---	---	---	ENSSSCG00000022289	---	---
4	134801679	134802803	1124	---	ENSSSCG00000006889	ENSSSCG00000006889	---	---	---	ENSSSCG00000006889	ENSSSCG00000006889	---	---
12	39583958	39584518	560	---	ZNHIT3	ZNHIT3	---	---	---	ENSSSCG00000023373	ENSSSCG00000023373	---	---
6	40777980	40779055	1075	SDHAF1	SDHAF1	SDHAF1	---	SDHAF1	ENSSSCG00000024907	ENSSSCG00000024907	ENSSSCG00000024907	---	ENSSSCG00000024907
6	79406584	79406892	308	---	TRNAU1AP	TRNAU1AP	---	TRNAU1AP	---	ENSSSCG00000030284	ENSSSCG00000030284	---	ENSSSCG00000030284
6	53243076	53243542	466	---	LENG1	LENG1	---	CNOT3	---	ENSSSCG00000003265	ENSSSCG00000003265	---	ENSSSCG00000003264
16	25388388	25389078	690	---	---	RICTOR	---	---	---	---	ENSSSCG00000016853	---	---
3	48458590	48458848	258	---	---	---	ENSSSCG00000008120	---	---	---	---	ENSSSCG00000008120	---
X	14185396	14185770	374	SYAP1	---	SYAP1	SYAP1	---	ENSSSCG00000012148	---	ENSSSCG00000012148	ENSSSCG00000012148	---
14	12846655	12848146	1491	---	SCARA5	SCARA5	---	SCARA5	---	ENSSSCG00000009672	ENSSSCG00000009672	---	ENSSSCG00000009672
2	148331710	148332325	615	---	HARS	HARS	---	HARS	---	ENSSSCG00000014375	ENSSSCG00000014375	---	ENSSSCG00000014375
2	2872037	2873263	1226	---	CPT1A	---	---	CPT1A	---	ENSSSCG00000012881	---	---	ENSSSCG00000012881
12	4188265	4189014	749	---	---	SEC14L1	---	---	---	---	ENSSSCG00000017169	---	---
8	1298849	1299856	1007	---	NOP14	NOP14	---	NOP14	---	ENSSSCG00000008693	ENSSSCG00000008693	---	ENSSSCG00000008693
3	4263593	4265542	1949	---	FOXK1	FOXK1	---	---	---	ENSSSCG00000007576	ENSSSCG00000007576	---	---
3	17734128	17734823	695	ZNF646	---	---	---	---	ENSSSCG00000026817	---	---	---	---
X	97051378	97052149	771	ARMCX3	---	ARMCX3	ARMCX3	---	ENSSSCG00000012509	---	ENSSSCG00000012509	ENSSSCG00000012509	---
12	18429942	18431629	1687	---	MAP3K14	MAP3K14	---	MAP3K14	---	ENSSSCG00000017330	ENSSSCG00000017330	---	ENSSSCG00000017330
13	101346450	101347005	555	---	ENSSSCG00000011722	ENSSSCG00000011722	---	---	---	ENSSSCG00000011722	ENSSSCG00000011722	---	---
12	55841585	55842390	805	---	---	PER1	---	---	---	---	ENSSSCG00000017983	---	---
7	83115086	83115812	726	---	---	CHD8	---	---	---	---	ENSSSCG00000002127	---	---
14	83800459	83802274	1815	---	ENSSSCG00000029128	ENSSSCG00000029128	---	---	---	ENSSSCG00000029128	ENSSSCG00000029128	---	---
6	17159515	17160122	607	RSPRY1	---	RSPRY1	RSPRY1	---	ENSSSCG00000002820	---	ENSSSCG00000002820	ENSSSCG00000002820	---
1	14083733	14084502	769	---	SCAF8	---	---	SCAF8	---	ENSSSCG00000004070	---	---	ENSSSCG00000004070
14	124375536	124376084	548	---	---	NEURL1	---	---	---	---	ENSSSCG00000010603	---	---
9	55874655	55876063	1408	---	ZNF202	ZNF202	---	---	---	ENSSSCG00000015145	ENSSSCG00000015145	---	---
6	69047734	69048579	845	---	EFHD2	EFHD2	---	---	---	ENSSSCG00000003458	ENSSSCG00000003458	---	---
14	53977678	53978625	947	CRKL	---	CRKL	CRKL	---	ENSSSCG00000010095	---	ENSSSCG00000010095	ENSSSCG00000010095	---
4	103449129	103450233	1104	---	EFNA1	EFNA1	---	EFNA1	---	ENSSSCG00000006530	ENSSSCG00000006530	---	ENSSSCG00000006530
X	33975997	33976780	783	TMEM47	---	TMEM47	TMEM47	---	ENSSSCG00000024132	---	ENSSSCG00000024132	ENSSSCG00000024132	---
13	35983785	35984475	690	---	HYAL2	HYAL2	---	HYAL2	---	ENSSSCG00000011405	ENSSSCG00000011405	---	ENSSSCG00000011405
17	66511059	66512627	1568	---	TH1L;CTSZ	TH1L;CTSZ	---	TH1L;CTSZ	---	ENSSSCG00000007521;ENSSSCG00000007522	ENSSSCG00000007521;ENSSSCG00000007522	---	ENSSSCG00000007521;ENSSSCG00000007522
6	58234397	58235583	1186	---	ENSSSCG00000003352	ENSSSCG00000003352	---	---	---	ENSSSCG00000003352	ENSSSCG00000003352	---	---
2	66644985	66646065	1080	---	C19orf43	C19orf43	---	C19orf43	---	ENSSSCG00000013727	ENSSSCG00000013727	---	ENSSSCG00000013727
15	147289331	147289704	373	---	---	GIGYF2	---	---	---	---	ENSSSCG00000022612	---	---
14	34590495	34591523	1028	---	FAM109A	---	---	---	---	ENSSSCG00000009832	---	---	---
15	153792279	153793001	722	---	NDUFA10	NDUFA10	---	NDUFA10	---	ENSSSCG00000016349	ENSSSCG00000016349	---	ENSSSCG00000016349
6	153408383	153409177	794	---	TOE1	TOE1	---	---	---	ENSSSCG00000003918	ENSSSCG00000003918	---	---
13	203147342	203148000	658	---	BACH1	BACH1	---	BACH1	---	ENSSSCG00000012029	ENSSSCG00000012029	---	ENSSSCG00000012029
X	51412999	51413914	915	---	---	TSPYL2	---	---	---	---	ENSSSCG00000012323	---	---
9	9177351	9179120	1769	---	---	---	UCP3	---	---	---	---	ENSSSCG00000014834	---
15	154682937	154684029	1092	---	STK25	STK25	---	STK25	---	ENSSSCG00000016372	ENSSSCG00000016372	---	ENSSSCG00000016372
2	84269384	84269858	474	---	---	BTF3	---	---	---	---	ENSSSCG00000014071	---	---
3	38611461	38612050	589	---	---	ENSSSCG00000020982	---	---	---	---	ENSSSCG00000020982	---	---
2	59505221	59506217	996	---	B3GNT3	B3GNT3	---	---	---	ENSSSCG00000013886	ENSSSCG00000013886	---	---
14	82625900	82626662	762	FUT11	---	FUT11	---	---	ENSSSCG00000010307	---	ENSSSCG00000010307	---	---
1	279058721	279060255	1534	KLF4	---	KLF4	---	---	ENSSSCG00000005437	---	ENSSSCG00000005437	---	---
15	152388039	152388506	467	---	---	ASB1	---	---	---	---	ENSSSCG00000016340	---	---
14	146810785	146811464	679	DHX32	---	DHX32	DHX32	---	ENSSSCG00000010744	---	ENSSSCG00000010744	ENSSSCG00000010744	---
9	3939300	3940025	725	---	TRIM3	TRIM3	---	TRIM3	---	ENSSSCG00000014625	ENSSSCG00000014625	---	ENSSSCG00000014625
18	9675103	9676410	1307	ADCK2	---	ADCK2	---	---	ENSSSCG00000016496	---	ENSSSCG00000016496	---	---
X	142090219	142094225	4006	---	SRPK3;IDH3G	SRPK3;IDH3G	---	SRPK3;IDH3G	---	ENSSSCG00000024676;ENSSSCG00000012783	ENSSSCG00000024676;ENSSSCG00000012783	---	ENSSSCG00000024676;ENSSSCG00000012783
3	41265495	41266327	832	PIGQ	---	PIGQ	PIGQ	---	ENSSSCG00000007992	---	ENSSSCG00000007992	ENSSSCG00000007992	---
7	118617092	118617719	627	---	---	NRDE2	---	---	---	---	ENSSSCG00000002434	---	---
3	40872763	40873301	538	---	---	ENSSSCG00000007968	---	---	---	---	ENSSSCG00000007968	---	---
2	73939518	73939804	286	---	SAFB2	SAFB2	---	---	---	ENSSSCG00000013523	ENSSSCG00000013523	---	---
10	47289025	47289555	530	---	---	KIF5B	---	---	---	---	ENSSSCG00000011027	---	---
13	131349110	131349723	613	---	---	ABCC5	---	---	---	---	ENSSSCG00000011782	---	---
18	53538630	53539242	612	MRPS24	---	MRPS24	MRPS24	---	ENSSSCG00000016724	---	ENSSSCG00000016724	ENSSSCG00000016724	---
18	55227229	55227889	660	---	CCM2	CCM2	---	CCM2	---	ENSSSCG00000016734	ENSSSCG00000016734	---	ENSSSCG00000016734
GL896255.2	32165	33132	967	---	FBXW7	FBXW7	---	FBXW7	---	ENSSSCG00000020879	ENSSSCG00000020879	---	ENSSSCG00000020879
14	54221653	54222166	513	---	ENSSSCG00000010104	ENSSSCG00000010104	---	ENSSSCG00000010104	---	ENSSSCG00000010104	ENSSSCG00000010104	---	ENSSSCG00000010104
3	9907656	9908508	852	---	YWHAG	YWHAG	---	YWHAG	---	ENSSSCG00000007692	ENSSSCG00000007692	---	ENSSSCG00000007692
14	21334009	21334703	694	---	CLCN3	CLCN3	---	---	---	ENSSSCG00000009713	ENSSSCG00000009713	---	---
5	72158327	72159471	1144	---	MICAL3	MICAL3	---	---	---	ENSSSCG00000000770	ENSSSCG00000000770	---	---
1	308637625	308638963	1338	---	MRPS2	MRPS2	---	MRPS2	---	ENSSSCG00000005759	ENSSSCG00000005759	---	ENSSSCG00000005759
GL896433.1	14011	15061	1050	---	---	COL6A1	---	---	---	---	ENSSSCG00000022506	---	---
2	66642957	66643685	728	C19orf43	---	C19orf43	C19orf43	---	ENSSSCG00000013727	---	ENSSSCG00000013727	ENSSSCG00000013727	---
9	30706565	30707141	576	---	---	AMOTL1	---	---	---	---	ENSSSCG00000014960	---	---
GL896364.1	22323	23747	1424	---	ZGPAT	ZGPAT	---	---	---	ENSSSCG00000024753	ENSSSCG00000024753	---	---
3	1146946	1152955	6009	---	MAFK;TMEM184A	MAFK;TMEM184A	---	---	---	ENSSSCG00000007559;ENSSSCG00000007560	ENSSSCG00000007559;ENSSSCG00000007560	---	---
GL896445.1	19026	19753	727	---	GID8	GID8	---	---	---	ENSSSCG00000021642	ENSSSCG00000021642	---	---
4	90745746	90746408	662	MPC2	---	MPC2	MPC2	---	ENSSSCG00000006304	---	ENSSSCG00000006304	ENSSSCG00000006304	---
9	137177888	137178430	542	ARPC5	---	ARPC5	ARPC5	---	ENSSSCG00000015560	---	ENSSSCG00000015560	ENSSSCG00000015560	---
3	4289107	4290034	927	---	AP5Z1	AP5Z1	---	---	---	ENSSSCG00000007577	ENSSSCG00000007577	---	---
12	277545	277886	341	---	---	FN3K	---	---	---	---	ENSSSCG00000017131	---	---
9	67282208	67282808	600	---	JAM3	JAM3	---	---	---	ENSSSCG00000015256	ENSSSCG00000015256	---	---
4	104466925	104467389	464	TPM3	---	TPM3	TPM3	---	ENSSSCG00000006556	---	ENSSSCG00000006556	ENSSSCG00000006556	---
2	77791193	77792725	1532	---	MIDN	MIDN	---	MIDN	---	ENSSSCG00000013432	ENSSSCG00000013432	---	ENSSSCG00000013432
5	72011157	72012845	1688	---	---	CECR2	---	---	---	---	ENSSSCG00000000766	---	---
3	10586840	10587616	776	---	TBL2	TBL2	---	---	---	ENSSSCG00000007709	ENSSSCG00000007709	---	---
17	66142903	66143275	372	---	---	NPEPL1	---	---	---	---	ENSSSCG00000007517	---	---
10	47432411	47432840	429	---	EPC1	EPC1	---	---	---	ENSSSCG00000011028	ENSSSCG00000011028	---	---
18	3159822	3160685	863	---	---	ENSSSCG00000023077	---	---	---	---	ENSSSCG00000023077	---	---
7	80963140	80963843	703	---	PPP1R3E	PPP1R3E	---	---	---	ENSSSCG00000002021	ENSSSCG00000002021	---	---
1	143574873	143575632	759	---	---	ENSSSCG00000004720	---	---	---	---	ENSSSCG00000004720	---	---
12	22502502	22503859	1357	MSL1	---	MSL1	MSL1	---	ENSSSCG00000017476	---	ENSSSCG00000017476	ENSSSCG00000017476	---
16	70114282	70115352	1070	---	RNF145	RNF145	---	---	---	ENSSSCG00000017043	ENSSSCG00000017043	---	---
17	43121747	43122184	437	DYNLRB1	---	---	DYNLRB1	---	ENSSSCG00000007279	---	---	ENSSSCG00000007279	---
JH118788.1	62787	63610	823	---	ZNF76	ZNF76	---	---	---	ENSSSCG00000001537	ENSSSCG00000001537	---	---
9	42953197	42953846	649	---	RDX	RDX	---	RDX	---	ENSSSCG00000015013	ENSSSCG00000015013	---	ENSSSCG00000015013
1	145010210	145010544	334	---	---	RTF1	---	---	---	---	ENSSSCG00000004747	---	---
12	47457966	47458581	615	NUFIP2	---	NUFIP2	NUFIP2	---	ENSSSCG00000017785	---	ENSSSCG00000017785	ENSSSCG00000017785	---
7	129852078	129853150	1072	---	PPP2R5C	PPP2R5C	---	---	---	ENSSSCG00000002540	ENSSSCG00000002540	---	---
13	35610249	35610939	690	---	---	MON1A	---	---	---	---	ENSSSCG00000025791	---	---
7	95188313	95189880	1567	---	---	PLEKHG3	---	---	---	---	ENSSSCG00000002276	---	---
8	78202176	78203019	843	---	FRAS1	FRAS1	---	---	---	ENSSSCG00000008991	ENSSSCG00000008991	---	---
9	7601633	7602239	606	---	ENSSSCG00000025600	ENSSSCG00000025600	---	---	---	ENSSSCG00000025600	ENSSSCG00000025600	---	---
10	27216	27983	767	---	---	PALB2	---	---	---	---	ENSSSCG00000010794	---	---
2	240546	241561	1015	---	TMEM80	TMEM80	---	TMEM80	---	ENSSSCG00000012849	ENSSSCG00000012849	---	ENSSSCG00000012849
17	42870932	42871431	499	---	---	---	---	RALY	---	---	---	---	ENSSSCG00000007275
18	20281690	20282281	591	---	STRIP2	STRIP2	---	---	---	ENSSSCG00000016567	ENSSSCG00000016567	---	---
12	25776295	25777142	847	---	SPOP	SPOP	---	SPOP	---	ENSSSCG00000020796	ENSSSCG00000020796	---	ENSSSCG00000020796
14	121759178	121759754	576	---	C10orf2	C10orf2	---	---	---	ENSSSCG00000030428	ENSSSCG00000030428	---	---
2	148315148	148315744	596	---	---	WDR55	---	---	---	---	ENSSSCG00000014372	---	---
7	80127559	80128219	660	---	KHNYN	KHNYN	---	---	---	ENSSSCG00000001984	ENSSSCG00000001984	---	---
JH118459.1	12667	14336	1669	---	ZBTB43	ZBTB43	---	---	---	ENSSSCG00000029288	ENSSSCG00000029288	---	---
14	22431706	22432982	1276	ENSSSCG00000009721	---	ENSSSCG00000009721	---	---	ENSSSCG00000009721	---	ENSSSCG00000009721	---	---
2	140688975	140690075	1100	---	---	AFF4	---	---	---	---	ENSSSCG00000014291	---	---
GL896208.1	56023	57061	1038	---	---	ENSSSCG00000021269	---	---	---	---	ENSSSCG00000021269	---	---
X	21743786	21744892	1106	---	---	ZFY	---	---	---	---	ENSSSCG00000012179	---	---
6	53205089	53205686	597	---	---	TFPT	---	---	---	---	ENSSSCG00000003262	---	---
1	82937671	82938274	603	---	SOBP	---	---	---	---	ENSSSCG00000004379	---	---	---
17	53878235	53879130	895	---	NCOA5	NCOA5	---	---	---	ENSSSCG00000007438	ENSSSCG00000007438	---	---
4	103700637	103702128	1491	KCNN3	---	KCNN3	KCNN3	---	ENSSSCG00000006542	---	ENSSSCG00000006542	ENSSSCG00000006542	---
6	71815214	71816024	810	---	MRTO4	MRTO4	---	MRTO4	---	ENSSSCG00000003490	ENSSSCG00000003490	---	ENSSSCG00000003490
12	55507393	55507773	380	---	---	CHD3	---	---	---	---	ENSSSCG00000021363	---	---
2	58721666	58722458	792	---	DDX49	DDX49	---	DDX49	---	ENSSSCG00000025329	ENSSSCG00000025329	---	ENSSSCG00000025329
15	55215541	55216193	652	---	---	---	FGFR1IIIC	---	---	---	---	ENSSSCG00000015815	---
1	284996410	284997057	647	---	---	RGS3	---	---	---	---	ENSSSCG00000005481	---	---
7	43525540	43527180	1640	---	PPP2R5D;MEA1	PPP2R5D;MEA1	---	PPP2R5D;MEA1	---	ENSSSCG00000001654;ENSSSCG00000001655	ENSSSCG00000001654;ENSSSCG00000001655	---	ENSSSCG00000001654;ENSSSCG00000001655
8	144690969	144691524	555	---	LIN54	LIN54	---	---	---	ENSSSCG00000009242	ENSSSCG00000009242	---	---
3	71666865	71667957	1092	---	DOK1	DOK1	---	DOK1	---	ENSSSCG00000008265	ENSSSCG00000008265	---	ENSSSCG00000008265
2	77793210	77794745	1535	---	---	MIDN	---	---	---	---	ENSSSCG00000013432	---	---
1	210730371	210731350	979	---	SIX1	SIX1	---	---	---	ENSSSCG00000005087	ENSSSCG00000005087	---	---
GL893088.1	50433	51432	999	---	---	ANKRD10	---	---	---	---	ENSSSCG00000009548	---	---
13	28754416	28754975	559	---	SEC22C	SEC22C	---	SEC22C	---	ENSSSCG00000011282	ENSSSCG00000011282	---	ENSSSCG00000011282
GL893833.1	6480	7114	634	---	---	CHCHD5	---	---	---	---	ENSSSCG00000008094	---	---
1	264307801	264308629	828	---	TMEM8B	TMEM8B	---	---	---	ENSSSCG00000005325	ENSSSCG00000005325	---	---
X	143115834	143117350	1516	---	FUNDC2	FUNDC2	---	FUNDC2	---	ENSSSCG00000012817	ENSSSCG00000012817	---	ENSSSCG00000012817
5	12453420	12454003	583	---	PRDM4	PRDM4	---	---	---	ENSSSCG00000000160	ENSSSCG00000000160	---	---
4	17236036	17237171	1135	---	DERL1	DERL1	---	DERL1	---	ENSSSCG00000021004	ENSSSCG00000021004	---	ENSSSCG00000021004
X	47831681	47832745	1064	---	PQBP1	PQBP1	---	PQBP1	---	ENSSSCG00000025264	ENSSSCG00000025264	---	ENSSSCG00000025264
8	350561	350942	381	---	---	LETM1	---	---	---	---	ENSSSCG00000008675	---	---
5	86393889	86394593	704	---	---	ENSSSCG00000000862	---	---	---	---	ENSSSCG00000000862	---	---
8	108193032	108194504	1472	SPRY1	SPRY1	SPRY1	SPRY1	SPRY1	ENSSSCG00000009083	ENSSSCG00000009083	ENSSSCG00000009083	ENSSSCG00000009083	ENSSSCG00000009083
13	35080309	35081170	861	---	USP4	USP4	---	USP4	---	ENSSSCG00000011382	ENSSSCG00000011382	---	ENSSSCG00000011382
12	14801020	14802856	1836	TEX2	---	TEX2	TEX2	---	ENSSSCG00000017278	---	ENSSSCG00000017278	ENSSSCG00000017278	---
10	13497420	13499449	2029	---	---	MIA3	---	---	---	---	ENSSSCG00000010834	---	---
3	101508216	101509230	1014	---	SIX2	SIX2	---	---	---	ENSSSCG00000008446	ENSSSCG00000008446	---	---
5	69630411	69631207	796	---	WASH1	WASH1	---	WASH1	---	ENSSSCG00000000746	ENSSSCG00000000746	---	ENSSSCG00000000746
1	302284200	302284914	714	AK1	---	AK1	AK1	---	ENSSSCG00000005627	---	ENSSSCG00000005627	ENSSSCG00000005627	---
17	57849162	57850075	913	---	TMEM189	TMEM189	---	---	---	ENSSSCG00000027287	ENSSSCG00000027287	---	---
7	60132854	60133392	538	---	---	PLIN1	---	---	---	---	ENSSSCG00000001844	---	---
6	145447867	145448455	588	---	USP24	USP24	---	---	---	ENSSSCG00000029633	ENSSSCG00000029633	---	---
12	274500	275036	536	FN3K	---	FN3K	FN3K	---	ENSSSCG00000017131	---	ENSSSCG00000017131	ENSSSCG00000017131	---
4	107370954	107374201	3247	---	SEMA6C	SEMA6C	---	---	---	ENSSSCG00000006635	ENSSSCG00000006635	---	---
1	306795027	306796190	1163	---	ENSSSCG00000005733	ENSSSCG00000005733	---	ENSSSCG00000005733	---	ENSSSCG00000005733	ENSSSCG00000005733	---	ENSSSCG00000005733
5	6783031	6784032	1001	---	---	DDX17	---	---	---	---	ENSSSCG00000000104	---	---
6	111744117	111744637	520	INO80C	---	INO80C	INO80C	---	ENSSSCG00000003742	---	ENSSSCG00000003742	ENSSSCG00000003742	---
X	141924365	141925050	685	---	FAM58A	FAM58A	---	FAM58A	---	ENSSSCG00000012770	ENSSSCG00000012770	---	ENSSSCG00000012770
15	107752064	107752885	821	---	---	ENSSSCG00000026618	ENSSSCG00000026618	---	---	---	ENSSSCG00000026618	ENSSSCG00000026618	---
17	9453731	9454549	818	---	FAT1	FAT1	---	---	---	ENSSSCG00000007000	ENSSSCG00000007000	---	---
1	110613565	110614840	1275	---	MEX3C	MEX3C	---	---	---	ENSSSCG00000004525	ENSSSCG00000004525	---	---
18	49444197	49444618	421	ENSSSCG00000029589	---	ENSSSCG00000029589	ENSSSCG00000029589	---	ENSSSCG00000029589	---	ENSSSCG00000029589	ENSSSCG00000029589	---
12	2406533	2407226	693	---	---	ENSSSCG00000017156	ENSSSCG00000017156	---	---	---	ENSSSCG00000017156	ENSSSCG00000017156	---
18	6445424	6446834	1410	---	AGAP3	AGAP3	---	AGAP3	---	ENSSSCG00000025610	ENSSSCG00000025610	---	ENSSSCG00000025610
15	29008369	29010020	1651	BIN1	---	BIN1	BIN1	---	ENSSSCG00000015720	---	ENSSSCG00000015720	ENSSSCG00000015720	---
13	31639702	31640645	943	---	ENSSSCG00000011312	ENSSSCG00000011312	---	ENSSSCG00000011312	---	ENSSSCG00000011312	ENSSSCG00000011312	---	ENSSSCG00000011312
15	117425866	117426963	1097	BMPR2	---	BMPR2	BMPR2	---	ENSSSCG00000016113	---	ENSSSCG00000016113	ENSSSCG00000016113	---
13	35990867	35992170	1303	---	TUSC2	TUSC2	---	TUSC2	---	ENSSSCG00000011406	ENSSSCG00000011406	---	ENSSSCG00000011406
4	107518397	107519111	714	---	---	SETDB1	---	---	---	---	ENSSSCG00000006645	---	---
7	95190157	95191216	1059	---	PLEKHG3	PLEKHG3	---	---	---	ENSSSCG00000002276	ENSSSCG00000002276	---	---
GL896343.1	16072	16725	653	---	---	ARHGEF40	---	---	---	---	ENSSSCG00000023857	---	---
7	80984276	80985311	1035	PABPN1	---	PABPN1	PABPN1	---	ENSSSCG00000002023	---	ENSSSCG00000002023	ENSSSCG00000002023	---
2	8380130	8381300	1170	ENSSSCG00000028542	---	ENSSSCG00000028542	---	---	ENSSSCG00000028542	---	ENSSSCG00000028542	---	---
1	303417987	303418408	421	PPP2R4	---	PPP2R4	PPP2R4	---	ENSSSCG00000005672	---	ENSSSCG00000005672	ENSSSCG00000005672	---
17	13168860	13169660	800	---	PLAT	PLAT	---	PLAT	---	ENSSSCG00000007032	ENSSSCG00000007032	---	ENSSSCG00000007032
6	50048735	50049981	1246	---	KCNA7	KCNA7	---	---	---	ENSSSCG00000003159	ENSSSCG00000003159	---	---
6	62400959	62401553	594	---	---	KLHL21	---	---	---	---	ENSSSCG00000003379	---	---
12	5824032	5824796	764	---	SLC25A19	SLC25A19	---	SLC25A19	---	ENSSSCG00000017208	ENSSSCG00000017208	---	ENSSSCG00000017208
13	216575630	216577082	1452	---	---	NDUFV3	---	---	---	---	ENSSSCG00000021991	---	---
2	65683155	65684027	872	---	CCDC130	CCDC130	---	---	---	ENSSSCG00000013755	ENSSSCG00000013755	---	---
9	90367740	90368498	758	---	ARL4A	ARL4A	---	ARL4A	---	ENSSSCG00000015352	ENSSSCG00000015352	---	ENSSSCG00000015352
7	91851905	91852715	810	---	---	RGMA	---	---	---	---	ENSSSCG00000002267	---	---
14	49419288	49420054	766	---	GAS2L1	GAS2L1	---	GAS2L1	---	ENSSSCG00000025564	ENSSSCG00000025564	---	ENSSSCG00000025564
5	72110587	72112507	1920	---	BCL2L13	BCL2L13	---	---	---	ENSSSCG00000023043	ENSSSCG00000023043	---	---
13	30941089	30941889	800	---	TMEM42	TMEM42	---	TMEM42	---	ENSSSCG00000011302	ENSSSCG00000011302	---	ENSSSCG00000011302
14	120241456	120242475	1019	---	SLC25A28	SLC25A28	---	SLC25A28	---	ENSSSCG00000010539	ENSSSCG00000010539	---	ENSSSCG00000010539
9	109781036	109781748	712	---	SEMA3C	SEMA3C	---	---	---	ENSSSCG00000023784	ENSSSCG00000023784	---	---
2	71708256	71708688	432	MAP2K7	---	MAP2K7	MAP2K7	---	ENSSSCG00000013588	---	ENSSSCG00000013588	ENSSSCG00000013588	---
2	61920935	61921564	629	---	---	BRD4	---	---	---	---	ENSSSCG00000022227	---	---
5	72008789	72009678	889	---	---	CECR2	---	---	---	---	ENSSSCG00000000766	---	---
5	9087456	9087809	353	---	---	MYH9	---	---	---	---	ENSSSCG00000000145	---	---
14	53027314	53027960	646	---	---	---	SNRPD3	---	---	---	---	ENSSSCG00000010058	---
6	47217252	47217733	481	PRR2	---	PRR2	PRR2	---	ENSSSCG00000003090	---	ENSSSCG00000003090	ENSSSCG00000003090	---
17	12156460	12157622	1162	---	AGPAT6	AGPAT6	---	AGPAT6	---	ENSSSCG00000007019	ENSSSCG00000007019	---	ENSSSCG00000007019
4	7772157	7772758	601	---	ST3GAL1	ST3GAL1	---	---	---	ENSSSCG00000005943	ENSSSCG00000005943	---	---
2	78165441	78165866	425	---	---	MBD3	---	---	---	---	ENSSSCG00000013435	---	---
9	7358185	7359214	1029	---	---	NUMA1	---	---	---	---	ENSSSCG00000014802	---	---
4	100595	101666	1071	---	ZNF250	---	---	---	---	ENSSSCG00000027957	---	---	---
1	308840173	308841028	855	---	KCNT1	KCNT1	---	KCNT1	---	ENSSSCG00000005762	ENSSSCG00000005762	---	ENSSSCG00000005762
15	91420836	91421936	1100	---	HOXD4	HOXD4	---	---	---	ENSSSCG00000015984	ENSSSCG00000015984	---	---
12	32241026	32241538	512	---	---	HLF	---	HLF	---	---	ENSSSCG00000017604	---	ENSSSCG00000017604
1	200724243	200724917	674	SAV1	---	SAV1	---	---	ENSSSCG00000005021	---	ENSSSCG00000005021	---	---
7	27503437	27503914	477	---	---	PRRC2A	---	---	---	---	ENSSSCG00000001409	---	---
12	47221662	47222176	514	---	---	ENSSSCG00000017783	---	---	---	---	ENSSSCG00000017783	---	---
17	61051934	61052574	640	---	TSHZ2	---	---	TSHZ2	---	ENSSSCG00000007482	---	---	ENSSSCG00000007482
6	91933968	91934617	649	---	---	ENSSSCG00000003679	---	---	---	---	ENSSSCG00000003679	---	---
6	483693	484082	389	---	---	CHMP1A	---	---	---	---	ENSSSCG00000023677	---	---
X	127498838	127500366	1528	---	HTATSF1	HTATSF1	---	---	---	ENSSSCG00000023062	ENSSSCG00000023062	---	---
1	145942573	145943936	1363	BAHD1	---	BAHD1	BAHD1	---	ENSSSCG00000004772	---	ENSSSCG00000004772	ENSSSCG00000004772	---
8	116954732	116955581	849	CAMK2D	---	CAMK2D	CAMK2D	---	ENSSSCG00000009123	---	ENSSSCG00000009123	ENSSSCG00000009123	---
9	3961578	3962164	586	SMPD1	---	SMPD1	SMPD1	---	ENSSSCG00000014627	---	ENSSSCG00000014627	ENSSSCG00000014627	---
11	21830632	21831900	1268	---	---	ZC3H13	---	---	---	---	ENSSSCG00000009414	---	---
14	66243825	66244297	472	---	CSGALNACT2	CSGALNACT2	---	---	---	ENSSSCG00000010200	ENSSSCG00000010200	---	---
2	82868101	82869897	1796	---	TSPAN17	TSPAN17	---	TSPAN17	---	ENSSSCG00000014051	ENSSSCG00000014051	---	ENSSSCG00000014051
7	34177547	34179233	1686	---	---	ZBTB22	---	---	---	---	ENSSSCG00000001508	---	---
10	16233829	16234974	1145	---	---	ENAH	---	---	---	---	ENSSSCG00000010850	---	---
7	29766315	29767149	834	---	RXRB	RXRB	---	RXRB	---	ENSSSCG00000001474	ENSSSCG00000001474	---	ENSSSCG00000001474
15	154692088	154692657	569	STK25	---	STK25	STK25	---	ENSSSCG00000016372	---	ENSSSCG00000016372	ENSSSCG00000016372	---
7	10192392	10193369	977	GFOD1	---	GFOD1	GFOD1	---	ENSSSCG00000001054	---	ENSSSCG00000001054	ENSSSCG00000001054	---
2	10488275	10488891	616	---	CCDC86	CCDC86	---	---	---	ENSSSCG00000013105	ENSSSCG00000013105	---	---
3	135294912	135295840	928	---	ITGB1BP1	ITGB1BP1	---	ITGB1BP1	---	ENSSSCG00000029313	ENSSSCG00000029313	---	ENSSSCG00000029313
15	97880928	97881752	824	FRZB	---	FRZB	---	---	ENSSSCG00000016018	---	ENSSSCG00000016018	---	---
12	54042040	54042935	895	---	---	---	---	OMC	---	---	---	---	ENSSSCG00000017907
12	1422690	1424283	1593	---	SLC38A10	SLC38A10	---	---	---	ENSSSCG00000022317	ENSSSCG00000022317	---	---
2	3993401	3995014	1613	---	ADRBK1	ADRBK1	---	---	---	ENSSSCG00000012918	ENSSSCG00000012918	---	---
5	110556966	110558525	1559	SCO2	NCAPH2;SCO2	NCAPH2;SCO2	SCO2	NCAPH2;SCO2	ENSSSCG00000000966	ENSSSCG00000000965;ENSSSCG00000000966	ENSSSCG00000000965;ENSSSCG00000000966	ENSSSCG00000000966	ENSSSCG00000000965;ENSSSCG00000000966
12	52032288	52033007	719	---	---	---	---	ATP2A3	---	---	---	---	ENSSSCG00000017874
1	200073738	200075292	1554	ARF6	ARF6	ARF6	---	---	ENSSSCG00000005012	ENSSSCG00000005012	ENSSSCG00000005012	---	---
14	88970986	88971706	720	---	TSPAN14	TSPAN14	---	---	---	ENSSSCG00000010341	ENSSSCG00000010341	---	---
13	36890188	36892794	2606	---	RBM15B	RBM15B	---	---	---	ENSSSCG00000011420	ENSSSCG00000011420	---	---
17	55846322	55847208	886	---	---	---	---	ENSSSCG00000007456	---	---	---	---	ENSSSCG00000007456
X	64662535	64663763	1228	FOXO4	---	FOXO4	FOXO4	---	ENSSSCG00000012399	---	ENSSSCG00000012399	ENSSSCG00000012399	---
2	146157229	146159157	1928	---	EGR1	EGR1	---	---	---	ENSSSCG00000014336	ENSSSCG00000014336	---	---
14	145130493	145131159	666	CHST15	---	CHST15	---	---	ENSSSCG00000029482	---	ENSSSCG00000029482	---	---
7	106225817	106227909	2092	---	CIPC	CIPC	---	---	---	ENSSSCG00000029760	ENSSSCG00000029760	---	---
GL894083.2	37053	37855	802	---	ST3GAL2	ST3GAL2	---	---	---	ENSSSCG00000025089	ENSSSCG00000025089	---	---
17	53680604	53681013	409	---	---	SNX21	---	---	---	---	ENSSSCG00000007425	---	---
8	76989103	76989585	482	---	---	---	CCNG2	---	---	---	---	ENSSSCG00000008988	---
1	243123000	243123518	518	CDC37L1	---	CDC37L1	CDC37L1	---	ENSSSCG00000005219	---	ENSSSCG00000005219	ENSSSCG00000005219	---
4	141554397	141555113	716	---	ENSSSCG00000022032	ENSSSCG00000022032	---	---	---	ENSSSCG00000022032	ENSSSCG00000022032	---	---
1	176120226	176121120	894	---	PHLPP1	PHLPP1	---	---	---	ENSSSCG00000004896	ENSSSCG00000004896	---	---
6	12709864	12710674	810	---	ENSSSCG00000002714	ENSSSCG00000002714	---	ENSSSCG00000002714	---	ENSSSCG00000002714	ENSSSCG00000002714	---	ENSSSCG00000002714
9	71545978	71546587	609	---	MDM4	MDM4	---	---	---	ENSSSCG00000015284	ENSSSCG00000015284	---	---
12	15103363	15104393	1030	---	FTSJ3	FTSJ3	---	---	---	ENSSSCG00000017288	ENSSSCG00000017288	---	---
14	21328984	21329510	526	---	ENSSSCG00000009711	ENSSSCG00000009711	---	---	---	ENSSSCG00000009711	ENSSSCG00000009711	---	---
7	80377532	80378273	741	---	---	ENSSSCG00000001999	---	---	---	---	ENSSSCG00000001999	---	---
1	204613604	204613997	393	---	---	SAMD4A	---	---	---	---	ENSSSCG00000023408	---	---
16	24901853	24902716	863	---	EGFLAM	EGFLAM	---	---	---	ENSSSCG00000016848	ENSSSCG00000016848	---	---
GL892911.1	223328	224035	707	---	---	ZNF862	---	---	---	---	ENSSSCG00000020818	---	---
12	18515776	18518037	2261	HEXIM1	HEXIM1	HEXIM1	---	---	ENSSSCG00000017336	ENSSSCG00000017336	ENSSSCG00000017336	---	---
16	81725363	81726267	904	---	NSUN2	NSUN2	---	NSUN2	---	ENSSSCG00000017104	ENSSSCG00000017104	---	ENSSSCG00000017104
14	63878517	63878954	437	---	---	GNPAT	---	---	---	---	ENSSSCG00000010175	---	---
1	248993977	248994967	990	---	FAM189A2	FAM189A2	---	FAM189A2	---	ENSSSCG00000005249	ENSSSCG00000005249	---	ENSSSCG00000005249
9	39866948	39867679	731	---	MSANTD4	MSANTD4	---	---	---	ENSSSCG00000026833	ENSSSCG00000026833	---	---
13	35848975	35849564	589	---	---	---	---	SEMA3F	---	---	---	---	ENSSSCG00000011398
5	54739530	54740034	504	CMAS	---	CMAS	CMAS	---	ENSSSCG00000000572	---	ENSSSCG00000000572	ENSSSCG00000000572	---
16	55329605	55330595	990	---	STC2	STC2	---	---	---	ENSSSCG00000016983	ENSSSCG00000016983	---	---
17	37196850	37197875	1025	PCED1A	---	PCED1A	PCED1A	---	ENSSSCG00000007168	---	ENSSSCG00000007168	ENSSSCG00000007168	---
13	36019678	36021122	1444	TMEM115	---	TMEM115	TMEM115	---	ENSSSCG00000011411	---	ENSSSCG00000011411	ENSSSCG00000011411	---
7	37504161	37504665	504	PI16	---	PI16	PI16	---	ENSSSCG00000001570	---	ENSSSCG00000001570	ENSSSCG00000001570	---
2	148045520	148047435	1915	---	---	---	---	HBEGF	---	---	---	---	ENSSSCG00000014362
12	14982608	14983211	603	---	ICAM2	ICAM2	---	ICAM2	---	ENSSSCG00000017280	ENSSSCG00000017280	---	ENSSSCG00000017280
9	6543188	6544088	900	---	TRIM21	TRIM21	---	TRIM21	---	ENSSSCG00000014780	ENSSSCG00000014780	---	ENSSSCG00000014780
5	70999109	70999863	754	---	ADIPOR2	ADIPOR2	---	---	---	ENSSSCG00000000757	ENSSSCG00000000757	---	---
5	23195706	23196293	587	---	---	PAN2	---	---	---	---	ENSSSCG00000000393	---	---
12	48618676	48619329	653	---	CPD	CPD	---	---	---	ENSSSCG00000017799	ENSSSCG00000017799	---	---
7	116889153	116890908	1755	---	---	PTPN21	---	---	---	---	ENSSSCG00000002425	---	---
9	8063988	8064747	759	---	STARD10	STARD10	---	---	---	ENSSSCG00000014818	ENSSSCG00000014818	---	---
17	39337025	39337630	605	---	ENSSSCG00000023298	ENSSSCG00000023298	---	---	---	ENSSSCG00000023298	ENSSSCG00000023298	---	---
1	268034185	268034664	479	---	---	ANP32B	---	---	---	---	ENSSSCG00000005372	---	---
GL893554.2	93130	93851	721	---	---	ENSSSCG00000024087	---	---	---	---	ENSSSCG00000024087	---	---
6	69794899	69795613	714	---	---	SZRD1	---	---	---	---	ENSSSCG00000003475	---	---
1	176608427	176609245	818	---	---	TNFRSF11A	---	---	---	---	ENSSSCG00000004898	---	---
10	15903677	15904368	691	---	---	SDE2	---	---	---	---	ENSSSCG00000010858	---	---
3	18383591	18384770	1179	TBC1D10B	---	TBC1D10B	---	---	ENSSSCG00000007798	---	ENSSSCG00000007798	---	---
12	20234302	20235669	1367	---	---	AOC3	---	---	---	---	ENSSSCG00000017383	---	---
4	102292118	102293631	1513	---	GPATCH4	GPATCH4	---	APOA1BP;GPATCH4	---	ENSSSCG00000006481	ENSSSCG00000006481	---	ENSSSCG00000006480;ENSSSCG00000006481
13	35429187	35430327	1140	---	ENSSSCG00000011387;GMPPB	ENSSSCG00000011387;GMPPB	---	GMPPB	---	ENSSSCG00000011387;ENSSSCG00000011389	ENSSSCG00000011387;ENSSSCG00000011389	---	ENSSSCG00000011389
12	54011684	54012535	851	---	---	CAMTA2	---	---	---	---	ENSSSCG00000017902	---	---
GL896260.1	20185	21164	979	---	---	TMEM203	---	---	---	---	ENSSSCG00000021547	---	---
7	102677142	102678448	1306	---	ENSSSCG00000002345	ENSSSCG00000002345	---	---	---	ENSSSCG00000002345	ENSSSCG00000002345	---	---
1	303695294	303696379	1085	---	NTMT1	NTMT1	---	NTMT1	---	ENSSSCG00000005678	ENSSSCG00000005678	---	ENSSSCG00000005678
7	44473705	44474553	848	---	VEGFA	VEGFA	---	VEGFA	---	ENSSSCG00000001695	ENSSSCG00000001695	---	ENSSSCG00000001695
1	313809208	313810085	877	---	MAMDC4	MAMDC4	---	MAMDC4	---	ENSSSCG00000005832	ENSSSCG00000005832	---	ENSSSCG00000005832
17	34441889	34442923	1034	---	---	GZF1	---	---	---	---	ENSSSCG00000007117	---	---
JH118510.1	28860	29598	738	---	TOR1AIP2	TOR1AIP2	---	---	---	ENSSSCG00000027083	ENSSSCG00000027083	---	---
14	100612896	100613907	1011	ZNF239	---	---	ZNF239	---	ENSSSCG00000029576	---	---	ENSSSCG00000029576	---
GL896211.1	12081	13039	958	---	---	CCDC127	---	---	---	---	ENSSSCG00000029086	---	---
3	4636304	4636924	620	ENSSSCG00000007583	---	ENSSSCG00000007583	---	---	ENSSSCG00000007583	---	ENSSSCG00000007583	---	---
7	57653455	57654355	900	FSD2	---	FSD2	---	---	ENSSSCG00000001806	---	ENSSSCG00000001806	---	---
2	5667052	5668215	1163	RNASEH2C	---	RNASEH2C	RNASEH2C	---	ENSSSCG00000012979	---	ENSSSCG00000012979	ENSSSCG00000012979	---
14	54778052	54779455	1403	CLDN5	CLDN5	CLDN5	---	---	ENSSSCG00000010123	ENSSSCG00000010123	ENSSSCG00000010123	---	---
1	303273554	303274236	682	---	DOLK	---	---	---	---	ENSSSCG00000005666	---	---	---
7	27577159	27577637	478	---	---	NFKBIL1	---	---	---	---	ENSSSCG00000001402	---	---
4	434523	435110	587	---	---	CYHR1	---	---	---	---	ENSSSCG00000027076	---	---
7	43713677	43714707	1030	SRF	---	SRF	---	---	ENSSSCG00000001661	---	ENSSSCG00000001661	---	---
16	4248803	4249696	893	---	---	ENSSSCG00000016781	---	---	---	---	ENSSSCG00000016781	---	---
14	145557471	145558569	1098	---	---	FAM53B	---	---	---	---	ENSSSCG00000010732	---	---
7	128117067	128117609	542	---	---	CCNK	---	---	---	---	ENSSSCG00000002509	---	---
GL892930.1	11363	12200	837	---	MAU2	MAU2	---	---	---	ENSSSCG00000021664	ENSSSCG00000021664	---	---
5	7630972	7632408	1436	---	ENSSSCG00000021663	---	---	ENSSSCG00000021663	---	ENSSSCG00000021663	---	---	ENSSSCG00000021663
8	365027	365619	592	---	---	LETM1	---	---	---	---	ENSSSCG00000008675	---	---
11	7413113	7414180	1067	---	MEDAG	MEDAG	---	MEDAG	---	ENSSSCG00000009331	ENSSSCG00000009331	---	ENSSSCG00000009331
15	150427682	150428473	791	---	AGAP1	AGAP1	---	---	---	ENSSSCG00000016317	ENSSSCG00000016317	---	---
16	74636189	74636787	598	---	GALNT10	---	---	---	---	ENSSSCG00000017072	---	---	---
6	72140463	72142069	1606	---	ENSSSCG00000024669	ENSSSCG00000024669	---	---	---	ENSSSCG00000024669	ENSSSCG00000024669	---	---
13	34417885	34418609	724	TMA7	---	TMA7	CCDC51;TMA7	---	ENSSSCG00000011351	---	ENSSSCG00000011351	ENSSSCG00000011350;ENSSSCG00000011351	---
15	55557793	55558381	588	---	EIF4EBP1	EIF4EBP1	---	EIF4EBP1	---	ENSSSCG00000022301	ENSSSCG00000022301	---	ENSSSCG00000022301
14	33692601	33693305	704	---	ANAPC7	ANAPC7	---	---	---	ENSSSCG00000030222	ENSSSCG00000030222	---	---
10	51296906	51298822	1916	---	FAM171A1	FAM171A1	---	---	---	ENSSSCG00000011047	ENSSSCG00000011047	---	---
5	6122705	6123991	1286	---	TAB1	TAB1	---	TAB1	---	ENSSSCG00000000087	ENSSSCG00000000087	---	ENSSSCG00000000087
4	40897089	40897946	857	OSR2	---	OSR2	OSR2	---	ENSSSCG00000006073	---	ENSSSCG00000006073	ENSSSCG00000006073	---
2	65669706	65670625	919	---	C19orf53	C19orf53	---	C19orf53	---	ENSSSCG00000013757	ENSSSCG00000013757	---	ENSSSCG00000013757
4	107808968	107810671	1703	MCL1	---	MCL1	---	---	ENSSSCG00000006652	---	ENSSSCG00000006652	---	---
6	58857565	58858000	435	---	---	FAM213B	---	---	---	---	ENSSSCG00000026554	---	---
3	110259568	110260183	615	---	CRIM1	CRIM1	---	---	---	ENSSSCG00000008504	ENSSSCG00000008504	---	---
GL896341.1	23689	24161	472	---	---	ALKBH5	---	---	---	---	ENSSSCG00000026771	---	---
3	41705022	41705786	764	MAPK8IP3	---	MAPK8IP3	MAPK8IP3	---	ENSSSCG00000008018	---	ENSSSCG00000008018	ENSSSCG00000008018	---
11	3460790	3461421	631	---	RNF6	RNF6	---	---	---	ENSSSCG00000024064	ENSSSCG00000024064	---	---
2	60664368	60665135	767	---	CHERP	CHERP	---	---	---	ENSSSCG00000013860	ENSSSCG00000013860	---	---
9	125471539	125472351	812	---	---	PRRC2C	---	---	---	---	ENSSSCG00000015480	---	---
4	106665138	106665720	582	SNX27	---	SNX27	SNX27	---	ENSSSCG00000006619	---	ENSSSCG00000006619	ENSSSCG00000006619	---
3	71759252	71761094	1842	---	---	DCTN1	---	---	---	---	ENSSSCG00000008274	---	---
3	114041984	114042786	802	---	---	BIRC6	---	---	---	---	ENSSSCG00000008513	---	---
11	15548722	15550334	1612	---	FOXO1	FOXO1	---	FOXO1	---	ENSSSCG00000009370	ENSSSCG00000009370	---	ENSSSCG00000009370
2	6197221	6198157	936	---	SYVN1	SYVN1	---	---	---	ENSSSCG00000027057	ENSSSCG00000027057	---	---
1	160546014	160547137	1123	NDNL2	NDNL2	NDNL2	---	---	ENSSSCG00000004852	ENSSSCG00000004852	ENSSSCG00000004852	---	---
12	50510285	50511193	908	---	CLUH	CLUH	---	---	---	ENSSSCG00000017835	ENSSSCG00000017835	---	---
7	34180694	34181283	589	---	DAXX	DAXX	---	DAXX	---	ENSSSCG00000001509	ENSSSCG00000001509	---	ENSSSCG00000001509
3	51412946	51413883	937	---	---	NCK2	---	NCK2	---	---	ENSSSCG00000008144	---	ENSSSCG00000008144
14	144133884	144134903	1019	---	IKZF5	IKZF5	---	---	---	ENSSSCG00000023565	ENSSSCG00000023565	---	---
13	49977762	49978180	418	PSMD6	---	PSMD6	---	---	ENSSSCG00000011494	---	ENSSSCG00000011494	---	---
12	15008007	15009056	1049	SCN4A	---	SCN4A	---	---	ENSSSCG00000017282	---	ENSSSCG00000017282	---	---
12	18759075	18759712	637	---	EFTUD2	EFTUD2	---	EFTUD2	---	ENSSSCG00000017346	ENSSSCG00000017346	---	ENSSSCG00000017346
2	59044325	59044932	607	FKBP8	---	FKBP8	FKBP8	---	ENSSSCG00000013905	---	ENSSSCG00000013905	ENSSSCG00000013905	---
13	28849327	28849836	509	---	---	---	ZBTB47	---	---	---	---	ENSSSCG00000030065	---
8	31052027	31052672	645	---	TBC1D1	TBC1D1	---	---	---	ENSSSCG00000008774	ENSSSCG00000008774	---	---
2	144618	146279	1661	---	CD151	CD151	---	CD151	---	ENSSSCG00000012840	ENSSSCG00000012840	---	ENSSSCG00000012840
9	125493327	125494380	1053	---	---	PRRC2C	---	---	---	---	ENSSSCG00000015480	---	---
X	103070626	103071256	630	---	ATG4A	ATG4A	---	ATG4A	---	ENSSSCG00000012569	ENSSSCG00000012569	---	ENSSSCG00000012569
5	32770744	32771969	1225	---	---	LEMD3	---	---	---	---	ENSSSCG00000000469	---	---
6	44447090	44448385	1295	SERTAD1	SERTAD1	SERTAD1	SERTAD1	---	ENSSSCG00000026931	ENSSSCG00000026931	ENSSSCG00000026931	ENSSSCG00000026931	---
2	77153231	77154136	905	ABHD17A	---	ABHD17A	ABHD17A	---	ENSSSCG00000013442	---	ENSSSCG00000013442	ENSSSCG00000013442	---
1	308351572	308353076	1504	---	OLFM1	OLFM1	---	OLFM1	---	ENSSSCG00000029715	ENSSSCG00000029715	---	ENSSSCG00000029715
13	141267727	141269473	1746	FAM43A	FAM43A	FAM43A	---	FAM43A	ENSSSCG00000011828	ENSSSCG00000011828	ENSSSCG00000011828	---	ENSSSCG00000011828
9	6865403	6865776	373	---	---	STIM1	---	---	---	---	ENSSSCG00000014792	---	---
7	99615829	99616417	588	---	---	SUSD6	---	---	---	---	ENSSSCG00000002311	---	---
4	139666127	139667229	1102	---	GBP1	GBP1	---	GBP1	---	ENSSSCG00000006924	ENSSSCG00000006924	---	ENSSSCG00000006924
2	58719304	58719831	527	---	---	HOMER3	---	---	---	---	ENSSSCG00000013919	---	---
6	146965898	146966543	645	---	ECHDC2	ECHDC2	---	ECHDC2	---	ENSSSCG00000003854	ENSSSCG00000003854	---	ENSSSCG00000003854
6	51185391	51186040	649	---	JOSD2	JOSD2	---	JOSD2	---	ENSSSCG00000003217	ENSSSCG00000003217	---	ENSSSCG00000003217
12	54012849	54013769	920	---	---	CAMTA2	---	---	---	---	ENSSSCG00000017902	---	---
14	145833166	145834190	1024	ZRANB1	---	ZRANB1	ZRANB1	---	ENSSSCG00000010738	---	ENSSSCG00000010738	ENSSSCG00000010738	---
6	58615172	58615558	386	---	---	PANK4	PANK4	---	---	---	ENSSSCG00000027299	ENSSSCG00000027299	---
3	9784489	9785279	790	---	---	ENSSSCG00000025430	---	---	---	---	ENSSSCG00000025430	---	---
1	22050433	22051058	625	EPM2A	---	EPM2A	EPM2A	---	ENSSSCG00000004122	---	ENSSSCG00000004122	ENSSSCG00000004122	---
5	69417970	69418859	889	---	TEAD4	TEAD4	---	---	---	ENSSSCG00000000736	ENSSSCG00000000736	---	---
6	145878496	145879055	559	---	LRRC42	LRRC42	---	LRRC42	---	ENSSSCG00000029698	ENSSSCG00000029698	---	ENSSSCG00000029698
6	64029358	64030089	731	---	ENSSSCG00000003396	ENSSSCG00000003396	---	---	---	ENSSSCG00000003396	ENSSSCG00000003396	---	---
7	119699862	119700957	1095	SMEK1	---	SMEK1	SMEK1	---	ENSSSCG00000002441	---	ENSSSCG00000002441	ENSSSCG00000002441	---
9	13281199	13282031	832	---	RSF1	RSF1	---	RSF1	---	ENSSSCG00000014882	ENSSSCG00000014882	---	ENSSSCG00000014882
4	121080068	121082745	2677	AMIGO1	AMIGO1	AMIGO1	---	---	ENSSSCG00000006826	ENSSSCG00000006826	ENSSSCG00000006826	---	---
14	24834383	24835763	1380	ENSSSCG00000028018	---	ENSSSCG00000028018	---	---	ENSSSCG00000028018	---	ENSSSCG00000028018	---	---
2	5459321	5460476	1155	---	SART1	SART1	---	---	---	ENSSSCG00000012963	ENSSSCG00000012963	---	---
4	110983630	110984572	942	---	ENSSSCG00000006709	---	---	---	---	ENSSSCG00000006709	---	---	---
14	54464920	54465533	613	---	---	SCARF2	---	---	---	---	ENSSSCG00000010109	---	---
13	37836418	37838011	1593	---	---	NISCH	---	---	---	---	ENSSSCG00000011442	---	---
6	47265952	47266694	742	---	TOMM40	TOMM40	---	TOMM40	---	ENSSSCG00000003089	ENSSSCG00000003089	---	ENSSSCG00000003089
9	6859321	6859705	384	---	---	STIM1	---	---	---	---	ENSSSCG00000014792	---	---
15	134253742	134255445	1703	---	FAM134A	FAM134A	---	FAM134A	---	ENSSSCG00000016207	ENSSSCG00000016207	---	ENSSSCG00000016207
6	74620303	74621249	946	---	C1QC	C1QC	---	C1QC	---	ENSSSCG00000003525	ENSSSCG00000003525	---	ENSSSCG00000003525
7	122043290	122043900	610	---	ASB2	ASB2	---	ASB2	---	ENSSSCG00000002467	ENSSSCG00000002467	---	ENSSSCG00000002467
4	91009986	91010848	862	---	---	RCSD1	---	---	---	---	ENSSSCG00000006307	---	---
4	107431234	107431772	538	---	---	---	---	CDC42SE1	---	---	---	---	ENSSSCG00000006638
6	53205887	53206390	503	TFPT	---	TFPT	TFPT	---	ENSSSCG00000003262	---	ENSSSCG00000003262	ENSSSCG00000003262	---
GL895677.2	25304	26874	1570	---	TRIB1	TRIB1	---	---	---	ENSSSCG00000021409	ENSSSCG00000021409	---	---
JH118602.1	18595	19606	1011	---	ENSSSCG00000029195	ENSSSCG00000029195	---	ENSSSCG00000029195	---	ENSSSCG00000029195	ENSSSCG00000029195	---	ENSSSCG00000029195
14	122480065	122481011	946	FBXW4	---	FBXW4	FBXW4	---	ENSSSCG00000010566	---	ENSSSCG00000010566	ENSSSCG00000010566	---
12	47130106	47131020	914	---	---	PHF12	---	---	---	---	ENSSSCG00000017779	---	---
4	107314885	107315527	642	VPS72	---	VPS72	VPS72	---	ENSSSCG00000006630	---	ENSSSCG00000006630	ENSSSCG00000006630	---
6	50634366	50635307	941	---	TBC1D17	TBC1D17	---	TBC1D17	---	ENSSSCG00000003193	ENSSSCG00000003193	---	ENSSSCG00000003193
13	217412062	217412502	440	---	---	SUMO3	---	---	---	---	ENSSSCG00000024026	---	---
5	36513550	36515186	1636	---	BEST3	BEST3	---	---	---	ENSSSCG00000000499	ENSSSCG00000000499	---	---
2	74814985	74815546	561	---	---	PLIN4	---	---	---	---	ENSSSCG00000013512	---	---
13	29116093	29117276	1183	---	POMGNT2	POMGNT2	---	---	---	ENSSSCG00000011293	ENSSSCG00000011293	---	---
14	86784143	86784691	548	---	DLG5	DLG5	---	---	---	ENSSSCG00000026268	ENSSSCG00000026268	---	---
X	47619483	47619929	446	---	EBP	EBP	---	EBP	---	ENSSSCG00000020738	ENSSSCG00000020738	---	ENSSSCG00000020738
14	78086496	78087046	550	KIF1BP	---	KIF1BP	KIF1BP	---	ENSSSCG00000010248	---	ENSSSCG00000010248	ENSSSCG00000010248	---
1	313922130	313923586	1456	---	---	RABL6	---	---	---	---	ENSSSCG00000005841	---	---
8	103049951	103051120	1169	---	JADE1	JADE1	---	---	---	ENSSSCG00000009071	ENSSSCG00000009071	---	---
12	5921293	5921695	402	GRB2	---	GRB2	GRB2	---	ENSSSCG00000017206	---	ENSSSCG00000017206	ENSSSCG00000017206	---
14	82657439	82658744	1305	ENSSSCG00000010310	---	ENSSSCG00000010310	---	---	ENSSSCG00000010310	---	ENSSSCG00000010310	---	---
GL893833.1	10192	10617	425	---	CHCHD5	CHCHD5	---	CHCHD5	---	ENSSSCG00000008094	ENSSSCG00000008094	---	ENSSSCG00000008094
15	22594393	22594850	457	SLC35F5	---	SLC35F5	SLC35F5	---	ENSSSCG00000015709	---	ENSSSCG00000015709	ENSSSCG00000015709	---
1	107929860	107930518	658	---	---	CTIF	---	---	---	---	ENSSSCG00000004506	---	---
16	33953013	33954289	1276	PELO	---	PELO	---	---	ENSSSCG00000016884	---	ENSSSCG00000016884	---	---
3	59466513	59467118	605	---	---	CNNM3	---	---	---	---	ENSSSCG00000008201	---	---
16	6171732	6172827	1095	---	FAM134B	FAM134B	---	---	---	ENSSSCG00000016792	ENSSSCG00000016792	---	---
X	143919684	143920537	853	---	---	MXRA5	---	---	---	---	ENSSSCG00000012832	---	---
7	65276258	65277158	900	---	ADPGK	ADPGK	---	---	---	ENSSSCG00000001925	ENSSSCG00000001925	---	---
4	12780530	12781395	865	MYC	---	MYC	MYC	---	ENSSSCG00000005965	---	ENSSSCG00000005965	ENSSSCG00000005965	---
5	81697149	81698213	1064	---	ASB8	ASB8	---	---	---	ENSSSCG00000021024	ENSSSCG00000021024	---	---
8	81977344	81978629	1285	ENSSSCG00000028916	---	ENSSSCG00000028916	---	---	ENSSSCG00000028916	---	ENSSSCG00000028916	---	---
4	117792186	117793484	1298	PPM1J	---	PPM1J	---	---	ENSSSCG00000006774	---	ENSSSCG00000006774	---	---
12	5272414	5272761	347	SRP68	---	SRP68	SRP68	---	ENSSSCG00000017191	---	ENSSSCG00000017191	ENSSSCG00000017191	---
1	184594303	184594557	254	---	---	ENSSSCG00000004963	---	---	---	---	ENSSSCG00000004963	---	---
6	82792127	82792828	701	---	---	BSDC1	---	---	---	---	ENSSSCG00000026392	---	---
12	52494908	52495888	980	---	---	MYBBP1A	---	---	---	---	ENSSSCG00000017882	---	---
4	10661996	10662623	627	ENSSSCG00000028759	---	ENSSSCG00000028759	ENSSSCG00000028759	---	ENSSSCG00000028759	---	ENSSSCG00000028759	ENSSSCG00000028759	---
1	302317946	302318652	706	---	---	ST6GALNAC2	---	---	---	---	ENSSSCG00000005628	---	---
7	128835938	128836676	738	---	---	CDC42BPB	---	---	---	---	ENSSSCG00000002523	---	---
1	216298634	216299478	844	SGPP1	---	SGPP1	---	---	ENSSSCG00000028558	---	ENSSSCG00000028558	---	---
GL896433.1	15401	16059	658	---	---	COL6A1	---	---	---	---	ENSSSCG00000022506	---	---
3	42310353	42311434	1081	---	---	PKD1	---	---	---	---	ENSSSCG00000008041	---	---
15	121891704	121892467	763	---	---	KLF7	---	---	---	---	ENSSSCG00000029998	---	---
8	85707852	85708190	338	---	---	ENSSSCG00000009028	---	---	---	---	ENSSSCG00000009028	---	---
2	44815068	44818641	3573	KCNJ11	KCNJ11	KCNJ11	---	---	ENSSSCG00000013379	ENSSSCG00000013379	ENSSSCG00000013379	---	---
7	55433886	55435086	1200	---	MESDC1	MESDC1	---	---	---	ENSSSCG00000001785	ENSSSCG00000001785	---	---
9	3991504	3992573	1069	---	PRKCDBP	PRKCDBP	---	PRKCDBP	---	ENSSSCG00000014633	ENSSSCG00000014633	---	ENSSSCG00000014633
2	81921805	81922484	679	---	TMED9	TMED9	---	TMED9	---	ENSSSCG00000014036	ENSSSCG00000014036	---	ENSSSCG00000014036
2	27736807	27737893	1086	TRIM44	---	TRIM44	TRIM44	---	ENSSSCG00000013295	---	ENSSSCG00000013295	ENSSSCG00000013295	---
14	24875315	24877289	1974	---	ULK1	ULK1	---	ULK1	---	ENSSSCG00000009742	ENSSSCG00000009742	---	ENSSSCG00000009742
3	8145193	8145514	321	SRRT	---	SRRT	---	---	ENSSSCG00000024789	---	ENSSSCG00000024789	---	---
1	64178690	64179175	485	---	---	RRAGD	---	---	---	---	ENSSSCG00000004318	---	---
14	46263655	46265212	1557	---	ADRBK2	ADRBK2	---	---	---	ENSSSCG00000009956	ENSSSCG00000009956	---	---
12	14950889	14951569	680	---	ERN1	ERN1	---	---	---	ENSSSCG00000017279	ENSSSCG00000017279	---	---
18	19862676	19863461	785	UBE2H	---	UBE2H	UBE2H	---	ENSSSCG00000016564	---	ENSSSCG00000016564	ENSSSCG00000016564	---
10	38130523	38131042	519	---	TOPORS	---	---	---	---	ENSSSCG00000011004	---	---	---
2	12811962	12812569	607	---	---	CTNND1	---	---	---	---	ENSSSCG00000013174	---	---
17	43157755	43158291	536	---	PIGU	PIGU	---	---	---	ENSSSCG00000007282	ENSSSCG00000007282	---	---
6	48270804	48272544	1740	---	ZC3H4	ZC3H4	---	---	---	ENSSSCG00000022958	ENSSSCG00000022958	---	---
5	3356848	3357911	1063	---	PACSIN2	PACSIN2	---	PACSIN2	---	ENSSSCG00000000036	ENSSSCG00000000036	---	ENSSSCG00000000036
6	43856426	43856914	488	---	---	SUPT5H	---	---	---	---	ENSSSCG00000023556	---	---
9	143995989	143996728	739	---	NENF	NENF	---	NENF	---	ENSSSCG00000015597	ENSSSCG00000015597	---	ENSSSCG00000015597
1	292927219	292928202	983	---	ENSSSCG00000005509	ENSSSCG00000005509	---	---	---	ENSSSCG00000005509	ENSSSCG00000005509	---	---
2	61921882	61922648	766	---	BRD4	BRD4	---	---	---	ENSSSCG00000022227	ENSSSCG00000022227	---	---
7	86267572	86267844	272	TMEM85	---	TMEM85	TMEM85	---	ENSSSCG00000026925	---	ENSSSCG00000026925	ENSSSCG00000026925	---
3	18864118	18864859	741	---	---	SBK1	---	---	---	---	ENSSSCG00000027933	---	---
4	113711283	113712657	1374	---	PTGFRN	PTGFRN	---	---	---	ENSSSCG00000006735	ENSSSCG00000006735	---	---
13	33200464	33201243	779	---	---	SETD2	---	---	---	---	ENSSSCG00000011332	---	---
2	29153850	29154416	566	---	NAT10	NAT10	---	NAT10	---	ENSSSCG00000013304	ENSSSCG00000013304	---	ENSSSCG00000013304
2	75332793	75333662	869	---	---	NMRK2	---	---	---	---	ENSSSCG00000025409	---	---
6	48449269	48450822	1553	---	CCDC9	CCDC9	---	---	---	ENSSSCG00000024240	ENSSSCG00000024240	---	---
14	83715446	83715966	520	---	---	KAT6B	---	---	---	---	ENSSSCG00000010316	---	---
2	77997607	77998491	884	---	---	MUM1	---	---	---	---	ENSSSCG00000013426	---	---
8	347785	350047	2262	---	LETM1	LETM1	---	LETM1	---	ENSSSCG00000008675	ENSSSCG00000008675	---	ENSSSCG00000008675
7	2048435	2049001	566	---	PSMG4	PSMG4	---	---	---	ENSSSCG00000001005	ENSSSCG00000001005	---	---
3	25968162	25968942	780	DCUN1D3	---	DCUN1D3	DCUN1D3	---	ENSSSCG00000007854	---	ENSSSCG00000007854	ENSSSCG00000007854	---
5	66791709	66793364	1655	---	TNFRSF1A	TNFRSF1A	---	TNFRSF1A	---	ENSSSCG00000000708	ENSSSCG00000000708	---	ENSSSCG00000000708
4	87341549	87342034	485	---	PRKDC	PRKDC	---	---	---	ENSSSCG00000006274	ENSSSCG00000006274	---	---
16	74245588	74246295	707	---	GEMIN5	GEMIN5	---	GEMIN5	---	ENSSSCG00000017066	ENSSSCG00000017066	---	ENSSSCG00000017066
7	119664516	119665231	715	---	SMEK1	SMEK1	---	---	---	ENSSSCG00000002441	ENSSSCG00000002441	---	---
15	121840654	121841209	555	---	KLF7	KLF7	---	---	---	ENSSSCG00000029998	ENSSSCG00000029998	---	---
3	5173784	5174418	634	---	---	AIMP2	---	---	---	---	ENSSSCG00000024245	---	---
13	52770035	52770848	813	LRIG1	---	LRIG1	LRIG1	---	ENSSSCG00000011499	---	ENSSSCG00000011499	ENSSSCG00000011499	---
3	73090264	73091271	1007	---	---	SPR	---	---	---	---	ENSSSCG00000008309	---	---
7	102829955	102831894	1939	ENSSSCG00000002350	---	ENSSSCG00000002350	ENSSSCG00000002350	---	ENSSSCG00000002350	---	ENSSSCG00000002350	ENSSSCG00000002350	---
6	47793507	47794687	1180	CCDC8	---	CCDC8	CCDC8	---	ENSSSCG00000026220	---	ENSSSCG00000026220	ENSSSCG00000026220	---
2	5668445	5669139	694	---	KAT5	KAT5	---	---	---	ENSSSCG00000012980	ENSSSCG00000012980	---	---
10	21915578	21916505	927	---	ENSSSCG00000010886	ENSSSCG00000010886	---	ENSSSCG00000010886	---	ENSSSCG00000010886	ENSSSCG00000010886	---	ENSSSCG00000010886
1	308173679	308176253	2574	---	COL5A1	COL5A1	---	COL5A1	---	ENSSSCG00000005751	ENSSSCG00000005751	---	ENSSSCG00000005751
8	40430599	40431556	957	---	ENSSSCG00000008826	ENSSSCG00000008826	---	---	---	ENSSSCG00000008826	ENSSSCG00000008826	---	---
15	134592294	134593837	1543	---	CHPF	CHPF	---	CHPF	---	ENSSSCG00000021610	ENSSSCG00000021610	---	ENSSSCG00000021610
10	85456	86098	642	---	---	UBFD1	---	---	---	---	ENSSSCG00000010796	---	---
14	37925304	37925854	550	---	C12orf49	C12orf49	---	---	---	ENSSSCG00000009863	ENSSSCG00000009863	---	---
2	17482781	17483697	916	---	---	DGKZ	---	---	---	---	ENSSSCG00000013259	---	---
2	75232692	75234289	1597	ZBTB7A	---	ZBTB7A	---	---	ENSSSCG00000029236	---	ENSSSCG00000029236	---	---
14	143714277	143714928	651	---	---	ENSSSCG00000010706	---	---	---	---	ENSSSCG00000010706	---	---
18	60803000	60804025	1025	---	---	ZNF212	---	---	---	---	ENSSSCG00000016777	---	---
2	5513477	5513808	331	---	DRAP1	DRAP1	---	DRAP1	---	ENSSSCG00000012965	ENSSSCG00000012965	---	ENSSSCG00000012965
5	3353656	3354198	542	---	---	PACSIN2	---	---	---	---	ENSSSCG00000000036	---	---
8	140988215	140989056	841	---	---	ENSSSCG00000023593	ENSSSCG00000023593	---	---	---	ENSSSCG00000023593	ENSSSCG00000023593	---
11	1549276	1550055	779	---	---	ENSSSCG00000021976	---	---	---	---	ENSSSCG00000021976	---	---
2	61163678	61164140	462	---	---	TPM4	---	---	---	---	ENSSSCG00000013849	---	---
2	159750680	159752395	1715	MGAT1	MGAT1	MGAT1	MGAT1	---	ENSSSCG00000014538	ENSSSCG00000014538	ENSSSCG00000014538	ENSSSCG00000014538	---
18	15095078	15095548	470	---	---	CALD1	---	---	---	---	ENSSSCG00000016535	---	---
10	35363100	35363924	824	---	---	UBQLN1	---	---	---	---	ENSSSCG00000021005	---	---
1	242117196	242117765	569	---	RIC1	RIC1	---	---	---	ENSSSCG00000005208	ENSSSCG00000005208	---	---
2	31213938	31214419	481	RCN1	---	RCN1	---	---	ENSSSCG00000013318	---	ENSSSCG00000013318	---	---
9	150268363	150269282	919	---	GRB10	GRB10	---	---	---	ENSSSCG00000015631	ENSSSCG00000015631	---	---
7	129277671	129278973	1302	---	TECPR2	TECPR2	---	---	---	ENSSSCG00000024055	ENSSSCG00000024055	---	---
14	153217022	153217822	800	---	---	ZNF511	---	---	---	---	ENSSSCG00000010774	---	---
12	164273	164713	440	---	---	FOXK2	---	---	---	---	ENSSSCG00000017125	---	---
2	75892640	75894331	1691	---	NCLN	NCLN	---	NCLN	---	ENSSSCG00000013475	ENSSSCG00000013475	---	ENSSSCG00000013475
15	66384845	66386054	1209	SFT2D3	SFT2D3	SFT2D3	---	---	ENSSSCG00000015860	ENSSSCG00000015860	ENSSSCG00000015860	---	---
17	51966127	51967121	994	---	---	ENSSSCG00000007369	---	---	---	---	ENSSSCG00000007369	---	---
16	23422227	23423505	1278	---	---	NIPBL	---	---	---	---	ENSSSCG00000016842	---	---
12	62390217	62391118	901	---	---	NCOR1	---	---	---	---	ENSSSCG00000018039	---	---
GL895305.2	25312	26107	795	---	---	ENSSSCG00000022176	---	---	---	---	ENSSSCG00000022176	---	---
14	54226999	54228009	1010	ENSSSCG00000010104	---	ENSSSCG00000010104	ENSSSCG00000010104	---	ENSSSCG00000010104	---	ENSSSCG00000010104	ENSSSCG00000010104	---
12	1148123	1149659	1536	FSCN2	---	FSCN2	FSCN2	---	ENSSSCG00000026155	---	ENSSSCG00000026155	ENSSSCG00000026155	---
4	103291770	103292223	453	---	FDPS	FDPS	---	FDPS	---	ENSSSCG00000006512	ENSSSCG00000006512	---	ENSSSCG00000006512
2	140556250	140557000	750	---	---	SEPT8	---	---	---	---	ENSSSCG00000014285	---	---
2	60322012	60322758	746	---	---	SIN3B	---	---	---	---	ENSSSCG00000013867	---	---
2	73818518	73818856	338	---	QIL1	QIL1	---	QIL1	---	ENSSSCG00000013524	ENSSSCG00000013524	---	ENSSSCG00000013524
9	135966989	135968497	1508	---	---	---	GLUL	---	---	---	---	ENSSSCG00000015545	---
15	66364476	66365744	1268	---	---	WDR33	---	---	---	---	ENSSSCG00000015861	---	---
5	1501846	1503195	1349	---	ENSSSCG00000000018	ENSSSCG00000000018	---	ENSSSCG00000000018	---	ENSSSCG00000000018	ENSSSCG00000000018	---	ENSSSCG00000000018
10	71415069	71415877	808	---	ASB13	ASB13	---	---	---	ENSSSCG00000011145	ENSSSCG00000011145	---	---
GL894441.2	61190	61760	570	---	---	ENSSSCG00000002538	---	---	---	---	ENSSSCG00000002538	---	---
16	74618495	74619367	872	SAP30L	---	SAP30L	---	---	ENSSSCG00000017071	---	ENSSSCG00000017071	---	---
12	5011980	5012839	859	---	---	UBE2O	---	---	---	---	ENSSSCG00000029901	---	---
GL894016.1	32044	32886	842	---	CHKB	CHKB	---	CHKB	---	ENSSSCG00000027994	ENSSSCG00000027994	---	ENSSSCG00000027994
14	50053182	50054832	1650	---	---	MTMR3	---	---	---	---	ENSSSCG00000009994	---	---
7	14117977	14118632	655	---	---	NUP153	---	---	---	---	ENSSSCG00000026034	---	---
2	147857853	147858284	431	---	---	---	CYSTM1	---	---	---	---	ENSSSCG00000014361	---
3	38753340	38754925	1585	---	---	---	---	MGRN1	---	---	---	---	ENSSSCG00000007930
1	306993397	306993932	535	---	---	REXO4	---	---	---	---	ENSSSCG00000023173	---	---
15	151464721	151465371	650	---	---	COL6A3	---	---	---	---	ENSSSCG00000027331	---	---
10	33070009	33070956	947	---	---	ZCCHC6	---	ZCCHC6	---	---	ENSSSCG00000010952	---	ENSSSCG00000010952
18	59603792	59604970	1178	---	CDK13	CDK13	---	---	---	ENSSSCG00000016769	ENSSSCG00000016769	---	---
X	143927051	143927665	614	---	---	MXRA5	---	---	---	---	ENSSSCG00000012832	---	---
4	61946806	61947069	263	---	---	TPD52	---	---	---	---	ENSSSCG00000006156	---	---
6	49548050	49548593	543	---	---	ENSSSCG00000003136	---	---	---	---	ENSSSCG00000003136	---	---
2	66515721	66516417	696	RNASEH2A	---	RNASEH2A	RNASEH2A	---	ENSSSCG00000013737	---	ENSSSCG00000013737	ENSSSCG00000013737	---
6	40018876	40019485	609	---	GRAMD1A	GRAMD1A	---	---	---	ENSSSCG00000002879	ENSSSCG00000002879	---	---
13	33560505	33561200	695	---	ELP6	ELP6	---	---	---	ENSSSCG00000011336	ENSSSCG00000011336	---	---
6	44402627	44403239	612	---	---	C19orf47	---	---	---	---	ENSSSCG00000027016	---	---
12	52489587	52491313	1726	---	MYBBP1A	MYBBP1A	---	---	---	ENSSSCG00000017882	ENSSSCG00000017882	---	---
5	4655799	4656594	795	EP300	---	EP300	---	---	ENSSSCG00000000068	---	ENSSSCG00000000068	---	---
6	17956795	17957458	663	---	MMP15	MMP15	---	---	---	ENSSSCG00000002806	ENSSSCG00000002806	---	---
16	68505470	68506018	548	---	SLU7	SLU7	---	---	---	ENSSSCG00000017033	ENSSSCG00000017033	---	---
6	53287926	53288463	537	---	TSEN34	TSEN34	---	TSEN34	---	ENSSSCG00000003268	ENSSSCG00000003268	---	ENSSSCG00000003268
2	78161063	78161561	498	---	---	MBD3	---	---	---	---	ENSSSCG00000013435	---	---
GL892494.1	2587	3376	789	---	YPEL3	YPEL3	---	YPEL3	---	ENSSSCG00000026715	ENSSSCG00000026715	---	ENSSSCG00000026715
2	76698401	76699718	1317	TIMM13	TIMM13	TIMM13	TIMM13	TIMM13	ENSSSCG00000022757	ENSSSCG00000022757	ENSSSCG00000022757	ENSSSCG00000022757	ENSSSCG00000022757
1	307548948	307549503	555	---	WDR5	WDR5	---	---	---	ENSSSCG00000024912	ENSSSCG00000024912	---	---
14	138801268	138802244	976	---	PDZD8	---	---	---	---	ENSSSCG00000010669	---	---	---
5	110690252	110691620	1368	---	TUBGCP6;SELO	SELO	---	SELO	---	ENSSSCG00000000972;ENSSSCG00000000973	ENSSSCG00000000973	---	ENSSSCG00000000973
14	32677835	32678510	675	---	---	SETD1B	---	---	---	---	ENSSSCG00000009806	---	---
9	8087274	8087829	555	STARD10	---	STARD10	STARD10	---	ENSSSCG00000014818	---	ENSSSCG00000014818	ENSSSCG00000014818	---
10	14878802	14879090	288	FH	---	---	FH	---	ENSSSCG00000028178	---	---	ENSSSCG00000028178	---
11	86869864	86870927	1063	---	---	MPHOSPH8	---	---	---	---	ENSSSCG00000009570	---	---
GL895036.1	6478	8092	1614	---	CD3EAP	CD3EAP	---	CD3EAP	---	ENSSSCG00000020754	ENSSSCG00000020754	---	ENSSSCG00000020754
1	263412033	263412828	795	---	---	PIGO	PIGO	---	---	---	ENSSSCG00000005303	ENSSSCG00000005303	---
6	152918795	152920603	1808	---	MAST2	MAST2	---	---	---	ENSSSCG00000003913	ENSSSCG00000003913	---	---
8	309676	310423	747	---	---	TMEM129	---	---	---	---	ENSSSCG00000008678	---	---
1	306154329	306155559	1230	---	SETX	SETX	---	---	---	ENSSSCG00000005724	ENSSSCG00000005724	---	---
10	47434621	47435282	661	---	---	EPC1	---	---	---	---	ENSSSCG00000011028	---	---
5	66306943	66307791	848	---	P3H3	P3H3	---	P3H3	---	ENSSSCG00000000681	ENSSSCG00000000681	---	ENSSSCG00000000681
X	122263754	122264455	701	---	---	ENSSSCG00000012654	---	---	---	---	ENSSSCG00000012654	---	---
2	70515794	70516165	371	ECSIT	---	ECSIT	ECSIT	---	ENSSSCG00000013615	---	ENSSSCG00000013615	ENSSSCG00000013615	---
13	6020817	6021552	735	---	SATB1	SATB1	---	---	---	ENSSSCG00000011201	ENSSSCG00000011201	---	---
1	250053771	250054991	1220	---	KLF9	KLF9	---	---	---	ENSSSCG00000021646	ENSSSCG00000021646	---	---
6	91860769	91861261	492	---	RALBP1	RALBP1	---	RALBP1	---	ENSSSCG00000003680	ENSSSCG00000003680	---	ENSSSCG00000003680
6	156178176	156178850	674	---	C1orf50	C1orf50	---	---	---	ENSSSCG00000027374	ENSSSCG00000027374	---	---
8	302055	302949	894	---	---	TACC3	---	---	---	---	ENSSSCG00000008677	---	---
2	8505466	8506622	1156	---	ENSSSCG00000013063	ENSSSCG00000013063	---	ENSSSCG00000013063	---	ENSSSCG00000013063	ENSSSCG00000013063	---	ENSSSCG00000013063
17	65854802	65856355	1553	---	VAPB	VAPB	---	VAPB	---	ENSSSCG00000007514	ENSSSCG00000007514	---	ENSSSCG00000007514
14	32450714	32451394	680	MLXIP	---	MLXIP	MLXIP	---	ENSSSCG00000009794	---	ENSSSCG00000009794	ENSSSCG00000009794	---
15	71682123	71682801	678	---	ACVR1	ACVR1	---	ACVR1	---	ENSSSCG00000015874	ENSSSCG00000015874	---	ENSSSCG00000015874
17	64960401	64962364	1963	---	RNPC1	RNPC1	---	RNPC1	---	ENSSSCG00000007504	ENSSSCG00000007504	---	ENSSSCG00000007504
3	26749558	26750794	1236	GPRC5B	---	GPRC5B	---	---	ENSSSCG00000007864	---	ENSSSCG00000007864	---	---
4	74272052	74273002	950	---	VCPIP1	VCPIP1	---	---	---	ENSSSCG00000024133	ENSSSCG00000024133	---	---
3	41806115	41806907	792	---	TMEM204	TMEM204	---	TMEM204	---	ENSSSCG00000008021	ENSSSCG00000008021	---	ENSSSCG00000008021
2	59395505	59395914	409	CCDC124	---	CCDC124	CCDC124	---	ENSSSCG00000013891	---	ENSSSCG00000013891	ENSSSCG00000013891	---
12	23282917	23283759	842	CDK12	---	CDK12	---	---	ENSSSCG00000017504	---	ENSSSCG00000017504	---	---
GL893226.1	113727	115650	1923	EDG1	EDG1	EDG1	---	---	ENSSSCG00000029849	ENSSSCG00000029849	ENSSSCG00000029849	---	---
6	69134652	69136874	2222	RSC1A1	RSC1A1	RSC1A1	---	---	ENSSSCG00000003461	ENSSSCG00000003461	ENSSSCG00000003461	---	---
2	255775	256800	1025	---	---	DEAF1	---	---	---	---	ENSSSCG00000012850	---	---
15	145306007	145306870	863	---	---	---	---	ITM2C	---	---	---	---	ENSSSCG00000016267
14	12521529	12522099	570	---	---	CLU	---	CLU	---	---	ENSSSCG00000009668	---	ENSSSCG00000009668
5	24393025	24393921	896	---	ENSSSCG00000026498	ENSSSCG00000026498	---	ENSSSCG00000026498	---	ENSSSCG00000026498	ENSSSCG00000026498	---	ENSSSCG00000026498
15	116387287	116388255	968	---	TRAK2	TRAK2	---	---	---	ENSSSCG00000016104	ENSSSCG00000016104	---	---
6	54731508	54732284	776	---	---	ZNF319	---	---	---	---	ENSSSCG00000023137	---	---
2	250353	250717	364	---	---	DEAF1	---	---	---	---	ENSSSCG00000012850	---	---
2	27784322	27785315	993	---	FJX1	FJX1	---	---	---	ENSSSCG00000025588	ENSSSCG00000025588	---	---
5	15524789	15525837	1048	---	KMT2D	KMT2D	---	---	---	ENSSSCG00000000191	ENSSSCG00000000191	---	---
X	101558749	101559191	442	RNF128	---	---	RNF128	---	ENSSSCG00000012551	---	---	ENSSSCG00000012551	---
X	142283013	142284179	1166	---	IRAK1	IRAK1	---	IRAK1	---	ENSSSCG00000012795	ENSSSCG00000012795	---	ENSSSCG00000012795
12	21007831	21008786	955	---	---	---	---	NKIRAS2	---	---	---	---	ENSSSCG00000017418
2	49731070	49731929	859	---	RASSF10	RASSF10	---	---	---	ENSSSCG00000022060	ENSSSCG00000022060	---	---
13	35618169	35618585	416	---	---	---	MON1A	---	---	---	---	ENSSSCG00000025791	---
14	31681118	31682027	909	---	VPS37B	VPS37B	---	---	---	ENSSSCG00000028889	ENSSSCG00000028889	---	---
2	103847763	103848488	725	---	NR2F1	NR2F1	---	NR2F1	---	ENSSSCG00000014157	ENSSSCG00000014157	---	ENSSSCG00000014157
10	56161133	56162291	1158	---	---	KIAA1217	---	---	---	---	ENSSSCG00000011075	---	---
5	32052743	32053321	578	---	---	---	XPOT	---	---	---	---	ENSSSCG00000000466	---
14	12568389	12569470	1081	---	---	SCARA3	---	---	---	---	ENSSSCG00000020846	---	---
13	76748430	76749861	1431	---	ENSSSCG00000029810	ENSSSCG00000029810	---	---	---	ENSSSCG00000029810	ENSSSCG00000029810	---	---
9	132406822	132407857	1035	ANGPTL1	---	ANGPTL1	ANGPTL1	---	ENSSSCG00000015522	---	ENSSSCG00000015522	ENSSSCG00000015522	---
GL894417.1	28861	29691	830	---	---	TAOK2	---	---	---	---	ENSSSCG00000028291	---	---
GL892775.1	15339	15949	610	---	METTL1	METTL1	---	---	---	ENSSSCG00000025027	ENSSSCG00000025027	---	---
13	33936804	33938701	1897	MAP4	---	MAP4	---	---	ENSSSCG00000011343	---	ENSSSCG00000011343	---	---
1	30408239	30409281	1042	---	IFNGR1	IFNGR1	---	IFNGR1	---	ENSSSCG00000004156	ENSSSCG00000004156	---	ENSSSCG00000004156
3	4569830	4571059	1229	TNRC18	---	TNRC18	TNRC18	---	ENSSSCG00000022553	---	ENSSSCG00000022553	ENSSSCG00000022553	---
3	42417214	42418944	1730	---	E4F1	E4F1	---	---	---	ENSSSCG00000008047	ENSSSCG00000008047	---	---
15	155035049	155035603	554	---	---	ENSSSCG00000016376	---	---	---	---	ENSSSCG00000016376	---	---
GL896467.1	4865	5817	952	---	ARL16	ARL16	---	---	---	ENSSSCG00000029208	ENSSSCG00000029208	---	---
1	310219824	310221115	1291	---	ENSSSCG00000023171	ENSSSCG00000023171	---	ENSSSCG00000023171	---	ENSSSCG00000023171	ENSSSCG00000023171	---	ENSSSCG00000023171
8	140978437	140978862	425	---	---	ENSSSCG00000023593	---	---	---	---	ENSSSCG00000023593	---	---
X	143685715	143686180	465	FAM50A	---	FAM50A	FAM50A	---	ENSSSCG00000025303	---	ENSSSCG00000025303	ENSSSCG00000025303	---
5	67653273	67654617	1344	---	KV1.5	KV1.5	---	---	---	ENSSSCG00000021596	ENSSSCG00000021596	---	---
3	118993838	118994851	1013	---	ABHD1	PREB;ABHD1	---	PREB	---	ENSSSCG00000008554	ENSSSCG00000008553;ENSSSCG00000008554	---	ENSSSCG00000008553
3	18534229	18534976	747	---	PAGR1	PAGR1	---	PAGR1	---	ENSSSCG00000022996	ENSSSCG00000022996	---	ENSSSCG00000022996
6	50056329	50057569	1240	NTF4	NTF4	NTF4	NTF4	NTF4	ENSSSCG00000003160	ENSSSCG00000003160	ENSSSCG00000003160	ENSSSCG00000003160	ENSSSCG00000003160
15	134300093	134300513	420	---	---	---	ATG9A	---	---	---	---	ENSSSCG00000016211	---
3	43705172	43705807	635	ENSSSCG00000027166	---	ENSSSCG00000027166	ENSSSCG00000027166	---	ENSSSCG00000027166	---	ENSSSCG00000027166	ENSSSCG00000027166	---
12	46535941	46536790	849	---	TNFAIP1	TNFAIP1	---	---	---	ENSSSCG00000024626	ENSSSCG00000024626	---	---
16	6865161	6866093	932	ENSSSCG00000016795	ENSSSCG00000016795	ENSSSCG00000016795	ENSSSCG00000016795	---	ENSSSCG00000016795	ENSSSCG00000016795	ENSSSCG00000016795	ENSSSCG00000016795	---
6	58000449	58001197	748	---	---	SDF4	SDF4	---	---	---	ENSSSCG00000003332	ENSSSCG00000003332	---
3	41681783	41682559	776	---	---	MAPK8IP3	---	---	---	---	ENSSSCG00000008018	---	---
2	6029524	6031945	2421	CDC42EP2	CDC42EP2	CDC42EP2	CDC42EP2	CDC42EP2	ENSSSCG00000012996	ENSSSCG00000012996	ENSSSCG00000012996	ENSSSCG00000012996	ENSSSCG00000012996
14	53136391	53137227	836	---	---	ENSSSCG00000010062	---	---	---	---	ENSSSCG00000010062	---	---
8	3397495	3398555	1060	---	GRPEL1	GRPEL1	---	---	---	ENSSSCG00000022867	ENSSSCG00000022867	---	---
2	80405837	80407398	1561	---	---	MAML1	---	---	---	---	ENSSSCG00000014019	---	---
17	15975091	15975710	619	CRLS1	---	CRLS1	CRLS1	---	ENSSSCG00000007048	---	ENSSSCG00000007048	ENSSSCG00000007048	---
2	5956866	5957512	646	---	FRMD8	FRMD8	---	---	---	ENSSSCG00000012992	ENSSSCG00000012992	---	---
6	25778168	25780689	2521	---	---	---	---	ENSSSCG00000021803	---	---	---	---	ENSSSCG00000021803
3	41419735	41420360	625	---	FAM173A	FAM173A	---	---	---	ENSSSCG00000008004	ENSSSCG00000008004	---	---
3	32449360	32449947	587	---	ENSSSCG00000028743	ENSSSCG00000028743	---	---	---	ENSSSCG00000028743	ENSSSCG00000028743	---	---
13	49913254	49914583	1329	---	---	ATXN7	---	---	---	---	ENSSSCG00000011493	---	---
8	75439943	75440553	610	---	---	---	G3BP2	---	---	---	---	ENSSSCG00000022940	---
4	113099611	113101095	1484	FAM46C	FAM46C	FAM46C	FAM46C	---	ENSSSCG00000006729	ENSSSCG00000006729	ENSSSCG00000006729	ENSSSCG00000006729	---
6	62388598	62389344	746	---	PHF13	PHF13	---	PHF13	---	ENSSSCG00000027869	ENSSSCG00000027869	---	ENSSSCG00000027869
7	81324042	81325175	1133	---	ACIN1	ACIN1	---	ACIN1	---	ENSSSCG00000002034	ENSSSCG00000002034	---	ENSSSCG00000002034
6	58118240	58119100	860	---	---	DVL1	---	---	---	---	ENSSSCG00000003342	---	---
2	66286556	66287600	1044	---	CALR	CALR	---	CALR	---	ENSSSCG00000013746	ENSSSCG00000013746	---	ENSSSCG00000013746
4	103539566	103540765	1199	ZBTB7B	---	ZBTB7B	---	---	ENSSSCG00000028606	---	ENSSSCG00000028606	---	---
5	14928390	14930039	1649	---	CCNT1	CCNT1	---	---	---	ENSSSCG00000028703	ENSSSCG00000028703	---	---
5	33720287	33720736	449	---	LLPH	LLPH	---	---	---	ENSSSCG00000000472	ENSSSCG00000000472	---	---
16	4431452	4432001	549	---	OTULIN	OTULIN	---	---	---	ENSSSCG00000016783	ENSSSCG00000016783	---	---
13	32215187	32217856	2669	---	---	FYCO1	---	---	---	---	ENSSSCG00000011317	---	---
1	17317130	17322152	5022	---	---	AKAP12	---	---	---	---	ENSSSCG00000004091	---	---
14	53502556	53503454	898	---	PPM1F	PPM1F	---	---	---	ENSSSCG00000010079	ENSSSCG00000010079	---	---
10	72992298	72992753	455	KLF6	---	KLF6	KLF6	---	ENSSSCG00000028828	---	ENSSSCG00000028828	ENSSSCG00000028828	---
10	51686562	51687142	580	---	CDNF	CDNF	---	---	---	ENSSSCG00000011053	ENSSSCG00000011053	---	---
13	37842765	37843608	843	---	NISCH	NISCH	---	---	---	ENSSSCG00000011442	ENSSSCG00000011442	---	---
9	79054877	79055921	1044	---	ANKIB1	ANKIB1	---	---	---	ENSSSCG00000015314	ENSSSCG00000015314	---	---
6	152628256	152629214	958	---	---	LRRC41	---	---	---	---	ENSSSCG00000003904	---	---
13	36909376	36910364	988	---	---	VPRBP	---	---	---	---	ENSSSCG00000011417	---	---
12	40652092	40653200	1108	---	---	SYNRG	---	---	---	---	ENSSSCG00000026596	---	---
1	137103310	137103636	326	---	---	---	FBN1	---	---	---	---	ENSSSCG00000004658	---
7	96099948	96100649	701	---	FUT8	FUT8	---	---	---	ENSSSCG00000002283	ENSSSCG00000002283	---	---
13	34925665	34926893	1228	---	---	QRICH1	---	---	---	---	ENSSSCG00000011373	---	---
7	116875057	116875772	715	---	PTPN21	PTPN21	---	---	---	ENSSSCG00000002425	ENSSSCG00000002425	---	---
2	71225018	71225334	316	---	---	HNRNPM	---	---	---	---	ENSSSCG00000013602	---	---
2	73905225	73905662	437	SAFB2	---	SAFB2	SAFB2	---	ENSSSCG00000013523	---	ENSSSCG00000013523	ENSSSCG00000013523	---
13	166902162	166902965	803	ZBTB11	---	ZBTB11	---	---	ENSSSCG00000011953	---	ENSSSCG00000011953	---	---
9	2587294	2588053	759	---	ENSSSCG00000014598	ENSSSCG00000014598	---	ENSSSCG00000014598	---	ENSSSCG00000014598	ENSSSCG00000014598	---	ENSSSCG00000014598
3	119037822	119038512	690	EMILIN1	---	EMILIN1	EMILIN1	---	ENSSSCG00000008557	---	ENSSSCG00000008557	ENSSSCG00000008557	---
3	134011430	134013121	1691	E2F6	---	E2F6	E2F6	---	ENSSSCG00000026161	---	ENSSSCG00000026161	ENSSSCG00000026161	---
2	58654733	58655365	632	---	---	SUGP2	---	---	---	---	ENSSSCG00000025839	---	---
14	41110102	41110834	732	---	DDX54	DDX54	---	CCDC42B	---	ENSSSCG00000009876	ENSSSCG00000009876	---	ENSSSCG00000009875
12	27135515	27136123	608	ANKRD40	---	ANKRD40	ANKRD40	---	ENSSSCG00000017560	---	ENSSSCG00000017560	ENSSSCG00000017560	---
6	58238848	58239718	870	---	---	ENSSSCG00000003352	---	---	---	---	ENSSSCG00000003352	---	---
1	270000144	270000789	645	---	STX17	STX17	---	---	---	ENSSSCG00000005386	ENSSSCG00000005386	---	---
12	50517656	50518547	891	---	---	CLUH	---	---	---	---	ENSSSCG00000017835	---	---
2	5190438	5191254	816	---	---	KLC2	---	---	---	---	ENSSSCG00000012955	---	---
JH118928.1	120327	121106	779	---	DDIT3;ENSSSCG00000023370	DDIT3	---	---	---	ENSSSCG00000022482;ENSSSCG00000023370	ENSSSCG00000022482	---	---
13	216928288	216929458	1170	---	ENSSSCG00000025525	ENSSSCG00000025525	---	---	---	ENSSSCG00000025525	ENSSSCG00000025525	---	---
6	75446950	75447466	516	---	TCEB3	TCEB3	---	---	---	ENSSSCG00000025440	ENSSSCG00000025440	---	---
7	44459446	44460877	1431	VEGFA	---	VEGFA	VEGFA	---	ENSSSCG00000001695	---	ENSSSCG00000001695	ENSSSCG00000001695	---
13	34900318	34901162	844	---	NDUFAF3	NDUFAF3	---	NDUFAF3	---	ENSSSCG00000011371	ENSSSCG00000011371	---	ENSSSCG00000011371
8	356352	356701	349	---	---	LETM1	---	---	---	---	ENSSSCG00000008675	---	---
9	148328396	148328977	581	---	ENSSSCG00000026412	ENSSSCG00000026412	---	---	---	ENSSSCG00000026412	ENSSSCG00000026412	---	---
14	54672203	54672810	607	---	MRPL40	MRPL40	---	MRPL40	---	ENSSSCG00000022749	ENSSSCG00000022749	---	ENSSSCG00000022749
6	78530535	78531200	665	---	PPP1R8	PPP1R8	---	---	---	ENSSSCG00000021634	ENSSSCG00000021634	---	---
3	101511020	101512011	991	---	---	SIX2	---	---	---	---	ENSSSCG00000008446	---	---
4	102592307	102592849	542	---	---	SLC25A44	---	---	---	---	ENSSSCG00000006494	---	---
GL895152.1	16355	17511	1156	---	---	---	---	ENSSSCG00000021707	---	---	---	---	ENSSSCG00000021707
6	44644577	44645694	1117	---	ITPKC	ITPKC	---	---	---	ENSSSCG00000003000	ENSSSCG00000003000	---	---
13	144130695	144131180	485	---	LRCH3	LRCH3	---	---	---	ENSSSCG00000011854	ENSSSCG00000011854	---	---
6	89713180	89714199	1019	---	LDLRAD4	LDLRAD4	---	---	---	ENSSSCG00000027417	ENSSSCG00000027417	---	---
X	140068185	140069550	1365	---	MTMR1	MTMR1	---	MTMR1	---	ENSSSCG00000012743	ENSSSCG00000012743	---	ENSSSCG00000012743
7	81414045	81415830	1785	---	MMP14	MMP14	---	MMP14	---	ENSSSCG00000002039	ENSSSCG00000002039	---	ENSSSCG00000002039
13	53322814	53323821	1007	---	---	ENSSSCG00000011500	---	---	---	---	ENSSSCG00000011500	---	---
12	5428228	5429131	903	---	MRPL38	MRPL38	---	---	---	ENSSSCG00000017196	ENSSSCG00000017196	---	---
X	143568694	143569599	905	---	FAM3A	FAM3A	---	---	---	ENSSSCG00000028934	ENSSSCG00000028934	---	---
2	5148908	5149569	661	---	CD248	CD248	---	CD248	---	ENSSSCG00000029949	ENSSSCG00000029949	---	ENSSSCG00000029949
12	48228991	48230422	1431	---	NSRP1	NSRP1	---	---	---	ENSSSCG00000017795	ENSSSCG00000017795	---	---
3	9698969	9699745	776	---	ENSSSCG00000007688	ENSSSCG00000007688	---	---	---	ENSSSCG00000007688	ENSSSCG00000007688	---	---
7	80133205	80134178	973	---	---	KHNYN	---	---	---	---	ENSSSCG00000001984	---	---
4	96499593	96500366	773	---	OLFML2B	OLFML2B	---	---	---	ENSSSCG00000006345	ENSSSCG00000006345	---	---
7	34147282	34148458	1176	---	B3GALT4	B3GALT4	---	---	---	ENSSSCG00000001503	ENSSSCG00000001503	---	---
1	3659101	3660087	986	---	RPS6KA2	RPS6KA2	---	---	---	ENSSSCG00000004022	ENSSSCG00000004022	---	---
1	299984246	299984708	462	---	GAPVD1	GAPVD1	---	---	---	ENSSSCG00000005602	ENSSSCG00000005602	---	---
6	152635483	152636446	963	---	LRRC41	LRRC41	---	RAD54L	---	ENSSSCG00000003904	ENSSSCG00000003904	---	ENSSSCG00000003905
13	131664416	131665143	727	---	EIF4G1	EIF4G1	---	EIF4G1	---	ENSSSCG00000030255	ENSSSCG00000030255	---	ENSSSCG00000030255
6	54395351	54395993	642	---	---	---	PPP6R1	---	---	---	---	ENSSSCG00000003301	---
5	110348113	110349688	1575	---	ENSSSCG00000000959	ENSSSCG00000000959	---	ENSSSCG00000000959	---	ENSSSCG00000000959	ENSSSCG00000000959	---	ENSSSCG00000000959
2	53870749	53871791	1042	C1orf35	---	C1orf35	C1orf35	---	ENSSSCG00000013991	---	ENSSSCG00000013991	ENSSSCG00000013991	---
7	117841521	117842383	862	FOXN3	---	FOXN3	FOXN3	---	ENSSSCG00000002429	---	ENSSSCG00000002429	ENSSSCG00000002429	---
10	58718841	58719595	754	---	---	ENSSSCG00000026001	---	---	---	---	ENSSSCG00000026001	---	---
8	93405489	93406253	764	NDUFC1	---	NDUFC1	NDUFC1	---	ENSSSCG00000009063	---	ENSSSCG00000009063	ENSSSCG00000009063	---
15	118236112	118237487	1375	---	RAPH1	RAPH1	---	---	---	ENSSSCG00000016119	ENSSSCG00000016119	---	---
9	67366323	67367026	703	ACAD8;ENSSSCG00000015262	---	ACAD8;ENSSSCG00000015262	ENSSSCG00000015262	---	ENSSSCG00000028123;ENSSSCG00000015262	---	ENSSSCG00000028123;ENSSSCG00000015262	ENSSSCG00000015262	---
13	28601381	28602678	1297	---	TRAK1	TRAK1	---	---	---	ENSSSCG00000011278	ENSSSCG00000011278	---	---
9	10976062	10977242	1180	---	SERPINH1	SERPINH1	---	---	---	ENSSSCG00000014859	ENSSSCG00000014859	---	---
7	129362328	129363439	1111	---	---	ENSSSCG00000002528	---	---	---	---	ENSSSCG00000002528	---	---
1	286780770	286782216	1446	---	---	TNC	---	---	---	---	ENSSSCG00000005494	---	---
12	1126094	1128852	2758	---	NPLOC4	NPLOC4	---	---	---	ENSSSCG00000024235	ENSSSCG00000024235	---	---
14	79648926	79649540	614	---	PCBD1	PCBD1	---	PCBD1	---	ENSSSCG00000010275	ENSSSCG00000010275	---	ENSSSCG00000010275
7	103335703	103336233	530	---	LIN52	LIN52	---	---	---	ENSSSCG00000027564	ENSSSCG00000027564	---	---
14	132131983	132132707	724	---	---	RBM20	---	---	---	---	ENSSSCG00000010626	---	---
2	2750551	2751693	1142	---	IGHMBP2	IGHMBP2	---	---	---	ENSSSCG00000012878	ENSSSCG00000012878	---	---
7	35409952	35410564	612	C6orf106	---	C6orf106	---	---	ENSSSCG00000001527	---	ENSSSCG00000001527	---	---
6	90813033	90814429	1396	---	ENSSSCG00000026022	ENSSSCG00000026022	---	ENSSSCG00000026022	---	ENSSSCG00000026022	ENSSSCG00000026022	---	ENSSSCG00000026022
12	49731479	49732860	1381	---	SCARF1	SCARF1	---	---	---	ENSSSCG00000024071	ENSSSCG00000024071	---	---
2	16218750	16219951	1201	---	KBTBD4	KBTBD4	---	---	---	ENSSSCG00000013227	ENSSSCG00000013227	---	---
3	2110076	2111131	1055	---	BRAT1	BRAT1	---	---	---	ENSSSCG00000007563	ENSSSCG00000007563	---	---
13	37286222	37287661	1439	---	PCBP4	PCBP4	---	---	---	ENSSSCG00000028446	ENSSSCG00000028446	---	---
2	140649739	140651063	1324	---	GDF9	GDF9	---	GDF9	---	ENSSSCG00000014288	ENSSSCG00000014288	---	ENSSSCG00000014288
4	91000593	91002027	1434	---	RCSD1	RCSD1	---	---	---	ENSSSCG00000006307	ENSSSCG00000006307	---	---
1	101174358	101174894	536	---	SENP6	SENP6	---	---	---	ENSSSCG00000020702	ENSSSCG00000020702	---	---
GL896357.1	35446	35948	502	---	ENSSSCG00000025868	ENSSSCG00000025868	---	---	---	ENSSSCG00000025868	ENSSSCG00000025868	---	---
7	36099181	36099935	754	---	TEAD3	TEAD3	---	---	---	ENSSSCG00000001544	ENSSSCG00000001544	---	---
12	55380492	55381253	761	NAA38	---	NAA38	---	---	ENSSSCG00000017971	---	ENSSSCG00000017971	---	---
10	19746819	19747207	388	PNAS-4	---	PNAS-4	PNAS-4	---	ENSSSCG00000010876	---	ENSSSCG00000010876	ENSSSCG00000010876	---
1	264069754	264071116	1362	---	TESK1	TESK1	---	TESK1;CD72	---	ENSSSCG00000005310	ENSSSCG00000005310	---	ENSSSCG00000005310;ENSSSCG00000005311
6	44298622	44300024	1402	MAP3K10	---	MAP3K10	MAP3K10	---	ENSSSCG00000028036	---	ENSSSCG00000028036	ENSSSCG00000028036	---
1	133199270	133199800	530	---	---	LYSMD2	---	---	---	---	ENSSSCG00000004629	---	---
6	69389040	69391297	2257	---	SLC25A34	SLC25A34	---	---	---	ENSSSCG00000003467	ENSSSCG00000003467	---	---
13	78980371	78981858	1487	---	---	IQSEC1	---	---	---	---	ENSSSCG00000027812	---	---
14	8694513	8695536	1023	---	SLC25A37	SLC25A37	---	---	---	ENSSSCG00000009641	ENSSSCG00000009641	---	---
14	112909811	112910270	459	TNKS2	---	TNKS2	TNKS2	---	ENSSSCG00000010465	---	ENSSSCG00000010465	ENSSSCG00000010465	---
10	19355840	19357824	1984	ZNF238	ZNF238	ZNF238	---	---	ENSSSCG00000030070	ENSSSCG00000030070	ENSSSCG00000030070	---	---
6	92549503	92549993	490	---	PTPRM	PTPRM	---	---	---	ENSSSCG00000028805	ENSSSCG00000028805	---	---
14	50308179	50308818	639	---	ENSSSCG00000009999	ENSSSCG00000009999	---	ENSSSCG00000009999	---	ENSSSCG00000009999	ENSSSCG00000009999	---	ENSSSCG00000009999
3	117166205	117166977	772	---	ENSSSCG00000008536	ENSSSCG00000008536	---	---	---	ENSSSCG00000008536	ENSSSCG00000008536	---	---
3	41622632	41624682	2050	---	---	SPSB3	---	---	---	---	ENSSSCG00000008015	---	---
11	82962603	82962963	360	---	---	---	ABHD13	---	---	---	---	ENSSSCG00000009541	---
8	49323453	49324696	1243	FAM198B	---	FAM198B	FAM198B	---	ENSSSCG00000008873	---	ENSSSCG00000008873	ENSSSCG00000008873	---
9	117341810	117342954	1144	---	---	CCDC71L	---	---	---	---	ENSSSCG00000015436	---	---
14	46937248	46938324	1076	---	---	HPS4	---	---	---	---	ENSSSCG00000009960	---	---
12	62334236	62334777	541	---	---	CENPV	---	---	---	---	ENSSSCG00000018034	---	---
13	80097242	80097729	487	---	PODXL2	PODXL2	---	---	---	ENSSSCG00000021397	ENSSSCG00000021397	---	---
2	5476557	5477066	509	SART1	---	SART1	SART1	---	ENSSSCG00000012963	---	ENSSSCG00000012963	ENSSSCG00000012963	---
6	56150130	56152084	1954	---	ZNF71	ZNF71	---	---	---	ENSSSCG00000026141	ENSSSCG00000026141	---	---
2	82219982	82220789	807	---	RAB24	RAB24	---	RAB24	---	ENSSSCG00000014043	ENSSSCG00000014043	---	ENSSSCG00000014043
7	14676148	14676686	538	DEK	---	DEK	DEK	---	ENSSSCG00000001075	---	ENSSSCG00000001075	ENSSSCG00000001075	---
1	86046567	86047269	702	---	---	SLC22A16	---	---	---	---	ENSSSCG00000004399	---	---
2	3806318	3807119	801	---	PTPRCAP	PTPRCAP	---	---	---	ENSSSCG00000012909	ENSSSCG00000012909	---	---
10	71543282	71543978	696	---	NET1	NET1	---	---	---	ENSSSCG00000023105	ENSSSCG00000023105	---	---
15	55337961	55338750	789	WHSC1L1	---	WHSC1L1	---	---	ENSSSCG00000015820	---	ENSSSCG00000015820	---	---
GL893304.1	65134	65750	616	---	TRIM41	TRIM41	---	---	---	ENSSSCG00000022110	ENSSSCG00000022110	---	---
8	1582739	1583359	620	---	HUNTINGTIN	HUNTINGTIN	---	---	---	ENSSSCG00000008697	ENSSSCG00000008697	---	---
4	97178979	97179729	750	---	DEDD	DEDD	---	---	---	ENSSSCG00000006364	ENSSSCG00000006364	---	---
11	86125548	86125989	441	---	---	LAMP1	---	---	---	---	ENSSSCG00000009555	---	---
7	33618950	33619681	731	---	---	DST	---	---	---	---	ENSSSCG00000001499	---	---
X	60315012	60315894	882	---	---	AR	---	---	---	---	ENSSSCG00000012371	---	---
13	37127313	37127979	666	---	TEX264	TEX264	---	---	---	ENSSSCG00000011424	ENSSSCG00000011424	---	---
15	72820981	72821671	690	---	---	ENSSSCG00000015878	---	---	---	---	ENSSSCG00000015878	---	---
1	186790568	186791344	776	---	LARP6	LARP6	---	---	---	ENSSSCG00000004974	ENSSSCG00000004974	---	---
7	34167041	34167998	957	---	---	TAPBP	---	---	---	---	ENSSSCG00000001507	---	---
GL893916.2	141317	141971	654	---	ENSSSCG00000026420	ENSSSCG00000026420	---	---	---	ENSSSCG00000026420	ENSSSCG00000026420	---	---
14	53377642	53378880	1238	---	ZNF70	---	---	---	---	ENSSSCG00000010076	---	---	---
15	133634202	133634998	796	---	RQCD1	RQCD1	---	---	---	ENSSSCG00000016193	ENSSSCG00000016193	---	---
4	133997036	133997645	609	---	---	RWDD3	---	---	---	---	ENSSSCG00000006883	---	---
10	56130464	56132320	1856	---	ARHGAP21	ARHGAP21	---	---	---	ENSSSCG00000011074	ENSSSCG00000011074	---	---
GL896220.1	954	1761	807	---	---	SURF4	---	---	---	---	ENSSSCG00000026813	---	---
17	43578902	43579886	984	---	---	MYH7B	---	---	---	---	ENSSSCG00000007288	---	---
6	11897485	11898373	888	TERF2IP	---	TERF2IP	TERF2IP	---	ENSSSCG00000002703	---	ENSSSCG00000002703	ENSSSCG00000002703	---
13	35985535	35986556	1021	HYAL2	---	HYAL2	HYAL2	---	ENSSSCG00000011405	---	ENSSSCG00000011405	ENSSSCG00000011405	---
4	102717413	102717874	461	---	---	LAMTOR2	---	---	---	---	ENSSSCG00000006499	---	---
13	16533610	16534957	1347	---	---	---	AZI2	---	---	---	---	ENSSSCG00000028258	---
13	216297182	216297802	620	---	---	---	---	SLC37A1	---	---	---	---	ENSSSCG00000012087
15	36160737	36161948	1211	---	TMEM177	TMEM177	---	---	---	ENSSSCG00000015742	ENSSSCG00000015742	---	---
JH118657.1	6246	6596	350	---	ENSSSCG00000023901	---	---	---	---	ENSSSCG00000023901	---	---	---
6	1760310	1761898	1588	---	KLHDC4	KLHDC4	---	---	---	ENSSSCG00000002652	ENSSSCG00000002652	---	---
6	50613196	50613908	712	---	---	AKT1S1	---	---	---	---	ENSSSCG00000003194	---	---
7	117530983	117533056	2073	---	FOXN3	FOXN3	---	FOXN3	---	ENSSSCG00000002429	ENSSSCG00000002429	---	ENSSSCG00000002429
4	682983	683642	659	---	---	BOP1	---	---	---	---	ENSSSCG00000005920	---	---
10	37484557	37485201	644	BAG1	---	BAG1	BAG1	---	ENSSSCG00000010996	---	ENSSSCG00000010996	ENSSSCG00000010996	---
15	152130348	152133003	2655	---	KLHL30	KLHL30	---	KLHL30	---	ENSSSCG00000026600	ENSSSCG00000026600	---	ENSSSCG00000026600
5	7805448	7806399	951	CDC42EP1	---	CDC42EP1	CDC42EP1	---	ENSSSCG00000026108	---	ENSSSCG00000026108	ENSSSCG00000026108	---
X	22467024	22467533	509	---	---	ARX	---	---	---	---	ENSSSCG00000020801	---	---
3	17579409	17580264	855	TRIM72	---	TRIM72	---	---	ENSSSCG00000007757	---	ENSSSCG00000007757	---	---
3	19846815	19847533	718	---	IL4R	---	---	IL4R	---	ENSSSCG00000007817	---	---	ENSSSCG00000007817
3	42304504	42308376	3872	---	---	PKD1	---	---	---	---	ENSSSCG00000008041	---	---
6	38010676	38011504	828	---	ANKRD27	ANKRD27	---	---	---	ENSSSCG00000002859	ENSSSCG00000002859	---	---
2	54412697	54413265	568	JMJD4	---	JMJD4	---	---	ENSSSCG00000013983	---	ENSSSCG00000013983	---	---
9	115720759	115721329	570	---	---	KMT2E	---	---	---	---	ENSSSCG00000029082	---	---
14	82449738	82451035	1297	---	---	USP54	---	---	---	---	ENSSSCG00000010302	---	---
3	6534868	6536288	1420	---	---	ZNF655	---	---	---	---	ENSSSCG00000007617	---	---
6	51159866	51161278	1412	---	---	FAM71E1	---	---	---	---	ENSSSCG00000003219	---	---
6	47465757	47466366	609	---	---	MYPOP	---	---	---	---	ENSSSCG00000003097	---	---
8	696486	698256	1770	---	MXD4	MXD4	---	---	---	ENSSSCG00000008687	ENSSSCG00000008687	---	---
12	26007553	26008171	618	---	KAT7	KAT7	---	---	---	ENSSSCG00000017553	ENSSSCG00000017553	---	---
17	15203331	15203764	433	---	CDS2	CDS2	---	CDS2	---	ENSSSCG00000030123	ENSSSCG00000030123	---	ENSSSCG00000030123
9	4073419	4074590	1171	---	---	FAM160A2	---	---	---	---	ENSSSCG00000014632	---	---
1	284993297	284994417	1120	---	RGS3	RGS3	---	RGS3	---	ENSSSCG00000005481	ENSSSCG00000005481	---	ENSSSCG00000005481
3	18303214	18306495	3281	ZNF768	ZNF768	ZNF768	ZNF768	ZNF768	ENSSSCG00000023349	ENSSSCG00000023349	ENSSSCG00000023349	ENSSSCG00000023349	ENSSSCG00000023349
2	59390265	59391183	918	---	CCDC124	CCDC124	---	CCDC124	---	ENSSSCG00000013891	ENSSSCG00000013891	---	ENSSSCG00000013891
5	61200798	61201234	436	---	---	WBP11	---	---	---	---	ENSSSCG00000000611	---	---
6	3460276	3460989	713	EMC8	---	EMC8	EMC8	---	ENSSSCG00000029403	---	ENSSSCG00000029403	ENSSSCG00000029403	---
X	62343028	62344071	1043	---	---	PJA1	---	---	---	---	ENSSSCG00000024463	---	---
3	9399490	9400518	1028	---	---	ENSSSCG00000007681	---	---	---	---	ENSSSCG00000007681	---	---
3	40461270	40462098	828	---	ZNF213	ZNF213	---	ZNF213	---	ENSSSCG00000007967	ENSSSCG00000007967	---	ENSSSCG00000007967
17	66156331	66156717	386	---	---	NPEPL1	---	---	---	---	ENSSSCG00000007517	---	---
2	3944483	3945068	585	ENSSSCG00000012916	---	ENSSSCG00000012916	ENSSSCG00000012916	---	ENSSSCG00000012916	---	ENSSSCG00000012916	ENSSSCG00000012916	---
JH118714.1	8319	9955	1636	GPRC5C	---	GPRC5C	---	---	ENSSSCG00000022590	---	ENSSSCG00000022590	---	---
15	151944155	151944951	796	---	RAMP1	RAMP1	---	RAMP1	---	ENSSSCG00000016331	ENSSSCG00000016331	---	ENSSSCG00000016331
4	142926584	142927451	867	CYR61	---	CYR61	---	---	ENSSSCG00000006940	---	ENSSSCG00000006940	---	---
14	15315708	15316496	788	---	PINX1	PINX1	---	PINX1	---	ENSSSCG00000009692	ENSSSCG00000009692	---	ENSSSCG00000009692
GL893376.1	29588	31172	1584	---	TMEM175	TMEM175	---	---	---	ENSSSCG00000024324	ENSSSCG00000024324	---	---
1	301922032	301923083	1051	---	FAM129B	FAM129B	---	---	---	ENSSSCG00000005614	ENSSSCG00000005614	---	---
X	143486467	143486918	451	---	---	IKBKG	---	---	---	---	ENSSSCG00000012825	---	---
3	24341725	24342600	875	---	---	POLR3E	---	---	---	---	ENSSSCG00000007840	---	---
4	82110538	82111361	823	IMPAD1	---	IMPAD1	IMPAD1	---	ENSSSCG00000006242	---	ENSSSCG00000006242	ENSSSCG00000006242	---
1	117634579	117634947	368	MTFMT	---	MTFMT	---	---	ENSSSCG00000004543	---	ENSSSCG00000004543	---	---
17	12966247	12967003	756	---	---	SLC20A2	---	---	---	---	ENSSSCG00000026968	---	---
2	76370052	76370517	465	---	THOP1	THOP1	---	THOP1	---	ENSSSCG00000013468	ENSSSCG00000013468	---	ENSSSCG00000013468
4	109007865	109008316	451	---	---	POLR3GL	---	---	---	---	ENSSSCG00000006682	---	---
14	79135530	79137813	2283	---	LRRC20	LRRC20	---	LRRC20	---	ENSSSCG00000010267	ENSSSCG00000010267	---	ENSSSCG00000010267
14	44562851	44563550	699	---	---	SSH1	---	---	---	---	ENSSSCG00000009943	---	---
13	155859148	155860424	1276	---	---	KIAA2018	---	---	---	---	ENSSSCG00000011918	---	---
12	52591342	52591979	637	---	---	SMTNL2	---	---	---	---	ENSSSCG00000017885	---	---
6	58174087	58174667	580	---	---	SSU72	---	---	---	---	ENSSSCG00000003348	---	---
GL893507.1	15085	15611	526	---	---	PAP7	---	---	---	---	ENSSSCG00000024180	---	---
14	33868050	33868821	771	PPTC7	---	PPTC7	---	---	ENSSSCG00000009825	---	ENSSSCG00000009825	---	---
2	5471585	5472615	1030	---	---	SART1	---	---	---	---	ENSSSCG00000012963	---	---
7	62932825	62933784	959	---	SIN3A	SIN3A	---	SIN3A	---	ENSSSCG00000001880	ENSSSCG00000001880	---	ENSSSCG00000001880
2	17972852	17973507	655	---	ENSSSCG00000023974	ENSSSCG00000023974	---	---	---	ENSSSCG00000023974	ENSSSCG00000023974	---	---
2	6451825	6454194	2369	---	EHD1	EHD1	---	---	---	ENSSSCG00000013017	ENSSSCG00000013017	---	---
18	6289097	6289852	755	---	---	CHPF2	---	---	---	---	ENSSSCG00000016436	---	---
12	57515511	57516383	872	---	GAS7	GAS7	---	---	---	ENSSSCG00000018001	ENSSSCG00000018001	---	---
2	142575590	142576145	555	---	---	CAMLG	---	---	---	---	ENSSSCG00000014306	---	---
15	52573012	52573469	457	FACL2	---	FACL2	FACL2	---	ENSSSCG00000015784	---	ENSSSCG00000015784	ENSSSCG00000015784	---
12	5495456	5496575	1119	---	TRIM47	TRIM47	---	TRIM47	---	ENSSSCG00000017199	ENSSSCG00000017199	---	ENSSSCG00000017199
7	27474143	27474818	675	---	BAT4	BAT4	---	BAT4	---	ENSSSCG00000001413	ENSSSCG00000001413	---	ENSSSCG00000001413
18	55512464	55513148	684	---	ENSSSCG00000023820	ENSSSCG00000023820	---	---	---	ENSSSCG00000023820	ENSSSCG00000023820	---	---
10	71322962	71326262	3300	---	---	FAM208B	---	---	---	---	ENSSSCG00000011136	---	---
GL896324.1	25141	26128	987	---	---	CEP85	---	---	---	---	ENSSSCG00000026731	---	---
12	20277766	20278922	1156	COA3	COA3	COA3;WNK4	COA3	COA3	ENSSSCG00000017388	ENSSSCG00000017388	ENSSSCG00000017388;ENSSSCG00000017387	ENSSSCG00000017388	ENSSSCG00000017388
14	52826494	52828200	1706	---	---	ENSSSCG00000010053	---	---	---	---	ENSSSCG00000010053	---	---
5	6766604	6767297	693	---	---	DDX17	DDX17	---	---	---	ENSSSCG00000000104	ENSSSCG00000000104	---
2	82221682	82222410	728	RAB24	---	RAB24	RAB24	---	ENSSSCG00000014043	---	ENSSSCG00000014043	ENSSSCG00000014043	---
16	52694242	52695072	830	---	ZNF366	ZNF366	---	---	---	ENSSSCG00000016976	ENSSSCG00000016976	---	---
10	19918332	19919535	1203	HNRNPU	---	HNRNPU	HNRNPU	---	ENSSSCG00000010877	---	ENSSSCG00000010877	ENSSSCG00000010877	---
16	81833030	81833550	520	UBE2QL1	---	UBE2QL1	---	---	ENSSSCG00000017105	---	ENSSSCG00000017105	---	---
3	4569309	4569666	357	---	---	---	TNRC18	---	---	---	---	ENSSSCG00000022553	---
8	89796795	89797798	1003	USP38	---	USP38	USP38	---	ENSSSCG00000009049	---	ENSSSCG00000009049	ENSSSCG00000009049	---
3	91511441	91511832	391	---	---	ENSSSCG00000024602	ENSSSCG00000024602	ENSSSCG00000024602	---	---	ENSSSCG00000024602	ENSSSCG00000024602	ENSSSCG00000024602
12	221165	222029	864	---	---	ENSSSCG00000017129	---	---	---	---	ENSSSCG00000017129	---	---
3	18501965	18502648	683	---	CDIPT	---	---	CDIPT	---	ENSSSCG00000027629	---	---	ENSSSCG00000027629
7	63581127	63581924	797	---	EDC3	EDC3	---	---	---	ENSSSCG00000001903	ENSSSCG00000001903	---	---
2	5197561	5198228	667	---	---	KLC2	KLC2	---	---	---	ENSSSCG00000012955	ENSSSCG00000012955	---
7	102997144	102997804	660	---	ZNF410	ZNF410	---	---	---	ENSSSCG00000002352	ENSSSCG00000002352	---	---
7	25331744	25332353	609	---	UBD	UBD	---	---	---	ENSSSCG00000001252	ENSSSCG00000001252	---	---
12	22289382	22289888	506	IGFBP4	---	IGFBP4	IGFBP4	---	ENSSSCG00000017472	---	ENSSSCG00000017472	ENSSSCG00000017472	---
6	45607852	45608518	666	GSK3A	---	GSK3A	---	---	ENSSSCG00000003035	---	ENSSSCG00000003035	---	---
X	51470625	51471577	952	---	---	KDM5C	---	---	---	---	ENSSSCG00000012322	---	---
17	45494247	45494909	662	---	---	SOGA1	---	---	---	---	ENSSSCG00000007324	---	---
1	303770137	303770792	655	---	PRRX2	PRRX2	---	PRRX2	---	ENSSSCG00000005680	ENSSSCG00000005680	---	ENSSSCG00000005680
4	51491673	51492170	497	---	RIPK2	RIPK2	---	RIPK2	---	ENSSSCG00000024096	ENSSSCG00000024096	---	ENSSSCG00000024096
X	44655739	44656313	574	---	---	KDM6A	---	KDM6A	---	---	ENSSSCG00000012262	---	ENSSSCG00000012262
4	101984427	101985580	1153	ENSSSCG00000006474	---	ENSSSCG00000006474	---	---	ENSSSCG00000006474	---	ENSSSCG00000006474	---	---
9	30722432	30722835	403	---	---	AMOTL1	---	---	---	---	ENSSSCG00000014960	---	---
X	51692582	51693249	667	---	---	SMC1A	---	SMC1A	---	---	ENSSSCG00000030764	---	ENSSSCG00000030764
9	120114635	120116007	1372	---	ZNF398	ZNF398	---	---	---	ENSSSCG00000030294	ENSSSCG00000030294	---	---
4	107131043	107132187	1144	PI4KB	---	PI4KB	---	---	ENSSSCG00000006626	---	ENSSSCG00000006626	---	---
14	78075676	78076293	617	---	DDX21	DDX21	---	---	---	ENSSSCG00000010247	ENSSSCG00000010247	---	---
5	56986170	56987238	1068	AEBP2	---	AEBP2	---	---	ENSSSCG00000000587	---	ENSSSCG00000000587	---	---
4	121091969	121092980	1011	---	CYB561D1	CYB561D1	---	---	---	ENSSSCG00000006827	ENSSSCG00000006827	---	---
5	68267949	68268609	660	---	TIGAR	TIGAR	---	---	---	ENSSSCG00000024219	ENSSSCG00000024219	---	---
X	139169433	139170260	827	---	TMEM185A	TMEM185A	---	---	---	ENSSSCG00000012739	ENSSSCG00000012739	---	---
3	140460643	140461307	664	ADI1	---	ADI1	ADI1	---	ENSSSCG00000029161	---	ENSSSCG00000029161	ENSSSCG00000029161	---
5	54985851	54986933	1082	---	KCNJ8	KCNJ8	---	KCNJ8	---	ENSSSCG00000000573	ENSSSCG00000000573	---	ENSSSCG00000000573
2	16099971	16100599	628	ENSSSCG00000030610	---	ENSSSCG00000030610	ENSSSCG00000030610	---	ENSSSCG00000030610	---	ENSSSCG00000030610	ENSSSCG00000030610	---
18	9835037	9835832	795	---	MKRN1	MKRN1	---	---	---	ENSSSCG00000016498	ENSSSCG00000016498	---	---
3	17555451	17556036	585	---	---	FUS	---	FUS	---	---	ENSSSCG00000030798	---	ENSSSCG00000030798
7	27483288	27483821	533	---	---	---	BAT3;APOM	---	---	---	---	ENSSSCG00000001410;ENSSSCG00000001411	---
7	10082895	10084811	1916	---	GFOD1	GFOD1	---	---	---	ENSSSCG00000001054	ENSSSCG00000001054	---	---
13	79018225	79018794	569	---	ACAD9	ACAD9	---	---	---	ENSSSCG00000023354	ENSSSCG00000023354	---	---
4	102486450	102487641	1191	---	---	SMG5	---	---	---	---	ENSSSCG00000006490	---	---
3	2034057	2034801	744	---	---	AMZ1	---	---	---	---	ENSSSCG00000007564	---	---
1	184596380	184596809	429	---	---	ENSSSCG00000004963	---	---	---	---	ENSSSCG00000004963	---	---
1	307484593	307485063	470	---	---	BRD3	---	---	---	---	ENSSSCG00000005749	---	---
8	57912493	57913009	516	---	---	---	AASDH	---	---	---	---	ENSSSCG00000027403	---
12	15337331	15337851	520	DCAF7	---	DCAF7	DCAF7	---	ENSSSCG00000017294	---	ENSSSCG00000017294	ENSSSCG00000017294	---
X	143925991	143926980	989	---	---	MXRA5	---	---	---	---	ENSSSCG00000012832	---	---
2	16494169	16494747	578	RAPSN	---	RAPSN	---	---	ENSSSCG00000029890	---	ENSSSCG00000029890	---	---
7	44942181	44943171	990	---	MRPL14	MRPL14	---	MRPL14	---	ENSSSCG00000001696	ENSSSCG00000001696	---	ENSSSCG00000001696
X	143182874	143183393	519	---	---	ENSSSCG00000012818	---	---	---	---	ENSSSCG00000012818	---	---
18	6403275	6404849	1574	---	---	ASB10	---	---	---	---	ENSSSCG00000029241	---	---
3	119785378	119786202	824	---	GAREML	---	---	---	---	ENSSSCG00000008572	---	---	---
X	113391673	113393231	1558	NDUFA1;RNF113A	---	NDUFA1;RNF113A	NDUFA1;RNF113A	---	ENSSSCG00000023277;ENSSSCG00000022359	---	ENSSSCG00000023277;ENSSSCG00000022359	ENSSSCG00000023277;ENSSSCG00000022359	---
13	29396110	29397627	1517	---	SNRK	SNRK	---	---	---	ENSSSCG00000011295	ENSSSCG00000011295	---	---
14	65930586	65931300	714	---	---	ENSSSCG00000026501	ENSSSCG00000010198	---	---	---	ENSSSCG00000026501	ENSSSCG00000010198	---
16	47900373	47901487	1114	---	---	ENSSSCG00000016954	---	---	---	---	ENSSSCG00000016954	---	---
14	144881035	144881778	743	---	CPXM2	CPXM2	---	---	---	ENSSSCG00000010728	ENSSSCG00000010728	---	---
3	122199324	122200117	793	---	---	KLHL29	---	---	---	---	ENSSSCG00000008593	---	---
2	2095068	2096120	1052	---	---	---	---	ORAOV1	---	---	---	---	ENSSSCG00000012874
1	11754554	11755159	605	---	ENSSSCG00000004063	ENSSSCG00000004063	---	---	---	ENSSSCG00000004063	ENSSSCG00000004063	---	---
7	40417188	40418491	1303	---	MOCS1	MOCS1	---	MOCS1	---	ENSSSCG00000001596	ENSSSCG00000001596	---	ENSSSCG00000001596
6	2002463	2005320	2857	---	ZCCHC14	ZCCHC14	---	---	---	ENSSSCG00000002656	ENSSSCG00000002656	---	---
7	1762325	1762845	520	---	---	WRNIP1	---	---	---	---	ENSSSCG00000001010	---	---
3	41464778	41466248	1470	---	RPUSD1	RPUSD1	---	---	---	ENSSSCG00000008000	ENSSSCG00000008000	---	---
3	33044607	33045531	924	---	ENSSSCG00000024488	ENSSSCG00000024488	---	---	---	ENSSSCG00000024488	ENSSSCG00000024488	---	---
1	212702659	212703486	827	DET1	---	DET1	DET1	---	ENSSSCG00000005103	---	ENSSSCG00000005103	ENSSSCG00000005103	---
6	50078208	50079048	840	GYS1	---	GYS1	GYS1	---	ENSSSCG00000003154	---	ENSSSCG00000003154	ENSSSCG00000003154	---
14	42688168	42689000	832	---	RAB35	RAB35	---	---	---	ENSSSCG00000009897	ENSSSCG00000009897	---	---
14	50479913	50480653	740	---	ENSSSCG00000010007	ENSSSCG00000010007	---	ENSSSCG00000010007	---	ENSSSCG00000010007	ENSSSCG00000010007	---	ENSSSCG00000010007
12	47947294	47947758	464	---	CORO6	CORO6	---	---	---	ENSSSCG00000017792	ENSSSCG00000017792	---	---
14	120493122	120493655	533	---	---	DNMBP	---	---	---	---	ENSSSCG00000010544	---	---
1	159935427	159936129	702	---	---	MPHOSPH10	---	---	---	---	ENSSSCG00000004847	---	---
15	154436009	154438393	2384	---	GPC1	GPC1	---	GPC1	---	ENSSSCG00000016364	ENSSSCG00000016364	---	ENSSSCG00000016364
2	77968829	77969374	545	GAMT	---	GAMT	GAMT	---	ENSSSCG00000023142	---	ENSSSCG00000023142	ENSSSCG00000023142	---
5	110708387	110710100	1713	---	TRABD	TRABD	---	TRABD	---	ENSSSCG00000000974	ENSSSCG00000000974	---	ENSSSCG00000000974
7	100573860	100574767	907	TTC9	---	TTC9	TTC9	---	ENSSSCG00000020701	---	ENSSSCG00000020701	ENSSSCG00000020701	---
17	34933503	34933834	331	---	---	ENSSSCG00000007132	---	---	---	---	ENSSSCG00000007132	---	---
5	19694505	19695244	739	---	HOXC6	HOXC6	---	HOXC6	---	ENSSSCG00000030585	ENSSSCG00000030585	---	ENSSSCG00000030585
12	60166874	60168013	1139	---	---	---	---	ARHGAP44	---	---	---	---	ENSSSCG00000018019
17	64947347	64948062	715	RNPC1	---	RNPC1	RNPC1	---	ENSSSCG00000007504	---	ENSSSCG00000007504	ENSSSCG00000007504	---
15	3828437	3829118	681	---	ACVR2A	ACVR2A	---	ACVR2A	---	ENSSSCG00000015669	ENSSSCG00000015669	---	ENSSSCG00000015669
1	305502156	305504647	2491	---	RAPGEF1	RAPGEF1	---	RAPGEF1	---	ENSSSCG00000005719	ENSSSCG00000005719	---	ENSSSCG00000005719
7	131249477	131249942	465	---	UGPP	UGPP	---	UGPP	---	ENSSSCG00000002557	ENSSSCG00000002557	---	ENSSSCG00000002557
7	36372221	36373294	1073	---	FKBP5	FKBP5	---	---	---	ENSSSCG00000001549	ENSSSCG00000001549	---	---
18	20521019	20521835	816	---	SMO	SMO	---	---	---	ENSSSCG00000016569	ENSSSCG00000016569	---	---
6	37992714	37993155	441	PDCD5	---	PDCD5	PDCD5	---	ENSSSCG00000002860	---	ENSSSCG00000002860	ENSSSCG00000002860	---
2	246421	247102	681	DEAF1	---	DEAF1	---	---	ENSSSCG00000012850	---	ENSSSCG00000012850	---	---
12	5111920	5112429	509	UBALD2	---	UBALD2	UBALD2	---	ENSSSCG00000023423	---	ENSSSCG00000023423	ENSSSCG00000023423	---
6	50923997	50924508	511	---	ENSSSCG00000029646	ENSSSCG00000029646	---	ENSSSCG00000029646	---	ENSSSCG00000029646	ENSSSCG00000029646	---	ENSSSCG00000029646
6	155180237	155181347	1110	---	HYI;SZT2	HYI;SZT2	---	HYI	---	ENSSSCG00000003940;ENSSSCG00000003941	ENSSSCG00000003940;ENSSSCG00000003941	---	ENSSSCG00000003940
10	27746930	27747759	829	---	CAMSAP2	CAMSAP2	---	---	---	ENSSSCG00000027314	ENSSSCG00000027314	---	---
4	67412476	67413468	992	---	---	JPH1	---	---	---	---	ENSSSCG00000006174	---	---
7	106153784	106154753	969	IRF2BPL	---	---	---	---	ENSSSCG00000002392	---	---	---	---
7	69417480	69418148	668	NFKBIA	---	NFKBIA	NFKBIA	---	ENSSSCG00000001952	---	ENSSSCG00000001952	ENSSSCG00000001952	---
4	91022290	91022684	394	---	---	RCSD1	---	---	---	---	ENSSSCG00000006307	---	---
17	53278676	53279856	1180	---	ENSSSCG00000007395	ENSSSCG00000007395	---	ENSSSCG00000007395	---	ENSSSCG00000007395	ENSSSCG00000007395	---	ENSSSCG00000007395
9	7447421	7448282	861	---	ANAPC15	ANAPC15	---	---	---	ENSSSCG00000014806	ENSSSCG00000014806	---	---
6	449907	450606	699	---	VPS9D1	VPS9D1	---	---	---	ENSSSCG00000022310	ENSSSCG00000022310	---	---
1	210788066	210788781	715	---	---	SIX4	---	---	---	---	ENSSSCG00000005089	---	---
2	61802704	61803368	664	---	---	AKAP8	---	---	---	---	ENSSSCG00000013837	---	---
5	70386228	70387820	1592	---	---	WNK1	---	---	---	---	ENSSSCG00000000753	---	---
5	23280973	23281468	495	---	---	STAT2	---	---	---	---	ENSSSCG00000000396	---	---
17	42965239	42965789	550	---	---	---	RALY	---	---	---	---	ENSSSCG00000007275	---
9	148469085	148469758	673	---	CD34	CD34	---	---	---	ENSSSCG00000015622	ENSSSCG00000015622	---	---
2	71687467	71688293	826	---	TIMM44	TIMM44	---	TIMM44	---	ENSSSCG00000013591	ENSSSCG00000013591	---	ENSSSCG00000013591
14	97820326	97825565	5239	---	C10orf71	C10orf71	---	---	---	ENSSSCG00000010389	ENSSSCG00000010389	---	---
14	95296289	95297458	1169	---	---	ENSSSCG00000024048	---	---	---	---	ENSSSCG00000024048	---	---
3	118698735	118699499	764	---	---	---	---	SNX17	---	---	---	---	ENSSSCG00000025363
15	54681413	54682214	801	---	TM2D2	TM2D2	---	---	---	ENSSSCG00000028592	ENSSSCG00000028592	---	---
11	8641935	8642775	840	---	ENSSSCG00000024888	ENSSSCG00000024888	---	---	---	ENSSSCG00000024888	ENSSSCG00000024888	---	---
18	55864605	55865083	478	YKT6	---	YKT6	YKT6	---	ENSSSCG00000016750	---	ENSSSCG00000016750	ENSSSCG00000016750	---
7	64353028	64354331	1303	---	C15orf59	C15orf59	---	C15orf59	---	ENSSSCG00000001916	ENSSSCG00000001916	---	ENSSSCG00000001916
4	16638766	16639622	856	FBXO32	---	FBXO32	FBXO32	---	ENSSSCG00000005981	---	ENSSSCG00000005981	ENSSSCG00000005981	---
7	14856717	14857629	912	---	RNF144B	RNF144B	---	---	---	ENSSSCG00000001076	ENSSSCG00000001076	---	---
4	96536805	96537372	567	---	---	---	---	ATF6	---	---	---	---	ENSSSCG00000006346
13	218615022	218616499	1477	---	COL6A2	COL6A2	---	---	---	ENSSSCG00000028022	ENSSSCG00000028022	---	---
1	145930643	145932226	1583	CHST14	CHST14	CHST14	---	---	ENSSSCG00000004771	ENSSSCG00000004771	ENSSSCG00000004771	---	---
6	56200771	56202718	1947	---	ZFP28	ZFP28	---	---	---	ENSSSCG00000027774	ENSSSCG00000027774	---	---
14	6837822	6838613	791	HR	---	HR	HR	---	ENSSSCG00000009616	---	ENSSSCG00000009616	ENSSSCG00000009616	---
2	69724995	69725549	554	CDKN2D	---	CDKN2D	CDKN2D	---	ENSSSCG00000013643	---	ENSSSCG00000013643	ENSSSCG00000013643	---
17	14657807	14659245	1438	PRP	PRP	PRP	PRP	---	ENSSSCG00000007039	ENSSSCG00000007039	ENSSSCG00000007039	ENSSSCG00000007039	---
16	35787831	35789001	1170	HSPB3	HSPB3	HSPB3	HSPB3	HSPB3	ENSSSCG00000016896	ENSSSCG00000016896	ENSSSCG00000016896	ENSSSCG00000016896	ENSSSCG00000016896
13	149429986	149431397	1411	GSK3B	---	GSK3B	GSK3B	---	ENSSSCG00000011889	---	ENSSSCG00000011889	ENSSSCG00000011889	---
14	118573172	118574604	1432	MARVELD1	MARVELD1	MARVELD1	---	---	ENSSSCG00000010527	ENSSSCG00000010527	ENSSSCG00000010527	---	---
9	21863562	21865181	1619	CREBZF	CREBZF	CREBZF	---	---	ENSSSCG00000014907	ENSSSCG00000014907	ENSSSCG00000014907	---	---
9	6143376	6144602	1226	---	TRIM68	TRIM68	---	---	---	ENSSSCG00000014768	ENSSSCG00000014768	---	---
11	86888901	86889713	812	---	---	MPHOSPH8	---	---	---	---	ENSSSCG00000009570	---	---
13	211098141	211098611	470	---	---	---	ENSSSCG00000030480	---	---	---	---	ENSSSCG00000030480	---
X	122476364	122476768	404	AIFM1	---	AIFM1	AIFM1	---	ENSSSCG00000012657	---	ENSSSCG00000012657	ENSSSCG00000012657	---
8	16905472	16907002	1530	---	ADGRA3	ADGRA3	---	---	---	ENSSSCG00000008753	ENSSSCG00000008753	---	---
2	162153856	162154236	380	COX8H	---	COX8H	COX8H	---	ENSSSCG00000014560	---	ENSSSCG00000014560	ENSSSCG00000014560	---
1	142767259	142769255	1996	---	---	ENSSSCG00000004705	---	---	---	---	ENSSSCG00000004705	---	---
14	6810840	6811869	1029	---	FAM160B2	FAM160B2	---	FAM160B2	---	ENSSSCG00000009614	ENSSSCG00000009614	---	ENSSSCG00000009614
6	132223430	132224024	594	SFRS11	---	SFRS11	SFRS11	---	ENSSSCG00000003791	---	ENSSSCG00000003791	ENSSSCG00000003791	---
14	7350622	7351287	665	---	---	CCAR2	---	---	---	---	ENSSSCG00000009628	---	---
4	61268388	61269684	1296	ZBTB10	---	ZBTB10	ZBTB10	---	ENSSSCG00000006155	---	ENSSSCG00000006155	ENSSSCG00000006155	---
7	88967663	88968672	1009	NR2F2	---	NR2F2	NR2F2	---	ENSSSCG00000002254	---	ENSSSCG00000002254	ENSSSCG00000002254	---
6	83190727	83191395	668	---	---	---	---	FNDC5	---	---	---	---	ENSSSCG00000025834
3	18126400	18128124	1724	---	---	ENSSSCG00000007789	---	---	---	---	ENSSSCG00000007789	---	---
6	145932887	145933334	447	TMEM59	---	TMEM59	TMEM59	---	ENSSSCG00000022494	---	ENSSSCG00000022494	ENSSSCG00000022494	---
12	62507330	62509722	2392	ENSSSCG00000023747	---	---	---	---	ENSSSCG00000023747	---	---	---	---
17	34950549	34951179	630	---	ACSS1	ACSS1	---	---	---	ENSSSCG00000007133	ENSSSCG00000007133	---	---
4	135490861	135491435	574	DR1	---	DR1	DR1	---	ENSSSCG00000028310	---	ENSSSCG00000028310	ENSSSCG00000028310	---
1	249498569	249499029	460	---	---	PTAR1	---	---	---	---	ENSSSCG00000005252	---	---
14	110233898	110234999	1101	---	---	IFIT1	---	---	---	---	ENSSSCG00000010453	---	---
7	2310772	2311551	779	PXDC1	---	PXDC1	PXDC1	---	ENSSSCG00000025582	---	ENSSSCG00000025582	ENSSSCG00000025582	---
GL895853.2	96978	97922	944	---	CALHM2	CALHM2	---	---	---	ENSSSCG00000010600	ENSSSCG00000010600	---	---
6	156182629	156183088	459	C1orf50	---	C1orf50	---	---	ENSSSCG00000027374	---	ENSSSCG00000027374	---	---
1	207103156	207104115	959	---	---	NAA30	NAA30	---	---	---	ENSSSCG00000005064	ENSSSCG00000005064	---
6	48970202	48972139	1937	---	EHD2	EHD2	---	EHD2	---	ENSSSCG00000023371	ENSSSCG00000023371	---	ENSSSCG00000023371
14	36447117	36447512	395	SUDS3	---	SUDS3	SUDS3	---	ENSSSCG00000009849	---	ENSSSCG00000009849	ENSSSCG00000009849	---
3	1073446	1074061	615	---	---	MICALL2	---	---	---	---	ENSSSCG00000007557	---	---
2	53892163	53892561	398	---	---	---	ARF1	---	---	---	---	ENSSSCG00000013992	---
X	143573403	143575218	1815	SLC10A3	SLC10A3	SLC10A3	---	---	ENSSSCG00000025766	ENSSSCG00000025766	ENSSSCG00000025766	---	---
12	38332109	38333021	912	---	---	TBX2	---	---	---	---	ENSSSCG00000027060	---	---
8	2049808	2050405	597	---	ADRA2C	---	---	---	---	ENSSSCG00000008703	---	---	---
7	124934690	124935158	468	PAPOLA	---	PAPOLA	PAPOLA	---	ENSSSCG00000002505	---	ENSSSCG00000002505	ENSSSCG00000002505	---
10	27759688	27761554	1866	---	---	CAMSAP2	---	---	---	---	ENSSSCG00000027314	---	---
1	179453500	179454345	845	---	---	ZNF532	---	---	---	---	ENSSSCG00000004915	---	---
GL896465.1	5944	7908	1964	BAG5	---	BAG5	---	---	ENSSSCG00000024576	---	ENSSSCG00000024576	---	---
6	17427610	17428198	588	---	CCDC102A	CCDC102A	---	---	---	ENSSSCG00000028723	ENSSSCG00000028723	---	---
1	306234548	306235526	978	---	---	TTF1	---	---	---	---	ENSSSCG00000001945	---	---
1	183948514	183948937	423	---	ENSSSCG00000004958	---	---	ENSSSCG00000004958	---	ENSSSCG00000004958	---	---	ENSSSCG00000004958
2	69618947	69619337	390	---	---	PDE4A	---	---	---	---	ENSSSCG00000013641	---	---
12	20249929	20250364	435	PSME3	---	PSME3	PSME3	---	ENSSSCG00000017385	---	ENSSSCG00000017385	ENSSSCG00000017385	---
1	242978850	242979465	615	---	RCL1	RCL1	---	RCL1	---	ENSSSCG00000005217	ENSSSCG00000005217	---	ENSSSCG00000005217
6	79377212	79378209	997	---	RCC1	RCC1	---	---	---	ENSSSCG00000029097	ENSSSCG00000029097	---	---
4	108610786	108612679	1893	---	OTUD7B	OTUD7B	---	---	---	ENSSSCG00000006663	ENSSSCG00000006663	---	---
GL894492.1	7318	8281	963	---	ETS2	ETS2	---	ETS2	---	ENSSSCG00000012068	ENSSSCG00000012068	---	ENSSSCG00000012068
12	6148176	6149595	1419	---	SLC16A5	SLC16A5	---	---	---	ENSSSCG00000017215	ENSSSCG00000017215	---	---
JH118993.1	10140	10467	327	---	ENSSSCG00000029954	ENSSSCG00000029954	---	---	---	ENSSSCG00000029954	ENSSSCG00000029954	---	---
11	86439439	86440281	842	---	---	---	DCUN1D2	---	---	---	---	ENSSSCG00000026536	---
12	63131713	63133508	1795	---	MED9	MED9	---	RASD1;MED9	---	ENSSSCG00000018053	ENSSSCG00000018053	---	ENSSSCG00000029333;ENSSSCG00000018053
6	40067146	40067777	631	---	---	---	FXYD1	---	---	---	---	ENSSSCG00000021374	---
2	5654709	5655473	764	---	AP5B1	---	---	AP5B1	---	ENSSSCG00000012978	---	---	ENSSSCG00000012978
2	157282319	157283087	768	---	GRPEL2	GRPEL2	---	GRPEL2	---	ENSSSCG00000014432	ENSSSCG00000014432	---	ENSSSCG00000014432
2	10456900	10457590	690	---	PRPF19	PRPF19	---	PRPF19	---	ENSSSCG00000013107	ENSSSCG00000013107	---	ENSSSCG00000013107
9	7192573	7194717	2144	---	CHRNA10;ART1	CHRNA10;ART1	---	ART1	---	ENSSSCG00000014796;ENSSSCG00000014795	ENSSSCG00000014796;ENSSSCG00000014795	---	ENSSSCG00000014795
12	965143	966396	1253	---	---	SLC16A3	---	---	---	---	ENSSSCG00000024018	---	---
14	145737846	145738506	660	---	FAM175B	FAM175B	---	---	---	ENSSSCG00000010737	ENSSSCG00000010737	---	---
12	41257926	41258854	928	---	---	TAF15	---	---	---	---	ENSSSCG00000017707	---	---
3	18250709	18251994	1285	---	ENSSSCG00000007794	ENSSSCG00000007794	---	---	---	ENSSSCG00000007794	ENSSSCG00000007794	---	---
6	45445056	45445877	821	HSL	---	HSL	HSL	---	ENSSSCG00000003018	---	ENSSSCG00000003018	ENSSSCG00000003018	---
6	153912160	153912575	415	---	---	UROD	---	---	---	---	ENSSSCG00000003922	---	---
6	38578109	38578835	726	---	LRP3	LRP3	---	LRP3	---	ENSSSCG00000002863	ENSSSCG00000002863	---	ENSSSCG00000002863
7	94578404	94579107	703	---	---	---	---	AKAP13	---	---	---	---	ENSSSCG00000002259
GL894246.2	7824	8896	1072	---	C1R	C1R	---	C1R	---	ENSSSCG00000000675	ENSSSCG00000000675	---	ENSSSCG00000000675
7	57488878	57489489	611	HOMER2	---	HOMER2	HOMER2	---	ENSSSCG00000001804	---	ENSSSCG00000001804	ENSSSCG00000001804	---
14	7348563	7350097	1534	---	---	CCAR2	---	---	---	---	ENSSSCG00000009628	---	---
X	58401862	58402253	391	LAS1L	---	LAS1L	---	---	ENSSSCG00000012366	---	ENSSSCG00000012366	---	---
JH118669.1	205055	205891	836	---	---	ENSSSCG00000024978	---	---	---	---	ENSSSCG00000024978	---	---
6	10730006	10731480	1474	---	MON1B	MON1B	---	---	---	ENSSSCG00000002701	ENSSSCG00000002701	---	---
14	44567798	44568509	711	---	---	SSH1	---	---	---	---	ENSSSCG00000009943	---	---
2	52051621	52052230	609	---	---	CTR9	---	---	---	---	ENSSSCG00000013406	---	---
11	86762027	86762781	754	---	RASA3	RASA3	---	---	---	ENSSSCG00000009567	ENSSSCG00000009567	---	---
18	10164529	10165023	494	---	KDM7A	KDM7A	---	---	---	ENSSSCG00000016501	ENSSSCG00000016501	---	---
3	45544489	45545610	1121	---	POLR1B	POLR1B	---	---	---	ENSSSCG00000008098	ENSSSCG00000008098	---	---
9	118456777	118457599	822	---	---	LAMB1	---	---	---	---	ENSSSCG00000015444	---	---
GL894918.2	7080	7406	326	---	---	PTMA	---	---	---	---	ENSSSCG00000023690	---	---
7	34640274	34641604	1330	---	LEMD2	LEMD2	---	---	---	ENSSSCG00000001520	ENSSSCG00000001520	---	---
3	71809456	71810241	785	---	ENSSSCG00000008281	ENSSSCG00000008281	---	ENSSSCG00000008281	---	ENSSSCG00000008281	ENSSSCG00000008281	---	ENSSSCG00000008281
18	20510731	20511408	677	AHCYL2	---	AHCYL2	AHCYL2	---	ENSSSCG00000016568	---	ENSSSCG00000016568	ENSSSCG00000016568	---
10	33039520	33040166	646	ZCCHC6	---	ZCCHC6	---	---	ENSSSCG00000010952	---	ENSSSCG00000010952	---	---
5	84223320	84224727	1407	---	ENSSSCG00000000853	ENSSSCG00000000853	---	---	---	ENSSSCG00000000853	ENSSSCG00000000853	---	---
6	65927971	65929077	1106	---	PLOD1	PLOD1	---	PLOD1	---	ENSSSCG00000003433	ENSSSCG00000003433	---	ENSSSCG00000003433
GL896335.1	19511	20127	616	---	RELB	RELB	---	---	---	ENSSSCG00000027575	ENSSSCG00000027575	---	---
17	39273491	39274172	681	---	TCF15	TCF15	---	---	---	ENSSSCG00000007202	ENSSSCG00000007202	---	---
1	307492724	307493166	442	---	---	BRD3	---	---	---	---	ENSSSCG00000005749	---	---
17	65163130	65164084	954	---	TMEPAI	TMEPAI	---	---	---	ENSSSCG00000007509	ENSSSCG00000007509	---	---
14	124402587	124406408	3821	---	SH3PXD2A	SH3PXD2A	---	---	---	ENSSSCG00000010604	ENSSSCG00000010604	---	---
6	50046236	50047089	853	---	---	KCNA7	---	---	---	---	ENSSSCG00000003159	---	---
6	58223405	58224384	979	MIB2	---	MIB2	MIB2	---	ENSSSCG00000003350	---	ENSSSCG00000003350	ENSSSCG00000003350	---
5	110955560	110956470	910	---	ALG12	ALG12	---	ALG12	---	ENSSSCG00000000980	ENSSSCG00000000980	---	ENSSSCG00000000980
10	29219211	29220033	822	---	RABIF	RABIF	---	---	---	ENSSSCG00000022787	ENSSSCG00000022787	---	---
8	120566815	120567522	707	PLA2G12A	---	PLA2G12A	PLA2G12A	---	ENSSSCG00000009139	---	ENSSSCG00000009139	ENSSSCG00000009139	---
12	15026926	15027677	751	---	---	SCN4A	---	---	---	---	ENSSSCG00000017282	---	---
3	41273266	41274473	1207	---	PIGQ	PIGQ	---	PIGQ	---	ENSSSCG00000007992	ENSSSCG00000007992	---	ENSSSCG00000007992
14	47019487	47020563	1076	TPST2	---	TPST2	TPST2	---	ENSSSCG00000009963	---	ENSSSCG00000009963	ENSSSCG00000009963	---
10	37296050	37296578	528	---	NOL6	NOL6	---	---	---	ENSSSCG00000010990	ENSSSCG00000010990	---	---
6	23711377	23712016	639	---	CDH11	CDH11	---	CDH11	---	ENSSSCG00000002795	ENSSSCG00000002795	---	ENSSSCG00000002795
6	39465230	39466418	1188	---	---	KIAA0355	---	---	---	---	ENSSSCG00000002872	---	---
18	19624519	19624973	454	---	ENSSSCG00000027131	ENSSSCG00000027131	---	---	---	ENSSSCG00000027131	ENSSSCG00000027131	---	---
13	84549966	84550777	811	MSL2	---	MSL2	---	---	ENSSSCG00000011650	---	ENSSSCG00000011650	---	---
3	139935429	139936104	675	---	---	---	ENSSSCG00000017939	---	---	---	---	ENSSSCG00000017939	---
GL894348.2	9310	9610	300	---	---	ENSSSCG00000029027	---	ENSSSCG00000029027	---	---	ENSSSCG00000029027	---	ENSSSCG00000029027
5	9275299	9276508	1209	---	---	ENSSSCG00000000148	---	---	---	---	ENSSSCG00000000148	---	---
3	2285029	2285810	781	---	CHST12	---	---	---	---	ENSSSCG00000007567	---	---	---
6	43834854	43835535	681	---	SUPT5H	SUPT5H	---	SUPT5H	---	ENSSSCG00000023556	ENSSSCG00000023556	---	ENSSSCG00000023556
6	47402853	47403698	845	---	SYMPK	SYMPK	---	---	---	ENSSSCG00000003093	ENSSSCG00000003093	---	---
7	102674626	102675083	457	---	---	ENSSSCG00000002345	---	---	---	---	ENSSSCG00000002345	---	---
3	359346	360139	793	---	---	ENSSSCG00000007544	---	---	---	---	ENSSSCG00000007544	---	---
13	156788670	156790759	2089	CCDC80	---	CCDC80	CCDC80	---	ENSSSCG00000011928	---	ENSSSCG00000011928	ENSSSCG00000011928	---
9	11651685	11654448	2763	---	PRKRIR	PRKRIR	---	---	---	ENSSSCG00000014865	ENSSSCG00000014865	---	---
2	81809861	81810646	785	HNRNPAB	---	HNRNPAB	HNRNPAB	---	ENSSSCG00000014031	---	ENSSSCG00000014031	ENSSSCG00000014031	---
9	51185781	51188539	2758	---	---	BCL9L	---	---	---	---	ENSSSCG00000015099	---	---
12	13833014	13833684	670	CACNG1	---	CACNG1	CACNG1	---	ENSSSCG00000017271	---	ENSSSCG00000017271	ENSSSCG00000017271	---
14	86944672	86945361	689	---	POLR3A	POLR3A	---	---	---	ENSSSCG00000010327	ENSSSCG00000010327	---	---
6	27553655	27554217	562	MMP2	---	MMP2	MMP2	---	ENSSSCG00000002829	---	ENSSSCG00000002829	ENSSSCG00000002829	---
7	34655724	34656898	1174	LEMD2	---	LEMD2	---	---	ENSSSCG00000001520	---	ENSSSCG00000001520	---	---
13	25224840	25225340	500	ENSSSCG00000011253	---	ENSSSCG00000011253	ENSSSCG00000011253	---	ENSSSCG00000011253	---	ENSSSCG00000011253	ENSSSCG00000011253	---
4	108198242	108199387	1145	---	PLEKHO1	PLEKHO1	---	---	---	ENSSSCG00000022784	ENSSSCG00000022784	---	---
X	113759490	113760378	888	---	SLC25A43	SLC25A43	---	SLC25A43	---	ENSSSCG00000012624	ENSSSCG00000012624	---	ENSSSCG00000012624
1	226117756	226118484	728	---	---	MLLT3	---	---	---	---	ENSSSCG00000005166	---	---
15	36695131	36695800	669	---	RALB	RALB	---	---	---	ENSSSCG00000025455	ENSSSCG00000025455	---	---
10	24461302	24462108	806	---	---	---	---	TP53BP2	---	---	---	---	ENSSSCG00000010894
2	4046875	4047372	497	---	---	KDM2A	---	---	---	---	ENSSSCG00000029637	---	---
7	98808501	98808919	418	ZFP36L1	---	ZFP36L1	ZFP36L1	---	ENSSSCG00000028304	---	ENSSSCG00000028304	ENSSSCG00000028304	---
6	44331699	44333620	1921	---	AKT2	AKT2	---	AKT2	---	ENSSSCG00000002989	ENSSSCG00000002989	---	ENSSSCG00000002989
1	302565049	302567388	2339	---	SLC25A25	SLC25A25	---	SLC25A25	---	ENSSSCG00000005636	ENSSSCG00000005636	---	ENSSSCG00000005636
6	58243328	58243830	502	---	---	ENSSSCG00000003352	---	---	---	---	ENSSSCG00000003352	---	---
6	65191902	65192634	732	---	---	---	---	FRAP1	---	---	---	---	ENSSSCG00000003413
16	78305596	78305995	399	---	---	TNIP1	---	---	---	---	ENSSSCG00000017091	---	---
1	33254916	33255905	989	---	SGK1	SGK1	---	SGK1	---	ENSSSCG00000021443	ENSSSCG00000021443	---	ENSSSCG00000021443
3	109958996	109959577	581	---	VIT	VIT	---	---	---	ENSSSCG00000008501	ENSSSCG00000008501	---	---
13	217415093	217415394	301	SUMO3	---	SUMO3	SUMO3	---	ENSSSCG00000024026	---	ENSSSCG00000024026	ENSSSCG00000024026	---
3	18862806	18864064	1258	---	SBK1	---	---	---	---	ENSSSCG00000027933	---	---	---
13	217647935	217648717	782	---	---	ENSSSCG00000012089	---	---	---	---	ENSSSCG00000012089	---	---
3	41348467	41349213	746	FAM195A	---	FAM195A	FAM195A	---	ENSSSCG00000007995	---	ENSSSCG00000007995	ENSSSCG00000007995	---
11	21832440	21833131	691	---	---	ZC3H13	---	---	---	---	ENSSSCG00000009414	---	---
9	13936260	13937877	1617	---	GAB2	GAB2	---	GAB2	---	ENSSSCG00000014891	ENSSSCG00000014891	---	ENSSSCG00000014891
10	27934658	27936123	1465	---	CACNA1S	CACNA1S	---	---	---	ENSSSCG00000024784	ENSSSCG00000024784	---	---
6	154509119	154509667	548	ERI3	---	ERI3	---	---	ENSSSCG00000003935	---	ENSSSCG00000003935	---	---
5	5208562	5209218	656	---	SGSM3	SGSM3	---	---	---	ENSSSCG00000000076	ENSSSCG00000000076	---	---
16	33954393	33955123	730	---	PELO	PELO	---	---	---	ENSSSCG00000016884	ENSSSCG00000016884	---	---
11	428619	429108	489	SAP18	---	SAP18	SAP18	---	ENSSSCG00000028865	---	ENSSSCG00000028865	ENSSSCG00000028865	---
7	102237146	102237617	471	---	---	RBM25	---	---	---	---	ENSSSCG00000028663	---	---
14	49403222	49403910	688	---	EWSR1	EWSR1	---	---	---	ENSSSCG00000009974	ENSSSCG00000009974	---	---
9	44269035	44271549	2514	---	PPP2R1B	PPP2R1B	---	---	---	ENSSSCG00000029538	ENSSSCG00000029538	---	---
14	82651827	82652628	801	---	ZSWIM8	ZSWIM8	---	ENSSSCG00000010310	---	ENSSSCG00000010309	ENSSSCG00000010309	---	ENSSSCG00000010310
1	212763711	212764301	590	---	MRPL46	MRPL46	---	MRPL46	---	ENSSSCG00000005105	ENSSSCG00000005105	---	ENSSSCG00000005105
5	18768037	18768727	690	IGFBP6	---	IGFBP6	IGFBP6	---	ENSSSCG00000000261	---	ENSSSCG00000000261	ENSSSCG00000000261	---
6	38576414	38577678	1264	---	---	LRP3	---	---	---	---	ENSSSCG00000002863	---	---
2	3968743	3969571	828	---	SSH3	SSH3	---	SSH3	---	ENSSSCG00000027956	ENSSSCG00000027956	---	ENSSSCG00000027956
13	212915888	212916138	250	PSMG1	---	PSMG1	PSMG1	---	ENSSSCG00000030314	---	ENSSSCG00000030314	ENSSSCG00000030314	---
17	36853747	36854484	737	---	---	DDRGK1	---	---	---	---	ENSSSCG00000007160	---	---
1	264046062	264047880	1818	---	RUSC2	RUSC2	---	---	---	ENSSSCG00000005308	ENSSSCG00000005308	---	---
1	313735559	313736426	867	---	EGFL7	EGFL7	---	---	---	ENSSSCG00000005828	ENSSSCG00000005828	---	---
6	83276516	83277427	911	RNF19B	---	RNF19B	RNF19B	---	ENSSSCG00000025206	---	ENSSSCG00000025206	ENSSSCG00000025206	---
6	4402239	4403200	961	---	USP10	USP10	---	---	---	ENSSSCG00000025959	ENSSSCG00000025959	---	---
1	313819861	313820888	1027	PHPT1	---	PHPT1	---	---	ENSSSCG00000005826	---	ENSSSCG00000005826	---	---
13	37758774	37759749	975	---	BAP1	BAP1	---	BAP1	---	ENSSSCG00000011438	ENSSSCG00000011438	---	ENSSSCG00000011438
12	74758	75070	312	---	HEXDC	HEXDC	---	---	---	ENSSSCG00000017128	ENSSSCG00000017128	---	---
12	58122447	58123786	1339	---	---	ENSSSCG00000018007	---	---	---	---	ENSSSCG00000018007	---	---
10	10337464	10338033	569	---	RRP15	RRP15	---	---	---	ENSSSCG00000027846	ENSSSCG00000027846	---	---
17	39585952	39586936	984	---	TBC1D20	TBC1D20	---	TBC1D20	---	ENSSSCG00000007205	ENSSSCG00000007205	---	ENSSSCG00000007205
6	40603942	40605712	1770	---	---	KMT2B	---	---	---	---	ENSSSCG00000002895	---	---
6	151842640	151843389	749	---	TAL1	TAL1	---	---	---	ENSSSCG00000026460	ENSSSCG00000026460	---	---
15	139081255	139082435	1180	---	WDFY1	WDFY1	---	---	---	ENSSSCG00000025174	ENSSSCG00000025174	---	---
12	16978576	16979547	971	---	---	KANSL1	---	---	---	---	ENSSSCG00000017310	---	---
1	202028360	202029183	823	---	---	NID2	---	---	---	---	ENSSSCG00000005030	---	---
7	42476659	42477074	415	BYSL	---	BYSL	---	---	ENSSSCG00000001631	---	ENSSSCG00000001631	---	---
14	99354035	99354864	829	C10orf10	C10orf10	C10orf10	---	---	ENSSSCG00000022256	ENSSSCG00000022256	ENSSSCG00000022256	---	---
4	750349	752625	2276	MAF1	MAF1	KIAA1875;MAF1	MAF1	MAF1	ENSSSCG00000005915	ENSSSCG00000005915	ENSSSCG00000005916;ENSSSCG00000005915	ENSSSCG00000005915	ENSSSCG00000005915
X	48058895	48059737	842	---	MAGIX	MAGIX	---	MAGIX	---	ENSSSCG00000012295	ENSSSCG00000012295	---	ENSSSCG00000012295
7	20525892	20526512	620	---	ALDH5A1	---	---	ALDH5A1	---	ENSSSCG00000001090	---	---	ENSSSCG00000001090
12	54987078	54987974	896	---	---	ZBTB4	---	---	---	---	ENSSSCG00000026636	---	---
GL895413.1	42532	43438	906	---	---	ZMYM2	---	---	---	---	ENSSSCG00000021814	---	---
1	307481797	307482313	516	---	---	BRD3	---	---	---	---	ENSSSCG00000005749	---	---
11	85003449	85003692	243	---	---	ENSSSCG00000009551	---	---	---	---	ENSSSCG00000009551	---	---
9	7347466	7348556	1090	---	RNF121	RNF121	---	RNF121	---	ENSSSCG00000014800	ENSSSCG00000014800	---	ENSSSCG00000014800
13	34969912	34972321	2409	---	---	LAMB2	---	---	---	---	ENSSSCG00000011377	---	---
2	65179795	65180938	1143	DNAJB1	---	DNAJB1	DNAJB1	---	ENSSSCG00000013784	---	ENSSSCG00000013784	ENSSSCG00000013784	---
9	52430192	52431234	1042	---	OAF	OAF	---	---	---	ENSSSCG00000026647	ENSSSCG00000026647	---	---
3	5464836	5465374	538	---	LMTK2	LMTK2	---	---	---	ENSSSCG00000007599	ENSSSCG00000007599	---	---
6	47460534	47462917	2383	IRF2BP1	IRF2BP1	IRF2BP1	IRF2BP1	IRF2BP1	ENSSSCG00000003091	ENSSSCG00000003091	ENSSSCG00000003091	ENSSSCG00000003091	ENSSSCG00000003091
13	2512217	2512733	516	SH3BP5	---	SH3BP5	SH3BP5	---	ENSSSCG00000024938	---	ENSSSCG00000024938	ENSSSCG00000024938	---
14	6922335	6922891	556	---	BMP1	BMP1	---	BMP1	---	ENSSSCG00000009620	ENSSSCG00000009620	---	ENSSSCG00000009620
2	40465526	40466577	1051	ANO5	---	ANO5	ANO5	---	ENSSSCG00000013344	---	ENSSSCG00000013344	ENSSSCG00000013344	---
10	72998668	72999525	857	---	KLF6	KLF6	---	---	---	ENSSSCG00000028828	ENSSSCG00000028828	---	---
1	313727401	313727886	485	---	---	---	EGFL7	---	---	---	---	ENSSSCG00000005828	---
GL896432.1	35561	36715	1154	---	---	PDP2	---	---	---	---	ENSSSCG00000023114	---	---
6	303184	305729	2545	---	DEF8	DEF8	---	---	---	ENSSSCG00000002640	ENSSSCG00000002640	---	---
13	79607373	79608210	837	---	GATA2	GATA2	---	---	---	ENSSSCG00000011618	ENSSSCG00000011618	---	---
X	142300824	142302260	1436	---	MECP2	MECP2	---	MECP2	---	ENSSSCG00000012796	ENSSSCG00000012796	---	ENSSSCG00000012796
2	65381682	65382390	708	---	ENSSSCG00000013768	ENSSSCG00000013768	---	ENSSSCG00000013768	---	ENSSSCG00000013768	ENSSSCG00000013768	---	ENSSSCG00000013768
6	49815641	49816287	646	---	---	RASIP1	---	---	---	---	ENSSSCG00000029151	---	---
14	50059186	50059593	407	---	MTMR3	MTMR3	---	---	---	ENSSSCG00000009994	ENSSSCG00000009994	---	---
2	60076543	60077222	679	---	ENSSSCG00000013876	ENSSSCG00000013876	---	---	---	ENSSSCG00000013876	ENSSSCG00000013876	---	---
4	22127554	22128112	558	---	EXT1	EXT1	---	EXT1	---	ENSSSCG00000006009	ENSSSCG00000006009	---	ENSSSCG00000006009
1	293629866	293630892	1026	---	---	---	---	GGTA1	---	---	---	---	ENSSSCG00000005518
17	54170315	54171686	1371	---	ELMO2	ELMO2	---	ELMO2	---	ENSSSCG00000023306	ENSSSCG00000023306	---	ENSSSCG00000023306
1	59272724	59273898	1174	---	KCNQ5	KCNQ5	---	---	---	ENSSSCG00000004281	ENSSSCG00000004281	---	---
X	143183535	143184140	605	---	---	ENSSSCG00000012818	---	---	---	---	ENSSSCG00000012818	---	---
2	162191203	162191955	752	---	---	RIC8A	---	---	---	---	ENSSSCG00000014557	---	---
3	18727484	18728260	776	---	SH2B1	SH2B1	---	SH2B1	---	ENSSSCG00000007804	ENSSSCG00000007804	---	ENSSSCG00000007804
14	51861372	51861833	461	YWHAH	---	YWHAH	YWHAH	---	ENSSSCG00000010035	---	ENSSSCG00000010035	ENSSSCG00000010035	---
1	302620757	302621720	963	---	---	CIZ1	---	---	---	---	ENSSSCG00000005640	---	---
1	314125543	314125984	441	NELFB	---	NELFB	NELFB	---	ENSSSCG00000005846	---	ENSSSCG00000005846	ENSSSCG00000005846	---
5	9082669	9083219	550	---	---	MYH9	---	---	---	---	ENSSSCG00000000145	---	---
1	294007606	294008094	488	---	---	DAB2IP	---	---	---	---	ENSSSCG00000005524	---	---
5	22789223	22790147	924	---	WIBG	WIBG	---	WIBG	---	ENSSSCG00000000369	ENSSSCG00000000369	---	ENSSSCG00000000369
1	306417118	306417866	748	---	DDX31	DDX31	---	---	---	ENSSSCG00000005729	ENSSSCG00000005729	---	---
17	69174253	69175620	1367	---	---	---	---	CABLES2	---	---	---	---	ENSSSCG00000007540
6	53199833	53200380	547	---	---	TFPT	---	---	---	---	ENSSSCG00000003262	---	---
17	36883968	36884543	575	ENSSSCG00000007161	---	ENSSSCG00000007161	---	---	ENSSSCG00000007161	---	ENSSSCG00000007161	---	---
6	42911883	42915131	3248	---	---	RYR1	---	---	---	---	ENSSSCG00000002961	---	---
6	2037147	2037816	669	FBXO31	---	FBXO31	FBXO31	---	ENSSSCG00000002654	---	ENSSSCG00000002654	ENSSSCG00000002654	---
14	145805194	145805731	537	---	---	---	ZRANB1	---	---	---	---	ENSSSCG00000010738	---
2	162185678	162186266	588	---	SIRT3	SIRT3	---	SIRT3	---	ENSSSCG00000014558	ENSSSCG00000014558	---	ENSSSCG00000014558
7	14080170	14081061	891	FAM8A1	---	FAM8A1	---	---	ENSSSCG00000001070	---	ENSSSCG00000001070	---	---
4	177059	177618	559	---	ZNF7	---	---	---	---	ENSSSCG00000005890	---	---	---
1	161043231	161044146	915	---	---	ENSSSCG00000004854	---	---	---	---	ENSSSCG00000004854	---	---
10	71339143	71339602	459	---	---	FAM208B	---	---	---	---	ENSSSCG00000011136	---	---
2	75522247	75522968	721	APBA3	---	APBA3	APBA3	---	ENSSSCG00000013492	---	ENSSSCG00000013492	ENSSSCG00000013492	---
14	12580157	12580812	655	---	SCARA3	SCARA3	---	---	---	ENSSSCG00000020846	ENSSSCG00000020846	---	---
3	59465468	59466459	991	---	---	CNNM3	---	---	---	---	ENSSSCG00000008201	---	---
X	11302019	11303063	1044	RAB9A	RAB9A	RAB9A	RAB9A	RAB9A	ENSSSCG00000012123	ENSSSCG00000012123	ENSSSCG00000012123	ENSSSCG00000012123	ENSSSCG00000012123
13	33483935	33484406	471	---	SCAP	SCAP	---	SCAP	---	ENSSSCG00000026281	ENSSSCG00000026281	---	ENSSSCG00000026281
1	297714021	297714345	324	---	---	---	STRBP	---	---	---	---	ENSSSCG00000005582	---
12	8040515	8040984	469	COG1	---	COG1	COG1	---	ENSSSCG00000017248	---	ENSSSCG00000017248	ENSSSCG00000017248	---
14	132124253	132125090	837	---	---	RBM20	---	---	---	---	ENSSSCG00000010626	---	---
2	19709079	19709834	755	---	EXT2	EXT2	---	---	---	ENSSSCG00000013281	ENSSSCG00000013281	---	---
6	91885229	91885711	482	RALBP1	---	RALBP1	RALBP1	---	ENSSSCG00000003680	---	ENSSSCG00000003680	ENSSSCG00000003680	---
6	57363941	57364596	655	---	ENSSSCG00000021888	---	---	---	---	ENSSSCG00000021888	---	---	---
11	81634950	81635491	541	---	---	ARGLU1	---	---	---	---	ENSSSCG00000009536	---	---
15	65695693	65699312	3619	---	HS6ST1	HS6ST1	---	HS6ST1	---	ENSSSCG00000022197	ENSSSCG00000022197	---	ENSSSCG00000022197
11	14558641	14559312	671	LHFP	LHFP	LHFP	---	---	ENSSSCG00000029855	ENSSSCG00000029855	ENSSSCG00000029855	---	---
2	17463490	17464475	985	---	AMBRA1	AMBRA1	---	---	---	ENSSSCG00000013262	ENSSSCG00000013262	---	---
1	294023386	294024044	658	---	---	DAB2IP	---	---	---	---	ENSSSCG00000005524	---	---
7	26812490	26813799	1309	---	ABCF1	ABCF1	---	ABCF1	---	ENSSSCG00000001346	ENSSSCG00000001346	---	ENSSSCG00000001346
14	54675902	54676693	791	---	C22orf39	C22orf39	---	---	---	ENSSSCG00000010120	ENSSSCG00000010120	---	---
12	54717434	54717968	534	---	ENSSSCG00000017928	ENSSSCG00000017928	---	ENSSSCG00000017928	---	ENSSSCG00000017928	ENSSSCG00000017928	---	ENSSSCG00000017928
17	41989018	41990142	1124	---	CBFA2T2	CBFA2T2	---	---	---	ENSSSCG00000027410	ENSSSCG00000027410	---	---
15	92609618	92610032	414	---	---	AGPS	---	---	---	---	ENSSSCG00000023983	---	---
14	110251392	110252268	876	---	IFIT5	IFIT5	---	---	---	ENSSSCG00000010454	ENSSSCG00000010454	---	---
4	117614606	117615223	617	---	SLC16A1	SLC16A1	---	SLC16A1	---	ENSSSCG00000006769	ENSSSCG00000006769	---	ENSSSCG00000006769
10	29188653	29189224	571	---	---	ENSSSCG00000022827	---	---	---	---	ENSSSCG00000022827	---	---
X	104395877	104396433	556	---	CHRDL1	CHRDL1	---	CHRDL1	---	ENSSSCG00000012576	ENSSSCG00000012576	---	ENSSSCG00000012576
3	22569997	22571145	1148	RBBP6	---	---	---	---	ENSSSCG00000007830	---	---	---	---
11	22983378	22984034	656	---	ENSSSCG00000023863	ENSSSCG00000023863	---	TSC22D1;ENSSSCG00000023863	---	ENSSSCG00000023863	ENSSSCG00000023863	---	ENSSSCG00000009422;ENSSSCG00000023863
2	3992510	3993233	723	---	---	---	---	ADRBK1	---	---	---	---	ENSSSCG00000012918
12	25535881	25537132	1251	---	ENSSSCG00000017549	ENSSSCG00000017549	---	ENSSSCG00000017549	---	ENSSSCG00000017549	ENSSSCG00000017549	---	ENSSSCG00000017549
2	54006192	54006883	691	---	WNT9A	WNT9A	---	---	---	ENSSSCG00000024671	ENSSSCG00000024671	---	---
13	141231405	141232023	618	---	---	LSG1	---	---	---	---	ENSSSCG00000011827	---	---
12	54017508	54017947	439	SPAG7	---	SPAG7	SPAG7	---	ENSSSCG00000017903	---	ENSSSCG00000017903	ENSSSCG00000017903	---
2	5516549	5518154	1605	C11orf68	C11orf68	C11orf68	C11orf68	C11orf68	ENSSSCG00000012966	ENSSSCG00000012966	ENSSSCG00000012966	ENSSSCG00000012966	ENSSSCG00000012966
13	131551801	131552846	1045	---	ABCF3	ABCF3	---	---	---	ENSSSCG00000028856	ENSSSCG00000028856	---	---
3	8153339	8154471	1132	---	---	SRRT	---	---	---	---	ENSSSCG00000024789	---	---
18	12332303	12333166	863	---	CREB3L2	CREB3L2	---	---	---	ENSSSCG00000016520	ENSSSCG00000016520	---	---
3	41817930	41818805	875	TMEM204	---	TMEM204	TMEM204	---	ENSSSCG00000008021	---	ENSSSCG00000008021	ENSSSCG00000008021	---
6	78332735	78337854	5119	AHDC1	AHDC1	AHDC1	---	---	ENSSSCG00000003579	ENSSSCG00000003579	ENSSSCG00000003579	---	---
14	41113193	41113780	587	---	---	DDX54	---	---	---	---	ENSSSCG00000009876	---	---
14	12527670	12528104	434	CLU	---	CLU	CLU	---	ENSSSCG00000009668	---	ENSSSCG00000009668	ENSSSCG00000009668	---
2	146218604	146219327	723	ETF1	---	ETF1	ETF1	---	ENSSSCG00000014337	---	ENSSSCG00000014337	ENSSSCG00000014337	---
3	17074552	17075174	622	---	---	---	PHKG1	---	---	---	---	ENSSSCG00000007744	---
6	1055319	1056398	1079	---	TRAPPC2L	TRAPPC2L	---	TRAPPC2L	---	ENSSSCG00000002646	ENSSSCG00000002646	---	ENSSSCG00000002646
3	17495894	17496743	849	---	BCKDK	BCKDK	---	BCKDK	---	ENSSSCG00000007763	ENSSSCG00000007763	---	ENSSSCG00000007763
3	19671863	19672511	648	---	GTF3C1	GTF3C1	---	GTF3C1	---	ENSSSCG00000007815	ENSSSCG00000007815	---	ENSSSCG00000007815
2	140089404	140089975	571	---	SLC22A5	SLC22A5	---	---	---	ENSSSCG00000014276	ENSSSCG00000014276	---	---
10	75706553	75707120	567	---	---	LARP4B	---	---	---	---	ENSSSCG00000011162	---	---
5	19370543	19371392	849	---	---	CALCOCO1	---	---	---	---	ENSSSCG00000028481	---	---
6	57981379	57982126	747	---	UBE2J2	UBE2J2	---	UBE2J2	---	ENSSSCG00000003334	ENSSSCG00000003334	---	ENSSSCG00000003334
9	133415296	133416189	893	ENSSSCG00000029261	---	---	ENSSSCG00000029261	---	ENSSSCG00000029261	---	---	ENSSSCG00000029261	---
2	81937039	81938425	1386	---	B4GALT7	B4GALT7	---	---	---	ENSSSCG00000014035	ENSSSCG00000014035	---	---
16	85906090	85907027	937	---	ENSSSCG00000017119	ENSSSCG00000017119	---	ENSSSCG00000017119	---	ENSSSCG00000017119	ENSSSCG00000017119	---	ENSSSCG00000017119
6	50413361	50413792	431	RRAS	---	RRAS	RRAS	---	ENSSSCG00000003183	---	ENSSSCG00000003183	ENSSSCG00000003183	---
GL893320.2	71018	71642	624	---	---	ENSSSCG00000016333	---	---	---	---	ENSSSCG00000016333	---	---
6	45538314	45539055	741	---	---	CIC	---	---	---	---	ENSSSCG00000003030	---	---
1	180746880	180747250	370	CLPX	---	CLPX	CLPX	---	ENSSSCG00000004927	---	ENSSSCG00000004927	ENSSSCG00000004927	---
12	5642588	5643440	852	---	SAP30BP	SAP30BP	---	---	---	ENSSSCG00000017205	ENSSSCG00000017205	---	---
GL896147.1	1822	2267	445	---	---	RRP7A	---	---	---	---	ENSSSCG00000027733	---	---
15	28042246	28043035	789	---	EN1	EN1	---	---	---	ENSSSCG00000015715	ENSSSCG00000015715	---	---
1	215901508	215902278	770	---	---	SYNE2	---	---	---	---	ENSSSCG00000005110	---	---
2	13404284	13404915	631	---	---	TNKS1BP1	---	---	---	---	ENSSSCG00000028527	---	---
2	148266657	148269225	2568	SLC35A4	SLC35A4	SLC35A4	SLC35A4	SLC35A4	ENSSSCG00000014367	ENSSSCG00000014367	ENSSSCG00000014367	ENSSSCG00000014367	ENSSSCG00000014367
8	89412014	89412598	584	---	GAB1	GAB1	---	---	---	ENSSSCG00000009048	ENSSSCG00000009048	---	---
7	29748102	29748633	531	---	RING1	RING1	---	RING1	---	ENSSSCG00000001477	ENSSSCG00000001477	---	ENSSSCG00000001477
1	267393482	267394221	739	---	---	TDRD7	---	---	---	---	ENSSSCG00000005364	---	---
7	63967906	63968742	836	---	ISLR	---	---	ISLR	---	ENSSSCG00000001910	---	---	ENSSSCG00000001910
12	62673732	62674193	461	---	---	ULK2	---	---	---	---	ENSSSCG00000018045	---	---
1	216796556	216797275	719	---	RHOJ	RHOJ	---	---	---	ENSSSCG00000022804	ENSSSCG00000022804	---	---
7	64342095	64342991	896	C15orf59	---	C15orf59	C15orf59	---	ENSSSCG00000001916	---	ENSSSCG00000001916	ENSSSCG00000001916	---
2	108921108	108921521	413	---	---	ENSSSCG00000014176	---	---	---	---	ENSSSCG00000014176	---	---
18	44552422	44554128	1706	---	KBTBD2	KBTBD2	---	---	---	ENSSSCG00000022464	ENSSSCG00000022464	---	---
8	1842229	1842755	526	---	LREAP1	LREAP1	---	LREAP1	---	ENSSSCG00000008701	ENSSSCG00000008701	---	ENSSSCG00000008701
7	80333787	80334725	938	---	---	GMPR2	---	---	---	---	ENSSSCG00000026947	---	---
7	28033590	28034014	424	---	---	---	AGPAT1	---	---	---	---	ENSSSCG00000001435	---
9	125668325	125669247	922	---	---	METTL13	---	---	---	---	ENSSSCG00000015483	---	---
X	46074553	46075173	620	---	---	---	---	CHST7	---	---	---	---	ENSSSCG00000012265
3	40869376	40870076	700	---	ENSSSCG00000007968	ENSSSCG00000007968	---	ENSSSCG00000007968	---	ENSSSCG00000007968	ENSSSCG00000007968	---	ENSSSCG00000007968
4	109052995	109054441	1446	---	GNRHR2	GNRHR2	---	RBM8A;GNRHR2	---	ENSSSCG00000006685	ENSSSCG00000006685	---	ENSSSCG00000028509;ENSSSCG00000006685
16	74334573	74334827	254	---	---	LARP1	---	---	---	---	ENSSSCG00000017069	---	---
6	4177242	4177951	709	KIAA0513	---	KIAA0513	KIAA0513	---	ENSSSCG00000002666	---	ENSSSCG00000002666	ENSSSCG00000002666	---
3	7843053	7843708	655	---	LRCH4	LRCH4	---	---	---	ENSSSCG00000007667	ENSSSCG00000007667	---	---
X	131904416	131905126	710	---	---	---	---	LDOC1	---	---	---	---	ENSSSCG00000012718
X	48190650	48191685	1035	---	---	PPP1R3F	---	---	---	---	ENSSSCG00000022584	---	---
12	19329965	19330712	747	TMUB2	TMUB2	TMUB2	---	---	ENSSSCG00000022837	ENSSSCG00000022837	ENSSSCG00000022837	---	---
3	104403435	104404753	1318	---	---	PKDCC	---	---	---	---	ENSSSCG00000008468	---	---
13	18709502	18710637	1135	TGFBR2	---	TGFBR2	TGFBR2	---	ENSSSCG00000011226	---	ENSSSCG00000011226	ENSSSCG00000011226	---
4	102859049	102859612	563	---	---	---	---	KIAA0907	---	---	---	---	ENSSSCG00000006504
17	22067263	22068127	864	---	JAG1	JAG1	---	---	---	ENSSSCG00000007067	ENSSSCG00000007067	---	---
GL892811.1	3106	3675	569	UPF2	---	UPF2	UPF2	---	ENSSSCG00000020909	---	ENSSSCG00000020909	ENSSSCG00000020909	---
3	119070704	119072415	1711	---	TMEM214	TMEM214	---	---	---	ENSSSCG00000008559	ENSSSCG00000008559	---	---
1	62812233	62813155	922	AKIRIN2	---	AKIRIN2	AKIRIN2	---	ENSSSCG00000004307	---	ENSSSCG00000004307	ENSSSCG00000004307	---
4	30675017	30675250	233	ENSSSCG00000021783	---	ENSSSCG00000021783	ENSSSCG00000021783	---	ENSSSCG00000021783	---	ENSSSCG00000021783	ENSSSCG00000021783	---
6	57970190	57970582	392	---	---	---	UBE2J2	---	---	---	---	ENSSSCG00000003334	---
2	146081997	146082723	726	---	---	KDM3B	---	---	---	---	ENSSSCG00000014331	---	---
16	74250715	74251319	604	---	CNOT8	CNOT8	---	---	---	ENSSSCG00000017067	ENSSSCG00000017067	---	---
9	24081842	24082626	784	---	CTSC	CTSC	---	CTSC	---	ENSSSCG00000014924	ENSSSCG00000014924	---	ENSSSCG00000014924
14	143089093	143090697	1604	---	TACC2	TACC2	---	TACC2	---	ENSSSCG00000028063	ENSSSCG00000028063	---	ENSSSCG00000028063
17	41895975	41896602	627	SNTA1	---	SNTA1	SNTA1	---	ENSSSCG00000007265	---	ENSSSCG00000007265	ENSSSCG00000007265	---
13	32700239	32701054	815	---	---	TMEM7	---	---	---	---	ENSSSCG00000028839	---	---
13	105445605	105446652	1047	---	PTX3	PTX3	---	PTX3	---	ENSSSCG00000011727	ENSSSCG00000011727	---	ENSSSCG00000011727
1	120002028	120002526	498	---	RAB8B	RAB8B	---	---	---	ENSSSCG00000026571	ENSSSCG00000026571	---	---
7	12190667	12192075	1408	---	DTNBP1	DTNBP1	---	DTNBP1	---	ENSSSCG00000001062	ENSSSCG00000001062	---	ENSSSCG00000001062
17	42873644	42874627	983	---	---	RALY	---	---	---	---	ENSSSCG00000007275	---	---
GL896279.1	2908	3474	566	---	DUS1L	DUS1L	---	---	---	ENSSSCG00000030022	ENSSSCG00000030022	---	---
1	284989823	284991155	1332	---	ENSSSCG00000005480	ENSSSCG00000005480	---	ENSSSCG00000005480	---	ENSSSCG00000005480	ENSSSCG00000005480	---	ENSSSCG00000005480
6	77051511	77052161	650	---	PAFAH2	PAFAH2	---	---	---	ENSSSCG00000024172	ENSSSCG00000024172	---	---
6	47247660	47248499	839	---	PRR2	PRR2	---	PRR2	---	ENSSSCG00000003090	ENSSSCG00000003090	---	ENSSSCG00000003090
3	42281740	42283762	2022	---	TSC2;PKD1	TSC2;PKD1	---	TSC2;PKD1	---	ENSSSCG00000008040;ENSSSCG00000008041	ENSSSCG00000008040;ENSSSCG00000008041	---	ENSSSCG00000008040;ENSSSCG00000008041
X	142239157	142239872	715	---	HCFC1	HCFC1	---	---	---	ENSSSCG00000012793	ENSSSCG00000012793	---	---
1	266611889	266612549	660	---	DCAF10	DCAF10	---	---	---	ENSSSCG00000005356	ENSSSCG00000005356	---	---
3	134081335	134081992	657	---	E2F6	E2F6	---	---	---	ENSSSCG00000026161	ENSSSCG00000026161	---	---
6	47208758	47210384	1626	---	BCAM	BCAM	---	BCAM	---	ENSSSCG00000020657	ENSSSCG00000020657	---	ENSSSCG00000020657
12	52601092	52601827	735	SMTNL2	---	SMTNL2	SMTNL2	---	ENSSSCG00000017885	---	ENSSSCG00000017885	ENSSSCG00000017885	---
6	44315291	44315895	604	---	---	MAP3K10	---	---	---	---	ENSSSCG00000028036	---	---
3	18361245	18362273	1028	---	---	ZNF48	---	---	---	---	ENSSSCG00000007801	---	---
1	16507109	16508072	963	---	ENSSSCG00000004082	ENSSSCG00000004082	---	---	---	ENSSSCG00000004082	ENSSSCG00000004082	---	---
5	66732829	66733895	1066	---	LTBR	LTBR	---	LTBR	---	ENSSSCG00000000706	ENSSSCG00000000706	---	ENSSSCG00000000706
5	5206817	5207767	950	---	MKL1	MKL1	---	---	---	ENSSSCG00000000075	ENSSSCG00000000075	---	---
10	46828602	46829282	680	---	---	---	ENSSSCG00000020757	---	---	---	---	ENSSSCG00000020757	---
4	102470288	102470789	501	SMG5	---	SMG5	SMG5	---	ENSSSCG00000006490	---	ENSSSCG00000006490	ENSSSCG00000006490	---
18	5599940	5600989	1049	---	GALNT11	GALNT11	---	GALNT11	---	ENSSSCG00000016430	ENSSSCG00000016430	---	ENSSSCG00000016430
15	92420995	92421712	717	---	---	HNRNPA3	---	---	---	---	ENSSSCG00000015988	---	---
2	16608376	16609225	849	ENSSSCG00000013244	---	ENSSSCG00000013244	ENSSSCG00000013244	---	ENSSSCG00000013244	---	ENSSSCG00000013244	ENSSSCG00000013244	---
GL893223.2	43525	45241	1716	---	---	PHLDB1	---	---	---	---	ENSSSCG00000024578	---	---
13	35927274	35928096	822	---	SEMA3B	SEMA3B	---	SEMA3B	---	ENSSSCG00000011400	ENSSSCG00000011400	---	ENSSSCG00000011400
X	142284432	142285562	1130	---	---	IRAK1	---	---	---	---	ENSSSCG00000012795	---	---
4	91575331	91575807	476	---	---	ENSSSCG00000006311	---	---	---	---	ENSSSCG00000006311	---	---
7	63070059	63070898	839	---	C15orf39	C15orf39	---	---	---	ENSSSCG00000001885	ENSSSCG00000001885	---	---
18	60990269	60991848	1579	---	ENSSSCG00000016776	ENSSSCG00000016776	---	---	---	ENSSSCG00000016776	ENSSSCG00000016776	---	---
4	113732279	113732871	592	---	---	PTGFRN	---	---	---	---	ENSSSCG00000006735	---	---
9	52721659	52722254	595	---	---	ARHGEF12	---	---	---	---	ENSSSCG00000015129	---	---
3	41094478	41095035	557	---	MRPL28	MRPL28	---	MRPL28	---	ENSSSCG00000007984	ENSSSCG00000007984	---	ENSSSCG00000007984
7	29759594	29760624	1030	LOC100155600;SLC39A7	---	LOC100155600;SLC39A7	LOC100155600	---	ENSSSCG00000001475;ENSSSCG00000030920	---	ENSSSCG00000001475;ENSSSCG00000030920	ENSSSCG00000001475	---
1	294010727	294011764	1037	---	---	DAB2IP	---	---	---	---	ENSSSCG00000005524	---	---
4	102291392	102292098	706	---	APOA1BP	APOA1BP	---	---	---	ENSSSCG00000006480	ENSSSCG00000006480	---	---
12	55838113	55839581	1468	---	PER1	PER1	---	---	---	ENSSSCG00000017983	ENSSSCG00000017983	---	---
3	41391530	41392312	782	WDR24	---	WDR24	---	---	ENSSSCG00000008007	---	ENSSSCG00000008007	---	---
6	77874175	77875726	1551	---	FAM46B	FAM46B	---	---	---	ENSSSCG00000003568	ENSSSCG00000003568	---	---
2	149473230	149473755	525	DIAPH1	---	DIAPH1	DIAPH1	---	ENSSSCG00000014387	---	ENSSSCG00000014387	ENSSSCG00000014387	---
18	5547096	5548478	1382	---	---	ENSSSCG00000020663	---	---	---	---	ENSSSCG00000020663	---	---
2	65200496	65200900	404	---	---	ENSSSCG00000013779	---	---	---	---	ENSSSCG00000013779	---	---
9	9173946	9175074	1128	---	---	UCP3	---	---	---	---	ENSSSCG00000014834	---	---
7	46949908	46950582	674	---	CLIC5	CLIC5	---	CLIC5	---	ENSSSCG00000001711	ENSSSCG00000001711	---	ENSSSCG00000001711
15	133799978	133801138	1160	PRKAG3	---	PRKAG3	PRKAG3	---	ENSSSCG00000016200	---	ENSSSCG00000016200	ENSSSCG00000016200	---
6	1057677	1059417	1740	TRAPPC2L	---	TRAPPC2L	---	---	ENSSSCG00000002646	---	ENSSSCG00000002646	---	---
11	21813691	21814309	618	---	---	ZC3H13	---	---	---	---	ENSSSCG00000009414	---	---
3	41303889	41304690	801	---	---	RAB11FIP3	---	---	---	---	ENSSSCG00000007994	---	---
14	80897879	80898238	359	---	ENSSSCG00000010283	ENSSSCG00000010283	---	ENSSSCG00000010283	---	ENSSSCG00000010283	ENSSSCG00000010283	---	ENSSSCG00000010283
2	117935263	117936222	959	---	---	ENSSSCG00000014190	---	---	---	---	ENSSSCG00000014190	---	---
6	46192389	46194138	1749	---	IRGQ	IRGQ	---	---	---	ENSSSCG00000030637	ENSSSCG00000030637	---	---
2	142441520	142442349	829	---	---	JADE2	---	---	---	---	ENSSSCG00000014303	---	---
JH118780.1	155855	156741	886	---	ENSSSCG00000025428	ENSSSCG00000025428	---	---	---	ENSSSCG00000025428	ENSSSCG00000025428	---	---
2	66210505	66211873	1368	IER2	IER2	IER2	---	---	ENSSSCG00000013753	ENSSSCG00000013753	ENSSSCG00000013753	---	---
17	36885859	36886789	930	---	ENSSSCG00000007161	ENSSSCG00000007161	---	---	---	ENSSSCG00000007161	ENSSSCG00000007161	---	---
14	43901418	43902224	806	---	UBE3B	UBE3B	---	---	---	ENSSSCG00000009933	ENSSSCG00000009933	---	---
2	58022804	58023892	1088	---	ZNF496	ZNF496	---	---	---	ENSSSCG00000013939	ENSSSCG00000013939	---	---
7	106553934	106554942	1008	---	GSTZ1	GSTZ1	---	GSTZ1	---	ENSSSCG00000002396	ENSSSCG00000002396	---	ENSSSCG00000002396
4	433612	434162	550	---	---	CYHR1	---	---	---	---	ENSSSCG00000027076	---	---
3	40990813	40991246	433	LUC7L	---	LUC7L	---	---	ENSSSCG00000007979	---	ENSSSCG00000007979	---	---
10	28620689	28621243	554	---	ENSSSCG00000010914	ENSSSCG00000010914	---	---	---	ENSSSCG00000010914	ENSSSCG00000010914	---	---
7	97362339	97362900	561	---	MPP5	MPP5	---	---	---	ENSSSCG00000002287	ENSSSCG00000002287	---	---
12	5197246	5197690	444	---	---	RNF157	---	---	---	---	ENSSSCG00000017186	---	---
13	35608558	35609592	1034	---	---	MON1A	---	---	---	---	ENSSSCG00000025791	---	---
13	217918699	217919992	1293	---	ENSSSCG00000012088	ENSSSCG00000012088	---	ENSSSCG00000012088	---	ENSSSCG00000012088	ENSSSCG00000012088	---	ENSSSCG00000012088
4	87368842	87370687	1845	CEBPD	CEBPD	CEBPD	CEBPD	SPIDR;CEBPD	ENSSSCG00000006276	ENSSSCG00000006276	ENSSSCG00000006276	ENSSSCG00000006276	ENSSSCG00000006277;ENSSSCG00000006276
7	104064323	104064872	549	---	MLH3	MLH3	---	---	---	ENSSSCG00000002378	ENSSSCG00000002378	---	---
6	47163954	47164821	867	---	BCL3	BCL3	---	BCL3	---	ENSSSCG00000027426	ENSSSCG00000027426	---	ENSSSCG00000027426
17	59381911	59382640	729	---	ATP9A	ATP9A	---	---	---	ENSSSCG00000007478	ENSSSCG00000007478	---	---
15	134515011	134516290	1279	---	---	OBSL1	---	---	---	---	ENSSSCG00000028052	---	---
1	299840480	299841167	687	---	ENSSSCG00000029141	ENSSSCG00000029141	---	ENSSSCG00000029141	---	ENSSSCG00000029141	ENSSSCG00000029141	---	ENSSSCG00000029141
6	2079187	2081556	2369	---	FBXO31	FBXO31	---	---	---	ENSSSCG00000002654	ENSSSCG00000002654	---	---
6	58115677	58117349	1672	---	DVL1	DVL1	---	---	---	ENSSSCG00000003342	ENSSSCG00000003342	---	---
6	52252289	52252736	447	---	---	PPP2R1A	---	---	---	---	ENSSSCG00000024413	---	---
2	149776414	149777002	588	---	---	---	RNF14	---	---	---	---	ENSSSCG00000014394	---
3	9690073	9691032	959	---	ENSSSCG00000027890	ENSSSCG00000027890	---	---	---	ENSSSCG00000027890	ENSSSCG00000027890	---	---
7	95232757	95233671	914	---	---	SPTB	---	---	---	---	ENSSSCG00000002277	---	---
14	145503213	145506080	2867	---	FAM53B	FAM53B	---	FAM53B	---	ENSSSCG00000010732	ENSSSCG00000010732	---	ENSSSCG00000010732
14	44741352	44741908	556	---	ENSSSCG00000027124	---	---	---	---	ENSSSCG00000027124	---	---	---
6	87940047	87940690	643	AKIRIN1	---	AKIRIN1	AKIRIN1	---	ENSSSCG00000003652	---	ENSSSCG00000003652	ENSSSCG00000003652	---
7	12903031	12904272	1241	---	ATXN1	ATXN1	---	---	---	ENSSSCG00000001065	ENSSSCG00000001065	---	---
GL895457.1	27	1055	1028	---	IFNAR2	IFNAR2	---	---	---	ENSSSCG00000026201	ENSSSCG00000026201	---	---
7	28057237	28058011	774	---	---	NOTCH4	---	---	---	---	ENSSSCG00000001440	---	---
15	134308542	134309154	612	---	ANKZF1;GLB1L	GLB1L	---	ANKZF1;GLB1L	---	ENSSSCG00000016212;ENSSSCG00000016213	ENSSSCG00000016213	---	ENSSSCG00000016212;ENSSSCG00000016213
8	40288822	40289942	1120	SLAIN2	---	SLAIN2	SLAIN2	---	ENSSSCG00000008821	---	ENSSSCG00000008821	ENSSSCG00000008821	---
3	59233731	59234604	873	---	ANKRD39	ANKRD39	---	ANKRD39	---	ENSSSCG00000008198	ENSSSCG00000008198	---	ENSSSCG00000008198
6	64592613	64594007	1394	---	---	KIF1B	---	---	---	---	ENSSSCG00000003401	---	---
10	63531732	63532703	971	---	ENSSSCG00000024021	ENSSSCG00000024021	---	---	---	ENSSSCG00000024021	ENSSSCG00000024021	---	---
2	4023067	4024301	1234	---	KDM2A	KDM2A	---	---	---	ENSSSCG00000029637	ENSSSCG00000029637	---	---
2	12885008	12885597	589	---	ZDHHC5	ZDHHC5	---	ZDHHC5	---	ENSSSCG00000013178	ENSSSCG00000013178	---	ENSSSCG00000013178
2	58720592	58721303	711	---	HOMER3	HOMER3	---	HOMER3	---	ENSSSCG00000013919	ENSSSCG00000013919	---	ENSSSCG00000013919
1	303252640	303253554	914	---	LRRC8A	LRRC8A	---	---	---	ENSSSCG00000005664	ENSSSCG00000005664	---	---
X	143913714	143915792	2078	---	MXRA5	MXRA5	---	---	---	ENSSSCG00000012832	ENSSSCG00000012832	---	---
2	12885894	12886575	681	---	---	ZDHHC5	---	---	---	---	ENSSSCG00000013178	---	---
18	50059325	50059965	640	HOXA6	---	HOXA6	---	---	ENSSSCG00000016702	---	ENSSSCG00000016702	---	---
3	39794895	39797302	2407	---	CREBBP	CREBBP	---	---	---	ENSSSCG00000007951	ENSSSCG00000007951	---	---
14	82592933	82593426	493	SYNPO2L	---	SYNPO2L	---	---	ENSSSCG00000010303	---	ENSSSCG00000010303	---	---
3	44136111	44136504	393	WNK2	---	WNK2	WNK2	---	ENSSSCG00000028103	---	ENSSSCG00000028103	ENSSSCG00000028103	---
7	43378101	43379117	1016	---	GLTSCR1L	GLTSCR1L	---	---	---	ENSSSCG00000001646	ENSSSCG00000001646	---	---
3	53962228	53963124	896	---	NHE-2	NHE-2	---	NHE-2	---	ENSSSCG00000008153	ENSSSCG00000008153	---	ENSSSCG00000008153
2	65350436	65350954	518	PRKACA	---	PRKACA	PRKACA	---	ENSSSCG00000013771	---	ENSSSCG00000013771	ENSSSCG00000013771	---
1	284829656	284830397	741	---	POLE3	POLE3	---	---	---	ENSSSCG00000005478	ENSSSCG00000005478	---	---
13	202700836	202701481	645	---	---	USP16	---	---	---	---	ENSSSCG00000027594	---	---
17	43582767	43584135	1368	---	TRPC4AP	TRPC4AP	---	TRPC4AP	---	ENSSSCG00000007289	ENSSSCG00000007289	---	ENSSSCG00000007289
6	58109071	58109818	747	---	CPTP	CPTP	---	---	---	ENSSSCG00000003340	ENSSSCG00000003340	---	---
9	2617279	2618292	1013	---	OLFML1	OLFML1	---	---	---	ENSSSCG00000030012	ENSSSCG00000030012	---	---
12	1437604	1439070	1466	---	ENTHD2	ENTHD2	---	ENTHD2	---	ENSSSCG00000028593	ENSSSCG00000028593	---	ENSSSCG00000028593
2	28156863	28157469	606	---	CD44	CD44	---	CD44	---	ENSSSCG00000013297	ENSSSCG00000013297	---	ENSSSCG00000013297
1	313808026	313808824	798	---	MBF1	MBF1	---	MBF1	---	ENSSSCG00000005833	ENSSSCG00000005833	---	ENSSSCG00000005833
13	142336294	142336813	519	---	---	---	DLG1	---	---	---	---	ENSSSCG00000011833	---
17	36284826	36286029	1203	---	ENSSSCG00000007147	ENSSSCG00000007147	---	---	---	ENSSSCG00000007147	ENSSSCG00000007147	---	---
3	15664452	15665704	1252	---	ENSSSCG00000026457	ENSSSCG00000026457	---	---	---	ENSSSCG00000026457	ENSSSCG00000026457	---	---
1	9475509	9475874	365	SOD2	---	SOD2	SOD2	---	ENSSSCG00000029876	---	ENSSSCG00000029876	ENSSSCG00000029876	---
6	58859148	58859541	393	---	---	FAM213B	---	---	---	---	ENSSSCG00000026554	---	---
7	61047102	61047911	809	---	ENSSSCG00000001863	ENSSSCG00000001863	---	ENSSSCG00000001863	---	ENSSSCG00000001863	ENSSSCG00000001863	---	ENSSSCG00000001863
3	18706416	18707004	588	---	TUFM	TUFM	---	TUFM	---	ENSSSCG00000007803	ENSSSCG00000007803	---	ENSSSCG00000007803
17	40365282	40366583	1301	---	MYLK2	MYLK2	---	---	---	ENSSSCG00000007231	ENSSSCG00000007231	---	---
2	17490842	17491615	773	---	---	DGKZ	---	---	---	---	ENSSSCG00000013259	---	---
13	31101235	31101521	286	---	---	CLEC3B	---	---	---	---	ENSSSCG00000011299	---	---
6	50352989	50353432	443	NOSIP	---	NOSIP	NOSIP	---	ENSSSCG00000029154	---	ENSSSCG00000029154	ENSSSCG00000029154	---
3	41724513	41725542	1029	---	CRAMP1L	CRAMP1L	---	---	---	ENSSSCG00000008026	ENSSSCG00000008026	---	---
17	49672306	49672963	657	---	---	ENSSSCG00000007361	ENSSSCG00000007361	---	---	---	ENSSSCG00000007361	ENSSSCG00000007361	---
7	121206960	121208082	1122	---	BTBD7	BTBD7	---	---	---	ENSSSCG00000002461	ENSSSCG00000002461	---	---
1	22134288	22135554	1266	---	EPM2A	EPM2A	---	---	---	ENSSSCG00000004122	ENSSSCG00000004122	---	---
6	51715430	51716293	863	---	CH242-204P3.4	CH242-204P3.4	---	CH242-204P3.4	---	ENSSSCG00000022906	ENSSSCG00000022906	---	ENSSSCG00000022906
2	3744033	3744939	906	CDK2AP2	---	CDK2AP2	CDK2AP2	---	ENSSSCG00000012902	---	ENSSSCG00000012902	ENSSSCG00000012902	---
5	63669659	63670226	567	---	LRP6	LRP6	---	---	---	ENSSSCG00000000625	ENSSSCG00000000625	---	---
3	125746255	125748253	1998	RHOB	RHOB	RHOB	RHOB	RHOB	ENSSSCG00000008598	ENSSSCG00000008598	ENSSSCG00000008598	ENSSSCG00000008598	ENSSSCG00000008598
GL893088.1	46024	47885	1861	---	---	ANKRD10	---	---	---	---	ENSSSCG00000009548	---	---
6	44647444	44648095	651	---	C19orf54	---	---	C19orf54	---	ENSSSCG00000002999	---	---	ENSSSCG00000002999
1	303110149	303110685	536	---	ZER1	ZER1	---	---	---	ENSSSCG00000005659	ENSSSCG00000005659	---	---
3	55068443	55068789	346	---	---	MAP4K4	---	---	---	---	ENSSSCG00000008164	---	---
2	81860612	81861909	1297	---	---	FAM193B	---	---	---	---	ENSSSCG00000014038	---	---
6	58859573	58859849	276	FAM213B	---	FAM213B	---	---	ENSSSCG00000026554	---	ENSSSCG00000026554	---	---
14	46293330	46293915	585	---	---	MYO18B	---	---	---	---	ENSSSCG00000009957	---	---
12	5386042	5386750	708	---	TEN1	TEN1	---	---	---	ENSSSCG00000017194	ENSSSCG00000017194	---	---
13	47768378	47769025	647	---	---	PTPRG	---	---	---	---	ENSSSCG00000011485	---	---
13	3520468	3521681	1213	GALNTL2	---	GALNTL2	GALNTL2	---	ENSSSCG00000011195	---	ENSSSCG00000011195	ENSSSCG00000011195	---
18	15109278	15110625	1347	---	---	CALD1	---	---	---	---	ENSSSCG00000016535	---	---
X	6534688	6537819	3131	---	TBL1Y	TBL1Y	---	TBL1Y	---	ENSSSCG00000012102	ENSSSCG00000012102	---	ENSSSCG00000012102
3	41295298	41296297	999	---	CAPN15	CAPN15	---	CAPN15	---	ENSSSCG00000007993	ENSSSCG00000007993	---	ENSSSCG00000007993
2	59035606	59036294	688	---	FKBP8	FKBP8	---	FKBP8	---	ENSSSCG00000013905	ENSSSCG00000013905	---	ENSSSCG00000013905
2	74811492	74812085	593	---	---	PLIN4	---	---	---	---	ENSSSCG00000013512	---	---
14	30092714	30093380	666	---	---	---	---	SCARB1	---	---	---	---	ENSSSCG00000009759
1	89962661	89963051	390	---	---	HDAC2	HDAC2	---	---	---	ENSSSCG00000004432	ENSSSCG00000004432	---
12	49723545	49724019	474	SLC43A2	---	SLC43A2	SLC43A2	---	ENSSSCG00000024108	---	ENSSSCG00000024108	ENSSSCG00000024108	---
2	142687233	142687969	736	---	---	TXNDC15	---	---	---	---	ENSSSCG00000026106	---	---
9	79178731	79179332	601	---	---	RBM48	---	---	---	---	ENSSSCG00000015315	---	---
6	2076966	2077720	754	---	---	FBXO31	---	---	---	---	ENSSSCG00000002654	---	---
3	55610368	55611532	1164	---	CNOT11	CNOT11	---	CNOT11	---	ENSSSCG00000008167	ENSSSCG00000008167	---	ENSSSCG00000008167
9	133932823	133933428	605	ACBD6	---	ACBD6	ACBD6	---	ENSSSCG00000015534	---	ENSSSCG00000015534	ENSSSCG00000015534	---
4	88441784	88442474	690	---	METTL11B	METTL11B	---	METTL11B	---	ENSSSCG00000006281	ENSSSCG00000006281	---	ENSSSCG00000006281
12	22507450	22508371	921	---	---	MSL1	---	---	---	---	ENSSSCG00000017476	---	---
7	95195052	95196612	1560	---	SPTB	SPTB	---	---	---	ENSSSCG00000002277	ENSSSCG00000002277	---	---
13	216923260	216923849	589	---	---	ENSSSCG00000025525	---	---	---	---	ENSSSCG00000025525	---	---
8	41283560	41284894	1334	---	---	LRRC66	---	---	---	---	ENSSSCG00000008832	---	---
5	41169267	41169728	461	---	ENSSSCG00000023758	ENSSSCG00000023758	---	---	---	ENSSSCG00000023758	ENSSSCG00000023758	---	---
7	36142193	36143713	1520	---	PPARD	PPARD	---	PPARD	---	ENSSSCG00000001539	ENSSSCG00000001539	---	ENSSSCG00000001539
6	58158310	58159098	788	---	SSU72	SSU72	---	SSU72	---	ENSSSCG00000003348	ENSSSCG00000003348	---	ENSSSCG00000003348
GL896498.1	13003	14613	1610	---	GJA4	GJA4	---	---	---	ENSSSCG00000021509	ENSSSCG00000021509	---	---
3	51834336	51835305	969	TGFBRAP1	---	TGFBRAP1	TGFBRAP1	---	ENSSSCG00000024636	---	ENSSSCG00000024636	ENSSSCG00000024636	---
13	166938573	166939247	674	---	ZBTB11	ZBTB11	---	---	---	ENSSSCG00000011953	ENSSSCG00000011953	---	---
1	310068636	310069585	949	---	RBFA	RBFA	---	---	---	ENSSSCG00000005773	ENSSSCG00000005773	---	---
4	1040211	1041116	905	---	---	ENSSSCG00000006954	---	---	---	---	ENSSSCG00000006954	---	---
5	35681811	35682103	292	---	---	---	ENSSSCG00000030014	---	---	---	---	ENSSSCG00000030014	---
6	50422774	50425840	3066	---	---	SCAF1	---	---	---	---	ENSSSCG00000003182	---	---
1	293631144	293632034	890	---	GGTA1	GGTA1	---	---	---	ENSSSCG00000005518	ENSSSCG00000005518	---	---
11	1543377	1544182	805	---	---	ENSSSCG00000021976	---	---	---	---	ENSSSCG00000021976	---	---
6	77097979	77098878	899	---	---	EXTL1	---	---	---	---	ENSSSCG00000029558	---	---
13	215576249	215577293	1044	---	C2CD2	C2CD2	---	---	---	ENSSSCG00000025821	ENSSSCG00000025821	---	---
6	108838627	108839888	1261	---	---	GAREM	---	---	---	---	ENSSSCG00000003731	---	---
14	49806143	49806465	322	ENSSSCG00000025869	---	ENSSSCG00000025869	ENSSSCG00000025869	---	ENSSSCG00000025869	---	ENSSSCG00000025869	ENSSSCG00000025869	---
13	20829387	20830264	877	---	UBP1	UBP1	---	---	---	ENSSSCG00000011235	ENSSSCG00000011235	---	---
GL893223.2	24073	24408	335	---	---	PHLDB1	---	---	---	---	ENSSSCG00000024578	---	---
5	93656705	93657296	591	NUDT4	---	NUDT4	NUDT4	---	ENSSSCG00000020903	---	ENSSSCG00000020903	ENSSSCG00000020903	---
7	128643243	128644758	1515	---	SLC25A29	SLC25A29	---	SLC25A29	---	ENSSSCG00000002520	ENSSSCG00000002520	---	ENSSSCG00000002520
14	51005499	51006143	644	---	---	SMTN	---	---	---	---	ENSSSCG00000010017	---	---
6	50594589	50595268	679	PTOV1	---	PTOV1	---	---	ENSSSCG00000003196	---	ENSSSCG00000003196	---	---
13	32213247	32213796	549	---	---	FYCO1	---	---	---	---	ENSSSCG00000011317	---	---
18	6873934	6874911	977	---	GIMAP1	GIMAP1	---	---	---	ENSSSCG00000016451	ENSSSCG00000016451	---	---
1	8536881	8538384	1503	---	---	ENSSSCG00000004037	---	---	---	---	ENSSSCG00000004037	---	---
15	133668266	133669329	1063	---	PLCD4	PLCD4	---	PLCD4	---	ENSSSCG00000016192	ENSSSCG00000016192	---	ENSSSCG00000016192
17	49518780	49520013	1233	---	---	CHD9	---	---	---	---	ENSSSCG00000007360	---	---
14	34013610	34014073	463	PPP1CC	---	PPP1CC	PPP1CC	---	ENSSSCG00000009828	---	ENSSSCG00000009828	ENSSSCG00000009828	---
1	126390840	126391761	921	---	---	POLR2M	---	---	---	---	ENSSSCG00000030605	---	---
6	48928562	48930239	1677	GLTSCR1	---	GLTSCR1	---	---	ENSSSCG00000022302	---	ENSSSCG00000022302	---	---
3	42210832	42211621	789	---	---	ZNF598	---	---	---	---	ENSSSCG00000023400	---	---
17	36230412	36231343	931	---	AP5S1	AP5S1	---	---	---	ENSSSCG00000023811	ENSSSCG00000023811	---	---
8	3246321	3249770	3449	---	---	KIAA0232	---	---	---	---	ENSSSCG00000008713	---	---
1	126385864	126386406	542	---	POLR2M	POLR2M	---	---	---	ENSSSCG00000030605	ENSSSCG00000030605	---	---
12	26373775	26375531	1756	PPP1R9B	---	PPP1R9B	PPP1R9B	---	ENSSSCG00000017584	---	ENSSSCG00000017584	ENSSSCG00000017584	---
5	69480442	69480923	481	---	---	---	TEAD4	---	---	---	---	ENSSSCG00000000736	---
11	86391853	86392712	859	---	ADPRHL1	ADPRHL1	---	ADPRHL1	---	ENSSSCG00000024103	ENSSSCG00000024103	---	ENSSSCG00000024103
GL896183.1	86614	88276	1662	HNRNPH2	HNRNPH2	HNRNPH2	---	---	ENSSSCG00000021128	ENSSSCG00000021128	ENSSSCG00000021128	---	---
9	7054569	7055240	671	STIM1	---	STIM1	STIM1	---	ENSSSCG00000014792	---	ENSSSCG00000014792	ENSSSCG00000014792	---
7	62712092	62713382	1290	IMP3	IMP3	IMP3	IMP3	IMP3	ENSSSCG00000001876	ENSSSCG00000001876	ENSSSCG00000001876	ENSSSCG00000001876	ENSSSCG00000001876
6	88401487	88401937	450	---	MACF1	MACF1	---	---	---	ENSSSCG00000003654	ENSSSCG00000003654	---	---
16	78303010	78303493	483	---	---	TNIP1	---	---	---	---	ENSSSCG00000017091	---	---
4	16544668	16545881	1213	---	---	ENSSSCG00000030799	---	---	---	---	ENSSSCG00000030799	---	---
1	303173129	303174054	925	---	ENDOG	C9orf114;ENDOG	---	---	---	ENSSSCG00000005661	ENSSSCG00000005662;ENSSSCG00000005661	---	---
6	77864447	77865025	578	---	TRNP1	---	---	TRNP1	---	ENSSSCG00000027325	---	---	ENSSSCG00000027325
X	143478664	143480453	1789	---	IKBKG	IKBKG	---	IKBKG	---	ENSSSCG00000012825	ENSSSCG00000012825	---	ENSSSCG00000012825
12	46924332	46924837	505	---	---	ENSSSCG00000017773	---	---	---	---	ENSSSCG00000017773	---	---
6	45533741	45534552	811	---	CIC	CIC	---	---	---	ENSSSCG00000003030	ENSSSCG00000003030	---	---
1	204917779	204918424	645	---	---	MAPK1IP1L	---	---	---	---	ENSSSCG00000005054	---	---
14	7697941	7698525	584	PEBP4	---	PEBP4	PEBP4	---	ENSSSCG00000009631	---	ENSSSCG00000009631	ENSSSCG00000009631	---
12	23049216	23050233	1017	---	ERBB2	ERBB2	---	ERBB2	---	ENSSSCG00000017497	ENSSSCG00000017497	---	ENSSSCG00000017497
17	37201416	37201886	470	---	PCED1A	PCED1A	---	PCED1A	---	ENSSSCG00000007168	ENSSSCG00000007168	---	ENSSSCG00000007168
3	33141995	33143094	1099	---	---	CIITA	---	---	---	---	ENSSSCG00000007901	---	---
3	9466544	9467435	891	SH2B2	---	SH2B2	SH2B2	---	ENSSSCG00000007682	---	ENSSSCG00000007682	ENSSSCG00000007682	---
6	54416373	54417162	789	---	---	PPP6R1	---	---	---	---	ENSSSCG00000003301	---	---
6	4160956	4161848	892	---	KIAA0513	KIAA0513	---	---	---	ENSSSCG00000002666	ENSSSCG00000002666	---	---
7	80864088	80864661	573	---	THTPA	THTPA	---	---	---	ENSSSCG00000002016	ENSSSCG00000002016	---	---
13	216927008	216927662	654	---	---	ENSSSCG00000025525	---	---	---	---	ENSSSCG00000025525	---	---
5	14105273	14106537	1264	---	CKAP4	CKAP4	---	---	---	ENSSSCG00000000171	ENSSSCG00000000171	---	---
7	33616701	33617152	451	---	---	DST	---	---	---	---	ENSSSCG00000001499	---	---
13	33487310	33487961	651	---	---	SCAP	---	---	---	---	ENSSSCG00000026281	---	---
6	55575129	55575942	813	---	---	ZNF787	---	---	---	---	ENSSSCG00000003317	---	---
18	55567868	55568460	592	OGDH	---	OGDH	OGDH	---	ENSSSCG00000016743	---	ENSSSCG00000016743	ENSSSCG00000016743	---
2	74861033	74861380	347	---	---	UBXN6	---	---	---	---	ENSSSCG00000013510	---	---
3	140468496	140469277	781	---	ADI1	ADI1	---	ADI1	---	ENSSSCG00000029161	ENSSSCG00000029161	---	ENSSSCG00000029161
3	17549645	17550168	523	---	---	FUS	---	---	---	---	ENSSSCG00000030798	---	---
18	18577308	18578655	1347	---	PODXL	PODXL	---	---	---	ENSSSCG00000016548	ENSSSCG00000016548	---	---
15	153030443	153031385	942	---	HDAC4	HDAC4	---	---	---	ENSSSCG00000024777	ENSSSCG00000024777	---	---
14	84021828	84022776	948	---	ZNF503	ZNF503	---	---	---	ENSSSCG00000010322	ENSSSCG00000010322	---	---
3	55841011	55841347	336	RPL31	---	RPL31	RPL31	---	ENSSSCG00000008170	---	ENSSSCG00000008170	ENSSSCG00000008170	---
1	183919399	183919880	481	FEM1B	---	FEM1B	---	---	ENSSSCG00000022419	---	ENSSSCG00000022419	---	---
4	36665167	36665677	510	---	---	FZD6	---	---	---	---	ENSSSCG00000006052	---	---
3	38930205	38930716	511	---	---	NMRAL1	---	---	---	---	ENSSSCG00000007943	---	---
6	82716911	82718047	1136	---	IQCC	IQCC	---	IQCC	---	ENSSSCG00000003610	ENSSSCG00000003610	---	ENSSSCG00000003610
12	21053657	21054594	937	---	---	CNP	---	---	---	---	ENSSSCG00000017420	---	---
3	41376428	41377039	611	RHBDL1	RHOT2	RHOT2;RHBDL1	---	RHOT2	ENSSSCG00000007998	ENSSSCG00000007997	ENSSSCG00000007997;ENSSSCG00000007998	---	ENSSSCG00000007997
3	43494184	43495133	949	---	ENSSSCG00000030204	ENSSSCG00000030204	---	---	---	ENSSSCG00000030204	ENSSSCG00000030204	---	---
4	104005240	104006106	866	---	---	ADAR	---	---	---	---	ENSSSCG00000006543	---	---
13	155778280	155779036	756	NAA50	---	NAA50	NAA50	---	ENSSSCG00000011917	---	ENSSSCG00000011917	ENSSSCG00000011917	---
6	39418733	39419633	900	KIAA0355	---	KIAA0355	---	---	ENSSSCG00000002872	---	ENSSSCG00000002872	---	---
2	66256678	66257573	895	---	---	NACC1	---	---	---	---	ENSSSCG00000013751	---	---
GL896343.1	4419	5814	1395	---	---	ARHGEF40	---	---	---	---	ENSSSCG00000023857	---	---
10	52884458	52884925	467	---	PRPF18	PRPF18	---	---	---	ENSSSCG00000026354	ENSSSCG00000026354	---	---
12	54039343	54039957	614	OMC	---	OMC	RNF167;OMC	---	ENSSSCG00000017907	---	ENSSSCG00000017907	ENSSSCG00000017906;ENSSSCG00000017907	---
1	87146437	87147026	589	---	FYN	FYN	---	FYN	---	ENSSSCG00000004421	ENSSSCG00000004421	---	ENSSSCG00000004421
17	15889103	15889583	480	---	---	TRMT6	---	---	---	---	ENSSSCG00000007046	---	---
2	66505053	66506946	1893	JUNB	JUNB	JUNB	JUNB	JUNB	ENSSSCG00000013735	ENSSSCG00000013735	ENSSSCG00000013735	ENSSSCG00000013735	ENSSSCG00000013735
9	115756449	115757117	668	---	---	SRPK2	---	SRPK2	---	---	ENSSSCG00000026110	---	ENSSSCG00000026110
13	189552006	189552606	600	---	---	HSPA13	---	---	---	---	ENSSSCG00000012007	---	---
2	77491321	77492527	1206	---	---	---	---	MED16	---	---	---	---	ENSSSCG00000013416
2	74794192	74794888	696	---	---	LRG1	---	---	---	---	ENSSSCG00000013514	---	---
7	34181714	34182282	568	---	---	DAXX	---	---	---	---	ENSSSCG00000001509	---	---
14	140504599	140505530	931	---	---	EIF3A	---	---	---	---	ENSSSCG00000010679	---	---
10	28304866	28305665	799	---	IGFN1	IGFN1	---	IGFN1	---	ENSSSCG00000030134	ENSSSCG00000030134	---	ENSSSCG00000030134
9	51185129	51185760	631	---	---	BCL9L	---	---	---	---	ENSSSCG00000015099	---	---
GL896432.1	2432	3404	972	---	RRAD	RRAD	---	---	---	ENSSSCG00000021595	ENSSSCG00000021595	---	---
14	54484001	54485078	1077	---	---	ENSSSCG00000010110	---	---	---	---	ENSSSCG00000010110	---	---
2	66641322	66641757	435	ASNA1	---	ASNA1	ASNA1	---	ENSSSCG00000013728	---	ENSSSCG00000013728	ENSSSCG00000013728	---
13	20264801	20265215	414	---	CMTM6	CMTM6	---	---	---	ENSSSCG00000021223	ENSSSCG00000021223	---	---
2	77061109	77062096	987	---	---	DOT1L	---	---	---	---	ENSSSCG00000013457	---	---
8	1115142	1116018	876	---	TNIP2	TNIP2	---	TNIP2	---	ENSSSCG00000008691	ENSSSCG00000008691	---	ENSSSCG00000008691
9	144950146	144950895	749	---	RCOR3	RCOR3	---	---	---	ENSSSCG00000028293	ENSSSCG00000028293	---	---
10	36303550	36304215	665	---	SIGMAR1	SIGMAR1	---	---	---	ENSSSCG00000029899	ENSSSCG00000029899	---	---
4	91907338	91908439	1101	---	---	POGK	---	---	---	---	ENSSSCG00000006319	---	---
6	122000789	122001413	624	---	---	ADGRL2	---	---	---	---	ENSSSCG00000003761	---	---
2	8543864	8547246	3382	AHNAK	---	AHNAK	AHNAK	---	ENSSSCG00000027969	---	ENSSSCG00000027969	ENSSSCG00000027969	---
14	13709799	13710371	572	---	EXTL3	EXTL3	---	---	---	ENSSSCG00000009680	ENSSSCG00000009680	---	---
6	60035775	60036486	711	---	---	C1orf174	---	---	---	---	ENSSSCG00000003363	---	---
1	303165800	303166437	637	---	TBC1D13	TBC1D13	---	---	---	ENSSSCG00000005660	ENSSSCG00000005660	---	---
6	43122707	43124390	1683	---	---	ACTN4	---	---	---	---	ENSSSCG00000002965	---	---
14	82661937	82663792	1855	---	---	---	---	CAMK2G	---	---	---	---	ENSSSCG00000010311
15	154997758	154998687	929	---	---	MTERF4	---	---	---	---	ENSSSCG00000016380	---	---
17	66129342	66129825	483	---	STX16	STX16	---	STX16	---	ENSSSCG00000007516	ENSSSCG00000007516	---	ENSSSCG00000007516
13	16458428	16459041	613	---	AZI2	AZI2	---	---	---	ENSSSCG00000028258	ENSSSCG00000028258	---	---
17	36197994	36198766	772	---	---	MAVS	---	---	---	---	ENSSSCG00000007143	---	---
3	41078718	41079905	1187	---	---	AXIN1	---	---	---	---	ENSSSCG00000023204	---	---
14	55048616	55049612	996	---	---	ARVCF	---	---	---	---	ENSSSCG00000010133	---	---
5	14285980	14287417	1437	---	NUAK1	NUAK1	---	---	---	ENSSSCG00000027055	ENSSSCG00000027055	---	---
1	299478416	299479053	637	---	ARPC5L	ARPC5L	---	ARPC5L	---	ENSSSCG00000005596	ENSSSCG00000005596	---	ENSSSCG00000005596
6	484087	485483	1396	---	CHMP1A	CHMP1A	---	CHMP1A	---	ENSSSCG00000023677	ENSSSCG00000023677	---	ENSSSCG00000023677
6	82784781	82785307	526	---	---	BSDC1	---	---	---	---	ENSSSCG00000026392	---	---
7	54475703	54476203	500	---	---	---	ZFAND6	---	---	---	---	ENSSSCG00000001779	---
3	59513703	59514878	1175	---	CNNM4	CNNM4	---	---	---	ENSSSCG00000008202	ENSSSCG00000008202	---	---
4	107030453	107032129	1676	---	POGZ	POGZ	---	---	---	ENSSSCG00000006622	ENSSSCG00000006622	---	---
4	79150845	79152711	1866	CHD7	---	CHD7	---	---	ENSSSCG00000006231	---	ENSSSCG00000006231	---	---
GL896552.1	1369	1887	518	---	ITGB1BP2	ITGB1BP2	---	---	---	ENSSSCG00000022209	ENSSSCG00000022209	---	---
9	127653167	127653727	560	---	---	KLHL20	---	---	---	---	ENSSSCG00000015497	---	---
7	10817461	10818788	1327	---	CD83	CD83	---	CD83	---	ENSSSCG00000021576	ENSSSCG00000021576	---	ENSSSCG00000021576
18	9654190	9654525	335	---	---	NDUFB2	---	---	---	---	ENSSSCG00000016495	---	---
13	37278363	37279008	645	---	PARP3	PARP3	---	---	---	ENSSSCG00000023033	ENSSSCG00000023033	---	---
6	58094280	58095318	1038	---	CPSF3L	CPSF3L	---	---	---	ENSSSCG00000003339	ENSSSCG00000003339	---	---
11	72161475	72162431	956	---	DNAJC3	DNAJC3	---	DNAJC3	---	ENSSSCG00000026082	ENSSSCG00000026082	---	ENSSSCG00000026082
8	81905822	81906377	555	---	ENSSSCG00000028236	ENSSSCG00000028236	---	---	---	ENSSSCG00000028236	ENSSSCG00000028236	---	---
14	153219877	153220334	457	---	---	ZNF511	---	---	---	---	ENSSSCG00000010774	---	---
1	161527714	161528618	904	---	---	NFATC1	---	---	---	---	ENSSSCG00000004856	---	---
6	64851359	64851997	638	CASZ1	---	CASZ1	CASZ1	---	ENSSSCG00000003407	---	ENSSSCG00000003407	ENSSSCG00000003407	---
12	19212353	19213106	753	GRN	---	GRN	---	---	ENSSSCG00000017355	---	ENSSSCG00000017355	---	---
2	50765679	50766590	911	---	ENSSSCG00000013402	ENSSSCG00000013402	---	---	---	ENSSSCG00000013402	ENSSSCG00000013402	---	---
7	27472450	27473444	994	BAT4	---	BAT4	BAT4	---	ENSSSCG00000001413	---	ENSSSCG00000001413	ENSSSCG00000001413	---
1	308859339	308862033	2694	---	---	CAMSAP1	---	---	---	---	ENSSSCG00000005753	---	---
2	65177511	65178003	492	---	DNAJB1	DNAJB1	---	DNAJB1	---	ENSSSCG00000013784	ENSSSCG00000013784	---	ENSSSCG00000013784
JH118489.1	81110	81695	585	DAG1	---	DAG1	---	---	ENSSSCG00000030708	---	ENSSSCG00000030708	---	---
4	752976	753662	686	---	---	---	MAF1	---	---	---	---	ENSSSCG00000005915	---
1	294000897	294002081	1184	---	DAB2IP	DAB2IP	---	---	---	ENSSSCG00000005524	ENSSSCG00000005524	---	---
15	61465116	61466204	1088	---	---	PURG	---	---	---	---	ENSSSCG00000029929	---	---
13	42431030	42431834	804	---	ARHGEF3	ARHGEF3	---	---	---	ENSSSCG00000030359	ENSSSCG00000030359	---	---
2	51975185	51976904	1719	ZBED5	ZBED5	ZBED5	---	---	ENSSSCG00000013404	ENSSSCG00000013404	ENSSSCG00000013404	---	---
11	73511938	73512793	855	MBNL2	---	MBNL2	---	---	ENSSSCG00000009505	---	ENSSSCG00000009505	---	---
6	83594356	83594884	528	---	---	ENSSSCG00000025344	---	---	---	---	ENSSSCG00000025344	---	---
3	84325278	84326001	723	---	---	---	ENSSSCG00000028100	---	---	---	---	ENSSSCG00000028100	---
5	9092317	9092701	384	---	---	MYH9	---	---	---	---	ENSSSCG00000000145	---	---
4	1046381	1047422	1041	---	ENSSSCG00000006954	ENSSSCG00000006954	---	ENSSSCG00000006954	---	ENSSSCG00000006954	ENSSSCG00000006954	---	ENSSSCG00000006954
3	119955766	119957797	2031	KIF3C	---	KIF3C	---	---	ENSSSCG00000008574	---	ENSSSCG00000008574	---	---
1	313853737	313855778	2041	---	FAM69B	FAM69B	---	---	---	ENSSSCG00000005837	ENSSSCG00000005837	---	---
3	34778223	34778945	722	---	CARHSP1	CARHSP1	---	---	---	ENSSSCG00000026710	ENSSSCG00000026710	---	---
3	62024689	62025610	921	ATOH8	---	ATOH8	ATOH8	---	ENSSSCG00000008230	---	ENSSSCG00000008230	ENSSSCG00000008230	---
7	129461041	129462046	1005	ZNF839	---	ZNF839	ZNF839	---	ENSSSCG00000002532	---	ENSSSCG00000002532	ENSSSCG00000002532	---
17	49504059	49505266	1207	---	CHD9	CHD9	---	---	---	ENSSSCG00000007360	ENSSSCG00000007360	---	---
4	12778637	12779646	1009	---	MYC	MYC	---	MYC	---	ENSSSCG00000005965	ENSSSCG00000005965	---	ENSSSCG00000005965
1	250029766	250031479	1713	KLF9	---	KLF9	KLF9	---	ENSSSCG00000021646	---	ENSSSCG00000021646	ENSSSCG00000021646	---
15	134525449	134526790	1341	---	---	OBSL1	---	---	---	---	ENSSSCG00000028052	---	---
15	147708516	147709089	573	---	---	ATG16L1	---	---	---	---	ENSSSCG00000016300	---	---
4	107360056	107361529	1473	---	---	---	SEMA6C	---	---	---	---	ENSSSCG00000006635	---
8	5780626	5781216	590	---	---	LYAR	---	---	---	---	ENSSSCG00000008729	---	---
2	61026097	61026578	481	FAM32A	---	FAM32A	FAM32A	---	ENSSSCG00000013855	---	ENSSSCG00000013855	ENSSSCG00000013855	---
3	6692894	6694087	1193	---	ENSSSCG00000007622;BUD31	ENSSSCG00000007622;BUD31	---	BUD31	---	ENSSSCG00000007622;ENSSSCG00000007623	ENSSSCG00000007622;ENSSSCG00000007623	---	ENSSSCG00000007623
1	302294776	302295482	706	---	---	ST6GALNAC6	---	---	---	---	ENSSSCG00000005623	---	---
X	142049646	142050940	1294	ABCD1	---	ABCD1	ABCD1;BCAP31	---	ENSSSCG00000012779	---	ENSSSCG00000012779	ENSSSCG00000012779;ENSSSCG00000012772	---
4	612212	613492	1280	---	---	HSF1	---	---	---	---	ENSSSCG00000005917	---	---
3	42011543	42012695	1152	---	UNKL	UNKL	---	---	---	ENSSSCG00000022963	ENSSSCG00000022963	---	---
4	116706062	116706594	532	---	---	OLFML3	---	---	---	---	ENSSSCG00000006759	---	---
13	83261774	83264530	2756	---	KY	KY	---	KY	---	ENSSSCG00000011646	ENSSSCG00000011646	---	ENSSSCG00000011646
6	50079895	50080676	781	---	---	GYS1	---	---	---	---	ENSSSCG00000003154	---	---
12	15440722	15441524	802	---	TANC2	---	---	---	---	ENSSSCG00000017298	---	---	---
6	45075465	45076176	711	HNRNPUL1	---	HNRNPUL1	---	---	ENSSSCG00000030049	---	ENSSSCG00000030049	---	---
GL895674.1	12432	12965	533	---	RBM22	RBM22	---	RBM22	---	ENSSSCG00000023231	ENSSSCG00000023231	---	ENSSSCG00000023231
6	39472945	39473678	733	---	KIAA0355	KIAA0355	---	---	---	ENSSSCG00000002872	ENSSSCG00000002872	---	---
18	5542871	5544893	2022	---	---	ENSSSCG00000020663	---	---	---	---	ENSSSCG00000020663	---	---
12	5207453	5210592	3139	---	RNF157	RNF157	---	RNF157	---	ENSSSCG00000017186	ENSSSCG00000017186	---	ENSSSCG00000017186
13	141266839	141267431	592	---	---	---	FAM43A	---	---	---	---	ENSSSCG00000011828	---
12	23230490	23231322	832	---	CDK12	CDK12	---	---	---	ENSSSCG00000017504	ENSSSCG00000017504	---	---
13	212085596	212087366	1770	---	ERG	ERG	---	ERG	---	ENSSSCG00000022318	ENSSSCG00000022318	---	ENSSSCG00000022318
12	190511	191566	1055	---	WDR45L	WDR45L	---	WDR45L	---	ENSSSCG00000017133	ENSSSCG00000017133	---	ENSSSCG00000017133
6	12241189	12242496	1307	---	---	BCAR1	---	---	---	---	ENSSSCG00000028878	---	---
15	133073894	133075672	1778	---	---	TNS1	---	---	---	---	ENSSSCG00000027669	---	---
X	47582527	47584211	1684	---	TBC1D25	TBC1D25	---	TBC1D25	---	ENSSSCG00000029620	ENSSSCG00000029620	---	ENSSSCG00000029620
7	66528892	66531098	2206	CLEC14A	CLEC14A	CLEC14A	CLEC14A	---	ENSSSCG00000023760	ENSSSCG00000023760	ENSSSCG00000023760	ENSSSCG00000023760	---
X	142223179	142223860	681	---	NAA10	NAA10	---	NAA10	---	ENSSSCG00000012791	ENSSSCG00000012791	---	ENSSSCG00000012791
14	150887158	150887627	469	---	MGMT	MGMT	---	MGMT	---	ENSSSCG00000010756	ENSSSCG00000010756	---	ENSSSCG00000010756
1	128805628	128806720	1092	---	PYGO1	PYGO1	---	---	---	ENSSSCG00000004607	ENSSSCG00000004607	---	---
4	89969434	89969916	482	DPT	---	DPT	---	---	ENSSSCG00000006297	---	ENSSSCG00000006297	---	---
12	58129561	58130138	577	---	---	ENSSSCG00000018007	---	---	---	---	ENSSSCG00000018007	---	---
6	74612141	74612975	834	---	C1QA	C1QA	---	C1QA	---	ENSSSCG00000003524	ENSSSCG00000003524	---	ENSSSCG00000003524
3	42239814	42240408	594	---	NTHL1	NTHL1	---	NTHL1	---	ENSSSCG00000008039	ENSSSCG00000008039	---	ENSSSCG00000008039
GL892841.1	137197	137674	477	PSMD7	---	PSMD7	PSMD7	---	ENSSSCG00000030587	---	ENSSSCG00000030587	ENSSSCG00000030587	---
14	43403205	43404008	803	---	C12orf43	C12orf43	---	---	---	ENSSSCG00000024329	ENSSSCG00000024329	---	---
17	49451997	49452723	726	---	EMILIN3	---	---	---	---	ENSSSCG00000007358	---	---	---
GL892581.1	21616	22321	705	---	GEMIN7	GEMIN7	---	---	---	ENSSSCG00000024498	ENSSSCG00000024498	---	---
12	1132886	1133719	833	---	---	FAAP100	---	---	---	---	ENSSSCG00000029616	---	---
1	13879712	13881055	1343	ENSSSCG00000026474	---	ENSSSCG00000026474	---	---	ENSSSCG00000026474	---	ENSSSCG00000026474	---	---
7	26735302	26735765	463	---	FLJ22638	FLJ22638	---	FLJ22638	---	ENSSSCG00000021130	ENSSSCG00000021130	---	ENSSSCG00000021130
13	98829321	98829922	601	SERP1	---	SERP1	---	---	ENSSSCG00000028477	---	ENSSSCG00000028477	---	---
5	22654617	22655187	570	CD63	---	CD63	CD63	---	ENSSSCG00000000361	---	ENSSSCG00000000361	ENSSSCG00000000361	---
15	152122921	152124053	1132	KLHL30	---	KLHL30	---	---	ENSSSCG00000026600	---	ENSSSCG00000026600	---	---
2	143133434	143133785	351	H2AFY	---	H2AFY	H2AFY	---	ENSSSCG00000014307	---	ENSSSCG00000014307	ENSSSCG00000014307	---
6	75260551	75261015	464	---	---	ENSSSCG00000023761	---	---	---	---	ENSSSCG00000023761	---	---
4	106484734	106485681	947	---	MRPL9	MRPL9	---	---	---	ENSSSCG00000028343	ENSSSCG00000028343	---	---
7	99618099	99618770	671	---	SUSD6	SUSD6	---	---	---	ENSSSCG00000002311	ENSSSCG00000002311	---	---
GL896489.1	10291	11396	1105	---	---	SDCCAG3	---	---	---	---	ENSSSCG00000030139	---	---
5	72190208	72190721	513	---	---	MICAL3	---	---	---	---	ENSSSCG00000000770	---	---
3	25970608	25971362	754	---	DCUN1D3	DCUN1D3	---	---	---	ENSSSCG00000007854	ENSSSCG00000007854	---	---
5	8349877	8350828	951	TST	---	TST	TST	---	ENSSSCG00000000133	---	ENSSSCG00000000133	ENSSSCG00000000133	---
1	11889070	11891104	2034	---	ARID1B	ARID1B	---	---	---	ENSSSCG00000004064	ENSSSCG00000004064	---	---
6	69854822	69855425	603	---	NECAP2	NECAP2	---	---	---	ENSSSCG00000003477	ENSSSCG00000003477	---	---
7	83082230	83082932	702	CHD8	---	CHD8	CHD8	---	ENSSSCG00000002127	---	ENSSSCG00000002127	ENSSSCG00000002127	---
3	55626370	55627019	649	CNOT11	---	CNOT11	---	---	ENSSSCG00000008167	---	ENSSSCG00000008167	---	---
6	52244952	52246624	1672	---	---	PPP2R1A	---	---	---	---	ENSSSCG00000024413	---	---
13	109147514	109148064	550	---	PPM1L	PPM1L	---	---	---	ENSSSCG00000023434	ENSSSCG00000023434	---	---
5	41332660	41333480	820	ATXN7L3B	ATXN7L3B	ATXN7L3B	ATXN7L3B	ATXN7L3B	ENSSSCG00000023711	ENSSSCG00000023711	ENSSSCG00000023711	ENSSSCG00000023711	ENSSSCG00000023711
7	42485965	42486880	915	---	BYSL	BYSL	---	---	---	ENSSSCG00000001631	ENSSSCG00000001631	---	---
13	78947460	78948566	1106	---	IQSEC1	IQSEC1	---	---	---	ENSSSCG00000027812	ENSSSCG00000027812	---	---
7	27500033	27502834	2801	---	---	PRRC2A	---	---	---	---	ENSSSCG00000001409	---	---
13	216905359	216907360	2001	---	ENSSSCG00000029627	ENSSSCG00000029627	---	ENSSSCG00000029627	---	ENSSSCG00000029627	ENSSSCG00000029627	---	ENSSSCG00000029627
6	156014612	156015393	781	---	ZNF691	ZNF691	---	---	---	ENSSSCG00000028445	ENSSSCG00000028445	---	---
9	771494	772195	701	---	ST5	ST5	---	ST5	---	ENSSSCG00000014568	ENSSSCG00000014568	---	ENSSSCG00000014568
X	141918428	141919447	1019	---	ATP2B3	ATP2B3	---	ATP2B3	---	ENSSSCG00000012769	ENSSSCG00000012769	---	ENSSSCG00000012769
12	5014951	5017848	2897	---	UBE2O	UBE2O	---	---	---	ENSSSCG00000029901	ENSSSCG00000029901	---	---
JH118438.1	45949	46461	512	---	---	ZCCHC24	---	---	---	---	ENSSSCG00000026946	---	---
1	145668930	145669382	452	---	---	---	---	ZFYVE19	---	---	---	---	ENSSSCG00000004761
13	78558559	78559263	704	---	---	ENSSSCG00000011608	---	---	---	---	ENSSSCG00000011608	---	---
GL893735.2	66313	67001	688	---	KNOP1	KNOP1	---	KNOP1	---	ENSSSCG00000025203	ENSSSCG00000025203	---	ENSSSCG00000025203
6	77750607	77751421	814	---	ZDHHC18	ZDHHC18	---	---	---	ENSSSCG00000003561	ENSSSCG00000003561	---	---
5	16854943	16855378	435	---	LARP4	LARP4	---	LARP4	---	ENSSSCG00000028516	ENSSSCG00000028516	---	ENSSSCG00000028516
7	63072347	63073581	1234	---	---	C15orf39	---	---	---	---	ENSSSCG00000001885	---	---
6	40749466	40750243	777	---	---	LRFN3	---	---	---	---	ENSSSCG00000002927	---	---
5	7802944	7804312	1368	---	CDC42EP1	CDC42EP1	---	CDC42EP1	---	ENSSSCG00000026108	ENSSSCG00000026108	---	ENSSSCG00000026108
GL896231.1	8004	8678	674	---	NUDT1	NUDT1	---	---	---	ENSSSCG00000027853	ENSSSCG00000027853	---	---
6	50917736	50918065	329	---	---	ENSSSCG00000029646	---	---	---	---	ENSSSCG00000029646	---	---
6	44686669	44688173	1504	EGLN2	---	EGLN2	EGLN2	---	ENSSSCG00000002995	---	ENSSSCG00000002995	ENSSSCG00000002995	---
17	53769691	53770639	948	---	---	PCIF1	---	PCIF1	---	---	ENSSSCG00000007433	---	ENSSSCG00000007433
6	44179167	44181346	2179	---	DYRK1B	DYRK1B	---	DYRK1B	---	ENSSSCG00000027197	ENSSSCG00000027197	---	ENSSSCG00000027197
8	31535430	31535923	493	---	KLF3	KLF3	---	---	---	ENSSSCG00000022270	ENSSSCG00000022270	---	---
3	42209055	42210219	1164	---	ZNF598	ZNF598	---	ZNF598	---	ENSSSCG00000023400	ENSSSCG00000023400	---	ENSSSCG00000023400
3	41098468	41098999	531	---	TMEM8A	TMEM8A	---	---	---	ENSSSCG00000007985	ENSSSCG00000007985	---	---
13	216919259	216920046	787	ENSSSCG00000025525	---	ENSSSCG00000025525	ENSSSCG00000025525	---	ENSSSCG00000025525	---	ENSSSCG00000025525	ENSSSCG00000025525	---
GL892911.1	275295	276226	931	RARRES2	RARRES2	RARRES2	RARRES2	---	ENSSSCG00000023594	ENSSSCG00000023594	ENSSSCG00000023594	ENSSSCG00000023594	---
11	86448737	86449461	724	TMCO3	---	TMCO3	TMCO3	---	ENSSSCG00000009563	---	ENSSSCG00000009563	ENSSSCG00000009563	---
3	352295	355049	2754	---	---	ENSSSCG00000007544	---	---	---	---	ENSSSCG00000007544	---	---
7	53215874	53216541	667	---	DNAJA4	DNAJA4	---	---	---	ENSSSCG00000001759	ENSSSCG00000001759	---	---
1	302341965	302342624	659	---	---	---	---	DPM2	---	---	---	---	ENSSSCG00000005632
15	1008672	1009459	787	---	RND3	RND3	---	---	---	ENSSSCG00000028384	ENSSSCG00000028384	---	---
4	103566646	103567682	1036	---	---	FLAD1	---	---	---	---	ENSSSCG00000006538	---	---
14	68273704	68274536	832	CCDC6	---	CCDC6	CCDC6	---	ENSSSCG00000010211	---	ENSSSCG00000010211	ENSSSCG00000010211	---
14	42018301	42019454	1153	---	---	ENSSSCG00000009885	---	---	---	---	ENSSSCG00000009885	---	---
14	14155586	14156208	622	---	---	KIF13B	---	---	---	---	ENSSSCG00000009683	---	---
X	142243827	142245490	1663	---	---	HCFC1	---	---	---	---	ENSSSCG00000012793	---	---
13	35435328	35436268	940	---	IP6K1	IP6K1	---	---	---	ENSSSCG00000011390	ENSSSCG00000011390	---	---
9	7353225	7357953	4728	---	NUMA1	IL18BP;NUMA1	---	---	---	ENSSSCG00000014802	ENSSSCG00000023796;ENSSSCG00000014802	---	---
15	151502056	151502847	791	---	---	COL6A3	---	---	---	---	ENSSSCG00000027331	---	---
1	143572777	143573736	959	---	---	ENSSSCG00000004720	---	---	---	---	ENSSSCG00000004720	---	---
13	67233144	67234333	1189	---	SETMAR	SETMAR	---	SETMAR	---	ENSSSCG00000011531	ENSSSCG00000011531	---	ENSSSCG00000011531
1	314135759	314136775	1016	---	---	TUBB4B	---	---	---	---	ENSSSCG00000005849	---	---
6	50599251	50603647	4396	---	PTOV1;PNKP	PTOV1;PNKP	---	PNKP	---	ENSSSCG00000003196;ENSSSCG00000003195	ENSSSCG00000003196;ENSSSCG00000003195	---	ENSSSCG00000003195
9	6849841	6851078	1237	---	STIM1	STIM1	---	---	---	ENSSSCG00000014792	ENSSSCG00000014792	---	---
15	155032345	155032622	277	ENSSSCG00000016376	---	ENSSSCG00000016376	---	---	ENSSSCG00000016376	---	ENSSSCG00000016376	---	---
7	124001663	124002232	569	GLRX5	---	GLRX5	GLRX5	---	ENSSSCG00000002496	---	ENSSSCG00000002496	ENSSSCG00000002496	---
14	70677946	70680776	2830	---	ARID5B	ARID5B	---	---	---	ENSSSCG00000010219	ENSSSCG00000010219	---	---
12	6455417	6456041	624	---	SLC9A3R1	SLC9A3R1	---	---	---	ENSSSCG00000017232	ENSSSCG00000017232	---	---
9	137103195	137104989	1794	---	SMG7	SMG7	---	---	---	ENSSSCG00000015558	ENSSSCG00000015558	---	---
9	42911444	42913041	1597	---	ZC3H12C	ZC3H12C	---	---	---	ENSSSCG00000015014	ENSSSCG00000015014	---	---
2	78647774	78653092	5318	---	---	ENSSSCG00000027864	---	---	---	---	ENSSSCG00000027864	---	---
1	302606214	302607054	840	C9orf16	---	C9orf16	C9orf16	---	ENSSSCG00000022295	---	ENSSSCG00000022295	ENSSSCG00000022295	---
6	85533378	85534253	875	---	ADPRHL2	ADPRHL2	---	ADPRHL2	---	ENSSSCG00000003634	ENSSSCG00000003634	---	ENSSSCG00000003634
GL893554.2	103618	104140	522	---	---	ENSSSCG00000024087	---	---	---	---	ENSSSCG00000024087	---	---
3	7905652	7906219	567	LRCH4	---	LRCH4	LRCH4	---	ENSSSCG00000007667	---	ENSSSCG00000007667	ENSSSCG00000007667	---
14	95208771	95209814	1043	---	---	ENSSSCG00000026850	---	---	---	---	ENSSSCG00000026850	---	---
6	44457442	44458390	948	SERTAD3	SERTAD3	SERTAD3	SERTAD3	---	ENSSSCG00000025448	ENSSSCG00000025448	ENSSSCG00000025448	ENSSSCG00000025448	---
18	20931951	20932325	374	CALU	---	CALU	CALU	---	ENSSSCG00000016581	---	ENSSSCG00000016581	ENSSSCG00000016581	---
1	303934315	303935532	1217	---	---	---	---	USP20	---	---	---	---	ENSSSCG00000024341
X	142288897	142290119	1222	---	---	IRAK1	---	---	---	---	ENSSSCG00000012795	---	---
2	77459374	77460253	879	---	KLF16	KLF16	---	---	---	ENSSSCG00000024672	ENSSSCG00000024672	---	---
9	7197613	7198571	958	---	---	ART1	---	---	---	---	ENSSSCG00000014795	---	---
3	80724960	80726394	1434	---	---	CEP68	---	---	---	---	ENSSSCG00000008360	---	---
2	135853771	135854250	479	---	ENSSSCG00000014252	ENSSSCG00000014252	---	---	---	ENSSSCG00000014252	ENSSSCG00000014252	---	---
2	77052069	77052725	656	---	PLEKHJ1	PLEKHJ1	---	PLEKHJ1	---	ENSSSCG00000013453	ENSSSCG00000013453	---	ENSSSCG00000013453
7	57577565	57577905	340	---	---	HOMER2	---	---	---	---	ENSSSCG00000001804	---	---
1	49532158	49532796	638	NUS1	---	NUS1	NUS1	---	ENSSSCG00000020885	---	ENSSSCG00000020885	ENSSSCG00000020885	---
15	146803875	146804350	475	---	ENSSSCG00000025325	ENSSSCG00000025325	---	---	---	ENSSSCG00000025325	ENSSSCG00000025325	---	---
4	1444317	1445561	1244	ZNF696	ZNF696	ZNF696	---	---	ENSSSCG00000006959	ENSSSCG00000006959	ENSSSCG00000006959	---	---
1	28422195	28423319	1124	---	TXLNB	TXLNB	---	---	---	ENSSSCG00000004143	ENSSSCG00000004143	---	---
5	66739646	66740053	407	LTBR	---	LTBR	LTBR	---	ENSSSCG00000000706	---	ENSSSCG00000000706	ENSSSCG00000000706	---
12	18552138	18554386	2248	---	---	---	---	NMT1	---	---	---	---	ENSSSCG00000017339
12	11139503	11139897	394	---	MKK6	MKK6	---	MKK6	---	ENSSSCG00000017254	ENSSSCG00000017254	---	ENSSSCG00000017254
7	29188513	29188777	264	SLA-DQB1	---	SLA-DQB1	---	---	ENSSSCG00000001457	---	ENSSSCG00000001457	---	---
3	140475653	140477862	2209	---	TRAPPC12	TRAPPC12	---	---	---	ENSSSCG00000024665	ENSSSCG00000024665	---	---
7	27566821	27568247	1426	---	NFKBIL1	NFKBIL1	---	NFKBIL1	---	ENSSSCG00000001402	ENSSSCG00000001402	---	ENSSSCG00000001402
14	55131306	55131800	494	RANBP1	---	RANBP1	RANBP1	---	ENSSSCG00000010137	---	ENSSSCG00000010137	ENSSSCG00000010137	---
3	6688842	6689647	805	---	---	ENSSSCG00000007622	---	---	---	---	ENSSSCG00000007622	---	---
13	218088314	218088978	664	---	ENSSSCG00000028846	ENSSSCG00000028846	---	ENSSSCG00000028846	---	ENSSSCG00000028846	ENSSSCG00000028846	---	ENSSSCG00000028846
9	72570765	72571328	563	---	---	ELK4	---	---	---	---	ENSSSCG00000025182	---	---
1	210783618	210784628	1010	---	SIX4	SIX4	---	---	---	ENSSSCG00000005089	ENSSSCG00000005089	---	---
3	4517270	4517882	612	---	WIPI2	WIPI2	---	---	---	ENSSSCG00000007580	ENSSSCG00000007580	---	---
6	48586129	48587086	957	---	DHX34	DHX34	---	DHX34	---	ENSSSCG00000003114	ENSSSCG00000003114	---	ENSSSCG00000003114
13	170521903	170522630	727	CPOX	---	CPOX	CPOX	---	ENSSSCG00000011978	---	ENSSSCG00000011978	ENSSSCG00000011978	---
9	63360837	63362199	1362	---	---	ADAMTS8	---	---	---	---	ENSSSCG00000015249	---	---
GL896258.1	3603	4211	608	---	APRIL	APRIL	---	---	---	ENSSSCG00000026872	ENSSSCG00000026872	---	---
4	104803193	104804331	1138	---	INTS3	INTS3	---	INTS3	---	ENSSSCG00000006571	ENSSSCG00000006571	---	ENSSSCG00000006571
3	118928131	118929175	1044	---	SLC5A6	SLC5A6	---	SLC5A6	---	ENSSSCG00000008550	ENSSSCG00000008550	---	ENSSSCG00000008550
3	39069691	39071439	1748	---	GLIS2	GLIS2	---	---	---	ENSSSCG00000023653	ENSSSCG00000023653	---	---
3	49157773	49158837	1064	---	STARD7	STARD7	---	---	---	ENSSSCG00000008132	ENSSSCG00000008132	---	---
1	303694300	303694893	593	---	---	NTMT1	---	---	---	---	ENSSSCG00000005678	---	---
17	12489354	12489937	583	---	---	KAT6A	---	---	---	---	ENSSSCG00000007023	---	---
12	27127985	27128656	671	---	---	ANKRD40	---	---	---	---	ENSSSCG00000017560	---	---
14	83544408	83545175	767	KAT6B	---	KAT6B	---	---	ENSSSCG00000010316	---	ENSSSCG00000010316	---	---
13	131534119	131534469	350	---	---	---	AP2M1	---	---	---	---	ENSSSCG00000024437	---
13	28588872	28589431	559	---	---	TRAK1	---	---	---	---	ENSSSCG00000011278	---	---
2	58718780	58719145	365	---	---	HOMER3	---	---	---	---	ENSSSCG00000013919	---	---
7	36725734	36726335	601	MAPK14	---	MAPK14	MAPK14	---	ENSSSCG00000001556	---	ENSSSCG00000001556	ENSSSCG00000001556	---
6	58547637	58550443	2806	---	CALML6	TMEM52;CALML6	---	---	---	ENSSSCG00000028926	ENSSSCG00000028530;ENSSSCG00000028926	---	---
6	78624334	78625155	821	---	---	SMPDL3B	---	---	---	---	ENSSSCG00000003582	---	---
14	54204640	54205334	694	---	KLHL22	KLHL22	---	---	---	ENSSSCG00000010108	ENSSSCG00000010108	---	---
4	109804834	109806012	1178	---	BCL9	BCL9	---	---	---	ENSSSCG00000006698	ENSSSCG00000006698	---	---
6	74140110	74140780	670	---	WNT4	WNT4	---	---	---	ENSSSCG00000003521	ENSSSCG00000003521	---	---
13	73217048	73217659	611	---	CIDE-C	CIDE-C	---	CIDE-C	---	ENSSSCG00000011557	ENSSSCG00000011557	---	ENSSSCG00000011557
15	152397856	152399312	1456	---	ASB1	ASB1	---	---	---	ENSSSCG00000016340	ENSSSCG00000016340	---	---
5	15534567	15538113	3546	---	---	KMT2D	---	---	---	---	ENSSSCG00000000191	---	---
3	10462353	10463021	668	---	BAZ1B	BAZ1B	---	BAZ1B	---	ENSSSCG00000027342	ENSSSCG00000027342	---	ENSSSCG00000027342
15	131681561	131682564	1003	---	IGFBP5	IGFBP5	---	IGFBP5	---	ENSSSCG00000025924	ENSSSCG00000025924	---	ENSSSCG00000025924
18	10816710	10817223	513	---	---	ENSSSCG00000016509	---	---	---	---	ENSSSCG00000016509	---	---
4	118772071	118773333	1262	---	DDX20	DDX20	---	DDX20	---	ENSSSCG00000006783	ENSSSCG00000006783	---	ENSSSCG00000006783
4	103351549	103352216	667	---	CLK2	CLK2	---	CLK2	---	ENSSSCG00000006519	ENSSSCG00000006519	---	ENSSSCG00000006519
2	149362595	149363682	1087	---	DIAPH1	DIAPH1	---	---	---	ENSSSCG00000014387	ENSSSCG00000014387	---	---
2	16539834	16540279	445	---	LXRA	LXRA	---	LXRA	---	ENSSSCG00000013241	ENSSSCG00000013241	---	ENSSSCG00000013241
12	23045667	23046162	495	MIEN1	---	MIEN1	MIEN1	---	ENSSSCG00000017496	---	ENSSSCG00000017496	ENSSSCG00000017496	---
2	146623538	146624694	1156	---	CTNNA1	CTNNA1	---	CTNNA1	---	ENSSSCG00000014339	ENSSSCG00000014339	---	ENSSSCG00000014339
5	66219184	66219936	752	---	DRPLA	DRPLA	---	---	---	ENSSSCG00000025117	ENSSSCG00000025117	---	---
1	296330264	296330565	301	---	---	ENSSSCG00000026182	ENSSSCG00000026182	---	---	---	ENSSSCG00000026182	ENSSSCG00000026182	---
X	126855559	126856593	1034	---	CH242-228L8.2	---	---	CH242-228L8.2	---	ENSSSCG00000022484	---	---	ENSSSCG00000022484
5	15553007	15555871	2864	---	---	KMT2D	---	---	---	---	ENSSSCG00000000191	---	---
14	59247559	59248107	548	---	---	LRP5L	---	---	---	---	ENSSSCG00000010150	---	---
17	29460226	29460807	581	---	RRBP1	RRBP1	---	RRBP1	---	ENSSSCG00000024692	ENSSSCG00000024692	---	ENSSSCG00000024692
4	101751548	101752215	667	---	PEAR1	PEAR1	---	---	---	ENSSSCG00000006463	ENSSSCG00000006463	---	---
2	6289998	6290587	589	---	ENSSSCG00000013013	ENSSSCG00000013013	---	ENSSSCG00000013013	---	ENSSSCG00000013013	ENSSSCG00000013013	---	ENSSSCG00000013013
GL896267.1	47282	48556	1274	---	---	LRP10	---	---	---	---	ENSSSCG00000023053	---	---
18	15097758	15098272	514	---	---	CALD1	---	---	---	---	ENSSSCG00000016535	---	---
8	122335655	122336267	612	SGMS2	---	SGMS2	SGMS2	---	ENSSSCG00000009152	---	ENSSSCG00000009152	ENSSSCG00000009152	---
6	52023094	52023973	879	---	---	ENSSSCG00000003243	---	---	---	---	ENSSSCG00000003243	---	---
7	88965757	88966452	695	---	---	NR2F2	---	---	---	---	ENSSSCG00000002254	---	---
4	116704414	116705913	1499	---	OLFML3	OLFML3	---	OLFML3	---	ENSSSCG00000006759	ENSSSCG00000006759	---	ENSSSCG00000006759
15	73422310	73423048	738	---	ENSSSCG00000015880	ENSSSCG00000015880	---	---	---	ENSSSCG00000015880	ENSSSCG00000015880	---	---
14	54251356	54252085	729	---	SMPD4	SMPD4	---	SMPD4	---	ENSSSCG00000010105	ENSSSCG00000010105	---	ENSSSCG00000010105
13	76826801	76827406	605	---	NR2C2	NR2C2	---	---	---	ENSSSCG00000011594	ENSSSCG00000011594	---	---
13	33370481	33371470	989	---	KLHL18	KLHL18	---	---	---	ENSSSCG00000024513	ENSSSCG00000024513	---	---
3	26921895	26922631	736	---	GDE1	GDE1	---	GDE1	---	ENSSSCG00000029212	ENSSSCG00000029212	---	ENSSSCG00000029212
X	64997783	64998604	821	---	OGT	OGT	---	OGT	---	ENSSSCG00000012403	ENSSSCG00000012403	---	ENSSSCG00000012403
8	79750731	79751487	756	---	SFRP2	SFRP2	---	---	---	ENSSSCG00000009004	ENSSSCG00000009004	---	---
5	3561406	3563071	1665	---	A4GALT	A4GALT	---	---	---	ENSSSCG00000026962	ENSSSCG00000026962	---	---
GL896426.1	7279	9882	2603	---	---	PIP4K2B	---	---	---	---	ENSSSCG00000030279	---	---
4	60625926	60626567	641	---	PAG1	PAG1	---	---	---	ENSSSCG00000006154	ENSSSCG00000006154	---	---
2	6213498	6214132	634	---	VPS51	VPS51	---	VPS51	---	ENSSSCG00000013005	ENSSSCG00000013005	---	ENSSSCG00000013005
12	34049535	34050655	1120	---	---	COIL	---	---	---	---	ENSSSCG00000017613	---	---
12	20170754	20172004	1250	---	RUNDC1	RUNDC1	---	---	---	ENSSSCG00000024536	ENSSSCG00000024536	---	---
12	35387114	35387438	324	DYNLL2	---	DYNLL2	DYNLL2	---	ENSSSCG00000020962	---	ENSSSCG00000020962	ENSSSCG00000020962	---
6	38633179	38634844	1665	C/EBP	C/EBP	C/EBP	---	---	ENSSSCG00000028739	ENSSSCG00000028739	ENSSSCG00000028739	---	---
8	698373	698817	444	---	---	MXD4	---	---	---	---	ENSSSCG00000008687	---	---
6	43045447	43046093	646	ACTN4	---	ACTN4	ACTN4	---	ENSSSCG00000002965	---	ENSSSCG00000002965	ENSSSCG00000002965	---
12	49744486	49746132	1646	RILP	---	RILP	RILP	---	ENSSSCG00000017816	---	ENSSSCG00000017816	ENSSSCG00000017816	---
13	104629981	104630453	472	---	---	TIPARP	---	---	---	---	ENSSSCG00000027646	---	---
1	306729947	306730708	761	---	---	---	---	GTF3C5	---	---	---	---	ENSSSCG00000005739
3	24475326	24476244	918	---	ENSSSCG00000026686	ENSSSCG00000026686	---	---	---	ENSSSCG00000026686	ENSSSCG00000026686	---	---
3	48849284	48850102	818	---	---	ARID5A	---	---	---	---	ENSSSCG00000008123	---	---
1	96716190	96716601	411	BCKDHB	---	BCKDHB	---	---	ENSSSCG00000004465	---	ENSSSCG00000004465	---	---
14	53717675	53718180	505	---	UBE2L3	UBE2L3	---	UBE2L3	---	ENSSSCG00000010088	ENSSSCG00000010088	---	ENSSSCG00000010088
9	70327266	70328013	747	BTG2	---	BTG2	BTG2	---	ENSSSCG00000028322	---	ENSSSCG00000028322	ENSSSCG00000028322	---
9	8987733	8988489	756	ENSSSCG00000014828	---	ENSSSCG00000014828	ENSSSCG00000014828	---	ENSSSCG00000014828	---	ENSSSCG00000014828	ENSSSCG00000014828	---
X	140071562	140073745	2183	---	CD99L2	CD99L2	---	CD99L2	---	ENSSSCG00000012744	ENSSSCG00000012744	---	ENSSSCG00000012744
2	6876573	6877213	640	ESRRA	---	ESRRA	ESRRA	---	ENSSSCG00000013028	---	ENSSSCG00000013028	ENSSSCG00000013028	---
5	70263626	70265429	1803	WNK1	---	WNK1	WNK1	---	ENSSSCG00000000753	---	ENSSSCG00000000753	ENSSSCG00000000753	---
9	49636052	49636707	655	---	TAGLN	TAGLN	---	TAGLN	---	ENSSSCG00000015073	ENSSSCG00000015073	---	ENSSSCG00000015073
10	45951304	45952210	906	---	---	SVIL	---	---	---	---	ENSSSCG00000011022	---	---
GL895364.2	17477	18028	551	---	---	DDX23	---	---	---	---	ENSSSCG00000027789	---	---
15	151499209	151500003	794	---	---	COL6A3	---	---	---	---	ENSSSCG00000027331	---	---
2	8502942	8503512	570	---	---	ENSSSCG00000013063	---	---	---	---	ENSSSCG00000013063	---	---
12	47450814	47452711	1897	---	---	NUFIP2	---	---	---	---	ENSSSCG00000017785	---	---
5	23635833	23636500	667	---	---	BAZ2A	---	---	---	---	ENSSSCG00000000403	---	---
12	27206551	27207543	992	---	---	ENSSSCG00000017559	---	---	---	---	ENSSSCG00000017559	---	---
17	36195628	36197150	1522	---	MAVS	MAVS	---	MAVS	---	ENSSSCG00000007143	ENSSSCG00000007143	---	ENSSSCG00000007143
3	24335230	24335766	536	---	POLR3E	POLR3E	---	---	---	ENSSSCG00000007840	ENSSSCG00000007840	---	---
9	50376342	50377821	1479	---	IL10RA	IL10RA	---	---	---	ENSSSCG00000015085	ENSSSCG00000015085	---	---
13	53326612	53327219	607	---	ENSSSCG00000011500	ENSSSCG00000011500	---	---	---	ENSSSCG00000011500	ENSSSCG00000011500	---	---
15	55267946	55268890	944	---	FGFR1IIIC	FGFR1IIIC	---	FGFR1IIIC	---	ENSSSCG00000015815	ENSSSCG00000015815	---	ENSSSCG00000015815
13	34826905	34827406	501	ARIH2	---	ARIH2	---	---	ENSSSCG00000011367	---	ENSSSCG00000011367	---	---
2	61156403	61157029	626	TPM4	---	TPM4	---	---	ENSSSCG00000013849	---	ENSSSCG00000013849	---	---
17	66142084	66142433	349	NPEPL1	---	NPEPL1	NPEPL1	---	ENSSSCG00000007517	---	ENSSSCG00000007517	ENSSSCG00000007517	---
8	34348320	34349274	954	---	---	ENSSSCG00000008799	---	---	---	---	ENSSSCG00000008799	---	---
13	34942274	34942782	508	QRICH1	---	QRICH1	QRICH1	---	ENSSSCG00000011373	---	ENSSSCG00000011373	ENSSSCG00000011373	---
5	19158839	19159463	624	---	TARBP2	TARBP2	---	TARBP2	---	ENSSSCG00000000276	ENSSSCG00000000276	---	ENSSSCG00000000276
X	114140831	114141863	1032	LONRF3	---	LONRF3	LONRF3	---	ENSSSCG00000012631	---	ENSSSCG00000012631	ENSSSCG00000012631	---
17	64195559	64196320	761	---	RTFDC1	RTFDC1	---	RTFDC1	---	ENSSSCG00000007496	ENSSSCG00000007496	---	ENSSSCG00000007496
GL893554.2	97934	98260	326	---	---	ENSSSCG00000024087	---	---	---	---	ENSSSCG00000024087	---	---
12	54448186	54449571	1385	---	---	ENSSSCG00000017924	---	---	---	---	ENSSSCG00000017924	---	---
1	64605144	64605645	501	---	---	ENSSSCG00000004328	---	---	---	---	ENSSSCG00000004328	---	---
[truncated: 2,546 more rows]

## Sheet: Book3 Peaks in LA
Supplemental Data 1. m6A peaks in LA
chr	start	end	description	raw reads of sample 1	raw reads of sample2	M value rescaled	A value rescaled	#NAME?
1	256372	256942	unique_peak1	115	94	0.102753	6.62123	0.371955
1	1610962	1611905	unique_peak1	457	260	0.593495	8.32465	6.30538
1	2703861	2704533	unique_peak1	164	77	0.887227	6.72902	4.78195
1	8537708	8538385	unique_peak1	121	70	0.594427	6.44696	1.993
1	9878028	9878819	unique_peak1	187	192	-0.234643	7.47514	0.779736
1	9879713	9880310	unique_peak1	139	116	0.0691052	6.90492	0.345556
1	11883751	11884326	unique_peak1	118	62	0.731563	6.34306	2.73255
1	16507235	16508069	unique_peak1	291	318	-0.334761	8.15003	1.91126
1	17427580	17428056	unique_peak1	130	66	0.77909	6.45563	3.21779
1	18878973	18879487	unique_peak1	109	84	0.187851	6.50332	0.503955
1	23765578	23766093	unique_peak1	133	58	0.994667	6.37998	4.83298
1	24934309	24934807	unique_peak1	126	99	0.157317	6.72251	0.475064
1	24947611	24948237	unique_peak1	135	97	0.283624	6.75652	0.788445
1	29829500	29830118	unique_peak1	142	97	0.354848	6.79213	1.06994
1	30408191	30409264	unique_peak1	563	418	0.206026	8.81382	1.32017
1	31509560	31510351	unique_peak1	228	152	0.380382	7.44758	1.67175
1	39454998	39455402	unique_peak1	95	45	0.880498	5.96381	3.01747
1	39462623	39463745	unique_peak1	317	162	0.754967	7.72621	6.71867
1	39594512	39595826	unique_peak1	645	478	0.205583	9.00667	1.45649
1	40863341	40864041	unique_peak1	142	53	1.21467	6.36222	6.80998
1	45545340	45546719	unique_peak1	552	430	0.137337	8.82021	0.766255
1	60997883	60998263	unique_peak1	106	82	0.182963	6.46652	0.478834
1	62402997	62403869	unique_peak1	177	107	0.525362	7.01757	2.22143
1	64610635	64610968	unique_peak1	107	71	0.401278	6.37056	1.05715
1	83292955	83293447	unique_peak1	200	138	0.333757	7.28582	1.25301
1	84463329	84463738	unique_peak1	91	70	0.193917	6.24671	0.47519
1	87083804	87084442	unique_peak1	172	108	0.471633	7.004	1.85844
1	92022856	92025124	unique_peak1	881	600	0.320135	9.39129	3.92763
1	92246834	92248722	unique_peak1	624	377	0.500325	8.81241	6.27506
1	94386733	94387706	unique_peak1	232	133	0.596254	7.36422	3.49108
1	95106598	95107537	unique_peak1	310	235	0.189466	7.97738	0.799468
1	108089087	108089786	unique_peak1	172	73	1.03036	6.72464	6.32428
1	110466038	110466463	unique_peak1	87	64	0.258216	6.15148	0.601242
1	110614201	110614785	unique_peak1	119	64	0.69835	6.37154	2.48264
1	115117479	115117947	unique_peak1	94	68	0.280675	6.24886	0.66743
1	118156753	118157123	unique_peak1	110	85	0.18382	6.51817	0.501734
1	120627891	120628308	unique_peak1	109	72	0.407417	6.39353	1.10704
1	125146746	125147121	unique_peak1	88	85	-0.129646	6.36144	0.348707
1	125167134	125167424	unique_peak1	103	69	0.388363	6.32346	1.01696
1	126385994	126386397	unique_peak1	119	85	0.294453	6.57349	0.75903
1	126390972	126391759	unique_peak1	195	108	0.648766	7.09257	3.41693
1	126572320	126572651	unique_peak1	74	42	0.627481	5.74001	1.46887
1	135992791	135993357	unique_peak1	160	96	0.53789	6.86886	2.16771
1	141727521	141727817	unique_peak1	103	70	0.367899	6.3337	0.9518
1	141729899	141730285	unique_peak1	150	106	0.305338	6.89414	0.919034
1	142770202	142770804	unique_peak1	144	63	0.989267	6.49463	5.07507
1	144621892	144622923	unique_peak1	328	209	0.437708	7.9331	2.78827
1	145571068	145571857	unique_peak1	172	105	0.511896	6.98387	2.10567
1	145573905	145575339	unique_peak1	353	190	0.678456	7.91666	6.24694
1	145713503	145714036	unique_peak1	121	89	0.252321	6.61801	0.660494
1	145714344	145715657	unique_peak1	271	222	0.0810653	7.84143	0.393972
1	146504354	146504991	unique_peak1	160	101	0.465378	6.90511	1.74332
1	146922951	146923368	unique_peak1	118	72	0.519018	6.44933	1.64489
1	148442886	148443396	unique_peak1	109	64	0.574874	6.3098	1.78027
1	157856312	157857038	unique_peak1	158	111	0.31271	6.96371	0.983435
1	159860229	159860846	unique_peak1	184	111	0.527631	7.07117	2.30826
1	159905091	159905759	unique_peak1	155	92	0.553875	6.8161	2.23377
1	161043232	161044060	unique_peak1	320	201	0.458809	7.88762	3.00055
1	161527972	161528525	unique_peak1	118	80	0.368993	6.52435	1.03688
1	163898991	163899600	unique_peak1	127	95	0.227341	6.69863	0.604539
1	163944218	163945296	unique_peak1	250	181	0.260149	7.63787	1.04715
1	164773980	164774504	unique_peak1	137	87	0.45962	6.68924	1.5133
1	164775946	164776365	unique_peak1	84	63	0.231362	6.11568	0.527905
1	164834338	164835137	unique_peak1	191	120	0.468827	7.15328	1.97993
1	170786196	170786487	unique_peak1	75	52	0.344621	5.90023	0.712697
1	175991422	175992360	unique_peak1	237	139	0.563191	7.41088	3.222
1	176120291	176120997	unique_peak1	188	102	0.678842	7.02592	3.5596
1	182101918	182102342	unique_peak1	89	39	0.990546	5.8172	3.30455
1	183928119	183928650	unique_peak1	155	91	0.569472	6.8083	2.33021
1	183929311	183929983	unique_peak1	141	107	0.204712	6.85724	0.572945
1	184629578	184630186	unique_peak1	154	110	0.289492	6.93916	0.898859
1	185088254	185089318	unique_peak1	297	135	0.924052	7.54949	8.80249
1	199876864	199877688	unique_peak1	206	120	0.575575	7.20665	2.92445
1	200808518	200809112	unique_peak1	134	104	0.173616	6.80105	0.492873
1	201688566	201689046	unique_peak1	196	160	0.0932557	7.37754	0.395235
1	202044645	202045518	unique_peak1	273	108	1.12418	7.33027	11.1722
1	205465611	205466185	unique_peak1	188	117	0.482699	7.12399	2.08384
1	206216128	206216717	unique_peak1	119	70	0.570971	6.43523	1.83136
1	206501478	206502020	unique_peak1	116	79	0.362862	6.50336	0.990271
1	207103362	207103961	unique_peak1	129	107	0.0794173	6.7946	0.349184
1	208334056	208334479	unique_peak1	118	69	0.57956	6.41906	1.93014
1	210390605	210391490	unique_peak1	320	225	0.296841	7.9686	1.51594
1	216796590	216797225	unique_peak1	300	209	0.311484	7.86999	1.55288
1	218720953	218721381	unique_peak1	96	72	0.228941	6.30429	0.570756
1	224957310	224958206	unique_peak1	226	116	0.754957	7.24784	4.90501
1	224958263	224958756	unique_peak1	101	64	0.467723	6.25623	1.2588
1	231013966	231014373	unique_peak1	172	100	0.581605	6.94901	2.56697
1	231015245	231015547	unique_peak1	126	71	0.631248	6.48555	2.31273
1	231019356	231019640	unique_peak1	68	42	0.509156	5.68084	1.06648
1	242978961	242979409	unique_peak1	128	98	0.19399	6.72635	0.532781
1	246949342	246950560	unique_peak1	373	205	0.647376	8.01019	6.07611
1	248524233	248524776	unique_peak1	104	72	0.341402	6.36053	0.831978
1	256220091	256221059	unique_peak1	186	119	0.443355	7.12857	1.79791
1	264169133	264169636	unique_peak1	147	86	0.575384	6.73064	2.261
1	264387395	264387834	unique_peak1	92	61	0.404809	6.1566	0.973122
1	267393456	267394183	unique_peak1	226	138	0.506381	7.37213	2.56923
1	278509139	278509890	unique_peak1	166	120	0.270863	7.05429	0.85376
1	280721867	280722565	unique_peak1	194	78	1.10591	6.85674	7.89215
1	282666636	282667295	unique_peak1	167	87	0.738767	6.82882	3.67936
1	283224481	283224765	unique_peak1	67	37	0.666776	5.58132	1.49662
1	284358870	284359389	unique_peak1	120	88	0.256761	6.60411	0.66421
1	285702791	285703488	unique_peak1	146	91	0.485145	6.76613	1.73348
1	286060728	286061337	unique_peak1	122	63	0.755759	6.37788	2.90304
1	286260257	286260897	unique_peak1	175	101	0.591789	6.96832	2.71058
1	293180579	293180885	unique_peak1	71	61	0.0416195	5.97501	0.316666
1	293644311	293644697	unique_peak1	138	114	0.0838072	6.88739	0.359929
1	299754019	299754724	unique_peak1	489	473	-0.171503	8.80299	0.958186
1	301558259	301558862	unique_peak1	356	290	0.0829854	8.22637	0.418699
1	302620828	302621562	unique_peak1	221	179	0.101862	7.54278	0.415468
1	303110330	303110704	unique_peak1	84	49	0.587506	5.93761	1.49366
1	303246670	303247279	unique_peak1	171	137	0.123066	7.17006	0.428941
1	303273532	303274227	unique_peak1	172	102	0.553316	6.96316	2.37486
1	303471061	303471763	unique_peak1	142	71	0.799633	6.56974	3.57381
1	303957044	303957370	unique_peak1	106	88	0.0822687	6.51687	0.34399
1	304203153	304203677	unique_peak1	115	71	0.502684	6.42127	1.5138
1	305408149	305408481	unique_peak1	71	41	0.603498	5.69407	1.40396
1	305410666	305411102	unique_peak1	103	53	0.762759	6.13627	2.60712
1	305461316	305461751	unique_peak1	98	65	0.403333	6.24606	0.994907
1	307472404	307473149	unique_peak1	173	103	0.547556	6.97422	2.35839
1	307850964	307851609	unique_peak1	259	196	0.195884	7.71999	0.764531
1	309057538	309058068	unique_peak1	106	49	0.914146	6.10093	3.42889
1	310007110	310007664	unique_peak1	132	98	0.237324	6.74802	0.666111
1	314136974	314137450	unique_peak1	143	150	-0.258958	7.10893	0.75478
10	10474595	10475060	unique_peak1	100	74	0.247291	6.35246	0.601198
10	16635837	16636226	unique_peak1	88	69	0.167335	6.21295	0.447863
10	16761016	16761673	unique_peak1	148	71	0.857959	6.5989	4.11763
10	17433618	17434238	unique_peak1	192	168	-0.00581722	7.39797	0.30103
10	22613503	22613989	unique_peak1	103	66	0.451557	6.29187	1.23433
10	24475069	24475738	unique_peak1	143	76	0.71266	6.62312	3.01663
10	24601973	24602557	unique_peak1	163	110	0.369587	6.97921	1.23838
10	29219437	29219990	unique_peak1	120	87	0.273063	6.59596	0.707855
10	31964841	31965500	unique_peak1	177	55	1.47289	6.5438	11.0726
10	37423841	37424548	unique_peak1	147	110	0.223912	6.90637	0.663362
10	44246531	44247121	unique_peak1	120	66	0.666405	6.39929	2.33962
10	46151565	46152199	unique_peak1	133	118	-0.0175072	6.88606	0.30103
10	51941681	51942294	unique_peak1	151	71	0.886247	6.61305	4.45821
10	60561660	60562258	unique_peak1	134	67	0.800399	6.48766	3.3939
10	63531668	63532518	unique_peak1	174	112	0.435949	7.03815	1.68403
10	63695376	63695985	unique_peak1	173	87	0.788564	6.85371	4.1885
10	71085008	71085560	unique_peak1	131	95	0.271008	6.72047	0.75563
10	71147173	71148144	unique_peak1	178	26	2.53331	6.02154	22.6722
10	71149030	71150053	unique_peak1	250	64	1.74558	6.89516	19.6003
10	71323394	71326187	unique_peak1	728	545	0.188238	9.18688	1.40506
11	4498420	4498917	unique_peak1	124	79	0.456719	6.55029	1.41015
11	7125701	7125987	unique_peak1	109	79	0.275314	6.45958	0.701478
11	7212080	7212557	unique_peak1	97	61	0.479124	6.19376	1.22878
11	8641980	8642723	unique_peak1	191	166	0.00398606	7.3857	0.301682
11	8717895	8718720	unique_peak1	181	117	0.429143	7.09721	1.69429
11	12637075	12637715	unique_peak1	174	85	0.829864	6.8412	4.57925
11	15548014	15548537	unique_peak1	133	103	0.176871	6.78888	0.522278
11	15687563	15688325	unique_peak1	177	175	-0.179182	7.36984	0.5644
11	16015101	16015694	unique_peak1	123	80	0.427399	6.55355	1.27111
11	18412954	18413552	unique_peak1	123	90	0.259455	6.63752	0.695551
11	18971033	18971451	unique_peak1	86	43	0.804934	5.8619	2.42181
11	19681817	19682359	unique_peak1	139	131	-0.104924	6.99193	0.355753
11	21801854	21802261	unique_peak1	92	65	0.314611	6.2017	0.728895
11	21819574	21819936	unique_peak1	93	80	0.034333	6.35702	0.31302
11	26383505	26384299	unique_peak1	241	154	0.440001	7.49612	2.17929
11	32000420	32001027	unique_peak1	129	65	0.789911	6.43935	3.25123
11	32002199	32003003	unique_peak1	253	118	0.889986	7.33981	7.20527
11	32137861	32138865	unique_peak1	201	97	0.84503	7.03723	5.3369
11	53668217	53669725	unique_peak1	516	204	1.11388	8.23642	20.0705
11	53764268	53764689	unique_peak1	166	85	0.763462	6.808	3.84072
11	53771372	53772097	unique_peak1	234	122	0.731958	7.30849	4.82832
11	53788494	53789001	unique_peak1	119	93	0.166129	6.63765	0.459052
11	62017961	62018621	unique_peak1	161	77	0.861188	6.716	4.55407
11	69631898	69632422	unique_peak1	162	39	1.83339	6.23863	14.0201
11	73764965	73765590	unique_peak1	121	82	0.369135	6.55961	1.02122
11	74705763	74706160	unique_peak1	131	83	0.463653	6.62414	1.49485
11	81586389	81586846	unique_peak1	96	49	0.774909	6.03131	2.5315
11	84398632	84399469	unique_peak1	405	330	0.0796916	8.41053	0.428782
11	84619262	84619540	unique_peak1	153	120	0.155859	6.99679	0.492741
11	84654936	84655516	unique_peak1	293	226	0.165789	7.90944	0.680929
11	84656784	84657252	unique_peak1	249	191	0.177316	7.67362	0.661057
11	84659679	84660285	unique_peak1	211	161	0.188458	7.43408	0.662814
11	84768000	84768592	unique_peak1	127	69	0.68302	6.47079	2.54064
11	86863903	86864238	unique_peak1	108	87	0.12485	6.52186	0.397183
11	86874622	86875089	unique_peak1	141	103	0.259159	6.83002	0.723493
12	377234	377803	unique_peak1	124	73	0.569194	6.49405	1.93673
12	1132964	1133609	unique_peak1	131	114	0.0104806	6.85073	0.304807
12	1419142	1419572	unique_peak1	133	123	-0.0768858	6.91575	0.323557
12	1510660	1511261	unique_peak1	126	81	0.443621	6.57936	1.38696
12	2095098	2095987	unique_peak1	186	148	0.131077	7.28471	0.458191
12	2099712	2100320	unique_peak1	125	100	0.131744	6.72408	0.425612
12	2526893	2527480	unique_peak1	128	70	0.6736	6.48655	2.5157
12	2527517	2528172	unique_peak1	183	92	0.788136	6.93323	4.43957
12	3312796	3313424	unique_peak1	185	133	0.276547	7.20436	0.921085
12	4689086	4689442	unique_peak1	88	62	0.319338	6.13695	0.747189
12	4693409	4693846	unique_peak1	173	115	0.390015	7.05299	1.41801
12	4818789	4819824	unique_peak1	226	152	0.367934	7.44135	1.5645
12	5438984	5440116	unique_peak1	283	170	0.525377	7.68054	3.33304
12	6455455	6456029	unique_peak1	131	88	0.380237	6.66585	1.1382
12	12403661	12404213	unique_peak1	116	65	0.640396	6.36459	2.18371
12	12660676	12661322	unique_peak1	138	64	0.906929	6.47583	4.29462
12	14553467	14554000	unique_peak1	121	79	0.422246	6.53305	1.21981
12	14554362	14554952	unique_peak1	122	62	0.778479	6.36652	3.03786
12	16978923	16979538	unique_peak1	121	75	0.496247	6.49605	1.52916
12	18184756	18185378	unique_peak1	144	86	0.546324	6.71611	2.0255
12	19665187	19665898	unique_peak1	146	121	0.0779697	6.96972	0.356629
12	19681952	19683195	unique_peak1	365	256	0.297568	8.15441	1.67021
12	20484852	20486378	unique_peak1	396	207	0.718128	8.0595	7.58407
12	22094125	22094469	unique_peak1	191	178	-0.0961254	7.43575	0.377202
12	22371518	22372082	unique_peak1	130	86	0.402236	6.64406	1.21277
12	22604390	22605082	unique_peak1	178	86	0.845256	6.86557	4.76127
12	23230705	23231269	unique_peak1	121	93	0.189585	6.64938	0.514008
12	25022867	25023144	unique_peak1	213	161	0.201783	7.44074	0.692484
12	25025021	25025280	unique_peak1	177	141	0.130502	7.215	0.44487
12	25026512	25026898	unique_peak1	240	198	0.0736247	7.67344	0.365595
12	25450090	25450702	unique_peak1	127	87	0.352872	6.63587	0.98483
12	25776318	25777085	unique_peak1	214	202	-0.117087	7.60679	0.42666
12	26007540	26007991	unique_peak1	114	66	0.594233	6.36321	1.90575
12	26358861	26360005	unique_peak1	460	246	0.682299	8.28952	7.98213
12	26360037	26360859	unique_peak1	295	222	0.201059	7.90143	0.826625
12	26363707	26364318	unique_peak1	207	153	0.234491	7.38403	0.81134
12	26364687	26365147	unique_peak1	126	98	0.171816	6.71526	0.503851
12	26366254	26366551	unique_peak1	97	70	0.283573	6.29153	0.658002
12	26625964	26626256	unique_peak1	71	48	0.381106	5.80526	0.799069
12	26768969	26769537	unique_peak1	129	88	0.358571	6.65502	1.02974
12	27161694	27161980	unique_peak1	111	109	-0.158548	6.70209	0.405468
12	32675415	32676164	unique_peak1	336	388	-0.41758	8.39484	3.32039
12	34049572	34050082	unique_peak1	102	52	0.776015	6.11593	2.64021
12	34153106	34153474	unique_peak1	102	75	0.256008	6.37593	0.636428
12	36812726	36813532	unique_peak1	191	90	0.879896	6.94774	5.3884
12	38329294	38329966	unique_peak1	168	91	0.683059	6.86509	3.2816
12	39530778	39531260	unique_peak1	118	72	0.519018	6.44933	1.64489
12	40642439	40643037	unique_peak1	133	95	0.292348	6.73114	0.841383
12	45317716	45318290	unique_peak1	133	68	0.768786	6.49292	3.25588
12	46536029	46536666	unique_peak1	187	156	0.0631931	7.32622	0.344464
12	47130163	47130708	unique_peak1	128	95	0.238384	6.70415	0.639702
12	47708327	47709879	unique_peak1	391	189	0.830726	7.98522	9.57477
12	47712522	47713127	unique_peak1	137	73	0.709598	6.56425	2.90691
12	49723559	49724084	unique_peak1	125	78	0.486174	6.54687	1.55865
12	50517839	50518550	unique_peak1	172	153	-0.0269696	7.2533	0.303887
12	52489747	52491228	unique_peak1	475	369	0.144723	8.60374	0.747802
12	56355411	56355791	unique_peak1	105	72	0.354853	6.36725	0.882982
12	58069559	58070100	unique_peak1	107	111	-0.236152	6.68928	0.571155
12	59407222	59407773	unique_peak1	131	90	0.348176	6.68188	1.01551
12	62447549	62447921	unique_peak1	120	75	0.484567	6.49021	1.45965
13	1552336	1552574	unique_peak1	58	49	0.0693802	5.67855	0.320383
13	1599277	1599645	unique_peak1	146	103	0.308267	6.85457	0.935083
13	1617356	1617605	unique_peak1	120	87	0.273063	6.59596	0.707855
13	1683270	1683968	unique_peak1	213	95	0.95667	7.0633	6.81713
13	3520345	3521724	unique_peak1	713	176	1.78389	8.35955	55.3699
13	4512036	4512481	unique_peak1	115	81	0.315057	6.51508	0.825474
13	16533633	16534684	unique_peak1	233	142	0.508549	7.41415	2.65543
13	23838322	23839186	unique_peak1	196	134	0.347357	7.25049	1.32839
13	24089244	24089586	unique_peak1	90	68	0.21963	6.21834	0.51254
13	24874320	24874964	unique_peak1	191	91	0.864128	6.95563	5.2353
13	26291273	26291716	unique_peak1	115	73	0.463156	6.44103	1.34941
13	28832331	28833368	unique_peak1	246	139	0.615863	7.43721	3.87182
13	29361259	29362059	unique_peak1	231	168	0.25536	7.52856	0.980426
13	30615347	30615900	unique_peak1	123	86	0.324306	6.6051	0.891485
13	32549970	32550777	unique_peak1	305	104	1.33486	7.38168	16.08
13	33738742	33739095	unique_peak1	110	58	0.727441	6.24636	2.55325
13	33904874	33905758	unique_peak1	172	137	0.131292	7.17417	0.448869
13	33955396	33956683	unique_peak1	1176	869	0.195934	9.86284	2.20914
13	34998041	34998642	unique_peak1	121	93	0.189585	6.64938	0.514008
13	36909461	36910001	unique_peak1	126	79	0.479245	6.56155	1.54534
13	37108448	37109045	unique_peak1	114	77	0.37492	6.47286	1.00585
13	44287399	44288117	unique_peak1	217	134	0.491097	7.32236	2.41339
13	47768419	47769030	unique_peak1	119	89	0.228865	6.60629	0.587901
13	52652737	52653662	unique_peak1	225	218	-0.155731	7.69692	0.53188
13	56593756	56594327	unique_peak1	133	37	1.62938	6.06262	9.96481
13	60423440	60425255	unique_peak1	554	325	0.545276	8.62137	6.51941
13	68134575	68135278	unique_peak1	185	102	0.656136	7.01457	3.28816
13	72876832	72877338	unique_peak1	121	86	0.301231	6.59356	0.79819
13	72893897	72894160	unique_peak1	96	85	-0.00749966	6.42251	0.3023
13	74627905	74629390	unique_peak1	486	296	0.494206	8.46142	4.84996
13	76228173	76229004	unique_peak1	184	117	0.452343	7.10881	1.81963
13	80737209	80739004	unique_peak1	565	425	0.187146	8.82828	1.1607
13	82171373	82171651	unique_peak1	94	71	0.219275	6.27956	0.538069
13	83035622	83036220	unique_peak1	223	118	0.711625	7.25063	4.45687
13	83036385	83036721	unique_peak1	72	44	0.523536	5.75362	1.1851
13	84521275	84521850	unique_peak1	143	87	0.520015	6.71944	1.86043
13	91366591	91367135	unique_peak1	192	109	0.613702	7.08821	3.05089
13	95442438	95443138	unique_peak1	190	97	0.76557	6.99749	4.38002
13	97595652	97596092	unique_peak1	269	267	-0.194597	7.96879	0.773375
13	98710615	98711230	unique_peak1	128	105	0.0954262	6.77563	0.364794
13	101331574	101332050	unique_peak1	108	55	0.776927	6.19582	2.74903
13	106075496	106076244	unique_peak1	249	162	0.41355	7.5555	2.04033
13	115377440	115377749	unique_peak1	144	103	0.288828	6.84485	0.845833
13	115530128	115530924	unique_peak1	201	125	0.48246	7.21851	2.18652
13	116467991	116468638	unique_peak1	144	81	0.631715	6.67341	2.52845
13	117331371	117331628	unique_peak1	85	72	0.0581349	6.21889	0.324508
13	117934583	117934988	unique_peak1	96	68	0.310241	6.26364	0.758931
13	119143022	119143608	unique_peak1	119	48	1.10601	6.16771	5.02529
13	131180386	131180933	unique_peak1	131	65	0.811576	6.45018	3.46413
13	131349158	131349617	unique_peak1	123	85	0.340984	6.59676	0.947411
13	131649265	131650259	unique_peak1	407	357	-0.0264634	8.47058	0.312072
13	134348431	134349575	unique_peak1	269	98	1.24214	7.25042	12.7618
13	134349794	134350701	unique_peak1	257	123	0.852781	7.38059	6.778
13	141231460	141231988	unique_peak1	153	146	-0.12495	7.1372	0.394559
13	141691581	141692167	unique_peak1	129	66	0.768216	6.4502	3.11443
13	143284827	143285334	unique_peak1	149	81	0.679824	6.69746	2.88601
13	144516972	144517556	unique_peak1	132	79	0.544753	6.5943	1.91101
13	147425716	147426254	unique_peak1	122	91	0.232197	6.63966	0.616769
13	150141182	150143862	unique_peak1	1134	879	0.127882	9.8453	1.11387
13	168937376	168938984	unique_peak1	443	398	-0.0628989	8.6088	0.372304
13	169090726	169091494	unique_peak1	181	58	1.42914	6.59721	10.9137
13	179718870	179719236	unique_peak1	88	36	1.08717	5.75304	3.87866
13	190066123	190066575	unique_peak1	88	79	-0.0253097	6.30927	0.30103
13	200447653	200449265	unique_peak1	557	276	0.787912	8.5077	12.1971
13	203136436	203137013	unique_peak1	122	72	0.565934	6.47279	1.87508
13	203147342	203147781	unique_peak1	114	57	0.802341	6.25915	2.99728
13	206242771	206243290	unique_peak1	107	80	0.231353	6.45553	0.580562
13	206979117	206980230	unique_peak1	268	202	0.200891	7.76578	0.781158
13	206981317	206983820	unique_peak1	831	539	0.391723	9.27268	5.28986
13	207199727	207200236	unique_peak1	154	79	0.76198	6.70292	3.62204
13	207936119	207936712	unique_peak1	196	179	-0.0676805	7.45801	0.331346
13	210060085	210060708	unique_peak1	136	86	0.465787	6.67584	1.52518
13	210806037	210806378	unique_peak1	114	79	0.338394	6.49113	0.886377
13	210817489	210817761	unique_peak1	119	78	0.416937	6.51225	1.16923
13	217437884	217438199	unique_peak1	125	85	0.36369	6.60811	1.05218
13	218612848	218613836	unique_peak1	467	341	0.234199	8.53495	1.38974
14	1183973	1184557	unique_peak1	141	72	0.769775	6.57471	3.33295
14	3603298	3603994	unique_peak1	178	86	0.845256	6.86557	4.76127
14	6881154	6881679	unique_peak1	125	77	0.504553	6.53768	1.64363
14	7347657	7350167	unique_peak1	705	515	0.224275	9.12336	1.80669
14	8266977	8267635	unique_peak1	149	96	0.437463	6.81864	1.47755
14	12568387	12569562	unique_peak1	290	155	0.692381	7.63159	5.36966
14	12846815	12848112	unique_peak1	518	247	0.844639	8.37652	12.7767
14	12890759	12891059	unique_peak1	114	77	0.37492	6.47286	1.00585
14	15288054	15289164	unique_peak1	244	176	0.266004	7.60061	1.06639
14	16198455	16199227	unique_peak1	303	246	0.091436	7.99409	0.424345
14	21966082	21967396	unique_peak1	536	504	-0.132922	8.91368	0.717235
14	24116885	24117365	unique_peak1	113	92	0.10877	6.59354	0.373433
14	24124079	24124539	unique_peak1	104	71	0.361301	6.35058	0.890163
14	30513526	30514676	unique_peak1	492	377	0.163659	8.64407	0.875701
14	31150172	31150513	unique_peak1	106	120	-0.360861	6.73843	0.988669
14	31222493	31222780	unique_peak1	97	92	-0.105839	6.48624	0.344956
14	31335537	31336044	unique_peak1	99	46	0.9074	6.00829	3.20834
14	31796032	31796579	unique_peak1	127	90	0.304509	6.66005	0.822357
14	31859214	31859481	unique_peak1	62	52	0.0784037	5.76712	0.333207
14	31869085	31869504	unique_peak1	227	213	-0.109907	7.68651	0.419933
14	32469795	32470341	unique_peak1	122	75	0.507831	6.50184	1.60033
14	36619574	36619960	unique_peak1	130	90	0.337384	6.67649	0.964715
14	36630393	36630760	unique_peak1	93	56	0.541293	6.10354	1.44715
14	36632521	36632900	unique_peak1	112	79	0.313498	6.47868	0.790033
14	37925331	37925831	unique_peak1	115	87	0.213177	6.56602	0.559811
14	44332831	44333335	unique_peak1	112	87	0.175994	6.54743	0.469261
14	44718100	44718846	unique_peak1	199	111	0.638265	7.12649	3.35021
14	44741352	44742270	unique_peak1	327	272	0.0548761	8.1202	0.357274
14	45118765	45119372	unique_peak1	142	111	0.162203	6.88846	0.481479
14	47988803	47989377	unique_peak1	128	115	-0.0346343	6.84066	0.30484
14	50909902	50910625	unique_peak1	156	123	0.147905	7.02815	0.464805
14	50997510	50997826	unique_peak1	106	107	-0.196885	6.65644	0.483734
14	51005625	51006116	unique_peak1	137	150	-0.319354	7.07873	0.9762
14	52830669	52831064	unique_peak1	213	151	0.293705	7.39478	1.09179
14	52843894	52844254	unique_peak1	148	95	0.442922	6.80642	1.48809
14	53377741	53378840	unique_peak1	245	174	0.288178	7.5953	1.19808
14	53717684	53718200	unique_peak1	211	175	0.0688766	7.49387	0.361356
14	55110835	55111681	unique_peak1	180	150	0.0655623	7.27119	0.346157
14	59282022	59282683	unique_peak1	188	122	0.422828	7.15393	1.70528
14	60138552	60138939	unique_peak1	84	38	0.94596	5.75838	2.98093
14	60139067	60139425	unique_peak1	113	70	0.498182	6.39884	1.45668
14	63862603	63863185	unique_peak1	145	91	0.475459	6.76129	1.66498
14	65510956	65511532	unique_peak1	114	66	0.594233	6.36321	1.90575
14	65930586	65931182	unique_peak1	126	100	0.142962	6.72969	0.448605
14	70677946	70679996	unique_peak1	569	456	0.0957985	8.88395	0.536625
14	70680197	70680687	unique_peak1	125	84	0.380564	6.59967	1.11544
14	71864215	71865428	unique_peak1	465	254	0.651621	8.32016	7.52628
14	71913275	71913772	unique_peak1	156	97	0.487391	6.85841	1.79311
14	71920141	71920694	unique_peak1	107	85	0.144938	6.49873	0.421729
14	78054886	78055179	unique_peak1	69	54	0.174479	5.8686	0.420931
14	78056881	78057565	unique_peak1	188	136	0.26731	7.23169	0.908686
14	79006973	79008135	unique_peak1	250	171	0.341679	7.5971	1.53715
14	80095317	80095800	unique_peak1	124	69	0.649365	6.45397	2.35849
14	80156681	80157266	unique_peak1	125	65	0.745561	6.41717	2.9423
14	81220086	81220704	unique_peak1	200	138	0.333757	7.28582	1.25301
14	82449857	82450461	unique_peak1	119	81	0.363166	6.53913	0.975364
14	82629063	82629624	unique_peak1	160	99	0.493947	6.89083	1.90531
14	84024845	84025424	unique_peak1	172	99	0.595961	6.94184	2.66693
14	86784119	86784682	unique_peak1	122	75	0.507831	6.50184	1.60033
14	88970984	88971645	unique_peak1	196	181	-0.0836221	7.46598	0.350862
14	95297363	95298181	unique_peak1	158	146	-0.0796078	7.15987	0.338368
14	100623336	100623963	unique_peak1	136	94	0.338875	6.73929	0.988669
14	108558403	108558799	unique_peak1	88	75	0.0486909	6.27227	0.323593
14	110187167	110187702	unique_peak1	138	90	0.421503	6.71855	1.35391
14	115620477	115621639	unique_peak1	256	236	-0.0872767	7.8451	0.380993
14	116289502	116290907	unique_peak1	358	276	0.162046	8.19477	0.729636
14	116582491	116583173	unique_peak1	176	100	0.614043	6.96523	2.89735
14	120493045	120493675	unique_peak1	141	105	0.231679	6.84376	0.643739
14	120564801	120565518	unique_peak1	204	93	0.926072	7.01762	6.30805
14	121736997	121737601	unique_peak1	238	158	0.385541	7.50565	1.78892
14	121737897	121738931	unique_peak1	359	228	0.440532	8.05947	3.08748
14	123502434	123502715	unique_peak1	88	54	0.515259	6.03899	1.32755
14	124413144	124413652	unique_peak1	125	66	0.723866	6.42802	2.81282
14	124847355	124848544	unique_peak1	343	201	0.55701	7.93672	4.34483
14	131872537	131872888	unique_peak1	121	75	0.496247	6.49605	1.52916
14	131888439	131888729	unique_peak1	87	55	0.473228	6.04397	1.16908
14	138801264	138801972	unique_peak1	162	121	0.224586	7.04303	0.699595
14	139586559	139587129	unique_peak1	116	80	0.34494	6.51232	0.930403
14	140515636	140516156	unique_peak1	249	196	0.140227	7.69217	0.532999
14	144134025	144134781	unique_peak1	245	163	0.381838	7.54847	1.80378
14	145009984	145010333	unique_peak1	121	92	0.205015	6.64167	0.546781
14	145557873	145558499	unique_peak1	139	105	0.211549	6.8337	0.609929
14	150605556	150606233	unique_peak1	141	84	0.550208	6.6845	1.98184
14	153258207	153258710	unique_peak1	108	96	-0.0156307	6.5921	0.30103
15	7947098	7948869	unique_peak1	612	322	0.699666	8.68522	10.9694
15	28465296	28465863	unique_peak1	144	93	0.434678	6.77193	1.44663
15	35796208	35796449	unique_peak1	57	49	0.0451218	5.66642	0.320383
15	36230817	36231261	unique_peak1	122	88	0.280025	6.61575	0.74496
15	37780775	37781372	unique_peak1	173	102	0.561496	6.96725	2.45233
15	44743336	44743792	unique_peak1	104	63	0.531226	6.26561	1.4862
15	54866745	54867099	unique_peak1	115	61	0.718413	6.3134	2.56468
15	55354620	55355214	unique_peak1	160	106	0.396336	6.93964	1.38161
15	55690441	55692210	unique_peak1	545	300	0.637184	8.55221	8.34609
15	55810680	55812365	unique_peak1	616	375	0.489697	8.79944	5.95751
15	61465327	61466122	unique_peak1	162	123	0.201127	7.05476	0.627876
15	62919417	62920125	unique_peak1	193	87	0.942964	6.93091	6.10631
15	67038774	67039070	unique_peak1	84	91	-0.2922	6.37746	0.636428
15	72820981	72821686	unique_peak1	227	141	0.481812	7.39065	2.3921
15	73422294	73423105	unique_peak1	208	167	0.115766	7.4502	0.441068
15	79424204	79424841	unique_peak1	144	102	0.302767	6.83788	0.894864
15	85213779	85214421	unique_peak1	321	261	0.0880111	8.07743	0.417479
15	87192104	87192398	unique_peak1	160	129	0.115435	7.08009	0.41688
15	87898979	87899772	unique_peak1	345	224	0.409667	8.01861	2.64458
15	88639686	88640283	unique_peak1	125	109	0.00859529	6.78566	0.304978
15	89535056	89535905	unique_peak1	444	267	0.514449	8.32331	4.82048
15	91439640	91440260	unique_peak1	141	81	0.602047	6.65858	2.27421
15	96944769	96945321	unique_peak1	104	81	0.173674	6.44439	0.45301
15	107764403	107764832	unique_peak1	200	199	-0.191158	7.54828	0.63569
15	115344128	115344781	unique_peak1	172	92	0.700658	6.88949	3.44299
15	116183757	116184908	unique_peak1	265	233	-0.0200532	7.86034	0.302902
15	116387187	116388117	unique_peak1	211	135	0.440845	7.30789	2.00446
15	117062617	117063157	unique_peak1	107	59	0.664312	6.23905	2.14547
15	117064744	117065652	unique_peak1	251	115	0.915605	7.31578	7.45124
15	131504969	131505642	unique_peak1	164	104	0.458383	6.94344	1.70812
15	131680236	131682562	unique_peak1	1717	1309	0.142139	10.4264	1.781
15	133069910	133070899	unique_peak1	285	166	0.569484	7.66845	3.85127
15	133109045	133109632	unique_peak1	248	142	0.596719	7.45823	3.6466
15	133150465	133151056	unique_peak1	185	99	0.69878	6.99325	3.636
15	134590643	134591271	unique_peak1	156	67	1.01464	6.59478	5.62432
15	147047337	147047870	unique_peak1	103	97	-0.0970634	6.56618	0.329757
15	147149801	147150501	unique_peak1	172	141	0.0900698	7.19478	0.37541
15	151469309	151470334	unique_peak1	1049	862	0.0455606	9.776	0.405211
15	151486083	151486666	unique_peak1	192	152	0.137674	7.32623	0.47482
15	151495731	151496687	unique_peak1	715	489	0.318823	9.09605	3.24528
15	151499181	151500003	unique_peak1	737	527	0.254013	9.1714	2.29478
15	151504888	151505787	unique_peak1	679	434	0.417383	8.97356	4.94032
15	151507007	151508027	unique_peak1	496	269	0.660554	8.40709	8.15794
15	151514248	151515157	unique_peak1	440	238	0.666858	8.2343	7.36017
15	151541936	151542581	unique_peak1	224	150	0.374359	7.42558	1.63296
15	152361328	152361827	unique_peak1	131	106	0.114504	6.79872	0.398877
15	152577838	152578460	unique_peak1	150	84	0.637415	6.7281	2.63672
15	152586340	152587045	unique_peak1	214	173	0.105305	7.4956	0.419284
15	154800281	154800877	unique_peak1	120	110	-0.0619213	6.76346	0.317116
15	154970449	154971121	unique_peak1	153	86	0.631779	6.75883	2.67989
15	155032315	155032596	unique_peak1	62	65	-0.23807	5.92536	0.446527
15	155075882	155076335	unique_peak1	195	164	0.0506285	7.39164	0.332794
16	4259097	4259748	unique_peak1	166	133	0.123637	7.12791	0.432611
16	5584044	5584650	unique_peak1	134	103	0.187422	6.79415	0.522278
16	5591258	5591917	unique_peak1	185	106	0.601169	7.04205	2.8608
16	6829324	6829687	unique_peak1	75	47	0.487579	5.82875	1.06691
16	18722333	18722985	unique_peak1	229	142	0.484082	7.40191	2.4473
16	23422229	23422784	unique_peak1	125	93	0.235366	6.67227	0.64636
16	28693446	28694788	unique_peak1	1224	710	0.543824	9.74562	13.6707
16	37521792	37523065	unique_peak1	429	283	0.382133	8.34081	2.82551
16	38492277	38492650	unique_peak1	95	73	0.194606	6.30676	0.499127
16	47950701	47951004	unique_peak1	110	85	0.18382	6.51817	0.501734
16	52478761	52479456	unique_peak1	147	76	0.751541	6.64256	3.41103
16	52497899	52498487	unique_peak1	128	134	-0.253469	6.95008	0.689199
16	59789811	59790289	unique_peak1	117	85	0.270602	6.56157	0.716494
16	70557245	70557674	unique_peak1	164	81	0.815077	6.76509	4.1832
16	71385747	71386112	unique_peak1	107	80	0.231353	6.45553	0.580562
16	74245588	74246213	unique_peak1	152	116	0.195113	6.96792	0.582696
16	74636229	74636743	unique_peak1	105	47	0.959715	6.06482	3.64482
16	78011190	78011516	unique_peak1	131	109	0.0746109	6.81867	0.348327
16	78031877	78032194	unique_peak1	161	138	0.0276491	7.13277	0.313439
16	78305671	78305946	unique_peak1	95	71	0.234134	6.28699	0.574223
16	84598696	84599139	unique_peak1	114	64	0.637955	6.34135	2.11811
17	9422633	9423240	unique_peak1	140	63	0.94957	6.47479	4.702
17	9423761	9424365	unique_peak1	132	75	0.618753	6.5573	2.31229
17	9441019	9441653	unique_peak1	243	136	0.629773	7.41292	3.93439
17	9453610	9454610	unique_peak1	551	384	0.297598	8.73751	2.31168
17	10274070	10274977	unique_peak1	239	143	0.534424	7.43714	3.0042
17	15141761	15142203	unique_peak1	94	58	0.506557	6.13592	1.34063
17	25671901	25672578	unique_peak1	142	42	1.54329	6.19791	9.66961
17	29460233	29460943	unique_peak1	263	244	-0.0970365	7.88812	0.404341
17	29471930	29472419	unique_peak1	133	124	-0.0884737	6.92155	0.333336
17	34950646	34951097	unique_peak1	92	50	0.68658	6.01572	2.00247
17	36364917	36365521	unique_peak1	207	151	0.25335	7.3746	0.890486
17	36884621	36885748	unique_peak1	342	229	0.3656	8.02829	2.16282
17	40977961	40978563	unique_peak1	144	98	0.359911	6.80931	1.11494
17	40981253	40981848	unique_peak1	122	101	0.0833333	6.71409	0.35195
17	40991830	40992540	unique_peak1	175	84	0.854823	6.8368	4.8385
17	41988867	41989531	unique_peak1	122	83	0.363441	6.57404	1.01363
17	43337099	43337687	unique_peak1	122	84	0.346368	6.58257	0.954179
17	44646336	44646847	unique_peak1	149	81	0.679824	6.69746	2.88601
17	44897111	44897960	unique_peak1	201	111	0.652385	7.13355	3.52561
17	45164196	45164772	unique_peak1	132	96	0.266768	6.7333	0.751348
17	45250791	45251358	unique_peak1	195	156	0.12233	7.35579	0.450496
17	45466608	45467257	unique_peak1	182	115	0.46158	7.08877	1.90724
17	46908264	46909116	unique_peak1	230	119	0.743219	7.2785	4.91513
17	47094441	47094996	unique_peak1	124	84	0.369257	6.59402	1.05997
17	47122047	47122830	unique_peak1	177	95	0.695287	6.93261	3.45868
17	47532132	47533369	unique_peak1	306	114	1.20825	7.44961	13.8803
17	49147734	49148106	unique_peak1	131	86	0.413027	6.64946	1.27211
17	49153434	49153697	unique_peak1	105	69	0.415394	6.33698	1.07596
17	49247703	49248233	unique_peak1	129	84	0.424914	6.62185	1.29187
17	49249876	49253038	unique_peak1	1397	1005	0.230578	10.0897	3.34783
17	53257470	53257870	unique_peak1	137	104	0.204806	6.81665	0.58021
17	53679841	53680361	unique_peak1	128	92	0.284188	6.68125	0.768982
17	53878334	53879022	unique_peak1	179	126	0.30742	7.14239	1.03989
17	54170746	54171689	unique_peak1	245	202	0.0740536	7.70236	0.376207
17	57226363	57226857	unique_peak1	111	84	0.213421	6.5161	0.568314
17	57363591	57364543	unique_peak1	232	144	0.482434	7.42113	2.49001
17	57464147	57464706	unique_peak1	126	86	0.35823	6.62206	1.04455
17	57826789	57827144	unique_peak1	79	72	-0.0444938	6.16758	0.302549
17	61051968	61052590	unique_peak1	138	57	1.07132	6.39364	5.54547
17	65652920	65653450	unique_peak1	153	49	1.43087	6.35929	9.37874
17	65776444	65777567	unique_peak1	292	163	0.629951	7.67253	4.64815
17	69079346	69079734	unique_peak1	79	63	0.145331	6.07267	0.404804
18	3007421	3008482	unique_peak1	430	350	0.0798488	8.49525	0.433867
18	5543446	5544866	unique_peak1	381	266	0.303215	8.2123	1.75225
18	5567700	5568024	unique_peak1	104	79	0.209298	6.42658	0.515845
18	5784080	5784702	unique_peak1	121	81	0.386622	6.55086	1.08434
18	6894960	6895917	unique_peak1	228	133	0.571681	7.35193	3.16918
18	6963761	6964368	unique_peak1	149	71	0.867451	6.60365	4.22999
18	6974239	6974826	unique_peak1	130	64	0.822811	6.43377	3.50048
18	6974935	6975717	unique_peak1	213	121	0.610896	7.23619	3.31219
18	10164567	10165007	unique_peak1	99	85	0.0357244	6.44413	0.312327
18	12311353	12311676	unique_peak1	87	63	0.280583	6.14029	0.648198
18	12332292	12333106	unique_peak1	240	137	0.601725	7.40939	3.57837
18	14523512	14524176	unique_peak1	156	38	1.8167	6.19375	13.2121
18	14609325	14609907	unique_peak1	143	31	1.97945	5.98972	13.6854
18	15294858	15295169	unique_peak1	68	22	1.41186	5.22949	4.44146
18	16058689	16059298	unique_peak1	139	101	0.267045	6.80595	0.77098
18	18570901	18571474	unique_peak1	142	113	0.136668	6.90122	0.432469
18	21204218	21205517	unique_peak1	1236	736	0.505842	9.77844	12.1409
18	21706205	21706798	unique_peak1	128	94	0.253491	6.6966	0.68026
18	27173984	27174319	unique_peak1	93	86	-0.0687605	6.40856	0.312595
18	41973648	41973959	unique_peak1	197	181	-0.0764369	7.46958	0.340292
18	46768916	46769801	unique_peak1	225	103	0.918617	7.15975	6.80573
18	46871145	46871446	unique_peak1	91	74	0.114845	6.28624	0.3697
18	48080291	48080682	unique_peak1	118	65	0.664449	6.37662	2.36406
18	48132558	48133183	unique_peak1	155	69	0.963751	6.61116	5.26787
18	49352328	49352662	unique_peak1	126	80	0.461323	6.57051	1.46457
18	55512459	55513083	unique_peak1	181	150	0.0733809	7.2751	0.35796
2	93800	94065	unique_peak1	83	71	0.0446428	6.19225	0.314509
2	243477	244067	unique_peak1	119	99	0.0768617	6.68229	0.339356
2	567256	567618	unique_peak1	113	80	0.308079	6.49389	0.784577
2	851364	852062	unique_peak1	131	91	0.332409	6.68977	0.958271
2	4046830	4047342	unique_peak1	100	86	0.0331659	6.45953	0.312198
2	5120294	5121050	unique_peak1	153	97	0.460013	6.84472	1.65869
2	5653782	5654565	unique_peak1	169	153	-0.0517938	7.24089	0.312535
2	6386597	6387099	unique_peak1	113	96	0.0480158	6.62392	0.318758
2	7553834	7555404	unique_peak1	463	378	0.0738166	8.60296	0.424291
2	8382868	8383197	unique_peak1	175	152	0.00682646	7.2608	0.303869
2	9186706	9187420	unique_peak1	181	104	0.59754	7.01302	2.81717
2	9354107	9355071	unique_peak1	242	154	0.445853	7.49905	2.24187
2	12971371	12971972	unique_peak1	223	186	0.0595479	7.57667	0.347199
2	13404284	13405118	unique_peak1	258	190	0.235038	7.69495	0.942769
2	15635560	15635988	unique_peak1	96	46	0.864176	5.98668	2.97496
2	17319761	17320596	unique_peak1	193	124	0.436612	7.18409	1.80775
2	27783696	27785960	unique_peak1	673	390	0.558653	8.89035	8.12665
2	27953747	27954883	unique_peak1	301	173	0.587493	7.73669	4.20265
2	47819066	47819583	unique_peak1	158	75	0.872137	6.684	4.52155
2	52047667	52048183	unique_peak1	121	88	0.268441	6.60995	0.703669
2	54412718	54413210	unique_peak1	111	72	0.432987	6.40632	1.23065
2	55199605	55200096	unique_peak1	108	92	0.0451233	6.56172	0.319512
2	58240794	58241242	unique_peak1	109	98	-0.0321148	6.6133	0.302144
2	58266636	58267126	unique_peak1	113	90	0.140134	6.57786	0.415371
2	58921269	58921857	unique_peak1	125	107	0.0350675	6.77242	0.316968
2	59339883	59341142	unique_peak1	524	607	-0.432781	9.03154	5.38364
2	59589894	59590815	unique_peak1	217	144	0.388004	7.37391	1.68111
2	60066210	60067066	unique_peak1	195	154	0.140826	7.34654	0.494212
2	60620389	60621167	unique_peak1	144	120	0.0704041	6.95407	0.344114
2	60875594	60876046	unique_peak1	97	82	0.0582804	6.40418	0.321713
2	60904026	60904836	unique_peak1	415	396	-0.148087	8.55895	0.717069
2	61156405	61157070	unique_peak1	206	194	-0.112892	7.55088	0.414856
2	61165552	61165829	unique_peak1	167	144	0.0182896	7.18905	0.307746
2	61921947	61922503	unique_peak1	135	93	0.343745	6.72646	0.995189
2	69194991	69195580	unique_peak1	131	104	0.141725	6.78511	0.443233
2	69714397	69714920	unique_peak1	119	76	0.453931	6.49375	1.31435
2	69819961	69820417	unique_peak1	135	122	-0.0441802	6.92042	0.309139
2	70175325	70175670	unique_peak1	95	64	0.381692	6.21321	0.945872
2	70246219	70246669	unique_peak1	91	80	0.003814	6.34176	0.302379
2	70346680	70347131	unique_peak1	156	131	0.0577071	7.07325	0.330201
2	70492652	70493294	unique_peak1	133	102	0.19081	6.78191	0.553934
2	71700412	71701021	unique_peak1	145	102	0.31252	6.84276	0.94062
2	72154958	72155810	unique_peak1	288	217	0.199812	7.86809	0.807819
2	72177729	72178371	unique_peak1	129	120	-0.0845584	6.87658	0.334441
2	72357011	72357526	unique_peak1	115	42	1.24634	6.04944	5.89884
2	73691205	73691778	unique_peak1	146	129	-0.0136608	7.01554	0.30103
2	73928928	73929205	unique_peak1	83	78	-0.0892129	6.25917	0.32389
2	74389887	74390433	unique_peak1	189	138	0.25389	7.24589	0.861836
2	74391960	74392733	unique_peak1	345	270	0.141299	8.1528	0.62212
2	74400853	74401235	unique_peak1	119	86	0.277774	6.58183	0.712129
2	74794207	74794938	unique_peak1	163	112	0.343823	6.99209	1.1214
2	77482061	77482654	unique_peak1	114	103	-0.0401173	6.68038	0.305288
2	80405841	80407377	unique_peak1	377	236	0.46023	8.11886	3.44425
2	80560158	80560460	unique_peak1	109	74	0.368423	6.41303	0.97483
2	81006923	81007639	unique_peak1	323	232	0.266035	7.9972	1.27963
2	81270701	81271275	unique_peak1	152	84	0.656087	6.73743	2.81356
2	82212648	82214284	unique_peak1	453	307	0.342166	8.43787	2.45237
2	83015731	83016067	unique_peak1	99	71	0.292064	6.31596	0.696474
2	85431083	85431683	unique_peak1	360	282	0.139014	8.21417	0.630181
2	87533368	87533823	unique_peak1	119	79	0.39879	6.52132	1.10149
2	88741110	88741357	unique_peak1	73	57	0.176716	5.94634	0.444157
2	88742785	88743101	unique_peak1	133	91	0.353749	6.70044	1.06057
2	88968585	88969129	unique_peak1	124	78	0.474867	6.54121	1.48957
2	93894066	93894635	unique_peak1	160	125	0.160523	7.05754	0.51014
2	106416180	106416763	unique_peak1	142	103	0.269118	6.835	0.76271
2	124628869	124629362	unique_peak1	117	85	0.270602	6.56157	0.716494
2	125592229	125592606	unique_peak1	87	64	0.258216	6.15148	0.601242
2	129849045	129849722	unique_peak1	193	148	0.183227	7.31078	0.603339
2	140768133	140768679	unique_peak1	115	77	0.387207	6.47901	1.06171
2	140899651	140899928	unique_peak1	112	86	0.192482	6.53918	0.499561
2	141864679	141865268	unique_peak1	244	181	0.225815	7.6207	0.866014
2	142602422	142602756	unique_peak1	119	84	0.311327	6.56505	0.808755
2	147052546	147052863	unique_peak1	108	85	0.158017	6.50527	0.446284
2	147053737	147054442	unique_peak1	438	380	-0.0123724	8.56746	0.302176
2	148201078	148201508	unique_peak1	121	84	0.334783	6.57678	0.90391
2	148225507	148226079	unique_peak1	167	126	0.209514	7.09344	0.652153
2	148267203	148267847	unique_peak1	153	142	-0.0851487	7.1173	0.339446
2	149333531	149334439	unique_peak1	197	151	0.18343	7.33964	0.62566
2	149334458	149336273	unique_peak1	468	296	0.440762	8.4347	3.87173
2	149371360	149371833	unique_peak1	111	106	-0.118655	6.68214	0.352944
2	149762552	149763143	unique_peak1	130	94	0.275323	6.70752	0.759995
2	157185010	157186420	unique_peak1	436	250	0.583251	8.26317	5.84591
2	157256055	157256739	unique_peak1	169	115	0.357012	7.03649	1.25452
2	157298476	157299191	unique_peak1	167	112	0.37802	7.00919	1.33123
2	157330975	157332021	unique_peak1	236	201	0.028287	7.67235	0.314369
2	157502776	157503403	unique_peak1	143	41	1.58713	6.18588	10.1502
2	157719814	157720661	unique_peak1	240	122	0.767735	7.32638	5.32537
2	157909411	157909733	unique_peak1	76	66	0.0250026	6.07859	0.307512
2	159692090	159692908	unique_peak1	171	117	0.348947	7.05712	1.18897
2	162097097	162097567	unique_peak1	120	100	0.0742831	6.69535	0.338983
3	4283356	4283904	unique_peak1	127	79	0.490375	6.56712	1.54534
3	4586079	4586665	unique_peak1	147	100	0.360116	6.83827	1.15316
3	4587854	4588577	unique_peak1	164	125	0.195349	7.07495	0.592686
3	4600139	4600539	unique_peak1	101	72	0.300266	6.33996	0.736223
3	4690252	4690803	unique_peak1	107	88	0.0954695	6.52347	0.359187
3	5455609	5456573	unique_peak1	267	148	0.641773	7.54005	4.36661
3	6086735	6087620	unique_peak1	230	138	0.531169	7.38453	2.85822
3	6591060	6591603	unique_peak1	126	64	0.778805	6.41177	3.18002
3	6708147	6708530	unique_peak1	154	166	-0.299797	7.23381	0.949226
3	7189899	7190391	unique_peak1	126	70	0.651426	6.47546	2.42478
3	7191613	7192176	unique_peak1	123	69	0.637966	6.44827	2.26968
3	10462333	10463009	unique_peak1	179	159	-0.025823	7.30902	0.303779
3	17074297	17074916	unique_peak1	122	97	0.141049	6.68523	0.429261
3	17500823	17501453	unique_peak1	161	109	0.36523	6.96397	1.24589
3	17822955	17823621	unique_peak1	146	94	0.438851	6.78928	1.49883
3	22537137	22538757	unique_peak1	568	427	0.18789	8.83541	1.18475
3	24333521	24333898	unique_peak1	84	71	0.0614369	6.20064	0.32483
3	29061840	29062315	unique_peak1	109	99	-0.0466144	6.62055	0.305462
3	32030293	32030892	unique_peak1	128	109	0.0419869	6.80235	0.316681
3	38498093	38498537	unique_peak1	114	72	0.470498	6.42507	1.36164
3	38499730	38500302	unique_peak1	154	80	0.744058	6.71188	3.48999
3	38506699	38507180	unique_peak1	115	63	0.672609	6.3363	2.3218
3	38508884	38509311	unique_peak1	99	64	0.439621	6.24218	1.12736
3	38510296	38510635	unique_peak1	117	83	0.30455	6.54459	0.814208
3	38534357	38534832	unique_peak1	105	116	-0.325687	6.70752	0.851766
3	39790850	39791167	unique_peak1	101	76	0.223304	6.37844	0.557726
3	39792837	39793178	unique_peak1	101	72	0.300266	6.33996	0.736223
3	40179844	40180523	unique_peak1	169	92	0.675834	6.87708	3.25639
3	41143582	41144077	unique_peak1	114	75	0.412395	6.45412	1.13813
3	41493069	41493625	unique_peak1	115	84	0.263218	6.541	0.679879
3	41514910	41515909	unique_peak1	182	127	0.319561	7.15978	1.1268
3	41634234	41635171	unique_peak1	219	109	0.799513	7.18112	5.23051
3	41946580	41948434	unique_peak1	422	257	0.497361	8.25991	4.32449
3	43705272	43705734	unique_peak1	93	53	0.619296	6.06454	1.74992
3	45683325	45683972	unique_peak1	185	82	0.967597	6.85884	6.1034
3	47996968	47997321	unique_peak1	79	47	0.560368	5.86515	1.36843
3	48849467	48850110	unique_peak1	165	114	0.335713	7.01335	1.10867
3	54730314	54731394	unique_peak1	560	415	0.208824	8.80485	1.35767
3	55034474	55035286	unique_peak1	266	193	0.255724	7.72777	1.07926
3	56483109	56484424	unique_peak1	516	316	0.485017	8.55085	5.00465
3	57527976	57528235	unique_peak1	102	81	0.146383	6.43074	0.42735
3	59009268	59009848	unique_peak1	136	89	0.416877	6.70029	1.30319
3	59021702	59022157	unique_peak1	110	76	0.343298	6.43844	0.906668
3	71349590	71349907	unique_peak1	85	77	-0.0374427	6.26668	0.302449
3	75714623	75714954	unique_peak1	95	74	0.175241	6.31644	0.466412
3	75959307	75959559	unique_peak1	87	88	-0.19515	6.37816	0.431921
3	76838965	76839538	unique_peak1	143	89	0.487594	6.73565	1.69061
3	79099222	79099832	unique_peak1	122	48	1.14105	6.18523	5.44362
3	81229819	81230315	unique_peak1	117	74	0.468049	6.46284	1.40422
3	92042090	92042772	unique_peak1	170	72	1.03349	6.70657	6.25066
3	98116805	98117261	unique_peak1	98	64	0.425359	6.23505	1.06473
3	99872251	99873240	unique_peak1	241	148	0.496957	7.46765	2.64443
3	99873425	99873946	unique_peak1	118	71	0.538918	6.43938	1.7363
3	100096502	100096955	unique_peak1	111	76	0.356025	6.4448	0.959338
3	103259885	103261777	unique_peak1	1459	1023	0.266572	10.1333	4.51337
3	107464506	107465368	unique_peak1	227	184	0.100178	7.58147	0.412471
3	108958019	108958381	unique_peak1	97	72	0.243495	6.31157	0.570756
3	109667462	109667825	unique_peak1	75	69	-0.0567416	6.10091	0.307417
3	110259480	110260180	unique_peak1	316	169	0.689835	7.75431	5.75697
3	117166300	117167014	unique_peak1	176	145	0.0824299	7.23104	0.373426
3	119281930	119282351	unique_peak1	93	48	0.759473	5.99445	2.35648
3	120657187	120657594	unique_peak1	110	63	0.610084	6.30504	1.9665
3	121707318	121707595	unique_peak1	70	39	0.65404	5.64895	1.53885
3	125990233	125990855	unique_peak1	132	79	0.544753	6.5943	1.91101
3	129315461	129315956	unique_peak1	112	126	-0.353259	6.81206	1.00629
3	135772276	135774917	unique_peak1	938	768	0.0533838	9.61353	0.425835
3	137503167	137503739	unique_peak1	143	72	0.789622	6.58464	3.53989
3	140443256	140444528	unique_peak1	305	170	0.631256	7.73348	4.84272
3	144113711	144113967	unique_peak1	68	15	1.93542	4.96771	6.78397
4	77937	79081	unique_peak1	242	116	0.851613	7.29617	6.38145
4	187087	188407	unique_peak1	260	227	-0.00950676	7.82814	0.30103
4	1323489	1324367	unique_peak1	271	109	1.10061	7.33166	10.6955
4	7772171	7772690	unique_peak1	113	96	0.0480158	6.62392	0.318758
4	10662019	10662513	unique_peak1	124	114	-0.0668425	6.81207	0.316541
4	12778613	12779646	unique_peak1	461	346	0.194949	8.53627	1.06179
4	12780526	12781362	unique_peak1	294	203	0.324731	7.83479	1.58582
4	15297914	15298502	unique_peak1	135	82	0.523295	6.63669	1.78848
4	16864241	16866191	unique_peak1	1064	725	0.315081	9.66137	4.53559
4	17148739	17149223	unique_peak1	96	67	0.331302	6.25311	0.814709
4	19911789	19912062	unique_peak1	111	59	0.715921	6.26485	2.5241
4	22127574	22128112	unique_peak1	152	193	-0.534435	7.3327	2.62533
4	35514984	35515655	unique_peak1	151	86	0.613229	6.74956	2.50847
4	37766064	37766362	unique_peak1	75	52	0.344621	5.90023	0.712697
4	38914765	38915152	unique_peak1	81	69	0.0510885	6.15483	0.325501
4	39612128	39612684	unique_peak1	125	64	0.767587	6.40616	3.07599
4	39645214	39646241	unique_peak1	410	351	0.008317	8.46359	0.303802
4	42131235	42131506	unique_peak1	86	57	0.406384	6.06117	0.951659
4	42152594	42152877	unique_peak1	113	70	0.498182	6.39884	1.45668
4	46192960	46193649	unique_peak1	181	98	0.682429	6.97057	3.47522
4	61299807	61300446	unique_peak1	160	55	1.33045	6.47258	8.78056
4	61946807	61947067	unique_peak1	84	63	0.231362	6.11568	0.527905
4	77256952	77258127	unique_peak1	415	274	0.38162	8.2941	2.73257
4	79151064	79151657	unique_peak1	122	89	0.263906	6.62381	0.699569
4	82448630	82449414	unique_peak1	466	710	-0.82469	9.06136	19.2114
4	85304014	85304582	unique_peak1	185	105	0.614716	7.03528	2.96384
4	88078195	88078703	unique_peak1	99	83	0.0696717	6.42715	0.332781
4	89530638	89531084	unique_peak1	113	91	0.124367	6.58575	0.393153
4	96536809	96537337	unique_peak1	111	83	0.230494	6.50756	0.606863
4	97178981	97179685	unique_peak1	208	156	0.213463	7.40135	0.735754
4	98104365	98104758	unique_peak1	93	75	0.126256	6.31106	0.389026
4	98150622	98151029	unique_peak1	109	65	0.552848	6.32082	1.68268
4	98692570	98692949	unique_peak1	93	68	0.265659	6.24135	0.625128
4	102486721	102487541	unique_peak1	249	163	0.404726	7.55992	1.973
4	102581521	102582083	unique_peak1	110	80	0.270234	6.47497	0.696963
4	102661021	102662021	unique_peak1	535	552	-0.266563	8.97785	2.11968
4	104125072	104125534	unique_peak1	110	56	0.777194	6.22149	2.82014
4	104201816	104202502	unique_peak1	201	78	1.15596	6.88176	8.72849
4	104476041	104476320	unique_peak1	145	124	0.0332362	6.9824	0.314818
4	104747070	104747584	unique_peak1	123	76	0.500463	6.51702	1.58613
4	104803296	104804073	unique_peak1	214	187	-0.00634009	7.55142	0.30103
4	107154873	107155416	unique_peak1	112	83	0.243108	6.51387	0.606863
4	107346105	107346726	unique_peak1	140	68	0.841046	6.52905	3.89985
4	107809149	107810092	unique_peak1	459	368	0.100107	8.57753	0.523912
4	107810982	107811945	unique_peak1	523	432	0.0542176	8.78533	0.380804
4	108207756	108208165	unique_peak1	100	73	0.266656	6.34278	0.644736
4	109116051	109116587	unique_peak1	109	76	0.330455	6.43201	0.855935
4	109701913	109702793	unique_peak1	205	107	0.732679	7.12123	4.27968
4	111906678	111907547	unique_peak1	203	137	0.365197	7.29112	1.46313
4	113746304	113746849	unique_peak1	148	98	0.398527	6.82862	1.27952
4	113756432	113756975	unique_peak1	115	87	0.213177	6.56602	0.559811
4	114339616	114340357	unique_peak1	213	123	0.587437	7.24791	3.10986
4	114340508	114341118	unique_peak1	165	85	0.754939	6.80373	3.7395
4	114715668	114716277	unique_peak1	150	82	0.671766	6.71092	2.8614
4	115109891	115110386	unique_peak1	119	76	0.453931	6.49375	1.31435
4	121080687	121081875	unique_peak1	307	158	0.745471	7.68562	6.43981
4	121337525	121338914	unique_peak1	343	184	0.68384	7.8733	6.11982
4	129967939	129968438	unique_peak1	165	132	0.125921	7.11824	0.433562
4	139111378	139112149	unique_peak1	217	104	0.853667	7.14108	5.84439
4	139666063	139667157	unique_peak1	346	336	-0.169062	8.31207	0.743755
4	139804344	139805064	unique_peak1	136	66	0.842641	6.48741	3.75485
4	139807817	139808513	unique_peak1	175	103	0.563775	6.98233	2.51335
4	141356449	141356894	unique_peak1	111	52	0.894891	6.17537	3.5311
4	141808698	141809369	unique_peak1	179	105	0.568185	7.01201	2.55707
4	142932125	142932504	unique_peak1	82	72	0.0077481	6.1937	0.302528
[truncated: 3,994 more rows]

## Sheet: Book4 Peaks related genes in LA
Supplemental Data 1. m6A peaks related genes in LA
[truncated: 2,138 more rows]
