# Supplementary material for: Transcriptome-wide N6-methyladenosine methylome profiling of porcine muscle and adipose tissues reveals a potential mechanism for transcriptional regulation and differential methylation pattern
Source: BMC Genomics. 2017 Apr 28;18:336. doi: 10.1186/s12864-017-3719-1 (PMC5410061; doi:10.1186/s12864-017-3719-1)
Supplement: Supplementary file 4 — data 2. Common m6A peaks in both muscle and adipose tissues, related genes and GO enrichment. (XLS 1971 kb) [file 12864_2017_3719_MOESM4_ESM.xls]

## Sheet: m6A peaks in both LA and LM
Supplemental Data 2. Common m6A peaks in both LA and LM
chr	start	end	description	raw reads of LA(1)	raw_reads of LM(2)	M value rescaled	A value rescaled	#NAME?
1	1069556	1070597	merged_common_peak	447	458	0.140785	8.91274	0.820236
1	2727169	2727827	merged_common_peak	270	180	0.690627	7.84516	6.12741
1	2734476	2735868	merged_common_peak	1747	1625	0.462859	10.8985	21.7056
1	2736159	2736705	merged_common_peak	227	158	0.605145	7.61546	4.16017
1	8536881	8538384	merged_common_peak	401	993	-1.14481	9.3847	45.7822
1	9420401	9421239	merged_common_peak	667	872	-0.156742	9.69147	1.34082
1	11476093	11477176	merged_common_peak	433	510	-0.064108	8.96513	0.396895
1	11889029	11891104	merged_common_peak	1627	2467	-0.251305	11.1435	7.73528
1	13622865	13623856	merged_common_peak	342	882	-1.22426	9.17414	45.3271
1	14083617	14084502	merged_common_peak	569	558	0.236215	9.24481	2.0888
1	17303079	17304515	merged_common_peak	436	690	-0.488608	9.18824	7.53733
1	17317050	17322261	merged_common_peak	7471	3941	1.47599	12.6827	Inf
1	23705801	23706510	merged_common_peak	273	295	-0.00162039	8.20864	0.301397
1	24927580	24928649	merged_common_peak	608	1022	-0.531309	9.73294	12.7455
1	28294970	28296840	merged_common_peak	904	1904	-0.803661	10.4937	48.83
1	28529943	28531175	merged_common_peak	832	1605	-0.688068	10.3052	31.438
1	35997136	35998045	merged_common_peak	1136	807	0.793571	10.055	35.4321
1	57663113	57664095	merged_common_peak	306	406	-0.281728	8.52802	1.78054
1	64605137	64605645	merged_common_peak	196	183	0.164016	7.60557	0.5965
1	82936804	82938274	merged_common_peak	673	608	0.376898	9.43875	5.51399
1	83887933	83888935	merged_common_peak	932	951	0.245145	10.0174	3.57724
1	84047430	84049192	merged_common_peak	1313	2028	-0.306622	10.8332	9.18152
1	95104869	95105735	merged_common_peak	523	241	1.31137	8.57455	34.8252
1	103945940	103946732	merged_common_peak	494	396	0.507458	8.88672	6.71815
1	104405735	104406399	merged_common_peak	459	233	1.15445	8.44759	24.806
1	106025565	106026610	merged_common_peak	196	783	-1.92713	8.65114	78.2427
1	107929854	107930525	merged_common_peak	352	259	0.584955	8.31485	6.08252
1	108026849	108027408	merged_common_peak	258	302	-0.12412	8.18111	0.516741
1	108116582	108117450	merged_common_peak	498	443	0.358729	8.97378	3.71644
1	118017970	118019319	merged_common_peak	1081	587	1.17392	9.78663	64.0759
1	118182271	118182948	merged_common_peak	286	248	0.320926	8.12047	1.84609
1	118377752	118378815	merged_common_peak	796	577	0.716597	9.53322	20.2875
1	120238557	120239445	merged_common_peak	435	1252	-1.35085	9.61575	74.9366
1	120239659	120240258	merged_common_peak	554	1270	-0.990882	9.81631	46.2805
1	120431291	120432371	merged_common_peak	1023	1001	0.318052	10.1277	6.24885
1	132089053	132090361	merged_common_peak	822	1251	-0.347876	10.1161	7.24387
1	136509034	136509911	merged_common_peak	823	677	0.538916	9.6746	12.7673
1	137103295	137103639	merged_common_peak	157	83	0.947384	6.86601	5.9326
1	141742225	141742914	merged_common_peak	200	416	-0.984628	8.21159	15.1265
1	142766269	142769350	merged_common_peak	1786	982	1.22372	10.5529	117.956
1	142770865	142771965	merged_common_peak	682	428	0.90328	9.19647	25.3904
1	143572680	143573769	merged_common_peak	803	464	1.04422	9.3832	38.4845
1	143574873	143575632	merged_common_peak	230	277	-0.1803	8.02879	0.727272
1	143581295	143581966	merged_common_peak	211	250	-0.168249	7.88742	0.635885
1	144485858	144486543	merged_common_peak	328	337	0.0954138	8.44859	0.480258
1	144624437	144625495	merged_common_peak	849	428	1.24821	9.36894	54.2809
1	145539616	145540295	merged_common_peak	391	200	1.12152	8.21181	19.9167
1	145930639	145932229	merged_common_peak	1090	865	0.628436	10.0724	22.6109
1	145942573	145943937	merged_common_peak	716	777	0.121094	9.66417	0.938214
1	146065005	146066012	merged_common_peak	575	1593	-1.259	10.0089	85.3946
1	146126512	146127831	merged_common_peak	680	1371	-0.778575	10.0328	33.299
1	159399223	159401128	merged_common_peak	1248	1140	0.443848	10.378	14.0472
1	159484605	159485661	merged_common_peak	472	335	0.676447	8.73054	10.555
1	159935372	159936129	merged_common_peak	288	303	0.0439516	8.2699	0.336283
1	160546014	160547137	merged_common_peak	479	1046	-0.940116	9.56199	34.9848
1	163944218	163944755	merged_common_peak	220	432	-0.889367	8.31354	13.2787
1	164832612	164833794	merged_common_peak	489	655	-0.233108	9.241	1.9872
1	164835541	164836177	merged_common_peak	248	499	-0.908821	8.51137	15.9587
1	165070996	165071684	merged_common_peak	233	278	-0.165133	8.04155	0.647734
1	168991975	168993731	merged_common_peak	579	1188	-0.825189	9.80294	31.9381
1	176408779	176410045	merged_common_peak	455	661	-0.359641	9.19087	4.18985
1	176595507	176596206	merged_common_peak	313	218	0.647921	8.09875	6.40009
1	176608397	176609245	merged_common_peak	555	359	0.831852	8.90778	17.8059
1	179453457	179454345	merged_common_peak	490	777	-0.475967	9.36564	8.06001
1	182400285	182401217	merged_common_peak	1139	434	1.69107	9.6104	117.485
1	182901015	182901868	merged_common_peak	354	544	-0.473881	8.85317	5.68485
1	182902402	182903499	merged_common_peak	506	992	-0.777425	9.56694	24.1568
1	184440189	184441530	merged_common_peak	983	384	1.63517	9.4063	95.3999
1	184596380	184596809	merged_common_peak	123	102	0.271099	6.82205	0.766808
1	186647114	186648256	merged_common_peak	895	1118	-0.0518404	10.1021	0.443694
1	186790568	186791344	merged_common_peak	503	515	0.15764	9.09005	1.04203
1	187975601	187976314	merged_common_peak	334	265	0.46951	8.29004	3.95662
1	188403738	188405540	merged_common_peak	2205	1534	0.912904	11.0405	92.0225
1	199864341	199866294	merged_common_peak	1196	973	0.605096	10.2303	23.3841
1	200073738	200075292	merged_common_peak	1807	1931	0.26731	11.0495	8.23275
1	202028230	202029243	merged_common_peak	1213	556	1.43358	9.83832	98.8631
1	203773994	203775202	merged_common_peak	950	962	0.258703	10.0407	4.01418
1	231964071	231964696	merged_common_peak	312	233	0.547313	8.14402	4.81512
1	241784961	241785989	merged_common_peak	339	526	-0.493505	8.79491	5.90225
1	242117196	242117765	merged_common_peak	244	336	-0.365179	8.21402	2.29459
1	247300563	247302838	merged_common_peak	1646	2051	0.0333039	11.0195	0.426634
1	250029766	250031479	merged_common_peak	942	1966	-0.785007	10.5493	48.3112
1	250053771	250054991	merged_common_peak	565	1063	-0.703468	9.70355	21.78
1	264033892	264036264	merged_common_peak	1319	2526	-0.616095	10.9952	40.604
1	264046062	264047880	merged_common_peak	602	1265	-0.854394	9.87886	36.0807
1	264069754	264071144	merged_common_peak	938	2573	-1.17973	10.7399	124.419
1	264192473	264193372	merged_common_peak	632	844	-0.194576	9.62552	1.84445
1	264307801	264308629	merged_common_peak	285	388	-0.328202	8.43953	2.19772
1	266626164	266626901	merged_common_peak	274	371	-0.325581	8.37637	2.08478
1	268034173	268034664	merged_common_peak	229	213	0.190333	7.83663	0.758008
1	270000096	270000789	merged_common_peak	318	256	0.441995	8.22662	3.41768
1	270382595	270383389	merged_common_peak	347	303	0.3369	8.41638	2.37967
1	279058670	279060267	merged_common_peak	1622	1027	1.00735	10.5093	77.5838
1	281917291	281919965	merged_common_peak	2181	1698	0.749207	11.1051	64.9494
1	281948844	281950503	merged_common_peak	1393	706	1.30756	10.1193	99.8025
1	282512503	282513180	merged_common_peak	435	244	1.00368	8.43848	18.681
1	284607088	284607936	merged_common_peak	466	460	0.200011	8.94863	1.3767
1	284829647	284830519	merged_common_peak	713	604	0.477318	9.47945	8.84614
1	284949943	284950631	merged_common_peak	447	334	0.595118	8.68558	8.00311
1	284951542	284952739	merged_common_peak	518	370	0.679838	8.87519	11.7075
1	284989823	284991155	merged_common_peak	617	2509	-1.80306	10.3919	228.524
1	284993284	284994510	merged_common_peak	1122	1645	-0.252503	10.5585	5.26925
1	284996376	284997061	merged_common_peak	578	244	1.45099	8.66213	45.1309
1	286780770	286782330	merged_common_peak	2244	1183	1.31511	10.867	169.131
1	292891509	292892256	merged_common_peak	382	581	-0.44893	8.96041	5.50238
1	294000897	294002081	merged_common_peak	430	1080	-1.15602	9.50014	50.6804
1	299424786	299426271	merged_common_peak	837	1440	-0.52223	10.2317	17.3671
1	301002029	301003113	merged_common_peak	577	1829	-1.45273	10.1113	121.887
1	301003390	301004194	merged_common_peak	546	1613	-1.35845	9.9772	97.3507
1	301573565	301574811	merged_common_peak	1908	1219	1.01624	10.7608	94.0211
1	301586908	301587702	merged_common_peak	965	448	1.3842	9.50267	73.111
1	301869170	301870081	merged_common_peak	283	703	-1.19507	8.8619	34.9378
1	301922032	301923150	merged_common_peak	732	749	0.208776	9.65513	2.17371
1	302231930	302233130	merged_common_peak	1330	1235	0.428739	10.4858	14.1372
1	302736232	302737309	merged_common_peak	627	646	0.178104	9.42667	1.46726
1	303104979	303105824	merged_common_peak	238	573	-1.17258	8.57862	27.5151
1	303244869	303245910	merged_common_peak	535	641	-0.0604925	9.29618	0.409006
1	303252568	303253618	merged_common_peak	1098	899	0.584399	10.106	19.9944
1	303378713	303379665	merged_common_peak	314	510	-0.569458	8.71245	7.35252
1	303469960	303471033	merged_common_peak	1291	689	1.22285	10.0419	82.86
1	303695294	303696379	merged_common_peak	481	992	-0.857163	9.52707	28.4966
1	303696889	303698121	merged_common_peak	706	941	-0.17701	9.79108	1.72965
1	303770014	303770916	merged_common_peak	711	285	1.55381	8.93678	62.4386
1	303868889	303870300	merged_common_peak	422	1096	-1.20676	9.49597	55.0882
1	303872852	303873586	merged_common_peak	345	492	-0.369705	8.76059	3.31529
1	303934315	303935532	merged_common_peak	575	647	0.0395814	9.35964	0.360735
1	304825892	304829334	merged_common_peak	2445	2279	0.504959	11.4073	36.5448
1	305416643	305418966	merged_common_peak	3451	2420	0.961629	11.7222	163.483
1	305434944	305436774	merged_common_peak	1480	1172	0.672606	10.5323	35.3909
1	305503744	305504647	merged_common_peak	537	1533	-1.31127	9.92745	87.574
1	306154247	306155562	merged_common_peak	1341	1134	0.564704	10.4308	23.3753
1	306234548	306235624	merged_common_peak	783	486	0.937811	9.39668	31.4044
1	306417118	306417866	merged_common_peak	380	422	0.00317508	8.7261	0.302057
1	306712628	306713646	merged_common_peak	492	672	-0.260393	9.26427	2.4331
1	306729947	306730718	merged_common_peak	217	417	-0.860056	8.27733	12.2065
1	306795027	306796190	merged_common_peak	1023	1151	0.116793	10.2283	1.17022
1	306985406	306986751	merged_common_peak	1357	1205	0.495855	10.4839	18.7746
1	306993329	306993943	merged_common_peak	244	202	0.36609	7.84838	1.99052
1	307481781	307482316	merged_common_peak	221	212	0.141265	7.80534	0.558125
1	307484593	307485182	merged_common_peak	314	234	0.551205	8.15212	4.87469
1	307490675	307491427	merged_common_peak	266	289	-0.0128852	8.17347	0.302538
1	307495785	307496369	merged_common_peak	166	208	-0.280299	7.56721	1.04273
1	308351572	308353076	merged_common_peak	970	1226	-0.0580055	10.2319	0.500493
1	308621837	308624396	merged_common_peak	1922	1720	0.531397	11.0147	30.8365
1	308852975	308853675	merged_common_peak	375	744	-0.834239	9.12398	20.4303
1	308859339	308862033	merged_common_peak	2711	3799	-0.06922	11.8572	1.21784
1	310004856	310005615	merged_common_peak	270	264	0.140624	8.12016	0.607353
1	310068636	310069585	merged_common_peak	627	869	-0.249145	9.6403	2.84983
1	311558813	311559934	merged_common_peak	825	899	0.134099	9.88083	1.21288
1	313763759	313764506	merged_common_peak	598	1093	-0.654224	9.76828	19.7008
1	313807171	313808007	merged_common_peak	660	649	0.252189	9.47039	2.68845
1	313853737	313855778	merged_common_peak	1192	2424	-0.716173	10.8857	50.8446
1	313920593	313921777	merged_common_peak	705	1192	-0.520037	9.96036	14.2796
1	313922162	313922673	merged_common_peak	197	329	-0.67076	8.03094	6.38409
1	314112166	314113362	merged_common_peak	594	486	0.50283	9.17919	8.02439
10	85394	86098	merged_common_peak	275	610	-1.03573	8.73716	24.062
10	10337464	10338052	merged_common_peak	247	443	-0.743798	8.42252	10.1237
10	12516017	12517089	merged_common_peak	710	416	1.00757	9.20769	31.7488
10	12978102	12978785	merged_common_peak	236	448	-0.831495	8.39482	12.3789
10	13497420	13499453	merged_common_peak	2247	1636	0.849828	11.1018	83.2125
10	13549266	13550476	merged_common_peak	971	841	0.486861	9.96111	12.7073
10	13865916	13866711	merged_common_peak	455	316	0.702707	8.65969	10.8437
10	15140796	15141429	merged_common_peak	376	475	-0.183772	8.80293	1.06324
10	15178604	15179564	merged_common_peak	339	947	-1.34059	9.21845	56.1064
10	15903672	15904368	merged_common_peak	637	595	0.32147	9.3799	3.95481
10	16235933	16236537	merged_common_peak	285	908	-1.55271	9.05178	66.9012
10	16934144	16934812	merged_common_peak	368	332	0.297846	8.5283	2.04164
10	18264433	18265299	merged_common_peak	532	292	1.06233	8.72592	25.4395
10	19355840	19357824	merged_common_peak	1454	4517	-1.3008	11.4911	254.325
10	19918327	19919535	merged_common_peak	1874	2009	0.267588	11.1068	8.5949
10	21915578	21916505	merged_common_peak	310	390	-0.203455	8.5093	1.04527
10	27513118	27513789	merged_common_peak	287	375	-0.268176	8.4205	1.55732
10	27514356	27515238	merged_common_peak	369	542	-0.403317	8.88315	4.22368
10	27746930	27747766	merged_common_peak	439	409	0.275242	8.8171	2.11996
10	27759538	27761554	merged_common_peak	1467	1325	0.481825	10.6138	19.3718
10	28180546	28181513	merged_common_peak	396	468	-0.0808867	8.833	0.450025
10	28233368	28234280	merged_common_peak	871	694	0.592471	9.7371	16.0315
10	28620330	28621261	merged_common_peak	381	202	1.06649	8.19858	17.9064
10	29078559	29079265	merged_common_peak	295	1452	-2.1752	9.41722	169.39
10	29187847	29188486	merged_common_peak	322	271	0.379807	8.27737	2.7016
10	32610306	32612519	merged_common_peak	2478	1919	0.774019	11.2939	78.8791
10	33039443	33040167	merged_common_peak	356	261	0.591668	8.32926	6.28681
10	33069980	33071009	merged_common_peak	618	445	0.692064	9.14693	14.623
10	33088130	33088625	merged_common_peak	327	232	0.627307	8.17784	6.35845
10	33123208	33123822	merged_common_peak	310	632	-0.898492	8.85682	19.6466
10	33252395	33252993	merged_common_peak	268	126	1.19011	7.58374	14.7288
10	34558136	34558927	merged_common_peak	426	249	0.941646	8.43661	16.473
10	37632087	37632826	merged_common_peak	525	243	1.3055	8.58349	34.6507
10	45418323	45422164	merged_common_peak	3482	2249	1.0814	11.6764	200.183
10	45951304	45952210	merged_common_peak	427	1113	-1.21041	9.51633	56.2374
10	45979139	45980082	merged_common_peak	253	1227	-2.17378	9.1752	143.233
10	46149141	46149933	merged_common_peak	597	295	1.22908	8.824	36.2715
10	46545910	46547034	merged_common_peak	220	672	-1.52561	8.63166	48.2647
10	46825548	46826772	merged_common_peak	1183	1246	0.231409	10.4	4.11316
10	46828602	46829283	merged_common_peak	528	661	-0.12548	9.30795	0.800551
10	51296806	51298933	merged_common_peak	1388	778	1.16198	10.1865	82.596
10	51661337	51661901	merged_common_peak	266	353	-0.300582	8.31731	1.78162
10	52903184	52904527	merged_common_peak	858	742	0.472436	9.77344	10.576
10	56090763	56092663	merged_common_peak	1162	1257	0.190519	10.3922	2.88653
10	56130458	56132361	merged_common_peak	2021	2128	0.303629	11.2078	11.7365
10	57273921	57275260	merged_common_peak	1036	3035	-1.26134	10.9373	163.082
10	58718745	58719595	merged_common_peak	522	509	0.232867	9.11079	1.89023
10	61653579	61655112	merged_common_peak	1699	1428	0.605273	10.7834	34.0948
10	63503141	63504123	merged_common_peak	536	915	-0.570328	9.55404	12.9688
10	65807048	65808469	merged_common_peak	2224	1682	0.793631	11.1136	73.2078
10	69669413	69670515	merged_common_peak	868	638	0.708233	9.67379	21.7931
10	69841792	69842908	merged_common_peak	1768	1067	1.08811	10.6047	96.7623
10	71323484	71324656	merged_common_peak	594	693	-0.00818438	9.4347	0.302443
10	71324915	71325551	merged_common_peak	356	545	-0.467666	8.85892	5.52099
10	71339068	71339670	merged_common_peak	237	239	0.0788254	7.9463	0.387547
10	71543214	71543978	merged_common_peak	410	696	-0.597807	9.14611	10.7382
10	72995290	72996387	merged_common_peak	986	901	0.411702	10.0228	9.57245
10	75707505	75708186	merged_common_peak	236	557	-1.14504	8.5516	25.8982
11	185869	186676	merged_common_peak	295	583	-0.860206	8.75972	16.8806
11	303627	305084	merged_common_peak	1008	625	0.97343	9.77673	43.8195
11	2145930	2147108	merged_common_peak	606	686	0.0379276	9.44313	0.357387
11	2488797	2489803	merged_common_peak	706	768	0.115733	9.64471	0.874234
11	3461640	3462546	merged_common_peak	841	1028	-0.0288936	9.99258	0.339514
11	8468314	8469081	merged_common_peak	240	473	-0.883275	8.44711	14.3894
11	9431595	9432196	merged_common_peak	293	185	0.779769	7.92904	8.13116
11	9454384	9455818	merged_common_peak	1591	1086	0.896425	10.5343	62.5863
11	15548722	15550334	merged_common_peak	1457	1362	0.431342	10.6282	15.7333
11	16033927	16035738	merged_common_peak	561	851	-0.394079	9.53767	6.28901
11	21813681	21814324	merged_common_peak	471	360	0.569572	8.78064	7.85716
11	21824803	21825537	merged_common_peak	710	545	0.618712	9.40211	13.883
11	21830632	21831938	merged_common_peak	790	667	0.495902	9.63166	10.5575
11	21832440	21833131	merged_common_peak	575	524	0.343258	9.2078	3.98927
11	22821020	22825416	merged_common_peak	1879	4865	-1.00375	11.7466	180.756
11	22983378	22984035	merged_common_peak	590	699	-0.0312404	9.43559	0.331783
11	23597292	23598191	merged_common_peak	524	406	0.564354	8.95106	8.62971
11	34988031	34988810	merged_common_peak	258	312	-0.170965	8.20454	0.726727
11	52161561	52162297	merged_common_peak	299	677	-1.05436	8.87796	27.5467
11	56943652	56944965	merged_common_peak	1020	1336	-0.102692	10.3334	0.99788
11	72161432	72162431	merged_common_peak	402	600	-0.41501	9.02372	4.90347
11	73724337	73725820	merged_common_peak	1035	797	0.664845	9.97267	23.5685
11	81563831	81565577	merged_common_peak	1052	1241	0.0523064	10.3046	0.490712
11	81634888	81635614	merged_common_peak	441	380	0.388227	8.76776	3.81011
11	86372942	86373597	merged_common_peak	265	1096	-1.93824	9.13023	110.295
11	86441401	86442235	merged_common_peak	365	1557	-1.94113	9.63492	156.675
11	86762015	86762781	merged_common_peak	321	358	-0.0254597	8.47511	0.308665
11	86858333	86858934	merged_common_peak	307	261	0.358862	8.21285	2.35243
11	86869760	86871006	merged_common_peak	1509	1007	0.921893	10.4382	62.0104
12	103591	105869	merged_common_peak	1546	2549	-0.378936	11.1268	16.9954
12	173712	174608	merged_common_peak	761	1402	-0.633592	10.1375	23.8396
12	174790	175416	merged_common_peak	397	771	-0.795933	9.19449	19.5134
12	176205	176840	merged_common_peak	383	786	-0.880163	9.18014	23.57
12	221165	222029	merged_common_peak	322	644	-0.865885	8.90021	18.8663
12	264155	265020	merged_common_peak	453	531	-0.0511678	9.0297	0.368424
12	497095	497789	merged_common_peak	301	448	-0.449309	8.58592	4.27421
12	554394	555153	merged_common_peak	484	632	-0.197791	9.20717	1.47569
12	561534	562374	merged_common_peak	633	782	-0.082148	9.57179	0.552736
12	887627	888071	merged_common_peak	286	552	-0.830207	8.69603	15.1115
12	969748	971726	merged_common_peak	1179	2111	-0.534076	10.7774	26.3039
12	1126094	1128852	merged_common_peak	930	2982	-1.40597	10.8396	189.152
12	1198152	1199048	merged_common_peak	517	331	0.837033	8.79356	16.6563
12	1214995	1215578	merged_common_peak	611	269	1.39821	8.77592	45.3533
12	1417926	1419028	merged_common_peak	873	430	1.28541	9.39425	58.6303
12	1422690	1424321	merged_common_peak	2760	1939	0.928959	11.3863	121.033
12	1517262	1518918	merged_common_peak	1130	720	0.949584	9.96865	47.548
12	1520221	1521327	merged_common_peak	347	634	-0.725785	8.94772	13.7701
12	1597334	1598512	merged_common_peak	747	1570	-0.826002	10.2045	42.2186
12	2093929	2095021	merged_common_peak	473	420	0.354418	8.89489	3.46517
12	2475231	2476042	merged_common_peak	438	549	-0.152153	9.02721	0.907815
12	2525726	2526841	merged_common_peak	497	765	-0.431219	9.36559	6.64628
12	2595327	2597171	merged_common_peak	1088	651	1.03504	9.86625	52.6471
12	3380305	3381668	merged_common_peak	828	537	0.882135	9.51253	30.1526
12	3385908	3386499	merged_common_peak	234	226	0.139164	7.89613	0.563908
12	4710265	4711086	merged_common_peak	984	490	1.28591	9.58253	66.6703
12	4805126	4806190	merged_common_peak	1106	1070	0.344874	10.2372	7.83423
12	5015496	5016597	merged_common_peak	1009	1496	-0.282848	10.4064	5.94628
12	5017306	5017826	merged_common_peak	208	322	-0.55457	8.05811	4.49425
12	5207650	5208389	merged_common_peak	320	1776	-2.33775	9.62635	226.363
12	5272414	5272761	merged_common_peak	143	152	-0.0639928	7.22539	0.327264
12	5386042	5386750	merged_common_peak	213	311	-0.467301	8.05175	3.23493
12	5421854	5422861	merged_common_peak	381	352	0.268298	8.59767	1.79252
12	5495412	5496575	merged_common_peak	731	562	0.620378	9.44718	14.3786
12	5642588	5643440	merged_common_peak	694	591	0.466125	9.44252	8.27711
12	5928674	5928992	merged_common_peak	144	222	-0.596592	7.5026	3.63438
12	6033144	6034973	merged_common_peak	656	1759	-1.19445	10.1841	86.7844
12	6148176	6149595	merged_common_peak	439	1497	-1.5941	9.75177	114.602
12	6256578	6257833	merged_common_peak	1072	774	0.762373	9.97924	31.0742
12	6452547	6453408	merged_common_peak	391	626	-0.51975	9.03245	7.63698
12	7937611	7939485	merged_common_peak	2150	1395	1.01003	10.9521	105.868
12	8031392	8032399	merged_common_peak	669	937	-0.255634	9.74563	3.1783
12	13897324	13897974	merged_common_peak	242	300	-0.215119	8.12606	0.954612
12	14802000	14802778	merged_common_peak	294	1058	-1.7242	9.18638	90.4562
12	14982581	14983240	merged_common_peak	245	227	0.204959	7.93537	0.87588
12	15103363	15104393	merged_common_peak	495	686	-0.28053	9.2839	2.80241
12	15105091	15106202	merged_common_peak	1042	977	0.382018	10.1247	8.83515
12	15217510	15218543	merged_common_peak	924	1013	0.140541	10.0561	1.42492
12	17874329	17875034	merged_common_peak	275	321	-0.111616	8.27511	0.486648
12	18430724	18431474	merged_common_peak	306	827	-1.30633	9.04032	46.9954
12	18515776	18518037	merged_common_peak	3077	3969	0.0672649	11.9886	1.26556
12	18552138	18554386	merged_common_peak	903	1836	-0.752965	10.4667	42.0612
12	18584606	18584883	merged_common_peak	150	136	0.170213	7.18314	0.543792
12	18945497	18946141	merged_common_peak	172	516	-1.5313	8.24837	37.3254
12	19167218	19168873	merged_common_peak	937	734	0.62679	9.835	19.1295
12	19168941	19170300	merged_common_peak	626	1137	-0.639072	9.83275	19.6163
12	19329965	19330712	merged_common_peak	318	488	-0.486071	8.69066	5.33688
12	19332105	19333288	merged_common_peak	767	922	-0.0171119	9.84163	0.31287
12	20118358	20119012	merged_common_peak	513	565	0.0551898	9.17225	0.400664
12	20249929	20250364	merged_common_peak	155	339	-1.08978	7.8645	14.5597
12	20365379	20365926	merged_common_peak	238	226	0.165779	7.90944	0.680929
12	21053606	21054621	merged_common_peak	1075	565	1.22017	9.75474	67.6994
12	22091667	22092154	merged_common_peak	314	263	0.383328	8.23606	2.65517
12	22356899	22357722	merged_common_peak	424	433	0.138476	8.83079	0.783908
12	22381078	22381789	merged_common_peak	295	345	-0.10501	8.38212	0.473284
12	22502502	22503859	merged_common_peak	468	1122	-1.07777	9.59426	47.0239
12	22572223	22573144	merged_common_peak	518	678	-0.192154	9.31119	1.50646
12	23049211	23050233	merged_common_peak	521	827	-0.469285	9.45884	8.32696
12	23275235	23276138	merged_common_peak	415	352	0.402751	8.6649	3.81908
12	23282868	23283889	merged_common_peak	704	547	0.600074	9.39807	13.1025
12	23320681	23322367	merged_common_peak	617	1154	-0.683263	9.83205	22.4405
12	24301879	24303321	merged_common_peak	1541	2021	-0.0493264	10.9569	0.546268
12	25383074	25383798	merged_common_peak	635	535	0.469598	9.30089	7.61953
12	25535881	25537132	merged_common_peak	427	1766	-1.87597	9.8491	169.961
12	26373733	26375962	merged_common_peak	2758	1651	1.15966	11.2698	173.838
12	27119865	27121053	merged_common_peak	644	1362	-0.854725	9.98521	38.7766
12	27163251	27163855	merged_common_peak	700	550	0.583225	9.39752	12.4043
12	35389951	35390345	merged_common_peak	136	261	-0.918608	7.57412	8.51126
12	37430514	37431343	merged_common_peak	541	863	-0.471397	9.51919	8.75502
12	38332109	38333074	merged_common_peak	841	547	0.880102	9.53808	30.542
12	40083527	40084088	merged_common_peak	190	182	0.123104	7.57725	0.465797
12	40652092	40653200	merged_common_peak	231	559	-1.18383	8.53737	27.2245
12	40895886	40896911	merged_common_peak	267	412	-0.517079	8.43146	5.01186
12	41257926	41258896	merged_common_peak	1172	1034	0.485521	10.2582	15.4336
12	41700373	41701018	merged_common_peak	294	261	0.290859	8.17885	1.6466
12	41732697	41734089	merged_common_peak	1015	1041	0.249211	10.1497	4.00344
12	41771256	41771988	merged_common_peak	370	507	-0.302937	8.83722	2.43733
12	45979739	45980941	merged_common_peak	432	767	-0.655529	9.2572	13.8827
12	47119767	47120391	merged_common_peak	269	301	-0.0537618	8.21152	0.337712
12	47242772	47243580	merged_common_peak	409	1550	-1.75562	9.72117	136.17
12	47450814	47452711	merged_common_peak	433	1152	-1.23811	9.55212	60.1634
12	47864656	47867013	merged_common_peak	1360	3682	-1.11132	11.291	161.594
12	48228991	48230422	merged_common_peak	1548	1946	0.0123459	10.9332	0.319024
12	49036516	49037140	merged_common_peak	354	445	-0.184668	8.70857	1.03027
12	49238241	49238995	merged_common_peak	345	1082	-1.50508	9.32828	76.0389
12	49245238	49246191	merged_common_peak	463	848	-0.69115	9.38405	16.8407
12	49669731	49670259	merged_common_peak	291	309	0.0320394	8.29214	0.323231
12	49679852	49682172	merged_common_peak	967	2163	-0.88145	10.6388	64.7635
12	49731479	49732860	merged_common_peak	664	814	-0.064658	9.63833	0.468027
12	49779339	49780086	merged_common_peak	305	474	-0.509772	8.6369	5.59514
12	50010780	50011312	merged_common_peak	253	254	0.0939608	8.04133	0.434812
12	50022493	50024933	merged_common_peak	2246	1834	0.684401	11.1838	57.2659
12	51737104	51738030	merged_common_peak	521	610	-0.0308265	9.23962	0.326916
12	51818805	51819385	merged_common_peak	299	287	0.18086	8.26036	0.840188
12	52032272	52033048	merged_common_peak	380	271	0.640226	8.40758	7.67524
12	52119690	52120825	merged_common_peak	466	429	0.300441	8.89841	2.61514
12	52488207	52489150	merged_common_peak	721	392	1.11729	9.17703	38.2652
12	52494908	52495888	merged_common_peak	518	631	-0.0886674	9.25945	0.54374
12	53968253	53969778	merged_common_peak	1499	2834	-0.580438	11.1789	40.9624
12	53971823	53972871	merged_common_peak	1091	1883	-0.49148	10.6338	20.2613
12	54017504	54017947	merged_common_peak	71	111	-0.706978	6.45387	2.44882
12	54269790	54270552	merged_common_peak	313	383	-0.162255	8.50384	0.779834
12	54448186	54449571	merged_common_peak	659	772	-0.000227452	9.59421	0.301171
12	54846454	54846876	merged_common_peak	292	272	0.220798	8.20316	1.08061
12	54988415	54990321	merged_common_peak	2416	1956	0.706542	11.2877	65.5615
12	55507384	55507773	merged_common_peak	352	134	1.53051	7.84207	28.6584
12	55836918	55838029	merged_common_peak	1254	1248	0.320931	10.447	7.84437
12	55879661	55881413	merged_common_peak	844	1267	-0.324597	10.146	6.45831
12	56822435	56823830	merged_common_peak	744	702	0.327748	9.62125	4.75229
12	56978398	56979494	merged_common_peak	753	486	0.876286	9.36592	26.8903
12	57515511	57516388	merged_common_peak	419	368	0.353888	8.70442	3.10425
12	58041023	58041832	merged_common_peak	441	400	0.314416	8.80467	2.6732
12	62342362	62342995	merged_common_peak	256	279	-0.0224532	8.11806	0.304551
12	62499842	62501681	merged_common_peak	866	1583	-0.605085	10.3268	24.7871
12	62501896	62503953	merged_common_peak	847	1542	-0.602192	10.2904	23.9563
12	62508092	62508941	merged_common_peak	395	473	-0.100163	8.83866	0.529138
12	62667787	62669256	merged_common_peak	1126	1919	-0.469039	10.6724	18.9719
12	62973252	62974460	merged_common_peak	535	416	0.562033	8.98492	8.77108
12	63131713	63133508	merged_common_peak	635	1543	-1.05677	10.0641	62.5879
12	63297567	63298142	merged_common_peak	293	220	0.531025	8.05342	4.27207
12	63489792	63490946	merged_common_peak	802	583	0.713525	9.54659	20.3173
13	2512152	2512733	merged_common_peak	227	194	0.310698	7.76268	1.45085
13	2748278	2748932	merged_common_peak	311	213	0.671165	8.07705	6.78134
13	3074030	3075029	merged_common_peak	461	848	-0.697961	9.38064	17.1909
13	12204393	12205274	merged_common_peak	334	656	-0.834957	8.94227	18.1295
13	20829387	20830264	merged_common_peak	747	1149	-0.375952	9.97944	7.70248
13	26094259	26095081	merged_common_peak	361	680	-0.764488	9.02927	16.1158
13	28588872	28589431	merged_common_peak	262	234	0.266704	8.00987	1.311
13	28601381	28602678	merged_common_peak	548	947	-0.585017	9.59623	14.0386
13	28853354	28855292	merged_common_peak	1667	2870	-0.43124	11.2717	24.2402
13	28858917	28861324	merged_common_peak	929	2515	-1.16203	10.7159	118.75
13	29014816	29015620	merged_common_peak	418	223	1.07025	8.34248	19.8447
13	29116093	29117276	merged_common_peak	599	685	0.0217385	9.43293	0.320056
13	29396110	29397627	merged_common_peak	1203	1202	0.309648	10.3872	7.04865
13	30941089	30941895	merged_common_peak	443	552	-0.142143	9.04006	0.837612
13	30991146	30992883	merged_common_peak	598	1244	-0.840757	9.86155	34.5208
13	31106115	31107065	merged_common_peak	1774	1333	0.772598	10.7678	54.7344
13	31679641	31681268	merged_common_peak	401	630	-0.489203	9.05689	6.84595
13	32215187	32217856	merged_common_peak	2234	5894	-1.00775	12.0214	220.401
13	33023051	33023767	merged_common_peak	703	238	1.795	8.79837	75.5556
13	33200464	33201243	merged_common_peak	433	391	0.318362	8.77389	2.67582
13	33225443	33226321	merged_common_peak	350	425	-0.136347	8.66654	0.666808
13	34292192	34292910	merged_common_peak	326	251	0.509398	8.23198	4.47514
13	34417885	34418612	merged_common_peak	459	492	0.0793743	8.98513	0.481332
13	34826876	34827406	merged_common_peak	308	671	-0.994921	8.89486	24.7931
13	34890281	34890879	merged_common_peak	466	304	0.795968	8.65065	13.7673
13	34925549	34926893	merged_common_peak	618	1433	-0.992865	9.9894	52.3805
13	34942274	34942782	merged_common_peak	200	285	-0.440596	7.93957	2.70738
13	34980120	34981197	merged_common_peak	655	437	0.809724	9.17965	20.3006
13	35080309	35081182	merged_common_peak	451	462	0.142284	8.92601	0.837095
13	35429808	35430363	merged_common_peak	340	237	0.657967	8.2238	7.20513
13	35435307	35436268	merged_common_peak	452	568	-0.151647	9.07646	0.931844
13	35510492	35511377	merged_common_peak	478	396	0.455646	8.86082	5.38214
13	35652364	35653955	merged_common_peak	719	1315	-0.630639	10.0466	22.1581
13	35848516	35849619	merged_common_peak	638	332	1.16373	8.96124	35.7294
13	35891149	35891852	merged_common_peak	448	317	0.673769	8.64977	9.90055
13	35985535	35986556	merged_common_peak	690	698	0.217328	9.55781	2.20345
13	36019678	36021122	merged_common_peak	519	916	-0.622629	9.52946	15.1191
13	36890188	36892794	merged_common_peak	2178	1963	0.537928	11.2085	36.1483
13	37789949	37790840	merged_common_peak	727	488	0.815038	9.34121	22.885
13	37836418	37838011	merged_common_peak	1140	907	0.630772	10.1419	23.8623
13	37842765	37843668	merged_common_peak	1090	646	1.04904	9.86214	53.9604
13	38189667	38190205	merged_common_peak	212	208	0.103356	7.75904	0.445999
13	42431016	42431840	merged_common_peak	578	465	0.523437	9.1259	8.38551
13	43545277	43545861	merged_common_peak	263	761	-1.42444	8.86143	49.377
13	49913254	49914583	merged_common_peak	371	1072	-1.37744	9.37871	66.073
13	51687213	51688280	merged_common_peak	858	484	1.08781	9.46575	44.1712
13	55736440	55737459	merged_common_peak	653	574	0.412278	9.37356	6.23743
13	57531801	57532664	merged_common_peak	1109	686	0.989718	9.91903	49.9223
13	57865752	57866653	merged_common_peak	420	346	0.446324	8.66195	4.59473
13	60423487	60424209	merged_common_peak	503	1373	-1.2553	9.79652	73.1902
13	67835116	67837112	merged_common_peak	1328	2303	-0.472095	10.9339	22.9791
13	72924879	72926076	merged_common_peak	986	1197	0.0022739	10.2275	0.301845
13	73269644	73270509	merged_common_peak	593	455	0.595065	9.13042	10.7682
13	75873781	75874838	merged_common_peak	852	1913	-0.903774	10.4505	59.8168
13	76179381	76180665	merged_common_peak	736	390	1.15708	9.18956	41.3096
13	76748430	76749861	merged_common_peak	823	1331	-0.43532	10.1617	11.5677
13	77242161	77242872	merged_common_peak	595	339	1.02386	8.92132	26.9566
13	77243993	77244848	merged_common_peak	441	282	0.817216	8.55327	13.5674
13	77784960	77785968	merged_common_peak	792	663	0.508549	9.62931	11.0958
13	78358131	78359544	merged_common_peak	2326	1447	1.08129	11.0405	129.009
13	78980371	78981858	merged_common_peak	781	1645	-0.823187	10.2732	43.9839
13	79607346	79608210	merged_common_peak	340	372	0.00975315	8.54791	0.305675
13	79642717	79643316	merged_common_peak	300	291	0.166208	8.27293	0.781566
13	80737279	80737983	merged_common_peak	460	378	0.462188	8.79715	5.32567
13	80737993	80738864	merged_common_peak	485	645	-0.223871	9.22345	1.83671
13	82605492	82606178	merged_common_peak	326	259	0.46431	8.25452	3.83024
13	85576754	85577627	merged_common_peak	570	617	0.0942203	9.31857	0.615502
13	91735934	91736575	merged_common_peak	392	188	1.21435	8.16942	22.7437
13	95429897	95430808	merged_common_peak	390	519	-0.253824	8.89546	1.86942
13	99076261	99077193	merged_common_peak	322	911	-1.36562	9.15008	55.4279
13	101346431	101347005	merged_common_peak	292	273	0.215523	8.20579	1.04578
13	105445604	105446652	merged_common_peak	595	877	-0.344822	9.60567	5.10342
13	107835967	107837024	merged_common_peak	397	683	-0.621328	9.10719	11.2877
13	108775710	108776369	merged_common_peak	247	679	-1.35877	8.73	41.0995
13	115398516	115399124	merged_common_peak	524	366	0.713602	8.87644	12.9219
13	126401684	126402275	merged_common_peak	312	305	0.16029	8.33753	0.760747
13	131551801	131552846	merged_common_peak	426	853	-0.830662	9.32276	23.2707
13	131627252	131627615	merged_common_peak	185	419	-1.11727	8.15561	18.6604
13	131664400	131665145	merged_common_peak	596	957	-0.467983	9.66989	9.51287
13	132132996	132134086	merged_common_peak	370	949	-1.20604	9.28877	47.5852
13	141266824	141267431	merged_common_peak	485	449	0.297738	8.96265	2.64923
13	141267727	141269530	merged_common_peak	1828	1841	0.354342	11.0242	14.0078
13	143623189	143624634	merged_common_peak	953	276	2.06132	9.1444	126.536
13	144704652	144705314	merged_common_peak	383	272	0.6473	8.41641	7.91407
13	144782486	144784035	merged_common_peak	752	998	-0.162369	9.88316	1.5677
13	145041912	145042639	merged_common_peak	263	177	0.673472	7.81247	5.74341
13	156787527	156788435	merged_common_peak	1636	1002	1.05641	10.4983	84.7173
13	156788670	156790759	merged_common_peak	4973	3271	1.10305	12.2275	305.021
13	166902162	166902965	merged_common_peak	264	427	-0.586299	8.44832	6.49212
13	169089411	169090370	merged_common_peak	691	239	1.76187	8.78782	72.3539
13	189551982	189552606	merged_common_peak	322	225	0.647091	8.14372	6.59473
13	190063528	190064598	merged_common_peak	423	1356	-1.50989	9.65126	95.9936
13	199817319	199818627	merged_common_peak	973	697	0.760695	9.82743	27.8949
13	200135228	200136257	merged_common_peak	620	411	0.81155	9.09228	19.1838
13	200404820	200405667	merged_common_peak	515	338	0.80083	8.80556	15.4533
13	200447663	200448469	merged_common_peak	546	341	0.880118	8.85791	19.152
13	205632326	205633322	merged_common_peak	490	489	0.191021	9.03215	1.31707
13	206978052	206979102	merged_common_peak	712	781	0.104874	9.66346	0.783094
13	210992108	210992966	merged_common_peak	446	474	0.0878282	8.9357	0.51422
13	211245622	211246522	merged_common_peak	425	659	-0.462589	9.13503	6.50947
13	212085596	212087419	merged_common_peak	2165	1687	0.746973	11.0946	64.0886
13	212929415	212930690	merged_common_peak	540	828	-0.41465	9.4879	6.67766
13	215576146	215577293	merged_common_peak	880	501	1.07799	9.51054	44.7498
13	216486462	216487386	merged_common_peak	284	700	-1.18337	8.86159	34.0799
13	216575630	216577082	merged_common_peak	606	1407	-0.997338	9.96076	51.946
13	216905416	216906325	merged_common_peak	369	592	-0.530397	8.94669	7.43272
13	216915812	216916780	merged_common_peak	453	353	0.536509	8.73586	6.75719
13	216928288	216929458	merged_common_peak	477	1367	-1.33251	9.7516	80.0865
13	216984883	216985718	merged_common_peak	647	522	0.534495	9.29791	9.80392
13	216985763	216986531	merged_common_peak	1029	484	1.37409	9.60889	77.4932
13	217076541	217077286	merged_common_peak	389	357	0.280689	8.62416	1.97182
13	217703077	217704445	merged_common_peak	545	1319	-1.07124	9.8307	54.7325
13	218088314	218088978	merged_common_peak	461	331	0.65662	8.70335	9.75507
13	218089340	218090040	merged_common_peak	571	396	0.735447	9.00072	14.8829
14	1420990	1422888	merged_common_peak	1562	1962	0.0147267	10.9462	0.325304
14	6810840	6811869	merged_common_peak	547	765	-0.280349	9.44103	3.09838
14	7348165	7349251	merged_common_peak	614	387	0.882828	9.04133	21.8249
14	7349329	7350092	merged_common_peak	418	343	0.451342	8.65194	4.62668
14	7352050	7354472	merged_common_peak	859	1592	-0.626042	10.3245	26.4535
14	8694513	8695552	merged_common_peak	467	804	-0.600838	9.35243	12.5096
14	12527668	12528104	merged_common_peak	235	128	0.961182	7.49182	9.12812
14	12580157	12581182	merged_common_peak	668	334	1.22744	9.00174	40.7697
14	12847515	12848112	merged_common_peak	355	579	-0.559242	8.90029	7.98582
14	12859123	12859648	merged_common_peak	139	179	-0.34288	7.32041	1.22918
14	12904204	12905114	merged_common_peak	391	842	-0.946818	9.24598	28.6341
14	13662510	13663346	merged_common_peak	371	386	0.0938028	8.64309	0.499191
14	14155586	14156504	merged_common_peak	829	278	1.83138	9.03981	92.9562
14	15288054	15288594	merged_common_peak	228	258	-0.0918794	7.97087	0.398566
14	15315708	15316496	merged_common_peak	348	433	-0.172199	8.67545	0.913004
14	24107313	24107989	merged_common_peak	310	318	0.0901571	8.36249	0.460785
14	24734209	24735727	merged_common_peak	599	1285	-0.884872	9.88624	38.9099
14	24834383	24835763	merged_common_peak	396	731	-0.723142	9.15413	15.8004
14	24854827	24855728	merged_common_peak	433	562	-0.20392	9.03503	1.40294
14	24875315	24877289	merged_common_peak	518	1771	-1.57605	10.0031	133.351
14	25058913	25059616	merged_common_peak	334	420	-0.192884	8.62123	1.04671
14	25519216	25519998	merged_common_peak	355	362	0.116842	8.56225	0.595243
14	30470252	30470889	merged_common_peak	234	230	0.113964	7.90873	0.482038
14	31116383	31117413	merged_common_peak	373	1310	-1.658	9.52745	106.232
14	31166430	31167561	merged_common_peak	528	827	-0.448279	9.46935	7.65915
14	31570957	31572309	merged_common_peak	746	888	-0.00668326	9.7927	0.302132
14	31576164	31577195	merged_common_peak	417	580	-0.308556	9.02812	2.85631
14	32288251	32289094	merged_common_peak	423	1237	-1.37748	9.58505	76.3413
14	32675701	32676809	merged_common_peak	222	457	-0.956142	8.36113	15.8756
14	32677825	32678512	merged_common_peak	365	318	0.346939	8.49088	2.62942
14	32684449	32685876	merged_common_peak	763	817	0.148883	9.7504	1.32173
14	32816848	32818104	merged_common_peak	448	1611	-1.66798	9.82064	131.641
14	33491124	33492281	merged_common_peak	365	1602	-1.98221	9.65546	165.751
14	33692601	33693305	merged_common_peak	288	495	-0.662317	8.62304	9.27984
14	34590495	34591523	merged_common_peak	244	504	-0.948713	8.50578	17.1907
14	34656701	34657359	merged_common_peak	427	249	0.945335	8.43845	16.5927
14	42018301	42019454	merged_common_peak	434	516	-0.0773198	8.97536	0.446962
14	42178791	42179719	merged_common_peak	880	818	0.371812	9.86363	7.09147
14	42688168	42689110	merged_common_peak	446	646	-0.35801	9.15862	4.06121
14	42703427	42704503	merged_common_peak	256	662	-1.26604	8.73985	35.8398
14	43168115	43168828	merged_common_peak	307	352	-0.0712397	8.4279	0.381836
14	43403205	43404095	merged_common_peak	385	354	0.276573	8.60996	1.90334
14	43901418	43902224	merged_common_peak	217	619	-1.42882	8.56171	40.4868
14	43983873	43984527	merged_common_peak	557	433	0.567816	9.04546	9.25822
14	44562780	44563550	merged_common_peak	376	257	0.699819	8.36114	8.81383
14	44568465	44569551	merged_common_peak	532	445	0.456186	9.02899	6.05455
14	44769170	44769693	merged_common_peak	218	288	-0.320405	8.01472	1.66314
14	46263655	46265212	merged_common_peak	1263	1806	-0.200624	10.7191	3.82372
14	46981818	46982434	merged_common_peak	268	258	0.161983	8.0978	0.707025
14	47986972	47988636	merged_common_peak	719	1045	-0.299362	9.88099	4.66602
14	47989813	47990510	merged_common_peak	227	302	-0.325146	8.0806	1.74096
14	48214784	48215616	merged_common_peak	293	327	-0.0386244	8.33824	0.322544
14	49419239	49420103	merged_common_peak	574	361	0.876846	8.93827	20.1571
14	50053182	50054834	merged_common_peak	966	1582	-0.432041	10.4124	13.5349
14	50308077	50308818	merged_common_peak	286	273	0.182896	8.18948	0.838328
14	50582525	50583124	merged_common_peak	295	366	-0.190018	8.42463	0.912489
14	51149056	51150064	merged_common_peak	736	421	1.047	9.2446	35.1891
14	51253501	51254551	merged_common_peak	407	482	-0.0802241	8.87577	0.445581
14	51342764	51343311	merged_common_peak	203	201	0.0844256	7.70042	0.389473
14	52826458	52828225	merged_common_peak	1537	841	1.21047	10.3229	98.3905
14	53015601	53017024	merged_common_peak	517	1307	-1.14107	9.78261	60.0198
14	53136371	53137227	merged_common_peak	511	666	-0.187843	9.28762	1.4118
14	54040096	54040950	merged_common_peak	253	975	-1.84242	9.00953	91.6222
14	54464898	54465533	merged_common_peak	354	229	0.770742	8.23086	9.70124
14	54511942	54512717	merged_common_peak	444	670	-0.417628	9.18135	5.54841
14	54778040	54779455	merged_common_peak	1631	1718	0.274338	10.8845	7.76525
14	55047891	55048524	merged_common_peak	253	261	0.0548913	8.06087	0.35033
14	55048616	55049619	merged_common_peak	536	822	-0.415872	9.47681	6.66429
14	55049871	55051256	merged_common_peak	486	937	-0.758684	9.4941	21.906
14	55130155	55131241	merged_common_peak	281	820	-1.42802	8.96723	53.452
14	60172862	60173859	merged_common_peak	413	407	0.186251	8.76555	1.11161
14	63787468	63788559	merged_common_peak	395	1219	-1.46409	9.52062	82.3931
14	64774558	64775490	merged_common_peak	379	740	-0.809785	9.12844	19.3032
14	65107230	65108586	merged_common_peak	883	1788	-0.750046	10.4299	40.6512
14	68150500	68151142	merged_common_peak	334	504	-0.455348	8.75247	4.9258
14	70677948	70678560	merged_common_peak	305	580	-0.800383	8.7822	14.8572
14	71509849	71511583	merged_common_peak	476	1578	-1.54275	9.85342	115.093
14	78075676	78076359	merged_common_peak	489	655	-0.233108	9.241	1.9872
14	78289235	78289777	merged_common_peak	213	198	0.181476	7.72736	0.70284
14	80773425	80774830	merged_common_peak	989	502	1.25906	9.60394	64.9295
14	80897877	80898241	merged_common_peak	183	336	-0.816678	7.98827	9.07701
14	82626717	82627531	merged_common_peak	480	745	-0.44782	9.31912	6.91611
14	82643286	82644490	merged_common_peak	311	639	-0.909296	8.86728	20.2932
14	82657439	82658744	merged_common_peak	554	824	-0.367384	9.50456	5.33601
14	82662776	82663619	merged_common_peak	784	1307	-0.485547	10.1104	13.8452
14	83718659	83719544	merged_common_peak	437	547	-0.150494	9.02279	0.887226
14	83720246	83721398	merged_common_peak	493	1327	-1.23777	9.75615	69.3209
14	84021828	84022776	merged_common_peak	574	824	-0.311559	9.53247	3.99491
14	84023069	84024325	merged_common_peak	733	1183	-0.447781	9.98556	10.8481
14	86809624	86810575	merged_common_peak	312	451	-0.402501	8.61893	3.56473
14	88303581	88305033	merged_common_peak	1511	1176	0.700361	10.5511	38.8549
14	94813989	94814986	merged_common_peak	311	562	-0.724359	8.77481	12.1661
14	95296258	95297747	merged_common_peak	936	472	1.26101	9.5162	61.3597
14	98515843	98516528	merged_common_peak	226	391	-0.703613	8.2629	8.10601
14	99328438	99328950	merged_common_peak	339	282	0.403496	8.34641	3.11202
14	99353981	99354874	merged_common_peak	1048	636	1.0096	9.81995	48.6102
14	100612896	100613933	merged_common_peak	351	390	-0.00817556	8.60694	0.301309
14	108072682	108073647	merged_common_peak	509	585	-0.00722834	9.19114	0.301774
14	110250804	110252269	merged_common_peak	837	394	1.34492	9.29817	59.9309
14	115620502	115621045	merged_common_peak	253	197	0.458958	7.85884	2.91662
14	116289583	116290266	merged_common_peak	381	1262	-1.57082	9.51723	94.5977
14	118572978	118574734	merged_common_peak	1192	645	1.19221	9.93149	72.9304
14	118577925	118578676	merged_common_peak	639	452	0.722206	9.18447	16.2249
14	120241444	120242577	merged_common_peak	845	1231	-0.281179	10.1262	4.86282
14	121675150	121676473	merged_common_peak	1586	1196	0.752393	10.6014	46.2657
14	122480065	122481011	merged_common_peak	394	1004	-1.18839	9.37879	49.2184
14	122687673	122688551	merged_common_peak	670	920	-0.226895	9.73361	2.55353
14	122935904	122936509	merged_common_peak	259	334	-0.262887	8.25657	1.37404
14	122967071	122969306	merged_common_peak	1697	1534	0.500184	10.8341	24.2014
14	123491622	123493421	merged_common_peak	1665	2070	0.0380942	11.0352	0.463326
14	123504935	123505932	merged_common_peak	495	869	-0.621236	9.45425	14.2989
14	123764196	123766141	merged_common_peak	1798	2445	-0.0808888	11.2158	1.09633
14	124402587	124406428	merged_common_peak	3970	3259	0.753226	12.0473	125.706
14	125224689	125225567	merged_common_peak	395	322	0.45319	8.56199	4.41085
14	132329699	132330578	merged_common_peak	295	454	-0.500104	8.57967	5.20056
14	135884719	135885743	merged_common_peak	984	570	1.06814	9.69142	49.6814
14	139617901	139618522	merged_common_peak	236	322	-0.356314	8.15723	2.15935
14	140198564	140199246	merged_common_peak	273	347	-0.235111	8.32539	1.18034
14	140501050	140501433	merged_common_peak	214	200	0.174401	7.73825	0.672004
14	140502024	140502553	merged_common_peak	436	403	0.285723	8.80107	2.22602
14	140504586	140505530	merged_common_peak	1777	1714	0.412811	10.9504	17.9501
14	143089093	143090697	merged_common_peak	736	2195	-1.33256	10.4344	128.388
14	143468075	143468821	merged_common_peak	462	708	-0.434573	9.25236	6.22072
14	143696104	143697514	merged_common_peak	1202	1641	-0.14048	10.611	1.88298
14	145130493	145131159	merged_common_peak	268	284	0.0239737	8.1668	0.314649
14	145505033	145505990	merged_common_peak	767	1671	-0.874284	10.2702	49.4531
14	145833166	145834197	merged_common_peak	350	1064	-1.45827	9.3275	71.3537
14	145881147	145882295	merged_common_peak	623	822	-0.179098	9.5952	1.567
14	146730696	146731688	merged_common_peak	289	1153	-1.8751	9.23488	110.716
14	152189086	152189882	merged_common_peak	383	440	-0.0445781	8.76235	0.337056
15	1008657	1009499	merged_common_peak	713	618	0.444313	9.49595	7.79331
15	3828437	3829118	merged_common_peak	439	422	0.230209	8.83962	1.59775
15	8036049	8036588	merged_common_peak	468	398	0.415127	8.84781	4.50823
15	19240908	19241401	merged_common_peak	314	364	-0.0840307	8.46974	0.423728
15	28042073	28043039	merged_common_peak	430	350	0.466806	8.68873	5.06143
15	42688263	42688962	merged_common_peak	363	306	0.393616	8.4589	3.19181
15	51536706	51537471	merged_common_peak	405	551	-0.280618	8.96822	2.33717
15	55061048	55062294	merged_common_peak	921	636	0.806111	9.71821	29.0158
15	55215541	55216345	merged_common_peak	485	288	0.936593	8.64322	18.7459
15	55337961	55338767	merged_common_peak	460	406	0.359357	8.84856	3.45792
15	55810708	55811357	merged_common_peak	373	649	-0.645848	9.02137	11.5678
15	55811466	55812174	merged_common_peak	546	726	-0.207841	9.40189	1.81017
15	63429609	63430655	merged_common_peak	578	1186	-0.825481	9.80036	31.8665
15	65656870	65657911	merged_common_peak	299	1165	-1.83657	9.26907	109.06
15	65695815	65697275	merged_common_peak	1292	2949	-0.871973	11.0905	86.6692
15	66364476	66365744	merged_common_peak	570	824	-0.322567	9.52697	4.24465
15	66384845	66386054	merged_common_peak	301	824	-1.32699	9.02476	47.9809
15	71682123	71682801	merged_common_peak	277	430	-0.520857	8.49112	5.35505
15	91399867	91400559	merged_common_peak	463	784	-0.578078	9.32751	11.4072
15	91420836	91421970	merged_common_peak	919	733	0.5982	9.81874	17.2467
15	92420986	92421713	merged_common_peak	350	307	0.331577	8.43257	2.35563
15	95115663	95116459	merged_common_peak	536	326	0.915729	8.81101	20.1227
15	117065117	117065563	merged_common_peak	267	271	0.085456	8.13019	0.426687
15	118236112	118237487	merged_common_peak	689	1108	-0.450851	9.88962	10.3227
15	121840605	121841209	merged_common_peak	366	226	0.842106	8.2476	11.6979
15	121891704	121892467	merged_common_peak	622	571	0.34325	9.3315	4.33299
15	131680227	131681396	merged_common_peak	1692	1267	0.771218	10.6939	51.8211
15	131681448	131682564	merged_common_peak	1328	625	1.40781	9.99392	106.066
15	134308404	134309210	merged_common_peak	490	249	1.16188	8.54672	26.8017
15	134512191	134513234	merged_common_peak	572	1171	-0.82356	9.78298	31.4003
15	134592294	134593837	merged_common_peak	917	1067	0.0537086	10.0876	0.477074
15	139081255	139082435	merged_common_peak	343	718	-0.923251	9.02822	23.4259
15	142085548	142087262	merged_common_peak	852	2065	-1.01402	10.5056	78.1709
15	142087873	142088578	merged_common_peak	303	992	-1.58398	9.16366	75.3427
15	142088799	142090105	merged_common_peak	511	1582	-1.43475	9.91107	103.49
15	147289240	147289704	merged_common_peak	184	181	0.0806789	7.54813	0.371482
15	147290713	147291170	merged_common_peak	193	179	0.171526	7.57762	0.628672
15	147292357	147292778	merged_common_peak	178	151	0.288556	7.39221	1.09179
15	148416599	148417685	merged_common_peak	303	614	-0.892771	8.81806	18.9898
15	150427659	150428473	merged_common_peak	419	485	-0.043447	8.90309	0.339378
15	151493832	151494751	merged_common_peak	1415	989	0.846535	10.3746	50.0576
15	151502047	151502958	merged_common_peak	1156	865	0.721056	10.1188	30.6271
15	151509403	151510362	merged_common_peak	1190	616	1.25582	9.89704	78.9457
15	151832830	151833520	merged_common_peak	518	342	0.793049	8.81859	15.217
15	152438793	152439727	merged_common_peak	593	281	1.2884	8.78375	38.7511
15	153030437	153031385	merged_common_peak	375	612	-0.552885	8.9833	8.28314
15	154612999	154614266	merged_common_peak	1125	2386	-0.784531	10.8287	58.5633
15	154799302	154800218	merged_common_peak	472	425	0.334055	8.90174	3.13895
15	154992695	154997736	merged_common_peak	2332	3650	-0.248884	11.7096	11.1066
15	154997758	154998687	merged_common_peak	192	422	-1.06928	8.18987	17.5114
15	155001470	155002142	merged_common_peak	311	273	0.3146	8.25533	1.93971
15	155035049	155035603	merged_common_peak	124	175	-0.489166	7.21485	2.11906
16	4446000	4447134	merged_common_peak	605	1265	-0.846568	9.88278	35.4949
16	6157864	6158601	merged_common_peak	366	528	-0.37847	8.85789	3.71086
16	6171732	6172827	merged_common_peak	841	1397	-0.471015	10.2136	13.9475
16	6383343	6384302	merged_common_peak	562	360	0.847579	8.91964	18.6393
16	6865161	6866106	merged_common_peak	999	671	0.857003	9.82082	35.0833
16	19051222	19052428	merged_common_peak	410	418	0.136401	8.77901	0.757987
16	19299109	19299987	merged_common_peak	654	926	-0.27432	9.71927	3.59139
16	23511396	23512082	merged_common_peak	470	322	0.726692	8.69874	11.918
16	24901853	24902716	merged_common_peak	340	430	-0.198759	8.65216	1.08723
16	24930500	24931690	merged_common_peak	332	913	-1.3207	9.1757	52.7749
16	33953013	33954289	merged_common_peak	500	1024	-0.841956	9.58043	28.4821
16	33954296	33955123	merged_common_peak	622	777	-0.100505	9.55337	0.676884
16	40067440	40068228	merged_common_peak	675	272	1.53911	8.86231	58.097
16	42879835	42880421	merged_common_peak	325	246	0.533481	8.21511	4.837
16	43302529	43303625	merged_common_peak	389	626	-0.527816	9.02841	7.80819
16	47900373	47901487	merged_common_peak	299	446	-0.453346	8.57746	4.36792
16	47951193	47951840	merged_common_peak	660	525	0.557566	9.3177	10.7298
16	49240774	49241414	merged_common_peak	561	951	-0.554187	9.61772	12.8446
16	50208141	50209242	merged_common_peak	1236	625	1.29469	9.93736	86.3598
16	52474956	52475620	merged_common_peak	660	363	1.08869	9.05214	33.3041
16	52485076	52486033	merged_common_peak	535	414	0.568969	8.98145	8.95944
16	52694196	52695072	merged_common_peak	598	463	0.583192	9.14958	10.4627
16	54877228	54878141	merged_common_peak	470	1017	-0.929439	9.5268	33.3503
16	55441330	55441902	merged_common_peak	220	216	0.107305	7.8152	0.457418
16	56419886	56420553	merged_common_peak	439	389	0.347392	8.78103	3.11709
16	68557123	68558005	merged_common_peak	344	343	0.14491	8.49872	0.712378
16	70114265	70115400	merged_common_peak	1089	991	0.431017	10.1697	11.5092
16	74313483	74313862	merged_common_peak	157	219	-0.441658	7.56053	2.15974
16	74323147	74323879	merged_common_peak	351	503	-0.374431	8.79006	3.47343
16	74331539	74332404	merged_common_peak	324	439	-0.304356	8.62918	2.18613
16	74333420	74333779	merged_common_peak	254	224	0.280729	7.95415	1.35177
16	74609558	74610301	merged_common_peak	339	339	0.138763	8.47877	0.674259
16	74618495	74619367	merged_common_peak	409	522	-0.187301	8.93702	1.18018
16	78182996	78183456	merged_common_peak	116	153	-0.400816	7.06638	1.34645
16	80313871	80314430	merged_common_peak	194	257	-0.33974	7.84136	1.6271
16	81584025	81584937	merged_common_peak	321	821	-1.22061	9.07269	41.9601
16	81725363	81726267	merged_common_peak	500	835	-0.547907	9.43341	11.0392
16	82398032	82399748	merged_common_peak	1366	1804	-0.0754973	10.78	0.812374
16	85607057	85608022	merged_common_peak	419	889	-0.916296	9.33951	28.4962
16	85615209	85616070	merged_common_peak	385	954	-1.15111	9.3238	44.4748
16	86762333	86763162	merged_common_peak	344	909	-1.25855	9.20045	48.865
17	5795150	5795983	merged_common_peak	478	1038	-0.932339	9.55481	34.3645
17	9444415	9445248	merged_common_peak	671	204	1.94303	8.651	80.0104
17	12156400	12157630	merged_common_peak	1639	1482	0.4951	10.7819	22.8833
17	12486922	12488914	merged_common_peak	1194	1552	-0.0706047	10.5655	0.682848
17	12489353	12489997	merged_common_peak	347	374	0.0340806	8.56779	0.329678
17	12496297	12497140	merged_common_peak	507	358	0.693492	8.83459	11.9117
17	13101101	13101792	merged_common_peak	354	288	0.441306	8.39558	3.76854
17	13168836	13169779	merged_common_peak	870	532	0.973539	9.54476	37.4512
17	14657807	14659245	merged_common_peak	878	1726	-0.708105	10.4	35.5669
17	15203307	15203867	merged_common_peak	332	205	0.828849	8.10093	10.2936
17	18900728	18902048	merged_common_peak	1070	1540	-0.232168	10.4736	4.26324
17	22067205	22068159	merged_common_peak	882	630	0.751611	9.6773	24.5192
17	28220703	28222238	merged_common_peak	1016	882	0.489632	10.0311	13.4792
17	29497022	29499367	merged_common_peak	3888	1725	1.63776	11.5721	Inf
17	29973249	29973754	merged_common_peak	199	201	0.053199	7.68481	0.343829
17	29987360	29988648	merged_common_peak	657	931	-0.274875	9.72675	3.61503
17	31734521	31735406	merged_common_peak	408	241	0.920652	8.37919	15.1739
17	32455494	32456670	merged_common_peak	576	515	0.370939	9.1967	4.55728
17	34275372	34277938	merged_common_peak	2710	1873	0.950077	11.3469	123.193
17	34381767	34384711	merged_common_peak	3214	2711	0.685716	11.748	84.7625
17	34441853	34442926	merged_common_peak	782	659	0.497255	9.61495	10.5236
17	36230405	36231343	merged_common_peak	448	758	-0.581304	9.2773	11.1878
17	36263258	36264714	merged_common_peak	1588	2500	-0.308703	11.1339	11.4395
17	36284778	36286048	merged_common_peak	584	623	0.118478	9.34464	0.788248
17	36853747	36854545	merged_common_peak	416	461	0.0183125	8.86091	0.312484
17	36884693	36885746	merged_common_peak	365	897	-1.14622	9.23746	41.4869
17	36885859	36886789	merged_common_peak	318	697	-0.999463	8.94735	25.9276
17	37222416	37223046	merged_common_peak	371	256	0.684368	8.34781	8.37683
17	37779001	37779958	merged_common_peak	715	608	0.472221	9.48641	8.73297
17	39273491	39274172	merged_common_peak	379	532	-0.334447	8.89077	3.00842
17	39663974	39664858	merged_common_peak	389	333	0.380801	8.5741	3.25141
17	40303923	40304796	merged_common_peak	850	740	0.46157	9.76411	10.0152
17	40880695	40881309	merged_common_peak	314	324	0.083426	8.38601	0.431078
17	40979133	40980976	merged_common_peak	802	1060	-0.14786	9.97728	1.42103
17	42214569	42215270	merged_common_peak	420	662	-0.48775	9.12899	7.16708
17	43327644	43328382	merged_common_peak	447	351	0.523704	8.72128	6.42213
17	43577319	43578094	merged_common_peak	324	312	0.186985	8.38351	0.930823
17	43578902	43579886	merged_common_peak	276	388	-0.378622	8.41432	2.81175
17	44757071	44758412	merged_common_peak	748	1497	-0.755249	10.1712	34.5737
17	45465341	45466382	merged_common_peak	430	322	0.586743	8.62876	7.49963
17	45493933	45495256	merged_common_peak	576	255	1.38217	8.69108	41.7285
17	48699565	48701272	merged_common_peak	2287	2409	0.319662	11.3946	14.7135
17	49236545	49238013	merged_common_peak	1069	1067	0.295315	10.2084	5.74714
17	49245242	49246180	merged_common_peak	702	547	0.595594	9.39583	12.8593
17	49246257	49247464	merged_common_peak	678	729	0.127099	9.5753	0.959235
17	49249874	49251359	merged_common_peak	1309	1045	0.644457	10.3529	28.7382
17	49251645	49252962	merged_common_peak	971	753	0.646116	9.88148	20.9532
17	49451864	49454152	merged_common_peak	1531	1321	0.553475	10.6452	25.9709
17	49504039	49505266	merged_common_peak	920	899	0.305768	9.96667	5.20916
17	49518780	49520013	merged_common_peak	470	529	0.0122341	9.05597	0.308377
17	49672235	49672963	merged_common_peak	486	467	0.244396	8.99256	1.91277
17	52191272	52192306	merged_common_peak	857	709	0.536142	9.73975	13.2417
17	53684418	53686131	merged_common_peak	1673	1866	0.195254	10.9641	4.31646
17	53771068	53772026	merged_common_peak	316	613	-0.824393	8.8499	16.517
17	53886776	53887360	merged_common_peak	396	345	0.357929	8.61359	2.95445
17	53942427	53943091	merged_common_peak	256	245	0.164315	8.02467	0.701801
17	54937854	54938481	merged_common_peak	463	313	0.74385	8.66655	12.1728
17	54938610	54939105	merged_common_peak	250	216	0.308027	7.91556	1.56121
17	55273918	55274549	merged_common_peak	419	265	0.826083	8.46832	13.0974
17	55846260	55847227	merged_common_peak	724	540	0.662733	9.41085	15.969
17	57358652	57359989	merged_common_peak	447	446	0.179005	8.89363	1.12272
17	57362534	57363580	merged_common_peak	672	879	-0.156505	9.70311	1.33209
17	57581040	57581974	merged_common_peak	603	826	-0.237462	9.57301	2.52547
17	58471244	58471775	merged_common_peak	253	211	0.360394	7.90812	1.97839
17	58473520	58474328	merged_common_peak	283	408	-0.411599	8.47016	3.40948
17	58476261	58477203	merged_common_peak	363	507	-0.332974	8.8222	2.88763
17	58758342	58759885	merged_common_peak	1213	989	0.603827	10.2532	23.6517
17	59381854	59382640	merged_common_peak	469	551	-0.0497934	9.08363	0.365937
17	59951451	59952737	merged_common_peak	279	751	-1.3126	8.89829	42.9954
17	64960825	64961525	merged_common_peak	462	2261	-2.10831	10.0892	253.41
17	65163086	65164086	merged_common_peak	657	785	-0.0290741	9.60385	0.332451
17	66129341	66129900	merged_common_peak	321	542	-0.622428	8.77359	9.03334
17	66511059	66512633	merged_common_peak	907	1159	-0.0827763	10.1385	0.695686
17	67408657	67409549	merged_common_peak	388	1289	-1.5727	9.54681	96.6427
18	1747409	1748631	merged_common_peak	951	978	0.236587	10.0535	3.42521
18	3159774	3160685	merged_common_peak	338	309	0.267385	8.40982	1.60711
18	5458344	5459148	merged_common_peak	309	422	-0.322023	8.5635	2.3212
18	5544192	5544862	merged_common_peak	308	423	-0.330524	8.56266	2.41875
18	5547096	5548478	merged_common_peak	558	568	0.179906	9.24224	1.36313
18	5561290	5563140	merged_common_peak	987	1182	0.0220486	10.2193	0.333926
18	6276059	6277081	merged_common_peak	324	717	-1.01084	8.98242	27.1961
18	6445424	6446834	merged_common_peak	1174	1594	-0.135718	10.5715	1.73903
18	6618657	6620054	merged_common_peak	989	377	1.67123	9.39786	99.0731
18	6629896	6631595	merged_common_peak	739	388	1.17088	9.18907	42.2949
18	6873803	6874946	merged_common_peak	1442	723	1.32776	10.1637	106.044
18	10581883	10583136	merged_common_peak	374	811	-0.962678	9.184	28.2429
18	14930690	14931456	merged_common_peak	568	463	0.502169	9.10907	7.63489
18	14939814	14940415	merged_common_peak	224	241	-0.0217217	7.908	0.30511
18	15095070	15095548	merged_common_peak	256	102	1.42033	7.39667	18.3666
18	15097746	15098277	merged_common_peak	679	451	0.820993	9.23068	21.6195
18	15102453	15103126	merged_common_peak	318	170	1.02977	7.93274	13.9861
18	15109156	15110754	merged_common_peak	2248	1437	1.03752	11.0086	116.228
18	15114089	15114511	merged_common_peak	251	141	0.926102	7.6128	9.24348
18	15148199	15148653	merged_common_peak	340	206	0.859298	8.12314	11.2426
18	16057820	16058433	merged_common_peak	228	315	-0.378852	8.11435	2.32403
18	18577308	18578655	merged_common_peak	373	615	-0.568339	8.98262	8.78774
18	19862676	19863461	merged_common_peak	581	756	-0.168377	9.47996	1.32264
18	20521019	20521835	merged_common_peak	432	443	0.135018	8.86192	0.773527
18	21708603	21710108	merged_common_peak	1024	714	0.806458	9.88503	32.4721
18	25809846	25810526	merged_common_peak	811	341	1.50307	9.16939	68.4419
18	35538615	35539349	merged_common_peak	312	365	-0.0980218	8.46669	0.463535
18	41833393	41834326	merged_common_peak	562	659	-0.0228881	9.35488	0.314467
18	44552422	44554128	merged_common_peak	591	1186	-0.790468	9.81787	29.6554
18	50061214	50063912	merged_common_peak	778	1406	-0.602906	10.157	21.9091
18	53523841	53526778	merged_common_peak	1862	2493	-0.0538023	11.2573	0.660301
18	55208679	55209224	merged_common_peak	171	350	-0.981748	7.96445	12.6927
18	55227203	55227891	merged_common_peak	738	1145	-0.390014	9.96738	8.16118
18	55340095	55342226	merged_common_peak	1080	1778	-0.424712	10.5845	14.713
18	55567868	55568480	merged_common_peak	266	466	-0.700255	8.51715	9.62994
18	55947602	55948415	merged_common_peak	807	243	1.9824	8.92194	100.376
18	56950400	56951654	merged_common_peak	502	1319	-1.20059	9.76603	65.723
18	59603792	59604979	merged_common_peak	1022	1270	-0.0265705	10.2985	0.34277
18	59695335	59696107	merged_common_peak	506	485	0.253413	9.05152	2.10668
18	59709791	59710626	merged_common_peak	402	605	-0.426963	9.02969	5.19523
18	59710672	59711444	merged_common_peak	420	621	-0.395655	9.08294	4.6621
18	60781569	60782727	merged_common_peak	774	1252	-0.443788	10.0693	11.2922
18	60802995	60804025	merged_common_peak	390	659	-0.597779	9.06743	10.232
18	60990624	60991229	merged_common_peak	243	389	-0.582354	8.31615	5.90615
18	60991332	60991986	merged_common_peak	330	410	-0.177144	8.59442	0.895028
2	75145	76085	merged_common_peak	404	397	0.187393	8.73032	1.10276
2	240456	241561	merged_common_peak	503	759	-0.400989	9.36936	5.76544
2	252445	254022	merged_common_peak	584	1363	-1.00975	9.90875	51.3831
2	268661	269662	merged_common_peak	264	814	-1.51549	8.91291	57.9556
2	303649	307496	merged_common_peak	2933	3746	0.0751138	11.9091	1.44154
2	2785156	2785756	merged_common_peak	200	291	-0.470549	7.95455	3.08128
2	3368668	3369219	merged_common_peak	219	192	0.269247	7.72708	1.16125
2	3400988	3401712	merged_common_peak	427	318	0.593706	8.61427	7.57273
2	3473371	3474042	merged_common_peak	727	429	1.00054	9.24846	32.2055
2	3760214	3760891	merged_common_peak	292	293	0.113883	8.25661	0.523215
2	3806274	3807153	merged_common_peak	446	430	0.228068	8.86558	1.6088
2	3838646	3839056	merged_common_peak	110	139	-0.346326	6.95612	1.03611
2	3945687	3946577	merged_common_peak	633	1035	-0.486088	9.77376	10.9969
2	4028514	4029591	merged_common_peak	401	568	-0.339991	8.98229	3.27781
2	5125724	5126465	merged_common_peak	197	436	-1.07593	8.23353	18.4056
2	5147452	5148768	merged_common_peak	1492	556	1.75979	10.0014	166.475
2	5148908	5149569	merged_common_peak	1209	444	1.75225	9.67378	131.664
2	5459321	5460476	merged_common_peak	448	481	0.0737623	8.94977	0.449622
2	5470175	5471089	merged_common_peak	432	531	-0.125849	8.99236	0.695166
2	5471584	5472615	merged_common_peak	359	444	-0.159375	8.71797	0.847007
2	5476557	5477088	merged_common_peak	431	564	-0.216319	9.03395	1.5604
2	5516549	5518154	merged_common_peak	756	2567	-1.5161	10.5684	182.337
2	5540579	5541888	merged_common_peak	1448	1841	-0.0129096	10.8406	0.314354
2	5654701	5655473	merged_common_peak	426	657	-0.454513	9.13469	6.30873
2	5767538	5768465	merged_common_peak	325	396	-0.151147	8.55742	0.717069
2	5771476	5772328	merged_common_peak	398	604	-0.44031	9.02064	5.48342
2	5788671	5790097	merged_common_peak	932	1344	-0.253428	10.2667	4.40465
2	5806657	5813637	merged_common_peak	12507	13013	0.565353	13.9505	264.313
2	5842762	5844475	merged_common_peak	981	743	0.681519	9.87992	23.2231
2	5865102	5865717	merged_common_peak	221	665	-1.5034	8.62768	46.7871
2	5873727	5874638	merged_common_peak	646	1426	-0.916042	10.0207	45.7043
2	5878455	5879087	merged_common_peak	200	423	-1.00865	8.2236	15.995
2	5880287	5881607	merged_common_peak	537	1366	-1.14499	9.8443	63.0784
2	5925359	5926869	merged_common_peak	604	834	-0.248743	9.58126	2.72848
2	5930781	5932491	merged_common_peak	849	1593	-0.645391	10.3157	27.9167
2	6029524	6031945	merged_common_peak	1770	2229	0.0277558	11.1367	0.394412
2	6208155	6208745	merged_common_peak	356	641	-0.701339	8.97576	13.1072
2	6413086	6413922	merged_common_peak	633	696	0.0857056	9.48787	0.593831
2	6452011	6453170	merged_common_peak	1306	2347	-0.525708	10.9344	28.4385
2	6869767	6870519	merged_common_peak	269	1345	-2.20982	9.28955	160.161
2	7347827	7348738	merged_common_peak	495	736	-0.381885	9.33458	5.13475
2	7553876	7554478	merged_common_peak	305	294	0.177441	8.29329	0.854646
2	7554638	7555436	merged_common_peak	498	602	-0.0828692	9.19458	0.502998
2	8380130	8381300	merged_common_peak	1231	1333	0.196778	10.4799	3.21803
2	8423250	8424476	merged_common_peak	578	1185	-0.824265	9.79976	31.7601
2	8527925	8528540	merged_common_peak	196	190	0.110149	7.6325	0.441446
2	8543786	8547246	merged_common_peak	4593	4418	0.544184	12.3816	82.8421
2	8547653	8549047	merged_common_peak	1525	1245	0.632705	10.5994	32.8162
2	8650549	8652142	merged_common_peak	699	564	0.544775	9.41449	10.9395
2	11088726	11089573	merged_common_peak	491	720	-0.362988	9.31236	4.59758
2	11382938	11384984	merged_common_peak	891	1965	-0.871949	10.5051	57.8686
2	12811890	12812569	merged_common_peak	341	260	0.529497	8.29265	4.99408
2	12903171	12904064	merged_common_peak	389	458	-0.0778451	8.80343	0.429679
2	13407847	13410341	merged_common_peak	5145	3266	1.15886	12.2532	Inf
2	16565127	16566648	merged_common_peak	458	938	-0.853595	9.44818	26.6923
2	17463490	17464475	merged_common_peak	345	510	-0.421441	8.78646	4.30333
2	17480059	17481045	merged_common_peak	651	1276	-0.743676	9.9467	28.6312
2	17972802	17973578	merged_common_peak	366	316	0.360315	8.4885	2.79477
2	19709079	19709866	merged_common_peak	597	557	0.314417	9.28133	3.56548
2	19985246	19986260	merged_common_peak	675	1198	-0.595747	9.92974	18.3158
2	26786060	26787154	merged_common_peak	349	613	-0.668231	8.92798	11.6
2	27736807	27737893	merged_common_peak	801	818	0.223665	9.78955	2.63448
2	27784322	27785315	merged_common_peak	588	523	0.381202	9.22402	4.87011
2	29153850	29154427	merged_common_peak	151	232	-0.585533	7.57142	3.65012
2	29421702	29422574	merged_common_peak	633	495	0.576524	9.24246	10.9254
2	49731037	49731929	merged_common_peak	310	392	-0.210816	8.51298	1.10385
2	50780452	50781389	merged_common_peak	648	1526	-1.00889	10.072	57.3073
2	52051621	52052230	merged_common_peak	138	160	-0.193248	7.23429	0.561636
2	52576368	52577428	merged_common_peak	923	656	0.764928	9.74221	26.5306
2	58022797	58023892	merged_common_peak	625	652	0.159757	9.43082	1.23378
2	58278698	58279873	merged_common_peak	467	819	-0.627474	9.36574	13.7456
2	59044323	59044958	merged_common_peak	500	826	-0.532291	9.4256	10.378
2	59391300	59391832	merged_common_peak	197	313	-0.599059	7.99509	5.02613
2	59395412	59395960	merged_common_peak	245	350	-0.417478	8.24659	2.99132
2	59590606	59591836	merged_common_peak	351	492	-0.342595	8.77415	2.92191
2	59993182	59994075	merged_common_peak	679	329	1.27485	9.00375	44.1505
2	60062324	60063418	merged_common_peak	1091	407	1.71568	9.53026	114.34
2	60076543	60077222	merged_common_peak	662	254	1.6069	8.7978	60.6782
2	60077237	60077969	merged_common_peak	713	305	1.46072	8.98775	57.0874
2	60106497	60107448	merged_common_peak	406	842	-0.887603	9.27559	25.6082
2	60315581	60316429	merged_common_peak	289	427	-0.444141	8.5194	3.98612
2	60322012	60322758	merged_common_peak	393	365	0.264896	8.64815	1.82057
2	60640978	60642198	merged_common_peak	516	740	-0.324305	9.37118	3.87928
2	60664368	60665135	merged_common_peak	401	515	-0.198934	8.91176	1.25247
2	61161203	61161700	merged_common_peak	207	153	0.506471	7.52002	2.85726
2	61163678	61164228	merged_common_peak	292	123	1.35936	7.63388	19.688
2	61750931	61751677	merged_common_peak	286	275	0.172404	8.19473	0.781576
2	61773417	61774488	merged_common_peak	207	441	-1.01465	8.28058	16.8365
2	61826392	61827462	merged_common_peak	247	440	-0.734017	8.41763	9.83318
2	61920887	61921564	merged_common_peak	271	279	0.0669976	8.16278	0.375445
2	62008790	62009569	merged_common_peak	456	326	0.661354	8.68382	9.78022
2	65179795	65180938	merged_common_peak	339	854	-1.19163	9.14397	42.1493
2	65683155	65684027	merged_common_peak	291	564	-0.833943	8.72514	15.5419
2	66210132	66211954	merged_common_peak	1639	822	1.34465	10.3571	124.305
2	66256678	66257576	merged_common_peak	344	388	-0.0324518	8.5874	0.319126
2	66296089	66296903	merged_common_peak	491	801	-0.516591	9.38916	9.53247
2	66393650	66393979	merged_common_peak	222	410	-0.799932	8.28303	10.6048
2	66505053	66506978	merged_common_peak	2362	1966	0.663559	11.2736	57.3022
2	68886005	68886711	merged_common_peak	557	459	0.483877	9.08743	7.00365
2	69289936	69290835	merged_common_peak	398	460	-0.0481415	8.82455	0.348009
2	69440982	69441818	merged_common_peak	634	312	1.24319	8.91161	39.3801
2	70084485	70085917	merged_common_peak	549	1183	-0.902858	9.75802	37.0466
2	70335355	70335811	merged_common_peak	331	255	0.510607	8.2553	4.56142
2	70344660	70345001	merged_common_peak	167	77	1.15107	6.86094	8.51529
2	71183059	71184073	merged_common_peak	882	1526	-0.523377	10.3148	18.4636
2	71224952	71225334	merged_common_peak	161	193	-0.220787	7.48952	0.742395
2	71272303	71273276	merged_common_peak	891	720	0.575243	9.78148	15.5694
2	71310489	71312175	merged_common_peak	1678	1125	0.929472	10.6017	70.5561
2	71699286	71700082	merged_common_peak	360	652	-0.708278	8.9968	13.5375
2	71773531	71774778	merged_common_peak	678	1354	-0.765226	10.0215	31.981
2	72419805	72420541	merged_common_peak	462	391	0.420359	8.82489	4.573
2	72421440	72422185	merged_common_peak	357	364	0.117749	8.57063	0.593694
2	73210230	73211015	merged_common_peak	563	517	0.329424	9.18152	3.64666
2	73400584	73401482	merged_common_peak	655	665	0.205133	9.48194	1.91003
2	73884838	73885378	merged_common_peak	537	595	0.0526415	9.24549	0.395735
2	73905223	73905712	merged_common_peak	159	297	-0.859631	7.78935	8.75279
2	74787336	74788036	merged_common_peak	333	409	-0.159402	8.59978	0.794889
2	74810862	74811284	merged_common_peak	406	114	1.9863	7.83864	48.0146
2	74811492	74812085	merged_common_peak	620	189	1.9282	8.53395	72.7334
2	74814801	74815716	merged_common_peak	976	720	0.718773	9.85324	25.3889
2	74816061	74816741	merged_common_peak	698	576	0.5122	9.42853	9.82043
2	74817597	74818435	merged_common_peak	884	672	0.662212	9.72557	19.7773
2	75041004	75042166	merged_common_peak	643	515	0.544171	9.28331	9.9846
2	75232692	75234342	merged_common_peak	1750	1463	0.616975	10.8242	36.3833
2	75238385	75239334	merged_common_peak	619	528	0.448385	9.27132	6.86558
2	75246945	75247906	merged_common_peak	360	320	0.316231	8.48455	2.23522
2	75268378	75268992	merged_common_peak	242	230	0.166752	7.93512	0.674707
2	75317826	75318819	merged_common_peak	432	1606	-1.72072	9.78979	136.909
2	75517384	75518203	merged_common_peak	562	975	-0.587303	9.63709	14.5112
2	75708574	75711084	merged_common_peak	1943	3081	-0.292096	11.4436	12.661
2	75730698	75731653	merged_common_peak	282	840	-1.45717	8.98738	56.4812
2	75782232	75783314	merged_common_peak	596	767	-0.149063	9.51043	1.11583
2	75812077	75812847	merged_common_peak	659	849	-0.137222	9.66271	1.07458
2	76089135	76089944	merged_common_peak	397	453	-0.0300241	8.81154	0.316506
2	76659375	76660240	merged_common_peak	721	549	0.632391	9.41948	14.7291
2	76959525	76960065	merged_common_peak	205	213	0.0165545	7.74974	0.305586
2	77287915	77288615	merged_common_peak	534	492	0.317548	9.10422	3.22925
2	77794062	77794691	merged_common_peak	278	520	-0.788791	8.63074	13.0069
2	77823681	77824459	merged_common_peak	428	276	0.801057	8.51427	12.7167
2	77997587	77998567	merged_common_peak	859	817	0.335532	9.84372	5.74201
2	78142506	78144351	merged_common_peak	1724	2398	-0.119133	11.1687	1.98518
2	78149765	78150452	merged_common_peak	250	421	-0.65152	8.39534	7.63198
2	78156217	78158302	merged_common_peak	2168	5394	-0.927153	11.9338	175.678
2	80290226	80291550	merged_common_peak	1662	1480	0.519008	10.7919	25.2817
2	80387241	80388600	merged_common_peak	323	810	-1.19141	9.06785	39.9352
2	80406538	80407288	merged_common_peak	399	437	0.0296416	8.78961	0.325595
2	81121954	81122417	merged_common_peak	200	185	0.180116	7.62922	0.671982
2	81809861	81810646	merged_common_peak	433	749	-0.617675	9.24191	12.2469
2	81860612	81861909	merged_common_peak	801	1260	-0.398968	10.1009	9.38555
2	81937036	81938425	merged_common_peak	822	752	0.385637	9.74932	7.05378
2	82030760	82032317	merged_common_peak	1873	621	1.95896	10.2602	246.82
2	82213640	82214265	merged_common_peak	399	807	-0.853783	9.23132	23.0619
2	87280747	87281718	merged_common_peak	238	358	-0.495512	8.24008	4.07702
2	97400278	97401012	merged_common_peak	236	399	-0.66478	8.31147	7.57146
2	103847759	103848606	merged_common_peak	630	433	0.76169	9.1424	17.5513
2	121358231	121358963	merged_common_peak	428	332	0.535421	8.64709	6.41133
2	121578769	121580075	merged_common_peak	693	1123	-0.461119	9.90387	10.9005
2	124629581	124630233	merged_common_peak	327	448	-0.319079	8.65103	2.38634
2	125468360	125470017	merged_common_peak	1317	1247	0.399322	10.4851	12.2888
2	135013914	135014711	merged_common_peak	633	629	0.231512	9.41496	2.2575
2	140688975	140690075	merged_common_peak	363	667	-0.727993	9.01971	14.5923
2	142441448	142443055	merged_common_peak	1238	469	1.71074	9.73189	130.575
2	142443876	142444724	merged_common_peak	632	278	1.40411	8.82618	47.2135
2	142575590	142576145	merged_common_peak	208	364	-0.730932	8.14629	8.09134
2	142660814	142661541	merged_common_peak	363	556	-0.465823	8.88862	5.62427
2	145887548	145888189	merged_common_peak	435	487	0.00958422	8.93553	0.304583
2	146081919	146082738	merged_common_peak	500	386	0.563263	8.87782	8.19284
2	146086367	146087735	merged_common_peak	503	806	-0.487558	9.41265	8.65176
2	146629781	146630033	merged_common_peak	116	107	0.111083	6.81043	0.398003
2	147195601	147196351	merged_common_peak	424	686	-0.524139	9.1621	8.41555
2	147317791	147319212	merged_common_peak	925	1580	-0.498535	10.3774	17.4835
2	147800743	147802375	merged_common_peak	820	1518	-0.6306	10.2536	25.555
2	148291823	148293594	merged_common_peak	1402	1034	0.767861	10.3993	41.9396
2	148315076	148315802	merged_common_peak	440	331	0.583263	8.66667	7.57694
2	148327818	148328975	merged_common_peak	450	1127	-1.14589	9.56661	52.0685
2	149334490	149335176	merged_common_peak	355	400	-0.026791	8.63406	0.310876
2	149527914	149528676	merged_common_peak	351	332	0.223471	8.49111	1.28057
2	149690724	149693055	merged_common_peak	1456	1123	0.708404	10.4886	38.0713
2	149695733	149696511	merged_common_peak	343	390	-0.0444275	8.58881	0.335199
2	149752260	149753186	merged_common_peak	551	404	0.650541	8.98705	11.6343
2	151154574	151155964	merged_common_peak	607	1471	-1.05887	9.99413	59.7521
2	156393881	156394909	merged_common_peak	855	905	0.18077	9.91375	1.97503
2	157185756	157186406	merged_common_peak	339	439	-0.233206	8.66476	1.43071
2	157342645	157344550	merged_common_peak	1349	743	1.18339	10.1309	82.4965
2	158453364	158454071	merged_common_peak	566	477	0.453731	9.12773	6.40415
2	159733593	159734311	merged_common_peak	285	480	-0.634469	8.59266	8.30724
2	159750640	159752395	merged_common_peak	1973	2406	0.0886839	11.2774	1.33822
3	93273	94297	merged_common_peak	998	1375	-0.178522	10.337	2.42112
3	119858	121688	merged_common_peak	828	1583	-0.675759	10.2915	30.0198
3	152283	153206	merged_common_peak	806	625	0.621166	9.6006	16.0432
3	762270	763793	merged_common_peak	606	1235	-0.809369	9.86678	32.1459
3	809020	811799	merged_common_peak	1649	2277	-0.114563	11.0963	1.78487
3	832414	833122	merged_common_peak	307	266	0.331589	8.22649	2.07251
3	1147034	1147991	merged_common_peak	375	918	-1.13706	9.27539	41.9409
3	1997348	1998722	merged_common_peak	365	649	-0.679944	9.00432	12.5647
3	2017911	2018892	merged_common_peak	525	1288	-1.0958	9.78414	55.428
3	2197964	2198685	merged_common_peak	348	342	0.167287	8.50571	0.853629
3	2285005	2285848	merged_common_peak	500	314	0.860245	8.72933	16.8538
3	4263589	4265542	merged_common_peak	1200	1205	0.302121	10.3871	6.72753
3	4287319	4287959	merged_common_peak	483	267	1.03893	8.58555	22.1644
3	4288046	4288967	merged_common_peak	1418	359	2.3093	9.64651	224.795
3	4289107	4290034	merged_common_peak	331	498	-0.452289	8.73675	4.76971
3	4517270	4517882	merged_common_peak	423	559	-0.232971	9.0128	1.74792
3	4569309	4569666	merged_common_peak	134	117	0.208982	6.98713	0.611164
3	4569830	4571059	merged_common_peak	885	947	0.169712	9.9736	1.8295
3	4584350	4585039	merged_common_peak	294	282	0.179624	8.23447	0.849142
3	4594155	4595501	merged_common_peak	1848	1149	1.05113	10.693	95.9242
3	4607906	4608983	merged_common_peak	574	466	0.509413	9.12199	7.94398
3	4613937	4614625	merged_common_peak	538	397	0.638114	8.95568	10.9198
3	4636304	4636933	merged_common_peak	254	194	0.48718	7.85092	3.21699
3	4638689	4639178	merged_common_peak	256	172	0.672202	7.77073	5.59172
3	6534868	6536361	merged_common_peak	414	668	-0.523382	9.12417	8.24183
3	7699943	7700791	merged_common_peak	278	331	-0.13869	8.30569	0.589632
3	7748597	7749395	merged_common_peak	393	508	-0.210926	8.88606	1.36111
3	8002558	8003827	merged_common_peak	581	1078	-0.679707	9.73563	20.7136
3	8153185	8154505	merged_common_peak	908	576	0.926441	9.63565	36.1255
3	8158188	8159189	merged_common_peak	212	546	-1.28468	8.45306	30.2245
3	9584875	9585874	merged_common_peak	538	337	0.873859	8.83781	18.6357
3	9907656	9908508	merged_common_peak	1324	1745	-0.0767607	10.7315	0.806828
3	10279667	10280802	merged_common_peak	935	768	0.558185	9.86593	15.5378
3	10500950	10501571	merged_common_peak	676	308	1.36274	8.95283	48.6418
3	11155148	11156401	merged_common_peak	796	674	0.492779	9.64513	10.5362
3	14942944	14944653	merged_common_peak	1122	1881	-0.445806	10.6551	16.9368
3	16562271	16562966	merged_common_peak	222	383	-0.7019	8.23401	7.95445
3	17549639	17550224	merged_common_peak	360	266	0.581965	8.35168	6.19568
3	17729332	17730971	merged_common_peak	667	752	0.05659	9.5848	0.436986
3	17731975	17733268	merged_common_peak	800	787	0.277365	9.76073	3.82474
3	17804950	17805855	merged_common_peak	395	344	0.358128	8.60952	2.96123
3	17805989	17806781	merged_common_peak	344	291	0.38135	8.3805	2.87197
3	17835673	17836822	merged_common_peak	417	587	-0.325834	9.03676	3.17024
3	18059469	18060021	merged_common_peak	236	251	0.00179655	7.97818	0.301462
3	18063105	18064390	merged_common_peak	367	644	-0.66021	9.00305	11.8959
3	18110888	18113779	merged_common_peak	1340	2509	-0.581467	11.0027	36.4501
3	18126400	18128124	merged_common_peak	367	1518	-1.89596	9.62093	148.157
3	18139676	18140343	merged_common_peak	293	171	0.892663	7.8726	10.1612
3	18199089	18200109	merged_common_peak	500	448	0.348881	8.98501	3.58253
3	18241265	18242523	merged_common_peak	389	954	-1.13485	9.33193	43.4503
3	18303286	18304631	merged_common_peak	1076	2985	-1.17771	10.9551	143.847
3	18304773	18306083	merged_common_peak	615	1625	-1.18181	10.0762	78.7847
3	18383591	18384770	merged_common_peak	573	1018	-0.618992	9.68344	16.7038
3	18393006	18394782	merged_common_peak	649	1542	-1.0215	10.0808	59.1501
3	18534229	18534976	merged_common_peak	244	584	-1.16087	8.61186	27.5971
3	18536971	18538272	merged_common_peak	405	1000	-1.13932	9.39757	45.9334
3	18546954	18547889	merged_common_peak	608	1871	-1.40308	10.1688	118.398
3	18720734	18722099	merged_common_peak	484	1222	-1.14794	9.68224	56.6359
3	19846815	19847533	merged_common_peak	508	408	0.508476	8.9302	6.97641
3	22569997	22571145	merged_common_peak	1111	1382	-0.0168622	10.4252	0.318803
3	24288105	24288865	merged_common_peak	321	509	-0.531973	8.72837	6.46545
3	24335230	24335766	merged_common_peak	313	478	-0.481174	8.66329	5.14334
3	24341725	24342600	merged_common_peak	237	803	-1.66534	8.81838	65.6757
3	25968162	25968942	merged_common_peak	304	473	-0.511893	8.6328	5.69166
3	25970608	25971362	merged_common_peak	290	577	-0.872171	8.73884	17.11
3	26749558	26750906	merged_common_peak	640	1316	-0.815004	9.95554	34.5457
3	29976822	29977797	merged_common_peak	511	553	0.0799581	9.15372	0.508674
3	30288948	30289633	merged_common_peak	242	292	-0.176256	8.10663	0.730458
3	32449097	32450028	merged_common_peak	466	233	1.17827	8.4595	26.0808
3	33141190	33143225	merged_common_peak	1379	664	1.38	10.0672	107.243
3	34446780	34447767	merged_common_peak	381	957	-1.17206	9.31785	45.9404
3	34622701	34623764	merged_common_peak	327	423	-0.236427	8.60971	1.40293
3	34790079	34792052	merged_common_peak	1753	1853	0.278948	10.9959	8.61533
3	38514153	38517890	merged_common_peak	6323	2983	1.61463	12.3503	Inf
3	38611460	38612050	merged_common_peak	396	382	0.211357	8.68688	1.28132
3	38662281	38664061	merged_common_peak	630	1201	-0.70798	9.87723	24.7793
3	38753340	38754925	merged_common_peak	767	1131	-0.311583	9.98887	5.40854
3	38816546	38817884	merged_common_peak	789	1881	-1.00044	10.3778	69.609
3	38896698	38897550	merged_common_peak	778	1169	-0.336792	10.0239	6.43527
3	39017410	39019226	merged_common_peak	1655	609	1.79205	10.1487	191.093
3	39069691	39071439	merged_common_peak	777	1030	-0.156354	9.93165	1.5262
3	39476647	39478053	merged_common_peak	1229	2431	-0.672168	10.9118	45.6467
3	39564402	39565355	merged_common_peak	533	945	-0.625654	9.57287	15.782
3	39794884	39797302	merged_common_peak	2098	3804	-0.475157	11.6561	38.2659
3	40173313	40174565	merged_common_peak	635	911	-0.297203	9.68429	4.05953
3	40200540	40201485	merged_common_peak	583	964	-0.513203	9.65778	11.3405
3	40478504	40480293	merged_common_peak	591	2257	-1.71819	10.2817	192.222
3	40613278	40613951	merged_common_peak	194	411	-1.01501	8.17899	15.7298
3	40616693	40617396	merged_common_peak	242	334	-0.369516	8.20326	2.36634
3	40897015	40898272	merged_common_peak	397	706	-0.669042	9.13105	13.2652
3	40962263	40963501	merged_common_peak	670	1136	-0.530854	9.88559	14.1314
3	40963765	40964335	merged_common_peak	231	253	-0.0432319	7.96707	0.316665
3	41041407	41042229	merged_common_peak	402	696	-0.628804	9.13061	11.7528
3	41078718	41079905	merged_common_peak	767	1252	-0.458096	10.0621	11.9491
3	41098437	41099043	merged_common_peak	242	188	0.456258	7.79037	2.76029
3	41391530	41392312	merged_common_peak	229	475	-0.963018	8.41331	16.7061
3	41427879	41428963	merged_common_peak	533	1073	-0.808736	9.66441	27.9025
3	41464778	41466248	merged_common_peak	794	1294	-0.451176	10.1131	12.0154
3	41622990	41623858	merged_common_peak	317	526	-0.59899	8.74216	8.22833
3	41632958	41633733	merged_common_peak	333	541	-0.562071	8.80111	7.58648
3	41657850	41659445	merged_common_peak	1063	1240	0.0698558	10.3122	0.639978
3	41724468	41725542	merged_common_peak	747	840	0.0755039	9.75371	0.567274
3	41736794	41737987	merged_common_peak	501	631	-0.141184	9.23319	0.907979
3	41806055	41806931	merged_common_peak	430	386	0.325944	8.75916	2.74979
3	41961091	41962035	merged_common_peak	380	492	-0.217755	8.83657	1.39821
3	41986581	41987295	merged_common_peak	513	743	-0.339311	9.3695	4.22952
3	42209055	42210219	merged_common_peak	308	913	-1.43865	9.11672	60.1721
3	42237716	42238780	merged_common_peak	790	1004	-0.0933735	9.92629	0.730041
3	42304504	42308376	merged_common_peak	3698	4781	0.0885949	12.2677	2.3354
3	42417214	42418944	merged_common_peak	455	970	-0.912281	9.46719	30.9075
3	42609896	42610809	merged_common_peak	449	640	-0.334021	9.15717	3.55132
3	42824276	42825542	merged_common_peak	423	767	-0.68865	9.24064	15.2327
3	43475834	43476584	merged_common_peak	1300	577	1.48933	9.91959	112.783
3	44044530	44045094	merged_common_peak	283	191	0.679396	7.92466	6.22261
3	45544489	45545610	merged_common_peak	305	612	-0.877732	8.82088	18.3056
3	49716961	49718928	merged_common_peak	1007	1123	0.127459	10.1982	1.31968
3	49719089	49720240	merged_common_peak	461	696	-0.413356	9.23834	5.65049
3	51799538	51800430	merged_common_peak	498	626	-0.139177	9.22273	0.89164
3	51834336	51835305	merged_common_peak	398	521	-0.227425	8.91419	1.56544
3	55065927	55066465	merged_common_peak	227	158	0.605145	7.61546	4.16017
3	55068361	55068835	merged_common_peak	270	210	0.469373	7.95579	3.22267
3	55077144	55077579	merged_common_peak	304	263	0.332456	8.21062	2.04249
3	57414649	57415469	merged_common_peak	471	780	-0.543752	9.3373	10.1819
3	57523611	57524085	merged_common_peak	354	295	0.406778	8.41284	3.28499
3	57537042	57537461	merged_common_peak	340	220	0.764882	8.17034	9.27176
3	57565726	57566123	merged_common_peak	220	268	-0.202607	7.97016	0.801457
3	59233731	59234604	merged_common_peak	289	921	-1.5513	9.07297	67.6902
3	59465458	59466459	merged_common_peak	645	781	-0.0507367	9.58566	0.396602
3	59466513	59467118	merged_common_peak	228	251	-0.052351	7.9511	0.329164
3	59513703	59514878	merged_common_peak	399	537	-0.267034	8.93795	2.09102
3	60093082	60093950	merged_common_peak	464	459	0.196376	8.94368	1.32018
3	60940403	60941267	merged_common_peak	531	401	0.603073	8.95259	9.83278
3	61786788	61787929	merged_common_peak	715	645	0.387129	9.52896	6.14812
3	62024190	62025756	merged_common_peak	962	393	1.56782	9.40596	87.6764
3	62238342	62239022	merged_common_peak	339	453	-0.278395	8.68735	1.94224
3	71666766	71667986	merged_common_peak	813	559	0.795521	9.52704	24.7957
3	71759206	71761094	merged_common_peak	1098	935	0.527815	10.1343	16.6866
3	76399641	76400318	merged_common_peak	339	593	-0.666165	8.88124	11.165
3	77094225	77095128	merged_common_peak	615	309	1.20918	8.88071	36.525
3	80443108	80444251	merged_common_peak	560	471	0.455179	9.11023	6.34255
3	80724960	80726394	merged_common_peak	619	1200	-0.734511	9.86276	26.388
3	81150466	81151770	merged_common_peak	664	672	0.211536	9.50023	2.01597
3	84325278	84326003	merged_common_peak	410	571	-0.312664	9.00354	2.85188
3	91511338	91511946	merged_common_peak	276	136	1.12697	7.66152	13.8932
3	91566827	91567268	merged_common_peak	254	195	0.4798	7.85461	3.13716
3	101508216	101509230	merged_common_peak	252	1124	-2.05362	9.1089	121.953
3	102421300	102422353	merged_common_peak	690	1850	-1.18761	10.2603	90.3518
3	112947194	112948315	merged_common_peak	740	1584	-0.853628	10.2035	45.033
3	117489950	117491874	merged_common_peak	1476	2250	-0.272022	11.0003	8.17699
3	117543947	117545155	merged_common_peak	251	478	-0.828033	8.48987	13.0278
3	118691045	118691919	merged_common_peak	242	346	-0.420291	8.22865	3.02714
3	118698652	118699499	merged_common_peak	428	750	-0.63787	9.23373	12.956
3	118700196	118701427	merged_common_peak	305	630	-0.919484	8.84175	20.3596
3	118705948	118706274	merged_common_peak	151	163	-0.0788988	7.3181	0.344737
3	119030367	119031375	merged_common_peak	507	660	-0.187174	9.27492	1.3938
3	119032965	119035264	merged_common_peak	2544	2441	0.468496	11.4881	33.2721
3	119037791	119038534	merged_common_peak	615	361	0.985457	8.99257	26.3157
3	119282218	119282972	merged_common_peak	310	378	-0.158484	8.48681	0.737948
3	119955758	119957798	merged_common_peak	1077	1404	-0.088598	10.4121	0.850079
3	120167754	120169734	merged_common_peak	702	1402	-0.760673	10.074	32.7479
3	121686600	121687156	merged_common_peak	257	154	0.836829	7.69454	8.03034
3	122137790	122138950	merged_common_peak	258	704	-1.34243	8.79027	41.7946
3	125746208	125748275	merged_common_peak	3810	2595	1.01696	11.8506	199.702
3	132792352	132793151	merged_common_peak	296	426	-0.403155	8.53651	3.38652
3	135120472	135121417	merged_common_peak	442	595	-0.253731	9.0923	2.09301
3	135294912	135295840	merged_common_peak	617	879	-0.290945	9.63589	3.78557
3	139935429	139936104	merged_common_peak	175	377	-1.05241	8.03604	15.3873
3	140441990	140442531	merged_common_peak	285	556	-0.846109	8.69848	15.6862
3	140443974	140444439	merged_common_peak	249	371	-0.475875	8.30122	3.9988
3	140475951	140476562	merged_common_peak	240	447	-0.801886	8.40641	11.5753
3	140477044	140477876	merged_common_peak	313	431	-0.33218	8.5888	2.47833
3	140484914	140485510	merged_common_peak	241	204	0.332518	7.84574	1.67473
3	140564617	140565271	merged_common_peak	250	254	0.0752253	8.03197	0.394462
3	144271253	144271791	merged_common_peak	227	242	-0.00678464	7.92142	0.30103
3	144279255	144280899	merged_common_peak	1432	1591	0.180014	10.7266	3.20478
4	375159	376246	merged_common_peak	464	576	-0.130562	9.10715	0.77387
4	393438	394271	merged_common_peak	408	604	-0.401276	9.04015	4.67335
4	424391	425259	merged_common_peak	401	503	-0.164986	8.89479	0.941409
4	434515	436132	merged_common_peak	1047	1307	-0.0298964	10.3382	0.357751
4	436287	437652	merged_common_peak	401	1845	-2.03789	9.83124	197.878
4	750426	751427	merged_common_peak	738	1644	-0.911494	10.2281	52.1015
4	828679	829481	merged_common_peak	309	587	-0.797181	8.80108	15.0371
4	1005502	1006216	merged_common_peak	447	389	0.375805	8.79523	3.63182
4	1023404	1024863	merged_common_peak	579	796	-0.248092	9.51439	2.61667
4	1304967	1305650	merged_common_peak	317	507	-0.546016	8.71568	6.75926
4	16668904	16669551	merged_common_peak	286	747	-1.26597	8.91391	40.5039
4	16670949	16671735	merged_common_peak	341	1123	-1.57702	9.34591	84.5663
4	17146521	17147733	merged_common_peak	688	1132	-0.484026	9.90392	11.9483
4	17516425	17517543	merged_common_peak	834	495	1.01077	9.45958	37.9555
4	21838621	21839519	merged_common_peak	375	267	0.640769	8.38647	7.58873
4	30215166	30215827	merged_common_peak	566	317	1.04172	8.83374	26.3644
4	36665149	36665677	merged_common_peak	217	239	-0.0595872	7.8771	0.338535
4	46412884	46414220	merged_common_peak	501	618	-0.111199	9.2182	0.670323
4	48171053	48171726	merged_common_peak	431	420	0.208111	8.82173	1.34599
4	61268388	61269684	merged_common_peak	609	950	-0.423433	9.68158	7.93024
4	63909832	63910100	merged_common_peak	90	154	-0.80645	6.8729	4.1229
4	71263796	71264764	merged_common_peak	495	439	0.362276	8.9625	3.79531
4	74188170	74189425	merged_common_peak	353	655	-0.745769	8.98467	14.9274
4	74454049	74455653	merged_common_peak	778	1730	-0.90189	10.3064	53.9885
4	78235194	78235774	merged_common_peak	486	212	1.38005	8.42473	34.6584
4	79031769	79033016	merged_common_peak	717	907	-0.0996301	9.77673	0.746801
4	79043871	79044767	merged_common_peak	458	701	-0.433941	9.23836	6.1489
4	82129380	82130130	merged_common_peak	734	571	0.603948	9.46185	13.7896
4	82714103	82714901	merged_common_peak	421	331	0.513817	8.63195	5.84649
4	87368842	87370766	merged_common_peak	3529	3225	0.58272	11.9469	70.2916
4	91001325	91001990	merged_common_peak	243	859	-1.72322	8.88658	73.7059
4	91009986	91010848	merged_common_peak	460	1299	-1.31605	9.68627	74.6545
4	91907316	91908533	merged_common_peak	777	476	0.955629	9.37566	32.1062
4	96499593	96500422	merged_common_peak	337	723	-0.960995	9.01935	25.1694
4	97087420	97088418	merged_common_peak	339	528	-0.49897	8.79764	6.03848
4	98125048	98125933	merged_common_peak	727	1512	-0.814467	10.156	39.7231
4	100515862	100516656	merged_common_peak	450	357	0.509844	8.73874	6.19482
4	101230411	101231768	merged_common_peak	1080	658	1.008	9.86814	49.9812
4	101432398	101433610	merged_common_peak	475	645	-0.256656	9.20706	2.2839
4	101751338	101752218	merged_common_peak	409	344	0.412914	8.63691	3.88966
4	101938888	101939702	merged_common_peak	331	502	-0.463808	8.74251	5.02164
4	102292118	102293631	merged_common_peak	1104	1033	0.392745	10.2104	9.9235
4	102867624	102868200	merged_common_peak	250	222	0.268679	7.93524	1.27947
4	102984258	102984884	merged_common_peak	232	383	-0.632727	8.2686	6.62158
4	103449129	103450233	merged_common_peak	648	868	-0.195618	9.6654	1.88791
4	103539566	103540822	merged_common_peak	1036	1203	0.0729919	10.2701	0.650139
4	103617652	103620427	merged_common_peak	1947	4508	-0.837795	11.7197	123.662
4	104005240	104006106	merged_common_peak	331	396	-0.122388	8.5718	0.575322
4	104054870	104055602	merged_common_peak	391	598	-0.453841	8.99949	5.76151
4	104359813	104360498	merged_common_peak	331	260	0.482701	8.26926	4.14973
4	104889832	104890621	merged_common_peak	415	824	-0.821975	9.27726	22.02
4	104967939	104968498	merged_common_peak	126	282	-1.14936	7.56998	13.1751
4	107030453	107032129	merged_common_peak	809	1199	-0.311783	10.0729	5.70739
4	107131043	107132187	merged_common_peak	587	1189	-0.8048	9.81435	30.6477
4	107518379	107519115	merged_common_peak	384	322	0.408768	8.53977	3.62273
4	107932157	107932850	merged_common_peak	307	414	-0.304683	8.54463	2.06572
4	107932904	107934163	merged_common_peak	718	1011	-0.253881	9.85605	3.36879
4	108198201	108199393	merged_common_peak	1340	1019	0.717651	10.3532	35.5285
4	108610786	108612679	merged_common_peak	1268	2217	-0.490062	10.87	23.6965
4	108779092	108779699	merged_common_peak	631	308	1.25428	8.8986	39.698
4	109007864	109008346	merged_common_peak	266	187	0.612435	7.86081	4.9168
4	109810457	109811305	merged_common_peak	377	507	-0.273461	8.85195	2.07666
4	110972915	110973605	merged_common_peak	403	319	0.498191	8.57102	5.30803
4	110983568	110984671	merged_common_peak	891	511	1.0691	9.53455	44.6889
4	111922534	111923169	merged_common_peak	208	266	-0.279876	7.92076	1.24789
4	113099611	113101095	merged_common_peak	351	916	-1.23793	9.22181	47.8601
4	113587486	113588304	merged_common_peak	258	675	-1.28183	8.75997	37.3316
4	113732279	113732907	merged_common_peak	538	385	0.682281	8.9336	12.2534
4	116706057	116706676	merged_common_peak	517	258	1.19526	8.61444	29.7268
4	118772044	118773333	merged_common_peak	673	747	0.0803021	9.58705	0.574407
4	118809525	118810891	merged_common_peak	448	1128	-1.15418	9.56374	52.8272
4	120179675	120180395	merged_common_peak	305	585	-0.812745	8.78838	15.3781
4	121091969	121092980	merged_common_peak	350	410	-0.0846315	8.64068	0.43275
4	121096607	121097662	merged_common_peak	501	926	-0.693829	9.50951	18.5227
4	121293909	121294758	merged_common_peak	716	331	1.34968	9.04988	50.9278
4	121590370	121591479	merged_common_peak	496	773	-0.449378	9.3715	7.20514
4	121838524	121839681	merged_common_peak	1477	1230	0.599781	10.5655	28.8746
4	123466350	123467260	merged_common_peak	325	394	-0.143861	8.55378	0.675406
4	133997036	133997645	merged_common_peak	226	347	-0.531847	8.17702	4.47323
4	134801630	134802803	merged_common_peak	1638	1464	0.511756	10.7726	24.2994
4	135302798	135303591	merged_common_peak	412	426	0.11677	8.79648	0.635519
4	141554363	141555113	merged_common_peak	436	393	0.321882	8.78299	2.71088
4	141811547	141813173	merged_common_peak	806	429	1.16299	9.32969	45.9453
4	142666044	142667071	merged_common_peak	871	986	0.0864335	9.99012	0.711474
5	493318	494284	merged_common_peak	406	449	0.0180044	8.82278	0.312787
5	1501846	1503243	merged_common_peak	1814	1483	0.654007	10.8623	41.9362
5	2004513	2006563	merged_common_peak	726	1452	-0.758257	10.1257	33.7153
5	2007615	2009200	merged_common_peak	828	995	-0.00640446	9.9568	0.302014
5	3172186	3172938	merged_common_peak	250	371	-0.46958	8.30437	3.84613
5	3339514	3339960	merged_common_peak	275	145	1.02948	7.70456	12.0153
5	3561406	3563071	merged_common_peak	921	996	0.159811	10.0414	1.73474
5	3765915	3766829	merged_common_peak	679	441	0.853269	9.21454	23.0676
5	4575579	4576782	merged_common_peak	812	1634	-0.75221	10.299	37.3488
5	4632887	4633735	merged_common_peak	572	727	-0.136598	9.4395	0.96178
5	4655799	4656594	merged_common_peak	257	429	-0.635239	8.43057	7.46316
5	4656671	4657185	merged_common_peak	192	269	-0.421585	7.86602	2.37765
5	5206800	5207767	merged_common_peak	971	752	0.648031	9.88052	21.0618
5	6122705	6123991	merged_common_peak	885	1375	-0.367809	10.2424	8.81769
5	6278724	6279841	merged_common_peak	307	500	-0.576382	8.68048	7.33266
5	6281275	6282387	merged_common_peak	808	1238	-0.359873	10.095	7.66619
5	7513055	7513770	merged_common_peak	256	272	0.0140727	8.09979	0.30737
5	7578921	7579633	merged_common_peak	352	300	0.373703	8.42047	2.85743
5	7805448	7806399	merged_common_peak	780	826	0.1678	9.77564	1.61444
5	8349877	8350939	merged_common_peak	863	983	0.0762916	9.98066	0.614533
5	9079665	9080733	merged_common_peak	879	506	1.0619	9.51679	43.5317
5	9081199	9081788	merged_common_peak	202	102	1.04839	7.21069	8.97973
5	9082637	9084036	merged_common_peak	1410	714	1.31044	10.137	101.418
5	9084648	9085264	merged_common_peak	512	274	1.09349	8.65003	25.5844
5	9087456	9087893	merged_common_peak	286	186	0.734034	7.91391	7.2017
5	9091641	9092114	merged_common_peak	300	113	1.52314	7.59446	24.0623
5	9092315	9092764	merged_common_peak	376	171	1.28478	8.06866	23.6561
5	9275299	9276508	merged_common_peak	308	483	-0.521467	8.65813	5.97601
5	12453420	12454010	merged_common_peak	210	217	0.0276541	7.78201	0.313396
5	13399104	13399752	merged_common_peak	217	357	-0.636512	8.16556	6.31503
5	14105273	14106546	merged_common_peak	1538	1246	0.644924	10.6067	34.2526
5	14285948	14287509	merged_common_peak	1475	1172	0.667273	10.5296	34.7651
5	15182798	15183633	merged_common_peak	483	733	-0.41462	9.31233	5.9218
5	15524789	15525837	merged_common_peak	338	643	-0.787408	8.93721	16.0705
5	15530330	15531491	merged_common_peak	565	870	-0.414715	9.55917	7.03782
5	15534567	15538113	merged_common_peak	1313	2801	-0.77231	11.0661	66.8495
5	15540489	15542411	merged_common_peak	1133	1968	-0.495631	10.6954	21.443
5	15554708	15555696	merged_common_peak	482	1243	-1.17902	9.69126	60.2179
5	16243559	16244199	merged_common_peak	384	265	0.688875	8.39972	8.79671
5	16488649	16490201	merged_common_peak	1622	531	1.95769	10.0341	210.777
5	17776705	17777521	merged_common_peak	484	358	0.620431	8.79806	9.35115
5	18913957	18914461	merged_common_peak	242	367	-0.505061	8.27103	4.36736
5	19065482	19066228	merged_common_peak	362	397	0.0147482	8.644	0.307824
5	19158839	19159479	merged_common_peak	182	564	-1.57077	8.35672	42.4243
5	20047462	20048982	merged_common_peak	1020	1242	0.00248133	10.2809	0.301816
5	20441999	20443351	merged_common_peak	1512	1056	0.856543	10.474	54.8994
5	22627017	22627837	merged_common_peak	735	654	0.410612	9.56066	7.02892
5	22751421	22753003	merged_common_peak	929	1335	-0.24882	10.2593	4.23739
5	22789223	22790147	merged_common_peak	466	581	-0.136242	9.11675	0.80958
5	23280973	23281468	merged_common_peak	237	177	0.509983	7.73072	3.23325
5	32770744	32771969	merged_common_peak	452	646	-0.336984	9.16913	3.67568
5	33720287	33720736	merged_common_peak	280	375	-0.306976	8.4011	1.91612
5	38371518	38372558	merged_common_peak	227	388	-0.685598	8.26083	7.71541
5	45551643	45552599	merged_common_peak	439	324	0.610427	8.64951	8.19376
5	51430947	51432258	merged_common_peak	1022	879	0.503818	10.0333	14.2724
5	54985851	54986933	merged_common_peak	251	497	-0.884153	8.51793	15.1103
5	56986170	56987238	merged_common_peak	982	1207	-0.0161223	10.2303	0.314048
5	63669659	63670226	merged_common_peak	383	362	0.236231	8.62194	1.49976
5	66306943	66307909	merged_common_peak	1009	563	1.12546	9.70228	55.4979
5	66649790	66651203	merged_common_peak	1002	892	0.451527	10.0283	11.47
5	66732779	66733895	merged_common_peak	1101	1483	-0.132797	10.4689	1.59549
5	66791709	66793422	merged_common_peak	1512	1356	0.496097	10.6543	21.079
5	67076694	67078266	merged_common_peak	1583	825	1.28462	10.3323	111.535
5	70057653	70058311	merged_common_peak	218	229	0.00903023	7.85001	0.302918
5	70263626	70265440	merged_common_peak	940	1972	-0.792749	10.5498	49.3304
5	70942044	70942768	merged_common_peak	497	331	0.774942	8.76251	14.03
5	71087293	71087923	merged_common_peak	310	353	-0.0600359	8.43759	0.353988
5	71778713	71779599	merged_common_peak	1075	670	0.974659	9.8775	47.1381
5	72008789	72009720	merged_common_peak	440	470	0.078719	8.91894	0.464754
5	72011057	72012845	merged_common_peak	605	849	-0.271825	9.59541	3.24512
5	72110587	72112507	merged_common_peak	1130	2720	-0.966482	10.9267	95.1232
5	72158327	72159782	merged_common_peak	665	969	-0.313473	9.7651	4.69513
5	72180248	72182213	merged_common_peak	1304	1770	-0.121255	10.7297	1.58997
5	81697149	81698213	merged_common_peak	598	1112	-0.679065	9.78071	21.3868
5	84083775	84084230	merged_common_peak	178	175	0.0770518	7.49796	0.373825
5	86393881	86394628	merged_common_peak	378	342	0.297325	8.57073	2.1234
5	92127344	92127674	merged_common_peak	181	317	-0.75019	7.93779	7.40911
5	92232632	92233466	merged_common_peak	417	464	0.0127516	8.86746	0.306849
5	98753733	98754671	merged_common_peak	409	355	0.367633	8.65955	3.19427
5	110120607	110122625	merged_common_peak	1159	2406	-0.749658	10.8582	54.5669
5	110496269	110497415	merged_common_peak	563	953	-0.551613	9.62204	12.7221
5	110556966	110558525	merged_common_peak	687	985	-0.285828	9.80253	4.05643
5	110955560	110956470	merged_common_peak	353	580	-0.570611	8.89709	8.34063
5	111001162	111002708	merged_common_peak	765	986	-0.117943	9.88793	0.962728
6	180910	182421	merged_common_peak	816	904	0.108831	9.87619	0.899948
6	303165	305729	merged_common_peak	1511	2229	-0.221568	11.012	5.54114
6	423408	426708	merged_common_peak	1398	2422	-0.463805	11.0107	23.3777
6	483690	484724	merged_common_peak	502	965	-0.750144	9.54081	22.1102
6	758553	759193	merged_common_peak	254	183	0.570948	7.80904	4.18369
6	769873	770671	merged_common_peak	779	573	0.692616	9.51122	18.7068
6	956072	957470	merged_common_peak	1250	1262	0.299815	10.4525	6.93065
6	961725	963457	merged_common_peak	3168	2306	0.89633	11.62	132.372
6	1762781	1765915	merged_common_peak	926	2101	-0.907758	10.5837	66.2218
6	2002661	2003293	merged_common_peak	290	649	-1.04154	8.82353	25.774
6	2004658	2005226	merged_common_peak	275	440	-0.565334	8.50197	6.2712
6	2079333	2080281	merged_common_peak	775	2035	-1.14211	10.4205	93.3449
6	4160956	4161848	merged_common_peak	298	909	-1.4842	9.08762	62.7858
6	4402239	4403200	merged_common_peak	1498	1247	0.602241	10.5865	29.5304
6	8561190	8562352	merged_common_peak	650	1343	-0.819871	9.98238	35.7197
6	10725863	10726713	merged_common_peak	310	430	-0.343974	8.57956	2.59054
6	12194936	12195700	merged_common_peak	332	806	-1.14108	9.08589	37.0651
6	12241189	12242524	merged_common_peak	690	1051	-0.372443	9.8527	6.91784
6	12246398	12247505	merged_common_peak	659	948	-0.296167	9.74218	4.17183
6	12430622	12432307	merged_common_peak	631	1533	-1.05734	10.0544	62.2201
6	13288715	13289631	merged_common_peak	265	648	-1.18097	8.75159	31.5804
6	13360296	13361037	merged_common_peak	284	400	-0.377557	8.45868	2.84428
6	13507247	13508589	merged_common_peak	1097	1216	0.147631	10.3229	1.77734
6	14281551	14282058	merged_common_peak	211	399	-0.840562	8.22358	11.2642
6	16181488	16182187	merged_common_peak	394	617	-0.48687	9.02803	6.68829
6	16568851	16569556	merged_common_peak	420	448	0.0745439	8.84784	0.448406
6	17427576	17428216	merged_common_peak	265	377	-0.401136	8.36167	3.02182
6	17439543	17440407	merged_common_peak	375	398	0.0666129	8.67355	0.407485
6	27553526	27554226	merged_common_peak	808	366	1.39545	9.21736	60.9939
6	28169000	28170137	merged_common_peak	1589	745	1.43755	10.2618	133.093
6	30853942	30854833	merged_common_peak	580	412	0.703063	9.04153	13.9756
6	31465700	31466419	merged_common_peak	413	682	-0.557066	9.13721	9.36112
6	35155364	35157238	merged_common_peak	1437	2204	-0.284432	10.9643	8.71244
6	38010602	38011610	merged_common_peak	595	333	1.04955	8.90848	28.0619
6	38576414	38577685	merged_common_peak	713	602	0.482095	9.47706	9.00319
6	38578109	38578837	merged_common_peak	441	377	0.399632	8.76206	4.00257
6	38718419	38719482	merged_common_peak	571	891	-0.432457	9.58467	7.72984
6	39465209	39466418	merged_common_peak	681	915	-0.193401	9.7425	1.94679
6	40525782	40526611	merged_common_peak	385	448	-0.0623232	8.77941	0.381167
6	40603942	40605712	merged_common_peak	870	1200	-0.19849	10.1308	2.565
6	40615527	40616825	merged_common_peak	497	1054	-0.893046	9.5965	32.4131
6	40777980	40779055	merged_common_peak	597	1000	-0.528688	9.70288	12.37
6	40914424	40914982	merged_common_peak	162	162	0.040102	7.36878	0.32472
6	43045423	43046306	merged_common_peak	763	591	0.615387	9.51715	14.8853
6	43192182	43192889	merged_common_peak	382	535	-0.330144	8.90102	2.99144
6	43856255	43856914	merged_common_peak	242	164	0.652179	7.69241	4.97377
6	43864383	43864936	merged_common_peak	176	204	-0.160715	7.59912	0.548598
6	44298622	44300024	merged_common_peak	538	1540	-1.31491	9.93219	88.4118
6	44396616	44398213	merged_common_peak	291	1866	-2.55834	9.58734	264.652
6	44447090	44448385	merged_common_peak	998	1936	-0.671866	10.5837	36.3318
6	44457442	44458390	merged_common_peak	422	518	-0.127002	8.95609	0.705492
6	44608697	44609355	merged_common_peak	703	628	0.398951	9.49639	6.34153
6	44627929	44629097	merged_common_peak	647	608	0.314864	9.40773	3.88498
6	44644577	44645694	merged_common_peak	485	580	-0.0708753	9.14696	0.440761
6	44686669	44688173	merged_common_peak	919	1897	-0.772428	10.5041	45.4216
6	44969614	44970845	merged_common_peak	710	750	0.1588	9.63207	1.36051
6	45070677	45071875	merged_common_peak	316	629	-0.861506	8.86846	18.2489
6	45075374	45076242	merged_common_peak	642	731	0.0372481	9.53432	0.359641
6	45471002	45473465	merged_common_peak	1051	1604	-0.3191	10.4888	7.8641
6	45538298	45539055	merged_common_peak	368	412	-0.0127739	8.68361	0.30341
6	45580755	45581420	merged_common_peak	401	610	-0.442735	9.03366	5.56544
6	45620897	45621528	merged_common_peak	347	398	-0.0554175	8.61254	0.355459
6	45645164	45646109	merged_common_peak	478	637	-0.228771	9.20303	1.89295
6	46192389	46194138	merged_common_peak	390	1010	-1.21302	9.37506	51.1677
6	46199491	46200432	merged_common_peak	356	502	-0.349324	8.79975	3.07923
6	47247660	47248512	merged_common_peak	429	716	-0.567359	9.20215	10.1024
6	47460534	47462917	merged_common_peak	1274	2735	-0.785433	11.0251	67.317
6	47793507	47794687	merged_common_peak	484	803	-0.542781	9.37966	10.4559
6	47955165	47957153	merged_common_peak	686	1619	-1.00446	10.1595	60.2955
6	48210188	48213254	merged_common_peak	1375	3302	-0.936928	11.2211	109.562
6	48270781	48272544	merged_common_peak	1038	1818	-0.51928	10.5693	21.6155
6	48411515	48412257	merged_common_peak	302	336	-0.0301291	8.38154	0.312768
6	48445819	48446422	merged_common_peak	205	204	0.0785414	7.71875	0.375491
6	48449269	48450822	merged_common_peak	635	1058	-0.5128	9.79209	12.41
6	48453215	48454103	merged_common_peak	411	678	-0.556228	9.12915	9.24202
6	48561937	48563033	merged_common_peak	423	398	0.256067	8.76828	1.81463
6	48945313	48946350	merged_common_peak	514	410	0.519918	8.94295	7.30336
6	48979654	48980239	merged_common_peak	493	335	0.744947	8.76479	13.0101
6	49815641	49816287	merged_common_peak	386	398	0.112083	8.69629	0.586357
6	49920170	49922836	merged_common_peak	2309	2997	0.0197843	11.5597	0.364491
6	50024136	50025496	merged_common_peak	2621	2679	0.381328	11.5787	23.5735
6	50347926	50348980	merged_common_peak	344	486	-0.356603	8.74948	3.12551
6	50378364	50379028	merged_common_peak	262	296	-0.0710978	8.17877	0.364417
6	50379136	50380501	merged_common_peak	694	610	0.42055	9.4653	6.90339
6	50422767	50425840	merged_common_peak	4342	4861	0.317755	12.4062	28.9432
6	50432419	50433382	merged_common_peak	494	539	0.063638	9.10863	0.424084
6	50580619	50581381	merged_common_peak	239	333	-0.384792	8.19131	2.49315
6	50599251	50603647	merged_common_peak	2493	4224	-0.354313	11.8676	24.7202
6	50701980	50702602	merged_common_peak	249	435	-0.704901	8.41573	9.11677
6	50702658	50703722	merged_common_peak	612	1268	-0.831872	9.89354	34.5214
6	50729939	50731284	merged_common_peak	384	614	-0.520285	9.0043	7.46434
6	50916894	50917358	merged_common_peak	144	145	0.0144833	7.19707	0.304005
6	50917734	50918069	merged_common_peak	120	104	0.204734	6.81661	0.58021
6	50923997	50924508	merged_common_peak	206	219	-0.0157019	7.77351	0.301527
6	50929952	50930437	merged_common_peak	183	151	0.331999	7.41393	1.31925
6	51442179	51443539	merged_common_peak	579	1044	-0.638943	9.70982	18.0586
6	51797614	51798260	merged_common_peak	328	391	-0.118417	8.5555	0.560983
6	53410267	53411696	merged_common_peak	1235	1071	0.517343	10.3248	18.2657
6	54414012	54414656	merged_common_peak	184	257	-0.422754	7.79985	2.35154
6	54545557	54546132	merged_common_peak	267	679	-1.23647	8.79115	35.4098
6	54596295	54597590	merged_common_peak	698	1853	-1.1718	10.2705	88.6517
6	54602287	54603723	merged_common_peak	1018	505	1.29601	9.631	69.9759
6	54624671	54625804	merged_common_peak	500	387	0.55954	8.87968	8.09942
6	54726511	54727672	merged_common_peak	887	1297	-0.280063	10.202	5.07944
6	55574241	55574691	merged_common_peak	270	367	-0.333089	8.35702	2.15855
6	55575129	55575942	merged_common_peak	251	488	-0.857842	8.50477	14.1096
6	56150102	56152132	merged_common_peak	1179	1155	0.335393	10.3426	7.99551
6	56621212	56622206	merged_common_peak	435	900	-0.875062	9.37785	26.805
6	56622657	56623345	merged_common_peak	328	402	-0.158343	8.57546	0.779667
6	56811375	56812429	merged_common_peak	446	652	-0.371327	9.16528	4.36762
6	56813089	56813924	merged_common_peak	440	480	0.0484092	8.9341	0.365266
6	57253401	57254054	merged_common_peak	249	416	-0.64062	8.38359	7.41651
6	57363911	57364596	merged_common_peak	341	243	0.626665	8.24407	6.63979
6	58109071	58109818	merged_common_peak	305	326	0.0288649	8.36758	0.322087
6	58115506	58116309	merged_common_peak	329	576	-0.671349	8.83675	10.9968
6	58158310	58159098	merged_common_peak	513	909	-0.629875	9.51479	15.3643
6	58238848	58239718	merged_common_peak	323	347	0.0292009	8.45754	0.320827
6	58243272	58243849	merged_common_peak	204	174	0.299137	7.60078	1.24114
6	58244579	58245150	merged_common_peak	177	123	0.573453	7.24092	3.02975
6	58253132	58254404	merged_common_peak	799	748	0.348625	9.72313	5.72846
6	58302299	58302912	merged_common_peak	248	379	-0.512892	8.31341	4.62214
6	58324413	58324996	merged_common_peak	213	295	-0.391353	8.01378	2.29121
6	58547855	58548745	merged_common_peak	676	1984	-1.32072	10.2946	114.412
6	58930611	58931104	merged_common_peak	185	200	-0.0540774	7.62401	0.320872
6	60036646	60037306	merged_common_peak	272	392	-0.416318	8.41023	3.35152
6	62025148	62025946	merged_common_peak	449	968	-0.930193	9.45526	31.794
6	62026437	62027331	merged_common_peak	627	1368	-0.903181	9.96732	42.7914
6	62045347	62046245	merged_common_peak	431	301	0.687383	8.5821	9.83326
6	62330120	62331755	merged_common_peak	402	695	-0.626732	9.12958	11.6689
6	62380044	62380933	merged_common_peak	444	757	-0.593513	9.2693	11.5942
6	62388574	62389373	merged_common_peak	398	276	0.686739	8.45711	9.07508
6	62429573	62431126	merged_common_peak	668	1901	-1.27785	10.2544	104.34
6	63119287	63120922	merged_common_peak	1162	888	0.691396	10.1417	28.6265
6	63308854	63309912	merged_common_peak	995	1544	-0.350391	10.4182	9.00679
6	64029140	64030089	merged_common_peak	690	498	0.70358	9.31469	16.8981
6	64803863	64804943	merged_common_peak	321	720	-1.03148	8.97812	28.1166
6	65776651	65777818	merged_common_peak	1183	745	0.972623	10.0293	52.0565
6	65890232	65891557	merged_common_peak	787	1874	-0.999061	10.3731	69.2628
6	65927911	65929306	merged_common_peak	1328	1588	0.063927	10.6659	0.657224
6	67449232	67451014	merged_common_peak	576	1188	-0.833366	9.79885	32.5076
6	69389040	69391297	merged_common_peak	1161	1823	-0.346811	10.6595	10.4139
6	69402348	69403793	merged_common_peak	931	2289	-1.02286	10.6497	87.87
6	69449180	69449768	merged_common_peak	197	247	-0.258634	7.82488	1.0673
6	69683904	69685025	merged_common_peak	502	579	-0.0141741	9.17282	0.305738
6	69797131	69797928	merged_common_peak	289	880	-1.48567	9.04016	60.6898
6	70577251	70578430	merged_common_peak	572	1562	-1.23891	9.99065	81.7017
6	71815214	71816024	merged_common_peak	288	571	-0.867992	8.72588	16.8923
6	71839735	71840571	merged_common_peak	484	686	-0.315895	9.26622	3.45672
6	72940806	72942822	merged_common_peak	908	2265	-1.04706	10.6224	90.2785
6	75446950	75447466	merged_common_peak	198	268	-0.367956	7.88748	1.9477
6	75452348	75453720	merged_common_peak	1000	947	0.362153	10.0698	7.73774
6	76660500	76662113	merged_common_peak	870	548	0.930868	9.5661	34.7765
6	77543233	77543870	merged_common_peak	273	369	-0.323548	8.36961	2.04466
6	77607428	77608803	merged_common_peak	1100	1310	0.0445949	10.3787	0.444931
6	77786241	77786867	merged_common_peak	373	325	0.34972	8.52359	2.68381
6	77874038	77875753	merged_common_peak	1617	670	1.61794	10.1991	161.425
6	78332735	78337854	merged_common_peak	3836	6272	-0.245188	12.4923	18.3185
6	79558552	79560226	merged_common_peak	497	1181	-1.05703	9.6785	47.9601
6	79917124	79918489	merged_common_peak	738	443	0.977962	9.2834	31.624
6	79952222	79953758	merged_common_peak	1709	1711	0.353845	10.9184	13.0046
6	82234547	82234866	merged_common_peak	134	429	-1.65657	7.91991	34.9611
6	82716911	82718070	merged_common_peak	474	398	0.435173	8.85783	4.92595
6	82755147	82756285	merged_common_peak	532	821	-0.425908	9.47004	6.94383
6	82792077	82792828	merged_common_peak	532	715	-0.226729	9.37045	2.03881
6	83252874	83253722	merged_common_peak	603	867	-0.30727	9.60792	4.12433
6	83567196	83568229	merged_common_peak	301	471	-0.52138	8.62195	5.80333
6	83828699	83829263	merged_common_peak	213	187	0.263512	7.68634	1.10193
6	85631784	85632065	merged_common_peak	199	292	-0.483346	7.95308	3.22267
6	86652466	86653068	merged_common_peak	207	258	-0.243551	7.89503	0.994216
6	88311758	88313306	merged_common_peak	408	968	-1.08084	9.37993	40.7991
6	88531668	88533280	merged_common_peak	892	1198	-0.156751	10.1492	1.72301
6	89713144	89714199	merged_common_peak	594	694	-0.0102617	9.43574	0.30354
6	90689758	90690619	merged_common_peak	950	1114	0.0472671	10.1465	0.439413
6	90813033	90814429	merged_common_peak	569	914	-0.474709	9.60027	9.39425
6	90816172	90817035	merged_common_peak	573	1066	-0.685398	9.71665	20.887
6	91881344	91882080	merged_common_peak	637	425	0.805928	9.13767	19.5504
6	91933950	91934628	merged_common_peak	480	302	0.852038	8.66919	15.874
6	92373485	92374427	merged_common_peak	517	429	0.463879	8.98013	6.04048
6	96253303	96254020	merged_common_peak	347	400	-0.062631	8.61614	0.37194
6	96757627	96759766	merged_common_peak	2290	1230	1.29093	10.9111	168.01
6	112006673	112007434	merged_common_peak	679	790	0.0136382	9.63435	0.312099
6	113150450	113151294	merged_common_peak	251	679	-1.33354	8.74262	39.8607
6	121954226	121955741	merged_common_peak	1124	1251	0.145032	10.3625	1.75938
6	134912641	134914092	merged_common_peak	624	1499	-1.04257	10.0295	59.4802
6	139152866	139153565	merged_common_peak	382	329	0.369623	8.55113	3.01467
6	141230161	141232965	merged_common_peak	6161	7067	0.329656	12.9519	45.2495
6	145656504	145657992	merged_common_peak	601	892	-0.353466	9.62578	5.39749
6	148002214	148002932	merged_common_peak	297	892	-1.46228	9.07138	60.2163
6	148744025	148744747	merged_common_peak	299	944	-1.53339	9.11748	68.4609
6	151842505	151843477	merged_common_peak	821	452	1.11686	9.3818	43.8626
6	152367815	152368478	merged_common_peak	250	235	0.186936	7.97611	0.799468
6	152371950	152373197	merged_common_peak	993	681	0.826202	9.82673	32.7615
6	152919506	152920258	merged_common_peak	327	788	-1.13239	9.05769	35.8017
6	153408383	153409177	merged_common_peak	292	368	-0.213922	8.42052	1.09309
6	153911629	153912063	merged_common_peak	220	283	-0.280891	8.0093	1.311
6	154094659	154095199	merged_common_peak	439	216	1.19317	8.35814	24.8696
6	154784568	154785602	merged_common_peak	505	620	-0.103337	9.22678	0.620835
6	155180237	155181348	merged_common_peak	868	799	0.384049	9.83588	7.39432
6	156158481	156159237	merged_common_peak	460	691	-0.406386	9.23144	5.4306
6	156183463	156184061	merged_common_peak	325	358	-0.0059917	8.48484	0.30103
6	157395153	157395900	merged_common_peak	264	411	-0.531333	8.42083	5.28165
7	54745	55264	merged_common_peak	282	510	-0.738383	8.62799	11.4939
7	1756524	1757134	merged_common_peak	215	389	-0.774561	8.22005	9.53013
7	1765942	1766787	merged_common_peak	547	749	-0.249896	9.4258	2.49469
7	1943006	1944942	merged_common_peak	1573	1081	0.885145	10.5221	60.5143
7	2310509	2311597	merged_common_peak	711	376	1.15526	9.13605	39.7395
7	2977497	2978357	merged_common_peak	545	600	0.0638644	9.26315	0.439677
7	3154886	3155515	merged_common_peak	229	845	-1.79271	8.82816	76.5164
7	4633442	4635498	merged_common_peak	1078	992	0.413569	10.1624	10.6132
7	4647242	4648412	merged_common_peak	776	496	0.894345	9.40427	28.754
7	4649102	4650416	merged_common_peak	1454	1033	0.826643	10.4273	49.5488
7	8171218	8171934	merged_common_peak	321	556	-0.659153	8.79196	10.2288
7	9061660	9062421	merged_common_peak	446	314	0.680404	8.63941	10.0631
7	10082895	10084811	merged_common_peak	1043	1790	-0.489329	10.5619	19.1012
7	10192392	10193369	merged_common_peak	396	719	-0.699296	9.14221	14.6733
7	10817461	10818788	merged_common_peak	361	914	-1.19061	9.24233	44.9338
7	12172738	12173497	merged_common_peak	275	272	0.126544	8.15603	0.558648
7	12713051	12713499	merged_common_peak	246	162	0.695518	7.69649	5.65619
7	14117973	14118632	merged_common_peak	218	317	-0.458363	8.0837	3.24388
7	14676087	14676686	merged_common_peak	274	366	-0.306059	8.36661	1.86319
7	17855031	17855612	merged_common_peak	246	236	0.155503	7.96649	0.641695
7	20525892	20526512	merged_common_peak	204	245	-0.192166	7.84643	0.726185
7	22072586	22073609	merged_common_peak	510	877	-0.58746	9.48435	13.1476
7	22163761	22164748	merged_common_peak	452	671	-0.39168	9.19648	4.95559
7	24817648	24818649	merged_common_peak	329	522	-0.529588	8.76587	6.62425
7	26813139	26813791	merged_common_peak	281	838	-1.45931	8.98287	56.4214
7	26940770	26942251	merged_common_peak	1478	875	1.09168	10.3206	80.0278
7	26961297	26962946	merged_common_peak	1082	831	0.674614	10.0377	25.3688
7	26987766	26988818	merged_common_peak	692	383	1.08607	9.128	34.9023
7	27472450	27473444	merged_common_peak	622	865	-0.255102	9.63067	2.94142
7	27476184	27477804	merged_common_peak	850	964	0.0805143	9.95464	0.644308
7	27500033	27503247	merged_common_peak	3214	3576	0.286323	11.9477	17.2288
7	27566821	27568247	merged_common_peak	777	1751	-0.921312	10.3141	56.5796
7	27816143	27816755	merged_common_peak	240	235	0.122826	7.94406	0.514718
7	27857742	27858549	merged_common_peak	348	405	-0.0759837	8.62734	0.41099
7	27968283	27970446	merged_common_peak	4537	2583	1.29896	11.9849	Inf
7	28052342	28053589	merged_common_peak	566	396	0.721603	8.9938	14.3044
7	28057237	28058024	merged_common_peak	379	283	0.573798	8.43665	6.36962
7	29520036	29521810	merged_common_peak	1247	1776	-0.19656	10.6969	3.60776
7	29748641	29749739	merged_common_peak	492	357	0.650254	8.80894	10.315
7	29759594	29760624	merged_common_peak	625	688	0.082336	9.46953	0.55867
7	33603530	33604996	merged_common_peak	855	1424	-0.472609	10.2404	14.3262
7	33605364	33607872	merged_common_peak	2124	3365	-0.278883	11.5774	12.6749
7	33607892	33608597	merged_common_peak	412	836	-0.854221	9.28197	23.8892
7	33616699	33617152	merged_common_peak	351	479	-0.304041	8.75487	2.33105
7	33649811	33650552	merged_common_peak	457	528	-0.0291768	9.03254	0.32179
7	33653383	33655042	merged_common_peak	1188	1806	-0.297081	10.6708	7.75052
7	34177200	34179233	merged_common_peak	576	701	-0.0731605	9.41875	0.484545
7	34181714	34182345	merged_common_peak	315	228	0.593516	8.13596	5.6063
7	34182656	34183547	merged_common_peak	565	541	0.269665	9.21698	2.58571
7	34655724	34656898	merged_common_peak	303	791	-1.25769	9.00051	42.4854
7	35702246	35703176	merged_common_peak	641	411	0.863993	9.1185	22.1116
7	40412998	40414019	merged_common_peak	433	551	-0.175453	9.0208	1.10412
7	43248565	43249965	merged_common_peak	822	1277	-0.377529	10.1309	8.56923
7	43378101	43379117	merged_common_peak	526	578	0.061815	9.20833	0.425229
7	43435125	43435976	merged_common_peak	305	425	-0.352698	8.55836	2.6759
7	43471620	43472535	merged_common_peak	756	836	0.101242	9.7597	0.782513
7	43499713	43500527	merged_common_peak	375	443	-0.087558	8.75064	0.458679
7	43713677	43714707	merged_common_peak	419	1351	-1.51951	9.64112	96.2806
7	43721584	43722465	merged_common_peak	239	982	-1.94214	8.96998	98.9509
7	43878465	43879237	merged_common_peak	258	449	-0.694727	8.46642	9.11738
7	44081705	44082273	merged_common_peak	185	382	-0.984226	8.08909	13.8727
7	44459446	44460877	merged_common_peak	1431	1878	-0.0602114	10.8456	0.641881
7	44473705	44474553	merged_common_peak	709	1060	-0.341959	9.88023	6.00663
7	44942181	44943171	merged_common_peak	350	1170	-1.59516	9.39594	89.5298
7	46949908	46950582	merged_common_peak	252	1043	-1.94581	9.055	105.425
7	48119762	48120815	merged_common_peak	411	450	0.0340561	8.83401	0.335317
7	55390689	55391912	merged_common_peak	1437	1277	0.502459	10.5709	20.385
7	55432654	55433855	merged_common_peak	1008	533	1.20275	9.66207	61.6583
7	55433884	55435086	merged_common_peak	939	548	1.05109	9.62621	46.0974
7	58501687	58503187	merged_common_peak	812	1406	-0.535541	10.1906	17.6852
7	58682470	58683522	merged_common_peak	654	1110	-0.535538	9.84987	14.0762
7	58703187	58704128	merged_common_peak	286	788	-1.34295	8.9524	46.7877
7	61960288	61961556	merged_common_peak	620	454	0.668328	9.16389	13.7698
7	61979768	61980537	merged_common_peak	394	220	0.996691	8.28625	16.6591
7	62932764	62933784	merged_common_peak	645	696	0.115273	9.50265	0.822118
7	63425424	63426101	merged_common_peak	348	359	0.0974991	8.5406	0.498371
7	64353028	64354331	merged_common_peak	638	1887	-1.33954	10.2129	111.311
7	65276240	65277158	merged_common_peak	467	471	0.169364	8.96732	1.08167
7	65365396	65366460	merged_common_peak	615	1353	-0.917709	9.94416	43.4277
7	66528892	66531204	merged_common_peak	2259	2611	0.184123	11.443	5.26502
7	80127559	80128219	merged_common_peak	309	292	0.207734	8.29862	1.03102
7	80133081	80134178	merged_common_peak	738	562	0.635386	9.45468	15.2246
7	80963021	80963967	merged_common_peak	640	301	1.30963	8.89322	43.1692
7	80984245	80985311	merged_common_peak	822	743	0.402984	9.74065	7.62783
7	81304085	81304811	merged_common_peak	679	476	0.743327	9.26951	18.2646
7	81315931	81317562	merged_common_peak	989	927	0.375491	10.0457	8.14182
7	81324031	81325189	merged_common_peak	1080	1116	0.246725	10.2488	4.19158
7	83171413	83171907	merged_common_peak	206	230	-0.0860913	7.8087	0.370836
7	83579827	83580242	merged_common_peak	329	424	-0.23024	8.6162	1.36411
7	88967663	88968672	merged_common_peak	512	658	-0.167357	9.28046	1.18074
7	91859943	91861540	merged_common_peak	1232	1853	-0.276825	10.718	7.00789
7	91876764	91877950	merged_common_peak	1046	1120	0.191174	10.2262	2.61899
7	94575610	94576215	merged_common_peak	205	217	-0.0101628	7.7631	0.301531
7	94577164	94577775	merged_common_peak	413	419	0.14443	8.78646	0.799234
7	94971587	94973127	merged_common_peak	855	564	0.86203	9.57312	29.9868
7	95188306	95189880	merged_common_peak	1112	926	0.561715	10.1373	18.9101
7	95190142	95191270	merged_common_peak	988	698	0.78273	9.84051	29.7847
7	96099948	96100707	merged_common_peak	406	298	0.607784	8.52789	7.54407
7	99615829	99616442	merged_common_peak	212	343	-0.61555	8.11849	5.66316
7	100760293	100760985	merged_common_peak	285	592	-0.936464	8.74366	19.7704
7	100761024	100761685	merged_common_peak	306	633	-0.921182	8.84775	20.5493
7	102164790	102165489	merged_common_peak	263	289	-0.0307034	8.16456	0.310504
7	102237146	102237617	merged_common_peak	499	374	0.605555	8.85352	9.28451
7	102239623	102240230	merged_common_peak	594	385	0.83815	9.01153	19.3524
7	102674539	102675135	merged_common_peak	213	141	0.668354	7.48392	4.61499
7	102677142	102678448	merged_common_peak	685	794	0.0202137	9.64492	0.320573
7	102829955	102831894	merged_common_peak	1357	1618	0.0709823	10.6964	0.751793
7	103851079	103852761	merged_common_peak	1095	839	0.679624	10.0541	25.9905
7	104122179	104123606	merged_common_peak	585	1273	-0.908576	9.86086	40.1811
7	104578369	104579455	merged_common_peak	998	800	0.602084	9.9467	19.0758
7	106151598	106153592	merged_common_peak	1790	1707	0.4302	10.9532	19.4877
7	106225923	106226641	merged_common_peak	332	1622	-2.1491	9.5899	186.433
7	117532124	117532974	merged_common_peak	754	1315	-0.555789	10.084	17.7394
7	117841521	117842383	merged_common_peak	338	780	-1.06567	9.07634	32.1806
7	119527587	119528957	merged_common_peak	941	1030	0.145272	10.0825	1.51237
7	120770329	120771313	merged_common_peak	586	246	1.46089	8.67881	46.2491
7	121206960	121208082	merged_common_peak	497	629	-0.149226	9.22459	0.976347
7	122205000	122205883	merged_common_peak	524	415	0.532799	8.96684	7.81017
7	123593254	123594196	merged_common_peak	340	640	-0.771396	8.93848	15.3693
7	127972890	127973782	merged_common_peak	839	1287	-0.356533	10.1527	7.79747
7	128851750	128852435	merged_common_peak	348	195	0.974642	8.10203	14.0693
7	128855971	128856547	merged_common_peak	364	163	1.30249	8.00879	23.4221
7	129277671	129278973	merged_common_peak	552	994	-0.643379	9.63686	17.4074
7	129362328	129363439	merged_common_peak	371	600	-0.541229	8.96061	7.84017
7	129461041	129462046	merged_common_peak	264	583	-1.03466	8.6725	22.9755
7	129597388	129598849	merged_common_peak	661	1478	-0.931538	10.0646	48.7383
7	131217238	131218892	merged_common_peak	1014	592	1.06091	9.74234	50.7718
7	131262551	131263399	merged_common_peak	314	314	0.128514	8.36346	0.598143
7	134400766	134401128	merged_common_peak	240	298	-0.218533	8.11474	0.959331
8	347785	350048	merged_common_peak	1082	1860	-0.486809	10.6185	19.6694
8	350561	350942	merged_common_peak	76	94	-0.363607	6.38805	0.819275
8	352764	354582	merged_common_peak	543	741	-0.245977	9.41229	2.4043
8	386472	387076	merged_common_peak	271	223	0.388926	8.00182	2.36946
8	511521	512378	merged_common_peak	444	473	0.0837974	8.93064	0.488361
8	695891	698294	merged_common_peak	2295	1630	0.888442	11.1158	91.8075
8	943311	944295	merged_common_peak	602	936	-0.420237	9.66179	7.71945
8	1092133	1093079	merged_common_peak	824	666	0.564427	9.66376	13.8465
8	1200564	1201485	merged_common_peak	773	251	1.86807	8.91131	88.5299
8	3131820	3133062	merged_common_peak	418	758	-0.69035	9.22278	15.1055
8	3145044	3146082	merged_common_peak	228	648	-1.41715	8.6335	41.7807
8	3392612	3395045	merged_common_peak	1793	2982	-0.371617	11.3567	19.1178
8	4456175	4457122	merged_common_peak	241	457	-0.827206	8.4256	12.4882
8	5780590	5781240	merged_common_peak	286	221	0.486513	8.03767	3.62317
8	5946514	5947809	merged_common_peak	448	565	-0.158007	9.06565	0.982784
8	8762353	8766460	merged_common_peak	2445	2368	0.449715	11.4349	29.613
8	11018171	11019154	merged_common_peak	321	613	-0.799715	8.86224	15.6858
8	16905472	16907002	merged_common_peak	847	1216	-0.259783	10.1192	4.19778
8	19293048	19294085	merged_common_peak	1420	563	1.66383	9.97146	145.795
8	19300240	19301129	merged_common_peak	691	928	-0.190778	9.76415	1.92219
8	20536216	20536984	merged_common_peak	384	306	0.482063	8.50313	4.79182
8	31052027	31052672	merged_common_peak	303	247	0.417475	8.16293	2.96129
8	32653645	32654184	merged_common_peak	193	344	-0.767073	8.04692	8.28317
8	40288758	40289942	merged_common_peak	359	909	-1.19144	9.234	44.8631
8	41281643	41282568	merged_common_peak	465	443	0.250837	8.91983	1.91885
8	43070160	43070986	merged_common_peak	734	464	0.902732	9.31245	27.448
8	50677512	50678316	merged_common_peak	538	682	-0.141003	9.34524	0.963747
8	55497723	55498226	merged_common_peak	142	244	-0.754232	7.55952	5.83278
8	71383874	71385645	merged_common_peak	794	1295	-0.45229	10.1137	12.078
8	82530072	82531009	merged_common_peak	600	503	0.469149	9.21185	7.20668
8	86191206	86191898	merged_common_peak	265	269	0.0842912	8.11896	0.414121
8	88556913	88558460	merged_common_peak	602	1525	-1.12387	10.0136	68.3386
8	91990858	91991770	merged_common_peak	629	426	0.782648	9.12942	18.3763
8	103049951	103051142	merged_common_peak	844	675	0.582863	9.69231	15.0974
8	103564066	103564974	merged_common_peak	554	469	0.444349	9.09869	6.04946
8	106018580	106019502	merged_common_peak	908	372	1.55584	9.32095	81.5077
8	108193032	108194541	merged_common_peak	1342	1141	0.557008	10.4359	22.8021
8	128460952	128462214	merged_common_peak	320	1348	-1.9402	9.42758	135.494
8	140988210	140989056	merged_common_peak	541	922	-0.566696	9.56684	12.9458
8	141044792	141045667	merged_common_peak	337	481	-0.374039	8.72587	3.33385
8	144690969	144691540	merged_common_peak	233	327	-0.398564	8.15827	2.60171
8	145133547	145134729	merged_common_peak	785	890	0.0703253	9.83444	0.552691
8	147018280	147020253	merged_common_peak	2126	1728	0.683698	11.0976	53.8319
8	147819034	147819777	merged_common_peak	430	548	-0.178529	9.0114	1.13587
9	368807	369608	merged_common_peak	646	497	0.602725	9.26136	12.0105
9	742795	744228	merged_common_peak	1210	1112	0.430973	10.3357	12.8629
9	904620	905848	merged_common_peak	439	620	-0.323727	9.11659	3.29902
9	2587270	2588053	merged_common_peak	413	292	0.663919	8.52672	8.87336
9	2617246	2618483	merged_common_peak	869	433	1.26817	9.39564	57.0203
9	3770919	3771580	merged_common_peak	390	278	0.644422	8.44633	7.95649
9	3788569	3790291	merged_common_peak	971	373	1.65764	9.37572	95.9795
9	3961578	3962236	merged_common_peak	363	256	0.650086	8.33067	7.48167
9	3976669	3977684	merged_common_peak	713	667	0.334405	9.55091	4.71794
9	4073419	4074590	merged_common_peak	623	657	0.143706	9.4338	1.07016
9	6143376	6144602	merged_common_peak	683	901	-0.166563	9.7337	1.5
9	6543179	6544132	merged_common_peak	529	444	0.450524	9.02292	5.87544
9	7347466	7348556	merged_common_peak	283	571	-0.895513	8.71211	17.8079
9	7350017	7351305	merged_common_peak	299	864	-1.40577	9.05367	55.0827
9	7360847	7365417	merged_common_peak	6962	6756	0.587286	13.0158	149.428
9	8561799	8564668	merged_common_peak	2907	1834	1.09103	11.3871	166.841
9	10372393	10372717	merged_common_peak	99	139	-0.510891	6.87384	1.84899
9	11455282	11457065	merged_common_peak	582	820	-0.282759	9.53986	3.3597
9	11824485	11825118	merged_common_peak	220	322	-0.466535	8.10212	3.33822
9	11913732	11917098	merged_common_peak	2825	1307	1.53435	11.1203	274.311
9	12048061	12049394	merged_common_peak	1020	755	0.719849	9.92217	26.6368
9	13281199	13282037	merged_common_peak	621	641	0.174158	9.41351	1.39762
9	13933228	13933914	merged_common_peak	374	298	0.478657	8.46333	4.62184
9	13936255	13937877	merged_common_peak	1325	1563	0.083242	10.6526	0.896988
9	13944563	13945336	merged_common_peak	515	528	0.158848	9.12655	1.07164
9	14328850	14329707	merged_common_peak	807	348	1.46605	9.18011	65.643
9	18993237	18993971	merged_common_peak	316	213	0.696235	8.08958	7.33172
9	19222629	19223272	merged_common_peak	286	332	-0.09845	8.33015	0.449986
9	19223468	19224344	merged_common_peak	462	473	0.146326	8.96191	0.889639
9	21863562	21865183	merged_common_peak	1983	2637	-0.0355564	11.3475	0.466426
9	30434440	30435375	merged_common_peak	343	411	-0.119903	8.62655	0.582574
9	30657459	30658697	merged_common_peak	752	1842	-1.04587	10.3249	73.3136
9	30706565	30707141	merged_common_peak	129	184	-0.499269	7.28175	2.24667
9	30726592	30727502	merged_common_peak	758	1061	-0.238081	9.93353	3.17457
9	36869708	36870415	merged_common_peak	455	385	0.418589	8.80175	4.45165
9	39866945	39867710	merged_common_peak	387	277	0.637457	8.43767	7.71899
9	44266484	44268414	merged_common_peak	1669	1164	0.871873	10.6221	62.9537
9	44627103	44627929	merged_common_peak	434	391	0.321991	8.77571	2.72187
9	46454470	46455102	merged_common_peak	359	373	0.091392	8.59259	0.477088
9	46457953	46459662	merged_common_peak	2306	2727	0.153892	11.4906	3.87779
9	49310597	49311692	merged_common_peak	613	1632	-1.19313	10.0767	80.4277
9	49636980	49638410	merged_common_peak	412	786	-0.765357	9.23754	18.6471
9	49738007	49738869	merged_common_peak	447	404	0.321358	8.82246	2.78889
9	50376297	50377881	merged_common_peak	1578	799	1.32578	10.3067	116.694
9	50880372	50881136	merged_common_peak	296	358	-0.152903	8.41139	0.691812
9	50898865	50899621	merged_common_peak	303	399	-0.272185	8.50776	1.67849
9	50960413	50961414	merged_common_peak	679	649	0.296876	9.49273	3.68127
9	51185099	51189006	merged_common_peak	4631	2500	1.37839	11.9775	Inf
9	51208955	51209965	merged_common_peak	741	294	1.57419	8.99167	66.4073
9	51343950	51345348	merged_common_peak	538	1353	-1.12827	9.83888	61.0782
9	51578834	51580413	merged_common_peak	785	895	0.062252	9.83848	0.500405
9	55874655	55876063	merged_common_peak	341	882	-1.22887	9.17184	45.5494
9	63419467	63420835	merged_common_peak	1387	809	1.10455	10.2141	76.1464
9	70327266	70328013	merged_common_peak	399	564	-0.337678	8.97327	3.24781
9	70739893	70740765	merged_common_peak	343	712	-0.911161	9.02218	22.728
9	70896709	70897469	merged_common_peak	699	923	-0.164867	9.76932	1.51992
9	71141907	71142550	merged_common_peak	304	215	0.621963	8.06587	5.77748
9	71556280	71556799	merged_common_peak	243	203	0.352551	7.8487	1.82869
9	90367571	90368620	merged_common_peak	1075	307	2.09804	9.31581	147.648
9	93596727	93597611	merged_common_peak	657	560	0.457454	9.36058	7.5314
9	117341778	117342987	merged_common_peak	613	449	0.666394	9.14698	13.5288
9	120114660	120115336	merged_common_peak	247	326	-0.302529	8.20188	1.67065
9	120217182	120217713	merged_common_peak	363	516	-0.35831	8.83487	3.32582
9	125471473	125472366	merged_common_peak	1090	1030	0.37683	10.1982	9.07799
9	125561765	125562791	merged_common_peak	1621	1052	0.97171	10.5261	73.1044
9	128998384	128999131	merged_common_peak	268	228	0.339588	8.009	1.91632
9	132625314	132625991	merged_common_peak	265	350	-0.29422	8.30822	1.70188
9	133429305	133430393	merged_common_peak	623	1013	-0.480192	9.74575	10.5554
9	133637677	133638451	merged_common_peak	389	413	0.0710182	8.729	0.424982
9	134669862	134671348	merged_common_peak	1070	2076	-0.662802	10.6889	38.0356
9	135966845	135968499	merged_common_peak	1602	1289	0.660264	10.6633	37.3205
9	136667713	136669219	merged_common_peak	1027	1167	0.103042	10.2413	0.980064
9	137470741	137472379	merged_common_peak	1501	783	1.27609	10.2528	104.271
9	138455328	138456900	merged_common_peak	1458	880	1.06199	10.314	75.3535
9	144123121	144124189	merged_common_peak	1052	1259	0.0315479	10.315	0.372732
9	144895118	144895701	merged_common_peak	763	232	1.96065	8.84451	93.1367
9	146264486	146265703	merged_common_peak	432	922	-0.920753	9.38981	29.7852
9	146493585	146494447	merged_common_peak	781	429	1.11337	9.30488	41.3689
GL892274.1	3279	4549	merged_common_peak	1790	953	1.27045	10.5331	125.292
GL892287.1	9728	10336	merged_common_peak	215	386	-0.76342	8.21448	9.22991
GL892292.1	1184	1888	merged_common_peak	215	302	-0.410404	8.03797	2.55196
GL892292.1	10207	11028	merged_common_peak	346	398	-0.0599553	8.61027	0.363592
GL892332.2	307936	310173	merged_common_peak	2031	3028	-0.197257	11.466	6.01163
GL892369.1	1912	2613	merged_common_peak	403	240	0.90723	8.3665	14.6336
GL892378.2	167663	168337	merged_common_peak	252	532	-0.975898	8.57004	19.0612
GL892553.2	153124	154095	merged_common_peak	472	516	0.0547439	9.04139	0.391978
GL892553.2	157543	158499	merged_common_peak	499	571	-0.00356943	9.15809	0.30103
GL892627.1	65194	66445	merged_common_peak	336	943	-1.34846	9.20841	56.2224
GL892628.1	24934	25925	merged_common_peak	434	971	-0.988112	9.43076	35.3378
GL892775.1	25919	26935	merged_common_peak	490	723	-0.372187	9.31375	4.86923
GL892811.1	3106	3676	merged_common_peak	360	398	0.00241575	8.64145	0.302118
GL892813.1	3280	4444	merged_common_peak	928	673	0.736583	9.7649	25.0473
GL892911.1	264823	265810	merged_common_peak	479	415	0.39149	8.89618	4.19082
GL893036.1	12503	13180	merged_common_peak	446	309	0.703488	8.62787	10.6505
GL893088.1	2594	3748	merged_common_peak	794	1662	-0.812012	10.2936	43.3996
GL893088.1	46024	47885	merged_common_peak	639	1484	-0.990674	10.0409	54.1748
GL893220.1	21101	21920	merged_common_peak	256	452	-0.716537	8.4651	9.6327
GL893223.2	39143	39682	merged_common_peak	387	405	0.0910619	8.71087	0.490191
GL893223.2	43525	45241	merged_common_peak	1332	1442	0.207714	10.5987	3.80973
GL893304.1	72645	74094	merged_common_peak	799	1042	-0.129077	9.96199	1.14378
GL893320.2	55973	56817	merged_common_peak	570	1664	-1.33562	10.0335	97.6601
GL893320.2	70152	70809	merged_common_peak	425	253	0.915048	8.44621	15.7031
GL893320.2	71018	71656	merged_common_peak	397	419	0.0822789	8.75538	0.470953
GL893376.1	29588	31172	merged_common_peak	574	1106	-0.735748	9.74457	24.3996
GL893669.1	63712	64381	merged_common_peak	270	403	-0.467739	8.42434	4.16716
GL893704.1	44371	44933	merged_common_peak	251	264	0.0260001	8.06285	0.315669
GL893753.2	91553	92105	merged_common_peak	197	204	0.0160821	7.68752	0.305785
GL893808.2	74868	76352	merged_common_peak	584	1108	-0.711164	9.75946	23.1239
GL893889.1	5638	6317	merged_common_peak	482	333	0.718051	8.74273	11.9053
GL893957.1	28040	28710	merged_common_peak	224	244	-0.0394964	7.91689	0.317249
GL894007.1	10718	11307	merged_common_peak	367	281	0.533394	8.40625	5.41348
GL894027.2	13543	14326	merged_common_peak	752	657	0.440028	9.58196	8.13419
GL894065.1	59013	59759	merged_common_peak	327	278	0.367372	8.30781	2.59593
GL894083.2	22195	24060	merged_common_peak	668	1262	-0.687184	9.95905	24.7762
GL894083.2	37053	37855	merged_common_peak	242	484	-0.90334	8.47017	15.3314
GL894187.1	20534	21331	merged_common_peak	269	710	-1.28906	8.82917	39.5838
GL894237.1	35239	36078	merged_common_peak	212	521	-1.21719	8.41931	26.5198
GL894348.2	6944	7417	merged_common_peak	316	427	-0.303765	8.58958	2.09977
GL894417.1	28852	29721	merged_common_peak	455	428	0.266212	8.87794	2.08496
GL894492.1	7318	8281	merged_common_peak	434	1039	-1.08567	9.47953	44.0765
GL894522.1	27136	28121	merged_common_peak	335	527	-0.514902	8.78694	6.29895
GL894553.1	18184	18945	merged_common_peak	662	782	-0.0116199	9.60706	0.304512
GL894772.1	4469	6055	merged_common_peak	822	1148	-0.22402	10.0542	3.04313
GL894918.2	7080	7406	merged_common_peak	345	246	0.627371	8.26205	6.74745
GL895006.2	107606	108337	merged_common_peak	472	330	0.698077	8.71973	11.1373
GL895036.1	6478	8103	merged_common_peak	880	1190	-0.168426	10.1337	1.93296
GL895152.1	16355	17565	merged_common_peak	371	422	-0.0345213	8.70725	0.322095
GL895305.2	25311	26109	merged_common_peak	462	413	0.341582	8.86428	3.21191
GL895364.2	17477	18050	merged_common_peak	245	255	0.0378494	8.01892	0.32786
GL895499.1	11096	12116	merged_common_peak	359	589	-0.566285	8.92143	8.37798
GL895502.2	23697	24635	merged_common_peak	913	779	0.500188	9.85742	12.4738
GL895502.2	24792	25483	merged_common_peak	1063	1042	0.32062	10.1868	6.62213
GL895853.2	96902	97922	merged_common_peak	338	406	-0.125376	8.6062	0.604681
GL895967.2	58421	59273	merged_common_peak	450	501	0.0221165	8.9826	0.318428
GL895994.1	66772	67468	merged_common_peak	282	500	-0.709871	8.61373	10.5409
GL896148.1	24572	25316	merged_common_peak	531	367	0.730563	8.88884	13.6606
GL896152.2	52779	53477	merged_common_peak	249	299	-0.165535	8.14605	0.6941
GL896208.1	56023	57061	merged_common_peak	383	468	-0.133387	8.80675	0.688922
GL896211.1	12081	13049	merged_common_peak	577	982	-0.55615	9.66297	13.2647
GL896225.1	12343	13579	merged_common_peak	591	707	-0.0449689	9.44512	0.369778
GL896226.2	56154	57314	merged_common_peak	721	1110	-0.381964	9.92666	7.62839
GL896226.2	58112	59041	merged_common_peak	649	772	-0.0243026	9.58217	0.321441
GL896227.2	46387	48140	merged_common_peak	1034	1413	-0.161999	10.3846	2.10281
GL896231.1	8004	8678	merged_common_peak	215	387	-0.767143	8.21634	9.32957
GL896255.2	32165	33132	merged_common_peak	483	771	-0.487441	9.34874	8.28816
GL896267.1	47255	48556	merged_common_peak	970	1050	0.165367	10.1202	1.92309
GL896293.1	9804	10299	merged_common_peak	397	473	-0.0922188	8.84263	0.486509
GL896302.1	109453	110027	merged_common_peak	257	555	-1.00599	8.61595	20.8649
GL896322.1	2308	3064	merged_common_peak	504	472	0.286296	9.02884	2.58708
GL896343.1	4395	5863	merged_common_peak	1835	1314	0.846576	10.7841	66.4155
GL896343.1	16068	16734	merged_common_peak	384	324	0.399862	8.54423	3.49076
GL896364.1	22323	23747	merged_common_peak	724	992	-0.213432	9.84893	2.47635
GL896364.1	31266	32022	merged_common_peak	647	895	-0.242192	9.68626	2.76946
GL896404.1	1326	1953	merged_common_peak	301	233	0.490898	8.11581	3.87946
GL896420.2	5296	6817	merged_common_peak	938	1378	-0.279336	10.2897	5.36735
GL896426.1	7343	8610	merged_common_peak	942	1877	-0.718207	10.5159	39.551
GL896433.1	13693	15071	merged_common_peak	586	302	1.16609	8.82622	32.7272
GL896456.1	60300	60904	merged_common_peak	378	548	-0.381273	8.91003	3.86514
GL896465.1	6681	7598	merged_common_peak	555	773	-0.272485	9.45995	2.98072
GL896467.1	4865	5820	merged_common_peak	354	408	-0.0597253	8.64609	0.370522
GL896481.1	1199	1819	merged_common_peak	397	271	0.709062	8.44199	9.57567
GL896489.1	450	1255	merged_common_peak	234	665	-1.41367	8.67255	42.7046
GL896489.1	10291	11396	merged_common_peak	255	555	-1.01826	8.60981	21.2202
GL896498.1	13003	14696	merged_common_peak	719	706	0.265738	9.59844	3.19898
GL896501.1	5237	6156	merged_common_peak	478	450	0.271658	8.95281	2.23421
GL896502.1	1257	1706	merged_common_peak	244	218	0.256639	7.90311	1.17809
GL896563.1	18041	18938	merged_common_peak	238	450	-0.824656	8.40466	12.1672
JH118459.1	12667	14497	merged_common_peak	518	862	-0.538103	9.48417	11.0742
JH118459.1	52362	53118	merged_common_peak	418	341	0.459754	8.64773	4.77568
JH118486.1	27791	28221	merged_common_peak	256	201	0.448618	7.88252	2.87239
JH118486.1	37291	37987	merged_common_peak	476	374	0.531297	8.8164	7.02984
JH118558.1	36450	38251	merged_common_peak	2747	2228	0.721177	11.4828	78.1142
JH118582.1	134473	134984	merged_common_peak	237	421	-0.735383	8.35341	9.49073
JH118657.1	6246	6670	merged_common_peak	264	183	0.631606	7.83936	5.16734
JH118780.1	155855	156741	merged_common_peak	274	718	-1.27627	8.85171	39.3895
JH118995.1	11588	12862	merged_common_peak	861	857	0.270318	9.87999	3.94283
X	6534745	6536289	merged_common_peak	1056	1186	0.12363	10.2749	1.30421
X	8473891	8474980	merged_common_peak	494	450	0.32347	8.97872	3.09001
X	13308777	13309449	merged_common_peak	297	327	-0.0173147	8.34889	0.304032
X	44800850	44802135	merged_common_peak	619	389	0.888179	9.05142	22.3113
X	46074461	46075250	merged_common_peak	426	279	0.778147	8.51836	11.9987
X	46934843	46935216	merged_common_peak	162	124	0.423046	7.17731	1.74624
X	47619452	47620054	merged_common_peak	549	248	1.34659	8.6333	38.0972
X	47783367	47784327	merged_common_peak	708	754	0.146695	9.63368	1.21974
X	47949059	47950274	merged_common_peak	857	352	1.54429	9.23567	75.7477
X	47998401	47999282	merged_common_peak	459	783	-0.589892	9.31976	11.8101
X	49305235	49306540	merged_common_peak	896	718	0.588065	9.78388	16.3159
X	51468920	51470442	merged_common_peak	548	1048	-0.731073	9.66926	22.9036
X	51658747	51659565	merged_common_peak	325	350	0.0265211	8.46859	0.32066
X	51692573	51693249	merged_common_peak	361	252	0.664029	8.31501	7.74914
X	58591115	58591433	merged_common_peak	302	133	1.30039	7.71628	19.0958
X	62041759	62042990	merged_common_peak	493	280	1.00284	8.63585	21.3371
X	62342146	62344101	merged_common_peak	1291	591	1.44385	9.93138	106.924
X	64662535	64663763	merged_common_peak	841	1481	-0.555196	10.2557	19.8476
X	67182861	67183488	merged_common_peak	241	499	-0.953786	8.48889	17.2552
X	97042513	97043308	merged_common_peak	280	372	-0.295419	8.39532	1.78888
X	97051378	97052149	merged_common_peak	328	979	-1.44034	9.21647	64.5971
X	97707792	97708585	merged_common_peak	229	365	-0.5839	8.22375	5.55638
X	98265107	98265893	merged_common_peak	409	213	1.1019	8.29242	20.3179
X	106994737	106995851	merged_common_peak	292	1111	-1.80539	9.21625	101.492
X	116291413	116291921	merged_common_peak	333	252	0.537084	8.25154	4.96747
X	122263754	122264479	merged_common_peak	441	495	0.00767764	8.95804	0.304525
X	127498838	127500366	merged_common_peak	1676	2055	0.0589589	11.0351	0.692668
X	127658540	127659614	merged_common_peak	883	1574	-0.566244	10.338	21.8466
X	131904384	131905230	merged_common_peak	702	377	1.13138	9.12793	37.8626
X	139090658	139092782	merged_common_peak	938	1499	-0.400676	10.3504	11.1946
X	139168580	139169366	merged_common_peak	568	642	0.0314755	9.34441	0.338643
X	139169433	139170260	merged_common_peak	336	681	-0.87945	8.9739	20.4349
X	140068385	140069031	merged_common_peak	295	934	-1.5392	9.09922	67.8973
X	141798298	141799099	merged_common_peak	285	381	-0.302004	8.42643	1.88797
X	141924365	141925050	merged_common_peak	256	524	-0.929344	8.5715	17.2735
X	142257878	142259166	merged_common_peak	458	807	-0.636825	9.3398	13.8868
X	142300824	142302260	merged_common_peak	1120	1728	-0.326288	10.5926	8.83166
X	143182874	143183393	merged_common_peak	315	230	0.580971	8.14223	5.40869
X	143183534	143184272	merged_common_peak	314	302	0.184548	8.33545	0.894402
X	143216228	143217039	merged_common_peak	550	737	-0.218017	9.41847	1.98293
X	143478743	143479464	merged_common_peak	462	1097	-1.06559	9.56787	45.0595
X	143480919	143481780	merged_common_peak	445	1599	-1.66778	9.80997	130.415
X	143613368	143614412	merged_common_peak	225	368	-0.623343	8.21581	6.19659
X	143615363	143615967	merged_common_peak	240	233	0.135104	7.93792	0.556391
X	143685714	143686180	merged_common_peak	168	218	-0.328955	7.61031	1.37573
X	143919542	143920704	merged_common_peak	982	434	1.45741	9.49358	80.5846
X	143925991	143926980	merged_common_peak	1176	464	1.64522	9.6837	116.806
X	143927051	143927665	merged_common_peak	1017	280	2.14303	9.20594	142.724
1	2724350	2725113	unique_peak1	218	0	7.85452	3.92726	NA
1	2737382	2737865	unique_peak1	173	0	7.49181	3.7459	NA
1	2808588	2808938	unique_peak1	151	0	7.27865	3.63933	NA
1	10049861	10050872	unique_peak1	461	0	9.03166	4.51583	NA
1	10427912	10428731	unique_peak1	425	0	8.90373	4.45187	NA
1	10429000	10429561	unique_peak1	199	0	7.71141	3.85571	NA
1	11136918	11137571	unique_peak1	313	0	8.42271	4.21135	NA
1	23215652	23215990	unique_peak1	126	0	6.9953	3.49765	NA
1	23480310	23481378	unique_peak1	532	0	9.25709	4.62854	NA
1	24150528	24151064	unique_peak1	216	0	7.84005	3.92003	NA
1	29115010	29115703	unique_peak1	463	0	9.03847	4.51924	NA
1	29123661	29124637	unique_peak1	646	0	9.56273	4.78136	NA
1	29827061	29827941	unique_peak1	508	0	9.18443	4.59222	NA
1	47894620	47895721	unique_peak1	673	0	9.6272	4.8136	NA
1	62244369	62244754	unique_peak1	225	0	7.90413	3.95207	NA
1	64551651	64552243	unique_peak1	246	0	8.04425	4.02212	NA
1	64983751	64984129	unique_peak1	231	0	7.94545	3.97273	NA
1	75143154	75143498	unique_peak1	169	0	7.45514	3.72757	NA
1	83291132	83291492	unique_peak1	193	0	7.66338	3.83169	NA
1	103555702	103556747	unique_peak1	602	0	9.45167	4.72583	NA
1	104506327	104506751	unique_peak1	188	0	7.62221	3.8111	NA
1	106964276	106964727	unique_peak1	197	0	7.69556	3.84778	NA
1	109565020	109565444	unique_peak1	338	0	8.54351	4.27175	NA
1	117496883	117497491	unique_peak1	272	0	8.20207	4.10103	NA
1	118179157	118179710	unique_peak1	217	0	7.8473	3.92365	NA
1	118180562	118182207	unique_peak1	752	0	9.80197	4.90099	NA
1	120144974	120145436	unique_peak1	175	0	7.50983	3.75492	NA
1	125166302	125166839	unique_peak1	245	0	8.03785	4.01892	NA
1	125210874	125211338	unique_peak1	179	0	7.54527	3.77263	NA
1	129024796	129025945	unique_peak1	1109	0	10.4139	5.20694	NA
1	129142755	129143312	unique_peak1	221	0	7.87597	3.93799	NA
1	134769958	134770601	unique_peak1	529	0	9.24819	4.62409	NA
1	137104087	137104619	unique_peak1	271	0	8.19628	4.09814	NA
1	138044703	138045565	unique_peak1	372	0	8.69423	4.34711	NA
1	141948867	141949296	unique_peak1	264	0	8.15517	4.07758	NA
1	142577315	142577630	unique_peak1	108	0	6.75429	3.37714	NA
1	142579285	142579839	unique_peak1	315	0	8.43272	4.21636	NA
1	143577300	143578367	unique_peak1	488	0	9.12122	4.56061	NA
1	143822821	143823712	unique_peak1	605	0	9.45949	4.72975	NA
1	144995767	144996059	unique_peak1	86	0	6.39879	3.1994	NA
1	145541136	145541821	unique_peak1	356	0	8.62509	4.31255	NA
[truncated: 4,743 more rows]

## Sheet: common peaks related genes
Supplemental Data 2. common m6A peaks related genes in both LA and LM
chr	start	end	length	start_codon	stop_codon	CDS	5-UTR	3-UTR	start_codon	stop_codon	CDS	5-UTR	3-UTR
3	55065927	55066465	538	---	---	MAP4K4	---	---	---	---	ENSSSCG00000008164	---	---
1	264192473	264193372	899	---	---	GBA2	---	---	---	---	ENSSSCG00000005319	---	---
X	8473891	8474980	1089	---	ARHGAP6	ARHGAP6	---	---	---	ENSSSCG00000012112	ENSSSCG00000012112	---	---
12	18430724	18431474	750	---	---	---	---	MAP3K14	---	---	---	---	ENSSSCG00000017330
1	120238557	120239445	888	---	---	TPM1	---	---	---	---	ENSSSCG00000004570	---	---
17	45493933	45495256	1323	---	---	SOGA1	---	---	---	---	ENSSSCG00000007324	---	---
3	57414649	57415469	820	---	---	REV1	---	---	---	---	ENSSSCG00000008179	---	---
10	51296806	51298933	2127	---	FAM171A1	FAM171A1	---	---	---	ENSSSCG00000011047	ENSSSCG00000011047	---	---
1	306993329	306993943	614	---	---	REXO4	---	---	---	---	ENSSSCG00000023173	---	---
6	48411515	48412257	742	---	ENSSSCG00000003112	ENSSSCG00000003112	---	ENSSSCG00000003112	---	ENSSSCG00000003112	ENSSSCG00000003112	---	ENSSSCG00000003112
6	31465700	31466419	719	---	N4BP1	N4BP1	---	---	---	ENSSSCG00000002841	ENSSSCG00000002841	---	---
14	31576164	31577195	1031	ARL6IP4	---	ARL6IP4	ARL6IP4	---	ENSSSCG00000009782	---	ENSSSCG00000009782	ENSSSCG00000009782	---
1	108116582	108117450	868	SMAD7	---	SMAD7	SMAD7	---	ENSSSCG00000004507	---	ENSSSCG00000004507	ENSSSCG00000004507	---
14	55049871	55051256	1385	---	---	ARVCF	---	---	---	---	ENSSSCG00000010133	---	---
12	53971823	53972871	1048	---	---	KIF1C	---	---	---	---	ENSSSCG00000017900	---	---
1	307481781	307482316	535	---	---	BRD3	---	---	---	---	ENSSSCG00000005749	---	---
17	40880695	40881309	614	---	POFUT1	POFUT1	---	---	---	ENSSSCG00000007244	ENSSSCG00000007244	---	---
17	28220703	28222238	1535	---	---	ENSSSCG00000007080	---	---	---	---	ENSSSCG00000007080	---	---
2	81121954	81122417	463	---	---	---	---	ZFP2	---	---	---	---	ENSSSCG00000029380
9	11913732	11917098	3366	---	LRRC32	LRRC32	---	LRRC32	---	ENSSSCG00000014869	ENSSSCG00000014869	---	ENSSSCG00000014869
13	205632326	205633322	996	---	SCAF4	SCAF4	---	---	---	ENSSSCG00000021023	ENSSSCG00000021023	---	---
3	81150466	81151770	1304	SERTAD2	SERTAD2	SERTAD2	---	---	ENSSSCG00000008362	ENSSSCG00000008362	ENSSSCG00000008362	---	---
X	143927051	143927665	614	---	---	MXRA5	---	---	---	---	ENSSSCG00000012832	---	---
7	80127559	80128219	660	---	KHNYN	KHNYN	---	---	---	ENSSSCG00000001984	ENSSSCG00000001984	---	---
3	2017911	2018892	981	---	GNA12	GNA12	---	---	---	ENSSSCG00000023433	ENSSSCG00000023433	---	---
12	50010780	50011312	532	---	ENSSSCG00000028078	---	---	ENSSSCG00000028078	---	ENSSSCG00000028078	---	---	ENSSSCG00000028078
12	41771256	41771988	732	LIG3	---	LIG3	LIG3	---	ENSSSCG00000021313	---	ENSSSCG00000021313	ENSSSCG00000021313	---
14	15288054	15288594	540	---	ENSSSCG00000027044	---	---	---	---	ENSSSCG00000027044	---	---	---
7	44473705	44474553	848	---	VEGFA	VEGFA	---	VEGFA	---	ENSSSCG00000001695	ENSSSCG00000001695	---	ENSSSCG00000001695
2	17463490	17464475	985	---	AMBRA1	AMBRA1	---	---	---	ENSSSCG00000013262	ENSSSCG00000013262	---	---
16	82398032	82399748	1716	---	---	ENSSSCG00000025115	---	ENSSSCG00000025115	---	---	ENSSSCG00000025115	---	ENSSSCG00000025115
6	75446950	75447466	516	---	TCEB3	TCEB3	---	---	---	ENSSSCG00000025440	ENSSSCG00000025440	---	---
13	34942274	34942782	508	QRICH1	---	QRICH1	QRICH1	---	ENSSSCG00000011373	---	ENSSSCG00000011373	ENSSSCG00000011373	---
3	7699943	7700791	848	ENSSSCG00000025958	---	---	---	---	ENSSSCG00000025958	---	---	---	---
10	19355840	19357824	1984	ZNF238	ZNF238	ZNF238	---	---	ENSSSCG00000030070	ENSSSCG00000030070	ENSSSCG00000030070	---	---
5	9087456	9087893	437	---	---	MYH9	---	---	---	---	ENSSSCG00000000145	---	---
7	102237146	102237617	471	---	---	RBM25	---	---	---	---	ENSSSCG00000028663	---	---
3	38816546	38817884	1338	---	UBALD1	UBALD1	---	UBALD1	---	ENSSSCG00000023603	ENSSSCG00000023603	---	ENSSSCG00000023603
12	20365379	20365926	547	---	PLEKHH3	PLEKHH3	---	---	---	ENSSSCG00000017391	ENSSSCG00000017391	---	---
3	121686600	121687156	556	---	---	ITSN2	---	---	---	---	ENSSSCG00000008583	---	---
17	43577319	43578094	775	---	---	MYH7B	---	---	---	---	ENSSSCG00000007288	---	---
13	200447663	200448469	806	---	---	ADAMTS5	---	---	---	---	ENSSSCG00000012027	---	---
14	54511942	54512717	775	---	DGCR14	DGCR14	---	---	---	ENSSSCG00000010114	ENSSSCG00000010114	---	---
2	17480059	17481045	986	---	DGKZ	DGKZ	---	---	---	ENSSSCG00000013259	ENSSSCG00000013259	---	---
5	110496269	110497415	1146	---	PPP6R2	PPP6R2	---	PPP6R2	---	ENSSSCG00000000970	ENSSSCG00000000970	---	ENSSSCG00000000970
1	303695294	303696379	1085	---	NTMT1	NTMT1	---	NTMT1	---	ENSSSCG00000005678	ENSSSCG00000005678	---	ENSSSCG00000005678
3	71759206	71761094	1888	---	---	DCTN1	---	---	---	---	ENSSSCG00000008274	---	---
6	50917734	50918069	335	---	---	ENSSSCG00000029646	---	---	---	---	ENSSSCG00000029646	---	---
9	120217182	120217713	531	---	---	---	---	PDIA4	---	---	---	---	ENSSSCG00000015453
1	313920593	313921777	1184	---	RABL6	RABL6	---	RABL6	---	ENSSSCG00000005841	ENSSSCG00000005841	---	ENSSSCG00000005841
6	67449232	67451014	1782	ENSSSCG00000020710	---	ENSSSCG00000020710	ENSSSCG00000020710	---	ENSSSCG00000020710	---	ENSSSCG00000020710	ENSSSCG00000020710	---
10	51661337	51661901	564	---	ENSSSCG00000011052	ENSSSCG00000011052	---	---	---	ENSSSCG00000011052	ENSSSCG00000011052	---	---
6	47793507	47794687	1180	CCDC8	---	CCDC8	CCDC8	---	ENSSSCG00000026220	---	ENSSSCG00000026220	ENSSSCG00000026220	---
2	73400584	73401482	898	---	---	MLLT1	---	---	---	---	ENSSSCG00000013534	---	---
3	101508216	101509230	1014	---	SIX2	SIX2	---	---	---	ENSSSCG00000008446	ENSSSCG00000008446	---	---
3	117543947	117545155	1208	ENSSSCG00000024812	---	ENSSSCG00000024812	ENSSSCG00000024812	---	ENSSSCG00000024812	---	ENSSSCG00000024812	ENSSSCG00000024812	---
3	39017410	39019226	1816	VASN	---	VASN	---	---	ENSSSCG00000025561	---	ENSSSCG00000025561	---	---
7	128855971	128856547	576	---	---	CDC42BPB	---	---	---	---	ENSSSCG00000002523	---	---
2	60106497	60107448	951	NR2F6	---	NR2F6	NR2F6	---	ENSSSCG00000013873	---	ENSSSCG00000013873	ENSSSCG00000013873	---
1	142766269	142769350	3081	---	---	ENSSSCG00000004705	---	---	---	---	ENSSSCG00000004705	---	---
14	78075676	78076359	683	---	DDX21	DDX21	---	---	---	ENSSSCG00000010247	ENSSSCG00000010247	---	---
6	69797131	69797928	797	---	SZRD1	SZRD1	---	---	---	ENSSSCG00000003475	ENSSSCG00000003475	---	---
4	107030453	107032129	1676	---	POGZ	POGZ	---	---	---	ENSSSCG00000006622	ENSSSCG00000006622	---	---
16	80313871	80314430	559	---	---	MTRR	---	---	---	---	ENSSSCG00000017100	---	---
7	1943006	1944942	1936	---	RIPK1	RIPK1	---	RIPK1	---	ENSSSCG00000001009	ENSSSCG00000001009	---	ENSSSCG00000001009
12	19167218	19168873	1655	---	---	ENSSSCG00000028787	---	---	---	---	ENSSSCG00000028787	---	---
3	122137790	122138950	1160	---	KLHL29	KLHL29	---	---	---	ENSSSCG00000008593	ENSSSCG00000008593	---	---
GL896226.2	56154	57314	1160	TNRC6C	---	TNRC6C	---	---	ENSSSCG00000027734	---	ENSSSCG00000027734	---	---
1	179453457	179454345	888	---	---	ZNF532	---	---	---	---	ENSSSCG00000004915	---	---
14	132329699	132330578	879	SHOC2	---	SHOC2	SHOC2	---	ENSSSCG00000010628	---	ENSSSCG00000010628	ENSSSCG00000010628	---
1	308621837	308624396	2559	---	PPP1R26	PPP1R26	---	---	---	ENSSSCG00000005761	ENSSSCG00000005761	---	---
2	75517384	75518203	819	---	MRPL54	MRPL54	---	---	---	ENSSSCG00000024242	ENSSSCG00000024242	---	---
4	104359813	104360498	685	---	ATP8B2	ATP8B2	---	---	---	ENSSSCG00000006550	ENSSSCG00000006550	---	---
17	36263258	36264714	1456	---	ENSSSCG00000007150	ENSSSCG00000007150	---	---	---	ENSSSCG00000007150	ENSSSCG00000007150	---	---
5	15554708	15555696	988	---	---	KMT2D	---	---	---	---	ENSSSCG00000000191	---	---
8	16905472	16907002	1530	---	ADGRA3	ADGRA3	---	---	---	ENSSSCG00000008753	ENSSSCG00000008753	---	---
7	62932764	62933784	1020	---	SIN3A	SIN3A	---	SIN3A	---	ENSSSCG00000001880	ENSSSCG00000001880	---	ENSSSCG00000001880
18	6618657	6620054	1397	---	GIMAP4	GIMAP4	---	---	---	ENSSSCG00000027826	ENSSSCG00000027826	---	---
6	145656504	145657992	1488	---	PARS2	PARS2	---	---	---	ENSSSCG00000003843	ENSSSCG00000003843	---	---
7	44459446	44460877	1431	VEGFA	---	VEGFA	VEGFA	---	ENSSSCG00000001695	---	ENSSSCG00000001695	ENSSSCG00000001695	---
17	48699565	48701272	1707	---	MAFB	MAFB	---	---	---	ENSSSCG00000030898	ENSSSCG00000030898	---	---
6	58238848	58239718	870	---	---	ENSSSCG00000003352	---	---	---	---	ENSSSCG00000003352	---	---
1	9420401	9421239	838	---	WTAP	WTAP	---	---	---	ENSSSCG00000004050	ENSSSCG00000004050	---	---
3	34622701	34623764	1063	---	TMEM186	TMEM186	---	---	---	ENSSSCG00000021288	ENSSSCG00000021288	---	---
10	12516017	12517089	1072	---	HLX	HLX	---	HLX	---	ENSSSCG00000010830	ENSSSCG00000010830	---	ENSSSCG00000010830
4	134801630	134802803	1173	---	ENSSSCG00000006889	ENSSSCG00000006889	---	---	---	ENSSSCG00000006889	ENSSSCG00000006889	---	---
7	22163761	22164748	987	HMGN4	HMGN4	HMGN4	HMGN4	---	ENSSSCG00000020696	ENSSSCG00000020696	ENSSSCG00000020696	ENSSSCG00000020696	---
1	310068636	310069585	949	---	RBFA	RBFA	---	---	---	ENSSSCG00000005773	ENSSSCG00000005773	---	---
13	156788670	156790759	2089	CCDC80	---	CCDC80	CCDC80	---	ENSSSCG00000011928	---	ENSSSCG00000011928	ENSSSCG00000011928	---
GL894065.1	59013	59759	746	---	---	RBMX2	---	---	---	---	ENSSSCG00000022086	---	---
GL895502.2	23697	24635	938	---	---	ENSSSCG00000029732	---	---	---	---	ENSSSCG00000029732	---	---
2	60076543	60077222	679	---	ENSSSCG00000013876	ENSSSCG00000013876	---	---	---	ENSSSCG00000013876	ENSSSCG00000013876	---	---
1	2727169	2727827	658	---	---	MLLT4	---	---	---	---	ENSSSCG00000004018	---	---
6	47247660	47248512	852	---	PRR2	PRR2	---	PRR2	---	ENSSSCG00000003090	ENSSSCG00000003090	---	ENSSSCG00000003090
11	86869760	86871006	1246	---	---	MPHOSPH8	---	---	---	---	ENSSSCG00000009570	---	---
15	118236112	118237487	1375	---	RAPH1	RAPH1	---	---	---	ENSSSCG00000016119	ENSSSCG00000016119	---	---
10	65807048	65808469	1421	---	ECHDC3	ECHDC3	---	---	---	ENSSSCG00000011119	ENSSSCG00000011119	---	---
3	42209055	42210219	1164	---	ZNF598	ZNF598	---	ZNF598	---	ENSSSCG00000023400	ENSSSCG00000023400	---	ENSSSCG00000023400
7	43721584	43722465	881	---	SRF	SRF	---	---	---	ENSSSCG00000001661	ENSSSCG00000001661	---	---
7	29520036	29521810	1774	BRD2	---	BRD2	BRD2	---	ENSSSCG00000001471	---	ENSSSCG00000001471	ENSSSCG00000001471	---
14	44769170	44769693	523	SART3	---	SART3	SART3	---	ENSSSCG00000009946	---	ENSSSCG00000009946	ENSSSCG00000009946	---
6	14281551	14282058	507	---	ENSSSCG00000021002	---	---	ENSSSCG00000021002	---	ENSSSCG00000021002	---	---	ENSSSCG00000021002
15	134308404	134309210	806	---	ANKZF1;GLB1L	ANKZF1;GLB1L	---	ANKZF1;GLB1L	---	ENSSSCG00000016212;ENSSSCG00000016213	ENSSSCG00000016212;ENSSSCG00000016213	---	ENSSSCG00000016212;ENSSSCG00000016213
2	60077237	60077969	732	---	---	---	---	ENSSSCG00000013876	---	---	---	---	ENSSSCG00000013876
14	32675701	32676809	1108	---	---	SETD1B	---	---	---	---	ENSSSCG00000009806	---	---
1	313922162	313922673	511	---	---	RABL6	---	---	---	---	ENSSSCG00000005841	---	---
8	86191206	86191898	692	---	PRMT9	PRMT9	---	---	---	ENSSSCG00000009030	ENSSSCG00000009030	---	---
15	121891704	121892467	763	---	---	KLF7	---	---	---	---	ENSSSCG00000029998	---	---
12	6033144	6034973	1829	---	GGA3	GGA3	---	---	---	ENSSSCG00000017211	ENSSSCG00000017211	---	---
12	5386042	5386750	708	---	TEN1	TEN1	---	---	---	ENSSSCG00000017194	ENSSSCG00000017194	---	---
14	15315708	15316496	788	---	PINX1	PINX1	---	PINX1	---	ENSSSCG00000009692	ENSSSCG00000009692	---	ENSSSCG00000009692
7	95190142	95191270	1128	---	PLEKHG3	PLEKHG3	---	---	---	ENSSSCG00000002276	ENSSSCG00000002276	---	---
11	56943652	56944965	1313	SPRY2	SPRY2	SPRY2	---	---	ENSSSCG00000009482	ENSSSCG00000009482	ENSSSCG00000009482	---	---
6	75452348	75453720	1372	---	---	TCEB3	---	---	---	---	ENSSSCG00000025440	---	---
2	74810862	74811284	422	PLIN4	---	PLIN4	PLIN4	---	ENSSSCG00000013512	---	ENSSSCG00000013512	ENSSSCG00000013512	---
X	143480919	143481780	861	---	IKBKG	IKBKG	---	IKBKG	---	ENSSSCG00000012825	ENSSSCG00000012825	---	ENSSSCG00000012825
13	126401684	126402275	591	---	PIK3CA	PIK3CA	---	---	---	ENSSSCG00000030413	ENSSSCG00000030413	---	---
3	45544489	45545610	1121	---	POLR1B	POLR1B	---	---	---	ENSSSCG00000008098	ENSSSCG00000008098	---	---
X	97051378	97052149	771	ARMCX3	---	ARMCX3	ARMCX3	---	ENSSSCG00000012509	---	ENSSSCG00000012509	ENSSSCG00000012509	---
17	29987360	29988648	1288	---	---	CSRP2BP	---	---	---	---	ENSSSCG00000007092	---	---
1	306712628	306713646	1018	---	RALGDS	RALGDS	---	RALGDS	---	ENSSSCG00000005738	ENSSSCG00000005738	---	ENSSSCG00000005738
17	49236545	49238013	1468	---	PLCG1	PLCG1	---	PLCG1	---	ENSSSCG00000007356	ENSSSCG00000007356	---	ENSSSCG00000007356
6	43856255	43856914	659	---	---	SUPT5H	---	---	---	---	ENSSSCG00000023556	---	---
6	62330120	62331755	1635	---	NOL9	NOL9	---	---	---	ENSSSCG00000030253	ENSSSCG00000030253	---	---
2	80387241	80388600	1359	---	MAML1	MAML1	---	---	---	ENSSSCG00000014019	ENSSSCG00000014019	---	---
14	12847515	12848112	597	---	SCARA5	SCARA5	---	---	---	ENSSSCG00000009672	ENSSSCG00000009672	---	---
3	135294912	135295840	928	---	ITGB1BP1	ITGB1BP1	---	ITGB1BP1	---	ENSSSCG00000029313	ENSSSCG00000029313	---	ENSSSCG00000029313
2	6452011	6453170	1159	---	EHD1	EHD1	---	---	---	ENSSSCG00000013017	ENSSSCG00000013017	---	---
5	7578921	7579633	712	---	---	ENSSSCG00000020777	---	---	---	---	ENSSSCG00000020777	---	---
GL896489.1	10291	11396	1105	---	---	SDCCAG3	---	---	---	---	ENSSSCG00000030139	---	---
2	29421702	29422574	872	---	LMO2	LMO2	---	LMO2	---	ENSSSCG00000013307	ENSSSCG00000013307	---	ENSSSCG00000013307
12	1198152	1199048	896	---	---	BAHCC1	---	---	---	---	ENSSSCG00000023045	---	---
8	695891	698294	2403	---	MXD4	MXD4	---	---	---	ENSSSCG00000008687	ENSSSCG00000008687	---	---
4	424391	425259	868	---	---	CYHR1	---	---	---	---	ENSSSCG00000027076	---	---
7	1756524	1757134	610	---	---	WRNIP1	---	---	---	---	ENSSSCG00000001010	---	---
1	118377752	118378815	1063	ZNF609	---	ZNF609	ZNF609	---	ENSSSCG00000004551	---	ENSSSCG00000004551	ENSSSCG00000004551	---
14	7352050	7354472	2422	---	CCAR2	CCAR2	---	---	---	ENSSSCG00000009628	ENSSSCG00000009628	---	---
1	306234548	306235624	1076	---	---	TTF1	---	---	---	---	ENSSSCG00000001945	---	---
6	62380044	62380933	889	---	THAP3	THAP3	---	THAP3	---	ENSSSCG00000003378	ENSSSCG00000003378	---	ENSSSCG00000003378
11	9454384	9455818	1434	---	---	ENSSSCG00000009348	---	---	---	---	ENSSSCG00000009348	---	---
6	44396616	44398213	1597	---	C19orf47	C19orf47	---	C19orf47	---	ENSSSCG00000027016	ENSSSCG00000027016	---	ENSSSCG00000027016
4	100515862	100516656	794	---	KIRREL	KIRREL	---	KIRREL	---	ENSSSCG00000006453	ENSSSCG00000006453	---	ENSSSCG00000006453
17	53942427	53943091	664	---	CD40	CD40	---	CD40	---	ENSSSCG00000007440	ENSSSCG00000007440	---	ENSSSCG00000007440
3	4613937	4614625	688	---	---	TNRC18	---	TNRC18	---	---	ENSSSCG00000022553	---	ENSSSCG00000022553
2	8543786	8547246	3460	AHNAK	---	AHNAK	AHNAK	---	ENSSSCG00000027969	---	ENSSSCG00000027969	ENSSSCG00000027969	---
2	80406538	80407288	750	---	---	MAML1	---	---	---	---	ENSSSCG00000014019	---	---
16	78182996	78183456	460	---	---	2016-03-06	---	---	---	---	ENSSSCG00000017094	---	---
7	40412998	40414019	1021	---	DAAM2	DAAM2	---	---	---	ENSSSCG00000001595	ENSSSCG00000001595	---	---
X	6534745	6536289	1544	---	TBL1Y	TBL1Y	---	---	---	ENSSSCG00000012102	ENSSSCG00000012102	---	---
9	13936255	13937877	1622	---	GAB2	GAB2	---	GAB2	---	ENSSSCG00000014891	ENSSSCG00000014891	---	ENSSSCG00000014891
2	81937036	81938425	1389	---	B4GALT7	B4GALT7	---	---	---	ENSSSCG00000014035	ENSSSCG00000014035	---	---
13	131627252	131627615	363	PSMD2	---	PSMD2	PSMD2	---	ENSSSCG00000023998	---	ENSSSCG00000023998	ENSSSCG00000023998	---
4	104005240	104006106	866	---	---	ADAR	---	---	---	---	ENSSSCG00000006543	---	---
GL894522.1	27136	28121	985	---	---	LANCL2	---	---	---	---	ENSSSCG00000023801	---	---
9	2617246	2618483	1237	---	OLFML1	OLFML1	---	---	---	ENSSSCG00000030012	ENSSSCG00000030012	---	---
13	36019678	36021122	1444	TMEM115	---	TMEM115	TMEM115	---	ENSSSCG00000011411	---	ENSSSCG00000011411	ENSSSCG00000011411	---
9	90367571	90368620	1049	ARL4A	ARL4A	ARL4A	---	ARL4A	ENSSSCG00000015352	ENSSSCG00000015352	ENSSSCG00000015352	---	ENSSSCG00000015352
3	125746208	125748275	2067	RHOB	RHOB	RHOB	RHOB	RHOB	ENSSSCG00000008598	ENSSSCG00000008598	ENSSSCG00000008598	ENSSSCG00000008598	ENSSSCG00000008598
14	110250804	110252269	1465	---	IFIT5	IFIT5	---	---	---	ENSSSCG00000010454	ENSSSCG00000010454	---	---
3	59466513	59467118	605	---	---	CNNM3	---	---	---	---	ENSSSCG00000008201	---	---
13	76748430	76749861	1431	---	ENSSSCG00000029810	ENSSSCG00000029810	---	---	---	ENSSSCG00000029810	ENSSSCG00000029810	---	---
GL896498.1	13003	14696	1693	---	GJA4	GJA4	---	---	---	ENSSSCG00000021509	ENSSSCG00000021509	---	---
6	57363911	57364596	685	---	ENSSSCG00000021888	---	---	---	---	ENSSSCG00000021888	---	---	---
12	221165	222029	864	---	---	ENSSSCG00000017129	---	---	---	---	ENSSSCG00000017129	---	---
6	44969614	44970845	1231	---	---	CYP2B22	---	---	---	---	ENSSSCG00000003006	---	---
9	19223468	19224344	876	---	---	PCF11	---	---	---	---	ENSSSCG00000014901	---	---
18	5561290	5563140	1850	---	---	ENSSSCG00000022734	---	---	---	---	ENSSSCG00000022734	---	---
10	69669413	69670515	1102	---	---	TAF3	---	---	---	---	ENSSSCG00000011127	---	---
16	74313483	74313862	379	---	LARP1	LARP1	---	---	---	ENSSSCG00000017069	ENSSSCG00000017069	---	---
13	216985763	216986531	768	---	ICOSLG	ICOSLG	---	---	---	ENSSSCG00000022246	ENSSSCG00000022246	---	---
7	34181714	34182345	631	---	---	DAXX	---	---	---	---	ENSSSCG00000001509	---	---
6	53410267	53411696	1429	---	---	LENG9	---	---	---	---	ENSSSCG00000003269	---	---
1	159935372	159936129	757	---	---	MPHOSPH10	---	---	---	---	ENSSSCG00000004847	---	---
6	12241189	12242524	1335	---	---	BCAR1	---	---	---	---	ENSSSCG00000028878	---	---
13	131664400	131665145	745	---	EIF4G1	EIF4G1	---	EIF4G1	---	ENSSSCG00000030255	ENSSSCG00000030255	---	ENSSSCG00000030255
6	44686669	44688173	1504	EGLN2	---	EGLN2	EGLN2	---	ENSSSCG00000002995	---	ENSSSCG00000002995	ENSSSCG00000002995	---
1	264307801	264308629	828	---	TMEM8B	TMEM8B	---	---	---	ENSSSCG00000005325	ENSSSCG00000005325	---	---
14	145130493	145131159	666	CHST15	---	CHST15	---	---	ENSSSCG00000029482	---	ENSSSCG00000029482	---	---
1	28294970	28296840	1870	CITED2	CITED2	CITED2	---	---	ENSSSCG00000004142	ENSSSCG00000004142	ENSSSCG00000004142	---	---
6	89713144	89714199	1055	---	LDLRAD4	LDLRAD4	---	LDLRAD4	---	ENSSSCG00000027417	ENSSSCG00000027417	---	ENSSSCG00000027417
17	57581040	57581974	934	---	B4GALT5	B4GALT5	---	B4GALT5	---	ENSSSCG00000007465	ENSSSCG00000007465	---	ENSSSCG00000007465
GL893304.1	72645	74094	1449	---	---	TRIM41	---	---	---	---	ENSSSCG00000022110	---	---
1	306417118	306417866	748	---	DDX31	DDX31	---	---	---	ENSSSCG00000005729	ENSSSCG00000005729	---	---
1	284989823	284991155	1332	---	ENSSSCG00000005480	ENSSSCG00000005480	---	ENSSSCG00000005480	---	ENSSSCG00000005480	ENSSSCG00000005480	---	ENSSSCG00000005480
7	95188306	95189880	1574	---	---	PLEKHG3	---	---	---	---	ENSSSCG00000002276	---	---
3	118698652	118699499	847	---	---	---	---	SNX17	---	---	---	---	ENSSSCG00000025363
1	82936804	82938274	1470	---	SOBP	SOBP	---	---	---	ENSSSCG00000004379	ENSSSCG00000004379	---	---
6	38576414	38577685	1271	---	---	LRP3	---	---	---	---	ENSSSCG00000002863	---	---
2	5147452	5148768	1316	CD248	---	CD248	CD248	---	ENSSSCG00000029949	---	ENSSSCG00000029949	ENSSSCG00000029949	---
15	65695815	65697275	1460	---	HS6ST1	HS6ST1	---	---	---	ENSSSCG00000022197	ENSSSCG00000022197	---	---
4	118809525	118810891	1366	---	FAM212B	FAM212B	---	---	---	ENSSSCG00000006784	ENSSSCG00000006784	---	---
10	15140796	15141429	633	---	WDR26	WDR26	---	---	---	ENSSSCG00000010849	ENSSSCG00000010849	---	---
7	58501687	58503187	1500	---	FURIN	FURIN	---	---	---	ENSSSCG00000001817	ENSSSCG00000001817	---	---
6	56150102	56152132	2030	---	ZNF71	ZNF71	---	---	---	ENSSSCG00000026141	ENSSSCG00000026141	---	---
2	73884838	73885378	540	---	---	SAFB	---	---	---	---	ENSSSCG00000013522	---	---
8	20536216	20536984	768	---	RBPJ	RBPJ	---	---	---	ENSSSCG00000022155	ENSSSCG00000022155	---	---
12	1126094	1128852	2758	---	NPLOC4	NPLOC4	---	---	---	ENSSSCG00000024235	ENSSSCG00000024235	---	---
X	127498838	127500366	1528	---	HTATSF1	HTATSF1	---	---	---	ENSSSCG00000023062	ENSSSCG00000023062	---	---
10	72995290	72996387	1097	---	---	KLF6	---	---	---	---	ENSSSCG00000028828	---	---
3	38514153	38517890	3737	---	---	PPL	---	---	---	---	ENSSSCG00000007927	---	---
2	5880287	5881607	1320	---	EHBP1L1	EHBP1L1	---	---	---	ENSSSCG00000012988	ENSSSCG00000012988	---	---
14	43983873	43984527	654	---	KCTD10	KCTD10	---	---	---	ENSSSCG00000009934	ENSSSCG00000009934	---	---
18	20521019	20521835	816	---	SMO	SMO	---	---	---	ENSSSCG00000016569	ENSSSCG00000016569	---	---
14	54040096	54040950	854	---	---	THAP7	---	---	---	---	ENSSSCG00000010098	---	---
GL895006.2	107606	108337	731	DACT1	---	DACT1	---	---	ENSSSCG00000026468	---	ENSSSCG00000026468	---	---
17	59381854	59382640	786	---	ATP9A	ATP9A	---	---	---	ENSSSCG00000007478	ENSSSCG00000007478	---	---
3	8002558	8003827	1269	POP7	POP7	POP7	POP7	POP7	ENSSSCG00000007672	ENSSSCG00000007672	ENSSSCG00000007672	ENSSSCG00000007672	ENSSSCG00000007672
11	52161561	52162297	736	---	ENSSSCG00000009465	ENSSSCG00000009465	---	---	---	ENSSSCG00000009465	ENSSSCG00000009465	---	---
10	33088130	33088625	495	---	---	ZCCHC6	---	ZCCHC6	---	---	ENSSSCG00000010952	---	ENSSSCG00000010952
13	30941089	30941895	806	---	TMEM42	TMEM42	---	TMEM42	---	ENSSSCG00000011302	ENSSSCG00000011302	---	ENSSSCG00000011302
14	60172862	60173859	997	---	---	ARID4B	---	---	---	---	ENSSSCG00000010156	---	---
1	184596380	184596809	429	---	---	ENSSSCG00000004963	---	---	---	---	ENSSSCG00000004963	---	---
8	3145044	3146082	1038	---	BLOC1S4	BLOC1S4	---	---	---	ENSSSCG00000030673	ENSSSCG00000030673	---	---
13	28588872	28589431	559	---	---	TRAK1	---	---	---	---	ENSSSCG00000011278	---	---
GL895502.2	24792	25483	691	---	---	ENSSSCG00000029732	---	---	---	---	ENSSSCG00000029732	---	---
3	17549639	17550224	585	---	---	FUS	---	---	---	---	ENSSSCG00000030798	---	---
18	60990624	60991229	605	---	ENSSSCG00000016776	---	---	---	---	ENSSSCG00000016776	---	---	---
2	5476557	5477088	531	SART1	---	SART1	SART1	---	ENSSSCG00000012963	---	ENSSSCG00000012963	ENSSSCG00000012963	---
14	25058913	25059616	703	SFSWAP	---	SFSWAP	SFSWAP	---	ENSSSCG00000009744	---	ENSSSCG00000009744	ENSSSCG00000009744	---
3	41806055	41806931	876	---	TMEM204	TMEM204	---	TMEM204	---	ENSSSCG00000008021	ENSSSCG00000008021	---	ENSSSCG00000008021
6	83252874	83253722	848	---	RNF19B	RNF19B	---	---	---	ENSSSCG00000025206	ENSSSCG00000025206	---	---
1	268034173	268034664	491	---	---	ANP32B	---	---	---	---	ENSSSCG00000005372	---	---
7	24817648	24818649	1001	---	TRIM26	TRIM26	---	---	---	ENSSSCG00000001233	ENSSSCG00000001233	---	---
12	50022493	50024933	2440	ENSSSCG00000025717	ENSSSCG00000025717	ENSSSCG00000025717	---	---	ENSSSCG00000025717	ENSSSCG00000025717	ENSSSCG00000025717	---	---
6	769873	770671	798	---	---	ANKRD11	---	ANKRD11	---	---	ENSSSCG00000022410	---	ENSSSCG00000022410
1	264046062	264047880	1818	---	RUSC2	RUSC2	---	---	---	ENSSSCG00000005308	ENSSSCG00000005308	---	---
14	24834383	24835763	1380	ENSSSCG00000028018	---	ENSSSCG00000028018	---	---	ENSSSCG00000028018	---	ENSSSCG00000028018	---	---
5	1501846	1503243	1397	---	ENSSSCG00000000018	ENSSSCG00000000018	---	ENSSSCG00000000018	---	ENSSSCG00000000018	ENSSSCG00000000018	---	ENSSSCG00000000018
13	215576146	215577293	1147	---	C2CD2	C2CD2	---	---	---	ENSSSCG00000025821	ENSSSCG00000025821	---	---
4	104054870	104055602	732	---	UBE2Q1	UBE2Q1	---	UBE2Q1	---	ENSSSCG00000006544	ENSSSCG00000006544	---	ENSSSCG00000006544
7	29748641	29749739	1098	---	---	RING1	---	---	---	---	ENSSSCG00000001477	---	---
3	40616693	40617396	703	SRRM2	---	SRRM2	SRRM2	---	ENSSSCG00000023304	---	ENSSSCG00000023304	ENSSSCG00000023304	---
7	27566821	27568247	1426	---	NFKBIL1	NFKBIL1	---	NFKBIL1	---	ENSSSCG00000001402	ENSSSCG00000001402	---	ENSSSCG00000001402
16	6865161	6866106	945	ENSSSCG00000016795	ENSSSCG00000016795	ENSSSCG00000016795	ENSSSCG00000016795	---	ENSSSCG00000016795	ENSSSCG00000016795	ENSSSCG00000016795	ENSSSCG00000016795	---
14	140501050	140501433	383	---	---	EIF3A	---	---	---	---	ENSSSCG00000010679	---	---
5	110955560	110956470	910	---	ALG12	ALG12	---	ALG12	---	ENSSSCG00000000980	ENSSSCG00000000980	---	ENSSSCG00000000980
14	24107313	24107989	676	---	---	ENSSSCG00000009733	---	---	---	---	ENSSSCG00000009733	---	---
10	16235933	16236537	604	---	---	ENAH	---	---	---	---	ENSSSCG00000010850	---	---
12	54988415	54990321	1906	---	---	ZBTB4	---	---	---	---	ENSSSCG00000026636	---	---
5	3339514	3339960	446	---	---	PACSIN2	---	---	---	---	ENSSSCG00000000036	---	---
6	79952222	79953758	1536	---	SRSF4	SRSF4	---	SRSF4	---	ENSSSCG00000003588	ENSSSCG00000003588	---	ENSSSCG00000003588
3	32449097	32450028	931	---	ENSSSCG00000028743	ENSSSCG00000028743	---	---	---	ENSSSCG00000028743	ENSSSCG00000028743	---	---
12	53968253	53969778	1525	---	KIF1C	KIF1C	---	---	---	ENSSSCG00000017900	ENSSSCG00000017900	---	---
18	59603792	59604979	1187	---	CDK13	CDK13	---	---	---	ENSSSCG00000016769	ENSSSCG00000016769	---	---
4	113099611	113101095	1484	FAM46C	FAM46C	FAM46C	FAM46C	---	ENSSSCG00000006729	ENSSSCG00000006729	ENSSSCG00000006729	ENSSSCG00000006729	---
2	82030760	82032317	1557	---	N4BP3	N4BP3	---	---	---	ENSSSCG00000014034	ENSSSCG00000014034	---	---
14	43901418	43902224	806	---	UBE3B	UBE3B	---	---	---	ENSSSCG00000009933	ENSSSCG00000009933	---	---
12	5272414	5272761	347	SRP68	---	SRP68	SRP68	---	ENSSSCG00000017191	---	ENSSSCG00000017191	ENSSSCG00000017191	---
4	16668904	16669551	647	---	FBXO32	FBXO32	---	FBXO32	---	ENSSSCG00000005981	ENSSSCG00000005981	---	ENSSSCG00000005981
3	41657850	41659445	1595	EME2;MRPS34	MRPS34	MRPS34	MRPS34	MRPS34	ENSSSCG00000021467;ENSSSCG00000008016	ENSSSCG00000008016	ENSSSCG00000008016	ENSSSCG00000008016	ENSSSCG00000008016
6	38010602	38011610	1008	---	ANKRD27	ANKRD27	---	---	---	ENSSSCG00000002859	ENSSSCG00000002859	---	---
9	135966845	135968499	1654	---	---	---	GLUL	---	---	---	---	ENSSSCG00000015545	---
6	82792077	82792828	751	---	---	BSDC1	---	---	---	---	ENSSSCG00000026392	---	---
2	5842762	5844475	1713	---	SCYL1;LTBP3	SCYL1;LTBP3	---	---	---	ENSSSCG00000012984;ENSSSCG00000012985	ENSSSCG00000012984;ENSSSCG00000012985	---	---
2	82213640	82214265	625	---	NSD1	---	---	---	---	ENSSSCG00000014044	---	---	---
GL895152.1	16355	17565	1210	---	---	---	---	ENSSSCG00000021707	---	---	---	---	ENSSSCG00000021707
2	61750931	61751677	746	---	---	WIZ	---	---	---	---	ENSSSCG00000013836	---	---
7	102674539	102675135	596	---	---	ENSSSCG00000002345	---	---	---	---	ENSSSCG00000002345	---	---
1	145539616	145540295	679	---	DLL4	DLL4	---	---	---	ENSSSCG00000004755	ENSSSCG00000004755	---	---
12	23320681	23322367	1686	---	MED1	---	---	---	---	ENSSSCG00000017505	---	---	---
14	88303581	88305033	1452	---	ENSSSCG00000010329	ENSSSCG00000010329	---	---	---	ENSSSCG00000010329	ENSSSCG00000010329	---	---
1	188403738	188405540	1802	---	PNN	PNN	---	---	---	ENSSSCG00000022828	ENSSSCG00000022828	---	---
1	106025565	106026610	1045	C18orf25	---	C18orf25	C18orf25	---	ENSSSCG00000004500	---	ENSSSCG00000004500	ENSSSCG00000004500	---
14	71509849	71511583	1734	ADO	ADO	ADO	---	---	ENSSSCG00000010223	ENSSSCG00000010223	ENSSSCG00000010223	---	---
3	41632958	41633733	775	---	NUBP2	NUBP2	---	NUBP2	---	ENSSSCG00000008014	ENSSSCG00000008014	---	ENSSSCG00000008014
7	33616699	33617152	453	---	---	DST	---	---	---	---	ENSSSCG00000001499	---	---
16	6171732	6172827	1095	---	FAM134B	FAM134B	---	---	---	ENSSSCG00000016792	ENSSSCG00000016792	---	---
13	35510492	35511377	885	---	FAM212A	FAM212A	---	---	---	ENSSSCG00000011392	ENSSSCG00000011392	---	---
9	30434440	30435375	935	---	---	FUT4	---	---	---	---	ENSSSCG00000014958	---	---
3	17804950	17805855	905	---	FBXL19	FBXL19	---	---	---	ENSSSCG00000028186	ENSSSCG00000028186	---	---
11	81563831	81565577	1746	---	EFNB2	EFNB2	---	---	---	ENSSSCG00000009535	ENSSSCG00000009535	---	---
12	54017504	54017947	443	SPAG7	---	SPAG7	SPAG7	---	ENSSSCG00000017903	---	ENSSSCG00000017903	ENSSSCG00000017903	---
2	97400278	97401012	734	RASA1	---	RASA1	---	---	ENSSSCG00000014146	---	ENSSSCG00000014146	---	---
9	50376297	50377881	1584	---	IL10RA	IL10RA	---	---	---	ENSSSCG00000015085	ENSSSCG00000015085	---	---
4	82129380	82130130	750	---	IMPAD1	IMPAD1	---	IMPAD1	---	ENSSSCG00000006242	ENSSSCG00000006242	---	ENSSSCG00000006242
14	83720246	83721398	1152	---	KAT6B	---	---	---	---	ENSSSCG00000010316	---	---	---
16	74323147	74323879	732	---	---	LARP1	---	---	---	---	ENSSSCG00000017069	---	---
13	57865752	57866653	901	---	ENSSSCG00000027675	ENSSSCG00000027675	---	---	---	ENSSSCG00000027675	ENSSSCG00000027675	---	---
10	33252395	33252993	598	---	---	GOLM1	---	---	---	---	ENSSSCG00000010955	---	---
2	70344660	70345001	341	---	---	PRKCSH	---	---	---	---	ENSSSCG00000013627	---	---
7	27968283	27970446	2163	---	---	ENSSSCG00000026732	---	---	---	---	ENSSSCG00000026732	---	---
4	133997036	133997645	609	---	---	RWDD3	---	---	---	---	ENSSSCG00000006883	---	---
6	88531668	88533280	1612	---	---	---	---	HEYL	---	---	---	---	ENSSSCG00000024651
7	63425424	63426101	677	---	CSK	CSK	---	CSK	---	ENSSSCG00000001900	ENSSSCG00000001900	---	ENSSSCG00000001900
11	21813681	21814324	643	---	---	ZC3H13	---	---	---	---	ENSSSCG00000009414	---	---
14	55130155	55131241	1086	TRMT2A	---	TRMT2A	TRMT2A	---	ENSSSCG00000010136	---	ENSSSCG00000010136	ENSSSCG00000010136	---
9	6543179	6544132	953	---	TRIM21	TRIM21	---	TRIM21	---	ENSSSCG00000014780	ENSSSCG00000014780	---	ENSSSCG00000014780
16	24930500	24931690	1190	---	LIFR	LIFR	---	---	---	ENSSSCG00000016850	ENSSSCG00000016850	---	---
X	64662535	64663763	1228	FOXO4	---	FOXO4	FOXO4	---	ENSSSCG00000012399	---	ENSSSCG00000012399	ENSSSCG00000012399	---
14	95296258	95297747	1489	---	---	ENSSSCG00000024048	---	---	---	---	ENSSSCG00000024048	---	---
1	264033892	264036264	2372	RUSC2	---	RUSC2	RUSC2	---	ENSSSCG00000005308	---	ENSSSCG00000005308	ENSSSCG00000005308	---
6	58109071	58109818	747	---	CPTP	CPTP	---	---	---	ENSSSCG00000003340	ENSSSCG00000003340	---	---
18	5547096	5548478	1382	---	---	ENSSSCG00000020663	---	---	---	---	ENSSSCG00000020663	---	---
6	40777980	40779055	1075	SDHAF1	SDHAF1	SDHAF1	---	SDHAF1	ENSSSCG00000024907	ENSSSCG00000024907	ENSSSCG00000024907	---	ENSSSCG00000024907
3	40897015	40898272	1257	---	MPG;NPRL3	MPG;NPRL3	---	MPG	---	ENSSSCG00000007982;ENSSSCG00000007981	ENSSSCG00000007982;ENSSSCG00000007981	---	ENSSSCG00000007982
1	11889029	11891104	2075	---	ARID1B	ARID1B	---	---	---	ENSSSCG00000004064	ENSSSCG00000004064	---	---
17	37779001	37779958	957	---	STK35	STK35	---	STK35	---	ENSSSCG00000007179	ENSSSCG00000007179	---	ENSSSCG00000007179
12	54846454	54846876	422	---	---	ENSSSCG00000017937	---	---	---	---	ENSSSCG00000017937	---	---
7	34655724	34656898	1174	LEMD2	---	LEMD2	---	---	ENSSSCG00000001520	---	ENSSSCG00000001520	---	---
6	48270781	48272544	1763	---	ZC3H4	ZC3H4	---	---	---	ENSSSCG00000022958	ENSSSCG00000022958	---	---
1	203773994	203775202	1208	---	BMP4	BMP4	---	BMP4	---	ENSSSCG00000005045	ENSSSCG00000005045	---	ENSSSCG00000005045
3	39069691	39071439	1748	---	GLIS2	GLIS2	---	---	---	ENSSSCG00000023653	ENSSSCG00000023653	---	---
11	86858333	86858934	601	MPHOSPH8	---	MPHOSPH8	MPHOSPH8	---	ENSSSCG00000009570	---	ENSSSCG00000009570	ENSSSCG00000009570	---
3	119037791	119038534	743	EMILIN1	---	EMILIN1	EMILIN1	---	ENSSSCG00000008557	---	ENSSSCG00000008557	ENSSSCG00000008557	---
GL896255.2	32165	33132	967	---	FBXW7	FBXW7	---	FBXW7	---	ENSSSCG00000020879	ENSSSCG00000020879	---	ENSSSCG00000020879
2	148327818	148328975	1157	---	WDR55	WDR55	---	---	---	ENSSSCG00000014372	ENSSSCG00000014372	---	---
9	13281199	13282037	838	---	RSF1	RSF1	---	RSF1	---	ENSSSCG00000014882	ENSSSCG00000014882	---	ENSSSCG00000014882
2	240456	241561	1105	---	TMEM80	TMEM80	---	TMEM80	---	ENSSSCG00000012849	ENSSSCG00000012849	---	ENSSSCG00000012849
17	39663974	39664858	884	---	---	ZCCHC3	---	---	---	---	ENSSSCG00000007211	---	---
2	26786060	26787154	1094	---	TRAF6	TRAF6	---	---	---	ENSSSCG00000013291	ENSSSCG00000013291	---	---
18	55208679	55209224	545	---	ENSSSCG00000016732	ENSSSCG00000016732	---	ENSSSCG00000016732	---	ENSSSCG00000016732	ENSSSCG00000016732	---	ENSSSCG00000016732
14	140198564	140199246	682	---	ENSSSCG00000030019	ENSSSCG00000030019	---	---	---	ENSSSCG00000030019	ENSSSCG00000030019	---	---
5	13399104	13399752	648	---	---	RIC8B	---	---	---	---	ENSSSCG00000000167	---	---
3	16562271	16562966	695	---	RABGEF1	RABGEF1	---	---	---	ENSSSCG00000007735	ENSSSCG00000007735	---	---
4	109007864	109008346	482	---	---	POLR3GL	---	---	---	---	ENSSSCG00000006682	---	---
7	129461041	129462046	1005	ZNF839	---	ZNF839	ZNF839	---	ENSSSCG00000002532	---	ENSSSCG00000002532	ENSSSCG00000002532	---
7	4649102	4650416	1314	---	RREB1	RREB1	---	---	---	ENSSSCG00000001021	ENSSSCG00000001021	---	---
3	832414	833122	708	---	GPER1	---	---	GPER1	---	ENSSSCG00000026422	---	---	ENSSSCG00000026422
1	23705801	23706510	709	---	---	PLAGL1	---	---	---	---	ENSSSCG00000004127	---	---
13	144704652	144705314	662	---	ENSSSCG00000026935	ENSSSCG00000026935	---	---	---	ENSSSCG00000026935	ENSSSCG00000026935	---	---
2	5148908	5149569	661	---	CD248	CD248	---	CD248	---	ENSSSCG00000029949	ENSSSCG00000029949	---	ENSSSCG00000029949
5	110120607	110122625	2018	---	DYRK2	DYRK2	---	---	---	ENSSSCG00000000958	ENSSSCG00000000958	---	---
12	52032272	52033048	776	---	---	---	---	ATP2A3	---	---	---	---	ENSSSCG00000017874
3	51834336	51835305	969	TGFBRAP1	---	TGFBRAP1	TGFBRAP1	---	ENSSSCG00000024636	---	ENSSSCG00000024636	ENSSSCG00000024636	---
2	78142506	78144351	1845	---	MEX3D	MEX3D	---	---	---	ENSSSCG00000021750	ENSSSCG00000021750	---	---
2	62008790	62009569	779	---	SYDE1	SYDE1	---	---	---	ENSSSCG00000013829	ENSSSCG00000013829	---	---
11	8468314	8469081	767	---	---	FRY	---	---	---	---	ENSSSCG00000009338	---	---
2	27736807	27737893	1086	TRIM44	---	TRIM44	TRIM44	---	ENSSSCG00000013295	---	ENSSSCG00000013295	ENSSSCG00000013295	---
12	1422690	1424321	1631	---	SLC38A10	SLC38A10	---	---	---	ENSSSCG00000022317	ENSSSCG00000022317	---	---
10	13549266	13550476	1210	---	---	MIA3	---	---	---	---	ENSSSCG00000010834	---	---
1	307495785	307496369	584	BRD3	---	BRD3	BRD3	---	ENSSSCG00000005749	---	ENSSSCG00000005749	ENSSSCG00000005749	---
4	108610786	108612679	1893	---	OTUD7B	OTUD7B	---	---	---	ENSSSCG00000006663	ENSSSCG00000006663	---	---
3	18110888	18113779	2891	---	---	ENSSSCG00000007789	---	---	---	---	ENSSSCG00000007789	---	---
15	19240908	19241401	493	---	---	RAB3GAP1	---	---	---	---	ENSSSCG00000015695	---	---
10	46828602	46829283	681	---	---	---	ENSSSCG00000020757	---	---	---	---	ENSSSCG00000020757	---
17	65163086	65164086	1000	---	TMEPAI	TMEPAI	---	---	---	ENSSSCG00000007509	ENSSSCG00000007509	---	---
10	61653579	61655112	1533	---	NRP1	NRP1	---	NRP1	---	ENSSSCG00000011102	ENSSSCG00000011102	---	ENSSSCG00000011102
X	143685714	143686180	466	FAM50A	---	FAM50A	FAM50A	---	ENSSSCG00000025303	---	ENSSSCG00000025303	ENSSSCG00000025303	---
16	52485076	52486033	957	---	MAP1B	MAP1B	---	---	---	ENSSSCG00000016974	ENSSSCG00000016974	---	---
7	26813139	26813791	652	---	---	---	---	ABCF1	---	---	---	---	ENSSSCG00000001346
9	146493585	146494447	862	G0S2	G0S2	G0S2	G0S2	G0S2	ENSSSCG00000015617	ENSSSCG00000015617	ENSSSCG00000015617	ENSSSCG00000015617	ENSSSCG00000015617
14	53015601	53017024	1423	---	GUCD1	GUCD1	---	GUCD1	---	ENSSSCG00000010059	ENSSSCG00000010059	---	ENSSSCG00000010059
6	69683904	69685025	1121	---	FBXO42	FBXO42	---	---	---	ENSSSCG00000024794	ENSSSCG00000024794	---	---
3	18536971	18538272	1301	PAGR1	---	PAGR1	PAGR1	---	ENSSSCG00000022996	---	ENSSSCG00000022996	ENSSSCG00000022996	---
17	12156400	12157630	1230	---	AGPAT6	AGPAT6	---	AGPAT6	---	ENSSSCG00000007019	ENSSSCG00000007019	---	ENSSSCG00000007019
3	9907656	9908508	852	---	YWHAG	YWHAG	---	YWHAG	---	ENSSSCG00000007692	ENSSSCG00000007692	---	ENSSSCG00000007692
15	154992695	154997736	5041	---	---	---	---	SNED1	---	---	---	---	ENSSSCG00000016381
3	40613278	40613951	673	---	---	---	SRRM2	---	---	---	---	ENSSSCG00000023304	---
2	11088726	11089573	847	---	MRPL16	MRPL16	---	MRPL16	---	ENSSSCG00000013118	ENSSSCG00000013118	---	ENSSSCG00000013118
3	84325278	84326003	725	---	---	---	ENSSSCG00000028100	---	---	---	---	ENSSSCG00000028100	---
6	58158310	58159098	788	---	SSU72	SSU72	---	SSU72	---	ENSSSCG00000003348	ENSSSCG00000003348	---	ENSSSCG00000003348
15	91420836	91421970	1134	---	HOXD4	HOXD4	---	---	---	ENSSSCG00000015984	ENSSSCG00000015984	---	---
13	67835116	67837112	1996	---	BHLHE40	BHLHE40	---	BHLHE40	---	ENSSSCG00000011534	ENSSSCG00000011534	---	ENSSSCG00000011534
1	160546014	160547137	1123	NDNL2	NDNL2	NDNL2	---	---	ENSSSCG00000004852	ENSSSCG00000004852	ENSSSCG00000004852	---	---
13	131551801	131552846	1045	---	ABCF3	ABCF3	---	---	---	ENSSSCG00000028856	ENSSSCG00000028856	---	---
X	143615363	143615967	604	---	---	FAM50A	---	---	---	---	ENSSSCG00000025303	---	---
3	39794884	39797302	2418	---	CREBBP	CREBBP	---	---	---	ENSSSCG00000007951	ENSSSCG00000007951	---	---
12	22502502	22503859	1357	MSL1	---	MSL1	MSL1	---	ENSSSCG00000017476	---	ENSSSCG00000017476	ENSSSCG00000017476	---
2	145887548	145888189	641	---	---	BRD8	---	---	---	---	ENSSSCG00000014327	---	---
6	17439543	17440407	864	CCDC102A	---	CCDC102A	CCDC102A	---	ENSSSCG00000028723	---	ENSSSCG00000028723	ENSSSCG00000028723	---
16	23511396	23512082	686	---	NIPBL	NIPBL	---	---	---	ENSSSCG00000016842	ENSSSCG00000016842	---	---
GL896433.1	13693	15071	1378	---	---	COL6A1	---	---	---	---	ENSSSCG00000022506	---	---
6	45075374	45076242	868	HNRNPUL1	---	HNRNPUL1	---	---	ENSSSCG00000030049	---	ENSSSCG00000030049	---	---
X	143925991	143926980	989	---	---	MXRA5	---	---	---	---	ENSSSCG00000012832	---	---
17	9444415	9445248	833	---	---	FAT1	---	---	---	---	ENSSSCG00000007000	---	---
6	47460534	47462917	2383	IRF2BP1	IRF2BP1	IRF2BP1	IRF2BP1	IRF2BP1	ENSSSCG00000003091	ENSSSCG00000003091	ENSSSCG00000003091	ENSSSCG00000003091	ENSSSCG00000003091
3	119955758	119957798	2040	KIF3C	---	KIF3C	---	---	ENSSSCG00000008574	---	ENSSSCG00000008574	---	---
1	314112166	314113362	1196	---	TOR4A	TOR4A	---	TOR4A	---	ENSSSCG00000005845	ENSSSCG00000005845	---	ENSSSCG00000005845
GL896152.2	52779	53477	698	---	---	RBM14	---	---	---	---	ENSSSCG00000028118	---	---
2	13407847	13410341	2494	---	---	TNKS1BP1	---	---	---	---	ENSSSCG00000028527	---	---
14	94813989	94814986	997	---	---	WAPAL	---	---	---	---	ENSSSCG00000010357	---	---
2	6208155	6208745	590	---	ZNHIT2	---	---	ZNHIT2	---	ENSSSCG00000013003	---	---	ENSSSCG00000013003
JH118486.1	27791	28221	430	---	MAP3K11	MAP3K11	---	---	---	ENSSSCG00000021266	ENSSSCG00000021266	---	---
4	79031769	79033016	1247	---	CHD7	CHD7	---	---	---	ENSSSCG00000006231	ENSSSCG00000006231	---	---
5	9084648	9085264	616	---	---	MYH9	---	---	---	---	ENSSSCG00000000145	---	---
16	74331539	74332404	865	---	---	LARP1	---	---	---	---	ENSSSCG00000017069	---	---
7	99615829	99616442	613	---	---	SUSD6	---	---	---	---	ENSSSCG00000002311	---	---
1	8536881	8538384	1503	---	---	ENSSSCG00000004037	---	---	---	---	ENSSSCG00000004037	---	---
8	71383874	71385645	1771	UTP3	UTP3	UTP3	UTP3	UTP3	ENSSSCG00000028466	ENSSSCG00000028466	ENSSSCG00000028466	ENSSSCG00000028466	ENSSSCG00000028466
6	48945313	48946350	1037	---	GLTSCR1	GLTSCR1	---	---	---	ENSSSCG00000022302	ENSSSCG00000022302	---	---
12	24301879	24303321	1442	ENSSSCG00000017525	---	ENSSSCG00000017525	ENSSSCG00000017525	---	ENSSSCG00000017525	---	ENSSSCG00000017525	ENSSSCG00000017525	---
12	47119767	47120391	624	---	---	PHF12	---	---	---	---	ENSSSCG00000017779	---	---
9	44266484	44268414	1930	---	ENSSSCG00000025649	ENSSSCG00000025649	---	---	---	ENSSSCG00000025649	ENSSSCG00000025649	---	---
2	142660814	142661541	727	C5orf24	C5orf24	C5orf24	---	---	ENSSSCG00000030393	ENSSSCG00000030393	ENSSSCG00000030393	---	---
GL895036.1	6478	8103	1625	---	CD3EAP	CD3EAP	---	CD3EAP	---	ENSSSCG00000020754	ENSSSCG00000020754	---	ENSSSCG00000020754
4	436287	437652	1365	---	CYHR1	CYHR1	---	---	---	ENSSSCG00000027076	ENSSSCG00000027076	---	---
16	24901853	24902716	863	---	EGFLAM	EGFLAM	---	---	---	ENSSSCG00000016848	ENSSSCG00000016848	---	---
14	31570957	31572309	1352	---	PITPNM2	PITPNM2	---	---	---	ENSSSCG00000009781	ENSSSCG00000009781	---	---
12	57515511	57516388	877	---	GAS7	GAS7	---	---	---	ENSSSCG00000018001	ENSSSCG00000018001	---	---
3	7748597	7749395	798	---	---	---	ENSSSCG00000025164	---	---	---	---	ENSSSCG00000025164	---
10	45951304	45952210	906	---	---	SVIL	---	---	---	---	ENSSSCG00000011022	---	---
6	48449269	48450822	1553	---	CCDC9	CCDC9	---	---	---	ENSSSCG00000024240	ENSSSCG00000024240	---	---
10	58718745	58719595	850	---	---	ENSSSCG00000026001	---	---	---	---	ENSSSCG00000026001	---	---
11	16033927	16035738	1811	---	THSD1	THSD1	---	---	---	ENSSSCG00000009377	ENSSSCG00000009377	---	---
GL896293.1	9804	10299	495	---	SOCS3	SOCS3	---	---	---	ENSSSCG00000029772	ENSSSCG00000029772	---	---
1	313807171	313808007	836	---	---	MBF1	---	---	---	---	ENSSSCG00000005833	---	---
6	45471002	45473465	2463	---	MEGF8	MEGF8	---	---	---	ENSSSCG00000003021	ENSSSCG00000003021	---	---
5	56986170	56987238	1068	AEBP2	---	AEBP2	---	---	ENSSSCG00000000587	---	ENSSSCG00000000587	---	---
7	8171218	8171934	716	ENSSSCG00000028246	---	ENSSSCG00000028246	---	---	ENSSSCG00000028246	---	ENSSSCG00000028246	---	---
18	15109156	15110754	1598	---	---	CALD1	---	---	---	---	ENSSSCG00000016535	---	---
13	42431016	42431840	824	---	ARHGEF3	ARHGEF3	---	---	---	ENSSSCG00000030359	ENSSSCG00000030359	---	---
12	5642588	5643440	852	---	SAP30BP	SAP30BP	---	---	---	ENSSSCG00000017205	ENSSSCG00000017205	---	---
GL893088.1	2594	3748	1154	---	ING1	ING1	---	---	---	ENSSSCG00000022463	ENSSSCG00000022463	---	---
13	200135228	200136257	1029	ADAMTS1	---	ADAMTS1	---	---	ENSSSCG00000029488	---	ENSSSCG00000029488	---	---
6	62388574	62389373	799	---	PHF13	PHF13	---	PHF13	---	ENSSSCG00000027869	ENSSSCG00000027869	---	ENSSSCG00000027869
3	41427879	41428963	1084	---	NARFL	HAGHL;NARFL	---	---	---	ENSSSCG00000008002	ENSSSCG00000008003;ENSSSCG00000008002	---	---
12	19332105	19333288	1183	---	ATXN7L3	ATXN7L3	---	---	---	ENSSSCG00000017362	ENSSSCG00000017362	---	---
3	2285005	2285848	843	---	CHST12	---	---	---	---	ENSSSCG00000007567	---	---	---
1	64605137	64605645	508	---	---	ENSSSCG00000004328	---	---	---	---	ENSSSCG00000004328	---	---
12	58041023	58041832	809	---	SCO1	SCO1	---	---	---	ENSSSCG00000018008	ENSSSCG00000018008	---	---
2	12811890	12812569	679	---	---	CTNND1	---	---	---	---	ENSSSCG00000013174	---	---
JH118486.1	37291	37987	696	MAP3K11	---	MAP3K11	---	---	ENSSSCG00000021266	---	ENSSSCG00000021266	---	---
13	35435307	35436268	961	---	IP6K1	IP6K1	---	---	---	ENSSSCG00000011390	ENSSSCG00000011390	---	---
GL896465.1	6681	7598	917	---	---	BAG5	---	---	---	---	ENSSSCG00000024576	---	---
3	60093082	60093950	868	---	---	EIF2AK3	---	---	---	---	ENSSSCG00000008208	---	---
9	6143376	6144602	1226	---	TRIM68	TRIM68	---	---	---	ENSSSCG00000014768	ENSSSCG00000014768	---	---
3	22569997	22571145	1148	RBBP6	---	---	---	---	ENSSSCG00000007830	---	---	---	---
2	66256678	66257576	898	---	---	NACC1	---	---	---	---	ENSSSCG00000013751	---	---
15	147290713	147291170	457	---	---	GIGYF2	---	---	---	---	ENSSSCG00000022612	---	---
14	52826458	52828225	1767	---	---	ENSSSCG00000010053	---	---	---	---	ENSSSCG00000010053	---	---
3	4288046	4288967	921	---	---	AP5Z1	---	---	---	---	ENSSSCG00000007577	---	---
9	3976669	3977684	1015	APBB1	---	APBB1	APBB1	---	ENSSSCG00000014628	---	ENSSSCG00000014628	ENSSSCG00000014628	---
9	70327266	70328013	747	BTG2	---	BTG2	BTG2	---	ENSSSCG00000028322	---	ENSSSCG00000028322	ENSSSCG00000028322	---
7	27472450	27473444	994	BAT4	---	BAT4	BAT4	---	ENSSSCG00000001413	---	ENSSSCG00000001413	ENSSSCG00000001413	---
13	35652364	35653955	1591	---	---	RBM6	---	---	---	---	ENSSSCG00000011394	---	---
3	57523611	57524085	474	---	---	EIF5B	---	---	---	---	ENSSSCG00000008180	---	---
3	41391530	41392312	782	WDR24	---	WDR24	---	---	ENSSSCG00000008007	---	ENSSSCG00000008007	---	---
1	107929854	107930525	671	---	---	CTIF	---	---	---	---	ENSSSCG00000004506	---	---
14	122935904	122936509	605	---	HPS6	---	---	HPS6	---	ENSSSCG00000010573	---	---	ENSSSCG00000010573
2	103847759	103848606	847	---	NR2F1	NR2F1	---	NR2F1	---	ENSSSCG00000014157	ENSSSCG00000014157	---	ENSSSCG00000014157
2	59993182	59994075	893	ENSSSCG00000013870	---	ENSSSCG00000013870	ENSSSCG00000013870	---	ENSSSCG00000013870	---	ENSSSCG00000013870	ENSSSCG00000013870	---
9	36869708	36870415	707	---	YAP1	YAP1	---	---	---	ENSSSCG00000025396	ENSSSCG00000025396	---	---
14	120241444	120242577	1133	---	SLC25A28	SLC25A28	---	SLC25A28	---	ENSSSCG00000010539	ENSSSCG00000010539	---	ENSSSCG00000010539
6	154094659	154095199	540	---	---	---	---	TMEM53	---	---	---	---	ENSSSCG00000027423
5	20441999	20443351	1352	---	ITGA5	ITGA5	---	ITGA5	---	ENSSSCG00000000293	ENSSSCG00000000293	---	ENSSSCG00000000293
14	42018301	42019454	1153	---	---	ENSSSCG00000009885	---	---	---	---	ENSSSCG00000009885	---	---
1	303872852	303873586	734	---	DYT1	DYT1	---	---	---	ENSSSCG00000025964	ENSSSCG00000025964	---	---
13	101346431	101347005	574	---	ENSSSCG00000011722	ENSSSCG00000011722	---	---	---	ENSSSCG00000011722	ENSSSCG00000011722	---	---
3	120167754	120169734	1980	---	ASXL2	ASXL2	---	---	---	ENSSSCG00000008575	ENSSSCG00000008575	---	---
2	147195601	147196351	750	---	DNAJC18	DNAJC18	---	---	---	ENSSSCG00000014356	ENSSSCG00000014356	---	---
13	107835967	107837024	1057	---	---	IQCJ-SCHIP1	---	---	---	---	ENSSSCG00000011729	---	---
9	144123121	144124189	1068	PPP2R5A	---	PPP2R5A	PPP2R5A	---	ENSSSCG00000015599	---	ENSSSCG00000015599	ENSSSCG00000015599	---
5	66306943	66307909	966	---	P3H3	P3H3	---	P3H3	---	ENSSSCG00000000681	ENSSSCG00000000681	---	ENSSSCG00000000681
17	67408657	67409549	892	---	PPP1R3D	PPP1R3D	---	---	---	ENSSSCG00000007530	ENSSSCG00000007530	---	---
15	3828437	3829118	681	---	ACVR2A	ACVR2A	---	ACVR2A	---	ENSSSCG00000015669	ENSSSCG00000015669	---	ENSSSCG00000015669
1	242117196	242117765	569	---	RIC1	RIC1	---	---	---	ENSSSCG00000005208	ENSSSCG00000005208	---	---
18	19862676	19863461	785	UBE2H	---	UBE2H	UBE2H	---	ENSSSCG00000016564	---	ENSSSCG00000016564	ENSSSCG00000016564	---
6	50347926	50348980	1054	---	NOSIP	NOSIP	---	NOSIP	---	ENSSSCG00000029154	ENSSSCG00000029154	---	ENSSSCG00000029154
6	90813033	90814429	1396	---	ENSSSCG00000026022	ENSSSCG00000026022	---	ENSSSCG00000026022	---	ENSSSCG00000026022	ENSSSCG00000026022	---	ENSSSCG00000026022
14	46263655	46265212	1557	---	ADRBK2	ADRBK2	---	---	---	ENSSSCG00000009956	ENSSSCG00000009956	---	---
7	26987766	26988818	1052	IER3	IER3	IER3	IER3	IER3	ENSSSCG00000027607	ENSSSCG00000027607	ENSSSCG00000027607	ENSSSCG00000027607	ENSSSCG00000027607
6	50702658	50703722	1064	---	NUP62	NUP62	---	---	---	ENSSSCG00000003200	ENSSSCG00000003200	---	---
2	71183059	71184073	1014	---	---	HNRNPM	---	---	---	---	ENSSSCG00000013602	---	---
5	12453420	12454010	590	---	PRDM4	PRDM4	---	---	---	ENSSSCG00000000160	ENSSSCG00000000160	---	---
1	250053771	250054991	1220	---	KLF9	KLF9	---	---	---	ENSSSCG00000021646	ENSSSCG00000021646	---	---
7	80133081	80134178	1097	---	---	KHNYN	---	---	---	---	ENSSSCG00000001984	---	---
17	40979133	40980976	1843	---	---	ASXL1	---	---	---	---	ENSSSCG00000007248	---	---
4	141554363	141555113	750	---	ENSSSCG00000022032	ENSSSCG00000022032	---	---	---	ENSSSCG00000022032	ENSSSCG00000022032	---	---
12	55507384	55507773	389	---	---	CHD3	---	---	---	---	ENSSSCG00000021363	---	---
6	77874038	77875753	1715	---	FAM46B	FAM46B	---	FAM46B	---	ENSSSCG00000003568	ENSSSCG00000003568	---	ENSSSCG00000003568
5	15530330	15531491	1161	---	---	KMT2D	---	---	---	---	ENSSSCG00000000191	---	---
13	30991146	30992883	1737	---	ZDHHC3	ZDHHC3	---	---	---	ENSSSCG00000011301	ENSSSCG00000011301	---	---
9	132625314	132625991	677	---	FAM20B	FAM20B	---	FAM20B	---	ENSSSCG00000015524	ENSSSCG00000015524	---	ENSSSCG00000015524
3	41078718	41079905	1187	---	---	AXIN1	---	---	---	---	ENSSSCG00000023204	---	---
2	59395412	59395960	548	CCDC124	---	CCDC124	CCDC124	---	ENSSSCG00000013891	---	ENSSSCG00000013891	ENSSSCG00000013891	---
6	50599251	50603647	4396	---	PTOV1;PNKP	PTOV1;PNKP	---	PNKP	---	ENSSSCG00000003196;ENSSSCG00000003195	ENSSSCG00000003196;ENSSSCG00000003195	---	ENSSSCG00000003195
3	25970608	25971362	754	---	DCUN1D3	DCUN1D3	---	---	---	ENSSSCG00000007854	ENSSSCG00000007854	---	---
X	106994737	106995851	1114	AMOT	---	AMOT	AMOT	---	ENSSSCG00000012591	---	ENSSSCG00000012591	ENSSSCG00000012591	---
2	29153850	29154427	577	---	NAT10	NAT10	---	NAT10	---	ENSSSCG00000013304	ENSSSCG00000013304	---	ENSSSCG00000013304
1	200073738	200075292	1554	ARF6	ARF6	ARF6	---	---	ENSSSCG00000005012	ENSSSCG00000005012	ENSSSCG00000005012	---	---
18	6873803	6874946	1143	---	GIMAP1	GIMAP1	---	---	---	ENSSSCG00000016451	ENSSSCG00000016451	---	---
X	142257878	142259166	1288	HCFC1	---	HCFC1	HCFC1	---	ENSSSCG00000012793	---	ENSSSCG00000012793	ENSSSCG00000012793	---
4	74188170	74189425	1255	ENSSSCG00000006209	---	---	---	---	ENSSSCG00000006209	---	---	---	---
2	73905223	73905712	489	SAFB2	---	SAFB2	SAFB2	---	ENSSSCG00000013523	---	ENSSSCG00000013523	ENSSSCG00000013523	---
14	42703427	42704503	1076	RAB35	---	RAB35	RAB35	---	ENSSSCG00000009897	---	ENSSSCG00000009897	ENSSSCG00000009897	---
12	40652092	40653200	1108	---	---	SYNRG	---	---	---	---	ENSSSCG00000026596	---	---
7	28052342	28053589	1247	---	NOTCH4	NOTCH4	---	NOTCH4	---	ENSSSCG00000001440	ENSSSCG00000001440	---	ENSSSCG00000001440
1	159399223	159401128	1905	---	KLF13	KLF13	---	---	---	ENSSSCG00000026006	ENSSSCG00000026006	---	---
GL893320.2	70152	70809	657	---	---	ENSSSCG00000016333	---	---	---	---	ENSSSCG00000016333	---	---
5	38371518	38372558	1040	ENSSSCG00000000509	---	ENSSSCG00000000509	---	---	ENSSSCG00000000509	---	ENSSSCG00000000509	---	---
6	40914424	40914982	558	CAPNS1	---	CAPNS1	CAPNS1	---	ENSSSCG00000030149	---	ENSSSCG00000030149	ENSSSCG00000030149	---
2	135013914	135014711	797	---	---	PHAX	---	---	---	---	ENSSSCG00000014244	---	---
GL896227.2	46387	48140	1753	KLF15	---	KLF15	---	---	ENSSSCG00000026755	---	ENSSSCG00000026755	---	---
5	3561406	3563071	1665	---	A4GALT	A4GALT	---	---	---	ENSSSCG00000026962	ENSSSCG00000026962	---	---
1	294000897	294002081	1184	---	DAB2IP	DAB2IP	---	---	---	ENSSSCG00000005524	ENSSSCG00000005524	---	---
2	59044323	59044958	635	FKBP8	---	FKBP8	FKBP8	---	ENSSSCG00000013905	---	ENSSSCG00000013905	ENSSSCG00000013905	---
17	42214569	42215270	701	CHMP4B	---	CHMP4B	---	---	ENSSSCG00000007272	---	ENSSSCG00000007272	---	---
7	35702246	35703176	930	---	---	ANKS1A	---	---	---	---	ENSSSCG00000001534	---	---
12	26373733	26375962	2229	PPP1R9B	---	PPP1R9B	PPP1R9B	---	ENSSSCG00000017584	---	ENSSSCG00000017584	ENSSSCG00000017584	---
18	59695335	59696107	772	---	---	CDK13	CDK13	---	---	---	ENSSSCG00000016769	ENSSSCG00000016769	---
10	71323484	71324656	1172	---	---	FAM208B	---	---	---	---	ENSSSCG00000011136	---	---
1	120431291	120432371	1080	---	ENSSSCG00000024088	ENSSSCG00000024088	---	ENSSSCG00000024088	---	ENSSSCG00000024088	ENSSSCG00000024088	---	ENSSSCG00000024088
1	306795027	306796190	1163	---	ENSSSCG00000005733	ENSSSCG00000005733	---	ENSSSCG00000005733	---	ENSSSCG00000005733	ENSSSCG00000005733	---	ENSSSCG00000005733
GL894187.1	20534	21331	797	---	COG4	COG4	---	COG4	---	ENSSSCG00000027973	ENSSSCG00000027973	---	ENSSSCG00000027973
14	63787468	63788559	1091	---	---	EGLN1	---	---	---	---	ENSSSCG00000010172	---	---
5	15540489	15542411	1922	---	---	KMT2D	---	---	---	---	ENSSSCG00000000191	---	---
2	77997587	77998567	980	---	---	MUM1	---	---	---	---	ENSSSCG00000013426	---	---
6	58244579	58245150	571	---	---	ENSSSCG00000003352	---	---	---	---	ENSSSCG00000003352	---	---
10	27746930	27747766	836	---	CAMSAP2	CAMSAP2	---	---	---	ENSSSCG00000027314	ENSSSCG00000027314	---	---
12	41700373	41701018	645	---	---	RFFL	---	---	---	---	ENSSSCG00000026646	---	---
10	12978102	12978785	683	---	DUSP10	DUSP10	---	---	---	ENSSSCG00000010831	ENSSSCG00000010831	---	---
12	14982581	14983240	659	---	ICAM2	ICAM2	---	ICAM2	---	ENSSSCG00000017280	ENSSSCG00000017280	---	ENSSSCG00000017280
18	55947602	55948415	813	---	---	AEBP1	---	---	---	---	ENSSSCG00000016754	---	---
10	71543214	71543978	764	---	NET1	NET1	---	---	---	ENSSSCG00000023105	ENSSSCG00000023105	---	---
17	15203307	15203867	560	---	CDS2	CDS2	---	CDS2	---	ENSSSCG00000030123	ENSSSCG00000030123	---	ENSSSCG00000030123
5	4655799	4656594	795	EP300	---	EP300	---	---	ENSSSCG00000000068	---	ENSSSCG00000000068	---	---
3	55077144	55077579	435	---	---	MAP4K4	---	---	---	---	ENSSSCG00000008164	---	---
13	35985535	35986556	1021	HYAL2	---	HYAL2	HYAL2	---	ENSSSCG00000011405	---	ENSSSCG00000011405	ENSSSCG00000011405	---
5	33720287	33720736	449	---	LLPH	LLPH	---	---	---	ENSSSCG00000000472	ENSSSCG00000000472	---	---
7	102164790	102165489	699	ZFYVE1	---	ZFYVE1	---	---	ENSSSCG00000002337	---	ENSSSCG00000002337	---	---
9	7347466	7348556	1090	---	RNF121	RNF121	---	RNF121	---	ENSSSCG00000014800	ENSSSCG00000014800	---	ENSSSCG00000014800
8	43070160	43070986	826	---	ENSSSCG00000028873	ENSSSCG00000028873	---	---	---	ENSSSCG00000028873	ENSSSCG00000028873	---	---
5	51430947	51432258	1311	---	BHLHE41	BHLHE41	---	---	---	ENSSSCG00000028552	ENSSSCG00000028552	---	---
13	12204393	12205274	881	---	---	NR1D2	---	---	---	---	ENSSSCG00000027017	---	---
2	72419805	72420541	736	---	ENSSSCG00000013564	ENSSSCG00000013564	---	---	---	ENSSSCG00000013564	ENSSSCG00000013564	---	---
5	110556966	110558525	1559	SCO2	NCAPH2;SCO2	NCAPH2;SCO2	SCO2	NCAPH2;SCO2	ENSSSCG00000000966	ENSSSCG00000000965;ENSSSCG00000000966	ENSSSCG00000000965;ENSSSCG00000000966	ENSSSCG00000000966	ENSSSCG00000000965;ENSSSCG00000000966
13	31106115	31107065	950	---	CLEC3B	CLEC3B	---	CLEC3B	---	ENSSSCG00000011299	ENSSSCG00000011299	---	ENSSSCG00000011299
2	49731037	49731929	892	---	RASSF10	RASSF10	---	---	---	ENSSSCG00000022060	ENSSSCG00000022060	---	---
14	30470252	30470889	637	---	---	ENSSSCG00000009761	---	---	---	---	ENSSSCG00000009761	---	---
13	78980371	78981858	1487	---	---	IQSEC1	---	---	---	---	ENSSSCG00000027812	---	---
10	45979139	45980082	943	---	---	SVIL	---	---	---	---	ENSSSCG00000011022	---	---
5	84083775	84084230	455	HSP90B1	---	HSP90B1	HSP90B1	---	ENSSSCG00000000849	---	ENSSSCG00000000849	ENSSSCG00000000849	---
GL896231.1	8004	8678	674	---	NUDT1	NUDT1	---	---	---	ENSSSCG00000027853	ENSSSCG00000027853	---	---
1	176595507	176596206	699	---	---	TNFRSF11A	---	---	---	---	ENSSSCG00000004898	---	---
2	75268378	75268992	614	---	---	PIAS4	---	---	---	---	ENSSSCG00000022066	---	---
7	80984245	80985311	1066	PABPN1	---	PABPN1	PABPN1	---	ENSSSCG00000002023	---	ENSSSCG00000002023	ENSSSCG00000002023	---
2	156393881	156394909	1028	---	---	FBXO38	---	---	---	---	ENSSSCG00000014427	---	---
1	270382595	270383389	794	---	---	INVS	---	---	---	---	ENSSSCG00000005388	---	---
17	22067205	22068159	954	---	JAG1	JAG1	---	---	---	ENSSSCG00000007067	ENSSSCG00000007067	---	---
9	70739893	70740765	872	ENSSSCG00000015273	---	ENSSSCG00000015273	ENSSSCG00000015273	---	ENSSSCG00000015273	---	ENSSSCG00000015273	ENSSSCG00000015273	---
9	93596727	93597611	884	---	MEOX2	MEOX2	---	---	---	ENSSSCG00000015357	ENSSSCG00000015357	---	---
1	264069754	264071144	1390	---	TESK1	TESK1	---	TESK1;CD72	---	ENSSSCG00000005310	ENSSSCG00000005310	---	ENSSSCG00000005310;ENSSSCG00000005311
14	82657439	82658744	1305	ENSSSCG00000010310	---	ENSSSCG00000010310	---	---	ENSSSCG00000010310	---	ENSSSCG00000010310	---	---
12	25535881	25537132	1251	---	ENSSSCG00000017549	ENSSSCG00000017549	---	ENSSSCG00000017549	---	ENSSSCG00000017549	ENSSSCG00000017549	---	ENSSSCG00000017549
3	9584875	9585874	999	---	ENSSSCG00000023912	---	---	---	---	ENSSSCG00000023912	---	---	---
7	43713677	43714707	1030	SRF	---	SRF	---	---	ENSSSCG00000001661	---	ENSSSCG00000001661	---	---
6	155180237	155181348	1111	---	HYI;SZT2	HYI;SZT2	---	HYI	---	ENSSSCG00000003940;ENSSSCG00000003941	ENSSSCG00000003940;ENSSSCG00000003941	---	ENSSSCG00000003940
1	301586908	301587702	794	---	---	---	ANGPTL2	---	---	---	---	ENSSSCG00000005608	---
15	65656870	65657911	1041	---	---	HS6ST1	HS6ST1	---	---	---	ENSSSCG00000022197	ENSSSCG00000022197	---
14	54778040	54779455	1415	CLDN5	CLDN5	CLDN5	---	---	ENSSSCG00000010123	ENSSSCG00000010123	ENSSSCG00000010123	---	---
15	42688263	42688962	699	---	ANGPT2	ANGPT2	---	---	---	ENSSSCG00000015753	ENSSSCG00000015753	---	---
6	35155364	35157238	1874	PLEKHF1	PLEKHF1	PLEKHF1	---	---	ENSSSCG00000002852	ENSSSCG00000002852	ENSSSCG00000002852	---	---
3	59233731	59234604	873	---	ANKRD39	ANKRD39	---	ANKRD39	---	ENSSSCG00000008198	ENSSSCG00000008198	---	ENSSSCG00000008198
15	131680227	131681396	1169	---	---	---	---	IGFBP5	---	---	---	---	ENSSSCG00000025924
8	50677512	50678316	804	---	---	RAPGEF2	---	---	---	---	ENSSSCG00000008881	---	---
GL892553.2	157543	158499	956	---	SASH1	SASH1	---	---	---	ENSSSCG00000022860	ENSSSCG00000022860	---	---
10	46149141	46149933	792	---	ZNF438	ZNF438	---	---	---	ENSSSCG00000011023	ENSSSCG00000011023	---	---
4	104967939	104968498	559	---	---	---	S100A16	---	---	---	---	ENSSSCG00000006581	---
6	40603942	40605712	1770	---	---	KMT2B	---	---	---	---	ENSSSCG00000002895	---	---
4	110972915	110973605	690	---	---	ENSSSCG00000006709	---	---	---	---	ENSSSCG00000006709	---	---
14	145505033	145505990	957	---	FAM53B	FAM53B	---	---	---	ENSSSCG00000010732	ENSSSCG00000010732	---	---
8	347785	350048	2263	---	LETM1	LETM1	---	LETM1	---	ENSSSCG00000008675	ENSSSCG00000008675	---	ENSSSCG00000008675
5	72158327	72159782	1455	---	MICAL3	MICAL3	---	---	---	ENSSSCG00000000770	ENSSSCG00000000770	---	---
7	117841521	117842383	862	FOXN3	---	FOXN3	FOXN3	---	ENSSSCG00000002429	---	ENSSSCG00000002429	ENSSSCG00000002429	---
15	153030437	153031385	948	---	HDAC4	HDAC4	---	---	---	ENSSSCG00000024777	ENSSSCG00000024777	---	---
7	102239623	102240230	607	---	---	RBM25	---	---	---	---	ENSSSCG00000028663	---	---
1	305434944	305436774	1830	---	ENSSSCG00000005715	ENSSSCG00000005715	---	---	---	ENSSSCG00000005715	ENSSSCG00000005715	---	---
5	15534567	15538113	3546	---	---	KMT2D	---	---	---	---	ENSSSCG00000000191	---	---
2	69440982	69441818	836	---	ICAM-1	ICAM-1	---	ICAM-1	---	ENSSSCG00000013655	ENSSSCG00000013655	---	ENSSSCG00000013655
17	34381767	34384711	2944	CD93	CD93	CD93	CD93	CD93	ENSSSCG00000007116	ENSSSCG00000007116	ENSSSCG00000007116	ENSSSCG00000007116	ENSSSCG00000007116
17	55846260	55847227	967	---	---	ENSSSCG00000007456	---	ENSSSCG00000007456	---	---	ENSSSCG00000007456	---	ENSSSCG00000007456
14	100612896	100613933	1037	ZNF239	---	---	ZNF239	---	ENSSSCG00000029576	---	---	ENSSSCG00000029576	---
18	60781569	60782727	1158	---	ZNF282	ZNF282	---	---	---	ENSSSCG00000016773	ENSSSCG00000016773	---	---
X	58591115	58591433	318	---	---	MSN	---	---	---	---	ENSSSCG00000012365	---	---
2	59391300	59391832	532	---	---	CCDC124	---	---	---	---	ENSSSCG00000013891	---	---
6	78332735	78337854	5119	AHDC1	AHDC1	AHDC1	---	---	ENSSSCG00000003579	ENSSSCG00000003579	ENSSSCG00000003579	---	---
14	84023069	84024325	1256	---	---	ZNF503	---	---	---	---	ENSSSCG00000010322	---	---
12	18584606	18584883	277	NMT1	---	NMT1	NMT1	---	ENSSSCG00000017339	---	ENSSSCG00000017339	ENSSSCG00000017339	---
12	49669731	49670259	528	ENSSSCG00000025248	---	ENSSSCG00000025248	ENSSSCG00000025248	---	ENSSSCG00000025248	---	ENSSSCG00000025248	ENSSSCG00000025248	---
X	142300824	142302260	1436	---	MECP2	MECP2	---	MECP2	---	ENSSSCG00000012796	ENSSSCG00000012796	---	ENSSSCG00000012796
14	143696104	143697514	1410	---	PAF1	PAF1	---	PAF1	---	ENSSSCG00000010707	ENSSSCG00000010707	---	ENSSSCG00000010707
13	34292192	34292910	718	PLXNB1	---	PLXNB1	---	---	ENSSSCG00000011346	---	ENSSSCG00000011346	---	---
6	40525782	40526611	829	---	HAUS5	HAUS5	---	---	---	ENSSSCG00000002904	ENSSSCG00000002904	---	---
2	75232692	75234342	1650	ZBTB7A	---	ZBTB7A	---	---	ENSSSCG00000029236	---	ENSSSCG00000029236	---	---
3	80443108	80444251	1143	---	SPRED2	SPRED2	---	---	---	ENSSSCG00000008357	ENSSSCG00000008357	---	---
JH118780.1	155855	156741	886	---	ENSSSCG00000025428	ENSSSCG00000025428	---	---	---	ENSSSCG00000025428	ENSSSCG00000025428	---	---
8	1092133	1093079	946	---	---	FAM193A	---	---	---	---	ENSSSCG00000029745	---	---
6	65890232	65891557	1325	KIAA2013	---	KIAA2013	KIAA2013	---	ENSSSCG00000003432	---	ENSSSCG00000003432	ENSSSCG00000003432	---
1	144624437	144625495	1058	---	EHD4	EHD4	---	---	---	ENSSSCG00000020666	ENSSSCG00000020666	---	---
1	199864341	199866294	1953	MGAT2	MGAT2	MGAT2	MGAT2	MGAT2	ENSSSCG00000005006	ENSSSCG00000005006	ENSSSCG00000005006	ENSSSCG00000005006	ENSSSCG00000005006
10	75707505	75708186	681	---	LARP4B	LARP4B	---	---	---	ENSSSCG00000011162	ENSSSCG00000011162	---	---
13	200404820	200405667	847	---	ADAMTS5	ADAMTS5	---	---	---	ENSSSCG00000012027	ENSSSCG00000012027	---	---
17	58758342	58759885	1543	---	ADNP	---	---	---	---	ENSSSCG00000007473	---	---	---
8	32653645	32654184	539	UBE2K	---	UBE2K	UBE2K	---	ENSSSCG00000025039	---	ENSSSCG00000025039	ENSSSCG00000025039	---
12	20249929	20250364	435	PSME3	---	PSME3	PSME3	---	ENSSSCG00000017385	---	ENSSSCG00000017385	ENSSSCG00000017385	---
1	95104869	95105735	866	---	---	FAM46A	---	---	---	---	ENSSSCG00000004464	---	---
2	158453364	158454071	707	---	---	TCOF1	---	---	---	---	ENSSSCG00000014450	---	---
6	44627929	44629097	1168	ITPKC	---	ITPKC	---	---	ENSSSCG00000003000	---	ENSSSCG00000003000	---	---
2	80290226	80291550	1324	---	TBC1D9B	TBC1D9B	---	---	---	ENSSSCG00000014014	ENSSSCG00000014014	---	---
12	19329965	19330712	747	TMUB2	TMUB2	TMUB2	---	---	ENSSSCG00000022837	ENSSSCG00000022837	ENSSSCG00000022837	---	---
6	27553526	27554226	700	MMP2	---	MMP2	MMP2	---	ENSSSCG00000002829	---	ENSSSCG00000002829	ENSSSCG00000002829	---
2	78149765	78150452	687	---	---	MEX3D	MEX3D	---	---	---	ENSSSCG00000021750	ENSSSCG00000021750	---
JH118582.1	134473	134984	511	---	ADRB2	ADRB2	---	---	---	ENSSSCG00000021165	ENSSSCG00000021165	---	---
9	46457953	46459662	1709	ZBTB16	---	ZBTB16	---	ZBTB16	ENSSSCG00000030095	---	ENSSSCG00000030095	---	ENSSSCG00000030095
3	42417214	42418944	1730	---	E4F1	E4F1	---	---	---	ENSSSCG00000008047	ENSSSCG00000008047	---	---
8	19300240	19301129	889	---	CCDC149	CCDC149	---	---	---	ENSSSCG00000023001	ENSSSCG00000023001	---	---
7	91876764	91877950	1186	---	CHD2	CHD2	---	---	---	ENSSSCG00000002266	ENSSSCG00000002266	---	---
14	42178791	42179719	928	---	ERP29	ERP29	---	ERP29	---	ENSSSCG00000009888	ENSSSCG00000009888	---	ENSSSCG00000009888
13	212929415	212930690	1275	---	BRWD3	BRWD3	---	---	---	ENSSSCG00000021042	ENSSSCG00000021042	---	---
12	55879661	55881413	1752	C17orf59	C17orf59	C17orf59	---	---	ENSSSCG00000028788	ENSSSCG00000028788	ENSSSCG00000028788	---	---
17	31734521	31735406	885	---	ENSSSCG00000028004	ENSSSCG00000028004	---	---	---	ENSSSCG00000028004	ENSSSCG00000028004	---	---
5	3172186	3172938	752	---	MCAT	MCAT	---	MCAT	---	ENSSSCG00000000031	ENSSSCG00000000031	---	ENSSSCG00000000031
13	3074030	3075029	999	---	ANKRD28	ANKRD28	---	---	---	ENSSSCG00000011194	ENSSSCG00000011194	---	---
15	91399867	91400559	692	---	HOXD8	HOXD8	---	---	---	ENSSSCG00000015983	ENSSSCG00000015983	---	---
1	182400285	182401217	932	SMAD6	---	SMAD6	SMAD6	---	ENSSSCG00000004948	---	ENSSSCG00000004948	ENSSSCG00000004948	---
6	56811375	56812429	1054	---	---	---	---	ENSSSCG00000003985	---	---	---	---	ENSSSCG00000003985
13	91735934	91736575	641	---	ENSSSCG00000022733	ENSSSCG00000022733	---	---	---	ENSSSCG00000022733	ENSSSCG00000022733	---	---
15	55810708	55811357	649	---	ZNF703	---	---	---	---	ENSSSCG00000015828	---	---	---
7	43878465	43879237	772	---	---	ZNF318	---	---	---	---	ENSSSCG00000001667	---	---
GL893704.1	44371	44933	562	---	---	CRTC3	---	---	---	---	ENSSSCG00000028041	---	---
1	11476093	11477176	1083	---	ZDHHC14	ZDHHC14	---	---	---	ENSSSCG00000024528	ENSSSCG00000024528	---	---
14	12580157	12581182	1025	---	SCARA3	SCARA3	---	---	---	ENSSSCG00000020846	ENSSSCG00000020846	---	---
GL894027.2	13543	14326	783	---	ENSSSCG00000028688	ENSSSCG00000028688	---	ENSSSCG00000028688	---	ENSSSCG00000028688	ENSSSCG00000028688	---	ENSSSCG00000028688
11	72161432	72162431	999	---	DNAJC3	DNAJC3	---	DNAJC3	---	ENSSSCG00000026082	ENSSSCG00000026082	---	ENSSSCG00000026082
3	41098437	41099043	606	---	TMEM8A	TMEM8A	---	---	---	ENSSSCG00000007985	ENSSSCG00000007985	---	---
2	149752260	149753186	926	---	PCDH12	PCDH12	---	PCDH12	---	ENSSSCG00000014395	ENSSSCG00000014395	---	ENSSSCG00000014395
9	49310597	49311692	1095	---	---	SIK3	---	---	---	---	ENSSSCG00000015071	---	---
12	173712	174608	896	---	FOXK2	FOXK2	---	FOXK2	---	ENSSSCG00000017125	ENSSSCG00000017125	---	ENSSSCG00000017125
1	57663113	57664095	982	---	OGFRL1	OGFRL1	---	---	---	ENSSSCG00000004279	ENSSSCG00000004279	---	---
7	1765942	1766787	845	---	WRNIP1	WRNIP1	---	WRNIP1	---	ENSSSCG00000001010	ENSSSCG00000001010	---	ENSSSCG00000001010
11	3461640	3462546	906	---	---	RNF6	---	---	---	---	ENSSSCG00000024064	---	---
17	37222416	37223046	630	---	CPXM1	CPXM1	---	CPXM1	---	ENSSSCG00000007170	ENSSSCG00000007170	---	ENSSSCG00000007170
12	27163251	27163855	604	---	---	LUC7L3	---	---	---	---	ENSSSCG00000017555	---	---
8	5780590	5781240	650	---	---	LYAR	---	---	---	---	ENSSSCG00000008729	---	---
6	153408383	153409177	794	---	TOE1	TOE1	---	---	---	ENSSSCG00000003918	ENSSSCG00000003918	---	---
17	36853747	36854545	798	---	---	DDRGK1	---	---	---	---	ENSSSCG00000007160	---	---
13	34417885	34418612	727	TMA7	---	TMA7	CCDC51;TMA7	---	ENSSSCG00000011351	---	ENSSSCG00000011351	ENSSSCG00000011350;ENSSSCG00000011351	---
1	303378713	303379665	952	---	---	---	---	FAM73B	---	---	---	---	ENSSSCG00000005669
9	137470741	137472379	1638	---	RGL1	RGL1	---	---	---	ENSSSCG00000015563	ENSSSCG00000015563	---	---
6	157395153	157395900	747	---	KCNQ4	KCNQ4	---	---	---	ENSSSCG00000003975	ENSSSCG00000003975	---	---
5	9275299	9276508	1209	---	---	ENSSSCG00000000148	---	---	---	---	ENSSSCG00000000148	---	---
X	47949059	47950274	1215	---	TFE3	TFE3	---	TFE3	---	ENSSSCG00000012287	ENSSSCG00000012287	---	ENSSSCG00000012287
3	2197964	2198685	721	---	TTYH3	TTYH3	---	---	---	ENSSSCG00000007565	ENSSSCG00000007565	---	---
1	313853737	313855778	2041	---	FAM69B	FAM69B	---	---	---	ENSSSCG00000005837	ENSSSCG00000005837	---	---
16	49240774	49241414	640	---	ENSSSCG00000025852	---	---	---	---	ENSSSCG00000025852	---	---	---
X	140068385	140069031	646	---	MTMR1	MTMR1	---	MTMR1	---	ENSSSCG00000012743	ENSSSCG00000012743	---	ENSSSCG00000012743
9	44627103	44627929	826	---	C11orf57	C11orf57	---	C11orf57	---	ENSSSCG00000015044	ENSSSCG00000015044	---	ENSSSCG00000015044
1	307484593	307485182	589	---	---	BRD3	---	---	---	---	ENSSSCG00000005749	---	---
X	143919542	143920704	1162	---	---	MXRA5	---	---	---	---	ENSSSCG00000012832	---	---
6	58324413	58324996	583	---	---	ENSSSCG00000003343	---	---	---	---	ENSSSCG00000003343	---	---
9	125561765	125562791	1026	MYOC	---	MYOC	MYOC	---	ENSSSCG00000015481	---	ENSSSCG00000015481	ENSSSCG00000015481	---
16	4446000	4447134	1134	---	ANKH	ANKH	---	---	---	ENSSSCG00000016784	ENSSSCG00000016784	---	---
4	1023404	1024863	1459	ENSSSCG00000006956	---	ENSSSCG00000006956	ENSSSCG00000006956	---	ENSSSCG00000006956	---	ENSSSCG00000006956	ENSSSCG00000006956	---
2	61163678	61164228	550	---	---	TPM4	---	---	---	---	ENSSSCG00000013849	---	---
2	58278698	58279873	1175	---	GATAD2A	GATAD2A	---	---	---	ENSSSCG00000013938	ENSSSCG00000013938	---	---
2	146086367	146087735	1368	---	---	KDM3B	---	---	---	---	ENSSSCG00000014331	---	---
14	7348165	7349251	1086	---	---	CCAR2	---	---	---	---	ENSSSCG00000009628	---	---
13	144782486	144784035	1549	---	---	HEG1	---	---	---	---	ENSSSCG00000011859	---	---
3	18393006	18394782	1776	---	TBC1D10B	TBC1D10B	---	TBC1D10B	---	ENSSSCG00000007798	ENSSSCG00000007798	---	ENSSSCG00000007798
X	141798298	141799099	801	TREX2	TREX2	TREX2	---	---	ENSSSCG00000022182	ENSSSCG00000022182	ENSSSCG00000022182	---	---
1	17303079	17304515	1436	---	ZBTB2	ZBTB2	---	---	---	ENSSSCG00000004090	ENSSSCG00000004090	---	---
3	39476647	39478053	1406	---	---	ADCY9	---	---	---	---	ENSSSCG00000007950	---	---
X	13308777	13309449	672	---	ZRSR2	ZRSR2	---	ZRSR2	---	ENSSSCG00000030283	ENSSSCG00000030283	---	ENSSSCG00000030283
4	108198201	108199393	1192	---	PLEKHO1	PLEKHO1	---	---	---	ENSSSCG00000022784	ENSSSCG00000022784	---	---
11	86762015	86762781	766	---	RASA3	RASA3	---	---	---	ENSSSCG00000009567	ENSSSCG00000009567	---	---
15	134592294	134593837	1543	---	CHPF	CHPF	---	CHPF	---	ENSSSCG00000021610	ENSSSCG00000021610	---	ENSSSCG00000021610
5	32770744	32771969	1225	---	---	LEMD3	---	---	---	---	ENSSSCG00000000469	---	---
16	47900373	47901487	1114	---	---	ENSSSCG00000016954	---	---	---	---	ENSSSCG00000016954	---	---
GL893320.2	55973	56817	844	---	ENSSSCG00000016333	ENSSSCG00000016333	---	ENSSSCG00000016333	---	ENSSSCG00000016333	ENSSSCG00000016333	---	ENSSSCG00000016333
5	3765915	3766829	914	---	ENSSSCG00000000042	ENSSSCG00000000042	---	ENSSSCG00000000042	---	ENSSSCG00000000042	ENSSSCG00000000042	---	ENSSSCG00000000042
2	6029524	6031945	2421	CDC42EP2	CDC42EP2	CDC42EP2	CDC42EP2	CDC42EP2	ENSSSCG00000012996	ENSSSCG00000012996	ENSSSCG00000012996	ENSSSCG00000012996	ENSSSCG00000012996
GL896343.1	16068	16734	666	---	---	ARHGEF40	---	---	---	---	ENSSSCG00000023857	---	---
10	34558136	34558927	791	ENSSSCG00000026405	ENSSSCG00000026405	ENSSSCG00000026405	---	---	ENSSSCG00000026405	ENSSSCG00000026405	ENSSSCG00000026405	---	---
15	66384845	66386054	1209	SFT2D3	SFT2D3	SFT2D3	---	---	ENSSSCG00000015860	ENSSSCG00000015860	ENSSSCG00000015860	---	---
1	303104979	303105824	845	---	ZDHHC12	ZDHHC12	---	---	---	ENSSSCG00000005658	ENSSSCG00000005658	---	---
2	71224952	71225334	382	---	---	HNRNPM	---	---	---	---	ENSSSCG00000013602	---	---
10	28620330	28621261	931	---	ENSSSCG00000010914	ENSSSCG00000010914	---	---	---	ENSSSCG00000010914	ENSSSCG00000010914	---	---
6	85631784	85632065	281	---	---	ENSSSCG00000003637	---	---	---	---	ENSSSCG00000003637	---	---
13	29396110	29397627	1517	---	SNRK	SNRK	---	---	---	ENSSSCG00000011295	ENSSSCG00000011295	---	---
14	146730696	146731688	992	---	UROS	UROS	---	UROS	---	ENSSSCG00000010742	ENSSSCG00000010742	---	ENSSSCG00000010742
13	20829387	20830264	877	---	UBP1	UBP1	---	---	---	ENSSSCG00000011235	ENSSSCG00000011235	---	---
6	148002214	148002932	718	NRD1	---	NRD1	NRD1	---	ENSSSCG00000003870	---	ENSSSCG00000003870	ENSSSCG00000003870	---
1	164835541	164836177	636	---	TSHZ1	---	---	---	---	ENSSSCG00000004861	---	---	---
17	36284778	36286048	1270	---	ENSSSCG00000007147	ENSSSCG00000007147	---	---	---	ENSSSCG00000007147	ENSSSCG00000007147	---	---
3	40173313	40174565	1252	---	ZNF174	ZNF174	---	---	---	ENSSSCG00000007958	ENSSSCG00000007958	---	---
7	131217238	131218892	1654	---	---	CEP170B	---	---	---	---	ENSSSCG00000002558	---	---
9	7350017	7351305	1288	IL18BP	---	IL18BP	IL18BP	---	ENSSSCG00000023796	---	ENSSSCG00000023796	ENSSSCG00000023796	---
6	48561937	48563033	1096	DHX34	---	DHX34	DHX34	---	ENSSSCG00000003114	---	ENSSSCG00000003114	ENSSSCG00000003114	---
17	49504039	49505266	1227	---	CHD9	CHD9	---	---	---	ENSSSCG00000007360	ENSSSCG00000007360	---	---
GL892553.2	153124	154095	971	---	---	SASH1	---	---	---	---	ENSSSCG00000022860	---	---
6	17427576	17428216	640	---	CCDC102A	CCDC102A	---	---	---	ENSSSCG00000028723	ENSSSCG00000028723	---	---
4	104889832	104890621	789	---	CHTOP	CHTOP	---	CHTOP	---	ENSSSCG00000022107	ENSSSCG00000022107	---	ENSSSCG00000022107
GL894918.2	7080	7406	326	---	---	PTMA	---	---	---	---	ENSSSCG00000023690	---	---
13	26094259	26095081	822	---	---	CSRNP1	---	---	---	---	ENSSSCG00000011264	---	---
2	8380130	8381300	1170	ENSSSCG00000028542	---	ENSSSCG00000028542	---	---	ENSSSCG00000028542	---	ENSSSCG00000028542	---	---
3	140477044	140477876	832	---	TRAPPC12	TRAPPC12	---	---	---	ENSSSCG00000024665	ENSSSCG00000024665	---	---
16	85607057	85608022	965	MRPL36	MRPL36	MRPL36	MRPL36	---	ENSSSCG00000030301	ENSSSCG00000030301	ENSSSCG00000030301	ENSSSCG00000030301	---
14	108072682	108073647	965	---	---	SGMS1	SGMS1	---	---	---	ENSSSCG00000010433	ENSSSCG00000010433	---
4	102292118	102293631	1513	---	GPATCH4	GPATCH4	---	APOA1BP;GPATCH4	---	ENSSSCG00000006481	ENSSSCG00000006481	---	ENSSSCG00000006480;ENSSSCG00000006481
14	82643286	82644490	1204	---	---	ZSWIM8	---	---	---	---	ENSSSCG00000010309	---	---
3	102421300	102422353	1053	PPM1B	---	PPM1B	---	---	ENSSSCG00000008451	---	ENSSSCG00000008451	---	---
9	8561799	8564668	2869	---	---	ENSSSCG00000014822	---	---	---	---	ENSSSCG00000014822	---	---
6	58253132	58254404	1272	---	SLC35E2B	SLC35E2B	---	---	---	ENSSSCG00000003353	ENSSSCG00000003353	---	---
4	101751338	101752218	880	---	PEAR1	PEAR1	---	---	---	ENSSSCG00000006463	ENSSSCG00000006463	---	---
5	72008789	72009720	931	---	---	CECR2	---	---	---	---	ENSSSCG00000000766	---	---
3	40963765	40964335	570	---	---	LUC7L	---	---	---	---	ENSSSCG00000007979	---	---
6	69389040	69391297	2257	---	SLC25A34	SLC25A34	---	---	---	ENSSSCG00000003467	ENSSSCG00000003467	---	---
3	41041407	41042229	822	---	---	AXIN1	---	---	---	---	ENSSSCG00000023204	---	---
14	64774558	64775490	932	---	GALNT2	GALNT2	---	---	---	ENSSSCG00000010185	ENSSSCG00000010185	---	---
7	33653383	33655042	1659	---	---	DST	---	---	---	---	ENSSSCG00000001499	---	---
2	74814801	74815716	915	---	---	PLIN4	---	---	---	---	ENSSSCG00000013512	---	---
13	166902162	166902965	803	ZBTB11	---	ZBTB11	---	---	ENSSSCG00000011953	---	ENSSSCG00000011953	---	---
7	103851079	103852761	1682	---	---	ENSSSCG00000002372	---	---	---	---	ENSSSCG00000002372	---	---
12	15103363	15104393	1030	---	FTSJ3	FTSJ3	---	---	---	ENSSSCG00000017288	ENSSSCG00000017288	---	---
3	41724468	41725542	1074	---	CRAMP1L	CRAMP1L	---	---	---	ENSSSCG00000008026	ENSSSCG00000008026	---	---
15	134512191	134513234	1043	---	---	OBSL1	---	---	---	---	ENSSSCG00000028052	---	---
GL896267.1	47255	48556	1301	---	---	LRP10	---	---	---	---	ENSSSCG00000023053	---	---
14	32816848	32818104	1256	---	ORAI1	ORAI1	---	---	---	ENSSSCG00000025464	ENSSSCG00000025464	---	---
18	6629896	6631595	1699	---	GIMAP6	GIMAP6	---	GIMAP6	---	ENSSSCG00000027196	ENSSSCG00000027196	---	ENSSSCG00000027196
14	51253501	51254551	1050	---	---	PATZ1	---	---	---	---	ENSSSCG00000010027	---	---
12	7937611	7939485	1874	CDC42EP4	CDC42EP4	CDC42EP4	CDC42EP4	CDC42EP4	ENSSSCG00000017245	ENSSSCG00000017245	ENSSSCG00000017245	ENSSSCG00000017245	ENSSSCG00000017245
1	137103295	137103639	344	---	---	---	FBN1	---	---	---	---	ENSSSCG00000004658	---
8	8762353	8766460	4107	---	---	BOD1L1	---	---	---	---	ENSSSCG00000008735	---	---
3	119032965	119035264	2299	---	---	EMILIN1	---	---	---	---	ENSSSCG00000008557	---	---
4	74454049	74455653	1604	---	RRS1	RRS1	---	---	---	ENSSSCG00000006214	ENSSSCG00000006214	---	---
17	40303923	40304796	873	BCL-XL	---	BCL-XL	---	BCL-XL	ENSSSCG00000007229	---	ENSSSCG00000007229	---	ENSSSCG00000007229
15	55215541	55216345	804	---	---	---	FGFR1IIIC	---	---	---	---	ENSSSCG00000015815	---
1	284829647	284830519	872	---	POLE3	POLE3	---	---	---	ENSSSCG00000005478	ENSSSCG00000005478	---	---
3	51799538	51800430	892	---	TGFBRAP1	TGFBRAP1	---	---	---	ENSSSCG00000024636	ENSSSCG00000024636	---	---
8	144690969	144691540	571	---	LIN54	LIN54	---	---	---	ENSSSCG00000009242	ENSSSCG00000009242	---	---
10	46825548	46826772	1224	ENSSSCG00000020757	ENSSSCG00000020757	ENSSSCG00000020757	ENSSSCG00000020757	---	ENSSSCG00000020757	ENSSSCG00000020757	ENSSSCG00000020757	ENSSSCG00000020757	---
5	18913957	18914461	504	---	ENSSSCG00000000264	---	---	---	---	ENSSSCG00000000264	---	---	---
13	36890188	36892794	2606	---	RBM15B	RBM15B	---	---	---	ENSSSCG00000011420	ENSSSCG00000011420	---	---
12	1417926	1419028	1102	---	---	SLC38A10	---	---	---	---	ENSSSCG00000022317	---	---
4	96499593	96500422	829	---	OLFML2B	OLFML2B	---	---	---	ENSSSCG00000006345	ENSSSCG00000006345	---	---
3	14942944	14944653	1709	---	AUTS2	AUTS2	---	---	---	ENSSSCG00000007727	ENSSSCG00000007727	---	---
15	154997758	154998687	929	---	---	MTERF4	---	---	---	---	ENSSSCG00000016380	---	---
14	31166430	31167561	1131	SNRNP35	SNRNP35	SNRNP35	SNRNP35	---	ENSSSCG00000022212	ENSSSCG00000022212	ENSSSCG00000022212	ENSSSCG00000022212	---
GL893223.2	43525	45241	1716	---	---	PHLDB1	---	---	---	---	ENSSSCG00000024578	---	---
13	79607346	79608210	864	---	GATA2	GATA2	---	---	---	ENSSSCG00000011618	ENSSSCG00000011618	---	---
7	58703187	58704128	941	---	SLC41A3	SLC41A3	---	---	---	ENSSSCG00000001825	ENSSSCG00000001825	---	---
7	129277671	129278973	1302	---	TECPR2	TECPR2	---	---	---	ENSSSCG00000024055	ENSSSCG00000024055	---	---
7	10082895	10084811	1916	---	GFOD1	GFOD1	---	---	---	ENSSSCG00000001054	ENSSSCG00000001054	---	---
8	145133547	145134729	1182	---	ENSSSCG00000026729	ENSSSCG00000026729	---	---	---	ENSSSCG00000026729	ENSSSCG00000026729	---	---
5	14105273	14106546	1273	---	CKAP4	CKAP4	---	---	---	ENSSSCG00000000171	ENSSSCG00000000171	---	---
17	36230405	36231343	938	---	AP5S1	AP5S1	---	---	---	ENSSSCG00000023811	ENSSSCG00000023811	---	---
12	47242772	47243580	808	TIAF1	ENSSSCG00000017783	ENSSSCG00000017783	TIAF1	---	ENSSSCG00000021779	ENSSSCG00000017783	ENSSSCG00000017783	ENSSSCG00000021779	---
14	7349329	7350092	763	---	---	CCAR2	---	---	---	---	ENSSSCG00000009628	---	---
6	60036646	60037306	660	---	C1orf174	C1orf174	---	C1orf174	---	ENSSSCG00000003363	ENSSSCG00000003363	---	ENSSSCG00000003363
4	121091969	121092980	1011	---	CYB561D1	CYB561D1	---	---	---	ENSSSCG00000006827	ENSSSCG00000006827	---	---
5	66649790	66651203	1413	---	TAPBPL	TAPBPL	---	---	---	ENSSSCG00000000704	ENSSSCG00000000704	---	---
1	141742225	141742914	689	---	---	EIF3J	EIF3J	---	---	---	ENSSSCG00000004691	ENSSSCG00000004691	---
6	45070677	45071875	1198	ENSSSCG00000026296	---	ENSSSCG00000026296	---	---	ENSSSCG00000026296	---	ENSSSCG00000026296	---	---
17	36884693	36885746	1053	---	---	ENSSSCG00000007161	---	---	---	---	ENSSSCG00000007161	---	---
12	54269790	54270552	762	---	MED11	MED11	---	MED11	---	ENSSSCG00000017919	ENSSSCG00000017919	---	ENSSSCG00000017919
3	38611460	38612050	590	---	---	ENSSSCG00000020982	---	---	---	---	ENSSSCG00000020982	---	---
14	122967071	122969306	2235	---	LDB1	LDB1	---	---	---	ENSSSCG00000010574	ENSSSCG00000010574	---	---
18	44552422	44554128	1706	---	KBTBD2	KBTBD2	---	---	---	ENSSSCG00000022464	ENSSSCG00000022464	---	---
14	14155586	14156504	918	---	---	KIF13B	---	---	---	---	ENSSSCG00000009683	---	---
14	24875315	24877289	1974	---	ULK1	ULK1	---	ULK1	---	ENSSSCG00000009742	ENSSSCG00000009742	---	ENSSSCG00000009742
7	129362328	129363439	1111	---	---	ENSSSCG00000002528	---	---	---	---	ENSSSCG00000002528	---	---
5	4632887	4633735	848	---	---	EP300	---	---	---	---	ENSSSCG00000000068	---	---
6	152367815	152368478	663	MOB3C	---	MOB3C	---	---	ENSSSCG00000003897	---	ENSSSCG00000003897	---	---
7	104122179	104123606	1427	---	NEK9	NEK9	---	---	---	ENSSSCG00000002381	ENSSSCG00000002381	---	---
15	95115663	95116459	796	---	CWC22	CWC22	---	---	---	ENSSSCG00000016008	ENSSSCG00000016008	---	---
6	69402348	69403793	1445	---	---	PLEKHM2	---	---	---	---	ENSSSCG00000003468	---	---
14	25519216	25519998	782	---	ADGRD1	ADGRD1	---	---	---	ENSSSCG00000009745	ENSSSCG00000009745	---	---
13	33200464	33201243	779	---	---	SETD2	---	---	---	---	ENSSSCG00000011332	---	---
2	11382938	11384984	2046	---	OSBP	OSBP	---	OSBP	---	ENSSSCG00000013125	ENSSSCG00000013125	---	ENSSSCG00000013125
3	144279255	144280899	1644	---	---	ZNF316	---	---	---	---	ENSSSCG00000023378	---	---
15	151509403	151510362	959	---	---	COL6A3	---	---	---	---	ENSSSCG00000027331	---	---
6	38718419	38719482	1063	CEBPG	CEBPG	CEBPG	CEBPG	---	ENSSSCG00000002867	ENSSSCG00000002867	ENSSSCG00000002867	ENSSSCG00000002867	---
2	147317791	147319212	1421	CXXC5	---	CXXC5	CXXC5	---	ENSSSCG00000014357	---	ENSSSCG00000014357	ENSSSCG00000014357	---
12	27119865	27121053	1188	---	ANKRD40	ANKRD40	---	---	---	ENSSSCG00000017560	ENSSSCG00000017560	---	---
6	96757627	96759766	2139	---	---	EMILIN2	---	---	---	---	ENSSSCG00000003694	---	---
16	74609558	74610301	743	---	SAP30L	SAP30L	---	---	---	ENSSSCG00000017071	ENSSSCG00000017071	---	---
12	2595327	2597171	1844	---	CBX4	CBX4	---	CBX4	---	ENSSSCG00000017160	ENSSSCG00000017160	---	ENSSSCG00000017160
8	128460952	128462214	1262	---	---	---	ENSSSCG00000009172	---	---	---	---	ENSSSCG00000009172	---
2	7553876	7554478	602	---	---	C11orf95	---	---	---	---	ENSSSCG00000013053	---	---
17	59951451	59952737	1286	---	ZFP64	ZFP64	---	ZFP64	---	ENSSSCG00000007481	ENSSSCG00000007481	---	ENSSSCG00000007481
12	52494908	52495888	980	---	---	MYBBP1A	---	---	---	---	ENSSSCG00000017882	---	---
14	118572978	118574734	1756	MARVELD1	MARVELD1	MARVELD1	---	---	ENSSSCG00000010527	ENSSSCG00000010527	ENSSSCG00000010527	---	---
15	151493832	151494751	919	---	---	COL6A3	---	---	---	---	ENSSSCG00000027331	---	---
13	216905416	216906325	909	---	ENSSSCG00000029627	ENSSSCG00000029627	---	---	---	ENSSSCG00000029627	ENSSSCG00000029627	---	---
15	131681448	131682564	1116	---	IGFBP5	IGFBP5	---	IGFBP5	---	ENSSSCG00000025924	ENSSSCG00000025924	---	ENSSSCG00000025924
6	39465209	39466418	1209	---	---	KIAA0355	---	---	---	---	ENSSSCG00000002872	---	---
X	143478743	143479464	721	---	IKBKG	IKBKG	---	IKBKG	---	ENSSSCG00000012825	ENSSSCG00000012825	---	ENSSSCG00000012825
10	69841792	69842908	1116	---	ENSSSCG00000011129	ENSSSCG00000011129	---	---	---	ENSSSCG00000011129	ENSSSCG00000011129	---	---
11	2145930	2147108	1178	---	ENSSSCG00000009285	ENSSSCG00000009285	---	---	---	ENSSSCG00000009285	ENSSSCG00000009285	---	---
17	18900728	18902048	1320	---	TMX4	TMX4	---	TMX4	---	ENSSSCG00000021353	ENSSSCG00000021353	---	ENSSSCG00000021353
12	23049211	23050233	1022	---	ERBB2	ERBB2	---	ERBB2	---	ENSSSCG00000017497	ENSSSCG00000017497	---	ENSSSCG00000017497
7	121206960	121208082	1122	---	BTBD7	BTBD7	---	---	---	ENSSSCG00000002461	ENSSSCG00000002461	---	---
4	61268388	61269684	1296	ZBTB10	---	ZBTB10	ZBTB10	---	ENSSSCG00000006155	---	ENSSSCG00000006155	ENSSSCG00000006155	---
13	99076261	99077193	932	---	SIAH2	SIAH2	---	---	---	ENSSSCG00000024295	ENSSSCG00000024295	---	---
2	75238385	75239334	949	---	ZBTB7A	ZBTB7A	---	ZBTB7A	---	ENSSSCG00000029236	ENSSSCG00000029236	---	ENSSSCG00000029236
9	30726592	30727502	910	---	AMOTL1	AMOTL1	---	---	---	ENSSSCG00000014960	ENSSSCG00000014960	---	---
3	119858	121688	1830	ENSSSCG00000020813	---	ENSSSCG00000020813	---	---	ENSSSCG00000020813	---	ENSSSCG00000020813	---	---
9	11455282	11457065	1783	---	UVRAG	UVRAG	---	---	---	ENSSSCG00000028979	ENSSSCG00000028979	---	---
X	46074461	46075250	789	---	---	---	---	CHST7	---	---	---	---	ENSSSCG00000012265
3	34790079	34792052	1973	---	ENSSSCG00000021236	ENSSSCG00000021236	---	ENSSSCG00000021236	---	ENSSSCG00000021236	ENSSSCG00000021236	---	ENSSSCG00000021236
15	147292357	147292778	421	---	---	GIGYF2	---	---	---	---	ENSSSCG00000022612	---	---
6	86652466	86653068	602	MTF1	---	MTF1	---	---	ENSSSCG00000003641	---	ENSSSCG00000003641	---	---
1	306985406	306986751	1345	---	REXO4	REXO4	---	REXO4	---	ENSSSCG00000023173	ENSSSCG00000023173	---	ENSSSCG00000023173
1	136509034	136509911	877	---	SECISBP2L	SECISBP2L	---	---	---	ENSSSCG00000004653	ENSSSCG00000004653	---	---
6	55575129	55575942	813	---	---	ZNF787	---	---	---	---	ENSSSCG00000003317	---	---
5	23280973	23281468	495	---	---	STAT2	---	---	---	---	ENSSSCG00000000396	---	---
4	113732279	113732907	628	---	---	PTGFRN	---	---	---	---	ENSSSCG00000006735	---	---
2	140688975	140690075	1100	---	---	AFF4	---	---	---	---	ENSSSCG00000014291	---	---
1	247300563	247302838	2275	---	---	ENSSSCG00000005235	---	---	---	---	ENSSSCG00000005235	---	---
GL896364.1	22323	23747	1424	---	ZGPAT	ZGPAT	---	---	---	ENSSSCG00000024753	ENSSSCG00000024753	---	---
4	121590370	121591479	1109	---	ENSSSCG00000006841	ENSSSCG00000006841	---	---	---	ENSSSCG00000006841	ENSSSCG00000006841	---	---
1	299424786	299426271	1485	---	OLFML2A	OLFML2A	---	---	---	ENSSSCG00000005593	ENSSSCG00000005593	---	---
11	86441401	86442235	834	---	---	---	DCUN1D2	---	---	---	---	ENSSSCG00000026536	---
1	35997136	35998045	909	---	---	ENSSSCG00000004199	---	---	---	---	ENSSSCG00000004199	---	---
7	22072586	22073609	1023	HIST1H1D	HIST1H1D	HIST1H1D	---	HIST1H1D	ENSSSCG00000001137	ENSSSCG00000001137	ENSSSCG00000001137	---	ENSSSCG00000001137
3	26749558	26750906	1348	GPRC5B	---	GPRC5B	---	---	ENSSSCG00000007864	---	ENSSSCG00000007864	---	---
3	60940403	60941267	864	---	---	ENSSSCG00000008218	---	---	---	---	ENSSSCG00000008218	---	---
14	139617901	139618522	621	---	---	RAB11FIP2	---	---	---	---	ENSSSCG00000010672	---	---
12	13897324	13897974	650	---	---	HELZ	---	---	---	---	ENSSSCG00000017272	---	---
8	103564066	103564974	908	PGRMC2	---	PGRMC2	PGRMC2	---	ENSSSCG00000009072	---	ENSSSCG00000009072	ENSSSCG00000009072	---
5	19065482	19066228	746	---	SP1	SP1	---	---	---	ENSSSCG00000000272	ENSSSCG00000000272	---	---
GL892332.2	307936	310173	2237	---	---	RB1CC1	---	---	---	---	ENSSSCG00000028902	---	---
17	52191272	52192306	1034	---	FITM2	FITM2	---	---	---	ENSSSCG00000007372	ENSSSCG00000007372	---	---
10	56130458	56132361	1903	---	ARHGAP21	ARHGAP21	---	---	---	ENSSSCG00000011074	ENSSSCG00000011074	---	---
15	150427659	150428473	814	---	AGAP1	AGAP1	---	---	---	ENSSSCG00000016317	ENSSSCG00000016317	---	---
1	143574873	143575632	759	---	---	ENSSSCG00000004720	---	---	---	---	ENSSSCG00000004720	---	---
2	19709079	19709866	787	---	EXT2	EXT2	---	---	---	ENSSSCG00000013281	ENSSSCG00000013281	---	---
4	110983568	110984671	1103	---	ENSSSCG00000006709	---	---	---	---	ENSSSCG00000006709	---	---	---
14	135884719	135885743	1024	---	ABLIM1	ABLIM1	---	ABLIM1	---	ENSSSCG00000010651	ENSSSCG00000010651	---	ENSSSCG00000010651
6	65776651	65777818	1167	---	MTHFR	MTHFR	---	---	---	ENSSSCG00000003428	ENSSSCG00000003428	---	---
3	18720734	18722099	1365	SH2B1	---	SH2B1	SH2B1	---	ENSSSCG00000007804	---	ENSSSCG00000007804	ENSSSCG00000007804	---
JH118995.1	11588	12862	1274	---	GFOD2	GFOD2	---	GFOD2	---	ENSSSCG00000024750	ENSSSCG00000024750	---	ENSSSCG00000024750
4	101432398	101433610	1212	---	ETV3	ETV3	---	---	---	ENSSSCG00000024970	ENSSSCG00000024970	---	---
10	27513118	27513789	671	---	ZNF281	---	---	---	---	ENSSSCG00000010911	---	---	---
13	216984883	216985718	835	---	---	---	---	ICOSLG	---	---	---	---	ENSSSCG00000022246
12	1597334	1598512	1178	---	CHMP6	CHMP6	---	CHMP6	---	ENSSSCG00000017140	ENSSSCG00000017140	---	ENSSSCG00000017140
2	60664368	60665135	767	---	CHERP	CHERP	---	---	---	ENSSSCG00000013860	ENSSSCG00000013860	---	---
3	71666766	71667986	1220	---	DOK1	DOK1	---	DOK1	---	ENSSSCG00000008265	ENSSSCG00000008265	---	ENSSSCG00000008265
7	61979768	61980537	769	---	---	PEAK1	---	---	---	---	ENSSSCG00000001869	---	---
15	142088799	142090105	1306	---	IRS1	---	---	---	---	ENSSSCG00000025729	---	---	---
9	368807	369608	801	---	---	DENND5A	---	---	---	---	ENSSSCG00000014578	---	---
13	34980120	34981197	1077	LAMB2	---	LAMB2	---	---	ENSSSCG00000011377	---	ENSSSCG00000011377	---	---
3	119282218	119282972	754	---	SLC35F6	SLC35F6	---	---	---	ENSSSCG00000008562	ENSSSCG00000008562	---	---
3	11155148	11156401	1253	---	---	CLIP2	---	---	---	---	ENSSSCG00000007719	---	---
14	12904204	12905114	910	---	---	SCARA5	---	---	---	---	ENSSSCG00000009672	---	---
16	86762333	86763162	829	---	ENSSSCG00000017124	ENSSSCG00000017124	---	---	---	ENSSSCG00000017124	ENSSSCG00000017124	---	---
15	154612999	154614266	1267	---	---	RNPEPL1	---	RNPEPL1	---	---	ENSSSCG00000016367	---	ENSSSCG00000016367
14	48214784	48215616	832	---	TTC28	---	---	---	---	ENSSSCG00000009968	---	---	---
X	47998401	47999282	881	---	WDR45	WDR45	---	WDR45	---	ENSSSCG00000012290	ENSSSCG00000012290	---	ENSSSCG00000012290
8	350561	350942	381	---	---	LETM1	---	---	---	---	ENSSSCG00000008675	---	---
8	88556913	88558460	1547	---	OTUD4	OTUD4	---	---	---	ENSSSCG00000009042	ENSSSCG00000009042	---	---
12	54448186	54449571	1385	---	---	ENSSSCG00000017924	---	---	---	---	ENSSSCG00000017924	---	---
17	57362534	57363580	1046	---	DRK1	---	---	---	---	ENSSSCG00000007462	---	---	---
7	128851750	128852435	685	---	---	CDC42BPB	---	---	---	---	ENSSSCG00000002523	---	---
2	6413086	6413922	836	---	ATG2A	ATG2A	---	ATG2A	---	ENSSSCG00000023890	ENSSSCG00000023890	---	ENSSSCG00000023890
2	27784322	27785315	993	---	FJX1	FJX1	---	---	---	ENSSSCG00000025588	ENSSSCG00000025588	---	---
3	119030367	119031375	1008	---	EMILIN1	EMILIN1	---	EMILIN1	---	ENSSSCG00000008557	ENSSSCG00000008557	---	ENSSSCG00000008557
6	70577251	70578430	1179	---	ENSSSCG00000022946	ENSSSCG00000022946	---	ENSSSCG00000022946	---	ENSSSCG00000022946	ENSSSCG00000022946	---	ENSSSCG00000022946
2	66296089	66296903	814	---	GADD45GIP1	GADD45GIP1	---	GADD45GIP1	---	ENSSSCG00000013748	ENSSSCG00000013748	---	ENSSSCG00000013748
17	49451864	49454152	2288	---	EMILIN3	EMILIN3	---	---	---	ENSSSCG00000007358	ENSSSCG00000007358	---	---
3	1147034	1147991	957	---	MAFK	MAFK	---	---	---	ENSSSCG00000007559	ENSSSCG00000007559	---	---
1	184440189	184441530	1341	---	CORO2B	CORO2B	---	---	---	ENSSSCG00000004962	ENSSSCG00000004962	---	---
4	113587486	113588304	818	---	CH242-366F10.1	CH242-366F10.1	---	CH242-366F10.1	---	ENSSSCG00000006732	ENSSSCG00000006732	---	ENSSSCG00000006732
2	66505053	66506978	1925	JUNB	JUNB	JUNB	JUNB	JUNB	ENSSSCG00000013735	ENSSSCG00000013735	ENSSSCG00000013735	ENSSSCG00000013735	ENSSSCG00000013735
1	303244869	303245910	1041	LRRC8A	---	---	LRRC8A	---	ENSSSCG00000005664	---	---	ENSSSCG00000005664	---
6	83567196	83568229	1033	---	ZNF362	ZNF362	---	---	---	ENSSSCG00000029841	ENSSSCG00000029841	---	---
X	143182874	143183393	519	---	---	ENSSSCG00000012818	---	---	---	---	ENSSSCG00000012818	---	---
6	44644577	44645694	1117	---	ITPKC	ITPKC	---	---	---	ENSSSCG00000003000	ENSSSCG00000003000	---	---
7	4633442	4635498	2056	---	---	RREB1	---	---	---	---	ENSSSCG00000001021	---	---
5	72011057	72012845	1788	---	---	CECR2	---	---	---	---	ENSSSCG00000000766	---	---
3	24335230	24335766	536	---	POLR3E	POLR3E	---	---	---	ENSSSCG00000007840	ENSSSCG00000007840	---	---
2	71272303	71273276	973	---	ANGPTL4	ANGPTL4	---	ANGPTL4	---	ENSSSCG00000013599	ENSSSCG00000013599	---	ENSSSCG00000013599
14	122480065	122481011	946	FBXW4	---	FBXW4	FBXW4	---	ENSSSCG00000010566	---	ENSSSCG00000010566	ENSSSCG00000010566	---
6	50422767	50425840	3073	---	---	SCAF1	---	---	---	---	ENSSSCG00000003182	---	---
6	13360296	13361037	741	---	EXOSC6	EXOSC6	---	---	---	ENSSSCG00000002719	ENSSSCG00000002719	---	---
7	44081705	44082273	568	---	ENSSSCG00000001688	---	---	ENSSSCG00000001688	---	ENSSSCG00000001688	---	---	ENSSSCG00000001688
17	34441853	34442926	1073	---	---	GZF1	---	---	---	---	ENSSSCG00000007117	---	---
12	15217510	15218543	1033	---	MAP3K3	MAP3K3	---	MAP3K3	---	ENSSSCG00000024813	ENSSSCG00000024813	---	ENSSSCG00000024813
5	22751421	22753003	1582	DNAJC14	---	DNAJC14	DNAJC14	---	ENSSSCG00000000366	---	ENSSSCG00000000366	ENSSSCG00000000366	---
8	511521	512378	857	---	WHSC1	WHSC1	---	---	---	ENSSSCG00000008682	ENSSSCG00000008682	---	---
6	28169000	28170137	1137	---	---	IRX3	---	---	---	---	ENSSSCG00000002831	---	---
3	4263589	4265542	1953	---	FOXK1	FOXK1	---	---	---	ENSSSCG00000007576	ENSSSCG00000007576	---	---
9	51208955	51209965	1010	---	---	---	BCL9L	---	---	---	---	ENSSSCG00000015099	---
12	62667787	62669256	1469	---	ULK2	ULK2	---	ULK2	---	ENSSSCG00000018045	ENSSSCG00000018045	---	ENSSSCG00000018045
12	22572223	22573144	921	---	---	CASC3	---	---	---	---	ENSSSCG00000017477	---	---
15	147289240	147289704	464	---	---	GIGYF2	---	---	---	---	ENSSSCG00000022612	---	---
2	75730698	75731653	955	---	DOHH	DOHH	---	DOHH	---	ENSSSCG00000013478	ENSSSCG00000013478	---	ENSSSCG00000013478
7	34177200	34179233	2033	---	ZBTB22	ZBTB22	---	---	---	ENSSSCG00000001508	ENSSSCG00000001508	---	---
3	42237716	42238780	1064	---	SLC9A3R2	SLC9A3R2	---	SLC9A3R2	---	ENSSSCG00000008038	ENSSSCG00000008038	---	ENSSSCG00000008038
1	301573565	301574811	1246	ANGPTL2	---	ANGPTL2	ANGPTL2	---	ENSSSCG00000005608	---	ENSSSCG00000005608	ENSSSCG00000005608	---
14	1420990	1422888	1898	GADD45G	GADD45G	GADD45G	GADD45G	GADD45G	ENSSSCG00000009585	ENSSSCG00000009585	ENSSSCG00000009585	ENSSSCG00000009585	ENSSSCG00000009585
18	50061214	50063912	2698	HOXA5	HOXA6	HOXA6;HOXA5	HOXA5	---	ENSSSCG00000016703	ENSSSCG00000016702	ENSSSCG00000016702;ENSSSCG00000016703	ENSSSCG00000016703	---
1	303868889	303870300	1411	---	TOR1B	TOR1B	---	---	---	ENSSSCG00000005683	ENSSSCG00000005683	---	---
2	60640978	60642198	1220	---	SLC35E1	SLC35E1	---	---	---	ENSSSCG00000013861	ENSSSCG00000013861	---	---
7	106225923	106226641	718	---	---	CIPC	---	---	---	---	ENSSSCG00000029760	---	---
2	5471584	5472615	1031	---	---	SART1	---	---	---	---	ENSSSCG00000012963	---	---
9	3788569	3790291	1722	---	---	DCHS1	---	---	---	---	ENSSSCG00000029189	---	---
12	6256578	6257833	1255	---	CDR2L	CDR2L	---	---	---	ENSSSCG00000017218	ENSSSCG00000017218	---	---
GL893669.1	63712	64381	669	---	PAPD5	PAPD5	---	---	---	ENSSSCG00000030404	ENSSSCG00000030404	---	---
X	139090658	139092782	2124	---	ENSSSCG00000012732	ENSSSCG00000012732	---	---	---	ENSSSCG00000012732	ENSSSCG00000012732	---	---
9	13944563	13945336	773	---	---	GAB2	---	---	---	---	ENSSSCG00000014891	---	---
7	55390689	55391912	1223	---	MESDC2	MESDC2	---	---	---	ENSSSCG00000021587	ENSSSCG00000021587	---	---
15	155001470	155002142	672	---	---	MTERF4	---	---	---	---	ENSSSCG00000016380	---	---
6	13288715	13289631	916	---	ENSSSCG00000002721	ENSSSCG00000002721	---	---	---	ENSSSCG00000002721	ENSSSCG00000002721	---	---
7	33649811	33650552	741	---	---	DST	---	---	---	---	ENSSSCG00000001499	---	---
12	47450814	47452711	1897	---	---	NUFIP2	---	---	---	---	ENSSSCG00000017785	---	---
1	305503744	305504647	903	---	RAPGEF1	RAPGEF1	---	---	---	ENSSSCG00000005719	ENSSSCG00000005719	---	---
8	108193032	108194541	1509	SPRY1	SPRY1	SPRY1	SPRY1	SPRY1	ENSSSCG00000009083	ENSSSCG00000009083	ENSSSCG00000009083	ENSSSCG00000009083	ENSSSCG00000009083
6	65927911	65929306	1395	---	PLOD1	PLOD1	---	PLOD1	---	ENSSSCG00000003433	ENSSSCG00000003433	---	ENSSSCG00000003433
1	146065005	146066012	1007	---	C15orf52	C15orf52	---	---	---	ENSSSCG00000023975	ENSSSCG00000023975	---	---
GL892811.1	3106	3676	570	UPF2	---	UPF2	UPF2	---	ENSSSCG00000020909	---	ENSSSCG00000020909	ENSSSCG00000020909	---
13	216486462	216487386	924	---	WDR4	ENSSSCG00000026075;WDR4	---	WDR4	---	ENSSSCG00000023078	ENSSSCG00000026075;ENSSSCG00000023078	---	ENSSSCG00000023078
1	103945940	103946732	792	ENSSSCG00000025743	---	ENSSSCG00000025743	---	---	ENSSSCG00000025743	---	ENSSSCG00000025743	---	---
3	40962263	40963501	1238	---	LUC7L	LUC7L	---	---	---	ENSSSCG00000007979	ENSSSCG00000007979	---	---
1	307490675	307491427	752	---	---	BRD3	---	---	---	---	ENSSSCG00000005749	---	---
14	8694513	8695552	1039	---	SLC25A37	SLC25A37	---	---	---	ENSSSCG00000009641	ENSSSCG00000009641	---	---
8	82530072	82531009	937	SH3D19	---	SH3D19	SH3D19	---	ENSSSCG00000009018	---	ENSSSCG00000009018	ENSSSCG00000009018	---
5	72180248	72182213	1965	---	---	MICAL3	---	---	---	---	ENSSSCG00000000770	---	---
14	50308077	50308818	741	---	ENSSSCG00000009999	ENSSSCG00000009999	---	ENSSSCG00000009999	---	ENSSSCG00000009999	ENSSSCG00000009999	---	ENSSSCG00000009999
4	17146521	17147733	1212	---	ZHX2	---	---	---	---	ENSSSCG00000021586	---	---	---
9	4073419	4074590	1171	---	---	FAM160A2	---	---	---	---	ENSSSCG00000014632	---	---
13	31679641	31681268	1627	ENSSSCG00000011313	---	ENSSSCG00000011313	---	---	ENSSSCG00000011313	---	ENSSSCG00000011313	---	---
18	15097746	15098277	531	---	---	CALD1	---	---	---	---	ENSSSCG00000016535	---	---
2	149527914	149528676	762	ARAP3	---	ARAP3	ARAP3	---	ENSSSCG00000014391	---	ENSSSCG00000014391	ENSSSCG00000014391	---
2	17972802	17973578	776	---	ENSSSCG00000023974	ENSSSCG00000023974	---	---	---	ENSSSCG00000023974	ENSSSCG00000023974	---	---
14	86809624	86810575	951	DLG5	---	DLG5	DLG5	---	ENSSSCG00000026268	---	ENSSSCG00000026268	ENSSSCG00000026268	---
8	4456175	4457122	947	---	---	---	---	HTRA3	---	---	---	---	ENSSSCG00000008723
6	58302299	58302912	613	---	---	VWA1	---	---	---	---	ENSSSCG00000003344	---	---
10	33123208	33123822	614	---	ISCA1	ISCA1	---	ISCA1	---	ENSSSCG00000010953	ENSSSCG00000010953	---	ENSSSCG00000010953
17	12486922	12488914	1992	---	KAT6A	KAT6A	---	---	---	ENSSSCG00000007023	ENSSSCG00000007023	---	---
8	31052027	31052672	645	---	TBC1D1	TBC1D1	---	---	---	ENSSSCG00000008774	ENSSSCG00000008774	---	---
16	70114265	70115400	1135	---	RNF145	RNF145	---	---	---	ENSSSCG00000017043	ENSSSCG00000017043	---	---
9	39866945	39867710	765	---	MSANTD4	MSANTD4	---	---	---	ENSSSCG00000026833	ENSSSCG00000026833	---	---
14	80897877	80898241	364	---	ENSSSCG00000010283	ENSSSCG00000010283	---	ENSSSCG00000010283	---	ENSSSCG00000010283	ENSSSCG00000010283	---	ENSSSCG00000010283
2	78156217	78158302	2085	---	MBD3	MBD3	---	MBD3	---	ENSSSCG00000013435	ENSSSCG00000013435	---	ENSSSCG00000013435
17	36885859	36886789	930	---	ENSSSCG00000007161	ENSSSCG00000007161	---	---	---	ENSSSCG00000007161	ENSSSCG00000007161	---	---
2	7554638	7555436	798	---	C11orf95	C11orf95	---	---	---	ENSSSCG00000013053	ENSSSCG00000013053	---	---
18	18577308	18578655	1347	---	PODXL	PODXL	---	---	---	ENSSSCG00000016548	ENSSSCG00000016548	---	---
14	31116383	31117413	1030	RILPL1	---	RILPL1	---	---	ENSSSCG00000009773	---	ENSSSCG00000009773	---	---
6	44298622	44300024	1402	MAP3K10	---	MAP3K10	MAP3K10	---	ENSSSCG00000028036	---	ENSSSCG00000028036	ENSSSCG00000028036	---
9	133429305	133430393	1088	TOR1AIP1	TOR1AIP1	TOR1AIP1	---	---	ENSSSCG00000015530	ENSSSCG00000015530	ENSSSCG00000015530	---	---
14	99353981	99354874	893	C10orf10	C10orf10	C10orf10	---	---	ENSSSCG00000022256	ENSSSCG00000022256	ENSSSCG00000022256	---	---
17	29497022	29499367	2345	RRBP1	---	RRBP1	---	---	ENSSSCG00000024692	---	ENSSSCG00000024692	---	---
3	140441990	140442531	541	---	ENSSSCG00000025305	ENSSSCG00000025305	---	---	---	ENSSSCG00000025305	ENSSSCG00000025305	---	---
7	66528892	66531204	2312	CLEC14A	CLEC14A	CLEC14A	CLEC14A	---	ENSSSCG00000023760	ENSSSCG00000023760	ENSSSCG00000023760	ENSSSCG00000023760	---
1	308852975	308853675	700	---	CAMSAP1	CAMSAP1	---	---	---	ENSSSCG00000005753	ENSSSCG00000005753	---	---
18	15095070	15095548	478	---	---	CALD1	---	---	---	---	ENSSSCG00000016535	---	---
18	6445424	6446834	1410	---	AGAP3	AGAP3	---	AGAP3	---	ENSSSCG00000025610	ENSSSCG00000025610	---	ENSSSCG00000025610
3	25968162	25968942	780	DCUN1D3	---	DCUN1D3	DCUN1D3	---	ENSSSCG00000007854	---	ENSSSCG00000007854	ENSSSCG00000007854	---
2	75246945	75247906	961	---	PIAS4	PIAS4	---	PIAS4	---	ENSSSCG00000022066	ENSSSCG00000022066	---	ENSSSCG00000022066
2	5125724	5126465	741	BRMS1	---	BRMS1	BRMS1	---	ENSSSCG00000012939	---	ENSSSCG00000012939	ENSSSCG00000012939	---
9	51185099	51189006	3907	---	---	BCL9L	---	---	---	---	ENSSSCG00000015099	---	---
X	131904384	131905230	846	---	---	---	---	LDOC1	---	---	---	---	ENSSSCG00000012718
9	742795	744228	1433	---	---	ST5	---	---	---	---	ENSSSCG00000014568	---	---
12	38332109	38333074	965	---	---	TBX2	---	---	---	---	ENSSSCG00000027060	---	---
GL896420.2	5296	6817	1521	---	ENSSSCG00000021541	ENSSSCG00000021541	---	---	---	ENSSSCG00000021541	ENSSSCG00000021541	---	---
7	12713051	12713499	448	MYLIP	---	MYLIP	MYLIP	---	ENSSSCG00000001063	---	ENSSSCG00000001063	ENSSSCG00000001063	---
12	8031392	8032399	1007	---	---	COG1	---	---	---	---	ENSSSCG00000017248	---	---
1	17317050	17322261	5211	---	---	AKAP12	---	---	---	---	ENSSSCG00000004091	---	---
14	42688168	42689110	942	---	RAB35	RAB35	---	---	---	ENSSSCG00000009897	ENSSSCG00000009897	---	---
6	4402239	4403200	961	---	USP10	USP10	---	---	---	ENSSSCG00000025959	ENSSSCG00000025959	---	---
12	23282868	23283889	1021	CDK12	---	CDK12	---	---	ENSSSCG00000017504	---	ENSSSCG00000017504	---	---
JH118657.1	6246	6670	424	---	ENSSSCG00000023901	---	---	---	---	ENSSSCG00000023901	---	---	---
9	70896709	70897469	760	---	---	ZC3H11A	---	---	---	---	ENSSSCG00000028035	---	---
GL895967.2	58421	59273	852	---	ISG15	ISG15	ISG15	ISG15	---	ENSSSCG00000027982	ENSSSCG00000027982	ENSSSCG00000027982	ENSSSCG00000027982
14	13662510	13663346	836	---	---	EXTL3	---	---	---	---	ENSSSCG00000009680	---	---
1	176608397	176609245	848	---	---	TNFRSF11A	---	---	---	---	ENSSSCG00000004898	---	---
8	141044792	141045667	875	---	---	ENSSSCG00000009224	---	---	---	---	ENSSSCG00000009224	---	---
5	7513055	7513770	715	---	---	---	---	ANKRD54	---	---	---	---	ENSSSCG00000000120
14	55048616	55049619	1003	---	---	ARVCF	---	---	---	---	ENSSSCG00000010133	---	---
15	92420986	92421713	727	---	---	HNRNPA3	---	---	---	---	ENSSSCG00000015988	---	---
2	6869767	6870519	752	---	ESRRA	ESRRA	---	---	---	ENSSSCG00000013028	ENSSSCG00000013028	---	---
X	143216228	143217039	811	---	ENSSSCG00000012818	---	---	---	---	ENSSSCG00000012818	---	---	---
1	120239659	120240258	599	TPM1	---	TPM1	TPM1	---	ENSSSCG00000004570	---	ENSSSCG00000004570	ENSSSCG00000004570	---
13	108775710	108776369	659	---	---	ENSSSCG00000021430	ENSSSCG00000021430	---	---	---	ENSSSCG00000021430	ENSSSCG00000021430	---
2	149690724	149693055	2331	---	---	PCDH1	---	---	---	---	ENSSSCG00000022289	---	---
18	15114089	15114511	422	---	---	CALD1	---	---	---	---	ENSSSCG00000016535	---	---
6	91933950	91934628	678	---	---	ENSSSCG00000003679	---	---	---	---	ENSSSCG00000003679	---	---
9	11824485	11825118	633	---	C11orf30	C11orf30	---	---	---	ENSSSCG00000014868	ENSSSCG00000014868	---	---
2	5767538	5768465	927	---	---	ENSSSCG00000012982	---	---	---	---	ENSSSCG00000012982	---	---
7	81324031	81325189	1158	---	ACIN1	ACIN1	---	ACIN1	---	ENSSSCG00000002034	ENSSSCG00000002034	---	ENSSSCG00000002034
3	18139676	18140343	667	---	---	ENSSSCG00000007789	---	---	---	---	ENSSSCG00000007789	---	---
3	41736794	41737987	1193	---	---	CRAMP1L	---	---	---	---	ENSSSCG00000008026	---	---
6	64803863	64804943	1080	---	PEX14	PEX14	---	PEX14	---	ENSSSCG00000003405	ENSSSCG00000003405	---	ENSSSCG00000003405
GL892628.1	24934	25925	991	---	---	TRIP12	---	---	---	---	ENSSSCG00000024373	---	---
12	35389951	35390345	394	---	---	---	DYNLL2	---	---	---	---	ENSSSCG00000020962	---
14	53136371	53137227	856	---	---	ENSSSCG00000010062	---	---	---	---	ENSSSCG00000010062	---	---
4	107518379	107519115	736	---	---	SETDB1	---	---	---	---	ENSSSCG00000006645	---	---
15	151502047	151502958	911	---	---	COL6A3	---	---	---	---	ENSSSCG00000027331	---	---
12	45979739	45980941	1202	---	KSR1	KSR1	---	---	---	ENSSSCG00000017753	ENSSSCG00000017753	---	---
7	64353028	64354331	1303	---	C15orf59	C15orf59	---	C15orf59	---	ENSSSCG00000001916	ENSSSCG00000001916	---	ENSSSCG00000001916
2	3945687	3946577	890	---	ENSSSCG00000012916	ENSSSCG00000012916	---	---	---	ENSSSCG00000012916	ENSSSCG00000012916	---	---
3	43475834	43476584	750	---	---	---	---	ENSSSCG00000028549	---	---	---	---	ENSSSCG00000028549
5	67076694	67078266	1572	---	---	VWF	---	---	---	---	ENSSSCG00000000712	---	---
14	140502024	140502553	529	---	---	EIF3A	---	---	---	---	ENSSSCG00000010679	---	---
14	145833166	145834197	1031	ZRANB1	---	ZRANB1	ZRANB1	---	ENSSSCG00000010738	---	ENSSSCG00000010738	ENSSSCG00000010738	---
8	40288758	40289942	1184	SLAIN2	---	SLAIN2	SLAIN2	---	ENSSSCG00000008821	---	ENSSSCG00000008821	ENSSSCG00000008821	---
9	117341778	117342987	1209	---	---	CCDC71L	---	---	---	---	ENSSSCG00000015436	---	---
9	49738007	49738869	862	BACE1	---	BACE1	BACE1	---	ENSSSCG00000015079	---	ENSSSCG00000015079	ENSSSCG00000015079	---
14	124402587	124406428	3841	---	SH3PXD2A	SH3PXD2A	---	---	---	ENSSSCG00000010604	ENSSSCG00000010604	---	---
6	48445819	48446422	603	---	---	CCDC9	---	---	---	---	ENSSSCG00000024240	---	---
3	62238342	62239022	680	---	ENSSSCG00000021537	ENSSSCG00000021537	---	---	---	ENSSSCG00000021537	ENSSSCG00000021537	---	---
13	212085596	212087419	1823	---	ERG	ERG	---	ERG	---	ENSSSCG00000022318	ENSSSCG00000022318	---	ENSSSCG00000022318
2	2785156	2785756	600	---	MRPL21	MRPL21	---	MRPL21	---	ENSSSCG00000012879	ENSSSCG00000012879	---	ENSSSCG00000012879
6	96253303	96254020	717	---	TGIF1	TGIF1	---	---	---	ENSSSCG00000024174	ENSSSCG00000024174	---	---
13	105445604	105446652	1048	---	PTX3	PTX3	---	PTX3	---	ENSSSCG00000011727	ENSSSCG00000011727	---	ENSSSCG00000011727
7	80963021	80963967	946	---	PPP1R3E	PPP1R3E	---	---	---	ENSSSCG00000002021	ENSSSCG00000002021	---	---
1	143572680	143573769	1089	---	---	ENSSSCG00000004720	---	---	---	---	ENSSSCG00000004720	---	---
3	40478504	40480293	1789	---	ZNF205	ZNF205	---	---	---	ENSSSCG00000029375	ENSSSCG00000029375	---	---
3	118705948	118706274	326	---	---	PPM1G	---	---	---	---	ENSSSCG00000027135	---	---
16	55441330	55441902	572	---	BNIP1	BNIP1	---	BNIP1	---	ENSSSCG00000016985	ENSSSCG00000016985	---	ENSSSCG00000016985
9	21863562	21865183	1621	CREBZF	CREBZF	CREBZF	---	---	ENSSSCG00000014907	ENSSSCG00000014907	ENSSSCG00000014907	---	---
8	91990858	91991770	912	ENSSSCG00000009057	ENSSSCG00000009057	ENSSSCG00000009057	---	---	ENSSSCG00000009057	ENSSSCG00000009057	ENSSSCG00000009057	---	---
GL892292.1	10207	11028	821	---	SIRT7	SIRT7	---	---	---	ENSSSCG00000021810	ENSSSCG00000021810	---	---
11	21824803	21825537	734	---	---	ZC3H13	---	---	---	---	ENSSSCG00000009414	---	---
2	70335355	70335811	456	---	---	PRKCSH	---	---	---	---	ENSSSCG00000013627	---	---
13	216928288	216929458	1170	---	ENSSSCG00000025525	ENSSSCG00000025525	---	---	---	ENSSSCG00000025525	ENSSSCG00000025525	---	---
3	41986581	41987295	714	---	TSR3	TSR3	---	TSR3	---	ENSSSCG00000008030	ENSSSCG00000008030	---	ENSSSCG00000008030
14	32288251	32289094	843	---	MLXIP	MLXIP	---	MLXIP	---	ENSSSCG00000009794	ENSSSCG00000009794	---	ENSSSCG00000009794
6	43864383	43864936	553	SUPT5H	---	SUPT5H	SUPT5H	---	ENSSSCG00000023556	---	ENSSSCG00000023556	ENSSSCG00000023556	---
X	143613368	143614412	1044	---	---	FAM50A	---	---	---	---	ENSSSCG00000025303	---	---
18	1747409	1748631	1222	NOM1	---	NOM1	---	---	ENSSSCG00000016411	---	ENSSSCG00000016411	---	---
10	16934144	16934812	668	---	CDC42BPA	CDC42BPA	---	---	---	ENSSSCG00000010862	ENSSSCG00000010862	---	---
GL892775.1	25919	26935	1016	---	2016-03-09	2016-03-09	---	---	---	ENSSSCG00000026503	ENSSSCG00000026503	---	---
12	15105091	15106202	1111	---	DDX42	DDX42	---	---	---	ENSSSCG00000017289	ENSSSCG00000017289	---	---
5	92232632	92233466	834	---	ENSSSCG00000000900	ENSSSCG00000000900	---	---	---	ENSSSCG00000000900	ENSSSCG00000000900	---	---
13	35429808	35430363	555	---	GMPPB	GMPPB	---	GMPPB	---	ENSSSCG00000011389	ENSSSCG00000011389	---	ENSSSCG00000011389
1	301869170	301870081	911	---	---	ZNF79	---	---	---	---	ENSSSCG00000005611	---	---
12	25383074	25383798	724	---	ABI3	ABI3	---	ABI3	---	ENSSSCG00000027677	ENSSSCG00000027677	---	ENSSSCG00000027677
12	49731479	49732860	1381	---	SCARF1	SCARF1	---	---	---	ENSSSCG00000024071	ENSSSCG00000024071	---	---
3	57537042	57537461	419	---	---	EIF5B	---	---	---	---	ENSSSCG00000008180	---	---
5	9079665	9080733	1068	---	---	MYH9	---	---	---	---	ENSSSCG00000000145	---	---
3	59513703	59514878	1175	---	CNNM4	CNNM4	---	---	---	ENSSSCG00000008202	ENSSSCG00000008202	---	---
7	3154886	3155515	629	---	PPP1R3G	---	---	---	---	ENSSSCG00000000997	---	---	---
2	66210132	66211954	1822	IER2	IER2	IER2	---	---	ENSSSCG00000013753	ENSSSCG00000013753	ENSSSCG00000013753	---	---
3	18304773	18306083	1310	ZNF768	---	ZNF768	---	---	ENSSSCG00000023349	---	ENSSSCG00000023349	---	---
4	434515	436132	1617	---	---	CYHR1	---	---	---	---	ENSSSCG00000027076	---	---
6	72940806	72942822	2016	---	MUL1	MUL1	---	MUL1	---	ENSSSCG00000028045	ENSSSCG00000028045	---	ENSSSCG00000028045
7	119527587	119528957	1370	---	---	CCDC88C	---	---	---	---	ENSSSCG00000002440	---	---
1	286780770	286782330	1560	---	---	TNC	---	---	---	---	ENSSSCG00000005494	---	---
6	79917124	79918489	1365	---	TMEM200B	TMEM200B	---	---	---	ENSSSCG00000003587	ENSSSCG00000003587	---	---
5	81697149	81698213	1064	---	ASB8	ASB8	---	---	---	ENSSSCG00000021024	ENSSSCG00000021024	---	---
3	4569309	4569666	357	---	---	---	TNRC18	---	---	---	---	ENSSSCG00000022553	---
7	94575610	94576215	605	---	---	---	---	AKAP13	---	---	---	---	ENSSSCG00000002259
7	43471620	43472535	915	---	CNPY3	CNPY3	---	CNPY3	---	ENSSSCG00000001651	ENSSSCG00000001651	---	ENSSSCG00000001651
4	102867624	102868200	576	---	RIT1	RIT1	---	---	---	ENSSSCG00000023991	ENSSSCG00000023991	---	---
1	250029766	250031479	1713	KLF9	---	KLF9	KLF9	---	ENSSSCG00000021646	---	ENSSSCG00000021646	ENSSSCG00000021646	---
2	4028514	4029591	1077	---	---	KDM2A	---	---	---	---	ENSSSCG00000029637	---	---
18	15102453	15103126	673	---	---	CALD1	---	---	---	---	ENSSSCG00000016535	---	---
14	140504586	140505530	944	---	---	EIF3A	---	---	---	---	ENSSSCG00000010679	---	---
2	71310489	71312175	1686	---	---	KANK3	---	---	---	---	ENSSSCG00000013598	---	---
15	55061048	55062294	1246	---	---	TACC1	---	---	---	---	ENSSSCG00000015814	---	---
6	44457442	44458390	948	SERTAD3	SERTAD3	SERTAD3	SERTAD3	---	ENSSSCG00000025448	ENSSSCG00000025448	ENSSSCG00000025448	ENSSSCG00000025448	---
8	11018171	11019154	983	---	TAPT1	TAPT1	---	---	---	ENSSSCG00000021828	ENSSSCG00000021828	---	---
1	308859339	308862033	2694	---	---	CAMSAP1	---	---	---	---	ENSSSCG00000005753	---	---
2	268661	269662	1001	---	DEAF1	DEAF1	---	DEAF1	---	ENSSSCG00000012850	ENSSSCG00000012850	---	ENSSSCG00000012850
17	64960825	64961525	700	---	RNPC1	---	---	---	---	ENSSSCG00000007504	---	---	---
3	112947194	112948315	1121	---	FAM98A	FAM98A	---	---	---	ENSSSCG00000008508	ENSSSCG00000008508	---	---
12	62501896	62503953	2057	---	ENSSSCG00000023747	ENSSSCG00000023747	---	---	---	ENSSSCG00000023747	ENSSSCG00000023747	---	---
12	41257926	41258896	970	---	---	TAF15	---	---	---	---	ENSSSCG00000017707	---	---
7	94577164	94577775	611	---	---	---	---	AKAP13	---	---	---	---	ENSSSCG00000002259
1	176408779	176410045	1266	---	---	ZCCHC2	---	---	---	---	ENSSSCG00000004897	---	---
14	50053182	50054834	1652	---	---	MTMR3	---	---	---	---	ENSSSCG00000009994	---	---
GL893320.2	71018	71656	638	---	---	ENSSSCG00000016333	---	---	---	---	ENSSSCG00000016333	---	---
15	28042073	28043039	966	---	EN1	EN1	---	---	---	ENSSSCG00000015715	ENSSSCG00000015715	---	---
8	140988210	140989056	846	---	---	ENSSSCG00000023593	ENSSSCG00000023593	---	---	---	ENSSSCG00000023593	ENSSSCG00000023593	---
2	148315076	148315802	726	---	---	WDR55	---	---	---	---	ENSSSCG00000014372	---	---
12	56822435	56823830	1395	UNC-6	UNC-6	UNC-6	---	---	ENSSSCG00000017993	ENSSSCG00000017993	ENSSSCG00000017993	---	---
2	125468360	125470017	1657	---	SEMA6A	SEMA6A	---	---	---	ENSSSCG00000014224	ENSSSCG00000014224	---	---
9	50880372	50881136	764	---	KMT2A	KMT2A	---	---	---	ENSSSCG00000023324	ENSSSCG00000023324	---	---
3	62024190	62025756	1566	ATOH8	---	ATOH8	ATOH8	---	ENSSSCG00000008230	---	ENSSSCG00000008230	ENSSSCG00000008230	---
14	24854827	24855728	901	---	---	PUS1	---	---	---	---	ENSSSCG00000009741	---	---
6	4160956	4161848	892	---	KIAA0513	KIAA0513	---	---	---	ENSSSCG00000002666	ENSSSCG00000002666	---	---
6	46192389	46194138	1749	---	IRGQ	IRGQ	---	---	---	ENSSSCG00000030637	ENSSSCG00000030637	---	---
7	129597388	129598849	1461	---	---	WDR20	---	---	---	---	ENSSSCG00000002533	---	---
7	27857742	27858549	807	---	NEU1	NEU1	---	---	---	ENSSSCG00000001418	ENSSSCG00000001418	---	---
7	34182656	34183547	891	---	---	DAXX	---	---	---	---	ENSSSCG00000001509	---	---
6	121954226	121955741	1515	---	ADGRL2	ADGRL2	---	---	---	ENSSSCG00000003761	ENSSSCG00000003761	---	---
4	750426	751427	1001	---	MAF1	MAF1	---	MAF1	---	ENSSSCG00000005915	ENSSSCG00000005915	---	ENSSSCG00000005915
1	2734476	2735868	1392	---	---	MLLT4	---	---	---	---	ENSSSCG00000004018	---	---
6	54414012	54414656	644	---	---	PPP6R1	---	---	---	---	ENSSSCG00000003301	---	---
5	19158839	19159479	640	---	TARBP2	TARBP2	---	TARBP2	---	ENSSSCG00000000276	ENSSSCG00000000276	---	ENSSSCG00000000276
14	145881147	145882295	1148	---	CTBP2	CTBP2	---	CTBP2	---	ENSSSCG00000010739	ENSSSCG00000010739	---	ENSSSCG00000010739
14	50582525	50583124	599	---	---	ENSSSCG00000010010	---	---	---	---	ENSSSCG00000010010	---	---
2	142441448	142443055	1607	---	JADE2	JADE2	---	---	---	ENSSSCG00000014303	ENSSSCG00000014303	---	---
7	61960288	61961556	1268	---	PEAK1	---	---	---	---	ENSSSCG00000001869	---	---	---
10	19918327	19919535	1208	HNRNPU	---	HNRNPU	HNRNPU	---	ENSSSCG00000010877	---	ENSSSCG00000010877	ENSSSCG00000010877	---
1	24927580	24928649	1069	---	HIVEP2	HIVEP2	---	---	---	ENSSSCG00000004138	ENSSSCG00000004138	---	---
13	141266824	141267431	607	---	---	---	FAM43A	---	---	---	---	ENSSSCG00000011828	---
3	77094225	77095128	903	---	ARHGAP25	ARHGAP25	---	---	---	ENSSSCG00000008344	ENSSSCG00000008344	---	---
6	71839735	71840571	836	---	PQLC2	PQLC2	---	PQLC2	---	ENSSSCG00000003492	ENSSSCG00000003492	---	ENSSSCG00000003492
1	301922032	301923150	1118	---	FAM129B	FAM129B	---	---	---	ENSSSCG00000005614	ENSSSCG00000005614	---	---
3	139935429	139936104	675	---	---	---	ENSSSCG00000017939	---	---	---	---	ENSSSCG00000017939	---
GL896208.1	56023	57061	1038	---	---	ENSSSCG00000021269	---	---	---	---	ENSSSCG00000021269	---	---
12	23275235	23276138	903	---	---	CDK12	---	---	---	---	ENSSSCG00000017504	---	---
1	311558813	311559934	1121	---	---	ENSSSCG00000005787	---	---	---	---	ENSSSCG00000005787	---	---
15	63429609	63430655	1046	---	PPP1R3B	PPP1R3B	---	---	---	ENSSSCG00000022797	ENSSSCG00000022797	---	---
4	111922534	111923169	635	---	ENSSSCG00000027153	ENSSSCG00000027153	---	---	---	ENSSSCG00000027153	ENSSSCG00000027153	---	---
3	38662281	38664061	1780	---	GLYR1	GLYR1	---	---	---	ENSSSCG00000007931	ENSSSCG00000007931	---	---
17	66511059	66512633	1574	---	TH1L;CTSZ	TH1L;CTSZ	---	TH1L;CTSZ	---	ENSSSCG00000007521;ENSSSCG00000007522	ENSSSCG00000007521;ENSSSCG00000007522	---	ENSSSCG00000007521;ENSSSCG00000007522
12	5015496	5016597	1101	---	UBE2O	UBE2O	---	---	---	ENSSSCG00000029901	ENSSSCG00000029901	---	---
8	1200564	1201485	921	---	SH3BP2	SH3BP2	---	SH3BP2	---	ENSSSCG00000022004	ENSSSCG00000022004	---	ENSSSCG00000022004
13	218088314	218088978	664	---	ENSSSCG00000028846	ENSSSCG00000028846	---	ENSSSCG00000028846	---	ENSSSCG00000028846	ENSSSCG00000028846	---	ENSSSCG00000028846
4	121096607	121097662	1055	---	---	ATXN7L2	---	---	---	---	ENSSSCG00000006828	---	---
1	186790568	186791344	776	---	LARP6	LARP6	---	---	---	ENSSSCG00000004974	ENSSSCG00000004974	---	---
13	75873781	75874838	1057	---	ENSSSCG00000024453	ENSSSCG00000024453	---	ENSSSCG00000024453	---	ENSSSCG00000024453	ENSSSCG00000024453	---	ENSSSCG00000024453
3	140564617	140565271	654	TRAPPC12	---	TRAPPC12	---	---	ENSSSCG00000024665	---	ENSSSCG00000024665	---	---
GL896211.1	12081	13049	968	---	---	CCDC127	---	---	---	---	ENSSSCG00000029086	---	---
16	74333420	74333779	359	---	---	LARP1	---	---	---	---	ENSSSCG00000017069	---	---
6	2079333	2080281	948	---	FBXO31	FBXO31	---	---	---	ENSSSCG00000002654	ENSSSCG00000002654	---	---
6	12246398	12247505	1107	---	BCAR1	BCAR1	---	---	---	ENSSSCG00000028878	ENSSSCG00000028878	---	---
5	66732779	66733895	1116	---	LTBR	LTBR	---	LTBR	---	ENSSSCG00000000706	ENSSSCG00000000706	---	ENSSSCG00000000706
5	71087293	71087923	630	---	ENSSSCG00000000759	ENSSSCG00000000759	---	---	---	ENSSSCG00000000759	ENSSSCG00000000759	---	---
10	45418323	45422164	3841	---	---	KIAA1462	---	---	---	---	ENSSSCG00000011020	---	---
3	135120472	135121417	945	---	ENSSSCG00000008641	ENSSSCG00000008641	---	---	---	ENSSSCG00000008641	ENSSSCG00000008641	---	---
7	55432654	55433855	1201	---	---	MESDC1	---	---	---	---	ENSSSCG00000001785	---	---
6	40615527	40616825	1298	---	---	KMT2B	---	---	---	---	ENSSSCG00000002895	---	---
2	66393650	66393979	329	---	---	ENSSSCG00000013742	---	---	---	---	ENSSSCG00000013742	---	---
1	187975601	187976314	713	---	ENSSSCG00000020940	ENSSSCG00000020940	---	---	---	ENSSSCG00000020940	ENSSSCG00000020940	---	---
6	43045423	43046306	883	ACTN4	---	ACTN4	ACTN4	---	ENSSSCG00000002965	---	ENSSSCG00000002965	ENSSSCG00000002965	---
7	2977497	2978357	860	---	---	---	ENSSSCG00000000999	---	---	---	---	ENSSSCG00000000999	---
4	30215166	30215827	661	---	---	SYBU	---	---	---	---	ENSSSCG00000006023	---	---
2	65683155	65684027	872	---	CCDC130	CCDC130	---	---	---	ENSSSCG00000013755	ENSSSCG00000013755	---	---
4	82714103	82714901	798	---	LYN	LYN	---	---	---	ENSSSCG00000006250	ENSSSCG00000006250	---	---
6	62045347	62046245	898	---	GPR153	HES3	---	---	---	ENSSSCG00000003371	ENSSSCG00000003370	---	---
17	53886776	53887360	584	---	---	NCOA5	---	---	---	---	ENSSSCG00000007438	---	---
6	16181488	16182187	699	---	NOB1	NOB1	---	NOB1	---	ENSSSCG00000002753	ENSSSCG00000002753	---	ENSSSCG00000002753
GL894417.1	28852	29721	869	---	---	TAOK2	---	---	---	---	ENSSSCG00000028291	---	---
13	51687213	51688280	1067	---	MAGI1	MAGI1	---	---	---	ENSSSCG00000011497	ENSSSCG00000011497	---	---
GL895305.2	25311	26109	798	---	---	ENSSSCG00000022176	---	---	---	---	ENSSSCG00000022176	---	---
9	136667713	136669219	1506	LAMC1	---	LAMC1	LAMC1	---	ENSSSCG00000015555	---	ENSSSCG00000015555	ENSSSCG00000015555	---
13	78358131	78359544	1413	ENSSSCG00000011609	---	ENSSSCG00000011609	---	---	ENSSSCG00000011609	---	ENSSSCG00000011609	---	---
11	81634888	81635614	726	---	---	ARGLU1	---	---	---	---	ENSSSCG00000009536	---	---
12	19168941	19170300	1359	---	---	ENSSSCG00000017354	---	---	---	---	ENSSSCG00000017354	---	---
17	14657807	14659245	1438	PRP	PRP	PRP	PRP	---	ENSSSCG00000007039	ENSSSCG00000007039	ENSSSCG00000007039	ENSSSCG00000007039	---
4	142666044	142667071	1027	ZNHIT6	---	ZNHIT6	ZNHIT6	---	ENSSSCG00000006939	---	ENSSSCG00000006939	ENSSSCG00000006939	---
9	125471473	125472366	893	---	---	PRRC2C	---	---	---	---	ENSSSCG00000015480	---	---
7	10817461	10818788	1327	---	CD83	CD83	---	CD83	---	ENSSSCG00000021576	ENSSSCG00000021576	---	ENSSSCG00000021576
14	80773425	80774830	1405	---	CHST3	CHST3	---	---	---	ENSSSCG00000023662	ENSSSCG00000023662	---	---
1	84047430	84049192	1762	---	FOXO3A	FOXO3A	---	FOXO3A	---	ENSSSCG00000004387	ENSSSCG00000004387	---	ENSSSCG00000004387
17	39273491	39274172	681	---	TCF15	TCF15	---	---	---	ENSSSCG00000007202	ENSSSCG00000007202	---	---
12	63131713	63133508	1795	---	MED9	MED9	---	RASD1;MED9	---	ENSSSCG00000018053	ENSSSCG00000018053	---	ENSSSCG00000029333;ENSSSCG00000018053
1	159484605	159485661	1056	KLF13	---	KLF13	KLF13	---	ENSSSCG00000026006	---	ENSSSCG00000026006	ENSSSCG00000026006	---
14	82626717	82627531	814	---	---	FUT11	---	---	---	---	ENSSSCG00000010307	---	---
GL893376.1	29588	31172	1584	---	TMEM175	TMEM175	---	---	---	ENSSSCG00000024324	ENSSSCG00000024324	---	---
9	14328850	14329707	857	---	ENSSSCG00000014894	ENSSSCG00000014894	---	---	---	ENSSSCG00000014894	ENSSSCG00000014894	---	---
4	107131043	107132187	1144	PI4KB	---	PI4KB	---	---	ENSSSCG00000006626	---	ENSSSCG00000006626	---	---
14	122687673	122688551	878	---	---	MGEA5	---	---	---	---	ENSSSCG00000010569	---	---
14	34656701	34657359	658	---	SH2B3	SH2B3	---	---	---	ENSSSCG00000009833	ENSSSCG00000009833	---	---
1	303696889	303698121	1232	---	ASB6	ASB6	---	ASB6	---	ENSSSCG00000005679	ENSSSCG00000005679	---	ENSSSCG00000005679
6	91881344	91882080	736	---	---	RALBP1	---	---	---	---	ENSSSCG00000003680	---	---
3	41464778	41466248	1470	---	RPUSD1	RPUSD1	---	---	---	ENSSSCG00000008000	ENSSSCG00000008000	---	---
3	4289107	4290034	927	---	AP5Z1	AP5Z1	---	---	---	ENSSSCG00000007577	ENSSSCG00000007577	---	---
6	50024136	50025496	1360	---	SNRNP70	SNRNP70	---	---	---	ENSSSCG00000023792	ENSSSCG00000023792	---	---
GL894083.2	22195	24060	1865	ST3GAL2	---	ST3GAL2	ST3GAL2	---	ENSSSCG00000025089	---	ENSSSCG00000025089	ENSSSCG00000025089	---
9	146264486	146265703	1217	C1orf74	C1orf74	C1orf74	C1orf74	C1orf74	ENSSSCG00000015613	ENSSSCG00000015613	ENSSSCG00000015613	ENSSSCG00000015613	ENSSSCG00000015613
14	32684449	32685876	1427	---	---	SETD1B	---	---	---	---	ENSSSCG00000009806	---	---
6	758553	759193	640	---	---	ANKRD11	ANKRD11	---	---	---	ENSSSCG00000022410	ENSSSCG00000022410	---
14	123764196	123766141	1945	---	WBP1L	WBP1L	---	---	---	ENSSSCG00000029594	ENSSSCG00000029594	---	---
16	74618495	74619367	872	SAP30L	---	SAP30L	---	---	ENSSSCG00000017071	---	ENSSSCG00000017071	---	---
12	18552138	18554386	2248	---	---	---	---	NMT1	---	---	---	---	ENSSSCG00000017339
8	103049951	103051142	1191	---	JADE1	JADE1	---	---	---	ENSSSCG00000009071	ENSSSCG00000009071	---	---
1	279058670	279060267	1597	KLF4	---	KLF4	---	---	ENSSSCG00000005437	---	ENSSSCG00000005437	---	---
3	42609896	42610809	913	ENSSSCG00000022316	---	ENSSSCG00000022316	---	---	ENSSSCG00000022316	---	ENSSSCG00000022316	---	---
10	56090763	56092663	1900	---	---	ARHGAP21	---	---	---	---	ENSSSCG00000011074	---	---
GL893223.2	39143	39682	539	---	---	PHLDB1	---	---	---	---	ENSSSCG00000024578	---	---
14	54464898	54465533	635	---	---	SCARF2	---	---	---	---	ENSSSCG00000010109	---	---
4	91001325	91001990	665	---	RCSD1	RCSD1	---	---	---	ENSSSCG00000006307	ENSSSCG00000006307	---	---
4	107932157	107932850	693	---	RPRD2	---	---	---	---	ENSSSCG00000030291	---	---	---
15	121840605	121841209	604	---	KLF7	KLF7	---	---	---	ENSSSCG00000029998	ENSSSCG00000029998	---	---
4	116706057	116706676	619	---	---	OLFML3	---	---	---	---	ENSSSCG00000006759	---	---
17	12496297	12497140	843	---	---	KAT6A	---	---	---	---	ENSSSCG00000007023	---	---
11	21832440	21833131	691	---	---	ZC3H13	---	---	---	---	ENSSSCG00000009414	---	---
4	91907316	91908533	1217	---	---	POGK	---	---	---	---	ENSSSCG00000006319	---	---
10	33039443	33040167	724	ZCCHC6	---	ZCCHC6	ZCCHC6	---	ENSSSCG00000010952	---	ENSSSCG00000010952	ENSSSCG00000010952	---
X	122263754	122264479	725	---	---	ENSSSCG00000012654	---	---	---	---	ENSSSCG00000012654	---	---
GL895364.2	17477	18050	573	---	---	DDX23	---	---	---	---	ENSSSCG00000027789	---	---
12	6452547	6453408	861	---	NAT9	NAT9	---	NAT9	---	ENSSSCG00000017231	ENSSSCG00000017231	---	ENSSSCG00000017231
2	5516549	5518154	1605	C11orf68	C11orf68	C11orf68	C11orf68	C11orf68	ENSSSCG00000012966	ENSSSCG00000012966	ENSSSCG00000012966	ENSSSCG00000012966	ENSSSCG00000012966
4	828679	829481	802	---	EXOSC4	EXOSC4	---	---	---	ENSSSCG00000005925	ENSSSCG00000005925	---	---
14	123491622	123493421	1799	TRIM8	---	TRIM8	TRIM8	---	ENSSSCG00000010587	---	ENSSSCG00000010587	ENSSSCG00000010587	---
6	13507247	13508589	1342	---	MTSS1L	MTSS1L	---	MTSS1L	---	ENSSSCG00000002726	ENSSSCG00000002726	---	ENSSSCG00000002726
7	91859943	91861540	1597	---	RGMA	RGMA	---	---	---	ENSSSCG00000002267	ENSSSCG00000002267	---	---
1	231964071	231964696	625	---	---	NFIB	---	---	---	---	ENSSSCG00000005190	---	---
12	40895886	40896911	1025	---	ENSSSCG00000025952	ENSSSCG00000025952	---	ENSSSCG00000025952	---	ENSSSCG00000025952	ENSSSCG00000025952	---	ENSSSCG00000025952
7	12172738	12173497	759	---	---	JARID2	---	---	---	---	ENSSSCG00000001061	---	---
14	44562780	44563550	770	---	---	SSH1	---	---	---	---	ENSSSCG00000009943	---	---
7	10192392	10193369	977	GFOD1	---	GFOD1	GFOD1	---	ENSSSCG00000001054	---	ENSSSCG00000001054	ENSSSCG00000001054	---
6	64029140	64030089	949	---	ENSSSCG00000003396	ENSSSCG00000003396	---	---	---	ENSSSCG00000003396	ENSSSCG00000003396	---	---
18	14930690	14931456	766	---	WDR91	WDR91	---	---	---	ENSSSCG00000016532	ENSSSCG00000016532	---	---
5	22789223	22790147	924	---	WIBG	WIBG	---	WIBG	---	ENSSSCG00000000369	ENSSSCG00000000369	---	ENSSSCG00000000369
6	423408	426708	3300	---	ZNF276	FANCA;ZNF276	---	---	---	ENSSSCG00000029228	ENSSSCG00000024687;ENSSSCG00000029228	---	---
12	4805126	4806190	1064	---	ST6GALNAC2	ST6GALNAC2	---	ST6GALNAC2	---	ENSSSCG00000005628	ENSSSCG00000005628	---	ENSSSCG00000005628
6	303165	305729	2564	---	DEF8	DEF8	---	---	---	ENSSSCG00000002640	ENSSSCG00000002640	---	---
5	9091641	9092114	473	---	---	MYH9	---	---	---	---	ENSSSCG00000000145	---	---
16	6383343	6384302	959	---	---	MYO10	---	---	---	---	ENSSSCG00000016794	---	---
5	16488649	16490201	1552	---	LIMA1	LIMA1	---	---	---	ENSSSCG00000022766	ENSSSCG00000022766	---	---
5	72110587	72112507	1920	---	BCL2L13	BCL2L13	---	---	---	ENSSSCG00000023043	ENSSSCG00000023043	---	---
7	96099948	96100707	759	---	FUT8	FUT8	---	---	---	ENSSSCG00000002283	ENSSSCG00000002283	---	---
10	29187847	29188486	639	---	ENSSSCG00000022827	ENSSSCG00000022827	---	---	---	ENSSSCG00000022827	ENSSSCG00000022827	---	---
10	15178604	15179564	960	WDR26	---	WDR26	WDR26	---	ENSSSCG00000010849	---	ENSSSCG00000010849	ENSSSCG00000010849	---
14	98515843	98516528	685	---	---	PARG	---	---	---	---	ENSSSCG00000010396	---	---
14	33692601	33693305	704	---	ANAPC7	ANAPC7	---	---	---	ENSSSCG00000030222	ENSSSCG00000030222	---	---
13	28858917	28861324	2407	---	ZBTB47	ZBTB47	---	---	---	ENSSSCG00000030065	ENSSSCG00000030065	---	---
13	28853354	28855292	1938	ZBTB47	---	ZBTB47	ZBTB47	---	ENSSSCG00000030065	---	ENSSSCG00000030065	ENSSSCG00000030065	---
13	156787527	156788435	908	---	---	---	CCDC80	---	---	---	---	ENSSSCG00000011928	---
7	131262551	131263399	848	---	CDCA4	CDCA4	---	---	---	ENSSSCG00000002559	ENSSSCG00000002559	---	---
6	58547855	58548745	890	---	---	TMEM52	---	---	---	---	ENSSSCG00000028530	---	---
16	81725363	81726267	904	---	NSUN2	NSUN2	---	NSUN2	---	ENSSSCG00000017104	ENSSSCG00000017104	---	ENSSSCG00000017104
6	47955165	47957153	1988	FKRP	FKRP	FKRP	---	---	ENSSSCG00000003103	ENSSSCG00000003103	ENSSSCG00000003103	---	---
2	149695733	149696511	778	---	---	PCDH1	---	---	---	---	ENSSSCG00000022289	---	---
1	302231930	302233130	1200	---	ENG	ENG	---	ENG	---	ENSSSCG00000005625	ENSSSCG00000005625	---	ENSSSCG00000005625
12	22356899	22357722	823	---	RARA	RARA	---	---	---	ENSSSCG00000017475	ENSSSCG00000017475	---	---
4	97087420	97088418	998	---	CAR	CAR	---	CAR	---	ENSSSCG00000006353	ENSSSCG00000006353	---	ENSSSCG00000006353
2	71773531	71774778	1247	---	EVI5L	EVI5L	---	---	---	ENSSSCG00000013585	ENSSSCG00000013585	---	---
10	71339068	71339670	602	---	---	FAM208B	---	---	---	---	ENSSSCG00000011136	---	---
14	49419239	49420103	864	---	GAS2L1	GAS2L1	---	GAS2L1	---	ENSSSCG00000025564	ENSSSCG00000025564	---	ENSSSCG00000025564
X	51468920	51470442	1522	---	KDM5C	KDM5C	---	KDM5C	---	ENSSSCG00000012322	ENSSSCG00000012322	---	ENSSSCG00000012322
5	71778713	71779599	886	---	IL17RA	IL17RA	---	IL17RA	---	ENSSSCG00000000765	ENSSSCG00000000765	---	ENSSSCG00000000765
6	82716911	82718070	1159	---	IQCC	IQCC	---	IQCC	---	ENSSSCG00000003610	ENSSSCG00000003610	---	ENSSSCG00000003610
GL896226.2	58112	59041	929	---	---	TNRC6C	---	---	---	---	ENSSSCG00000027734	---	---
1	302736232	302737309	1077	---	ENSSSCG00000005645	ENSSSCG00000005645	---	ENSSSCG00000005645	---	ENSSSCG00000005645	ENSSSCG00000005645	---	ENSSSCG00000005645
6	49920170	49922836	2666	PPP1R15A	PPP1R15A	PPP1R15A	PPP1R15A	PPP1R15A	ENSSSCG00000003155	ENSSSCG00000003155	ENSSSCG00000003155	ENSSSCG00000003155	ENSSSCG00000003155
13	210992108	210992966	858	---	DSCR3	DSCR3	---	---	---	ENSSSCG00000012063	ENSSSCG00000012063	---	---
6	55574241	55574691	450	---	ZNF787	ZNF787	---	---	---	ENSSSCG00000003317	ENSSSCG00000003317	---	---
X	143183534	143184272	738	---	---	ENSSSCG00000012818	---	---	---	---	ENSSSCG00000012818	---	---
X	97042513	97043308	795	ARMCX6	---	ARMCX6	ARMCX6	---	ENSSSCG00000012508	---	ENSSSCG00000012508	ENSSSCG00000012508	---
2	60322012	60322758	746	---	---	SIN3B	---	---	---	---	ENSSSCG00000013867	---	---
6	90816172	90817035	863	---	AFG3L2	AFG3L2	---	AFG3L2	---	ENSSSCG00000022947	ENSSSCG00000022947	---	ENSSSCG00000022947
7	43499713	43500527	814	---	---	PEX6	---	---	---	---	ENSSSCG00000001653	---	---
7	27476184	27477804	1620	C7H6ORF47	C7H6ORF47	C7H6ORF47	C7H6ORF47	---	ENSSSCG00000001412	ENSSSCG00000001412	ENSSSCG00000001412	ENSSSCG00000001412	---
GL895853.2	96902	97922	1020	---	CALHM2	CALHM2	---	---	---	ENSSSCG00000010600	ENSSSCG00000010600	---	---
12	5421854	5422861	1007	---	TRIM65	TRIM65	---	---	---	ENSSSCG00000017195	ENSSSCG00000017195	---	---
13	34826876	34827406	530	ARIH2	---	ARIH2	---	---	ENSSSCG00000011367	---	ENSSSCG00000011367	---	---
9	12048061	12049394	1333	---	TSKU	TSKU	---	---	---	ENSSSCG00000014871	ENSSSCG00000014871	---	---
9	10372393	10372717	324	SPCS2	---	SPCS2	SPCS2	---	ENSSSCG00000014850	---	ENSSSCG00000014850	ENSSSCG00000014850	---
4	98125048	98125933	885	---	---	ENSSSCG00000006388	---	---	---	---	ENSSSCG00000006388	---	---
1	284607088	284607936	848	---	---	ENSSSCG00000005477	---	---	---	---	ENSSSCG00000005477	---	---
1	284993284	284994510	1226	---	RGS3	RGS3	---	RGS3	---	ENSSSCG00000005481	ENSSSCG00000005481	---	ENSSSCG00000005481
3	33141190	33143225	2035	---	---	CIITA	---	---	---	---	ENSSSCG00000007901	---	---
GL894772.1	4469	6055	1586	---	---	DCTN4	---	---	---	---	ENSSSCG00000021427	---	---
5	9081199	9081788	589	---	---	MYH9	---	---	---	---	ENSSSCG00000000145	---	---
3	17835673	17836822	1149	---	---	SETD1A	---	---	---	---	ENSSSCG00000007782	---	---
4	135302798	135303591	793	---	---	BCAR3	---	---	---	---	ENSSSCG00000006893	---	---
2	81860612	81861909	1297	---	---	FAM193B	---	---	---	---	ENSSSCG00000014038	---	---
13	60423487	60424209	722	---	PDZRN3	---	---	---	---	ENSSSCG00000011521	---	---	---
3	8153185	8154505	1320	---	---	SRRT	---	---	---	---	ENSSSCG00000024789	---	---
18	60991332	60991986	654	---	---	ENSSSCG00000016776	---	---	---	---	ENSSSCG00000016776	---	---
5	92127344	92127674	330	METAP2	---	METAP2	METAP2	---	ENSSSCG00000030608	---	ENSSSCG00000030608	ENSSSCG00000030608	---
7	27500033	27503247	3214	---	---	PRRC2A	---	---	---	---	ENSSSCG00000001409	---	---
6	50929952	50930437	485	---	---	ENSSSCG00000003208	ENSSSCG00000003208	---	---	---	ENSSSCG00000003208	ENSSSCG00000003208	---
2	61161203	61161700	497	---	---	TPM4	---	---	---	---	ENSSSCG00000013849	---	---
1	303770014	303770916	902	---	PRRX2	PRRX2	---	PRRX2	---	ENSSSCG00000005680	ENSSSCG00000005680	---	ENSSSCG00000005680
GL896467.1	4865	5820	955	---	ARL16	ARL16	---	---	---	ENSSSCG00000029208	ENSSSCG00000029208	---	---
3	55068361	55068835	474	---	---	MAP4K4	---	---	---	---	ENSSSCG00000008164	---	---
X	44800850	44802135	1285	---	CXorf36	CXorf36	---	CXorf36	---	ENSSSCG00000026984	ENSSSCG00000026984	---	ENSSSCG00000026984
1	270000096	270000789	693	---	STX17	STX17	---	---	---	ENSSSCG00000005386	ENSSSCG00000005386	---	---
6	49815641	49816287	646	---	---	RASIP1	---	---	---	---	ENSSSCG00000029151	---	---
X	47619452	47620054	602	---	EBP	EBP	---	EBP	---	ENSSSCG00000020738	ENSSSCG00000020738	---	ENSSSCG00000020738
2	5788671	5790097	1426	---	---	PCNXL3	---	---	---	---	ENSSSCG00000012983	---	---
13	132132996	132134086	1090	MAGEF1	---	MAGEF1	---	---	ENSSSCG00000011787	---	ENSSSCG00000011787	---	---
2	52576368	52577428	1060	---	ADM	ADM	---	ADM	---	ENSSSCG00000013408	ENSSSCG00000013408	---	ENSSSCG00000013408
10	27759538	27761554	2016	---	---	CAMSAP2	---	---	---	---	ENSSSCG00000027314	---	---
9	2587270	2588053	783	---	ENSSSCG00000014598	ENSSSCG00000014598	---	ENSSSCG00000014598	---	ENSSSCG00000014598	ENSSSCG00000014598	---	ENSSSCG00000014598
3	38753340	38754925	1585	---	---	---	---	MGRN1	---	---	---	---	ENSSSCG00000007930
9	51578834	51580413	1579	---	RNF26	RNF26	---	---	---	ENSSSCG00000015117	ENSSSCG00000015117	---	---
15	66364476	66365744	1268	---	---	WDR33	---	---	---	---	ENSSSCG00000015861	---	---
3	18546954	18547889	935	---	---	MAZ	---	---	---	---	ENSSSCG00000025321	---	---
2	77794062	77794691	629	---	---	MIDN	---	---	---	---	ENSSSCG00000013432	---	---
13	115398516	115399124	608	---	---	GOLIM4	---	---	---	---	ENSSSCG00000011741	---	---
5	8349877	8350939	1062	TST	---	TST	TST	---	ENSSSCG00000000133	---	ENSSSCG00000000133	ENSSSCG00000000133	---
5	54985851	54986933	1082	---	KCNJ8	KCNJ8	---	KCNJ8	---	ENSSSCG00000000573	ENSSSCG00000000573	---	ENSSSCG00000000573
10	13497420	13499453	2033	---	---	MIA3	---	---	---	---	ENSSSCG00000010834	---	---
16	40067440	40068228	788	---	PLK2	PLK2	---	PLK2	---	ENSSSCG00000016925	ENSSSCG00000016925	---	ENSSSCG00000016925
16	33954296	33955123	827	---	PELO	PELO	---	---	---	ENSSSCG00000016884	ENSSSCG00000016884	---	---
17	55273918	55274549	631	---	---	ZMYND8	---	---	---	---	ENSSSCG00000007454	---	---
12	62499842	62501681	1839	---	TTC19	TTC19	---	---	---	ENSSSCG00000018038	ENSSSCG00000018038	---	---
2	58022797	58023892	1095	---	ZNF496	ZNF496	---	---	---	ENSSSCG00000013939	ENSSSCG00000013939	---	---
2	5470175	5471089	914	---	---	SART1	---	---	---	---	ENSSSCG00000012963	---	---
4	48171053	48171726	673	---	RUNX1T1	RUNX1T1	---	RUNX1T1	---	ENSSSCG00000006115	ENSSSCG00000006115	---	ENSSSCG00000006115
13	37789949	37790840	891	---	SEMA3G	SEMA3G	---	---	---	ENSSSCG00000011440	ENSSSCG00000011440	---	---
6	45620897	45621528	631	---	ZNF526	---	---	---	---	ENSSSCG00000028054	---	---	---
3	6534868	6536361	1493	---	---	ZNF655	---	---	---	---	ENSSSCG00000007617	---	---
7	14117973	14118632	659	---	---	NUP153	---	---	---	---	ENSSSCG00000026034	---	---
6	153911629	153912063	434	---	UROD	UROD	---	UROD	---	ENSSSCG00000003922	ENSSSCG00000003922	---	ENSSSCG00000003922
12	5495412	5496575	1163	---	TRIM47	TRIM47	---	TRIM47	---	ENSSSCG00000017199	ENSSSCG00000017199	---	ENSSSCG00000017199
1	308351572	308353076	1504	---	OLFM1	OLFM1	---	OLFM1	---	ENSSSCG00000029715	ENSSSCG00000029715	---	ENSSSCG00000029715
GL893957.1	28040	28710	670	---	---	ENSSSCG00000026276	---	---	---	---	ENSSSCG00000026276	---	---
X	49305235	49306540	1305	---	---	ENSSSCG00000012309	---	ENSSSCG00000012309	---	---	ENSSSCG00000012309	---	ENSSSCG00000012309
2	75782232	75783314	1082	---	FZR1	FZR1	---	---	---	ENSSSCG00000013481	ENSSSCG00000013481	---	---
16	52694196	52695072	876	---	ZNF366	ZNF366	---	---	---	ENSSSCG00000016976	ENSSSCG00000016976	---	---
3	19846815	19847533	718	---	IL4R	---	---	IL4R	---	ENSSSCG00000007817	---	---	ENSSSCG00000007817
7	14676087	14676686	599	DEK	---	DEK	DEK	---	ENSSSCG00000001075	---	ENSSSCG00000001075	ENSSSCG00000001075	---
13	33023051	33023767	716	---	PTH1R	PTH1R	---	PTH1R	---	ENSSSCG00000011326	ENSSSCG00000011326	---	ENSSSCG00000011326
5	6122705	6123991	1286	---	TAB1	TAB1	---	TAB1	---	ENSSSCG00000000087	ENSSSCG00000000087	---	ENSSSCG00000000087
11	21830632	21831938	1306	---	---	ZC3H13	---	---	---	---	ENSSSCG00000009414	---	---
X	98265107	98265893	786	TCEAL2	TCEAL2	TCEAL2	TCEAL2	---	ENSSSCG00000012530	ENSSSCG00000012530	ENSSSCG00000012530	ENSSSCG00000012530	---
14	51342764	51343311	547	---	---	EIF4ENIF1	---	---	---	---	ENSSSCG00000010030	---	---
2	74811492	74812085	593	---	---	PLIN4	---	---	---	---	ENSSSCG00000013512	---	---
11	15548722	15550334	1612	---	FOXO1	FOXO1	---	FOXO1	---	ENSSSCG00000009370	ENSSSCG00000009370	---	ENSSSCG00000009370
6	112006673	112007434	761	---	GALNT1	GALNT1	---	---	---	ENSSSCG00000003743	ENSSSCG00000003743	---	---
7	43378101	43379117	1016	---	GLTSCR1L	GLTSCR1L	---	---	---	ENSSSCG00000001646	ENSSSCG00000001646	---	---
4	36665149	36665677	528	---	---	FZD6	---	---	---	---	ENSSSCG00000006052	---	---
4	1304967	1305650	683	---	GLI4	---	---	---	---	ENSSSCG00000006960	---	---	---
13	34925549	34926893	1344	---	---	QRICH1	---	---	---	---	ENSSSCG00000011373	---	---
4	118772044	118773333	1289	---	DDX20	DDX20	---	DDX20	---	ENSSSCG00000006783	ENSSSCG00000006783	---	ENSSSCG00000006783
6	152919506	152920258	752	---	---	MAST2	---	---	---	---	ENSSSCG00000003913	---	---
2	303649	307496	3847	---	---	PHRF1	---	---	---	---	ENSSSCG00000029723	---	---
6	58930611	58931104	493	---	ENSSSCG00000027916	ENSSSCG00000027916	---	---	---	ENSSSCG00000027916	ENSSSCG00000027916	---	---
11	22821020	22825416	4396	TSC22D1	---	TSC22D1	---	TSC22D1	ENSSSCG00000009422	---	ENSSSCG00000009422	---	ENSSSCG00000009422
6	10725863	10726713	850	---	---	MON1B	---	---	---	---	ENSSSCG00000002701	---	---
4	393438	394271	833	---	PPP1R16A	PPP1R16A	---	PPP1R16A	---	ENSSSCG00000005901	ENSSSCG00000005901	---	ENSSSCG00000005901
1	292891509	292892256	747	---	FBXW2	FBXW2	---	---	---	ENSSSCG00000021318	ENSSSCG00000021318	---	---
7	43248565	43249965	1400	---	TBCC	TBCC	---	---	---	ENSSSCG00000026741	ENSSSCG00000026741	---	---
7	28057237	28058024	787	---	---	NOTCH4	---	---	---	---	ENSSSCG00000001440	---	---
JH118459.1	52362	53118	756	---	ZBTB34	ZBTB34	---	---	---	ENSSSCG00000024939	ENSSSCG00000024939	---	---
3	18383591	18384770	1179	TBC1D10B	---	TBC1D10B	---	---	ENSSSCG00000007798	---	ENSSSCG00000007798	---	---
2	61773417	61774488	1071	---	---	AKAP8L	---	---	---	---	ENSSSCG00000013838	---	---
17	32455494	32456670	1176	---	---	ENSSSCG00000025340	---	---	---	---	ENSSSCG00000025340	---	---
1	303934315	303935532	1217	---	---	---	---	USP20	---	---	---	---	ENSSSCG00000024341
14	84021828	84022776	948	---	ZNF503	ZNF503	---	---	---	ENSSSCG00000010322	ENSSSCG00000010322	---	---
14	51149056	51150064	1008	---	---	---	---	LIMK2	---	---	---	---	ENSSSCG00000010025
X	51692573	51693249	676	---	---	SMC1A	---	SMC1A	---	---	ENSSSCG00000030764	---	ENSSSCG00000030764
7	65276240	65277158	918	---	ADPGK	ADPGK	---	---	---	ENSSSCG00000001925	ENSSSCG00000001925	---	---
9	138455328	138456900	1572	---	FAM129A	FAM129A	---	FAM129A	---	ENSSSCG00000015567	ENSSSCG00000015567	---	ENSSSCG00000015567
X	141924365	141925050	685	---	FAM58A	FAM58A	---	FAM58A	---	ENSSSCG00000012770	ENSSSCG00000012770	---	ENSSSCG00000012770
1	202028230	202029243	1013	---	---	NID2	---	---	---	---	ENSSSCG00000005030	---	---
9	30657459	30658697	1238	---	---	AMOTL1	---	---	---	---	ENSSSCG00000014960	---	---
13	38189667	38190205	538	---	---	ENSSSCG00000011452	---	---	---	---	ENSSSCG00000011452	---	---
17	53684418	53686131	1713	---	SNX21;ACOT8	SNX21;ACOT8	---	SNX21;ACOT8	---	ENSSSCG00000007425;ENSSSCG00000007426	ENSSSCG00000007425;ENSSSCG00000007426	---	ENSSSCG00000007425;ENSSSCG00000007426
3	117489950	117491874	1924	---	ENSSSCG00000027396	ENSSSCG00000027396	---	---	---	ENSSSCG00000027396	ENSSSCG00000027396	---	---
12	22381078	22381789	711	RARA	---	RARA	---	---	ENSSSCG00000017475	---	ENSSSCG00000017475	---	---
13	73269644	73270509	865	---	IL17RC	IL17RC	---	IL17RC	---	ENSSSCG00000011559	ENSSSCG00000011559	---	ENSSSCG00000011559
9	51343950	51345348	1398	H2AFX	H2AFX	H2AFX	---	---	ENSSSCG00000022645	ENSSSCG00000022645	ENSSSCG00000022645	---	---
GL894492.1	7318	8281	963	---	ETS2	ETS2	---	ETS2	---	ENSSSCG00000012068	ENSSSCG00000012068	---	ENSSSCG00000012068
13	55736440	55737459	1019	---	FRMD4B	FRMD4B	---	---	---	ENSSSCG00000011511	ENSSSCG00000011511	---	---
2	151154574	151155964	1390	NR3C1	---	NR3C1	NR3C1	---	ENSSSCG00000014401	---	ENSSSCG00000014401	ENSSSCG00000014401	---
6	79558552	79560226	1674	---	---	YTHDF2	---	---	---	---	ENSSSCG00000027686	---	---
3	80724960	80726394	1434	---	---	CEP68	---	---	---	---	ENSSSCG00000008360	---	---
16	43302529	43303625	1096	---	ZSWIM6	ZSWIM6	---	---	---	ENSSSCG00000025194	ENSSSCG00000025194	---	---
7	20525892	20526512	620	---	ALDH5A1	---	---	ALDH5A1	---	ENSSSCG00000001090	---	---	ENSSSCG00000001090
7	9061660	9062421	761	---	---	HIVEP1	---	---	---	---	ENSSSCG00000001049	---	---
6	113150450	113151294	844	---	---	FHOD3	---	---	---	---	ENSSSCG00000027935	---	---
8	943311	944295	984	---	RNF4	RNF4	---	RNF4	---	ENSSSCG00000008690	ENSSSCG00000008690	---	ENSSSCG00000008690
5	20047462	20048982	1520	---	SMUG1	SMUG1	---	---	---	ENSSSCG00000024221	ENSSSCG00000024221	---	---
5	9082637	9084036	1399	---	---	MYH9	---	---	---	---	ENSSSCG00000000145	---	---
13	95429897	95430808	911	---	---	ZIC1	---	---	---	---	ENSSSCG00000011692	---	---
12	49679852	49682172	2320	---	SLC43A2	SLC43A2	---	---	---	ENSSSCG00000024108	ENSSSCG00000024108	---	---
1	305416643	305418966	2323	---	---	ENSSSCG00000005715	---	---	---	---	ENSSSCG00000005715	---	---
GL893088.1	46024	47885	1861	---	---	ANKRD10	---	---	---	---	ENSSSCG00000009548	---	---
3	118691045	118691919	874	---	---	EIF2B4	---	---	---	---	ENSSSCG00000023140	---	---
12	103591	105869	2278	---	NARF	NARF	---	NARF	---	ENSSSCG00000017126	ENSSSCG00000017126	---	ENSSSCG00000017126
13	77784960	77785968	1008	---	---	XPC	---	---	---	---	ENSSSCG00000011602	---	---
2	3838646	3839056	410	PPP1CA	---	PPP1CA	PPP1CA	---	ENSSSCG00000012913	---	ENSSSCG00000012913	ENSSSCG00000012913	---
13	32215187	32217856	2669	---	---	FYCO1	---	---	---	---	ENSSSCG00000011317	---	---
1	284996376	284997061	685	---	---	RGS3	---	---	---	---	ENSSSCG00000005481	---	---
4	121838524	121839681	1157	---	PRPF38B	PRPF38B	---	---	---	ENSSSCG00000006845	ENSSSCG00000006845	---	---
17	43578902	43579886	984	---	---	MYH7B	---	---	---	---	ENSSSCG00000007288	---	---
6	180910	182421	1511	---	ENSSSCG00000029761;GAS8	ENSSSCG00000029761;GAS8	---	---	---	ENSSSCG00000029761;ENSSSCG00000002633	ENSSSCG00000029761;ENSSSCG00000002633	---	---
18	14939814	14940415	601	---	C7orf49	C7orf49	---	---	---	ENSSSCG00000016531	ENSSSCG00000016531	---	---
17	58476261	58477203	942	---	FAM65C	FAM65C	---	FAM65C	---	ENSSSCG00000007470	ENSSSCG00000007470	---	ENSSSCG00000007470
17	34275372	34277938	2566	THBD	THBD	THBD	THBD	---	ENSSSCG00000007115	ENSSSCG00000007115	ENSSSCG00000007115	ENSSSCG00000007115	---
13	216575630	216577082	1452	---	---	NDUFV3	---	---	---	---	ENSSSCG00000021991	---	---
12	5207650	5208389	739	---	RNF157	RNF157	---	RNF157	---	ENSSSCG00000017186	ENSSSCG00000017186	---	ENSSSCG00000017186
7	55433884	55435086	1202	---	MESDC1	MESDC1	---	---	---	ENSSSCG00000001785	ENSSSCG00000001785	---	---
GL896456.1	60300	60904	604	---	---	CDKN1B	CDKN1B	---	---	---	ENSSSCG00000027140	ENSSSCG00000027140	---
14	6810840	6811869	1029	---	FAM160B2	FAM160B2	---	FAM160B2	---	ENSSSCG00000009614	ENSSSCG00000009614	---	ENSSSCG00000009614
16	6157864	6158601	737	---	---	ZNF622	ZNF622	---	---	---	ENSSSCG00000016793	ENSSSCG00000016793	---
12	40083527	40084088	561	---	---	AATF	---	---	---	---	ENSSSCG00000017693	---	---
12	554394	555153	759	---	---	METRNL	---	---	---	---	ENSSSCG00000017137	---	---
12	18945497	18946141	644	---	ENSSSCG00000017352	ENSSSCG00000017352	---	ENSSSCG00000017352	---	ENSSSCG00000017352	ENSSSCG00000017352	---	ENSSSCG00000017352
1	304825892	304829334	3442	---	ABL1	ABL1	---	ABL1	---	ENSSSCG00000005706	ENSSSCG00000005706	---	ENSSSCG00000005706
1	108026849	108027408	559	---	CTIF	CTIF	---	---	---	ENSSSCG00000004506	ENSSSCG00000004506	---	---
14	78289235	78289777	542	---	SUPV3L1	SUPV3L1	---	---	---	ENSSSCG00000010251	ENSSSCG00000010251	---	---
12	48228991	48230422	1431	---	NSRP1	NSRP1	---	---	---	ENSSSCG00000017795	ENSSSCG00000017795	---	---
17	49672235	49672963	728	---	---	ENSSSCG00000007361	ENSSSCG00000007361	---	---	---	ENSSSCG00000007361	ENSSSCG00000007361	---
9	55874655	55876063	1408	---	ZNF202	ZNF202	---	---	---	ENSSSCG00000015145	ENSSSCG00000015145	---	---
6	151842505	151843477	972	---	TAL1	TAL1	---	---	---	ENSSSCG00000026460	ENSSSCG00000026460	---	---
18	60802995	60804025	1030	---	---	ZNF212	---	---	---	---	ENSSSCG00000016777	---	---
12	41732697	41734089	1392	ZNF830	ZNF830	ZNF830	ZNF830	ZNF830	ENSSSCG00000030491	ENSSSCG00000030491	ENSSSCG00000030491	ENSSSCG00000030491	ENSSSCG00000030491
6	48210188	48213254	3066	---	ARHGAP35	ARHGAP35	---	ARHGAP35	---	ENSSSCG00000003107	ENSSSCG00000003107	---	ENSSSCG00000003107
7	58682470	58683522	1052	---	---	ZXDC	---	---	---	---	ENSSSCG00000001824	---	---
12	5928674	5928992	318	---	---	---	GRB2	---	---	---	---	ENSSSCG00000017206	---
3	4636304	4636933	629	ENSSSCG00000007583	---	ENSSSCG00000007583	---	---	ENSSSCG00000007583	---	ENSSSCG00000007583	---	---
3	42304504	42308376	3872	---	---	PKD1	---	---	---	---	ENSSSCG00000008041	---	---
3	18534229	18534976	747	---	PAGR1	PAGR1	---	PAGR1	---	ENSSSCG00000022996	ENSSSCG00000022996	---	ENSSSCG00000022996
3	762270	763793	1523	---	COX19	COX19	---	---	---	ENSSSCG00000007550	ENSSSCG00000007550	---	---
13	2512152	2512733	581	SH3BP5	---	SH3BP5	SH3BP5	---	ENSSSCG00000024938	---	ENSSSCG00000024938	ENSSSCG00000024938	---
18	21708603	21710108	1505	---	GCC1	GCC1	---	---	---	ENSSSCG00000028200	ENSSSCG00000028200	---	---
2	159750640	159752395	1755	MGAT1	MGAT1	MGAT1	MGAT1	---	ENSSSCG00000014538	ENSSSCG00000014538	ENSSSCG00000014538	ENSSSCG00000014538	---
17	12489353	12489997	644	---	---	KAT6A	---	---	---	---	ENSSSCG00000007023	---	---
16	33953013	33954289	1276	PELO	---	PELO	---	---	ENSSSCG00000016884	---	ENSSSCG00000016884	---	---
10	85394	86098	704	---	---	UBFD1	---	---	---	---	ENSSSCG00000010796	---	---
17	58471244	58471775	531	---	PTPN1	PTPN1	---	PTPN1	---	ENSSSCG00000007469	ENSSSCG00000007469	---	ENSSSCG00000007469
15	71682123	71682801	678	---	ACVR1	ACVR1	---	ACVR1	---	ENSSSCG00000015874	ENSSSCG00000015874	---	ENSSSCG00000015874
12	6148176	6149595	1419	---	SLC16A5	SLC16A5	---	---	---	ENSSSCG00000017215	ENSSSCG00000017215	---	---
12	3380305	3381668	1363	---	---	USP36;ENSSSCG00000017166	---	---	---	---	ENSSSCG00000017165;ENSSSCG00000017166	---	---
9	120114660	120115336	676	---	ZNF398	---	---	---	---	ENSSSCG00000030294	---	---	---
6	16568851	16569556	705	---	---	TERF2	---	---	---	---	ENSSSCG00000002762	---	---
18	56950400	56951654	1254	---	C7orf25	C7orf25	---	---	---	ENSSSCG00000016760	ENSSSCG00000016760	---	---
15	142085548	142087262	1714	IRS1	---	---	---	---	ENSSSCG00000025729	---	---	---	---
2	81809861	81810646	785	HNRNPAB	---	HNRNPAB	HNRNPAB	---	ENSSSCG00000014031	---	ENSSSCG00000014031	ENSSSCG00000014031	---
GL894007.1	10718	11307	589	---	---	CANT1	---	---	---	---	ENSSSCG00000020932	---	---
2	3806274	3807153	879	---	PTPRCAP	PTPRCAP	---	---	---	ENSSSCG00000012909	ENSSSCG00000012909	---	---
3	39564402	39565355	953	---	---	CREBBP	---	---	---	---	ENSSSCG00000007951	---	---
18	3159774	3160685	911	---	---	ENSSSCG00000023077	---	---	---	---	ENSSSCG00000023077	---	---
14	125224689	125225567	878	---	---	ITPRIP	---	---	---	---	ENSSSCG00000010613	---	---
3	144271253	144271791	538	ZNF316	---	ZNF316	ZNF316	---	ENSSSCG00000023378	---	ENSSSCG00000023378	ENSSSCG00000023378	---
6	50916894	50917358	464	---	---	ENSSSCG00000029646	---	---	---	---	ENSSSCG00000029646	---	---
15	1008657	1009499	842	---	RND3	RND3	---	---	---	ENSSSCG00000028384	ENSSSCG00000028384	---	---
1	2736159	2736705	546	---	---	MLLT4	---	---	---	---	ENSSSCG00000004018	---	---
4	63909832	63910100	268	NDUFB8	---	NDUFB8	NDUFB8	---	ENSSSCG00000006166	---	ENSSSCG00000006166	ENSSSCG00000006166	---
12	52119690	52120825	1135	---	CYB5D2	CYB5D2	---	CYB5D2	---	ENSSSCG00000017876	ENSSSCG00000017876	---	ENSSSCG00000017876
6	77607428	77608803	1375	---	---	ARID1A	---	ARID1A	---	---	ENSSSCG00000003559	---	ENSSSCG00000003559
10	10337464	10338052	588	---	RRP15	RRP15	---	---	---	ENSSSCG00000027846	ENSSSCG00000027846	---	---
7	46949908	46950582	674	---	CLIC5	CLIC5	---	CLIC5	---	ENSSSCG00000001711	ENSSSCG00000001711	---	ENSSSCG00000001711
5	4575579	4576782	1203	---	---	EP300	---	---	---	---	ENSSSCG00000000068	---	---
14	12859123	12859648	525	---	---	SCARA5	---	---	---	---	ENSSSCG00000009672	---	---
5	86393881	86394628	747	---	---	ENSSSCG00000000862	---	---	---	---	ENSSSCG00000000862	---	---
13	29116093	29117276	1183	---	POMGNT2	POMGNT2	---	---	---	ENSSSCG00000011293	ENSSSCG00000011293	---	---
1	83887933	83888935	1002	FOXO3A	---	FOXO3A	FOXO3A	---	ENSSSCG00000004387	---	ENSSSCG00000004387	ENSSSCG00000004387	---
8	3392612	3395045	2433	---	TADA2B	TADA2B	---	---	---	ENSSSCG00000029624	ENSSSCG00000029624	---	---
2	52051621	52052230	609	---	---	CTR9	---	---	---	---	ENSSSCG00000013406	---	---
6	58243272	58243849	577	---	---	ENSSSCG00000003352	---	---	---	---	ENSSSCG00000003352	---	---
13	35080309	35081182	873	---	USP4	USP4	---	USP4	---	ENSSSCG00000011382	ENSSSCG00000011382	---	ENSSSCG00000011382
16	42879835	42880421	586	SMIM15	SMIM15	SMIM15	---	---	ENSSSCG00000016935	ENSSSCG00000016935	ENSSSCG00000016935	---	---
2	5459321	5460476	1155	---	SART1	SART1	---	---	---	ENSSSCG00000012963	ENSSSCG00000012963	---	---
6	45645164	45646109	945	---	DEDD2	DEDD2	---	DEDD2	---	ENSSSCG00000030182	ENSSSCG00000030182	---	ENSSSCG00000030182
3	24341725	24342600	875	---	---	POLR3E	---	---	---	---	ENSSSCG00000007840	---	---
16	85615209	85616070	861	---	NDUFS6	NDUFS6	---	NDUFS6	---	ENSSSCG00000017114	ENSSSCG00000017114	---	ENSSSCG00000017114
7	2310509	2311597	1088	PXDC1	---	PXDC1	PXDC1	---	ENSSSCG00000025582	---	ENSSSCG00000025582	ENSSSCG00000025582	---
14	34590495	34591523	1028	---	FAM109A	---	---	---	---	ENSSSCG00000009832	---	---	---
GL892378.2	167663	168337	674	MBP	---	MBP	---	---	ENSSSCG00000020865	---	ENSSSCG00000020865	---	---
7	29759594	29760624	1030	LOC100155600;SLC39A7	---	LOC100155600;SLC39A7	LOC100155600	---	ENSSSCG00000001475;ENSSSCG00000030920	---	ENSSSCG00000001475;ENSSSCG00000030920	ENSSSCG00000001475	---
12	21053606	21054621	1015	---	---	CNP	---	---	---	---	ENSSSCG00000017420	---	---
13	49913254	49914583	1329	---	---	ATXN7	---	---	---	---	ENSSSCG00000011493	---	---
7	123593254	123594196	942	---	---	DICER1	---	---	---	---	ENSSSCG00000028225	---	---
6	50923997	50924508	511	---	ENSSSCG00000029646	ENSSSCG00000029646	---	ENSSSCG00000029646	---	ENSSSCG00000029646	ENSSSCG00000029646	---	ENSSSCG00000029646
JH118459.1	12667	14497	1830	---	ZBTB43	ZBTB43	---	---	---	ENSSSCG00000029288	ENSSSCG00000029288	---	---
5	9092315	9092764	449	---	---	MYH9	---	---	---	---	ENSSSCG00000000145	---	---
2	60315581	60316429	848	---	SIN3B	SIN3B	---	---	---	ENSSSCG00000013867	ENSSSCG00000013867	---	---
14	143468075	143468821	746	---	ENSSSCG00000010702	ENSSSCG00000010702	---	---	---	ENSSSCG00000010702	ENSSSCG00000010702	---	---
14	143089093	143090697	1604	---	TACC2	TACC2	---	TACC2	---	ENSSSCG00000028063	ENSSSCG00000028063	---	ENSSSCG00000028063
14	99328438	99328950	512	ZNF22	---	ZNF22	---	---	ENSSSCG00000023223	---	ENSSSCG00000023223	---	---
7	81304085	81304811	726	---	---	ACIN1	---	---	---	---	ENSSSCG00000002034	---	---
3	4517270	4517882	612	---	WIPI2	WIPI2	---	---	---	ENSSSCG00000007580	ENSSSCG00000007580	---	---
7	127972890	127973782	892	---	---	SETD3	---	---	---	---	ENSSSCG00000002508	---	---
10	15903672	15904368	696	---	---	SDE2	---	---	---	---	ENSSSCG00000010858	---	---
13	217076541	217077286	745	---	C21orf2	C21orf2	---	---	---	ENSSSCG00000024500	ENSSSCG00000024500	---	---
GL896343.1	4395	5863	1468	---	---	ARHGEF40	---	---	---	---	ENSSSCG00000023857	---	---
13	85576754	85577627	873	---	---	NCK1	---	---	---	---	ENSSSCG00000025701	---	---
5	14285948	14287509	1561	---	NUAK1	NUAK1	---	---	---	ENSSSCG00000027055	ENSSSCG00000027055	---	---
1	306154247	306155562	1315	---	SETX	SETX	---	---	---	ENSSSCG00000005724	ENSSSCG00000005724	---	---
7	48119762	48120815	1053	---	---	---	---	ENSSSCG00000001720	---	---	---	---	ENSSSCG00000001720
3	38896698	38897550	852	---	---	HMOX2	---	---	---	---	ENSSSCG00000007942	---	---
13	37836418	37838011	1593	---	---	NISCH	---	---	---	---	ENSSSCG00000011442	---	---
X	47783367	47784327	960	OTUD5	---	---	---	---	ENSSSCG00000021934	---	---	---	---
15	55337961	55338767	806	WHSC1L1	---	WHSC1L1	---	---	ENSSSCG00000015820	---	ENSSSCG00000015820	---	---
6	156158481	156159237	756	---	P3H1	P3H1	---	P3H1	---	ENSSSCG00000023920	ENSSSCG00000023920	---	ENSSSCG00000023920
18	53523841	53526778	2937	---	URGCP	URGCP	---	---	---	ENSSSCG00000016723	ENSSSCG00000016723	---	---
1	168991975	168993731	1756	---	SOCS6	SOCS6	---	---	---	ENSSSCG00000004878	ENSSSCG00000004878	---	---
18	55227203	55227891	688	---	CCM2	CCM2	---	CCM2	---	ENSSSCG00000016734	ENSSSCG00000016734	---	ENSSSCG00000016734
12	55836918	55838029	1111	---	PER1	PER1	---	PER1	---	ENSSSCG00000017983	ENSSSCG00000017983	---	ENSSSCG00000017983
X	46934843	46935216	373	ENSSSCG00000027937	---	ENSSSCG00000027937	ENSSSCG00000027937	---	ENSSSCG00000027937	---	ENSSSCG00000027937	ENSSSCG00000027937	---
6	50432419	50433382	963	---	---	IRF3	---	---	---	---	ENSSSCG00000003178	---	---
3	91566827	91567268	441	---	---	---	ENSSSCG00000024602	---	---	---	---	ENSSSCG00000024602	---
2	61920887	61921564	677	---	---	BRD4	---	---	---	---	ENSSSCG00000022227	---	---
7	44942181	44943171	990	---	MRPL14	MRPL14	---	MRPL14	---	ENSSSCG00000001696	ENSSSCG00000001696	---	ENSSSCG00000001696
9	49636980	49638410	1430	---	PCSK7	PCSK7	---	PCSK7	---	ENSSSCG00000015072	ENSSSCG00000015072	---	ENSSSCG00000015072
13	35891149	35891852	703	GBI1	---	GBI1	GBI1	---	ENSSSCG00000011399	---	ENSSSCG00000011399	ENSSSCG00000011399	---
GL892813.1	3280	4444	1164	---	---	HIRIP3	---	---	---	---	ENSSSCG00000030122	---	---
15	139081255	139082435	1180	---	WDFY1	WDFY1	---	---	---	ENSSSCG00000025174	ENSSSCG00000025174	---	---
3	4569830	4571059	1229	TNRC18	---	TNRC18	TNRC18	---	ENSSSCG00000022553	---	ENSSSCG00000022553	ENSSSCG00000022553	---
1	13622865	13623856	991	---	TIAM2	TIAM2	---	---	---	ENSSSCG00000004065	ENSSSCG00000004065	---	---
6	45538298	45539055	757	---	---	CIC	---	---	---	---	ENSSSCG00000003030	---	---
3	18303286	18304631	1345	---	ZNF768	ZNF768	---	ZNF768	---	ENSSSCG00000023349	ENSSSCG00000023349	---	ENSSSCG00000023349
2	3760214	3760891	677	---	PITPNM1	PITPNM1	---	---	---	ENSSSCG00000012903	ENSSSCG00000012903	---	---
17	66129341	66129900	559	---	STX16	STX16	---	STX16	---	ENSSSCG00000007516	ENSSSCG00000007516	---	ENSSSCG00000007516
X	139169433	139170260	827	---	TMEM185A	TMEM185A	---	---	---	ENSSSCG00000012739	ENSSSCG00000012739	---	---
17	13101101	13101792	691	---	IKBKB	IKBKB	---	IKBKB	---	ENSSSCG00000007030	ENSSSCG00000007030	---	ENSSSCG00000007030
13	28601381	28602678	1297	---	TRAK1	TRAK1	---	---	---	ENSSSCG00000011278	ENSSSCG00000011278	---	---
7	106151598	106153592	1994	---	IRF2BPL	IRF2BPL	---	---	---	ENSSSCG00000002392	ENSSSCG00000002392	---	---
7	65365396	65366460	1064	ENSSSCG00000023188	---	ENSSSCG00000023188	ENSSSCG00000023188	---	ENSSSCG00000023188	---	ENSSSCG00000023188	ENSSSCG00000023188	---
2	148291823	148293594	1771	CD14	CD14	CD14	CD14	CD14	ENSSSCG00000014369	ENSSSCG00000014369	ENSSSCG00000014369	ENSSSCG00000014369	ENSSSCG00000014369
12	561534	562374	840	---	METRNL	METRNL	---	---	---	ENSSSCG00000017137	ENSSSCG00000017137	---	---
5	15524789	15525837	1048	---	KMT2D	KMT2D	---	---	---	ENSSSCG00000000191	ENSSSCG00000000191	---	---
2	76659375	76660240	865	---	GADD45B	GADD45B	---	GADD45B	---	ENSSSCG00000022689	ENSSSCG00000022689	---	ENSSSCG00000022689
1	303252568	303253618	1050	---	LRRC8A	LRRC8A	---	---	---	ENSSSCG00000005664	ENSSSCG00000005664	---	---
2	5873727	5874638	911	---	---	EHBP1L1	---	---	---	---	ENSSSCG00000012988	---	---
2	5865102	5865717	615	EHBP1L1	---	EHBP1L1	EHBP1L1	---	ENSSSCG00000012988	---	ENSSSCG00000012988	ENSSSCG00000012988	---
6	92373485	92374427	942	---	---	MTCL1	---	---	---	---	ENSSSCG00000003684	---	---
18	6276059	6277081	1022	SMARCD3	---	SMARCD3	---	---	ENSSSCG00000016435	---	ENSSSCG00000016435	---	---
9	3961578	3962236	658	SMPD1	---	SMPD1	SMPD1	---	ENSSSCG00000014627	---	ENSSSCG00000014627	ENSSSCG00000014627	---
12	49245238	49246191	953	---	RNMTL1	RNMTL1	---	---	---	ENSSSCG00000017806	ENSSSCG00000017806	---	---
13	141267727	141269530	1803	FAM43A	FAM43A	FAM43A	---	FAM43A	ENSSSCG00000011828	ENSSSCG00000011828	ENSSSCG00000011828	---	ENSSSCG00000011828
4	87368842	87370766	1924	CEBPD	CEBPD	CEBPD	CEBPD	SPIDR;CEBPD	ENSSSCG00000006276	ENSSSCG00000006276	ENSSSCG00000006276	ENSSSCG00000006276	ENSSSCG00000006277;ENSSSCG00000006276
3	4287319	4287959	640	---	---	AP5Z1	---	---	---	---	ENSSSCG00000007577	---	---
13	72924879	72926076	1197	---	SETD5	SETD5	---	---	---	ENSSSCG00000011540	ENSSSCG00000011540	---	---
X	139168580	139169366	786	---	---	---	---	TMEM185A	---	---	---	---	ENSSSCG00000012739
14	12527668	12528104	436	CLU	---	CLU	CLU	---	ENSSSCG00000009668	---	ENSSSCG00000009668	ENSSSCG00000009668	---
2	75041004	75042166	1162	---	---	ANKRD24	---	---	---	---	ENSSSCG00000013497	---	---
17	13168836	13169779	943	---	PLAT	PLAT	---	PLAT	---	ENSSSCG00000007032	ENSSSCG00000007032	---	ENSSSCG00000007032
5	2004513	2006563	2050	LDOC1L	LDOC1L	LDOC1L	---	---	ENSSSCG00000000022	ENSSSCG00000000022	ENSSSCG00000000022	---	---
15	148416599	148417685	1086	---	---	---	---	ENSSSCG00000016306	---	---	---	---	ENSSSCG00000016306
6	134912641	134914092	1451	---	PDE4B	PDE4B	---	PDE4B	---	ENSSSCG00000003805	ENSSSCG00000003805	---	ENSSSCG00000003805
10	28233368	28234280	912	---	---	---	---	PHLDA3	---	---	---	---	ENSSSCG00000029359
6	38578109	38578837	728	---	LRP3	LRP3	---	LRP3	---	ENSSSCG00000002863	ENSSSCG00000002863	---	ENSSSCG00000002863
7	120770329	120771313	984	---	RIN3	---	---	RIN3	---	ENSSSCG00000002451	---	---	ENSSSCG00000002451
4	79043871	79044767	896	---	---	CHD7	---	---	---	---	ENSSSCG00000006231	---	---
6	62026437	62027331	894	---	ICMT	ICMT	---	---	---	ENSSSCG00000003369	ENSSSCG00000003369	---	---
16	81584025	81584937	912	---	ENSSSCG00000017102	ENSSSCG00000017102	---	---	---	ENSSSCG00000017102	ENSSSCG00000017102	---	---
16	68557123	68558005	882	---	C1QTNF2	C1QTNF2	---	C1QTNF2	---	ENSSSCG00000017035	ENSSSCG00000017035	---	ENSSSCG00000017035
9	63419467	63420835	1368	---	ADAMTS15	ADAMTS15	---	---	---	ENSSSCG00000015250	ENSSSCG00000015250	---	---
4	375159	376246	1087	---	---	LRRC14	---	---	---	---	ENSSSCG00000030451	---	---
1	182902402	182903499	1097	---	SMAD2	SMAD2	---	---	---	ENSSSCG00000004505	ENSSSCG00000004505	---	---
1	28529943	28531175	1232	---	---	HECA	HECA	---	---	---	ENSSSCG00000004144	ENSSSCG00000004144	---
4	103449129	103450233	1104	---	EFNA1	EFNA1	---	EFNA1	---	ENSSSCG00000006530	ENSSSCG00000006530	---	ENSSSCG00000006530
5	63669659	63670226	567	---	LRP6	LRP6	---	---	---	ENSSSCG00000000625	ENSSSCG00000000625	---	---
4	103539566	103540822	1256	ZBTB7B	---	ZBTB7B	---	---	ENSSSCG00000028606	---	ENSSSCG00000028606	---	---
3	41622990	41623858	868	---	---	SPSB3	---	---	---	---	ENSSSCG00000008015	---	---
1	145930639	145932229	1590	CHST14	CHST14	CHST14	---	---	ENSSSCG00000004771	ENSSSCG00000004771	ENSSSCG00000004771	---	---
14	123504935	123505932	997	---	TRIM8	TRIM8	---	---	---	ENSSSCG00000010587	ENSSSCG00000010587	---	---
14	44568465	44569551	1086	---	SSH1	---	---	---	---	ENSSSCG00000009943	---	---	---
2	16565127	16566648	1521	---	ACP2;ENSSSCG00000013243	ACP2;ENSSSCG00000013243	---	ACP2;ENSSSCG00000013243	---	ENSSSCG00000013242;ENSSSCG00000013243	ENSSSCG00000013242;ENSSSCG00000013243	---	ENSSSCG00000013242;ENSSSCG00000013243
6	71815214	71816024	810	---	MRTO4	MRTO4	---	MRTO4	---	ENSSSCG00000003490	ENSSSCG00000003490	---	ENSSSCG00000003490
4	91009986	91010848	862	---	---	RCSD1	---	---	---	---	ENSSSCG00000006307	---	---
13	35848516	35849619	1103	---	SEMA3F	SEMA3F	---	SEMA3F	---	ENSSSCG00000011398	ENSSSCG00000011398	---	ENSSSCG00000011398
10	33069980	33071009	1029	---	---	ZCCHC6	---	ZCCHC6	---	---	ENSSSCG00000010952	---	ENSSSCG00000010952
17	29973249	29973754	505	---	---	---	CSRP2BP	---	---	---	---	ENSSSCG00000007092	---
6	76660500	76662113	1613	MAN1C1	---	MAN1C1	---	---	ENSSSCG00000023235	---	ENSSSCG00000023235	---	---
12	63489792	63490946	1154	---	---	ARHGAP23	---	---	---	---	ENSSSCG00000018058	---	---
10	37632087	37632826	739	---	B4GALT1	B4GALT1	---	---	---	ENSSSCG00000010998	ENSSSCG00000010998	---	---
3	809020	811799	2779	---	GPR146	GPR146	---	---	---	ENSSSCG00000007551	ENSSSCG00000007551	---	---
14	43168115	43168828	713	---	SPPL3	SPPL3	---	---	---	ENSSSCG00000009917	ENSSSCG00000009917	---	---
18	10581883	10583136	1253	ENSSSCG00000026733	---	ENSSSCG00000026733	---	---	ENSSSCG00000026733	---	ENSSSCG00000026733	---	---
9	30706565	30707141	576	---	---	AMOTL1	---	---	---	---	ENSSSCG00000014960	---	---
7	94971587	94973127	1540	---	---	ZBTB1	---	---	---	---	ENSSSCG00000023724	---	---
6	54545557	54546132	575	---	ZNF524	---	---	ZNF524	---	ENSSSCG00000024661	---	---	ENSSSCG00000024661
6	483690	484724	1034	---	CHMP1A	CHMP1A	---	---	---	ENSSSCG00000023677	ENSSSCG00000023677	---	---
15	155035049	155035603	554	---	---	ENSSSCG00000016376	---	---	---	---	ENSSSCG00000016376	---	---
GL896501.1	5237	6156	919	---	TRADD	TRADD	---	TRADD	---	ENSSSCG00000024182	ENSSSCG00000024182	---	ENSSSCG00000024182
2	65179795	65180938	1143	DNAJB1	---	DNAJB1	DNAJB1	---	ENSSSCG00000013784	---	ENSSSCG00000013784	ENSSSCG00000013784	---
3	34446780	34447767	987	ENSSSCG00000028454	---	ENSSSCG00000028454	---	---	ENSSSCG00000028454	---	ENSSSCG00000028454	---	---
8	41281643	41282568	925	---	---	---	---	LRRC66	---	---	---	---	ENSSSCG00000008832
8	352764	354582	1818	---	---	LETM1	---	---	---	---	ENSSSCG00000008675	---	---
6	46199491	46200432	941	---	ZNF576	ZNF576	---	---	---	ENSSSCG00000003058	ENSSSCG00000003058	---	---
7	4647242	4648412	1170	---	---	RREB1	---	---	---	---	ENSSSCG00000001021	---	---
2	69289936	69290835	899	---	PPAN	PPAN	---	PPAN	---	ENSSSCG00000013662	ENSSSCG00000013662	---	ENSSSCG00000013662
12	49238241	49238995	754	---	NXN	---	---	---	---	ENSSSCG00000028720	---	---	---
3	59465458	59466459	1001	---	---	CNNM3	---	---	---	---	ENSSSCG00000008201	---	---
6	51797614	51798260	646	---	CTU1	---	---	CTU1	---	ENSSSCG00000003235	---	---	ENSSSCG00000003235
7	102829955	102831894	1939	ENSSSCG00000002350	---	ENSSSCG00000002350	ENSSSCG00000002350	---	ENSSSCG00000002350	---	ENSSSCG00000002350	ENSSSCG00000002350	---
6	48979654	48980239	585	---	---	GLTSCR2	---	---	---	---	ENSSSCG00000022774	---	---
7	102677142	102678448	1306	---	ENSSSCG00000002345	ENSSSCG00000002345	---	---	---	ENSSSCG00000002345	ENSSSCG00000002345	---	---
14	47986972	47988636	1664	---	---	MN1	---	---	---	---	ENSSSCG00000009966	---	---
2	5540579	5541888	1309	CCDC85B	CCDC85B	CCDC85B	---	FOSL1	ENSSSCG00000012968	ENSSSCG00000012968	ENSSSCG00000012968	---	ENSSSCG00000012967
7	117532124	117532974	850	---	FOXN3	FOXN3	---	---	---	ENSSSCG00000002429	ENSSSCG00000002429	---	---
2	70084485	70085917	1432	C19orf52	C19orf52	C19orf52	---	---	ENSSSCG00000013635	ENSSSCG00000013635	ENSSSCG00000013635	---	---
18	55567868	55568480	612	OGDH	---	OGDH	OGDH	---	ENSSSCG00000016743	---	ENSSSCG00000016743	ENSSSCG00000016743	---
1	118017970	118019319	1349	---	PLEKHO2	PLEKHO2	---	---	---	ENSSSCG00000004547	ENSSSCG00000004547	---	---
4	103617652	103620427	2775	---	PBXIP1	PBXIP1	---	PBXIP1	---	ENSSSCG00000006536	ENSSSCG00000006536	---	ENSSSCG00000006536
5	5206800	5207767	967	---	MKL1	MKL1	---	---	---	ENSSSCG00000000075	ENSSSCG00000000075	---	---
14	65107230	65108586	1356	---	TAF5L	TAF5L	---	---	---	ENSSSCG00000010187	ENSSSCG00000010187	---	---
11	9431595	9432196	601	---	ENSSSCG00000009348	ENSSSCG00000009348	---	---	---	ENSSSCG00000009348	ENSSSCG00000009348	---	---
6	56621212	56622206	994	---	PEG3	---	---	---	---	ENSSSCG00000003326	---	---	---
12	2475231	2476042	811	---	---	TBC1D16	---	---	---	---	ENSSSCG00000017159	---	---
1	306729947	306730718	771	---	---	---	---	GTF3C5	---	---	---	---	ENSSSCG00000005739
7	122205000	122205883	883	ENSSSCG00000002470	---	ENSSSCG00000002470	ENSSSCG00000002470	---	ENSSSCG00000002470	---	ENSSSCG00000002470	ENSSSCG00000002470	---
10	28180546	28181513	967	---	---	LAD1	---	---	---	---	ENSSSCG00000021624	---	---
13	189551982	189552606	624	---	---	HSPA13	---	---	---	---	ENSSSCG00000012007	---	---
2	5654701	5655473	772	---	AP5B1	---	---	AP5B1	---	ENSSSCG00000012978	---	---	ENSSSCG00000012978
14	43403205	43404095	890	---	C12orf43	C12orf43	---	---	---	ENSSSCG00000024329	ENSSSCG00000024329	---	---
12	2525726	2526841	1115	---	TBC1D16	TBC1D16	---	---	---	ENSSSCG00000017159	ENSSSCG00000017159	---	---
9	7360847	7365417	4570	---	---	NUMA1	---	---	---	---	ENSSSCG00000014802	---	---
16	56419886	56420553	667	---	UBTD2	UBTD2	---	---	---	ENSSSCG00000023948	ENSSSCG00000023948	---	---
8	55497723	55498226	503	---	TMA16	TMA16	---	---	---	ENSSSCG00000008890	ENSSSCG00000008890	---	---
14	47989813	47990510	697	---	---	MN1	---	---	---	---	ENSSSCG00000009966	---	---
13	29014816	29015620	804	---	---	ZNF662	---	---	---	---	ENSSSCG00000011292	---	---
12	20118358	20119012	654	---	---	NBR1	---	---	---	---	ENSSSCG00000030211	---	---
2	60062324	60063418	1094	ENSSSCG00000013876	---	ENSSSCG00000013876	ENSSSCG00000013876	---	ENSSSCG00000013876	---	ENSSSCG00000013876	ENSSSCG00000013876	---
GL896364.1	31266	32022	756	---	---	ZGPAT	---	---	---	---	ENSSSCG00000024753	---	---
2	142575590	142576145	555	---	---	CAMLG	---	---	---	---	ENSSSCG00000014306	---	---
X	62342146	62344101	1955	PJA1	---	PJA1	---	---	ENSSSCG00000024463	---	ENSSSCG00000024463	---	---
3	91511338	91511946	608	---	---	ENSSSCG00000024602	ENSSSCG00000024602	ENSSSCG00000024602	---	---	ENSSSCG00000024602	ENSSSCG00000024602	ENSSSCG00000024602
12	37430514	37431343	829	---	RPS6KB1	RPS6KB1	---	---	---	ENSSSCG00000017670	ENSSSCG00000017670	---	---
10	63503141	63504123	982	---	CREB	CREB	---	CREB	---	ENSSSCG00000016138	ENSSSCG00000016138	---	ENSSSCG00000016138
2	121358231	121358963	732	---	ENSSSCG00000028164	ENSSSCG00000028164	---	---	---	ENSSSCG00000028164	ENSSSCG00000028164	---	---
1	145942573	145943937	1364	BAHD1	---	BAHD1	BAHD1	---	ENSSSCG00000004772	---	ENSSSCG00000004772	ENSSSCG00000004772	---
7	26961297	26962946	1649	---	---	MDC1	---	---	---	---	ENSSSCG00000001362	---	---
2	77823681	77824459	778	---	C19orf26	---	---	---	---	ENSSSCG00000013430	---	---	---
14	55047891	55048524	633	---	---	ARVCF	---	---	---	---	ENSSSCG00000010133	---	---
13	76179381	76180665	1284	---	PLXND1	PLXND1	---	PLXND1	---	ENSSSCG00000011592	ENSSSCG00000011592	---	ENSSSCG00000011592
6	44447090	44448385	1295	SERTAD1	SERTAD1	SERTAD1	SERTAD1	---	ENSSSCG00000026931	ENSSSCG00000026931	ENSSSCG00000026931	ENSSSCG00000026931	---
1	14083617	14084502	885	---	SCAF8	---	---	SCAF8	---	ENSSSCG00000004070	---	---	ENSSSCG00000004070
10	21915578	21916505	927	---	ENSSSCG00000010886	ENSSSCG00000010886	---	ENSSSCG00000010886	---	ENSSSCG00000010886	ENSSSCG00000010886	---	ENSSSCG00000010886
12	18515776	18518037	2261	HEXIM1	HEXIM1	HEXIM1	---	---	ENSSSCG00000017336	ENSSSCG00000017336	ENSSSCG00000017336	---	---
GL894083.2	37053	37855	802	---	ST3GAL2	ST3GAL2	---	---	---	ENSSSCG00000025089	ENSSSCG00000025089	---	---
3	18126400	18128124	1724	---	---	ENSSSCG00000007789	---	---	---	---	ENSSSCG00000007789	---	---
13	37842765	37843668	903	---	NISCH	NISCH	---	---	---	ENSSSCG00000011442	ENSSSCG00000011442	---	---
2	146081919	146082738	819	---	---	KDM3B	---	---	---	---	ENSSSCG00000014331	---	---
2	5771476	5772328	852	---	PCNXL3	PCNXL3	---	PCNXL3	---	ENSSSCG00000012983	ENSSSCG00000012983	---	ENSSSCG00000012983
7	88967663	88968672	1009	NR2F2	---	NR2F2	NR2F2	---	ENSSSCG00000002254	---	ENSSSCG00000002254	ENSSSCG00000002254	---
2	8650549	8652142	1593	---	ASRGL1	ASRGL1	---	ASRGL1	---	ENSSSCG00000013065	ENSSSCG00000013065	---	ENSSSCG00000013065
6	77786241	77786867	626	---	---	GPATCH3	---	---	---	---	ENSSSCG00000003564	---	---
17	53771068	53772026	958	---	---	---	---	PCIF1	---	---	---	---	ENSSSCG00000007433
4	101938888	101939702	814	---	---	ISG20L2	---	---	---	---	ENSSSCG00000006471	---	---
GL892287.1	9728	10336	608	---	ZBTB17	ZBTB17	---	---	---	ENSSSCG00000025893	ENSSSCG00000025893	---	---
5	70057653	70058311	658	---	ENSSSCG00000027540	ENSSSCG00000027540	---	---	---	ENSSSCG00000027540	ENSSSCG00000027540	---	---
8	19293048	19294085	1037	SOD3	SOD3	SOD3	SOD3	SOD3	ENSSSCG00000028814	ENSSSCG00000028814	ENSSSCG00000028814	ENSSSCG00000028814	ENSSSCG00000028814
5	70263626	70265440	1814	WNK1	---	WNK1	WNK1	---	ENSSSCG00000000753	---	ENSSSCG00000000753	ENSSSCG00000000753	---
14	32677825	32678512	687	---	---	SETD1B	---	---	---	---	ENSSSCG00000009806	---	---
2	77287915	77288615	700	CSNK1G2	---	CSNK1G2	---	---	ENSSSCG00000013445	---	ENSSSCG00000013445	---	---
2	147800743	147802375	1632	PURA	PURA	PURA	---	---	ENSSSCG00000021989	ENSSSCG00000021989	ENSSSCG00000021989	---	---
5	66791709	66793422	1713	---	TNFRSF1A	TNFRSF1A	---	TNFRSF1A	---	ENSSSCG00000000708	ENSSSCG00000000708	---	ENSSSCG00000000708
2	73210230	73211015	785	---	---	GTF2F1	---	---	---	---	ENSSSCG00000013539	---	---
2	50780452	50781389	937	---	---	ENSSSCG00000013402	---	---	---	---	ENSSSCG00000013402	---	---
2	5878455	5879087	632	---	---	EHBP1L1	---	---	---	---	ENSSSCG00000012988	---	---
17	49518780	49520013	1233	---	---	CHD9	---	---	---	---	ENSSSCG00000007360	---	---
6	141230161	141232965	2804	C-JUN	C-JUN	C-JUN	C-JUN	C-JUN	ENSSSCG00000030839	ENSSSCG00000030839	ENSSSCG00000030839	ENSSSCG00000030839	ENSSSCG00000030839
6	50729939	50731284	1345	---	ATF5	ATF5	---	ATF5	---	ENSSSCG00000003201	ENSSSCG00000003201	---	ENSSSCG00000003201
6	88311758	88313306	1548	---	---	MACF1	---	---	---	---	ENSSSCG00000003654	---	---
15	51536706	51537471	765	---	ING2	ING2	---	---	---	ENSSSCG00000024555	ENSSSCG00000024555	---	---
11	22983378	22984035	657	---	ENSSSCG00000023863	ENSSSCG00000023863	---	TSC22D1;ENSSSCG00000023863	---	ENSSSCG00000023863	ENSSSCG00000023863	---	ENSSSCG00000009422;ENSSSCG00000023863
2	8423250	8424476	1226	UQCC3	UQCC3	UQCC3	UQCC3	UQCC3	ENSSSCG00000024995	ENSSSCG00000024995	ENSSSCG00000024995	ENSSSCG00000024995	ENSSSCG00000024995
5	7805448	7806399	951	CDC42EP1	---	CDC42EP1	CDC42EP1	---	ENSSSCG00000026108	---	ENSSSCG00000026108	ENSSSCG00000026108	---

## Sheet: Go enrichment
Supplementary Data 2.GO enrichment significant
GO_id	GO_term	GO_category	GO_rank	Num_of_symbols_in_list_in_GO	Percentage_of_symbols_in_list	Num_of_symbols_in_bglist_in_GO	Num_of_symbols_in_list	Num_of_symbols_in_bglist	Symbols_in_list	Fold_enrichment	Pvalue	FDR
GO:0031323	regulation of cellular metabolic process	biological_process	4	281	0.468333	3501	600	14465	AATF,ABCF1,ABLIM1,ACIN1,ADAR,ADM,AEBP2,AHNAK,AKAP12,AKAP13,AMOT,ANKRD54,APBB1,ARAP3,ARHGAP35,ARHGAP6,ARHGEF40,ARID1A,ARID4B,ARMCX3,ASXL1,ASXL2,ATXN7,AXIN1,BAG5,BAHD1,BCAR3,BCL9L,BHLHE41,BMP4,BRD2,BRD3,C1QTNF2,CBX4,CCDC8,CCDC88C,CD40,CDK12,CDK13,CDKN1B,CIC,CIITA,CLU,CREB,CREBBP,CREBZF,CSRNP1,CTBP2,CTIF,CXXC5,DACT1,DAXX,DDX20,DHX34,DICER1,DYRK2,EFNA1,EIF2AK3,EIF3A,EIF4ENIF1,EIF4G1,ENG,ENSSSCG000000…	1.935	4.93575e-35	2.80795e-31
GO:0019222	regulation of metabolic process	biological_process	3	303	0.505	4025	600	14465	AATF,ABCF1,ABLIM1,ACIN1,ADAR,ADM,AEBP2,AHNAK,AKAP12,AKAP13,AMOT,ANGPTL4,ANKRD54,APBB1,ARAP3,ARHGAP35,ARHGAP6,ARHGEF40,ARID1A,ARID4B,ARMCX3,ASXL1,ASXL2,ATXN7,AXIN1,BAG5,BAHD1,BCAR3,BCL9L,BHLHE41,BMP4,BRD2,BRD3,C1QTNF2,CBX4,CCDC8,CCDC88C,CD40,CDK12,CDK13,CDKN1B,CIC,CIITA,CLU,COL6A3,CREB,CREBBP,CREBZF,CSRNP1,CTBP2,CTIF,CXXC5,DACT1,DAXX,DDX20,DENND5A,DHX34,DICER1,DYRK2,EFNA1,EGLN2,EIF2AK3,EIF3A,EIF4E…	1.81486	2.99656e-33	8.52372e-30
GO:0080090	regulation of primary metabolic process	biological_process	4	272	0.453333	3421	600	14465	AATF,ABCF1,ABLIM1,ACIN1,ADAR,ADM,AEBP2,AHNAK,AKAP12,AKAP13,AMOT,ANKRD54,APBB1,ARAP3,ARHGAP35,ARHGAP6,ARHGEF40,ARID1A,ARID4B,ARMCX3,ASXL1,ASXL2,ATXN7,AXIN1,BAG5,BAHD1,BCAR3,BCL9L,BHLHE41,BMP4,BRD2,BRD3,C1QTNF2,CBX4,CCDC88C,CD40,CDK12,CDK13,CDKN1B,CIC,CIITA,CLU,CREB,CREBBP,CREBZF,CSRNP1,CTBP2,CTIF,CXXC5,DACT1,DAXX,DDX20,DHX34,DICER1,DYRK2,EFNA1,EGLN2,EIF2AK3,EIF3A,EIF4ENIF1,EIF4G1,ENG,ENSSSCG000000…	1.91683	9.15792e-33	1.73665e-29
GO:0005515	protein binding	molecular_function	2	568	0.79219	9811	717	16649	AATF,ABLIM1,ACIN1,ADAMTS5,ADAR,ADM,AEBP2,AFF4,AHNAK,AKAP12,AKAP13,AMOT,AMOTL1,ANGPTL4,ANKRD11,ANKRD24,ANKRD54,ANKS1A,ANKZF1,APBB1,ARAP3,ARHGAP21,ARHGAP23,ARHGAP6,ARHGEF40,ARID1A,ARID1B,ARID4B,ARL4A,ARMCX3,ASB6,ASB8,ASXL1,ASXL2,ATP2A3,ATXN7,AXIN1,BACE1,BAG5,BAHD1,BAT4,BCAR3,BCL9L,BCL-XL,BHLHE41,BLOC1S4,BMP4,BNIP1,BRD2,BRD3,BRD8,BTBD7,C11orf57,C17orf59,C18orf25,C1orf174,C1QTNF2,C5orf24,C7orf25,CAML…	1.34432	4.70172e-32	6.68702e-29
GO:0044428	nuclear part	cellular_component	8	220	0.37225	2359	591	13428	AATF,ABCF1,ACIN1,ADAR,AEBP2,AFF4,AMOT,AMOTL1,ANKRD11,ANKS1A,ARID1A,ARID1B,ARL4A,ASXL1,ASXL2,ATXN7,BAHD1,BCL9L,BCL-XL,BNIP1,BOD1L1,BRD8,CASC3,CBX4,CD3EAP,CDK12,CDK13,CECR2,CEP68,CHD7,CNP,CREB,CREBBP,CSRP2BP,CTBP2,CWC22,CXXC5,DACT1,DAXX,DDX20,DDX42,DYRK2,EGLN2,EIF3A,ENG,EP300,ETV3,FAM129B,FAM193B,FAM208B,FBXO32,FOSL1,FOXK2,FOXO3A,GOLIM4,GPER1,GPRC5B,GRB2,GTF3C5,GZF1,HIRIP3,HIST1H1D,HIVEP1,HIVEP2,HN…	2.11894	1.8835e-31	2.14305e-28
GO:0005488	binding	molecular_function	1	669	0.933054	12921	717	16649	A4GALT,AATF,ABCF1,ABLIM1,ACIN1,ACVR2A,ADAMTS15,ADAMTS5,ADAR,ADCY9,ADM,AEBP2,AFF4,AHDC1,AHNAK,AKAP12,AKAP13,AMOT,AMOTL1,ANGPTL4,ANKRD11,ANKRD24,ANKRD54,ANKS1A,ANKZF1,APBB1,APOA1BP,ARAP3,ARHGAP21,ARHGAP23,ARHGAP35,ARHGAP6,ARHGEF40,ARID1A,ARID1B,ARID4B,ARL4A,ARMCX3,ASB6,ASB8,ASXL1,ASXL2,ATP2A3,ATXN7,AXIN1,BACE1,BAG5,BAHCC1,BAHD1,BAT4,BCAR3,BCL9L,BCL-XL,BHLHE41,BLOC1S4,BMP4,BNIP1,BOD1L1,BRD2,BRD3,BRD…	1.20226	3.6372e-31	3.44868e-28
GO:0031981	nuclear lumen	cellular_component	9	204	0.345178	2123	591	13428	AATF,ABCF1,ACIN1,ADAR,AEBP2,AFF4,ANKRD11,ANKS1A,ARID1A,ARID1B,ARL4A,ASXL1,ASXL2,ATXN7,BAHD1,BCL9L,BCL-XL,BOD1L1,BRD8,CBX4,CD3EAP,CDK12,CDK13,CECR2,CEP68,CHD7,CNP,CREB,CREBBP,CSRP2BP,CTBP2,CWC22,CXXC5,DACT1,DAXX,DDX20,DDX42,DYRK2,EGLN2,EIF3A,ENG,EP300,ETV3,FAM129B,FAM193B,FAM208B,FBXO32,FOSL1,FOXK2,FOXO3A,GOLIM4,GPRC5B,GRB2,GTF3C5,GZF1,HIRIP3,HIST1H1D,HIVEP1,HIVEP2,HNRNPM,HNRNPU,HTATSF1,ING2,IP6K1…	2.18325	1.63325e-30	1.32737e-27
GO:0070013	intracellular organelle lumen	cellular_component	7	208	0.351946	2234	591	13428	AATF,ABCF1,ACIN1,ADAR,AEBP2,AFF4,ANKRD11,ANKS1A,ARID1A,ARID1B,ARL4A,ASXL1,ASXL2,ATXN7,BAHD1,BCL9L,BCL-XL,BOD1L1,BRD8,CBX4,CD3EAP,CDK12,CDK13,CECR2,CEP68,CHD7,CNP,CREB,CREBBP,CSRP2BP,CTBP2,CWC22,CXXC5,DACT1,DAXX,DDX20,DDX42,DYRK2,EGLN2,EIF3A,ENG,EP300,ERP29,ETV3,FAM129B,FAM193B,FAM208B,FBXO32,FOSL1,FOXK2,FOXO3A,GOLIM4,GPRC5B,GRB2,GTF3C5,GZF1,HIRIP3,HIST1H1D,HIVEP1,HIVEP2,HNRNPM,HNRNPU,HTATSF1,ING2…	2.11546	2.82303e-29	2.00753e-26
GO:0043233	organelle lumen	cellular_component	3	208	0.351946	2236	591	13428	AATF,ABCF1,ACIN1,ADAR,AEBP2,AFF4,ANKRD11,ANKS1A,ARID1A,ARID1B,ARL4A,ASXL1,ASXL2,ATXN7,BAHD1,BCL9L,BCL-XL,BOD1L1,BRD8,CBX4,CD3EAP,CDK12,CDK13,CECR2,CEP68,CHD7,CNP,CREB,CREBBP,CSRP2BP,CTBP2,CWC22,CXXC5,DACT1,DAXX,DDX20,DDX42,DYRK2,EGLN2,EIF3A,ENG,EP300,ERP29,ETV3,FAM129B,FAM193B,FAM208B,FBXO32,FOSL1,FOXK2,FOXO3A,GOLIM4,GPRC5B,GRB2,GTF3C5,GZF1,HIRIP3,HIST1H1D,HIVEP1,HIVEP2,HNRNPM,HNRNPU,HTATSF1,ING2…	2.11356	3.20306e-29	2.02469e-26
GO:0060255	regulation of macromolecule metabolic process	biological_process	4	253	0.421667	3210	600	14465	AATF,ABCF1,ABLIM1,ACIN1,ADAR,AEBP2,AHNAK,ANKRD54,APBB1,ARHGAP35,ARID1A,ARID4B,ARMCX3,ASXL1,ASXL2,ATXN7,AXIN1,BAG5,BAHD1,BCAR3,BCL9L,BHLHE41,BMP4,BRD2,BRD3,C1QTNF2,CBX4,CCDC88C,CD40,CDK12,CDK13,CDKN1B,CIC,CIITA,CLU,CREB,CREBBP,CREBZF,CSRNP1,CTBP2,CTIF,CXXC5,DACT1,DAXX,DDX20,DHX34,DICER1,DYRK2,EFNA1,EGLN2,EIF2AK3,EIF3A,EIF4ENIF1,EIF4G1,ENG,ENSSSCG00000010310,ENSSSCG00000011313,ENSSSCG00000013742,EN…	1.90013	3.95e-29	2.24716e-26
GO:0031974	membrane-enclosed lumen	cellular_component	1	209	0.353638	2260	591	13428	AATF,ABCF1,ACIN1,ADAR,AEBP2,AFF4,ANKRD11,ANKS1A,ARID1A,ARID1B,ARL4A,ASXL1,ASXL2,ATXN7,BAHD1,BCL9L,BCL-XL,BOD1L1,BRD8,CBX4,CD3EAP,CDK12,CDK13,CECR2,CEP68,CHD7,CNP,CREB,CREBBP,CSRP2BP,CTBP2,CWC22,CXXC5,DACT1,DAXX,DDX20,DDX42,DYRK2,EGLN2,EIF3A,ENG,EP300,ERP29,ETV3,FAM129B,FAM193B,FAM208B,FBXO32,FOSL1,FOXK2,FOXO3A,GOLIM4,GPRC5B,GRB2,GTF3C5,GZF1,HIRIP3,HIST1H1D,HIVEP1,HIVEP2,HNRNPM,HNRNPU,HTATSF1,ING2…	2.10117	4.98593e-29	2.57863e-26
GO:0005634	nucleus	cellular_component	7	306	0.517766	4085	591	13428	AATF,ABCF1,ACIN1,ADAR,AEBP2,AFF4,AHNAK,AMOT,AMOTL1,ANKRD11,ANKRD54,ANKS1A,ARID1A,ARID1B,ARID4B,ARL4A,ASRGL1,ASXL1,ASXL2,ATXN7,AXIN1,BAG5,BAHD1,BCL9L,BCL-XL,BHLHE41,BNIP1,BOD1L1,BRD2,BRD8,BTBD7,C1orf174,CASC3,CBX4,CD3EAP,CDCA4,CDK12,CDK13,CDKN1B,CECR2,CEP68,CHD7,CHD9,CLU,CNP,CREB,CREBBP,CREBZF,CSRNP1,CSRP2BP,CTBP2,CTNND1,CWC22,CXXC5,DACT1,DAXX,DDX20,DDX42,DST,DYRK2,EGLN2,EIF3A,EIF4ENIF1,ENG,ENSSSC…	1.70198	1.4659e-28	6.94959e-26
GO:0019219	regulation of nucleobase-containing compound metabolic process	biological_process	5	223	0.371667	2677	600	14465	AATF,ABLIM1,ACIN1,ADM,AEBP2,AHNAK,AKAP12,AKAP13,AMOT,APBB1,ARAP3,ARHGAP35,ARHGAP6,ARHGEF40,ARID1A,ARID4B,ARMCX3,ASXL1,ASXL2,ATXN7,AXIN1,BAHD1,BCAR3,BCL9L,BHLHE41,BMP4,BRD2,BRD3,CBX4,CD40,CDK12,CDK13,CDKN1B,CIC,CIITA,CLU,CREB,CREBBP,CREBZF,CSRNP1,CTBP2,CXXC5,DACT1,DAXX,DDX20,DHX34,DICER1,EFNA1,EIF2AK3,ENG,ENSSSCG00000009999,ENSSSCG00000011313,ENSSSCG00000012982,ENSSSCG00000013742,ENSSSCG0000001387…	2.00828	2.93195e-28	1.28306e-25
GO:0051171	regulation of nitrogen compound metabolic process	biological_process	4	224	0.373333	2709	600	14465	AATF,ABLIM1,ACIN1,ADM,AEBP2,AHNAK,AKAP12,AKAP13,AMOT,APBB1,ARAP3,ARHGAP35,ARHGAP6,ARHGEF40,ARID1A,ARID4B,ARMCX3,ASXL1,ASXL2,ATXN7,AXIN1,BAHD1,BCAR3,BCL9L,BHLHE41,BMP4,BRD2,BRD3,CBX4,CD40,CDK12,CDK13,CDKN1B,CIC,CIITA,CLU,CREB,CREBBP,CREBZF,CSRNP1,CTBP2,CXXC5,DACT1,DAXX,DDX20,DHX34,DICER1,EFNA1,EIF2AK3,ENG,ENSSSCG00000009999,ENSSSCG00000011313,ENSSSCG00000012982,ENSSSCG00000013742,ENSSSCG0000001387…	1.99345	6.07184e-28	2.46734e-25
GO:0005654	nucleoplasm	cellular_component	10	171	0.28934	1704	591	13428	ABCF1,ACIN1,ADAR,AEBP2,AFF4,ANKRD11,ANKS1A,ARID1A,ARID1B,ASXL2,ATXN7,BAHD1,BCL9L,BOD1L1,BRD8,CBX4,CDK12,CDK13,CEP68,CHD7,CNP,CREB,CREBBP,CSRP2BP,CTBP2,CWC22,CXXC5,DACT1,DAXX,DDX20,DDX42,DYRK2,EGLN2,ENG,EP300,ETV3,FAM129B,FAM193B,FAM208B,FOSL1,FOXK2,FOXO3A,GOLIM4,GRB2,GTF3C5,HIRIP3,HIVEP1,HIVEP2,HNRNPM,HNRNPU,HTATSF1,ING2,IRF2BP1,IRF2BPL,ISG20L2,JADE1,JADE2,JARID2,KAT6A,KLF4,KMT2D,LARP1,LMO2,MAGI1…	2.28008	4.58451e-27	1.73875e-24
GO:0010468	regulation of gene expression	biological_process	5	211	0.351667	2542	600	14465	AATF,ABCF1,ABLIM1,ACIN1,ADAR,AEBP2,AHNAK,APBB1,ARHGAP35,ARID1A,ARID4B,ARMCX3,ASXL1,ASXL2,ATXN7,AXIN1,BAHD1,BCL9L,BHLHE41,BMP4,BRD2,BRD3,CBX4,CCDC88C,CD40,CDK12,CDK13,CDKN1B,CIC,CIITA,CLU,CREB,CREBBP,CREBZF,CSRNP1,CTBP2,CTIF,CXXC5,DACT1,DAXX,DDX20,DICER1,EFNA1,EIF2AK3,EIF3A,EIF4ENIF1,EIF4G1,ENG,ENSSSCG00000011313,ENSSSCG00000013742,ENSSSCG00000016776,ENSSSCG00000017939,ENSSSCG00000025164,ENSSSCG00…	2.00112	3.33028e-26	1.18412e-23
GO:0048523	negative regulation of cellular process	biological_process	4	194	0.323333	2335	600	14465	AATF,ACIN1,ADAR,ADM,AEBP2,ANGPTL4,ARAP3,ARHGAP35,ARHGAP6,ARID1A,ASXL1,ASXL2,ATXN7,AXIN1,BAG5,BAHD1,BCL9L,BCL-XL,BHLHE41,BMP4,CBX4,CDKN1B,CIC,CLU,CREB,CREBBP,CREBZF,CSK,CTBP2,CTNND1,CXXC5,DACT1,DAXX,DCUN1D3,DDX20,DHX34,DICER1,DST,EFNA1,EIF2AK3,EIF4ENIF1,ENG,ENSSSCG00000011313,ENSSSCG00000025717,EP300,ERP29,ETV3,FAM129A,FAM129B,FGFR1IIIC,FHOD3,FOXN3,FOXO1,FOXO3A,FZD6,GADD45B,GAS2L1,GIGYF2,GPER1,GZF…	2.003	9.11763e-24	3.05119e-21
GO:2000112	regulation of cellular macromolecule biosynthetic process	biological_process	6	186	0.31	2238	600	14465	AATF,ABCF1,ABLIM1,AEBP2,APBB1,ARHGAP35,ARID1A,ARID4B,ARMCX3,ASXL1,ASXL2,ATXN7,AXIN1,BAHD1,BCL9L,BHLHE41,BMP4,BRD2,BRD3,C1QTNF2,CBX4,CD40,CDK12,CDK13,CDKN1B,CIC,CIITA,CLU,CREB,CREBBP,CREBZF,CSRNP1,CTBP2,CTIF,CXXC5,DACT1,DAXX,DDX20,DYRK2,EFNA1,EIF2AK3,EIF3A,EIF4ENIF1,EIF4G1,ENG,ENSSSCG00000011313,ENSSSCG00000013742,ENSSSCG00000016776,ENSSSCG00000017939,ENSSSCG00000025164,ENSSSCG00000025717,EP300,ER…	2.00364	1.19539e-22	3.77809e-20
GO:0044260	cellular macromolecule metabolic process	biological_process	4	337	0.561667	5355	600	14465	AATF,ABCF1,ABLIM1,ACIN1,ACVR2A,ADAR,ADM,AEBP2,AHNAK,AKAP13,ALG12,ANKRD54,APBB1,ARHGAP35,ARID1A,ARID4B,ARMCX3,ASB6,ASB8,ASXL1,ASXL2,ATXN7,AXIN1,BAG5,BAHD1,BCAR3,BCL9L,BHLHE41,BMP4,BRD2,BRD3,BRD8,C1QTNF2,CAMLG,CANT1,CASC3,CBX4,CCDC88C,CD3EAP,CD40,CDK12,CDK13,CDKN1B,CHPF,CHST14,CHST3,CHST7,CIC,CIITA,CLU,CNNM3,CREB,CREBBP,CREBZF,CSK,CSRNP1,CSRP2BP,CTBP2,CTIF,CTU1,CXXC5,DACT1,DAXX,DDX20,DHX34,DICER1,D…	1.51718	1.88065e-22	5.63107e-20
GO:0051252	regulation of RNA metabolic process	biological_process	7	182	0.303333	2177	600	14465	AATF,ABLIM1,ACIN1,AEBP2,AHNAK,APBB1,ARHGAP35,ARID1A,ARID4B,ARMCX3,ASXL1,ASXL2,ATXN7,AXIN1,BAHD1,BCL9L,BHLHE41,BMP4,BRD2,BRD3,CBX4,CD40,CDK12,CDK13,CDKN1B,CIC,CIITA,CLU,CREB,CREBBP,CREBZF,CSRNP1,CTBP2,CXXC5,DACT1,DAXX,DDX20,DHX34,DICER1,EFNA1,EIF2AK3,ENG,ENSSSCG00000011313,ENSSSCG00000013742,ENSSSCG00000016776,ENSSSCG00000025164,ENSSSCG00000025717,EP300,ERBB2,ERG,ETV3,FAM58A,FGFR1IIIC,FOSL1,FOXK2,…	2.01549	2.19266e-22	6.23702e-20
GO:0031326	regulation of cellular biosynthetic process	biological_process	5	193	0.321667	2399	600	14465	AATF,ABCF1,ABLIM1,ADM,AEBP2,AKAP12,APBB1,ARHGAP35,ARID1A,ARID4B,ARMCX3,ASXL1,ASXL2,ATXN7,AXIN1,BAHD1,BCL9L,BHLHE41,BMP4,BRD2,BRD3,C1QTNF2,CBX4,CD40,CDK12,CDK13,CDKN1B,CIC,CIITA,CLU,CREB,CREBBP,CREBZF,CSRNP1,CTBP2,CTIF,CXXC5,DACT1,DAXX,DDX20,DYRK2,EFNA1,EIF2AK3,EIF3A,EIF4ENIF1,EIF4G1,ENG,ENSSSCG00000011313,ENSSSCG00000013742,ENSSSCG00000016776,ENSSSCG00000017939,ENSSSCG00000025164,ENSSSCG000000257…	1.93952	6.31867e-22	1.71176e-19
GO:0043226	organelle	cellular_component	1	465	0.786802	8141	591	13428	A4GALT,AATF,ABCF1,ABLIM1,ACIN1,ADAR,ADPGK,AEBP2,AFF4,AHNAK,AMOT,AMOTL1,ANGPTL2,ANKRD11,ANKRD54,ANKS1A,APOA1BP,ARHGAP21,ARHGAP23,ARHGAP35,ARHGAP6,ARID1A,ARID1B,ARID4B,ARL4A,ARMCX3,ASRGL1,ASXL1,ASXL2,ATP2A3,ATXN7,AXIN1,B4GALT5,BACE1,BAG5,BAHD1,BCL9L,BCL-XL,BHLHE41,BNIP1,BOD1L1,BRD2,BRD8,BTBD7,C10orf10,C1orf174,CAMLG,CAMSAP1,CAMSAP2,CANT1,CASC3,CBX4,CCDC8,CD14,CD248,CD3EAP,CD40,CD93,CDC42EP4,CDCA4,C…	1.29777	9.07953e-22	2.34788e-19
GO:0048519	negative regulation of biological process	biological_process	3	201	0.335	2557	600	14465	AATF,ACIN1,ADAR,ADM,AEBP2,AMOT,ANGPTL4,ARAP3,ARHGAP35,ARHGAP6,ARID1A,ASXL1,ASXL2,ATXN7,AXIN1,BAG5,BAHD1,BCL9L,BCL-XL,BHLHE41,BMP4,CBX4,CDKN1B,CIC,CLU,CREB,CREBBP,CREBZF,CSK,CTBP2,CTNND1,CXXC5,DACT1,DAXX,DCUN1D3,DDX20,DHX34,DICER1,DST,DYRK2,EFNA1,EIF2AK3,EIF4ENIF1,ENG,ENSSSCG00000011313,ENSSSCG00000025717,EP300,ERP29,ETV3,FAM129A,FAM129B,FGFR1IIIC,FHOD3,FOXN3,FOXO1,FOXO3A,FZD6,GADD45B,GAS2L1,GIGYF…	1.8951	9.54386e-22	2.36065e-19
GO:0010556	regulation of macromolecule biosynthetic process	biological_process	5	188	0.313333	2316	600	14465	AATF,ABCF1,ABLIM1,AEBP2,APBB1,ARHGAP35,ARID1A,ARID4B,ARMCX3,ASXL1,ASXL2,ATXN7,AXIN1,BAHD1,BCL9L,BHLHE41,BMP4,BRD2,BRD3,C1QTNF2,CBX4,CD40,CDK12,CDK13,CDKN1B,CIC,CIITA,CLU,CREB,CREBBP,CREBZF,CSRNP1,CTBP2,CTIF,CXXC5,DACT1,DAXX,DDX20,DYRK2,EFNA1,EIF2AK3,EIF3A,EIF4ENIF1,EIF4G1,ENG,ENSSSCG00000011313,ENSSSCG00000013742,ENSSSCG00000016776,ENSSSCG00000017939,ENSSSCG00000025164,ENSSSCG00000025717,EP300,ER…	1.95698	1.01192e-21	2.39867e-19
GO:0010467	gene expression	biological_process	4	235	0.391667	3224	600	14465	AATF,ABCF1,ABLIM1,ACIN1,ADAR,AEBP2,AHNAK,APBB1,ARHGAP35,ARID1A,ARID4B,ARMCX3,ASXL1,ASXL2,ATXN7,AXIN1,BAHD1,BCL9L,BHLHE41,BMP4,BRD2,BRD3,CASC3,CBX4,CCDC88C,CD3EAP,CD40,CDK12,CDK13,CDKN1B,CIC,CIITA,CLU,CNNM3,CREB,CREBBP,CREBZF,CSRNP1,CTBP2,CTIF,CTU1,CXXC5,DACT1,DAXX,DDX20,DICER1,EFNA1,EIF2AK3,EIF3A,EIF4ENIF1,EIF4G1,ENG,ENSSSCG00000005645,ENSSSCG00000011313,ENSSSCG00000012654,ENSSSCG00000013742,ENSS…	1.75728	1.31808e-21	2.99942e-19
GO:0016070	RNA metabolic process	biological_process	6	206	0.343333	2660	600	14465	AATF,ABLIM1,ACIN1,ADAR,AEBP2,AHNAK,APBB1,ARHGAP35,ARID1A,ARID4B,ARMCX3,ASXL1,ASXL2,ATXN7,AXIN1,BAHD1,BCL9L,BHLHE41,BMP4,BRD2,BRD3,CASC3,CBX4,CD3EAP,CD40,CDK12,CDK13,CDKN1B,CIC,CIITA,CLU,CNNM3,CREB,CREBBP,CREBZF,CSRNP1,CTBP2,CTIF,CTU1,CXXC5,DACT1,DAXX,DDX20,DHX34,DICER1,EFNA1,EIF2AK3,ENG,ENSSSCG00000005645,ENSSSCG00000011313,ENSSSCG00000012654,ENSSSCG00000013742,ENSSSCG00000016776,ENSSSCG000000251…	1.86704	1.41405e-21	3.09404e-19
GO:0009889	regulation of biosynthetic process	biological_process	4	193	0.321667	2424	600	14465	AATF,ABCF1,ABLIM1,ADM,AEBP2,AKAP12,APBB1,ARHGAP35,ARID1A,ARID4B,ARMCX3,ASXL1,ASXL2,ATXN7,AXIN1,BAHD1,BCL9L,BHLHE41,BMP4,BRD2,BRD3,C1QTNF2,CBX4,CD40,CDK12,CDK13,CDKN1B,CIC,CIITA,CLU,CREB,CREBBP,CREBZF,CSRNP1,CTBP2,CTIF,CXXC5,DACT1,DAXX,DDX20,DYRK2,EFNA1,EIF2AK3,EIF3A,EIF4ENIF1,EIF4G1,ENG,ENSSSCG00000011313,ENSSSCG00000013742,ENSSSCG00000016776,ENSSSCG00000017939,ENSSSCG00000025164,ENSSSCG000000257…	1.91952	2.17279e-21	4.57815e-19
GO:0043229	intracellular organelle	cellular_component	5	431	0.729272	7341	591	13428	AATF,ABCF1,ABLIM1,ACIN1,ADAR,ADPGK,AEBP2,AFF4,AHNAK,AMOT,AMOTL1,ANKRD11,ANKRD54,ANKS1A,APOA1BP,ARHGAP21,ARHGAP35,ARHGAP6,ARID1A,ARID1B,ARID4B,ARL4A,ARMCX3,ASRGL1,ASXL1,ASXL2,ATP2A3,ATXN7,AXIN1,BACE1,BAG5,BAHD1,BCL9L,BCL-XL,BHLHE41,BNIP1,BOD1L1,BRD2,BRD8,BTBD7,C10orf10,C1orf174,CAMLG,CAMSAP1,CAMSAP2,CASC3,CBX4,CCDC8,CD3EAP,CD40,CD93,CDC42EP4,CDCA4,CDK12,CDK13,CDKN1B,CECR2,CEP68,CHD7,CHD9,CHMP6,CHP…	1.33397	8.04027e-21	1.61194e-18
GO:0010605	negative regulation of macromolecule metabolic process	biological_process	5	115	0.191667	1107	600	14465	AATF,ACIN1,ADAR,AEBP2,ARHGAP35,ARID1A,ASXL1,ASXL2,AXIN1,BAG5,BAHD1,BHLHE41,BMP4,CBX4,CDKN1B,CIC,CREB,CREBBP,CREBZF,CTBP2,CXXC5,DACT1,DAXX,DDX20,DHX34,DICER1,EFNA1,EIF2AK3,EIF4ENIF1,ENG,ENSSSCG00000011313,ENSSSCG00000025717,EP300,ERP29,ETV3,FAM129A,FGFR1IIIC,FOXN3,FOXO1,FOXO3A,GADD45B,GAS2L1,GIGYF2,GZF1,HEYL,HIST1H1D,HIVEP1,HYAL2,IRF2BPL,ISG15,ITGB1BP1,JARID2,KAT6A,KIRREL,KLF4,KMT2B,LRP6,MECP2,MLL…	2.50448	8.38992e-21	1.61194e-18
GO:0043231	intracellular membrane-bounded organelle	cellular_component	6	396	0.670051	6500	591	13428	AATF,ABCF1,ACIN1,ADAR,ADPGK,AEBP2,AFF4,AHNAK,AMOT,AMOTL1,ANKRD11,ANKRD54,ANKS1A,APOA1BP,ARHGAP21,ARID1A,ARID1B,ARID4B,ARL4A,ARMCX3,ASRGL1,ASXL1,ASXL2,ATP2A3,ATXN7,AXIN1,BACE1,BAG5,BAHD1,BCL9L,BCL-XL,BHLHE41,BNIP1,BOD1L1,BRD2,BRD8,BTBD7,C10orf10,C1orf174,CAMLG,CASC3,CBX4,CD3EAP,CD40,CD93,CDCA4,CDK12,CDK13,CDKN1B,CECR2,CEP68,CHD7,CHD9,CHMP6,CHPF,CHST3,CHST7,CKAP4,CLU,CNP,COG1,CREB,CREBBP,CREBZF,CSR…	1.38422	8.50029e-21	1.61194e-18
GO:0031324	negative regulation of cellular metabolic process	biological_process	5	112	0.186667	1081	600	14465	AATF,ACIN1,ADAR,AEBP2,ARHGAP35,ARID1A,ASXL1,ASXL2,ATXN7,AXIN1,BAG5,BAHD1,BHLHE41,BMP4,CBX4,CDKN1B,CIC,CREB,CREBBP,CREBZF,CTBP2,CXXC5,DACT1,DAXX,DDX20,DHX34,EFNA1,EIF2AK3,EIF4ENIF1,ENG,ENSSSCG00000011313,ENSSSCG00000025717,EP300,ETV3,FAM129A,FGFR1IIIC,FOXN3,FOXO1,FOXO3A,GADD45B,GIGYF2,GZF1,HEYL,HIST1H1D,HIVEP1,HYAL2,IRF2BPL,ISG15,ITGB1BP1,JARID2,KAT6A,KIRREL,KLF4,LRP6,MECP2,MLLT1,MPHOSPH8,NACC1,NC…	2.49781	3.72256e-20	6.68361e-18
GO:0006139	nucleobase-containing compound metabolic process	biological_process	4	283	0.471667	4305	600	14465	AATF,ABCF1,ABLIM1,ACIN1,ADAR,ADCY9,ADM,AEBP2,AHNAK,AKAP12,AKAP13,AMOT,APBB1,ARAP3,ARHGAP35,ARHGAP6,ARHGEF40,ARID1A,ARID4B,ARL4A,ARMCX3,ASXL1,ASXL2,ATXN7,AXIN1,BAHD1,BCAR3,BCL9L,BHLHE41,BMP4,BRD2,BRD3,CASC3,CBX4,CD3EAP,CD40,CDK12,CDK13,CDKN1B,CIC,CIITA,CLU,CNNM3,CNP,CREB,CREBBP,CREBZF,CSRNP1,CTBP2,CTIF,CTU1,CXXC5,DACT1,DAXX,DDX20,DDX42,DENND5A,DHX34,DICER1,EFNA1,EIF2AK3,EIF5B,ENG,ENSSSCG0000000247…	1.58482	3.75946e-20	6.68361e-18
GO:0006355	regulation of transcription, DNA-dependent	biological_process	9	170	0.283333	2062	600	14465	AATF,ABLIM1,AEBP2,APBB1,ARHGAP35,ARID1A,ARID4B,ARMCX3,ASXL1,ASXL2,ATXN7,AXIN1,BAHD1,BCL9L,BHLHE41,BMP4,BRD2,BRD3,CBX4,CD40,CDK12,CDK13,CDKN1B,CIC,CIITA,CLU,CREB,CREBBP,CREBZF,CSRNP1,CTBP2,CXXC5,DACT1,DAXX,DDX20,EFNA1,EIF2AK3,ENG,ENSSSCG00000011313,ENSSSCG00000013742,ENSSSCG00000016776,ENSSSCG00000025164,ENSSSCG00000025717,EP300,ERBB2,ERG,ETV3,FAM58A,FGFR1IIIC,FOSL1,FOXK2,FOXN3,FOXO1,FOXO3A,FZD6,G…	1.98759	4.42005e-20	7.61991e-18
GO:0006351	transcription, DNA-dependent	biological_process	8	175	0.291667	2158	600	14465	AATF,ABLIM1,AEBP2,APBB1,ARHGAP35,ARID1A,ARID4B,ARMCX3,ASXL1,ASXL2,ATXN7,AXIN1,BAHD1,BCL9L,BHLHE41,BMP4,BRD2,BRD3,CBX4,CD3EAP,CD40,CDK12,CDK13,CDKN1B,CIC,CIITA,CLU,CNNM3,CREB,CREBBP,CREBZF,CSRNP1,CTBP2,CXXC5,DACT1,DAXX,DDX20,EFNA1,EIF2AK3,ENG,ENSSSCG00000011313,ENSSSCG00000013742,ENSSSCG00000016776,ENSSSCG00000025164,ENSSSCG00000025717,EP300,ERBB2,ERG,ETV3,FAM58A,FGFR1IIIC,FOSL1,FOXK2,FOXN3,FOXO1,…	1.95503	5.72034e-20	9.32842e-18
GO:0043227	membrane-bounded organelle	cellular_component	2	432	0.730964	7424	591	13428	A4GALT,AATF,ABCF1,ACIN1,ADAR,ADPGK,AEBP2,AFF4,AHNAK,AMOT,AMOTL1,ANGPTL2,ANKRD11,ANKRD54,ANKS1A,APOA1BP,ARHGAP21,ARHGAP23,ARID1A,ARID1B,ARID4B,ARL4A,ARMCX3,ASRGL1,ASXL1,ASXL2,ATP2A3,ATXN7,AXIN1,B4GALT5,BACE1,BAG5,BAHD1,BCL9L,BCL-XL,BHLHE41,BNIP1,BOD1L1,BRD2,BRD8,BTBD7,C10orf10,C1orf174,CAMLG,CANT1,CASC3,CBX4,CD14,CD248,CD3EAP,CD40,CD93,CDCA4,CDK12,CDK13,CDKN1B,CECR2,CEP68,CHD7,CHD9,CHMP6,CHPF,CHST…	1.32212	5.73905e-20	9.32842e-18
GO:0009892	negative regulation of metabolic process	biological_process	4	118	0.196667	1185	600	14465	AATF,ACIN1,ADAR,AEBP2,ARHGAP35,ARID1A,ASXL1,ASXL2,ATXN7,AXIN1,BAG5,BAHD1,BHLHE41,BMP4,CBX4,CDKN1B,CIC,CREB,CREBBP,CREBZF,CTBP2,CXXC5,DACT1,DAXX,DDX20,DHX34,DICER1,EFNA1,EIF2AK3,EIF4ENIF1,ENG,ENSSSCG00000011313,ENSSSCG00000025717,EP300,ERP29,ETV3,FAM129A,FGFR1IIIC,FOXN3,FOXO1,FOXO3A,GADD45B,GAS2L1,GIGYF2,GPER1,GZF1,HEYL,HIST1H1D,HIVEP1,HYAL2,IRF2BPL,ISG15,ITGB1BP1,JARID2,KAT6A,KIRREL,KLF4,KMT2B,LR…	2.40066	7.49714e-20	1.18476e-17
GO:0043170	macromolecule metabolic process	biological_process	3	360	0.6	6077	600	14465	AATF,ABCF1,ABLIM1,ACIN1,ACVR2A,ADAMTS15,ADAMTS5,ADAR,ADM,AEBP2,AHNAK,AKAP13,ALG12,ANKRD54,APBB1,ARHGAP35,ARID1A,ARID4B,ARMCX3,ASB6,ASB8,ASXL1,ASXL2,ATXN7,AXIN1,BACE1,BAG5,BAHD1,BCAR3,BCL9L,BHLHE41,BMP4,BRD2,BRD3,BRD8,C1QTNF2,CAMLG,CANT1,CASC3,CBX4,CCDC88C,CD3EAP,CD40,CDK12,CDK13,CDKN1B,CHPF,CHST14,CHST3,CHST7,CIC,CIITA,CLU,CNNM3,CREB,CREBBP,CREBZF,CSK,CSRNP1,CSRP2BP,CTBP2,CTIF,CTU1,CXXC5,DACT1,DA…	1.42817	1.09253e-19	1.67984e-17
GO:0005622	intracellular	cellular_component	3	489	0.827411	8932	591	13428	AATF,ABCF1,ABLIM1,ACIN1,ADAR,ADM,ADPGK,AEBP2,AFF4,AHNAK,AKAP12,AKAP13,AMOT,AMOTL1,ANKRD11,ANKRD54,ANKS1A,APBB1,APOA1BP,ARAP3,ARHGAP21,ARHGAP23,ARHGAP35,ARHGAP6,ARID1A,ARID1B,ARID4B,ARL4A,ARMCX3,ASRGL1,ASXL1,ASXL2,ATP2A3,ATXN7,AXIN1,BACE1,BAG5,BAHD1,BCL9L,BCL-XL,BHLHE41,BLOC1S4,BNIP1,BOD1L1,BRD2,BRD8,BTBD7,C10orf10,C1orf174,C7H6ORF47,CAMLG,CAMSAP1,CAMSAP2,CASC3,CBX4,CCDC8,CCDC88C,CD248,CD3EAP,CD40…	1.2439	1.49651e-19	2.24044e-17
GO:0044237	cellular metabolic process	biological_process	2	416	0.693333	7465	600	14465	A4GALT,AATF,ABCF1,ABLIM1,ACIN1,ACP2,ACVR2A,ADAR,ADCY9,ADM,AEBP2,AHNAK,AKAP12,AKAP13,ALG12,AMOT,ANKRD54,APBB1,ARAP3,ARHGAP35,ARHGAP6,ARHGEF40,ARID1A,ARID4B,ARL4A,ARMCX3,ASB6,ASB8,ASXL1,ASXL2,ATXN7,AXIN1,BACE1,BAG5,BAHD1,BCAR3,BCL9L,BHLHE41,BMP4,BRD2,BRD3,BRD8,C1QTNF2,CAMLG,CANT1,CASC3,CBX4,CCDC8,CCDC88C,CD3EAP,CD40,CDK12,CDK13,CDKN1B,CHPF,CHST14,CHST3,CHST7,CIC,CIITA,CLU,CNNM3,CNP,CREB,CREBBP,CREB…	1.34348	1.6547e-19	2.41374e-17
GO:0090304	nucleic acid metabolic process	biological_process	5	223	0.371667	3102	600	14465	AATF,ABLIM1,ACIN1,ADAR,AEBP2,AHNAK,APBB1,ARHGAP35,ARID1A,ARID4B,ARMCX3,ASXL1,ASXL2,ATXN7,AXIN1,BAHD1,BCL9L,BHLHE41,BMP4,BRD2,BRD3,CASC3,CBX4,CD3EAP,CD40,CDK12,CDK13,CDKN1B,CIC,CIITA,CLU,CNNM3,CREB,CREBBP,CREBZF,CSRNP1,CTBP2,CTIF,CTU1,CXXC5,DACT1,DAXX,DDX20,DHX34,DICER1,EFNA1,EIF2AK3,ENG,ENSSSCG00000005645,ENSSSCG00000011313,ENSSSCG00000012654,ENSSSCG00000013742,ENSSSCG00000016776,ENSSSCG000000251…	1.73313	1.83097e-19	2.60409e-17
GO:2001141	regulation of RNA biosynthetic process	biological_process	8	170	0.283333	2096	600	14465	AATF,ABLIM1,AEBP2,APBB1,ARHGAP35,ARID1A,ARID4B,ARMCX3,ASXL1,ASXL2,ATXN7,AXIN1,BAHD1,BCL9L,BHLHE41,BMP4,BRD2,BRD3,CBX4,CD40,CDK12,CDK13,CDKN1B,CIC,CIITA,CLU,CREB,CREBBP,CREBZF,CSRNP1,CTBP2,CXXC5,DACT1,DAXX,DDX20,EFNA1,EIF2AK3,ENG,ENSSSCG00000011313,ENSSSCG00000013742,ENSSSCG00000016776,ENSSSCG00000025164,ENSSSCG00000025717,EP300,ERBB2,ERG,ETV3,FAM58A,FGFR1IIIC,FOSL1,FOXK2,FOXN3,FOXO1,FOXO3A,FZD6,G…	1.95535	2.44898e-19	3.3981e-17
GO:0046483	heterocycle metabolic process	biological_process	3	285	0.475	4401	600	14465	AATF,ABCF1,ABLIM1,ACIN1,ADAR,ADCY9,ADM,AEBP2,AHNAK,AKAP12,AKAP13,AMOT,APBB1,ARAP3,ARHGAP35,ARHGAP6,ARHGEF40,ARID1A,ARID4B,ARL4A,ARMCX3,ASXL1,ASXL2,ATXN7,AXIN1,BAHD1,BCAR3,BCL9L,BHLHE41,BMP4,BRD2,BRD3,CASC3,CBX4,CD3EAP,CD40,CDK12,CDK13,CDKN1B,CIC,CIITA,CLU,CNNM3,CNP,CREB,CREBBP,CREBZF,CSRNP1,CTBP2,CTIF,CTU1,CXXC5,DACT1,DAXX,DDX20,DDX42,DENND5A,DHX34,DICER1,EFNA1,EGLN2,EIF2AK3,EIF5B,ENG,ENSSSCG0000…	1.56121	2.51587e-19	3.4078e-17
GO:0034645	cellular macromolecule biosynthetic process	biological_process	5	216	0.36	2972	600	14465	AATF,ABCF1,ABLIM1,AEBP2,ALG12,APBB1,ARHGAP35,ARID1A,ARID4B,ARMCX3,ASXL1,ASXL2,ATXN7,AXIN1,BAHD1,BCL9L,BHLHE41,BMP4,BRD2,BRD3,C1QTNF2,CANT1,CBX4,CD3EAP,CD40,CDK12,CDK13,CDKN1B,CHPF,CHST3,CHST7,CIC,CIITA,CLU,CNNM3,CREB,CREBBP,CREBZF,CSRNP1,CTBP2,CTIF,CXXC5,DACT1,DAXX,DDX20,DYRK2,EFNA1,EIF2AK3,EIF3A,EIF4ENIF1,EIF4G1,ENG,ENSSSCG00000011313,ENSSSCG00000013742,ENSSSCG00000016776,ENSSSCG00000017939,ENSS…	1.75215	2.64163e-19	3.49494e-17
GO:0032774	RNA biosynthetic process	biological_process	7	175	0.291667	2197	600	14465	AATF,ABLIM1,AEBP2,APBB1,ARHGAP35,ARID1A,ARID4B,ARMCX3,ASXL1,ASXL2,ATXN7,AXIN1,BAHD1,BCL9L,BHLHE41,BMP4,BRD2,BRD3,CBX4,CD3EAP,CD40,CDK12,CDK13,CDKN1B,CIC,CIITA,CLU,CNNM3,CREB,CREBBP,CREBZF,CSRNP1,CTBP2,CXXC5,DACT1,DAXX,DDX20,EFNA1,EIF2AK3,ENG,ENSSSCG00000011313,ENSSSCG00000013742,ENSSSCG00000016776,ENSSSCG00000025164,ENSSSCG00000025717,EP300,ERBB2,ERG,ETV3,FAM58A,FGFR1IIIC,FOSL1,FOXK2,FOXN3,FOXO1,…	1.92033	3.86062e-19	4.99161e-17
GO:0006357	regulation of transcription from RNA polymerase II promoter	biological_process	10	109	0.181667	1072	600	14465	AATF,ABLIM1,AEBP2,ARHGAP35,ARID1A,ARID4B,ARMCX3,ASXL1,ASXL2,ATXN7,AXIN1,BCL9L,BHLHE41,BMP4,BRD2,BRD3,CBX4,CD40,CDK12,CDK13,CIC,CREB,CREBBP,CSRNP1,CTBP2,CXXC5,DACT1,DDX20,EFNA1,EIF2AK3,ENG,ENSSSCG00000025717,EP300,ERG,ETV3,FGFR1IIIC,FOXK2,FOXO1,FOXO3A,GZF1,HEYL,HIST1H1D,HIVEP1,HTRA3,HYAL2,IKBKB,IKBKG,IRF2BPL,ITGB1BP1,JADE1,JARID2,KLF13,KLF4,KMT2D,LEMD3,LMO2,LRP6,MAML1,MAZ,MED11,MED9,MEGF8,MKL1,MLX…	2.45131	5.49861e-19	6.95146e-17
GO:0034641	cellular nitrogen compound metabolic process	biological_process	3	288	0.48	4490	600	14465	AATF,ABCF1,ABLIM1,ACIN1,ADAR,ADCY9,ADM,AEBP2,AHNAK,AKAP12,AKAP13,AMOT,APBB1,ARAP3,ARHGAP35,ARHGAP6,ARHGEF40,ARID1A,ARID4B,ARL4A,ARMCX3,ASXL1,ASXL2,ATXN7,AXIN1,BACE1,BAHD1,BCAR3,BCL9L,BHLHE41,BMP4,BRD2,BRD3,CASC3,CBX4,CD3EAP,CD40,CDK12,CDK13,CDKN1B,CIC,CIITA,CLU,CNNM3,CNP,CREB,CREBBP,CREBZF,CSRNP1,CTBP2,CTIF,CTU1,CXXC5,DACT1,DAXX,DDX20,DDX42,DENND5A,DHX34,DICER1,EFNA1,EIF2AK3,EIF5B,ENG,ENSSSCG0000…	1.54637	5.79851e-19	7.17125e-17
GO:0006725	cellular aromatic compound metabolic process	biological_process	3	284	0.473333	4408	600	14465	AATF,ABCF1,ABLIM1,ACIN1,ADAR,ADCY9,ADM,AEBP2,AHNAK,AKAP12,AKAP13,AMOT,APBB1,ARAP3,ARHGAP35,ARHGAP6,ARHGEF40,ARID1A,ARID4B,ARL4A,ARMCX3,ASXL1,ASXL2,ATXN7,AXIN1,BAHD1,BCAR3,BCL9L,BHLHE41,BMP4,BRD2,BRD3,CASC3,CBX4,CD3EAP,CD40,CDK12,CDK13,CDKN1B,CIC,CIITA,CLU,CNNM3,CNP,CREB,CREBBP,CREBZF,CSRNP1,CTBP2,CTIF,CTU1,CXXC5,DACT1,DAXX,DDX20,DDX42,DENND5A,DHX34,DICER1,EFNA1,EIF2AK3,EIF5B,ENG,ENSSSCG0000000247…	1.55326	6.90758e-19	8.36111e-17
GO:0044424	intracellular part	cellular_component	4	469	0.79357	8467	591	13428	AATF,ABCF1,ABLIM1,ACIN1,ADAR,ADM,ADPGK,AEBP2,AFF4,AHNAK,AKAP12,AKAP13,AMOT,AMOTL1,ANKRD11,ANKRD54,ANKS1A,APBB1,APOA1BP,ARAP3,ARHGAP21,ARHGAP35,ARHGAP6,ARID1A,ARID1B,ARID4B,ARL4A,ARMCX3,ASRGL1,ASXL1,ASXL2,ATP2A3,ATXN7,AXIN1,BACE1,BAG5,BAHD1,BCL9L,BCL-XL,BHLHE41,BLOC1S4,BNIP1,BOD1L1,BRD2,BRD8,BTBD7,C10orf10,C1orf174,C7H6ORF47,CAMLG,CAMSAP1,CAMSAP2,CASC3,CBX4,CCDC8,CCDC88C,CD248,CD3EAP,CD40,CD93,CDC…	1.25854	1.53604e-18	1.82052e-16
GO:0009059	macromolecule biosynthetic process	biological_process	4	218	0.363333	3071	600	14465	AATF,ABCF1,ABLIM1,AEBP2,ALG12,APBB1,ARHGAP35,ARID1A,ARID4B,ARMCX3,ASXL1,ASXL2,ATXN7,AXIN1,BAHD1,BCL9L,BHLHE41,BMP4,BRD2,BRD3,C1QTNF2,CANT1,CBX4,CD3EAP,CD40,CDK12,CDK13,CDKN1B,CHPF,CHST3,CHST7,CIC,CIITA,CLU,CNNM3,CREB,CREBBP,CREBZF,CSRNP1,CTBP2,CTIF,CXXC5,DACT1,DAXX,DDX20,DYRK2,EFNA1,EIF2AK3,EIF3A,EIF4ENIF1,EIF4G1,ENG,ENSSSCG00000011313,ENSSSCG00000013742,ENSSSCG00000016776,ENSSSCG00000017939,ENSS…	1.71137	2.97218e-18	3.42603e-16
GO:0048518	positive regulation of biological process	biological_process	3	208	0.346667	2873	600	14465	AATF,ABCF1,ABLIM1,ACIN1,ADAR,ADM,AKAP12,AMOT,AMOTL1,ANKRD54,APBB1,ARHGAP35,ARID1A,ARID4B,ARMCX3,ASXL1,ASXL2,ATXN7,AXIN1,BCAR3,BCL9L,BCL-XL,BMP4,C1QTNF2,CANT1,CCDC80,CD14,CD248,CD40,CDC42EP4,CDKN1B,CHD7,CLU,CREB,CREBBP,CSRNP1,CTBP2,CXXC5,CYB5D2,DACT1,DAXX,DCUN1D3,DICER1,DYRK2,EFNA1,EGLN2,EIF2AK3,EIF4G1,EMILIN1,ENG,ENSSSCG00000003112,ENSSSCG00000017939,EP300,ERBB2,ERP29,FAM129A,FAM58A,FBXW4,FGFR1II…	1.7454	3.0111e-18	3.42603e-16
GO:0048522	positive regulation of cellular process	biological_process	4	194	0.323333	2606	600	14465	AATF,ABCF1,ABLIM1,ACIN1,ADAR,ADM,AKAP12,AMOT,AMOTL1,ANKRD54,APBB1,ARHGAP35,ARID1A,ARID4B,ARMCX3,ASXL1,ASXL2,ATXN7,AXIN1,BCAR3,BCL9L,BCL-XL,BMP4,C1QTNF2,CANT1,CCDC80,CD14,CD248,CD40,CDC42EP4,CDKN1B,CLU,CREB,CREBBP,CSRNP1,CTBP2,CXXC5,CYB5D2,DACT1,DAXX,DCUN1D3,DICER1,DYRK2,EFNA1,EIF2AK3,EIF4G1,EMILIN1,ENG,ENSSSCG00000003112,ENSSSCG00000017939,EP300,ERBB2,ERP29,FAM129A,FAM58A,FBXW4,FGFR1IIIC,FOSL1,FO…	1.79471	3.82665e-18	4.26859e-16
GO:0006366	transcription from RNA polymerase II promoter	biological_process	9	110	0.183333	1117	600	14465	AATF,ABLIM1,AEBP2,ARHGAP35,ARID1A,ARID4B,ARMCX3,ASXL1,ASXL2,ATXN7,AXIN1,BCL9L,BHLHE41,BMP4,BRD2,BRD3,CBX4,CD40,CDK12,CDK13,CIC,CREB,CREBBP,CSRNP1,CTBP2,CXXC5,DACT1,DDX20,EFNA1,EIF2AK3,ENG,ENSSSCG00000025717,EP300,ERG,ETV3,FGFR1IIIC,FOXK2,FOXO1,FOXO3A,GZF1,HEYL,HIST1H1D,HIVEP1,HTRA3,HYAL2,IKBKB,IKBKG,IRF2BPL,ITGB1BP1,JADE1,JARID2,KLF13,KLF4,KMT2D,LEMD3,LMO2,LRP6,MAML1,MAZ,MED11,MED9,MEGF8,MKL1,MLX…	2.37414	4.08022e-18	4.46392e-16
GO:0044446	intracellular organelle part	cellular_component	6	284	0.480541	4219	591	13428	AATF,ABCF1,ABLIM1,ACIN1,ADAR,AEBP2,AFF4,AHNAK,AMOT,AMOTL1,ANKRD11,ANKS1A,ARID1A,ARID1B,ARL4A,ARMCX3,ASXL1,ASXL2,ATXN7,AXIN1,BAHD1,BCL9L,BCL-XL,BNIP1,BOD1L1,BRD8,CAMSAP1,CAMSAP2,CASC3,CBX4,CCDC8,CD3EAP,CDK12,CDK13,CECR2,CEP68,CHD7,CHMP6,CHPF,CHST3,CHST7,CLIP2,CNP,CREB,CREBBP,CSRP2BP,CTBP2,CWC22,CXXC5,DACT1,DAXX,DDX20,DDX42,DYRK2,EGLN2,EHD4,EIF2AK3,EIF3A,ENAH,ENG,ENSSSCG00000004705,ENSSSCG000000070…	1.52944	4.75885e-18	5.10814e-16
GO:0032502	developmental process	biological_process	1	229	0.381667	3311	600	14465	AATF,ABLIM1,ACIN1,ADAR,ADM,AFF4,AMOT,ANGPTL4,ANKRD11,ANKRD54,ARAP3,ARHGAP35,ARID1A,ARID4B,ARL4A,ASXL1,ASXL2,AXIN1,BCAR3,BCL9L,BCL-XL,BHLHE41,BMP4,BRWD3,BTBD7,CAMSAP1,CD248,CD40,CDC42EP4,CDK13,CDKN1B,CECR2,CHD7,CIC,CLU,CNP,CREB,CREBBP,CSRNP1,CTBP2,CYB5D2,DACT1,DCHS1,DICER1,EFNA1,EIF2AK3,EIF4ENIF1,EIF4G1,ENAH,ENG,ENSSSCG00000000759,ENSSSCG00000000862,ENSSSCG00000003112,ENSSSCG00000006709,ENSSSCG000…	1.66741	6.04555e-18	6.3691e-16
GO:0006807	nitrogen compound metabolic process	biological_process	2	297	0.495	4761	600	14465	A4GALT,AATF,ABCF1,ABLIM1,ACIN1,ADAR,ADCY9,ADM,AEBP2,AHNAK,AKAP12,AKAP13,AMOT,APBB1,ARAP3,ARHGAP35,ARHGAP6,ARHGEF40,ARID1A,ARID4B,ARL4A,ARMCX3,ASXL1,ASXL2,ATXN7,AXIN1,BACE1,BAHD1,BCAR3,BCL9L,BHLHE41,BMP4,BRD2,BRD3,CASC3,CBX4,CD3EAP,CD40,CDK12,CDK13,CDKN1B,CHPF,CHST3,CHST7,CIC,CIITA,CLU,CNNM3,CNP,CREB,CREBBP,CREBZF,CSRNP1,CTBP2,CTIF,CTU1,CXXC5,DACT1,DAXX,DDX20,DDX42,DENND5A,DHX34,DICER1,DOHH,EFNA1,…	1.50392	6.90886e-18	7.14628e-16
GO:0044422	organelle part	cellular_component	2	287	0.485618	4300	591	13428	AATF,ABCF1,ABLIM1,ACIN1,ADAR,AEBP2,AFF4,AHNAK,AMOT,AMOTL1,ANKRD11,ANKS1A,ARID1A,ARID1B,ARL4A,ARMCX3,ASXL1,ASXL2,ATXN7,AXIN1,BAHD1,BCL9L,BCL-XL,BNIP1,BOD1L1,BRD8,CAMSAP1,CAMSAP2,CASC3,CBX4,CCDC8,CD3EAP,CDK12,CDK13,CECR2,CEP68,CHD7,CHMP6,CHPF,CHST3,CHST7,CLIP2,CNP,CREB,CREBBP,CSRP2BP,CTBP2,CWC22,CXXC5,DACT1,DAXX,DDX20,DDX42,DYRK2,EGLN2,EHD4,EIF2AK3,EIF3A,ENAH,ENG,ENSSSCG00000004705,ENSSSCG000000070…	1.51648	9.37611e-18	9.52513e-16
GO:0051253	negative regulation of RNA metabolic process	biological_process	8	80	0.133333	677	600	14465	ACIN1,AEBP2,ARHGAP35,ARID1A,ASXL1,ASXL2,AXIN1,BAHD1,BHLHE41,BMP4,CBX4,CDKN1B,CIC,CREB,CREBBP,CREBZF,CTBP2,CXXC5,DACT1,DAXX,DDX20,DHX34,EFNA1,ENG,ENSSSCG00000011313,ENSSSCG00000025717,EP300,ETV3,FGFR1IIIC,FOXN3,FOXO1,FOXO3A,GZF1,HEYL,HIST1H1D,HIVEP1,IRF2BPL,JARID2,KAT6A,KLF4,MECP2,MPHOSPH8,NACC1,NFIB,NIPBL,NR1D2,NR2F1,NR2F6,OTUD7B,PER1,PEX14,PHF12,PIAS4,PURA,RREB1,RSF1,SETDB1,SIN3A,SIN3B,SMAD7,SMO…	2.84884	1.0013e-17	9.99364e-16
GO:1901360	organic cyclic compound metabolic process	biological_process	3	285	0.475	4514	600	14465	AATF,ABCF1,ABLIM1,ACIN1,ADAR,ADCY9,ADM,AEBP2,AHNAK,AKAP12,AKAP13,AMOT,APBB1,ARAP3,ARHGAP35,ARHGAP6,ARHGEF40,ARID1A,ARID4B,ARL4A,ARMCX3,ASXL1,ASXL2,ATXN7,AXIN1,BAHD1,BCAR3,BCL9L,BHLHE41,BMP4,BRD2,BRD3,CASC3,CBX4,CD3EAP,CD40,CDK12,CDK13,CDKN1B,CIC,CIITA,CLU,CNNM3,CNP,CREB,CREBBP,CREBZF,CSRNP1,CTBP2,CTIF,CTU1,CXXC5,DACT1,DAXX,DDX20,DDX42,DENND5A,DHX34,DICER1,EFNA1,EGLN2,EIF2AK3,EIF5B,ENG,ENSSSCG0000…	1.52213	1.22568e-17	1.20222e-15
GO:0034654	nucleobase-containing compound biosynthetic process	biological_process	5	184	0.306667	2447	600	14465	AATF,ABLIM1,ADCY9,ADM,AEBP2,AKAP12,APBB1,ARHGAP35,ARID1A,ARID4B,ARMCX3,ASXL1,ASXL2,ATXN7,AXIN1,BAHD1,BCL9L,BHLHE41,BMP4,BRD2,BRD3,CBX4,CD3EAP,CD40,CDK12,CDK13,CDKN1B,CIC,CIITA,CLU,CNNM3,CREB,CREBBP,CREBZF,CSRNP1,CTBP2,CXXC5,DACT1,DAXX,DDX20,EFNA1,EIF2AK3,ENG,ENSSSCG00000011313,ENSSSCG00000013742,ENSSSCG00000016776,ENSSSCG00000021236,ENSSSCG00000021707,ENSSSCG00000025164,ENSSSCG00000025717,EP300,E…	1.8128	1.56818e-17	1.5121e-15
GO:0044767	single-organism developmental process	biological_process	2	204	0.34	2843	600	14465	AATF,ABLIM1,ACIN1,ADAR,ADM,AFF4,AMOT,ANGPTL4,ANKRD11,ANKRD54,ARAP3,ARHGAP35,ARID1A,ARID4B,ASXL1,ASXL2,AXIN1,BCAR3,BCL9L,BCL-XL,BHLHE41,BMP4,BRWD3,BTBD7,CAMSAP1,CD248,CDC42EP4,CDK13,CDKN1B,CECR2,CHD7,CIC,CLU,CNP,CREB,CREBBP,CSRNP1,CYB5D2,DACT1,DCHS1,DICER1,EFNA1,EIF2AK3,EIF4ENIF1,EIF4G1,ENAH,ENG,ENSSSCG00000003112,ENSSSCG00000014894,EP300,FAM212A,FAM73B,FBN1,FBXW4,FGFR1IIIC,FHOD3,FITM2,FJX1,FOSL1,…	1.7299	2.18782e-17	2.07442e-15
GO:0045934	negative regulation of nucleobase-containing compound metabolic process	biological_process	6	83	0.138333	732	600	14465	ACIN1,AEBP2,ARHGAP35,ARID1A,ASXL1,ASXL2,AXIN1,BAHD1,BHLHE41,BMP4,CBX4,CDKN1B,CIC,CREB,CREBBP,CREBZF,CTBP2,CXXC5,DACT1,DAXX,DDX20,DHX34,EFNA1,ENG,ENSSSCG00000011313,ENSSSCG00000025717,EP300,ETV3,FGFR1IIIC,FOXN3,FOXO1,FOXO3A,GZF1,HEYL,HIST1H1D,HIVEP1,IRF2BPL,JARID2,KAT6A,KLF4,MECP2,MPHOSPH8,NACC1,NFIB,NIPBL,NR1D2,NR2F1,NR2F6,OTUD7B,PER1,PEX14,PHF12,PIAS4,PURA,RREB1,RSF1,SETDB1,SIN3A,SIN3B,SMAD7,SMO…	2.7336	2.81134e-17	2.62192e-15
GO:0051172	negative regulation of nitrogen compound metabolic process	biological_process	5	83	0.138333	739	600	14465	ACIN1,AEBP2,ARHGAP35,ARID1A,ASXL1,ASXL2,AXIN1,BAHD1,BHLHE41,BMP4,CBX4,CDKN1B,CIC,CREB,CREBBP,CREBZF,CTBP2,CXXC5,DACT1,DAXX,DDX20,DHX34,EFNA1,ENG,ENSSSCG00000011313,ENSSSCG00000025717,EP300,ETV3,FGFR1IIIC,FOXN3,FOXO1,FOXO3A,GZF1,HEYL,HIST1H1D,HIVEP1,IRF2BPL,JARID2,KAT6A,KLF4,MECP2,MPHOSPH8,NACC1,NFIB,NIPBL,NR1D2,NR2F1,NR2F6,OTUD7B,PER1,PEX14,PHF12,PIAS4,PURA,RREB1,RSF1,SETDB1,SIN3A,SIN3B,SMAD7,SMO…	2.7077	4.9898e-17	4.57854e-15
GO:0010629	negative regulation of gene expression	biological_process	6	82	0.136667	731	600	14465	ADAR,AEBP2,ARHGAP35,ARID1A,ASXL1,ASXL2,BAHD1,BHLHE41,BMP4,CBX4,CDKN1B,CIC,CREB,CREBBP,CREBZF,CTBP2,CXXC5,DACT1,DAXX,DDX20,DICER1,EFNA1,EIF2AK3,ENG,ENSSSCG00000011313,ENSSSCG00000025717,EP300,ERP29,ETV3,FGFR1IIIC,FOXN3,FOXO1,FOXO3A,GAS2L1,GZF1,HEYL,HIST1H1D,HIVEP1,IRF2BPL,JARID2,KAT6A,KLF4,KMT2B,MECP2,MPHOSPH8,NACC1,NFIB,NIPBL,NR1D2,NR2F1,NR2F6,OTUD7B,PER1,PEX14,PHF12,PIAS4,PURA,RREB1,RSF1,SETDB1,…	2.70435	8.5022e-17	7.67763e-15
GO:0019438	aromatic compound biosynthetic process	biological_process	4	184	0.306667	2490	600	14465	AATF,ABLIM1,ADCY9,ADM,AEBP2,AKAP12,APBB1,ARHGAP35,ARID1A,ARID4B,ARMCX3,ASXL1,ASXL2,ATXN7,AXIN1,BAHD1,BCL9L,BHLHE41,BMP4,BRD2,BRD3,CBX4,CD3EAP,CD40,CDK12,CDK13,CDKN1B,CIC,CIITA,CLU,CNNM3,CREB,CREBBP,CREBZF,CSRNP1,CTBP2,CXXC5,DACT1,DAXX,DDX20,EFNA1,EIF2AK3,ENG,ENSSSCG00000011313,ENSSSCG00000013742,ENSSSCG00000016776,ENSSSCG00000021236,ENSSSCG00000021707,ENSSSCG00000025164,ENSSSCG00000025717,EP300,E…	1.7815	9.77957e-17	8.69312e-15
GO:0018130	heterocycle biosynthetic process	biological_process	4	184	0.306667	2501	600	14465	AATF,ABLIM1,ADCY9,ADM,AEBP2,AKAP12,APBB1,ARHGAP35,ARID1A,ARID4B,ARMCX3,ASXL1,ASXL2,ATXN7,AXIN1,BAHD1,BCL9L,BHLHE41,BMP4,BRD2,BRD3,CBX4,CD3EAP,CD40,CDK12,CDK13,CDKN1B,CIC,CIITA,CLU,CNNM3,CREB,CREBBP,CREBZF,CSRNP1,CTBP2,CXXC5,DACT1,DAXX,DDX20,EFNA1,EIF2AK3,ENG,ENSSSCG00000011313,ENSSSCG00000013742,ENSSSCG00000016776,ENSSSCG00000021236,ENSSSCG00000021707,ENSSSCG00000025164,ENSSSCG00000025717,EP300,E…	1.77366	1.54577e-16	1.35291e-14
GO:0044271	cellular nitrogen compound biosynthetic process	biological_process	4	186	0.31	2543	600	14465	AATF,ABLIM1,ADCY9,ADM,AEBP2,AKAP12,APBB1,ARHGAP35,ARID1A,ARID4B,ARMCX3,ASXL1,ASXL2,ATXN7,AXIN1,BAHD1,BCL9L,BHLHE41,BMP4,BRD2,BRD3,CBX4,CD3EAP,CD40,CDK12,CDK13,CDKN1B,CIC,CIITA,CLU,CNNM3,CREB,CREBBP,CREBZF,CSRNP1,CTBP2,CXXC5,DACT1,DAXX,DDX20,EFNA1,EIF2AK3,ENG,ENSSSCG00000011313,ENSSSCG00000013742,ENSSSCG00000016776,ENSSSCG00000021236,ENSSSCG00000021707,ENSSSCG00000025164,ENSSSCG00000025717,EP300,E…	1.76333	1.77666e-16	1.53143e-14
GO:0010558	negative regulation of macromolecule biosynthetic process	biological_process	6	82	0.136667	743	600	14465	AATF,AEBP2,ARHGAP35,ARID1A,ASXL1,ASXL2,AXIN1,BAHD1,BHLHE41,BMP4,CBX4,CDKN1B,CIC,CREB,CREBBP,CREBZF,CTBP2,CXXC5,DACT1,DAXX,DDX20,EFNA1,EIF2AK3,EIF4ENIF1,ENG,ENSSSCG00000011313,ENSSSCG00000025717,EP300,ETV3,FGFR1IIIC,FOXN3,FOXO1,FOXO3A,GIGYF2,GZF1,HEYL,HIST1H1D,HIVEP1,IRF2BPL,JARID2,KAT6A,KLF4,MECP2,MPHOSPH8,NACC1,NFIB,NIPBL,NR1D2,NR2F1,NR2F6,OTUD7B,PER1,PEX14,PHF12,PIAS4,PURA,RREB1,RSF1,SETDB1,SIN…	2.66068	2.22354e-16	1.88802e-14
GO:0048856	anatomical structure development	biological_process	2	210	0.35	3048	600	14465	AATF,ABLIM1,ACIN1,ADAR,ADM,AFF4,AMOT,ANGPTL4,ANKRD11,ANKRD54,ARAP3,ARHGAP35,ARID1A,ARID4B,ASXL1,ASXL2,AXIN1,BCAR3,BCL9L,BCL-XL,BHLHE41,BMP4,BRWD3,BTBD7,CAMSAP1,CD248,CD40,CDC42EP4,CDK13,CDKN1B,CECR2,CHD7,CIC,CLU,CNP,CREB,CREBBP,CSRNP1,CYB5D2,DACT1,DCHS1,DICER1,EFNA1,EIF2AK3,EIF4ENIF1,EIF4G1,ENAH,ENG,ENSSSCG00000014894,EP300,FAM212A,FAM73B,FBN1,FBXW4,FGFR1IIIC,FHOD3,FITM2,FJX1,FOSL1,FOXO1,FOXO3A,F…	1.66101	5.87807e-16	4.91769e-14
GO:0045892	negative regulation of transcription, DNA-dependent	biological_process	10	74	0.123333	640	600	14465	AEBP2,ARHGAP35,ARID1A,ASXL1,ASXL2,BAHD1,BHLHE41,BMP4,CBX4,CDKN1B,CIC,CREB,CREBBP,CREBZF,CTBP2,CXXC5,DACT1,DAXX,DDX20,EFNA1,ENG,ENSSSCG00000011313,ENSSSCG00000025717,EP300,ETV3,FGFR1IIIC,FOXN3,FOXO1,FOXO3A,GZF1,HEYL,HIST1H1D,HIVEP1,IRF2BPL,JARID2,KAT6A,KLF4,MECP2,MPHOSPH8,NACC1,NFIB,NIPBL,NR1D2,NR2F1,NR2F6,OTUD7B,PER1,PEX14,PHF12,PIAS4,PURA,RREB1,RSF1,SETDB1,SIN3A,SIN3B,SMAD7,SMO,TAF3,TBX2,TGIF1,T…	2.78753	6.35097e-16	5.23632e-14
GO:2000113	negative regulation of cellular macromolecule biosynthetic process	biological_process	7	79	0.131667	713	600	14465	AATF,AEBP2,ARHGAP35,ARID1A,ASXL1,ASXL2,BAHD1,BHLHE41,BMP4,CBX4,CDKN1B,CIC,CREB,CREBBP,CREBZF,CTBP2,CXXC5,DACT1,DAXX,DDX20,EFNA1,EIF2AK3,EIF4ENIF1,ENG,ENSSSCG00000011313,ENSSSCG00000025717,EP300,ETV3,FGFR1IIIC,FOXN3,FOXO1,FOXO3A,GIGYF2,GZF1,HEYL,HIST1H1D,HIVEP1,IRF2BPL,JARID2,KAT6A,KLF4,MECP2,MPHOSPH8,NACC1,NFIB,NIPBL,NR1D2,NR2F1,NR2F6,OTUD7B,PER1,PEX14,PHF12,PIAS4,PURA,RREB1,RSF1,SETDB1,SIN3A,SIN…	2.67119	6.75503e-16	5.48991e-14
GO:0048583	regulation of response to stimulus	biological_process	3	157	0.261667	2034	600	14465	ACIN1,ADAR,ADM,AKAP12,AKAP13,AMOT,ARAP3,ARHGAP35,ARHGEF40,ASXL1,ASXL2,ATXN7,AXIN1,BCL9L,BCL-XL,BMP4,C1QTNF2,CANT1,CD40,CD93,CDK12,CHST3,CLU,CTBP2,CTNND1,CXXC5,DACT1,DAXX,EFNA1,EIF2AK3,ENG,ENSSSCG00000009999,ENSSSCG00000012982,ENSSSCG00000014822,ENSSSCG00000022316,EP300,ERBB2,ERP29,FAM46A,FAM58A,FGFR1IIIC,FOXO1,FOXO3A,FZD6,GADD45B,GPER1,GPRC5B,GRB2,HEYL,HTRA3,HYAL2,ICAM-1,IKBKB,IKBKG,IL17RA,IL17RC…	1.86087	1.01466e-15	8.13015e-14
GO:1901362	organic cyclic compound biosynthetic process	biological_process	4	184	0.306667	2549	600	14465	AATF,ABLIM1,ADCY9,ADM,AEBP2,AKAP12,APBB1,ARHGAP35,ARID1A,ARID4B,ARMCX3,ASXL1,ASXL2,ATXN7,AXIN1,BAHD1,BCL9L,BHLHE41,BMP4,BRD2,BRD3,CBX4,CD3EAP,CD40,CDK12,CDK13,CDKN1B,CIC,CIITA,CLU,CNNM3,CREB,CREBBP,CREBZF,CSRNP1,CTBP2,CXXC5,DACT1,DAXX,DDX20,EFNA1,EIF2AK3,ENG,ENSSSCG00000011313,ENSSSCG00000013742,ENSSSCG00000016776,ENSSSCG00000021236,ENSSSCG00000021707,ENSSSCG00000025164,ENSSSCG00000025717,EP300,E…	1.74026	1.08574e-15	8.57881e-14
GO:0009890	negative regulation of biosynthetic process	biological_process	5	83	0.138333	784	600	14465	AATF,AEBP2,ARHGAP35,ARID1A,ASXL1,ASXL2,AXIN1,BAHD1,BHLHE41,BMP4,CBX4,CDKN1B,CIC,CREB,CREBBP,CREBZF,CTBP2,CXXC5,DACT1,DAXX,DDX20,EFNA1,EIF2AK3,EIF4ENIF1,ENG,ENSSSCG00000011313,ENSSSCG00000025717,EP300,ETV3,FGFR1IIIC,FOXN3,FOXO1,FOXO3A,GIGYF2,GPER1,GZF1,HEYL,HIST1H1D,HIVEP1,IRF2BPL,JARID2,KAT6A,KLF4,MECP2,MPHOSPH8,NACC1,NFIB,NIPBL,NR1D2,NR2F1,NR2F6,OTUD7B,PER1,PEX14,PHF12,PIAS4,PURA,RREB1,RSF1,SETD…	2.55229	1.64007e-15	1.27813e-13
GO:0031325	positive regulation of cellular metabolic process	biological_process	5	125	0.208333	1474	600	14465	AATF,ABCF1,ABLIM1,ADM,AKAP12,APBB1,ARID1A,ARID4B,ARMCX3,ASXL1,ASXL2,ATXN7,AXIN1,BCAR3,BCL9L,BMP4,C1QTNF2,CD40,CLU,CREB,CREBBP,CSRNP1,CTBP2,DAXX,DICER1,DYRK2,EFNA1,EIF2AK3,ENG,ENSSSCG00000017939,EP300,ERBB2,ERP29,FAM129A,FAM58A,FGFR1IIIC,FOSL1,FOXK2,FOXO1,FOXO3A,GADD45B,GPER1,GPRC5B,GRB2,HEYL,HYAL2,ICOSLG,IKBKB,IKBKG,ING1,ING2,IRF2BPL,ITGA5,ITGB1BP1,JADE1,JARID2,KAT6A,KLF13,KLF4,KLF7,KMT2D,LARP1,L…	2.04447	2.17162e-15	1.66951e-13
GO:0031327	negative regulation of cellular biosynthetic process	biological_process	6	82	0.136667	774	600	14465	AATF,AEBP2,ARHGAP35,ARID1A,ASXL1,ASXL2,AXIN1,BAHD1,BHLHE41,BMP4,CBX4,CDKN1B,CIC,CREB,CREBBP,CREBZF,CTBP2,CXXC5,DACT1,DAXX,DDX20,EFNA1,EIF2AK3,EIF4ENIF1,ENG,ENSSSCG00000011313,ENSSSCG00000025717,EP300,ETV3,FGFR1IIIC,FOXN3,FOXO1,FOXO3A,GIGYF2,GZF1,HEYL,HIST1H1D,HIVEP1,IRF2BPL,JARID2,KAT6A,KLF4,MECP2,MPHOSPH8,NACC1,NFIB,NIPBL,NR1D2,NR2F1,NR2F6,OTUD7B,PER1,PEX14,PHF12,PIAS4,PURA,RREB1,RSF1,SETDB1,SIN…	2.55411	2.3853e-15	1.80933e-13
GO:0044249	cellular biosynthetic process	biological_process	3	233	0.388333	3579	600	14465	A4GALT,AATF,ABCF1,ABLIM1,ADCY9,ADM,AEBP2,AKAP12,ALG12,APBB1,ARHGAP35,ARID1A,ARID4B,ARMCX3,ASXL1,ASXL2,ATXN7,AXIN1,BAHD1,BCL9L,BHLHE41,BMP4,BRD2,BRD3,C1QTNF2,CANT1,CBX4,CD3EAP,CD40,CDK12,CDK13,CDKN1B,CHPF,CHST3,CHST7,CIC,CIITA,CLU,CNNM3,CREB,CREBBP,CREBZF,CSRNP1,CTBP2,CTIF,CXXC5,DACT1,DAXX,DDX20,DOHH,DYRK2,EFNA1,EIF2AK3,EIF3A,EIF4ENIF1,EIF4G1,ENG,ENSSSCG00000011313,ENSSSCG00000013742,ENSSSCG000000…	1.5695	4.56591e-15	3.41782e-13
GO:0007275	multicellular organismal development	biological_process	3	195	0.325	2811	600	14465	AATF,ABLIM1,ACIN1,ADAR,ADM,AMOT,ANGPTL4,ANKRD11,ANKRD54,ARHGAP35,ARID1A,ARID4B,ASXL1,ASXL2,AXIN1,BCAR3,BCL9L,BCL-XL,BHLHE41,BMP4,BTBD7,CAMSAP1,CD248,CD40,CDK13,CDKN1B,CECR2,CHD7,CIC,CLU,CNP,CREB,CSRNP1,CYB5D2,DACT1,DCHS1,DICER1,EFNA1,EIF2AK3,EIF4ENIF1,EIF4G1,ENAH,ENG,ENSSSCG00000000759,ENSSSCG00000003112,ENSSSCG00000006709,ENSSSCG00000014894,EP300,FAM212A,FAM73B,FBN1,FBXW4,FGFR1IIIC,FHOD3,FJX1,FO…	1.6724	6.18159e-15	4.56715e-13
GO:0009966	regulation of signal transduction	biological_process	5	130	0.216667	1584	600	14465	ADAR,ADM,AKAP12,AKAP13,AMOT,ARAP3,ARHGAP35,ARHGEF40,ASXL1,ASXL2,ATXN7,AXIN1,BCL9L,BCL-XL,BMP4,C1QTNF2,CANT1,CD40,CDK12,CLU,CTBP2,CTNND1,CXXC5,DACT1,DAXX,EFNA1,EIF2AK3,ENG,ENSSSCG00000009999,ENSSSCG00000012982,ENSSSCG00000014822,ENSSSCG00000022316,EP300,ERBB2,ERP29,FAM58A,FGFR1IIIC,FOXO1,FOXO3A,FZD6,GADD45B,GPER1,GPRC5B,GRB2,HEYL,HTRA3,HYAL2,ICAM-1,IKBKB,IKBKG,ING2,INVS,IQSEC1,ITGB1BP1,KMT2D,LEMD3…	1.97859	6.63438e-15	4.83885e-13
GO:0071704	organic substance metabolic process	biological_process	2	420	0.7	7941	600	14465	A4GALT,AATF,ABCF1,ABLIM1,ACIN1,ACVR2A,ADAMTS15,ADAMTS5,ADAR,ADCY9,ADM,ADPGK,AEBP2,AHNAK,AKAP12,AKAP13,ALG12,AMOT,ANKRD54,APBB1,ARAP3,ARHGAP35,ARHGAP6,ARHGEF40,ARID1A,ARID4B,ARL4A,ARMCX3,ASB6,ASB8,ASXL1,ASXL2,ATXN7,AXIN1,B4GALT5,BACE1,BAG5,BAHD1,BCAR3,BCL9L,BHLHE41,BMP4,BRD2,BRD3,BRD8,C1QTNF2,CAMLG,CANT1,CASC3,CBX4,CCDC88C,CD3EAP,CD40,CDK12,CDK13,CDKN1B,CHPF,CHST14,CHST15,CHST3,CHST7,CIC,CIITA,CLU…	1.27509	7.75641e-15	5.5856e-13
GO:1901576	organic substance biosynthetic process	biological_process	3	234	0.39	3629	600	14465	A4GALT,AATF,ABCF1,ABLIM1,ADCY9,ADM,AEBP2,AKAP12,ALG12,APBB1,ARHGAP35,ARID1A,ARID4B,ARMCX3,ASXL1,ASXL2,ATXN7,AXIN1,BAHD1,BCL9L,BHLHE41,BMP4,BRD2,BRD3,C1QTNF2,CANT1,CBX4,CD3EAP,CD40,CDK12,CDK13,CDKN1B,CHPF,CHST14,CHST15,CHST3,CHST7,CIC,CIITA,CLU,CNNM3,CREB,CREBBP,CREBZF,CSRNP1,CTBP2,CTIF,CXXC5,DACT1,DAXX,DDX20,DOHH,DYRK2,EFNA1,EIF2AK3,EIF3A,EIF4ENIF1,EIF4G1,ENG,ENSSSCG00000011313,ENSSSCG00000013742…	1.55452	1.19101e-14	8.46956e-13
GO:0009893	positive regulation of metabolic process	biological_process	4	130	0.216667	1598	600	14465	AATF,ABCF1,ABLIM1,ADM,AKAP12,APBB1,ARID1A,ARID4B,ARMCX3,ASXL1,ASXL2,ATXN7,AXIN1,BCAR3,BCL9L,BMP4,C1QTNF2,CD40,CDKN1B,CLU,CREB,CREBBP,CSRNP1,CTBP2,DACT1,DAXX,DICER1,DYRK2,EFNA1,EGLN2,EIF2AK3,ENG,ENSSSCG00000017939,EP300,ERBB2,ERP29,FAM129A,FAM58A,FGFR1IIIC,FOSL1,FOXK2,FOXO1,FOXO3A,GADD45B,GPER1,GPRC5B,GRB2,HEYL,HYAL2,ICOSLG,IKBKB,IKBKG,ING1,ING2,IRF2BPL,ITGA5,ITGB1BP1,JADE1,JARID2,KAT6A,KLF13,KLF4…	1.96125	1.30954e-14	9.1975e-13
GO:0044238	primary metabolic process	biological_process	2	409	0.681667	7696	600	14465	A4GALT,AATF,ABCF1,ABLIM1,ACIN1,ACVR2A,ADAMTS15,ADAMTS5,ADAR,ADCY9,ADM,ADPGK,AEBP2,AHNAK,AKAP12,AKAP13,ALG12,AMOT,ANKRD54,APBB1,ARAP3,ARHGAP35,ARHGAP6,ARHGEF40,ARID1A,ARID4B,ARL4A,ARMCX3,ASB6,ASB8,ASXL1,ASXL2,ATXN7,AXIN1,B4GALT5,BACE1,BAG5,BAHD1,BCAR3,BCL9L,BHLHE41,BMP4,BRD2,BRD3,BRD8,C1QTNF2,CANT1,CASC3,CBX4,CCDC88C,CD3EAP,CD40,CDK12,CDK13,CDKN1B,CHPF,CHST14,CHST15,CHST3,CHST7,CIC,CIITA,CLU,CNNM3…	1.28123	1.9816e-14	1.37479e-12
GO:0003676	nucleic acid binding	molecular_function	3	191	0.266388	2636	717	16649	ABCF1,ACIN1,ADAR,AEBP2,AHDC1,ARHGAP35,ARID1B,ARID4B,ASXL1,ASXL2,BAT4,BHLHE41,BOD1L1,CASC3,CBX4,CHD7,CNNM3,CREB,CREBBP,CREBZF,CSRNP1,CTIF,CWC22,CXXC5,DDX20,DDX42,DHX34,DICER1,EIF3A,EIF4ENIF1,EIF4G1,ENSSSCG00000002470,ENSSSCG00000005645,ENSSSCG00000007789,ENSSSCG00000009761,ENSSSCG00000013742,ENSSSCG00000016776,ENSSSCG00000017939,ENSSSCG00000020757,ENSSSCG00000021002,ENSSSCG00000025717,ENSSSCG00000…	1.68251	2.82098e-14	1.93356e-12
GO:0010646	regulation of cell communication	biological_process	4	138	0.23	1763	600	14465	ADAR,ADM,AKAP12,AKAP13,AMOT,ARAP3,ARHGAP35,ARHGEF40,ASXL1,ASXL2,ATXN7,AXIN1,BCL9L,BCL-XL,BMP4,C1QTNF2,CANT1,CD40,CDK12,CHD7,CLU,CREB,CTBP2,CTNND1,CXXC5,DACT1,DAXX,DICER1,EFNA1,EIF2AK3,ENG,ENSSSCG00000009999,ENSSSCG00000012982,ENSSSCG00000014822,ENSSSCG00000022316,EP300,ERBB2,ERP29,FAM58A,FGFR1IIIC,FOXO1,FOXO3A,FZD6,GADD45B,GPER1,GPRC5B,GRB2,HEYL,HTRA3,HYAL2,ICAM-1,IKBKB,IKBKG,ING2,INVS,IQSEC1,ITG…	1.8871	3.42707e-14	2.32103e-12
GO:0010604	positive regulation of macromolecule metabolic process	biological_process	5	123	0.205	1495	600	14465	AATF,ABCF1,ABLIM1,APBB1,ARID1A,ARID4B,ARMCX3,ASXL1,ASXL2,ATXN7,AXIN1,BCAR3,BCL9L,BMP4,C1QTNF2,CD40,CDKN1B,CLU,CREB,CREBBP,CSRNP1,CTBP2,DACT1,DAXX,DICER1,DYRK2,EFNA1,EGLN2,EIF2AK3,ENG,ENSSSCG00000017939,EP300,ERBB2,ERP29,FAM129A,FAM58A,FGFR1IIIC,FOSL1,FOXK2,FOXO1,FOXO3A,GADD45B,GPRC5B,HEYL,HYAL2,ICOSLG,IKBKB,IKBKG,ING1,ING2,IRF2BPL,ITGA5,ITGB1BP1,JADE1,JARID2,KAT6A,KLF13,KLF4,KLF7,KMT2D,LARP1,LMO2…	1.98349	3.66148e-14	2.45061e-12
GO:0048731	system development	biological_process	4	179	0.298333	2554	600	14465	ABLIM1,ACIN1,ADAR,ADM,AMOT,ANGPTL4,ANKRD11,ANKRD54,ARHGAP35,ARID1A,ARID4B,ASXL1,ASXL2,BCAR3,BCL9L,BCL-XL,BHLHE41,BMP4,BTBD7,CAMSAP1,CD248,CD40,CDK13,CDKN1B,CECR2,CHD7,CIC,CLU,CNP,CREB,CSRNP1,CYB5D2,DACT1,DCHS1,DICER1,EFNA1,EIF2AK3,EIF4ENIF1,EIF4G1,ENAH,ENG,ENSSSCG00000014894,EP300,FAM212A,FAM73B,FBN1,FBXW4,FGFR1IIIC,FHOD3,FJX1,FOSL1,FOXO1,FOXO3A,FZD6,GAS2L1,GIGYF2,GIMAP1,GPATCH4,GPER1,GPRC5B,GRB2…	1.68966	5.6594e-14	3.74376e-12
GO:0023051	regulation of signaling	biological_process	3	137	0.228333	1761	600	14465	ADAR,ADM,AKAP12,AKAP13,AMOT,ARAP3,ARHGAP35,ARHGEF40,ASXL1,ASXL2,ATXN7,AXIN1,BCL9L,BCL-XL,BMP4,C1QTNF2,CAMLG,CANT1,CD40,CDK12,CHD7,CLU,CREB,CTBP2,CTNND1,CXXC5,DACT1,DAXX,DICER1,EFNA1,EIF2AK3,ENG,ENSSSCG00000009999,ENSSSCG00000012982,ENSSSCG00000014822,ENSSSCG00000022316,EP300,ERBB2,ERP29,FAM58A,FGFR1IIIC,FOXO1,FOXO3A,FZD6,GADD45B,GPER1,GPRC5B,GRB2,HEYL,HTRA3,HYAL2,ICAM-1,IKBKB,IKBKG,ING2,INVS,IQSE…	1.87555	7.09179e-14	4.63738e-12
GO:0009058	biosynthetic process	biological_process	2	235	0.391667	3715	600	14465	A4GALT,AATF,ABCF1,ABLIM1,ADCY9,ADM,AEBP2,AKAP12,ALG12,APBB1,ARHGAP35,ARID1A,ARID4B,ARMCX3,ASXL1,ASXL2,ATXN7,AXIN1,BAHD1,BCL9L,BHLHE41,BMP4,BRD2,BRD3,C1QTNF2,CANT1,CBX4,CD3EAP,CD40,CDK12,CDK13,CDKN1B,CHPF,CHST14,CHST15,CHST3,CHST7,CIC,CIITA,CLU,CNNM3,CREB,CREBBP,CREBZF,CSRNP1,CTBP2,CTIF,CXXC5,DACT1,DAXX,DDX20,DOHH,DYRK2,EFNA1,EIF2AK3,EIF3A,EIF4ENIF1,EIF4G1,ENG,ENSSSCG00000011313,ENSSSCG00000013742…	1.52502	9.45583e-14	6.11298e-12
GO:0000122	negative regulation of transcription from RNA polymerase II promoter	biological_process	11	55	0.0916667	436	600	14465	AEBP2,ARHGAP35,ARID1A,ASXL1,ASXL2,BHLHE41,BMP4,CBX4,CIC,CREBBP,CXXC5,DACT1,DDX20,EFNA1,ENG,ENSSSCG00000025717,EP300,ETV3,FGFR1IIIC,FOXO1,FOXO3A,GZF1,HEYL,HIST1H1D,HIVEP1,IRF2BPL,JARID2,KLF4,NFIB,NIPBL,NR2F1,NR2F6,OTUD7B,PER1,PHF12,PIAS4,RREB1,SETDB1,SIN3A,SMAD7,SMO,TAF3,TBX2,TGIF1,TRAF6,TTF1,ZBTB1,ZBTB16,ZBTB4,ZBTB7A,ZGPAT,ZNF205,ZNF238,ZNF366,ZNF496	3.04119	1.2913e-13	8.25417e-12
GO:0048869	cellular developmental process	biological_process	3	164	0.273333	2285	600	14465	ABLIM1,ACIN1,ADAR,ADM,AFF4,AMOT,ANGPTL4,ANKRD54,ARAP3,ARHGAP35,ARID1A,ARID4B,ARL4A,ASXL1,ASXL2,AXIN1,BCL9L,BCL-XL,BHLHE41,BMP4,BRWD3,CAMSAP1,CDC42EP4,CECR2,CHD7,CLU,CNP,CREB,CREBBP,CTBP2,CYB5D2,DACT1,DCHS1,DICER1,EFNA1,EIF2AK3,EIF4ENIF1,EIF4G1,ENAH,ENG,ENSSSCG00000000862,ENSSSCG00000006709,ENSSSCG00000014894,ERG,ETV3,FGFR1IIIC,FHOD3,FITM2,FOXO1,FOXO3A,GAS2L1,GIGYF2,GIMAP1,GPATCH4,GPER1,GPRC5B,GRB…	1.73031	1.36689e-13	8.64028e-12
GO:0071840	cellular component organization or biogenesis	biological_process	1	209	0.348333	3210	600	14465	A4GALT,AATF,ABLIM1,ACIN1,ADAR,AHNAK,AMOT,ARAP3,ARHGAP21,ARHGAP35,ARHGAP6,ARID1A,ARID1B,ARID4B,ASXL1,ATXN7,AXIN1,BAG5,BAHD1,BCL9L,BCL-XL,BLOC1S4,BMP4,BNIP1,BRD2,BRD8,BRWD3,C1QTNF2,CAMSAP1,CAMSAP2,CCDC8,CCDC80,CCDC88C,CD14,CDC42EP4,CDKN1B,CECR2,CEP68,CHMP6,CLU,CNP,CREB,CREBBP,CSRP2BP,DACT1,DAXX,DCUN1D3,DDX20,DICER1,EFNA1,EHD4,EIF2AK3,EIF3A,EMILIN1,ENAH,ENG,ENSSSCG00000004199,ENSSSCG00000004705,ENSS…	1.56967	3.27662e-13	2.04843e-11
GO:0016043	cellular component organization	biological_process	2	204	0.34	3129	600	14465	A4GALT,ABLIM1,ACIN1,ADAR,AHNAK,AMOT,ARAP3,ARHGAP21,ARHGAP35,ARHGAP6,ARID1A,ARID1B,ARID4B,ASXL1,ATXN7,AXIN1,BAG5,BAHD1,BCL9L,BCL-XL,BLOC1S4,BMP4,BNIP1,BRD2,BRD8,BRWD3,C1QTNF2,CAMSAP1,CAMSAP2,CCDC8,CCDC80,CCDC88C,CD14,CDC42EP4,CDKN1B,CECR2,CEP68,CHMP6,CLU,CNP,CREB,CREBBP,CSRP2BP,DACT1,DAXX,DCUN1D3,DDX20,DICER1,EFNA1,EHD4,EIF2AK3,EIF3A,EMILIN1,ENAH,ENG,ENSSSCG00000004199,ENSSSCG00000004705,ENSSSCG00…	1.57178	6.69769e-13	4.14165e-11
GO:0031328	positive regulation of cellular biosynthetic process	biological_process	6	90	0.15	1010	600	14465	AATF,ABCF1,ABLIM1,ADM,AKAP12,APBB1,ARID1A,ARID4B,ARMCX3,ASXL1,ASXL2,ATXN7,AXIN1,BCL9L,BMP4,C1QTNF2,CD40,CLU,CREB,CREBBP,CSRNP1,CTBP2,DYRK2,EIF2AK3,ENG,ENSSSCG00000017939,EP300,ERBB2,FAM129A,FOSL1,FOXK2,FOXO1,FOXO3A,GPER1,HEYL,HYAL2,ICOSLG,IKBKB,IKBKG,ING1,ING2,IRF2BPL,ITGB1BP1,JADE1,KAT6A,KLF13,KLF4,KLF7,KMT2D,LARP1,LMO2,LRP6,MAML1,MECP2,MKL1,MTF1,NCK1,NFIB,NIPBL,NR1D2,NR3C1,PATZ1,PER1,PKD1,PLAGL…	2.14827	2.5472e-12	1.55818e-10
GO:0030154	cell differentiation	biological_process	4	151	0.251667	2113	600	14465	ABLIM1,ACIN1,ADAR,ADM,AFF4,AMOT,ANGPTL4,ANKRD54,ARHGAP35,ARID1A,ARID4B,ARL4A,ASXL1,ASXL2,AXIN1,BCL9L,BCL-XL,BHLHE41,BMP4,CAMSAP1,CECR2,CHD7,CLU,CNP,CREB,CREBBP,CTBP2,CYB5D2,DACT1,DCHS1,DICER1,EFNA1,EIF2AK3,EIF4ENIF1,EIF4G1,ENAH,ENG,ENSSSCG00000000862,ENSSSCG00000006709,ENSSSCG00000014894,ERG,ETV3,FGFR1IIIC,FHOD3,FOXO1,FOXO3A,GAS2L1,GIGYF2,GIMAP1,GPATCH4,GPER1,GPRC5B,GRB2,GTF3C5,HEG1,HEYL,HNRNPU,H…	1.72284	2.70644e-12	1.63797e-10
GO:0009891	positive regulation of biosynthetic process	biological_process	5	91	0.151667	1029	600	14465	AATF,ABCF1,ABLIM1,ADM,AKAP12,APBB1,ARID1A,ARID4B,ARMCX3,ASXL1,ASXL2,ATXN7,AXIN1,BCL9L,BMP4,C1QTNF2,CD40,CLU,CREB,CREBBP,CSRNP1,CTBP2,DYRK2,EIF2AK3,ENG,ENSSSCG00000017939,EP300,ERBB2,FAM129A,FOSL1,FOXK2,FOXO1,FOXO3A,GPER1,HEYL,HYAL2,ICOSLG,IKBKB,IKBKG,ING1,ING2,IRF2BPL,ITGB1BP1,JADE1,KAT6A,KLF13,KLF4,KLF7,KMT2D,LARP1,LMO2,LRP6,MAML1,MECP2,MKL1,MTF1,NCK1,NFIB,NIPBL,NR1D2,NR2F1,NR3C1,PATZ1,PER1,PKD1…	2.13203	2.89188e-12	1.73178e-10
GO:0051246	regulation of protein metabolic process	biological_process	5	95	0.158333	1105	600	14465	AATF,ABCF1,ADAR,ANKRD54,AXIN1,BAG5,BCAR3,BMP4,C1QTNF2,CCDC88C,CD40,CDK12,CDKN1B,CLU,CTIF,DACT1,DAXX,EFNA1,EGLN2,EIF2AK3,EIF3A,EIF4ENIF1,EIF4G1,ENG,ENSSSCG00000010310,ENSSSCG00000017939,EP300,ERBB2,ERP29,FAM129A,FAM58A,FGFR1IIIC,FOXO1,FOXO3A,GADD45B,GIGYF2,GPRC5B,HYAL2,ICOSLG,IKBKG,ISG15,ITGA5,ITGB1BP1,JARID2,KIRREL,KLF4,KMT2B,LARP1,LRP6,MAST2,MECP2,MLLT1,MUL1,NCK1,NDNL2,NIPBL,NOTCH4,NUP62,PER1,PI…	2.07266	4.54687e-12	2.69449e-10
GO:0032268	regulation of cellular protein metabolic process	biological_process	6	87	0.145	980	600	14465	ABCF1,ADAR,ANKRD54,AXIN1,BAG5,BCAR3,BMP4,C1QTNF2,CCDC88C,CD40,CDK12,CDKN1B,CLU,CTIF,DAXX,EFNA1,EIF2AK3,EIF3A,EIF4ENIF1,EIF4G1,ENG,ENSSSCG00000017939,EP300,ERBB2,ERP29,FAM129A,FAM58A,FGFR1IIIC,FOXO3A,GADD45B,GIGYF2,GPRC5B,HYAL2,IKBKG,ISG15,ITGA5,ITGB1BP1,JARID2,KIRREL,KLF4,KMT2B,LARP1,LRP6,MECP2,MLLT1,MUL1,NCK1,NDNL2,NIPBL,NUP62,PER1,PIAS4,PKD1,PLAT,PPP1R15A,PPP1R9B,PRP,PSME3,PURA,RABGEF1,RAPGEF2,…	2.14023	7.66856e-12	4.49757e-10
GO:0050793	regulation of developmental process	biological_process	3	104	0.173333	1272	600	14465	ACIN1,ADM,AMOT,ANKRD54,ARAP3,ARHGAP35,ASXL1,ASXL2,AXIN1,BCL9L,BHLHE41,BMP4,BRWD3,BTBD7,CAMSAP1,CD40,CDC42EP4,CDKN1B,CHD7,CREB,CREBBP,CYB5D2,DACT1,DICER1,EFNA1,EIF2AK3,EIF4ENIF1,EIF4G1,ENSSSCG00000006709,FGFR1IIIC,FITM2,FOXO1,FOXO3A,FZD6,GAS2L1,GPER1,GPRC5B,HEYL,IL4R,IRX3,ISG15,ITGB1BP1,KAT6A,KIF13B,KLF13,KLF4,LRP6,MACF1,MAML1,MECP2,MEGF8,METRNL,MIA3,MUL1,MYH9,MYO10,MYOC,NBR1,NET1,NFIB,NIPBL,NOTCH…	1.97112	7.99195e-12	4.63941e-10
GO:0051173	positive regulation of nitrogen compound metabolic process	biological_process	5	87	0.145	986	600	14465	AATF,ABLIM1,ADM,AKAP12,APBB1,ARID1A,ARID4B,ARMCX3,ASXL1,ASXL2,ATXN7,AXIN1,BCL9L,BMP4,CD40,CLU,CREB,CREBBP,CSRNP1,CTBP2,DICER1,EIF2AK3,ENG,EP300,ERBB2,FOSL1,FOXK2,FOXO1,FOXO3A,GPER1,HEYL,HYAL2,IKBKB,IKBKG,ING1,ING2,IRF2BPL,ITGB1BP1,JADE1,KAT6A,KLF13,KLF4,KLF7,KMT2D,LMO2,LRP6,MAML1,MECP2,MKL1,MTF1,NCK1,NFIB,NIPBL,NR1D2,NR3C1,PATZ1,PER1,PKD1,PLAGL1,PPP1R15A,PTX3,PUS1,RIPK1,RNF4,RNF6,RSF1,SAFB,SERTAD…	2.12721	1.06417e-11	6.11521e-10
GO:0010557	positive regulation of macromolecule biosynthetic process	biological_process	6	85	0.141667	961	600	14465	AATF,ABCF1,ABLIM1,APBB1,ARID1A,ARID4B,ARMCX3,ASXL1,ASXL2,ATXN7,AXIN1,BCL9L,BMP4,C1QTNF2,CD40,CREB,CREBBP,CSRNP1,CTBP2,DYRK2,EIF2AK3,ENG,ENSSSCG00000017939,EP300,ERBB2,FAM129A,FOSL1,FOXK2,FOXO1,FOXO3A,HEYL,HYAL2,ICOSLG,IKBKB,IKBKG,ING1,ING2,IRF2BPL,ITGB1BP1,JADE1,KAT6A,KLF13,KLF4,KLF7,KMT2D,LARP1,LMO2,LRP6,MAML1,MECP2,MKL1,MTF1,NCK1,NFIB,NIPBL,NR1D2,NR2F1,NR3C1,PATZ1,PER1,PKD1,PLAGL1,PPP1R15A,PUS1…	2.13237	1.68132e-11	9.56501e-10
GO:0008152	metabolic process	biological_process	1	460	0.766667	9306	600	14465	A4GALT,AATF,ABCF1,ABLIM1,ACIN1,ACP2,ACVR2A,ADAMTS15,ADAMTS5,ADAR,ADCY9,ADM,ADPGK,AEBP2,AHNAK,AKAP12,AKAP13,ALG12,AMOT,ANGPTL4,ANKRD54,APBB1,APOA1BP,ARAP3,ARHGAP35,ARHGAP6,ARHGEF40,ARID1A,ARID4B,ARL4A,ARMCX3,ASB6,ASB8,ASRGL1,ASXL1,ASXL2,ATXN7,AXIN1,B4GALT5,BACE1,BAG5,BAHD1,BCAR3,BCL9L,BHLHE41,BMP4,BRD2,BRD3,BRD8,C15orf59,C1QTNF2,CAMLG,CANT1,CASC3,CBX4,CCDC8,CCDC88C,CD3EAP,CD40,CDK12,CDK13,CDKN1B,C…	1.19169	2.04627e-11	1.15259e-09
GO:0050789	regulation of biological process	biological_process	2	415	0.691667	8139	600	14465	AATF,ABCF1,ABLIM1,ACIN1,ACVR2A,ADAR,ADCY9,ADGRA3,ADM,AEBP2,AHNAK,AKAP12,AKAP13,AMOT,AMOTL1,ANGPTL4,ANKRD54,APBB1,ARAP3,ARHGAP21,ARHGAP23,ARHGAP35,ARHGAP6,ARHGEF40,ARID1A,ARID4B,ARL4A,ARMCX3,ASB6,ASB8,ASXL1,ASXL2,ATXN7,AXIN1,BAG5,BAHD1,BCAR3,BCL9L,BCL-XL,BHLHE41,BMP4,BRD2,BRD3,BRWD3,BTBD7,C1QTNF2,CAMLG,CAMSAP1,CAMSAP2,CANT1,CBX4,CCDC8,CCDC80,CCDC88C,CD14,CD248,CD40,CD93,CDC42EP4,CDK12,CDK13,CDKN1B…	1.22926	2.536e-11	1.41444e-09
GO:0045935	positive regulation of nucleobase-containing compound metabolic process	biological_process	6	85	0.141667	970	600	14465	AATF,ABLIM1,ADM,AKAP12,APBB1,ARID1A,ARID4B,ARMCX3,ASXL1,ASXL2,ATXN7,AXIN1,BCL9L,BMP4,CD40,CREB,CREBBP,CSRNP1,CTBP2,DICER1,EIF2AK3,ENG,EP300,ERBB2,FOSL1,FOXK2,FOXO1,FOXO3A,GPER1,HEYL,HYAL2,IKBKB,IKBKG,ING1,ING2,IRF2BPL,ITGB1BP1,JADE1,KAT6A,KLF13,KLF4,KLF7,KMT2D,LMO2,LRP6,MAML1,MECP2,MKL1,MTF1,NCK1,NFIB,NIPBL,NR1D2,NR3C1,PATZ1,PER1,PKD1,PLAGL1,PPP1R15A,PUS1,RIPK1,RNF4,RNF6,RSF1,SAFB,SERTAD1,SERTAD2…	2.11259	2.73388e-11	1.51e-09
GO:0050794	regulation of cellular process	biological_process	3	396	0.66	7670	600	14465	AATF,ABCF1,ABLIM1,ACIN1,ACVR2A,ADAR,ADCY9,ADGRA3,ADM,AEBP2,AHNAK,AKAP12,AKAP13,AMOT,AMOTL1,ANGPTL4,ANKRD54,APBB1,ARAP3,ARHGAP21,ARHGAP23,ARHGAP35,ARHGAP6,ARHGEF40,ARID1A,ARID4B,ARL4A,ARMCX3,ASB6,ASB8,ASXL1,ASXL2,ATXN7,AXIN1,BAG5,BAHD1,BCAR3,BCL9L,BCL-XL,BHLHE41,BMP4,BRD2,BRD3,BRWD3,C1QTNF2,CAMLG,CAMSAP1,CAMSAP2,CANT1,CBX4,CCDC8,CCDC80,CCDC88C,CD14,CD248,CD40,CDC42EP4,CDK12,CDK13,CDKN1B,CHD7,CIC,C…	1.24471	3.27854e-11	1.79343e-09
GO:0051254	positive regulation of RNA metabolic process	biological_process	8	79	0.131667	883	600	14465	AATF,ABLIM1,APBB1,ARID1A,ARID4B,ARMCX3,ASXL1,ASXL2,ATXN7,AXIN1,BCL9L,BMP4,CD40,CREB,CREBBP,CSRNP1,CTBP2,DICER1,EIF2AK3,ENG,EP300,ERBB2,FOSL1,FOXK2,FOXO1,FOXO3A,HEYL,HYAL2,IKBKB,IKBKG,ING1,ING2,IRF2BPL,ITGB1BP1,JADE1,KAT6A,KLF13,KLF4,KLF7,KMT2D,LMO2,LRP6,MAML1,MECP2,MKL1,MTF1,NCK1,NFIB,NIPBL,NR1D2,NR3C1,PATZ1,PER1,PKD1,PLAGL1,PPP1R15A,PUS1,RIPK1,RNF4,RNF6,RSF1,SAFB,SERTAD1,SERTAD2,SERTAD3,SETX,SIN…	2.15692	5.53036e-11	2.9964e-09
GO:0065007	biological regulation	biological_process	1	425	0.708333	8437	600	14465	AATF,ABCF1,ABLIM1,ACIN1,ACVR2A,ADAR,ADCY9,ADGRA3,ADM,AEBP2,AHNAK,AKAP12,AKAP13,AMOT,AMOTL1,ANGPTL4,ANKRD11,ANKRD54,APBB1,ARAP3,ARHGAP21,ARHGAP23,ARHGAP35,ARHGAP6,ARHGEF40,ARID1A,ARID4B,ARL4A,ARMCX3,ASB6,ASB8,ASXL1,ASXL2,ATXN7,AXIN1,BAG5,BAHD1,BCAR3,BCL9L,BCL-XL,BHLHE41,BLOC1S4,BMP4,BRD2,BRD3,BRWD3,BTBD7,C1QTNF2,CAMLG,CAMSAP1,CAMSAP2,CANT1,CBX4,CCDC8,CCDC80,CCDC88C,CD14,CD248,CD40,CD93,CDC42EP4,CD…	1.21442	6.54923e-11	3.51496e-09
GO:0009790	embryo development	biological_process	4	69	0.115	728	600	14465	AATF,ADAR,ADM,AMOT,ANKRD11,ARHGAP35,ARID1A,ASXL2,AXIN1,BCL-XL,BMP4,CECR2,CHD7,DACT1,DCHS1,DICER1,EFNA1,ENAH,ENG,EP300,FAM212A,FBN1,FBXW4,FGFR1IIIC,FOSL1,FZD6,GRB2,HEG1,HS6ST1,IMPAD1,INVS,IRX3,ITGA5,KAT6A,KLF4,KMT2D,LMO2,LRP6,MACF1,MEGF8,MGAT1,MYH9,NIPBL,NMT1,PCDH12,PKD1,PLCG1,PRRX2,SCO2,SETD2,SETDB1,SIN3A,SMAD6,SMO,SOBP,SOCS3,SPRY2,SRF,TAB1,TBX2,TERF2,TGIF1,TRAF6,TRIP12,UNC-6,VEGFA,ZBTB16,ZNF238,…	2.28499	8.54343e-11	4.54239e-09
GO:0010628	positive regulation of gene expression	biological_process	6	81	0.135	937	600	14465	AATF,ABLIM1,APBB1,ARID1A,ARID4B,ARMCX3,ASXL1,ASXL2,ATXN7,AXIN1,BCL9L,BMP4,CD40,CREB,CREBBP,CSRNP1,CTBP2,DICER1,EIF2AK3,ENG,EP300,ERBB2,ERP29,FOSL1,FOXK2,FOXO1,FOXO3A,HEYL,HYAL2,IKBKB,IKBKG,ING1,ING2,IRF2BPL,ITGB1BP1,JADE1,KAT6A,KLF13,KLF4,KLF7,KMT2D,LMO2,LRP6,LRRC32,MAML1,MECP2,MKL1,MTF1,NCK1,NFIB,NIPBL,NR1D2,NR3C1,PATZ1,PER1,PKD1,PLAGL1,PPP1R15A,PUS1,RAB3GAP1,RIPK1,RNF4,RNF6,RSF1,SAFB,SERTAD1,SE…	2.08407	1.67209e-10	8.8079e-09
GO:0009968	negative regulation of signal transduction	biological_process	6	59	0.0983333	584	600	14465	ADAR,ADM,ARAP3,ARHGAP35,ASXL1,ATXN7,AXIN1,BCL9L,BCL-XL,BMP4,CTNND1,DACT1,ENG,FOXO1,FOXO3A,FZD6,HEYL,HTRA3,HYAL2,ING2,INVS,ITGB1BP1,LEMD3,MKL1,MUL1,MYH9,MYOC,NCOA5,NOTCH4,NR3C1,NUP62,OTUD7B,PER1,PHLDA3,PIAS4,PPM1B,PRP,PSME3,RABGEF1,RB1CC1,RFFL,RGS3,RIPK1,SGMS1,SIAH2,SMAD6,SMAD7,SMPD1,SOCS3,SPRED2,SPRY1,SPRY2,TGIF1,TMEPAI,TSKU,TTF1,VASN,ZGPAT,ZNF366	2.4356	1.89017e-10	9.86532e-09
GO:0045893	positive regulation of transcription, DNA-dependent	biological_process	10	75	0.125	844	600	14465	AATF,ABLIM1,APBB1,ARID1A,ARID4B,ARMCX3,ASXL1,ASXL2,ATXN7,AXIN1,BCL9L,BMP4,CD40,CREB,CREBBP,CSRNP1,CTBP2,EIF2AK3,ENG,EP300,ERBB2,FOSL1,FOXK2,FOXO1,FOXO3A,HEYL,HYAL2,IKBKB,IKBKG,ING1,ING2,IRF2BPL,ITGB1BP1,JADE1,KAT6A,KLF13,KLF4,KLF7,KMT2D,LMO2,LRP6,MAML1,MECP2,MKL1,MTF1,NCK1,NFIB,NIPBL,NR1D2,NR3C1,PATZ1,PER1,PKD1,PLAGL1,PPP1R15A,PUS1,RIPK1,RNF4,RNF6,RSF1,SAFB,SERTAD1,SERTAD2,SERTAD3,SETX,SIN3A,SMO,…	2.14233	2.47169e-10	1.27831e-08
GO:0035295	tube development	biological_process	4	44	0.0733333	371	600	14465	ADM,ARHGAP35,ARID1A,ASXL1,BMP4,CECR2,CHD7,CIC,CREB,DCHS1,DICER1,ENAH,ENG,EP300,FGFR1IIIC,FZD6,GZF1,HEG1,HEYL,HS6ST1,INVS,IRX3,ITGB1BP1,MEGF8,NFIB,NR3C1,NUMA1,PKD1,PLXND1,RASIP1,SETD2,SMAD6,SMAD7,SMO,SPRY1,SPRY2,SRF,TAB1,TBX2,TGIF1,TRAF6,TTF1,UNC-6,VEGFA	2.85921	3.07948e-10	1.5783e-08
GO:0023057	negative regulation of signaling	biological_process	4	60	0.1	607	600	14465	ADAR,ADM,ARAP3,ARHGAP35,ASXL1,ATXN7,AXIN1,BCL9L,BCL-XL,BMP4,CTNND1,DACT1,ENG,FOXO1,FOXO3A,FZD6,HEYL,HTRA3,HYAL2,ING2,INVS,ITGB1BP1,LEMD3,MKL1,MUL1,MYH9,MYOC,NCOA5,NOTCH4,NR3C1,NUP62,OTUD7B,PER1,PHLDA3,PIAS4,PPM1B,PRP,PSME3,RABGEF1,RB1CC1,RFFL,RGS3,RIPK1,SGMS1,SIAH2,SMAD6,SMAD7,SMPD1,SOCS3,SPRED2,SPRY1,SPRY2,SRF,TGIF1,TMEPAI,TSKU,TTF1,VASN,ZGPAT,ZNF366	2.38303	3.13073e-10	1.59024e-08
GO:0010648	negative regulation of cell communication	biological_process	5	60	0.1	608	600	14465	ADAR,ADM,ARAP3,ARHGAP35,ASXL1,ATXN7,AXIN1,BCL9L,BCL-XL,BMP4,CTNND1,DACT1,ENG,FOXO1,FOXO3A,FZD6,HEYL,HTRA3,HYAL2,ING2,INVS,ITGB1BP1,LEMD3,MKL1,MUL1,MYH9,MYOC,NCOA5,NOTCH4,NR3C1,NUP62,OTUD7B,PER1,PHLDA3,PIAS4,PPM1B,PRP,PSME3,RABGEF1,RB1CC1,RFFL,RGS3,RIPK1,SGMS1,SIAH2,SMAD6,SMAD7,SMPD1,SOCS3,SPRED2,SPRY1,SPRY2,SRF,TGIF1,TMEPAI,TSKU,TTF1,VASN,ZGPAT,ZNF366	2.37911	3.34167e-10	1.68237e-08
GO:0048585	negative regulation of response to stimulus	biological_process	4	66	0.11	707	600	14465	ADAR,ADM,ARAP3,ARHGAP35,ASXL1,ATXN7,AXIN1,BCL9L,BCL-XL,BMP4,CTNND1,DACT1,ENG,FOXO1,FOXO3A,FZD6,GPER1,HEYL,HTRA3,HYAL2,ING2,INVS,ITGB1BP1,KLF4,LEMD3,METRNL,MKL1,MUL1,MYH9,MYOC,NCOA5,NOTCH4,NR3C1,NUP62,OTUD7B,PER1,PHLDA3,PIAS4,PPM1B,PRP,PSME3,RABGEF1,RB1CC1,RFFL,RGS3,RIPK1,SEMA3F,SGMS1,SIAH2,SMAD6,SMAD7,SMPD1,SOCS3,SPRED2,SPRY1,SPRY2,TERF2,TGIF1,TMEPAI,TNFRSF1A,TRIP12,TSKU,TTF1,VASN,ZGPAT,ZNF366	2.25057	4.34037e-10	2.166e-08
GO:0022603	regulation of anatomical structure morphogenesis	biological_process	4	53	0.0883333	511	600	14465	ADM,AMOT,ARAP3,ARHGAP35,BCL9L,BMP4,BRWD3,BTBD7,CAMSAP1,CDC42EP4,DACT1,DICER1,EFNA1,FGFR1IIIC,FITM2,FZD6,IL4R,ITGB1BP1,KIF13B,KLF4,MACF1,MEGF8,MUL1,MYH9,MYO10,MYOC,NET1,NFIB,NOTCH4,OBSL1,PLCG1,PLXNB1,PLXND1,RAPGEF2,RHOB,RNF6,RREB1,SASH1,SCARF1,SEMA3F,SH3D19,SMO,SPRY1,SRF,SSH1,TAOK2,TBX2,TGIF1,TTF1,UNC-6,VASN,VEGFA,ZRANB1	2.50047	6.59063e-10	3.26036e-08
GO:0009653	anatomical structure morphogenesis	biological_process	3	118	0.196667	1640	600	14465	ABLIM1,ADM,AMOT,ANGPTL4,ANKRD11,ARAP3,ARHGAP35,ARID1A,ASXL1,ASXL2,AXIN1,BCAR3,BCL9L,BCL-XL,BMP4,BRWD3,BTBD7,CAMSAP1,CD248,CDC42EP4,CECR2,CHD7,CLU,CNP,CREB,CSRNP1,DACT1,DCHS1,DICER1,EFNA1,EIF2AK3,ENAH,ENG,EP300,FBN1,FBXW4,FGFR1IIIC,FHOD3,FITM2,FJX1,FZD6,GRB2,GZF1,HEG1,HEYL,HS6ST1,HSPA13,HYAL2,IL4R,IMPAD1,IRX3,ITGA5,ITGB1BP1,KAT6A,KIF13B,KLF4,KLF7,LEMD3,LRP6,MACF1,MEGF8,MUL1,MYH9,MYO10,MYOC,NDUFS6,…	1.73462	9.01463e-10	4.42105e-08
GO:0006996	organelle organization	biological_process	3	118	0.196667	1670	600	14465	ABLIM1,ACIN1,AMOT,ARHGAP21,ARHGAP6,ARID1A,ARID1B,ARID4B,ASXL1,ATXN7,AXIN1,BAHD1,BCL-XL,BLOC1S4,BMP4,BNIP1,BRD2,BRD8,BRWD3,CAMSAP1,CAMSAP2,CCDC8,CDKN1B,CECR2,CEP68,CHMP6,CREB,CREBBP,CSRP2BP,DAXX,DICER1,EIF2AK3,ENAH,ENSSSCG00000004199,ENSSSCG00000004705,ENSSSCG00000020982,EP300,FAM160A2,FAT1,FHOD3,FITM2,GAS2L1,GRB2,HIST1H1D,ING1,ING2,ITGB1BP1,JADE1,JARID2,KAT6A,KIRREL,KMT2B,LEMD3,MECP2,MICAL3,MSL1,…	1.70346	2.67948e-09	1.30287e-07
GO:0001071	nucleic acid binding transcription factor activity	molecular_function	9	82	0.114365	969	717	16649	AATF,AEBP2,ARHGAP35,BHLHE41,CD40,CLU,CREB,CREBBP,CREBZF,CSRNP1,ENSSSCG00000013742,ENSSSCG00000025164,ENSSSCG00000025717,EP300,ERG,ETV3,FOSL1,FOXK2,FOXN3,FOXO1,FOXO3A,FZD6,GZF1,HEYL,HIVEP1,IKBKB,IKBKG,JARID2,KAT6A,KLF13,KLF4,KLF7,LMO2,LRP6,MAZ,MECP2,MKL1,MTF1,NFIB,NR1D2,NR2F1,NR2F6,NR3C1,PATZ1,PEX14,PIAS4,PLAGL1,PRP,PURA,RIPK1,RREB1,RWDD3,SIN3A,SMAD6,SMAD7,SMO,SRF,STAT2,TAF3,TBX2,TFE3,TGIF1,TNFRSF…	1.96498	2.73725e-09	1.30859e-07
GO:0003700	sequence-specific DNA binding transcription factor activity	molecular_function	10	82	0.114365	969	717	16649	AATF,AEBP2,ARHGAP35,BHLHE41,CD40,CLU,CREB,CREBBP,CREBZF,CSRNP1,ENSSSCG00000013742,ENSSSCG00000025164,ENSSSCG00000025717,EP300,ERG,ETV3,FOSL1,FOXK2,FOXN3,FOXO1,FOXO3A,FZD6,GZF1,HEYL,HIVEP1,IKBKB,IKBKG,JARID2,KAT6A,KLF13,KLF4,KLF7,LMO2,LRP6,MAZ,MECP2,MKL1,MTF1,NFIB,NR1D2,NR2F1,NR2F6,NR3C1,PATZ1,PEX14,PIAS4,PLAGL1,PRP,PURA,RIPK1,RREB1,RWDD3,SIN3A,SMAD6,SMAD7,SMO,SRF,STAT2,TAF3,TBX2,TFE3,TGIF1,TNFRSF…	1.96498	2.73725e-09	1.30859e-07
GO:0019220	regulation of phosphate metabolic process	biological_process	6	90	0.15	1153	600	14465	ADAR,ADM,AKAP12,AKAP13,AMOT,ANKRD54,ARAP3,ARHGAP6,ARHGEF40,ATXN7,AXIN1,BCAR3,BMP4,C1QTNF2,CCDC8,CCDC88C,CD40,CDK12,CDKN1B,DAXX,EFNA1,ENG,ENSSSCG00000009999,ENSSSCG00000012982,ENSSSCG00000013876,ENSSSCG00000014822,ENSSSCG00000020940,ENSSSCG00000022316,ERBB2,ERP29,FAM129A,FAM58A,FGFR1IIIC,GADD45B,GPER1,GPRC5B,HYAL2,IKBKG,IQSEC1,ITGA5,ITGB1BP1,KIRREL,LRP6,MLLT1,MPHOSPH10,MUL1,NCK1,NET1,NUAK1,NUP62,P…	1.88183	2.78476e-09	1.32021e-07
GO:0051174	regulation of phosphorus metabolic process	biological_process	5	90	0.15	1157	600	14465	ADAR,ADM,AKAP12,AKAP13,AMOT,ANKRD54,ARAP3,ARHGAP6,ARHGEF40,ATXN7,AXIN1,BCAR3,BMP4,C1QTNF2,CCDC8,CCDC88C,CD40,CDK12,CDKN1B,DAXX,EFNA1,ENG,ENSSSCG00000009999,ENSSSCG00000012982,ENSSSCG00000013876,ENSSSCG00000014822,ENSSSCG00000020940,ENSSSCG00000022316,ERBB2,ERP29,FAM129A,FAM58A,FGFR1IIIC,GADD45B,GPER1,GPRC5B,HYAL2,IKBKG,IQSEC1,ITGA5,ITGB1BP1,KIRREL,LRP6,MLLT1,MPHOSPH10,MUL1,NCK1,NET1,NUAK1,NUP62,P…	1.87532	3.30572e-09	1.55423e-07
GO:0065009	regulation of molecular function	biological_process	2	115	0.191667	1639	600	14465	ADAR,AHNAK,AKAP13,AMOT,ANGPTL4,ANKRD54,ARAP3,ARHGAP6,ARHGEF40,AXIN1,BCAR3,BMP4,C1QTNF2,CCDC8,CD40,CDK12,CDKN1B,CLU,COL6A3,CREBZF,CTBP2,DAXX,DENND5A,EFNA1,EIF2AK3,ENG,ENSSSCG00000003112,ENSSSCG00000009999,ENSSSCG00000012982,ENSSSCG00000013876,ENSSSCG00000014822,ENSSSCG00000020940,ENSSSCG00000022316,EP300,ERBB2,ERP29,FAM58A,FGFR1IIIC,FZD6,GADD45B,GPER1,GPRC5B,HEYL,HYAL2,IKBKB,IKBKG,IQSEC1,ITGB1BP1,…	1.69155	6.75278e-09	3.1489e-07
GO:0043412	macromolecule modification	biological_process	4	150	0.25	2328	600	14465	ACVR2A,ADAR,AKAP13,ALG12,ANKRD54,ARID4B,ASB6,ASB8,ASXL1,ATXN7,AXIN1,BCAR3,BMP4,BRD8,C1QTNF2,CCDC88C,CD40,CDK12,CDK13,CDKN1B,CLU,CREB,CREBBP,CSK,CSRP2BP,DAXX,DOHH,DYRK2,EFNA1,EGLN2,EIF2AK3,ENG,ENSSSCG00000005477,ENSSSCG00000005645,ENSSSCG00000009885,ENSSSCG00000016732,ENSSSCG00000017939,ENSSSCG00000024453,ENSSSCG00000026733,EP300,ERBB2,ERP29,FAM129A,FAM58A,FGFR1IIIC,FKRP,FUT11,FUT4,GADD45B,GPRC5B,…	1.55337	6.90566e-09	3.19401e-07
GO:0031399	regulation of protein modification process	biological_process	7	68	0.113333	794	600	14465	ADAR,ANKRD54,AXIN1,BCAR3,BMP4,C1QTNF2,CCDC88C,CD40,CDK12,CDKN1B,CLU,DAXX,EFNA1,ENG,EP300,ERBB2,ERP29,FAM129A,FAM58A,FGFR1IIIC,GADD45B,GPRC5B,HYAL2,IKBKG,ISG15,ITGA5,ITGB1BP1,JARID2,KIRREL,KMT2B,LRP6,MECP2,MLLT1,MUL1,NCK1,NDNL2,NIPBL,NUP62,PIAS4,PKD1,PPP1R15A,PPP1R9B,PRP,RABGEF1,RAPGEF2,RB1CC1,RIPK1,RWDD3,SASH1,SIN3A,SMAD6,SMAD7,SMPD1,SOCS3,SPRED2,SPRY1,SPRY2,TAB1,TAOK2,TMEPAI,TNFRSF11A,TNFRSF1A,T…	2.06469	8.45632e-09	3.87968e-07
GO:0035556	intracellular signal transduction	biological_process	5	114	0.19	1630	600	14465	ADCY9,AKAP12,AKAP13,AMOT,ARAP3,ARHGAP35,ARHGEF40,ARL4A,ASB6,ASB8,AXIN1,BCAR3,BCL-XL,BMP4,C1QTNF2,CANT1,CCDC88C,CD40,CDC42EP4,CDK12,CLU,CXXC5,DACT1,DCHS1,DYRK2,EFNA1,EIF2AK3,ENG,ENSSSCG00000003112,ENSSSCG00000006889,ENSSSCG00000009999,ENSSSCG00000012982,ENSSSCG00000013876,ENSSSCG00000014822,ENSSSCG00000020940,ENSSSCG00000021707,ENSSSCG00000022316,ENSSSCG00000025717,EP300,ERBB2,ERP29,FAM58A,FGFR1II…	1.6861	9.59751e-09	4.36802e-07
GO:0006464	cellular protein modification process	biological_process	6	144	0.24	2225	600	14465	ACVR2A,ADAR,AKAP13,ALG12,ANKRD54,ARID4B,ASB6,ASB8,ASXL1,ATXN7,AXIN1,BCAR3,BMP4,BRD8,C1QTNF2,CCDC88C,CD40,CDK12,CDK13,CDKN1B,CLU,CREB,CREBBP,CSK,CSRP2BP,DAXX,DOHH,DYRK2,EFNA1,EGLN2,EIF2AK3,ENG,ENSSSCG00000005477,ENSSSCG00000009885,ENSSSCG00000016732,ENSSSCG00000017939,ENSSSCG00000024453,ENSSSCG00000026733,EP300,ERBB2,ERP29,FAM129A,FAM58A,FGFR1IIIC,FKRP,FUT11,FUT4,GADD45B,GPRC5B,HYAL2,IKBKB,IKBKG,I…	1.56027	1.16955e-08	5.23904e-07
GO:0036211	protein modification process	biological_process	5	144	0.24	2225	600	14465	ACVR2A,ADAR,AKAP13,ALG12,ANKRD54,ARID4B,ASB6,ASB8,ASXL1,ATXN7,AXIN1,BCAR3,BMP4,BRD8,C1QTNF2,CCDC88C,CD40,CDK12,CDK13,CDKN1B,CLU,CREB,CREBBP,CSK,CSRP2BP,DAXX,DOHH,DYRK2,EFNA1,EGLN2,EIF2AK3,ENG,ENSSSCG00000005477,ENSSSCG00000009885,ENSSSCG00000016732,ENSSSCG00000017939,ENSSSCG00000024453,ENSSSCG00000026733,EP300,ERBB2,ERP29,FAM129A,FAM58A,FGFR1IIIC,FKRP,FUT11,FUT4,GADD45B,GPRC5B,HYAL2,IKBKB,IKBKG,I…	1.56027	1.16955e-08	5.23904e-07
GO:2000026	regulation of multicellular organismal development	biological_process	4	79	0.131667	997	600	14465	ACIN1,ADM,AMOT,ANKRD54,ARHGAP35,ASXL2,BCL9L,BHLHE41,BMP4,BTBD7,CD40,CDKN1B,CHD7,CREB,CYB5D2,DACT1,DICER1,EFNA1,EIF2AK3,EIF4ENIF1,EIF4G1,FGFR1IIIC,FOXO3A,FZD6,GAS2L1,GPER1,GPRC5B,HEYL,IL4R,IRX3,ISG15,ITGB1BP1,KIF13B,KLF13,KLF4,LRP6,MACF1,MAML1,MECP2,MEGF8,MIA3,NBR1,NFIB,NIPBL,NOTCH4,NR1D2,OBSL1,OLFM1,PLCG1,PLXNB1,PLXND1,RAPGEF2,RHOB,RIPK1,RNF6,RREB1,SART1,SASH1,SCARF1,SEMA3F,SEMA6A,SETX,SMO,SPRY1,…	1.91029	1.55731e-08	6.92152e-07
GO:1901363	heterocyclic compound binding	molecular_function	2	265	0.369596	4600	717	16649	ABCF1,ACIN1,ACVR2A,ADAR,ADCY9,AEBP2,AHDC1,AKAP13,APOA1BP,ARHGAP35,ARHGEF40,ARID1B,ARID4B,ARL4A,ASXL1,ASXL2,BAT4,BCAR3,BHLHE41,BOD1L1,CASC3,CBX4,CDK12,CDK13,CHD7,CHST15,CIITA,CNNM3,CNP,CREB,CREBBP,CREBZF,CSK,CSRNP1,CTBP2,CTIF,CWC22,CXXC5,CYB5D2,DDX20,DDX42,DENND5A,DHX34,DICER1,DYRK2,EIF2AK3,EIF3A,EIF4ENIF1,EIF4G1,EIF5B,ENSSSCG00000002470,ENSSSCG00000005645,ENSSSCG00000007080,ENSSSCG00000007789,ENS…	1.33769	1.71795e-08	7.57631e-07
GO:0051128	regulation of cellular component organization	biological_process	4	85	0.141667	1112	600	14465	ARAP3,ARHGAP21,ARHGAP35,ARHGAP6,BAG5,BCL9L,BCL-XL,BMP4,BRWD3,CAMSAP1,CAMSAP2,CCDC8,CD14,CDC42EP4,CDKN1B,CLU,DCUN1D3,EFNA1,ENSSSCG00000017939,ERBB2,FGFR1IIIC,FHOD3,FITM2,FOSL1,GAS2L1,GPER1,GPRC5B,GRB2,HTRA3,HYAL2,ICAM-1,IL4R,ITGB1BP1,JARID2,KIF13B,KIRREL,KMT2B,MACF1,MECP2,MEGF8,MUL1,MYH9,MYO10,MYOC,NCK1,NET1,NIPBL,OBSL1,PACSIN2,PEX14,PKD1,PLK2,PLXNB1,PTX3,RABGEF1,RAPGEF2,RASA1,RNF4,RNF6,RREB1,SCAR…	1.84281	2.17188e-08	9.50447e-07
GO:0097159	organic cyclic compound binding	molecular_function	2	266	0.37099	4638	717	16649	ABCF1,ACIN1,ACVR2A,ADAR,ADCY9,AEBP2,AHDC1,AKAP13,APOA1BP,ARHGAP35,ARHGEF40,ARID1B,ARID4B,ARL4A,ASXL1,ASXL2,BAT4,BCAR3,BHLHE41,BOD1L1,CASC3,CBX4,CDK12,CDK13,CHD7,CHST15,CIITA,CNNM3,CNP,CREB,CREBBP,CREBZF,CSK,CSRNP1,CTBP2,CTIF,CWC22,CXXC5,CYB5D2,DDX20,DDX42,DENND5A,DHX34,DICER1,DYRK2,EIF2AK3,EIF3A,EIF4ENIF1,EIF4G1,EIF5B,ENSSSCG00000002470,ENSSSCG00000005645,ENSSSCG00000007080,ENSSSCG00000007789,ENS…	1.33174	2.45584e-08	1.06651e-06
GO:0043009	chordate embryonic development	biological_process	6	47	0.0783333	477	600	14465	ADAR,ADM,AMOT,ANKRD11,ARHGAP35,ARID1A,ASXL2,AXIN1,BCL-XL,BMP4,CECR2,CHD7,DCHS1,ENAH,EP300,FAM212A,FGFR1IIIC,FOSL1,FZD6,GRB2,HEG1,HS6ST1,KMT2D,LRP6,MEGF8,MGAT1,MYH9,NIPBL,NMT1,PCDH12,PKD1,PLCG1,PRRX2,SCO2,SETD2,SETDB1,SIN3A,SMO,SOCS3,SRF,TAB1,TERF2,TGIF1,TRAF6,VEGFA,ZNF238,ZNF830	2.37545	3.21094e-08	1.38387e-06
GO:0048513	organ development	biological_process	5	129	0.215	1960	600	14465	ACIN1,ADAR,ADM,ANKRD11,ANKRD54,ARHGAP35,ARID1A,ARID4B,ASXL1,ASXL2,BCAR3,BCL9L,BCL-XL,BHLHE41,BMP4,BTBD7,CD248,CDK13,CDKN1B,CECR2,CHD7,CIC,CNP,CREB,CSRNP1,DACT1,DCHS1,DICER1,EFNA1,EIF2AK3,ENG,EP300,FBN1,FBXW4,FGFR1IIIC,FHOD3,FJX1,FOSL1,FOXO3A,FZD6,GAS2L1,GIMAP1,GPATCH4,GRB2,GTF3C5,HEG1,HEYL,HS6ST1,HYAL2,IL4R,IMPAD1,ING2,INVS,IRX3,ISG15,JARID2,KAT6A,KCNJ8,KLF13,KLF4,KMT2B,LEMD3,LMO2,LRP6,LTBR,MAML1…	1.58672	3.27551e-08	1.39764e-06
GO:0005730	nucleolus	cellular_component	10	51	0.0862944	510	591	13428	AATF,ACIN1,ADAR,AFF4,ARL4A,BCL9L,BCL-XL,CD3EAP,CDK12,EIF3A,FAM129B,FAM193B,FBXO32,GPRC5B,GRB2,GZF1,HIRIP3,IP6K1,LDOC1,LYAR,MLLT1,MPHOSPH10,MPHOSPH8,MRTO4,MYO10,NARF,NFIB,NOM1,NUAK1,NUP153,OSBP,PEX14,PHAX,PHF12,PINX1,POLR1B,PUS1,REXO4,RREB1,RRS1,TACC2,TAOK2,TCOF1,TRAF6,TTF1,UTP3,WDR33,XPC,ZBTB16,ZNF622,ZNF655	2.27208	3.29204e-08	1.39764e-06
GO:0000976	transcription regulatory region sequence-specific DNA binding	molecular_function	7	41	0.0571827	372	717	16649	AEBP2,ARHGAP35,BHLHE41,CHD7,CREB,CREBBP,EP300,ETV3,FOSL1,FOXK2,GZF1,HEYL,HIVEP1,JARID2,KLF13,KLF4,LMO2,MAZ,MKL1,MTF1,NFIB,NR1D2,NR2F6,NR3C1,PATZ1,PER1,PLAGL1,RREB1,SETX,SIN3A,SMAD6,SRF,TBX2,TFE3,TGIF1,TTF1,ZBTB16,ZBTB4,ZBTB7A,ZGPAT,ZIC1	2.55923	3.40101e-08	1.43321e-06
GO:0009792	embryo development ending in birth or egg hatching	biological_process	5	47	0.0783333	480	600	14465	ADAR,ADM,AMOT,ANKRD11,ARHGAP35,ARID1A,ASXL2,AXIN1,BCL-XL,BMP4,CECR2,CHD7,DCHS1,ENAH,EP300,FAM212A,FGFR1IIIC,FOSL1,FZD6,GRB2,HEG1,HS6ST1,KMT2D,LRP6,MEGF8,MGAT1,MYH9,NIPBL,NMT1,PCDH12,PKD1,PLCG1,PRRX2,SCO2,SETD2,SETDB1,SIN3A,SMO,SOCS3,SRF,TAB1,TERF2,TGIF1,TRAF6,VEGFA,ZNF238,ZNF830	2.36061	3.89393e-08	1.62887e-06
GO:0022604	regulation of cell morphogenesis	biological_process	6	31	0.0516667	248	600	14465	ARAP3,ARHGAP35,BCL9L,BRWD3,CAMSAP1,CDC42EP4,EFNA1,FITM2,ITGB1BP1,KIF13B,MACF1,MEGF8,MYH9,MYO10,MYOC,NET1,OBSL1,PLXNB1,RAPGEF2,RNF6,RREB1,SCARF1,SEMA3F,SH3D19,SRF,SSH1,TAOK2,TTF1,UNC-6,VASN,ZRANB1	3.01354	4.07263e-08	1.69118e-06
GO:0044212	transcription regulatory region DNA binding	molecular_function	6	48	0.0669456	477	717	16649	AEBP2,ARHGAP35,BHLHE41,CBX4,CHD7,CREB,CREBBP,EP300,ETV3,FOSL1,FOXK2,FOXO3A,GZF1,HEYL,HIVEP1,JARID2,KLF13,KLF4,KMT2D,LMO2,MAZ,MKL1,MTF1,NFIB,NR1D2,NR2F6,NR3C1,PATZ1,PER1,PLAGL1,PURA,RREB1,SAFB,SETX,SIN3A,SMAD6,SMAD7,SRF,TBX2,TFE3,TGIF1,TRAF6,TTF1,ZBTB16,ZBTB4,ZBTB7A,ZGPAT,ZIC1	2.33664	4.14154e-08	1.70733e-06
GO:0046872	metal ion binding	molecular_function	4	176	0.245467	2801	717	16649	ABLIM1,ADAMTS15,ADAMTS5,AEBP2,ANKZF1,APOA1BP,ARAP3,CANT1,CD248,CD93,CH242-366F10.1,CREBBP,CXXC5,DCHS1,DOHH,DST,DYRK2,EGLN2,EHD4,ENSSSCG00000000862,ENSSSCG00000006709,ENSSSCG00000006889,ENSSSCG00000008218,ENSSSCG00000011313,ENSSSCG00000011609,ENSSSCG00000012818,ENSSSCG00000013876,ENSSSCG00000015273,ENSSSCG00000016776,ENSSSCG00000017937,ENSSSCG00000020757,ENSSSCG00000021002,ENSSSCG00000025717,ENSSS…	1.45904	4.62623e-08	1.89343e-06
GO:0045595	regulation of cell differentiation	biological_process	5	72	0.12	905	600	14465	ACIN1,ADM,ANKRD54,ARHGAP35,ASXL1,ASXL2,AXIN1,BCL9L,BHLHE41,BMP4,CHD7,CREB,CREBBP,CYB5D2,DACT1,DICER1,EFNA1,EIF4ENIF1,EIF4G1,FGFR1IIIC,FOXO1,FOXO3A,GAS2L1,GPER1,GPRC5B,HEYL,IL4R,IRX3,ISG15,ITGB1BP1,KAT6A,KIF13B,KLF13,KLF4,MACF1,MAML1,MEGF8,METRNL,MYOC,NBR1,NET1,NIPBL,NR1D2,OBSL1,OLFM1,PLXNB1,RAPGEF2,RIPK1,RNF6,RREB1,SART1,SCARF1,SEMA3F,SEMA6A,SETD1A,SETX,SMO,SOCS3,SRF,SSH1,TFE3,TGIF1,TRAF6,TRIM8,T…	1.91801	6.21069e-08	2.52376e-06
GO:0000975	regulatory region DNA binding	molecular_function	5	48	0.0669456	484	717	16649	AEBP2,ARHGAP35,BHLHE41,CBX4,CHD7,CREB,CREBBP,EP300,ETV3,FOSL1,FOXK2,FOXO3A,GZF1,HEYL,HIVEP1,JARID2,KLF13,KLF4,KMT2D,LMO2,MAZ,MKL1,MTF1,NFIB,NR1D2,NR2F6,NR3C1,PATZ1,PER1,PLAGL1,PURA,RREB1,SAFB,SETX,SIN3A,SMAD6,SMAD7,SRF,TBX2,TFE3,TGIF1,TRAF6,TTF1,ZBTB16,ZBTB4,ZBTB7A,ZGPAT,ZIC1	2.30285	6.49488e-08	2.60207e-06
GO:0001067	regulatory region nucleic acid binding	molecular_function	4	48	0.0669456	484	717	16649	AEBP2,ARHGAP35,BHLHE41,CBX4,CHD7,CREB,CREBBP,EP300,ETV3,FOSL1,FOXK2,FOXO3A,GZF1,HEYL,HIVEP1,JARID2,KLF13,KLF4,KMT2D,LMO2,MAZ,MKL1,MTF1,NFIB,NR1D2,NR2F6,NR3C1,PATZ1,PER1,PLAGL1,PURA,RREB1,SAFB,SETX,SIN3A,SMAD6,SMAD7,SRF,TBX2,TFE3,TGIF1,TRAF6,TTF1,ZBTB16,ZBTB4,ZBTB7A,ZGPAT,ZIC1	2.30285	6.49488e-08	2.60207e-06
GO:0016604	nuclear body	cellular_component	12	24	0.0406091	156	591	13428	ACIN1,CBX4,CDK12,CDK13,CREBBP,CWC22,DAXX,HNRNPM,KAT6A,MAML1,NACC1,NSRP1,RBM25,RNF4,RNF6,SART1,SART3,THAP7,TRIM8,WTAP,ZBTB1,ZBTB16,ZNF496,ZNF830	3.49551	8.05312e-08	3.19512e-06
GO:0032269	negative regulation of cellular protein metabolic process	biological_process	7	37	0.0616667	340	600	14465	ADAR,BAG5,BMP4,CDKN1B,EIF2AK3,EIF4ENIF1,ENG,FAM129A,GADD45B,GIGYF2,HYAL2,ISG15,ITGB1BP1,JARID2,KIRREL,LRP6,MECP2,MLLT1,NCK1,NUP62,PLAT,PPP1R15A,PRP,PURA,RABGEF1,SIN3A,SMAD6,SMAD7,SMPD1,SPRED2,SPRY1,SPRY2,TMEPAI,TRIM21,TRIP12,USP4,ZGPAT	2.62355	8.08748e-08	3.19512e-06
GO:0035239	tube morphogenesis	biological_process	5	31	0.0516667	256	600	14465	ADM,ARHGAP35,ARID1A,BMP4,CECR2,CHD7,DCHS1,DICER1,ENAH,ENG,FZD6,GZF1,IRX3,ITGB1BP1,MEGF8,NFIB,NR3C1,PKD1,PLXND1,RASIP1,SETD2,SMO,SPRY1,SPRY2,SRF,TBX2,TGIF1,TRAF6,TTF1,UNC-6,VEGFA	2.91937	8.4977e-08	3.33403e-06
GO:0044451	nucleoplasm part	cellular_component	11	55	0.0930626	587	591	13428	ACIN1,AEBP2,AFF4,BRD8,CBX4,CDK12,CDK13,CREB,CREBBP,CSRP2BP,CTBP2,CWC22,DAXX,DDX20,EP300,ETV3,GTF3C5,HNRNPM,ING2,JADE1,JARID2,KAT6A,KMT2D,LMO2,MAML1,MED11,MED9,MLLT1,MSL1,NACC1,NSRP1,PHF12,POLR3E,PUS1,RBM25,RNF4,RNF6,SART1,SART3,SETD1A,SETD1B,SIN3A,SMAD6,SMAD7,TAF3,TAF5L,TBX2,THAP7,TRIM8,TTF1,WTAP,ZBTB1,ZBTB16,ZNF496,ZNF830	2.12887	8.61101e-08	3.35535e-06
GO:0044464	cell part	cellular_component	2	516	0.873096	10628	591	13428	AATF,ABCF1,ABLIM1,ACIN1,ADAR,ADGRA3,ADM,ADPGK,AEBP2,AFF4,AHNAK,AKAP12,AKAP13,AMOT,AMOTL1,ANKRD11,ANKRD54,ANKS1A,APBB1,APOA1BP,ARAP3,ARHGAP21,ARHGAP23,ARHGAP35,ARHGAP6,ARID1A,ARID1B,ARID4B,ARL4A,ARMCX3,ASRGL1,ASXL1,ASXL2,ATP2A3,ATXN7,AXIN1,BACE1,BAG5,BAHD1,BCL9L,BCL-XL,BHLHE41,BLOC1S4,BNIP1,BOD1L1,BRD2,BRD8,BTBD7,C10orf10,C1orf174,C7H6ORF47,CAMLG,CAMSAP1,CAMSAP2,CASC3,CBX4,CCDC8,CCDC88C,CD14,CD248…	1.10312	9.36167e-08	3.62303e-06
GO:0042981	regulation of apoptotic process	biological_process	6	66	0.11	810	600	14465	AATF,ACIN1,ADAR,ANGPTL4,APBB1,BCL-XL,BMP4,CD248,CD40,CDKN1B,CLU,DAXX,DCUN1D3,DICER1,DLG5,DYRK2,EGLN2,EIF2AK3,ENSSSCG00000003112,ENSSSCG00000017939,ENSSSCG00000025717,EP300,FAM129B,FGFR1IIIC,FOXO1,FOXO3A,GADD45B,HYAL2,ICAM-1,ING2,ITGA5,KLF4,LRP6,LTBR,MECP2,MKL1,MUL1,NET1,NR3C1,PHLDA3,PLK2,PRP,PSME3,RAPGEF2,RB1CC1,RBM25,RFFL,RHOB,RIPK1,SETX,SGMS1,SIAH2,SIN3A,SLC35F6,SMAD6,SMO,SOCS3,SPRY2,SUPV3L1,TN…	1.96438	9.6241e-08	3.69943e-06
GO:0003682	chromatin binding	molecular_function	2	38	0.0529986	344	717	16649	APBB1,ARID1A,ATXN7,BAHCC1,BAHD1,BRD2,BRD3,CBX4,CHD7,CHD9,CIC,CREBBP,CTBP2,ENSSSCG00000009761,ENSSSCG00000028018,EP300,FOXO3A,GPER1,HIST1H1D,ING2,JARID2,KAT6A,LMO2,MAZ,MECP2,NCOA5,NIPBL,PATZ1,PER1,SAFB,SIN3A,SIN3B,SMAD6,SRF,TERF2,TGIF1,TTF1,WAPAL	2.56504	1.02263e-07	3.90455e-06
GO:0051248	negative regulation of protein metabolic process	biological_process	6	40	0.0666667	390	600	14465	AATF,ADAR,AXIN1,BAG5,BMP4,CDKN1B,EIF2AK3,EIF4ENIF1,ENG,FAM129A,GADD45B,GIGYF2,HYAL2,ISG15,ITGB1BP1,JARID2,KIRREL,KLF4,LRP6,MECP2,MLLT1,NCK1,NUP62,PLAT,PPP1R15A,PRP,PURA,RABGEF1,SIN3A,SMAD6,SMAD7,SMPD1,SPRED2,SPRY1,SPRY2,TMEPAI,TRIM21,TRIP12,USP4,ZGPAT	2.47265	1.2101e-07	4.5895e-06
GO:0005623	cell	cellular_component	1	516	0.873096	10640	591	13428	AATF,ABCF1,ABLIM1,ACIN1,ADAR,ADGRA3,ADM,ADPGK,AEBP2,AFF4,AHNAK,AKAP12,AKAP13,AMOT,AMOTL1,ANKRD11,ANKRD54,ANKS1A,APBB1,APOA1BP,ARAP3,ARHGAP21,ARHGAP23,ARHGAP35,ARHGAP6,ARID1A,ARID1B,ARID4B,ARL4A,ARMCX3,ASRGL1,ASXL1,ASXL2,ATP2A3,ATXN7,AXIN1,BACE1,BAG5,BAHD1,BCL9L,BCL-XL,BHLHE41,BLOC1S4,BNIP1,BOD1L1,BRD2,BRD8,BTBD7,C10orf10,C1orf174,C7H6ORF47,CAMLG,CAMSAP1,CAMSAP2,CASC3,CBX4,CCDC8,CCDC88C,CD14,CD248…	1.10187	1.23435e-07	4.65045e-06
GO:0043067	regulation of programmed cell death	biological_process	5	66	0.11	818	600	14465	AATF,ACIN1,ADAR,ANGPTL4,APBB1,BCL-XL,BMP4,CD248,CD40,CDKN1B,CLU,DAXX,DCUN1D3,DICER1,DLG5,DYRK2,EGLN2,EIF2AK3,ENSSSCG00000003112,ENSSSCG00000017939,ENSSSCG00000025717,EP300,FAM129B,FGFR1IIIC,FOXO1,FOXO3A,GADD45B,HYAL2,ICAM-1,ING2,ITGA5,KLF4,LRP6,LTBR,MECP2,MKL1,MUL1,NET1,NR3C1,PHLDA3,PLK2,PRP,PSME3,RAPGEF2,RB1CC1,RBM25,RFFL,RHOB,RIPK1,SETX,SGMS1,SIAH2,SIN3A,SLC35F6,SMAD6,SMO,SOCS3,SPRY2,SUPV3L1,TN…	1.94517	1.38746e-07	5.19291e-06
GO:0010941	regulation of cell death	biological_process	4	68	0.113333	854	600	14465	AATF,ACIN1,ADAR,ANGPTL4,APBB1,BCL-XL,BMP4,CD248,CD40,CDKN1B,CLU,DAXX,DCUN1D3,DICER1,DLG5,DYRK2,EGLN2,EIF2AK3,ENSSSCG00000003112,ENSSSCG00000017939,ENSSSCG00000025717,EP300,FAM129B,FGFR1IIIC,FOXO1,FOXO3A,GADD45B,HYAL2,ICAM-1,ING1,ING2,ITGA5,KLF4,LRP6,LTBR,MECP2,MKL1,MUL1,NCK1,NET1,NR3C1,PHLDA3,PLK2,PRP,PSME3,RAPGEF2,RB1CC1,RBM25,RFFL,RHOB,RIPK1,SETX,SGMS1,SIAH2,SIN3A,SLC35F6,SMAD6,SMO,SOCS3,SPRY2,…	1.91963	1.45383e-07	5.40576e-06
GO:0031400	negative regulation of protein modification process	biological_process	8	31	0.0516667	263	600	14465	ADAR,BMP4,CDKN1B,ENG,FAM129A,GADD45B,HYAL2,ISG15,ITGB1BP1,JARID2,KIRREL,LRP6,MECP2,MLLT1,NCK1,NUP62,PPP1R15A,PRP,RABGEF1,SIN3A,SMAD6,SMAD7,SMPD1,SPRED2,SPRY1,SPRY2,TMEPAI,TRIM21,TRIP12,USP4,ZGPAT	2.84167	1.57233e-07	5.80844e-06
GO:0072359	circulatory system development	biological_process	5	53	0.0883333	601	600	14465	ADM,AMOT,ANGPTL4,ARID1A,ASXL1,ASXL2,BMP4,CHD7,DCHS1,DICER1,EFNA1,EIF2AK3,ENG,EP300,FBN1,FGFR1IIIC,FHOD3,FOSL1,FOXO1,HEG1,HEYL,HS6ST1,INVS,ITGB1BP1,KAT6A,KCNJ8,KLF4,LEMD3,MAML1,MEGF8,MTERF4,MYH9,NDUFS6,NIPBL,NOTCH4,PKD1,PLCG1,PLXND1,PRRX2,RASA1,RASIP1,RB1CC1,RHOB,SASH1,SETD2,SIN3B,SMAD7,SMO,SOCS3,SRF,TAB1,TBX2,VEGFA	2.12603	1.65957e-07	6.05211e-06
GO:0072358	cardiovascular system development	biological_process	6	53	0.0883333	601	600	14465	ADM,AMOT,ANGPTL4,ARID1A,ASXL1,ASXL2,BMP4,CHD7,DCHS1,DICER1,EFNA1,EIF2AK3,ENG,EP300,FBN1,FGFR1IIIC,FHOD3,FOSL1,FOXO1,HEG1,HEYL,HS6ST1,INVS,ITGB1BP1,KAT6A,KCNJ8,KLF4,LEMD3,MAML1,MEGF8,MTERF4,MYH9,NDUFS6,NIPBL,NOTCH4,PKD1,PLCG1,PLXND1,PRRX2,RASA1,RASIP1,RB1CC1,RHOB,SASH1,SETD2,SIN3B,SMAD7,SMO,SOCS3,SRF,TAB1,TBX2,VEGFA	2.12603	1.65957e-07	6.05211e-06
GO:0043169	cation binding	molecular_function	3	176	0.245467	2853	717	16649	ABLIM1,ADAMTS15,ADAMTS5,AEBP2,ANKZF1,APOA1BP,ARAP3,CANT1,CD248,CD93,CH242-366F10.1,CREBBP,CXXC5,DCHS1,DOHH,DST,DYRK2,EGLN2,EHD4,ENSSSCG00000000862,ENSSSCG00000006709,ENSSSCG00000006889,ENSSSCG00000008218,ENSSSCG00000011313,ENSSSCG00000011609,ENSSSCG00000012818,ENSSSCG00000013876,ENSSSCG00000015273,ENSSSCG00000016776,ENSSSCG00000017937,ENSSSCG00000020757,ENSSSCG00000021002,ENSSSCG00000025717,ENSSS…	1.43245	1.69864e-07	6.15515e-06
GO:0006950	response to stress	biological_process	2	119	0.198333	1823	600	14465	AATF,ACIN1,ADAMTS5,ADAR,APBB1,AXIN1,BCL-XL,BLOC1S4,CCDC88C,CD14,CD40,CD93,CHST3,CLU,DACT1,DICER1,DYRK2,EGLN2,EIF2AK3,EIF4G1,ENG,ENSSSCG00000003112,ENSSSCG00000012818,ENSSSCG00000025717,ENSSSCG00000026732,ENSSSCG00000028688,EP300,ERBB2,FAM129A,FAM46A,FOXN3,FOXO1,FOXO3A,FZD6,GADD45B,GAS2L1,GIGYF2,GPER1,GPRC5B,GRB2,HYAL2,IFIT5,IKBKG,IL17RA,IL17RC,IL4R,ISG15,ITGA5,ITPKC,KAT6A,KCNJ8,KLF4,LARP1,LIG3,LT…	1.57372	2.0461e-07	7.36725e-06
GO:0005057	receptor signaling protein activity	molecular_function	6	29	0.0404463	231	717	16649	ACVR2A,AXIN1,BMP4,C1QTNF2,CD40,CDK12,EFNA1,ENG,ERBB2,ERP29,FGFR1IIIC,GADD45B,HYAL2,IKBKG,MAP3K14,MUL1,NUP62,SASH1,SMAD6,SMAD7,SMPD1,SPRED2,SPRY1,SPRY2,TAB1,TAOK2,TIAM2,TNFRSF11A,TRAF6	2.91511	2.34088e-07	8.37563e-06
GO:0045944	positive regulation of transcription from RNA polymerase II promoter	biological_process	11	56	0.0933333	658	600	14465	AATF,ABLIM1,ARID4B,ARMCX3,ASXL1,ASXL2,ATXN7,BCL9L,BMP4,CD40,CREB,CREBBP,CSRNP1,CTBP2,EIF2AK3,ENG,EP300,FOXK2,FOXO1,FOXO3A,HEYL,HYAL2,IKBKB,IKBKG,IRF2BPL,ITGB1BP1,JADE1,KLF13,KLF4,KMT2D,LMO2,LRP6,MAML1,MKL1,MTF1,NCK1,NFIB,NIPBL,NR3C1,PATZ1,PER1,PKD1,PLAGL1,PUS1,RIPK1,RNF4,SAFB,SERTAD1,SETX,SIN3A,SMO,SRF,TFE3,TRAF6,TTF1,ZIC1	2.05177	2.3788e-07	8.45812e-06
GO:0048468	cell development	biological_process	5	89	0.148333	1252	600	14465	ABLIM1,ADM,AFF4,ARHGAP35,ARID4B,BCL9L,BCL-XL,BHLHE41,BMP4,CAMSAP1,CECR2,CHD7,CLU,CNP,CREB,CREBBP,CYB5D2,DACT1,DICER1,EFNA1,EIF2AK3,EIF4ENIF1,EIF4G1,ENAH,ENG,ENSSSCG00000014894,FGFR1IIIC,FHOD3,FOXO1,FOXO3A,GPER1,GPRC5B,HEG1,HEYL,HS6ST1,ICAM-1,IL4R,IMPAD1,ING2,IRX3,ITGB1BP1,KAT6A,KIF13B,KLF4,KLF7,LRP6,MACF1,MAML1,MECP2,MEGF8,MIA3,MYH9,MYOC,NET1,NFIB,NIPBL,NR2F6,OBSL1,OLFM1,PEAK1,PLXNB1,PPP1R9B,PTH1…	1.71377	2.70901e-07	9.5724e-06
GO:0010627	regulation of intracellular protein kinase cascade	biological_process	7	50	0.0833333	561	600	14465	AKAP12,AXIN1,BMP4,C1QTNF2,CANT1,CD40,CDK12,CXXC5,DACT1,EFNA1,ERBB2,ERP29,FAM58A,FGFR1IIIC,FOXO1,GADD45B,GPER1,GPRC5B,GRB2,HYAL2,ICAM-1,IKBKB,IKBKG,ITGB1BP1,LTBR,MAP3K14,MUL1,MYOC,NBR1,NUP62,OTUD7B,PHLDA3,PLK2,PPM1B,RAPGEF2,RIPK1,SASH1,SMPD1,SPRED2,SPRY1,SPRY2,ST5,TAB1,TAOK2,TNFRSF11A,TNFRSF1A,TRADD,TRAF6,TRIM8,ZNF622	2.14869	2.7391e-07	9.61898e-06
GO:0007507	heart development	biological_process	7	34	0.0566667	313	600	14465	ADM,ARID1A,ASXL1,ASXL2,BMP4,CHD7,DCHS1,DICER1,EFNA1,ENG,EP300,FBN1,FGFR1IIIC,FHOD3,HEG1,HEYL,INVS,KAT6A,KCNJ8,MAML1,MEGF8,MTERF4,NIPBL,PKD1,PLXND1,RB1CC1,SETD2,SIN3B,SMAD7,SMO,SRF,TAB1,TBX2,VEGFA	2.6188	2.85462e-07	9.96313e-06
[truncated: 1,327 more rows]
