# Supplementary material for: Transcriptome-wide N6-methyladenosine methylome profiling of porcine muscle and adipose tissues reveals a potential mechanism for transcriptional regulation and differential methylation pattern
Source: BMC Genomics. 2017 Apr 28;18:336. doi: 10.1186/s12864-017-3719-1 (PMC5410061; doi:10.1186/s12864-017-3719-1)
Supplement: Supplementary file 5 — data 3. Nucleus-related genes in PeakStop and GO enrichment. (XLS 1428 kb) [file 12864_2017_3719_MOESM5_ESM.xls]

## Sheet: Gene
Supplemental Data 3 Nucleus-related genes in PeakStop
Gene Symbol	Gene ID	Peak class	Biological_process	Cellular_component	Molecular_function	KEGG_pathway
SUPV3L1	ENSSSCG00000010251	PeakStop	GO:0009057//macromolecule catabolic process,GO:1901136//carbohydrate derivative catabolic process,GO:0048518//positive regulation of biological process,GO:0009143//nucleoside triphosphate catabolic process,GO:0043954//cellular component maintenance,GO:0042981//regulation of apoptotic process,GO:1901575//organic substance catabolic process,GO:0009144//purine nucleoside triphosphate metabolic proce…	GO:0043234//protein complex,GO:0043231//intracellular membrane-bounded organelle,GO:0043228//non-membrane-bounded organelle,GO:0043232//intracellular non-membrane-bounded organelle,GO:0005622//intracellular,GO:0005737//cytoplasm,GO:0005759//mitochondrial matrix,GO:0044429//mitochondrial part,GO:0009295//nucleoid,GO:0043229//intracellular organelle,GO:0045025//mitochondrial degradosome,GO:0032991/…	GO:0004386//helicase activity,GO:0042803//protein homodimerization activity,GO:0008186//RNA-dependent ATPase activity,GO:0016887//ATPase activity,GO:0017111//nucleoside-triphosphatase activity,GO:0004004//ATP-dependent RNA helicase activity,GO:0003676//nucleic acid binding,GO:0003724//RNA helicase activity,GO:0042623//ATPase activity, coupled,GO:0046983//protein dimerization activity,GO:0042802//…	---
TACC2	ENSSSCG00000028063	PeakStop	GO:0032886//regulation of microtubule-based process,GO:0007275//multicellular organismal development,GO:0051641//cellular localization,GO:0006996//organelle organization,GO:0008283//cell proliferation,GO:0048731//system development,GO:0051640//organelle localization,GO:0021846//cell proliferation in forebrain,GO:0007010//cytoskeleton organization,GO:0050794//regulation of cellular process,GO:0048…	GO:0043231//intracellular membrane-bounded organelle,GO:0043228//non-membrane-bounded organelle,GO:0043232//intracellular non-membrane-bounded organelle,GO:0005622//intracellular,GO:0031981//nuclear lumen,GO:0043229//intracellular organelle,GO:0005634//nucleus,GO:0043226//organelle,GO:0043233//organelle lumen,GO:0070013//intracellular organelle lumen,GO:0005730//nucleolus,GO:0044422//organelle pa…	GO:0019904//protein domain specific binding,GO:0035257//nuclear hormone receptor binding,GO:0005102//receptor binding,GO:0051427//hormone receptor binding,GO:0005488//binding,GO:0005515//protein binding	---
TAF5L	ENSSSCG00000010187	PeakStop	GO:0018394//peptidyl-lysine acetylation,GO:0010468//regulation of gene expression,GO:0006464//cellular protein modification process,GO:0034641//cellular nitrogen compound metabolic process,GO:1901576//organic substance biosynthetic process,GO:1901362//organic cyclic compound biosynthetic process,GO:0016568//chromatin modification,GO:0006996//organelle organization,GO:0080090//regulation of primar…	GO:0043234//protein complex,GO:0043231//intracellular membrane-bounded organelle,GO:0005622//intracellular,GO:0030880//RNA polymerase complex,GO:0031981//nuclear lumen,GO:0030914//STAGA complex,GO:0043229//intracellular organelle,GO:0032991//macromolecular complex,GO:0005634//nucleus,GO:0005667//transcription factor complex,GO:0043226//organelle,GO:0044451//nucleoplasm part,GO:0043233//organelle …	GO:0016407//acetyltransferase activity,GO:0008080//N-acetyltransferase activity,GO:0004402//histone acetyltransferase activity,GO:0003713//transcription coactivator activity,GO:0000988//protein binding transcription factor activity,GO:0016740//transferase activity,GO:0000989//transcription factor binding transcription factor activity,GO:0016746//transferase activity, transferring acyl groups,GO:0…	ssc03022//Basal transcription factors,ssc05168//Herpes simplex infection
PNKP	ENSSSCG00000003195	PeakStop	GO:0055086//nucleobase-containing small molecule metabolic process,GO:0051606//detection of stimulus,GO:0034641//cellular nitrogen compound metabolic process,GO:0044710//single-organism metabolic process,GO:0009117//nucleotide metabolic process,GO:0043170//macromolecule metabolic process,GO:0016311//dephosphorylation,GO:0006259//DNA metabolic process,GO:0006950//response to stress,GO:0006139//nuc…	GO:0043231//intracellular membrane-bounded organelle,GO:0043228//non-membrane-bounded organelle,GO:0043232//intracellular non-membrane-bounded organelle,GO:0005622//intracellular,GO:0031981//nuclear lumen,GO:0043229//intracellular organelle,GO:0005634//nucleus,GO:0043226//organelle,GO:0043233//organelle lumen,GO:0070013//intracellular organelle lumen,GO:0005730//nucleolus,GO:0044422//organelle pa…	GO:0019205//nucleobase-containing compound kinase activity,GO:0016791//phosphatase activity,GO:0019201//nucleotide kinase activity,GO:0051731//polynucleotide 5'-hydroxyl-kinase activity,GO:0016772//transferase activity, transferring phosphorus-containing groups,GO:0046403//polynucleotide 3'-phosphatase activity,GO:0046404//ATP-dependent polydeoxyribonucleotide 5'-hydroxyl-kinase activity,GO:00167…	---
NUBP2	ENSSSCG00000008014	PeakStop	GO:0044085//cellular component biogenesis,GO:0022607//cellular component assembly,GO:0008152//metabolic process,GO:0016226//iron-sulfur cluster assembly,GO:0031163//metallo-sulfur cluster assembly,GO:0016043//cellular component organization,GO:0071840//cellular component organization or biogenesis,GO:0009058//biosynthetic process	GO:0043234//protein complex,GO:0005856//cytoskeleton,GO:0043231//intracellular membrane-bounded organelle,GO:0043228//non-membrane-bounded organelle,GO:0043232//intracellular non-membrane-bounded organelle,GO:0005622//intracellular,GO:0005813//centrosome,GO:0043229//intracellular organelle,GO:0032991//macromolecular complex,GO:0044430//cytoskeletal part,GO:0005634//nucleus,GO:0043226//organelle,G…	GO:0032553//ribonucleotide binding,GO:1901265//nucleoside phosphate binding,GO:0017076//purine nucleotide binding,GO:0032549//ribonucleoside binding,GO:0001882//nucleoside binding,GO:0043168//anion binding,GO:0032550//purine ribonucleoside binding,GO:0032555//purine ribonucleotide binding,GO:0030554//adenyl nucleotide binding,GO:0036094//small molecule binding,GO:0005524//ATP binding,GO:0032559//…	---
ERG	ENSSSCG00000022318	PeakStop	GO:0010468//regulation of gene expression,GO:0034641//cellular nitrogen compound metabolic process,GO:1901576//organic substance biosynthetic process,GO:1901362//organic cyclic compound biosynthetic process,GO:0080090//regulation of primary metabolic process,GO:0009889//regulation of biosynthetic process,GO:0006366//transcription from RNA polymerase II promoter,GO:0043170//macromolecule metabolic…	GO:0043231//intracellular membrane-bounded organelle,GO:0005622//intracellular,GO:0043229//intracellular organelle,GO:0032991//macromolecular complex,GO:0005634//nucleus,GO:0043226//organelle,GO:0044464//cell part,GO:0043227//membrane-bounded organelle,GO:0030529//ribonucleoprotein complex,GO:0005623//cell,GO:0044424//intracellular part	GO:0003700//sequence-specific DNA binding transcription factor activity,GO:0003676//nucleic acid binding,GO:0000981//sequence-specific DNA binding RNA polymerase II transcription factor activity,GO:0003677//DNA binding,GO:1901363//heterocyclic compound binding,GO:0005488//binding,GO:0001071//nucleic acid binding transcription factor activity,GO:0005515//protein binding,GO:0097159//organic cyclic …	ssc05202//Transcriptional misregulation in cancer
ZBTB34	ENSSSCG00000024939	PeakStop	---	GO:0043231//intracellular membrane-bounded organelle,GO:0005622//intracellular,GO:0031981//nuclear lumen,GO:0043229//intracellular organelle,GO:0005634//nucleus,GO:0043226//organelle,GO:0043233//organelle lumen,GO:0070013//intracellular organelle lumen,GO:0044422//organelle part,GO:0044464//cell part,GO:0043227//membrane-bounded organelle,GO:0005623//cell,GO:0044424//intracellular part,GO:0044446…	GO:0043169//cation binding,GO:0003676//nucleic acid binding,GO:0046872//metal ion binding,GO:1901363//heterocyclic compound binding,GO:0043167//ion binding,GO:0005488//binding,GO:0005515//protein binding,GO:0097159//organic cyclic compound binding	---
CHD9	ENSSSCG00000007360	PeakStop	GO:0008152//metabolic process	GO:0043231//intracellular membrane-bounded organelle,GO:0005622//intracellular,GO:0005737//cytoplasm,GO:0043229//intracellular organelle,GO:0005634//nucleus,GO:0043226//organelle,GO:0005886//plasma membrane,GO:0044464//cell part,GO:0043227//membrane-bounded organelle,GO:0005623//cell,GO:0016020//membrane,GO:0044424//intracellular part,GO:0071944//cell periphery	GO:0016787//hydrolase activity,GO:0003682//chromatin binding,GO:0016817//hydrolase activity, acting on acid anhydrides,GO:0005488//binding,GO:0003824//catalytic activity,GO:0005515//protein binding	---
NOSIP	ENSSSCG00000029154	PeakStop	GO:0032768//regulation of monooxygenase activity,GO:0065009//regulation of molecular function,GO:0044710//single-organism metabolic process,GO:0051354//negative regulation of oxidoreductase activity,GO:0043086//negative regulation of catalytic activity,GO:0008152//metabolic process,GO:0050790//regulation of catalytic activity,GO:0051341//regulation of oxidoreductase activity,GO:0044092//negative …	GO:0043231//intracellular membrane-bounded organelle,GO:0005622//intracellular,GO:0005737//cytoplasm,GO:0031981//nuclear lumen,GO:0043229//intracellular organelle,GO:0005634//nucleus,GO:0043226//organelle,GO:0043233//organelle lumen,GO:0070013//intracellular organelle lumen,GO:0044422//organelle part,GO:0044464//cell part,GO:0043227//membrane-bounded organelle,GO:0005623//cell,GO:0044424//intrace…	GO:0004497//monooxygenase activity,GO:0004517//nitric-oxide synthase activity,GO:0016709//oxidoreductase activity, acting on paired donors, with incorporation or reduction of molecular oxygen, NAD(P)H as one donor, and incorporation of one atom of oxygen,GO:0016705//oxidoreductase activity, acting on paired donors, with incorporation or reduction of molecular oxygen,GO:0016491//oxidoreductase act…	---
ZNF576	ENSSSCG00000003058	PeakStop	GO:0010468//regulation of gene expression,GO:0034641//cellular nitrogen compound metabolic process,GO:1901576//organic substance biosynthetic process,GO:1901362//organic cyclic compound biosynthetic process,GO:0080090//regulation of primary metabolic process,GO:0009889//regulation of biosynthetic process,GO:0043170//macromolecule metabolic process,GO:0009059//macromolecule biosynthetic process,GO…	GO:0043231//intracellular membrane-bounded organelle,GO:0005622//intracellular,GO:0043229//intracellular organelle,GO:0005634//nucleus,GO:0043226//organelle,GO:0044464//cell part,GO:0043227//membrane-bounded organelle,GO:0005623//cell,GO:0044424//intracellular part	GO:0003700//sequence-specific DNA binding transcription factor activity,GO:0043169//cation binding,GO:0003676//nucleic acid binding,GO:0046872//metal ion binding,GO:1901363//heterocyclic compound binding,GO:0043167//ion binding,GO:0005488//binding,GO:0001071//nucleic acid binding transcription factor activity,GO:0005515//protein binding,GO:0097159//organic cyclic compound binding	---
NR2F1	ENSSSCG00000014157	PeakStop	GO:0048518//positive regulation of biological process,GO:0007275//multicellular organismal development,GO:0032870//cellular response to hormone stimulus,GO:0007154//cell communication,GO:0071310//cellular response to organic substance,GO:0009893//positive regulation of metabolic process,GO:0045892//negative regulation of transcription, DNA-dependent,GO:0010468//regulation of gene expression,GO:00…	GO:0043231//intracellular membrane-bounded organelle,GO:0005622//intracellular,GO:0043229//intracellular organelle,GO:0005634//nucleus,GO:0043226//organelle,GO:0044464//cell part,GO:0043227//membrane-bounded organelle,GO:0005623//cell,GO:0044424//intracellular part	GO:0060089//molecular transducer activity,GO:0003700//sequence-specific DNA binding transcription factor activity,GO:0008270//zinc ion binding,GO:0003707//steroid hormone receptor activity,GO:0043169//cation binding,GO:0003676//nucleic acid binding,GO:0046872//metal ion binding,GO:0046914//transition metal ion binding,GO:0038023//signaling receptor activity,GO:0000981//sequence-specific DNA bindi…	---
EXT2	ENSSSCG00000013281	PeakStop	GO:0016051//carbohydrate biosynthetic process,GO:0007275//multicellular organismal development,GO:0006024//glycosaminoglycan biosynthetic process,GO:1901576//organic substance biosynthetic process,GO:0044710//single-organism metabolic process,GO:0009100//glycoprotein metabolic process,GO:0009101//glycoprotein biosynthetic process,GO:0048598//embryonic morphogenesis,GO:0048332//mesoderm morphogene…	GO:0043234//protein complex,GO:0043231//intracellular membrane-bounded organelle,GO:0044421//extracellular region part,GO:0043230//extracellular organelle,GO:0005622//intracellular,GO:0005737//cytoplasm,GO:0070062//extracellular vesicular exosome,GO:0031300//intrinsic to organelle membrane,GO:0043541//UDP-N-acetylglucosamine transferase complex,GO:0044432//endoplasmic reticulum part,GO:0043229//i…	GO:0008194//UDP-glycosyltransferase activity,GO:0016758//transferase activity, transferring hexosyl groups,GO:0042803//protein homodimerization activity,GO:0008375//acetylglucosaminyltransferase activity,GO:0046982//protein heterodimerization activity,GO:0046983//protein dimerization activity,GO:0015020//glucuronosyltransferase activity,GO:0042802//identical protein binding,GO:0016740//transferas…	ssc00534//Glycosaminoglycan biosynthesis - heparan sulfate / heparin
MECP2	ENSSSCG00000012796	PeakStop	GO:0021549//cerebellum development,GO:0006576//cellular biogenic amine metabolic process,GO:0033036//macromolecule localization,GO:0009605//response to external stimulus,GO:0031056//regulation of histone modification,GO:0008344//adult locomotory behavior,GO:0048518//positive regulation of biological process,GO:0042981//regulation of apoptotic process,GO:0051965//positive regulation of synapse ass…	GO:0000785//chromatin,GO:0043231//intracellular membrane-bounded organelle,GO:0044421//extracellular region part,GO:0043228//non-membrane-bounded organelle,GO:0043232//intracellular non-membrane-bounded organelle,GO:0005622//intracellular,GO:0005737//cytoplasm,GO:0031981//nuclear lumen,GO:0043229//intracellular organelle,GO:0005615//extracellular space,GO:0005634//nucleus,GO:0043226//organelle,GO…	GO:0035197//siRNA binding,GO:1901265//nucleoside phosphate binding,GO:0003729//mRNA binding,GO:0003690//double-stranded DNA binding,GO:0003700//sequence-specific DNA binding transcription factor activity,GO:0008327//methyl-CpG binding,GO:0043566//structure-specific DNA binding,GO:0019904//protein domain specific binding,GO:0003676//nucleic acid binding,GO:0036094//small molecule binding,GO:001038…	---
ZNF202	ENSSSCG00000015145	PeakStop	GO:0010468//regulation of gene expression,GO:0034641//cellular nitrogen compound metabolic process,GO:1901576//organic substance biosynthetic process,GO:1901362//organic cyclic compound biosynthetic process,GO:0080090//regulation of primary metabolic process,GO:0009889//regulation of biosynthetic process,GO:0043170//macromolecule metabolic process,GO:0009059//macromolecule biosynthetic process,GO…	GO:0043231//intracellular membrane-bounded organelle,GO:0005622//intracellular,GO:0005737//cytoplasm,GO:0031981//nuclear lumen,GO:0043229//intracellular organelle,GO:0005634//nucleus,GO:0043226//organelle,GO:0043233//organelle lumen,GO:0005739//mitochondrion,GO:0070013//intracellular organelle lumen,GO:0044422//organelle part,GO:0044464//cell part,GO:0044444//cytoplasmic part,GO:0043227//membrane…	GO:0003700//sequence-specific DNA binding transcription factor activity,GO:0043169//cation binding,GO:0003676//nucleic acid binding,GO:0046872//metal ion binding,GO:1901363//heterocyclic compound binding,GO:0043167//ion binding,GO:0005488//binding,GO:0001071//nucleic acid binding transcription factor activity,GO:0005515//protein binding,GO:0097159//organic cyclic compound binding	---
SMO	ENSSSCG00000016569	PeakStop	GO:0045682//regulation of epidermis development,GO:0021549//cerebellum development,GO:2000177//regulation of neural precursor cell proliferation,GO:0072073//kidney epithelium development,GO:0051049//regulation of transport,GO:0021510//spinal cord development,GO:0033036//macromolecule localization,GO:0010608//posttranscriptional regulation of gene expression,GO:0003230//cardiac atrium development,…	GO:0043231//intracellular membrane-bounded organelle,GO:0044421//extracellular region part,GO:0043230//extracellular organelle,GO:0005622//intracellular,GO:0005737//cytoplasm,GO:0070062//extracellular vesicular exosome,GO:0044463//cell projection part,GO:0031514//motile cilium,GO:0043229//intracellular organelle,GO:0005901//caveola,GO:0060170//cilium membrane,GO:0043226//organelle,GO:0005576//ext…	GO:0060089//molecular transducer activity,GO:0004930//G-protein coupled receptor activity,GO:0004888//transmembrane signaling receptor activity,GO:0003700//sequence-specific DNA binding transcription factor activity,GO:0005113//patched binding,GO:0003676//nucleic acid binding,GO:0038023//signaling receptor activity,GO:0005102//receptor binding,GO:0003677//DNA binding,GO:0004871//signal transducer…	ssc04340//Hedgehog signaling pathway,ssc05200//Pathways in cancer,ssc05205//Proteoglycans in cancer,ssc05217//Basal cell carcinoma
RGS3	ENSSSCG00000005481	PeakStop	GO:0045744//negative regulation of G-protein coupled receptor protein signaling pathway,GO:0023021//termination of signal transduction,GO:0007154//cell communication,GO:0007166//cell surface receptor signaling pathway,GO:0010646//regulation of cell communication,GO:0038032//termination of G-protein coupled receptor signaling pathway,GO:0048519//negative regulation of biological process,GO:0048523…	GO:0043231//intracellular membrane-bounded organelle,GO:0005622//intracellular,GO:0005737//cytoplasm,GO:0031981//nuclear lumen,GO:0043229//intracellular organelle,GO:0005634//nucleus,GO:0043226//organelle,GO:0043233//organelle lumen,GO:0070013//intracellular organelle lumen,GO:0044422//organelle part,GO:0044464//cell part,GO:0043227//membrane-bounded organelle,GO:0005623//cell,GO:0044424//intrace…	---	ssc04360//Axon guidance
FOXK2	ENSSSCG00000017125	PeakStop	GO:0048518//positive regulation of biological process,GO:0009893//positive regulation of metabolic process,GO:0010468//regulation of gene expression,GO:0031325//positive regulation of cellular metabolic process,GO:0034641//cellular nitrogen compound metabolic process,GO:1901576//organic substance biosynthetic process,GO:1901362//organic cyclic compound biosynthetic process,GO:0080090//regulation …	GO:0043231//intracellular membrane-bounded organelle,GO:0005622//intracellular,GO:0031981//nuclear lumen,GO:0043229//intracellular organelle,GO:0005634//nucleus,GO:0043226//organelle,GO:0043233//organelle lumen,GO:0070013//intracellular organelle lumen,GO:0044422//organelle part,GO:0044464//cell part,GO:0043227//membrane-bounded organelle,GO:0005623//cell,GO:0044424//intracellular part,GO:0044446…	GO:0000287//magnesium ion binding,GO:0000977//RNA polymerase II regulatory region sequence-specific DNA binding,GO:0003700//sequence-specific DNA binding transcription factor activity,GO:0044212//transcription regulatory region DNA binding,GO:0043169//cation binding,GO:0003676//nucleic acid binding,GO:0046872//metal ion binding,GO:0000978//RNA polymerase II core promoter proximal region sequence-…	---
SNRNP70	ENSSSCG00000023792	PeakStop	GO:0048518//positive regulation of biological process,GO:0009893//positive regulation of metabolic process,GO:0010468//regulation of gene expression,GO:0031325//positive regulation of cellular metabolic process,GO:0000375//RNA splicing, via transesterification reactions,GO:0034641//cellular nitrogen compound metabolic process,GO:0050685//positive regulation of mRNA processing,GO:0080090//regulati…	GO:0043231//intracellular membrane-bounded organelle,GO:0005685//U1 snRNP,GO:0005622//intracellular,GO:0031981//nuclear lumen,GO:0043229//intracellular organelle,GO:0032991//macromolecular complex,GO:0005634//nucleus,GO:0043226//organelle,GO:0043233//organelle lumen,GO:0070013//intracellular organelle lumen,GO:0044422//organelle part,GO:0030532//small nuclear ribonucleoprotein complex,GO:0044464/…	GO:1901265//nucleoside phosphate binding,GO:0003676//nucleic acid binding,GO:0036094//small molecule binding,GO:1901363//heterocyclic compound binding,GO:0000166//nucleotide binding,GO:0003723//RNA binding,GO:0005488//binding,GO:0005515//protein binding,GO:0097159//organic cyclic compound binding	ssc03040//Spliceosome
PTOV1	ENSSSCG00000003196	PeakStop	---	GO:0043231//intracellular membrane-bounded organelle,GO:0005622//intracellular,GO:0043229//intracellular organelle,GO:0005634//nucleus,GO:0043226//organelle,GO:0044464//cell part,GO:0043227//membrane-bounded organelle,GO:0005623//cell,GO:0044424//intracellular part	---	---
NUDT1	ENSSSCG00000027853	PeakStop	GO:0009605//response to external stimulus,GO:1901136//carbohydrate derivative catabolic process,GO:0009143//nucleoside triphosphate catabolic process,GO:1901575//organic substance catabolic process,GO:0009144//purine nucleoside triphosphate metabolic process,GO:0007154//cell communication,GO:0031668//cellular response to extracellular stimulus,GO:0055086//nucleobase-containing small molecule meta…	GO:0043231//intracellular membrane-bounded organelle,GO:0044421//extracellular region part,GO:0043230//extracellular organelle,GO:0005622//intracellular,GO:0005737//cytoplasm,GO:0005759//mitochondrial matrix,GO:0044429//mitochondrial part,GO:0070062//extracellular vesicular exosome,GO:0043229//intracellular organelle,GO:0005634//nucleus,GO:0043226//organelle,GO:0005576//extracellular region,GO:00…	GO:0008413//8-oxo-7,8-dihydroguanosine triphosphate pyrophosphatase activity,GO:0003676//nucleic acid binding,GO:0030515//snoRNA binding,GO:0016787//hydrolase activity,GO:0047693//ATP diphosphatase activity,GO:0036219//GTP diphosphatase activity,GO:0016817//hydrolase activity, acting on acid anhydrides,GO:1901363//heterocyclic compound binding,GO:0003723//RNA binding,GO:0035539//8-oxo-7,8-dihydro…	---
KDM5C	ENSSSCG00000012322	PeakStop	GO:0070988//demethylation,GO:0045892//negative regulation of transcription, DNA-dependent,GO:0010468//regulation of gene expression,GO:0016577//histone demethylation,GO:0006464//cellular protein modification process,GO:0034641//cellular nitrogen compound metabolic process,GO:1901576//organic substance biosynthetic process,GO:0044710//single-organism metabolic process,GO:1901362//organic cyclic co…	GO:0043231//intracellular membrane-bounded organelle,GO:0005622//intracellular,GO:0043229//intracellular organelle,GO:0005634//nucleus,GO:0043226//organelle,GO:0044464//cell part,GO:0043227//membrane-bounded organelle,GO:0005623//cell,GO:0044424//intracellular part	GO:0032452//histone demethylase activity,GO:0032453//histone demethylase activity (H3-K4 specific),GO:0008270//zinc ion binding,GO:0016706//oxidoreductase activity, acting on paired donors, with incorporation or reduction of molecular oxygen, 2-oxoglutarate as one donor, and incorporation of one atom each of oxygen into both donors,GO:0051213//dioxygenase activity,GO:0043169//cation binding,GO:00…	---
TH1L	ENSSSCG00000007521	PeakStop	GO:0045892//negative regulation of transcription, DNA-dependent,GO:0010468//regulation of gene expression,GO:0034641//cellular nitrogen compound metabolic process,GO:1901576//organic substance biosynthetic process,GO:1901362//organic cyclic compound biosynthetic process,GO:0051253//negative regulation of RNA metabolic process,GO:0080090//regulation of primary metabolic process,GO:0009892//negativ…	GO:0043231//intracellular membrane-bounded organelle,GO:0005622//intracellular,GO:0043229//intracellular organelle,GO:0005634//nucleus,GO:0043226//organelle,GO:0044464//cell part,GO:0043227//membrane-bounded organelle,GO:0005623//cell,GO:0044424//intracellular part	---	---
ZBTB22	ENSSSCG00000001508	PeakStop	---	GO:0043231//intracellular membrane-bounded organelle,GO:0005622//intracellular,GO:0043229//intracellular organelle,GO:0005634//nucleus,GO:0043226//organelle,GO:0044464//cell part,GO:0043227//membrane-bounded organelle,GO:0005623//cell,GO:0044424//intracellular part	GO:0043169//cation binding,GO:0003676//nucleic acid binding,GO:0046872//metal ion binding,GO:1901363//heterocyclic compound binding,GO:0043167//ion binding,GO:0005488//binding,GO:0005515//protein binding,GO:0097159//organic cyclic compound binding	---
WHSC1	ENSSSCG00000008682	PeakStop	GO:0002819//regulation of adaptive immune response,GO:0033036//macromolecule localization,GO:0003230//cardiac atrium development,GO:0002381//immunoglobulin production involved in immunoglobulin mediated immune response,GO:0048518//positive regulation of biological process,GO:0045911//positive regulation of DNA recombination,GO:0007275//multicellular organismal development,GO:0002700//regulation o…	GO:0043231//intracellular membrane-bounded organelle,GO:0005622//intracellular,GO:0031981//nuclear lumen,GO:0043229//intracellular organelle,GO:0005634//nucleus,GO:0043226//organelle,GO:0043233//organelle lumen,GO:0070013//intracellular organelle lumen,GO:0044422//organelle part,GO:0044464//cell part,GO:0043227//membrane-bounded organelle,GO:0005623//cell,GO:0044424//intracellular part,GO:0044446…	GO:0018024//histone-lysine N-methyltransferase activity,GO:0008757//S-adenosylmethionine-dependent methyltransferase activity,GO:0008170//N-methyltransferase activity,GO:0008270//zinc ion binding,GO:0016278//lysine N-methyltransferase activity,GO:0043169//cation binding,GO:0008276//protein methyltransferase activity,GO:0003676//nucleic acid binding,GO:0008168//methyltransferase activity,GO:004687…	ssc00310//Lysine degradation,ssc05202//Transcriptional misregulation in cancer
PLCG1	ENSSSCG00000007356	PeakStop	GO:0051049//regulation of transport,GO:0048518//positive regulation of biological process,GO:0010594//regulation of endothelial cell migration,GO:1901575//organic substance catabolic process,GO:0050851//antigen receptor-mediated signaling pathway,GO:0019722//calcium-mediated signaling,GO:0007275//multicellular organismal development,GO:0050801//ion homeostasis,GO:0007154//cell communication,GO:00…	GO:0001726//ruffle,GO:0043234//protein complex,GO:0043231//intracellular membrane-bounded organelle,GO:0005622//intracellular,GO:0005737//cytoplasm,GO:0030027//lamellipodium,GO:0030054//cell junction,GO:0031252//cell leading edge,GO:0043229//intracellular organelle,GO:0032991//macromolecular complex,GO:0005634//nucleus,GO:0043226//organelle,GO:0005911//cell-cell junction,GO:0005886//plasma membra…	GO:0035254//glutamate receptor binding,GO:0060089//molecular transducer activity,GO:0004435//phosphatidylinositol phospholipase C activity,GO:0019901//protein kinase binding,GO:0005167//neurotrophin TRK receptor binding,GO:0019899//enzyme binding,GO:0004629//phospholipase C activity,GO:0030971//receptor tyrosine kinase binding,GO:0005168//neurotrophin TRKA receptor binding,GO:0008081//phosphoric …	ssc00562//Inositol phosphate metabolism,ssc04012//ErbB signaling pathway,ssc04014//Ras signaling pathway,ssc04015//Rap1 signaling pathway,ssc04020//Calcium signaling pathway,ssc04064//NF-kappa B signaling pathway,ssc04066//HIF-1 signaling pathway,ssc04070//Phosphatidylinositol signaling system,ssc04370//VEGF signaling pathway,ssc04650//Natural killer cell mediated cytotoxicity,ssc04660//T cell re…
FITM2	ENSSSCG00000007372	PeakStop	GO:0034389//lipid particle organization,GO:0033036//macromolecule localization,GO:0048518//positive regulation of biological process,GO:0035356//cellular triglyceride homeostasis,GO:0051128//regulation of cellular component organization,GO:0048878//chemical homeostasis,GO:0032989//cellular component morphogenesis,GO:1901576//organic substance biosynthetic process,GO:0044710//single-organism metab…	GO:0043231//intracellular membrane-bounded organelle,GO:0005622//intracellular,GO:0005737//cytoplasm,GO:0031301//integral to organelle membrane,GO:0031300//intrinsic to organelle membrane,GO:0044432//endoplasmic reticulum part,GO:0043229//intracellular organelle,GO:0043226//organelle,GO:0031227//intrinsic to endoplasmic reticulum membrane,GO:0005739//mitochondrion,GO:0044422//organelle part,GO:00…	---	---
P3H1	ENSSSCG00000023920	PeakStop	GO:0051049//regulation of transport,GO:0033036//macromolecule localization,GO:0010608//posttranscriptional regulation of gene expression,GO:0007275//multicellular organismal development,GO:0051246//regulation of protein metabolic process,GO:0010468//regulation of gene expression,GO:0008104//protein localization,GO:0050821//protein stabilization,GO:0006464//cellular protein modification process,GO…	GO:0043231//intracellular membrane-bounded organelle,GO:0044421//extracellular region part,GO:0043230//extracellular organelle,GO:0005622//intracellular,GO:0005737//cytoplasm,GO:0070062//extracellular vesicular exosome,GO:0043229//intracellular organelle,GO:0005634//nucleus,GO:0043226//organelle,GO:0005576//extracellular region,GO:0031988//membrane-bounded vesicle,GO:0005783//endoplasmic reticulu…	GO:0048029//monosaccharide binding,GO:0019842//vitamin binding,GO:0043168//anion binding,GO:0016706//oxidoreductase activity, acting on paired donors, with incorporation or reduction of molecular oxygen, 2-oxoglutarate as one donor, and incorporation of one atom each of oxygen into both donors,GO:0051213//dioxygenase activity,GO:0043169//cation binding,GO:0046872//metal ion binding,GO:0036094//sm…	---
C1orf174	ENSSSCG00000003363	PeakStop	---	GO:0043231//intracellular membrane-bounded organelle,GO:0005622//intracellular,GO:0043229//intracellular organelle,GO:0005634//nucleus,GO:0043226//organelle,GO:0044464//cell part,GO:0043227//membrane-bounded organelle,GO:0005623//cell,GO:0044424//intracellular part	GO:0005488//binding,GO:0005515//protein binding	---
PEX14	ENSSSCG00000003405	PeakStop	GO:0033036//macromolecule localization,GO:0032984//macromolecular complex disassembly,GO:1901090//regulation of protein tetramerization,GO:0034622//cellular macromolecular complex assembly,GO:0051128//regulation of cellular component organization,GO:0034613//cellular protein localization,GO:0046907//intracellular transport,GO:0045892//negative regulation of transcription, DNA-dependent,GO:0010468…	GO:0043231//intracellular membrane-bounded organelle,GO:0043228//non-membrane-bounded organelle,GO:0043232//intracellular non-membrane-bounded organelle,GO:0005622//intracellular,GO:0005737//cytoplasm,GO:0031981//nuclear lumen,GO:0043229//intracellular organelle,GO:0005778//peroxisomal membrane,GO:0005634//nucleus,GO:0043226//organelle,GO:0043233//organelle lumen,GO:0005777//peroxisome,GO:0044439…	GO:0008017//microtubule binding,GO:0003700//sequence-specific DNA binding transcription factor activity,GO:0015631//tubulin binding,GO:0048487//beta-tubulin binding,GO:0003714//transcription corepressor activity,GO:0000988//protein binding transcription factor activity,GO:0000989//transcription factor binding transcription factor activity,GO:0005102//receptor binding,GO:0047485//protein N-terminu…	ssc04146//Peroxisome
SSU72	ENSSSCG00000003348	PeakStop	GO:0031123//RNA 3'-end processing,GO:0006378//mRNA polyadenylation,GO:0010468//regulation of gene expression,GO:0006464//cellular protein modification process,GO:0034641//cellular nitrogen compound metabolic process,GO:1901576//organic substance biosynthetic process,GO:1901362//organic cyclic compound biosynthetic process,GO:0070940//dephosphorylation of RNA polymerase II C-terminal domain,GO:008…	GO:0043231//intracellular membrane-bounded organelle,GO:0005622//intracellular,GO:0043229//intracellular organelle,GO:0005634//nucleus,GO:0043226//organelle,GO:0044464//cell part,GO:0043227//membrane-bounded organelle,GO:0005623//cell,GO:0044424//intracellular part	GO:0004721//phosphoprotein phosphatase activity,GO:0004722//protein serine/threonine phosphatase activity,GO:0016791//phosphatase activity,GO:0016787//hydrolase activity,GO:0016788//hydrolase activity, acting on ester bonds,GO:0005488//binding,GO:0003824//catalytic activity,GO:0005515//protein binding,GO:0042578//phosphoric ester hydrolase activity,GO:0008420//CTD phosphatase activity	ssc03015//mRNA surveillance pathway
CTIF	ENSSSCG00000004506	PeakStop	GO:0009057//macromolecule catabolic process,GO:0010608//posttranscriptional regulation of gene expression,GO:1901575//organic substance catabolic process,GO:0006446//regulation of translational initiation,GO:0051246//regulation of protein metabolic process,GO:0010468//regulation of gene expression,GO:0034641//cellular nitrogen compound metabolic process,GO:1901576//organic substance biosynthetic …	GO:0005622//intracellular,GO:0005737//cytoplasm,GO:0044464//cell part,GO:0044444//cytoplasmic part,GO:0005623//cell,GO:0048471//perinuclear region of cytoplasm,GO:0044424//intracellular part	GO:0003676//nucleic acid binding,GO:1901363//heterocyclic compound binding,GO:0003723//RNA binding,GO:0005488//binding,GO:0005515//protein binding,GO:0097159//organic cyclic compound binding	---
RBPJ	ENSSSCG00000022155	PeakStop	GO:0043618//regulation of transcription from RNA polymerase II promoter in response to stress,GO:0033036//macromolecule localization,GO:0030216//keratinocyte differentiation,GO:0036302//atrioventricular canal development,GO:0048518//positive regulation of biological process,GO:0035239//tube morphogenesis,GO:0009967//positive regulation of signal transduction,GO:0061154//endothelial tube morphogen…	GO:0043234//protein complex,GO:0043231//intracellular membrane-bounded organelle,GO:0043228//non-membrane-bounded organelle,GO:0043232//intracellular non-membrane-bounded organelle,GO:0005622//intracellular,GO:0005737//cytoplasm,GO:0002193//MAML1-RBP-Jkappa- ICN1 complex,GO:0031981//nuclear lumen,GO:0043229//intracellular organelle,GO:0032991//macromolecular complex,GO:0005634//nucleus,GO:0005667…	GO:0001047//core promoter binding,GO:0001085//RNA polymerase II transcription factor binding,GO:0000977//RNA polymerase II regulatory region sequence-specific DNA binding,GO:0003700//sequence-specific DNA binding transcription factor activity,GO:0044212//transcription regulatory region DNA binding,GO:0070491//repressing transcription factor binding,GO:0001046//core promoter sequence-specific DNA …	ssc04330//Notch signaling pathway,ssc05169//Epstein-Barr virus infection,ssc05203//Viral carcinogenesis
SMUG1	ENSSSCG00000024221	PeakStop	GO:0034641//cellular nitrogen compound metabolic process,GO:0043170//macromolecule metabolic process,GO:0006259//DNA metabolic process,GO:0006950//response to stress,GO:0006139//nucleobase-containing compound metabolic process,GO:0006725//cellular aromatic compound metabolic process,GO:0071704//organic substance metabolic process,GO:0008152//metabolic process,GO:0050896//response to stimulus,GO:0…	GO:0043231//intracellular membrane-bounded organelle,GO:0043228//non-membrane-bounded organelle,GO:0043232//intracellular non-membrane-bounded organelle,GO:0005622//intracellular,GO:0031981//nuclear lumen,GO:0043229//intracellular organelle,GO:0005634//nucleus,GO:0043226//organelle,GO:0043233//organelle lumen,GO:0070013//intracellular organelle lumen,GO:0005730//nucleolus,GO:0044422//organelle pa…	GO:0016798//hydrolase activity, acting on glycosyl bonds,GO:0019104//DNA N-glycosylase activity,GO:0004844//uracil DNA N-glycosylase activity,GO:0016799//hydrolase activity, hydrolyzing N-glycosyl compounds,GO:0016787//hydrolase activity,GO:0017065//single-strand selective uracil DNA N-glycosylase activity,GO:0005488//binding,GO:0003824//catalytic activity,GO:0005515//protein binding	ssc03410//Base excision repair
RNF4	ENSSSCG00000008690	PeakStop	GO:0032886//regulation of microtubule-based process,GO:0030163//protein catabolic process,GO:0009057//macromolecule catabolic process,GO:0048518//positive regulation of biological process,GO:1901575//organic substance catabolic process,GO:0034622//cellular macromolecular complex assembly,GO:0009893//positive regulation of metabolic process,GO:0051128//regulation of cellular component organization…	GO:0043231//intracellular membrane-bounded organelle,GO:0005622//intracellular,GO:0005737//cytoplasm,GO:0016604//nuclear body,GO:0031981//nuclear lumen,GO:0043229//intracellular organelle,GO:0005634//nucleus,GO:0043226//organelle,GO:0044451//nucleoplasm part,GO:0043233//organelle lumen,GO:0070013//intracellular organelle lumen,GO:0044422//organelle part,GO:0044464//cell part,GO:0043227//membrane-…	GO:0008270//zinc ion binding,GO:0043169//cation binding,GO:0046872//metal ion binding,GO:0042802//identical protein binding,GO:0046914//transition metal ion binding,GO:0008134//transcription factor binding,GO:0043167//ion binding,GO:0005488//binding,GO:0005515//protein binding	---
IP6K1	ENSSSCG00000011390	PeakStop	GO:0044710//single-organism metabolic process,GO:0046854//phosphatidylinositol phosphorylation,GO:0030258//lipid modification,GO:0071704//organic substance metabolic process,GO:0008152//metabolic process,GO:0006793//phosphorus metabolic process,GO:0006650//glycerophospholipid metabolic process,GO:0044237//cellular metabolic process,GO:0046486//glycerolipid metabolic process,GO:0006644//phospholip…	GO:0043231//intracellular membrane-bounded organelle,GO:0043228//non-membrane-bounded organelle,GO:0043232//intracellular non-membrane-bounded organelle,GO:0005622//intracellular,GO:0005737//cytoplasm,GO:0031981//nuclear lumen,GO:0043229//intracellular organelle,GO:0005634//nucleus,GO:0043226//organelle,GO:0043233//organelle lumen,GO:0070013//intracellular organelle lumen,GO:0005730//nucleolus,GO…	GO:0051766//inositol trisphosphate kinase activity,GO:0008440//inositol-1,4,5-trisphosphate 3-kinase activity,GO:0016772//transferase activity, transferring phosphorus-containing groups,GO:0016740//transferase activity,GO:0016773//phosphotransferase activity, alcohol group as acceptor,GO:0016301//kinase activity,GO:0003824//catalytic activity	ssc04070//Phosphatidylinositol signaling system
ZNF598	ENSSSCG00000023400	PeakStop	GO:0010468//regulation of gene expression,GO:0034641//cellular nitrogen compound metabolic process,GO:1901576//organic substance biosynthetic process,GO:1901362//organic cyclic compound biosynthetic process,GO:0080090//regulation of primary metabolic process,GO:0009889//regulation of biosynthetic process,GO:0043170//macromolecule metabolic process,GO:0009059//macromolecule biosynthetic process,GO…	GO:0043231//intracellular membrane-bounded organelle,GO:0005622//intracellular,GO:0043229//intracellular organelle,GO:0005634//nucleus,GO:0043226//organelle,GO:0044464//cell part,GO:0043227//membrane-bounded organelle,GO:0005623//cell,GO:0044424//intracellular part	GO:0008270//zinc ion binding,GO:0043169//cation binding,GO:0046872//metal ion binding,GO:0046914//transition metal ion binding,GO:0043167//ion binding,GO:0005488//binding,GO:0005515//protein binding	---
POLE3	ENSSSCG00000005478	PeakStop	GO:0018394//peptidyl-lysine acetylation,GO:0006464//cellular protein modification process,GO:0016568//chromatin modification,GO:0006996//organelle organization,GO:0018393//internal peptidyl-lysine acetylation,GO:0044267//cellular protein metabolic process,GO:0016569//covalent chromatin modification,GO:0019538//protein metabolic process,GO:0043170//macromolecule metabolic process,GO:0071704//organ…	GO:0043234//protein complex,GO:0043231//intracellular membrane-bounded organelle,GO:0043228//non-membrane-bounded organelle,GO:0043232//intracellular non-membrane-bounded organelle,GO:0005622//intracellular,GO:0000109//nucleotide-excision repair complex,GO:0005671//Ada2/Gcn5/Ada3 transcription activator complex,GO:0031981//nuclear lumen,GO:0043229//intracellular organelle,GO:0032991//macromolecul…	GO:0046982//protein heterodimerization activity,GO:0003676//nucleic acid binding,GO:0046983//protein dimerization activity,GO:0003677//DNA binding,GO:1901363//heterocyclic compound binding,GO:0005488//binding,GO:0005515//protein binding,GO:0097159//organic cyclic compound binding,GO:0043565//sequence-specific DNA binding	ssc00230//Purine metabolism,ssc00240//Pyrimidine metabolism,ssc03030//DNA replication,ssc03410//Base excision repair,ssc03420//Nucleotide excision repair,ssc05166//HTLV-I infection
GAS2L1	ENSSSCG00000025564	PeakStop	GO:0032886//regulation of microtubule-based process,GO:0009605//response to external stimulus,GO:0032984//macromolecular complex disassembly,GO:0007275//multicellular organismal development,GO:0032870//cellular response to hormone stimulus,GO:0007154//cell communication,GO:0031668//cellular response to extracellular stimulus,GO:0031114//regulation of microtubule depolymerization,GO:0071310//cellu…	GO:0015629//actin cytoskeleton,GO:0043234//protein complex,GO:0005856//cytoskeleton,GO:0005874//microtubule,GO:0043228//non-membrane-bounded organelle,GO:0043232//intracellular non-membrane-bounded organelle,GO:0042641//actomyosin,GO:0005622//intracellular,GO:0005737//cytoplasm,GO:0001725//stress fiber,GO:0043229//intracellular organelle,GO:0032991//macromolecular complex,GO:0044430//cytoskeletal…	GO:0008017//microtubule binding,GO:0030674//protein binding, bridging,GO:0015631//tubulin binding,GO:0035257//nuclear hormone receptor binding,GO:0005102//receptor binding,GO:0060090//binding, bridging,GO:0008093//cytoskeletal adaptor activity,GO:0046966//thyroid hormone receptor binding,GO:0008134//transcription factor binding,GO:0051427//hormone receptor binding,GO:0005488//binding,GO:0005515//…	---
SPPL3	ENSSSCG00000009917	PeakStop	GO:0035304//regulation of protein dephosphorylation,GO:0032270//positive regulation of cellular protein metabolic process,GO:0048518//positive regulation of biological process,GO:0070886//positive regulation of calcineurin-NFAT signaling cascade,GO:0009967//positive regulation of signal transduction,GO:0050851//antigen receptor-mediated signaling pathway,GO:0019722//calcium-mediated signaling,GO:…	GO:0043231//intracellular membrane-bounded organelle,GO:0005622//intracellular,GO:0005737//cytoplasm,GO:0005798//Golgi-associated vesicle,GO:0031301//integral to organelle membrane,GO:0033116//endoplasmic reticulum-Golgi intermediate compartment membrane,GO:0016023//cytoplasmic membrane-bounded vesicle,GO:0044433//cytoplasmic vesicle part,GO:0005793//endoplasmic reticulum-Golgi intermediate compa…	GO:0042803//protein homodimerization activity,GO:0008233//peptidase activity,GO:0070011//peptidase activity, acting on L-amino acid peptides,GO:0046983//protein dimerization activity,GO:0042802//identical protein binding,GO:0070001//aspartic-type peptidase activity,GO:0004175//endopeptidase activity,GO:0016787//hydrolase activity,GO:0042500//aspartic endopeptidase activity, intramembrane cleaving…	---
MAFK	ENSSSCG00000007559	PeakStop	GO:0010468//regulation of gene expression,GO:0034641//cellular nitrogen compound metabolic process,GO:1901576//organic substance biosynthetic process,GO:1901362//organic cyclic compound biosynthetic process,GO:0080090//regulation of primary metabolic process,GO:0009889//regulation of biosynthetic process,GO:0043170//macromolecule metabolic process,GO:0009059//macromolecule biosynthetic process,GO…	GO:0043231//intracellular membrane-bounded organelle,GO:0005622//intracellular,GO:0043229//intracellular organelle,GO:0005634//nucleus,GO:0043226//organelle,GO:0044464//cell part,GO:0043227//membrane-bounded organelle,GO:0005623//cell,GO:0044424//intracellular part	GO:0003700//sequence-specific DNA binding transcription factor activity,GO:0003676//nucleic acid binding,GO:0003677//DNA binding,GO:1901363//heterocyclic compound binding,GO:0005488//binding,GO:0001071//nucleic acid binding transcription factor activity,GO:0005515//protein binding,GO:0097159//organic cyclic compound binding,GO:0043565//sequence-specific DNA binding	---
CDCA4	ENSSSCG00000002559	PeakStop	---	GO:0043231//intracellular membrane-bounded organelle,GO:0005622//intracellular,GO:0043229//intracellular organelle,GO:0005634//nucleus,GO:0043226//organelle,GO:0044464//cell part,GO:0043227//membrane-bounded organelle,GO:0005623//cell,GO:0044424//intracellular part	GO:0005488//binding,GO:0005515//protein binding	---
EN1	ENSSSCG00000015715	PeakStop	GO:0048518//positive regulation of biological process,GO:0007275//multicellular organismal development,GO:0009952//anterior/posterior pattern specification,GO:0009893//positive regulation of metabolic process,GO:0045892//negative regulation of transcription, DNA-dependent,GO:0009953//dorsal/ventral pattern formation,GO:0010468//regulation of gene expression,GO:0031325//positive regulation of cell…	GO:0043231//intracellular membrane-bounded organelle,GO:0005622//intracellular,GO:0043229//intracellular organelle,GO:0005634//nucleus,GO:0043226//organelle,GO:0044464//cell part,GO:0043227//membrane-bounded organelle,GO:0005623//cell,GO:0044424//intracellular part	GO:0000977//RNA polymerase II regulatory region sequence-specific DNA binding,GO:0003700//sequence-specific DNA binding transcription factor activity,GO:0044212//transcription regulatory region DNA binding,GO:0003676//nucleic acid binding,GO:0000978//RNA polymerase II core promoter proximal region sequence-specific DNA binding,GO:0000987//core promoter proximal region sequence-specific DNA bindin…	---
CDC42BPA	ENSSSCG00000010862	PeakStop	GO:1901136//carbohydrate derivative catabolic process,GO:0009143//nucleoside triphosphate catabolic process,GO:1901575//organic substance catabolic process,GO:0009144//purine nucleoside triphosphate metabolic process,GO:0007154//cell communication,GO:0042454//ribonucleoside catabolic process,GO:0055086//nucleobase-containing small molecule metabolic process,GO:0006464//cellular protein modificati…	GO:0015629//actin cytoskeleton,GO:0005856//cytoskeleton,GO:0044421//extracellular region part,GO:0043230//extracellular organelle,GO:0043228//non-membrane-bounded organelle,GO:0043232//intracellular non-membrane-bounded organelle,GO:0042641//actomyosin,GO:0005622//intracellular,GO:0070062//extracellular vesicular exosome,GO:0043229//intracellular organelle,GO:0044430//cytoskeletal part,GO:0043226…	GO:0032553//ribonucleotide binding,GO:1901265//nucleoside phosphate binding,GO:0000287//magnesium ion binding,GO:0017076//purine nucleotide binding,GO:0005083//small GTPase regulator activity,GO:0060589//nucleoside-triphosphatase regulator activity,GO:0030234//enzyme regulator activity,GO:0004672//protein kinase activity,GO:0032549//ribonucleoside binding,GO:0001882//nucleoside binding,GO:0043168…	---
NIPBL	ENSSSCG00000016842	PeakStop	GO:0033036//macromolecule localization,GO:0031056//regulation of histone modification,GO:0032270//positive regulation of cellular protein metabolic process,GO:0048518//positive regulation of biological process,GO:0007275//multicellular organismal development,GO:0051246//regulation of protein metabolic process,GO:0007600//sensory perception,GO:0007059//chromosome segregation,GO:0009893//positive r…	GO:0000785//chromatin,GO:0043234//protein complex,GO:0043231//intracellular membrane-bounded organelle,GO:0044421//extracellular region part,GO:0043230//extracellular organelle,GO:0043228//non-membrane-bounded organelle,GO:0043232//intracellular non-membrane-bounded organelle,GO:0005622//intracellular,GO:0070062//extracellular vesicular exosome,GO:0043229//intracellular organelle,GO:0032991//macr…	GO:0019899//enzyme binding,GO:0008022//protein C-terminus binding,GO:0019904//protein domain specific binding,GO:0032403//protein complex binding,GO:0042826//histone deacetylase binding,GO:0047485//protein N-terminus binding,GO:0036033//mediator complex binding,GO:0003682//chromatin binding,GO:0070087//chromo shadow domain binding,GO:0005488//binding,GO:0005515//protein binding	---
ZBTB2	ENSSSCG00000004090	PeakStop	---	GO:0043231//intracellular membrane-bounded organelle,GO:0005622//intracellular,GO:0043229//intracellular organelle,GO:0005634//nucleus,GO:0043226//organelle,GO:0044464//cell part,GO:0043227//membrane-bounded organelle,GO:0005623//cell,GO:0044424//intracellular part	GO:0043169//cation binding,GO:0003676//nucleic acid binding,GO:0046872//metal ion binding,GO:1901363//heterocyclic compound binding,GO:0043167//ion binding,GO:0005488//binding,GO:0005515//protein binding,GO:0097159//organic cyclic compound binding	---
POGZ	ENSSSCG00000006622	PeakStop	GO:0034622//cellular macromolecular complex assembly,GO:0007059//chromosome segregation,GO:0000280//nuclear division,GO:0006996//organelle organization,GO:0051383//kinetochore organization,GO:0071824//protein-DNA complex subunit organization,GO:0006461//protein complex assembly,GO:0044085//cellular component biogenesis,GO:0022607//cellular component assembly,GO:0007067//mitosis,GO:0065004//protei…	GO:0000785//chromatin,GO:0043231//intracellular membrane-bounded organelle,GO:0000790//nuclear chromatin,GO:0043228//non-membrane-bounded organelle,GO:0043232//intracellular non-membrane-bounded organelle,GO:0005622//intracellular,GO:0005737//cytoplasm,GO:0031981//nuclear lumen,GO:0043229//intracellular organelle,GO:0005634//nucleus,GO:0043226//organelle,GO:0043233//organelle lumen,GO:0070013//in…	GO:0043169//cation binding,GO:0003676//nucleic acid binding,GO:0046872//metal ion binding,GO:0003677//DNA binding,GO:1901363//heterocyclic compound binding,GO:0043167//ion binding,GO:0005488//binding,GO:0005515//protein binding,GO:0097159//organic cyclic compound binding	---
USP10	ENSSSCG00000025959	PeakStop	GO:0072331//signal transduction by p53 class mediator,GO:0030330//DNA damage response, signal transduction by p53 class mediator,GO:0007154//cell communication,GO:0009894//regulation of catabolic process,GO:0006464//cellular protein modification process,GO:0070647//protein modification by small protein conjugation or removal,GO:0044267//cellular protein metabolic process,GO:0019538//protein metab…	GO:0043231//intracellular membrane-bounded organelle,GO:0005622//intracellular,GO:0005737//cytoplasm,GO:0005769//early endosome,GO:0043229//intracellular organelle,GO:0005634//nucleus,GO:0043226//organelle,GO:0005768//endosome,GO:0044464//cell part,GO:0044444//cytoplasmic part,GO:0043227//membrane-bounded organelle,GO:0005623//cell,GO:0044424//intracellular part	GO:0004843//ubiquitin-specific protease activity,GO:0004197//cysteine-type endopeptidase activity,GO:0008233//peptidase activity,GO:0008234//cysteine-type peptidase activity,GO:0070011//peptidase activity, acting on L-amino acid peptides,GO:0044325//ion channel binding,GO:0002039//p53 binding,GO:0004175//endopeptidase activity,GO:0016787//hydrolase activity,GO:0019783//small conjugating protein-s…	---
ESRRA	ENSSSCG00000013028	PeakStop	GO:0048518//positive regulation of biological process,GO:0032870//cellular response to hormone stimulus,GO:0007154//cell communication,GO:0071310//cellular response to organic substance,GO:0009893//positive regulation of metabolic process,GO:0045892//negative regulation of transcription, DNA-dependent,GO:0010468//regulation of gene expression,GO:0071396//cellular response to lipid,GO:0031325//pos…	GO:0005856//cytoskeleton,GO:0043231//intracellular membrane-bounded organelle,GO:0044421//extracellular region part,GO:0043228//non-membrane-bounded organelle,GO:0043232//intracellular non-membrane-bounded organelle,GO:0005622//intracellular,GO:0031981//nuclear lumen,GO:0043229//intracellular organelle,GO:0005634//nucleus,GO:0043226//organelle,GO:0005576//extracellular region,GO:0043233//organell…	GO:0060089//molecular transducer activity,GO:0000977//RNA polymerase II regulatory region sequence-specific DNA binding,GO:0003700//sequence-specific DNA binding transcription factor activity,GO:0044212//transcription regulatory region DNA binding,GO:0008270//zinc ion binding,GO:0005496//steroid binding,GO:0019904//protein domain specific binding,GO:0003707//steroid hormone receptor activity,GO:0…	---
CD40	ENSSSCG00000007440	PeakStop	GO:0002819//regulation of adaptive immune response,GO:0051049//regulation of transport,GO:0033036//macromolecule localization,GO:0009605//response to external stimulus,GO:0032270//positive regulation of cellular protein metabolic process,GO:1901136//carbohydrate derivative catabolic process,GO:0002381//immunoglobulin production involved in immunoglobulin mediated immune response,GO:0048518//posit…	GO:0043234//protein complex,GO:0043231//intracellular membrane-bounded organelle,GO:0044421//extracellular region part,GO:0043230//extracellular organelle,GO:0005622//intracellular,GO:0070062//extracellular vesicular exosome,GO:0009986//cell surface,GO:0043229//intracellular organelle,GO:0032991//macromolecular complex,GO:0043226//organelle,GO:0005576//extracellular region,GO:0005886//plasma memb…	GO:0060089//molecular transducer activity,GO:0019899//enzyme binding,GO:0003700//sequence-specific DNA binding transcription factor activity,GO:0004672//protein kinase activity,GO:0004707//MAP kinase activity,GO:0017111//nucleoside-triphosphatase activity,GO:0004702//receptor signaling protein serine/threonine kinase activity,GO:0016772//transferase activity, transferring phosphorus-containing gr…	ssc04060//Cytokine-cytokine receptor interaction,ssc04064//NF-kappa B signaling pathway,ssc04514//Cell adhesion molecules (CAMs),ssc04620//Toll-like receptor signaling pathway,ssc04672//Intestinal immune network for IgA production,ssc05144//Malaria,ssc05145//Toxoplasmosis,ssc05166//HTLV-I infection,ssc05169//Epstein-Barr virus infection,ssc05202//Transcriptional misregulation in cancer,ssc05310//…
GATAD2A	ENSSSCG00000013938	PeakStop	GO:0035239//tube morphogenesis,GO:0007275//multicellular organismal development,GO:0045892//negative regulation of transcription, DNA-dependent,GO:0010468//regulation of gene expression,GO:0021506//anterior neuropore closure,GO:0060562//epithelial tube morphogenesis,GO:0034641//cellular nitrogen compound metabolic process,GO:1901576//organic substance biosynthetic process,GO:1901362//organic cycl…	GO:0043234//protein complex,GO:0043231//intracellular membrane-bounded organelle,GO:0005622//intracellular,GO:0000118//histone deacetylase complex,GO:0031981//nuclear lumen,GO:0017053//transcriptional repressor complex,GO:0043229//intracellular organelle,GO:0032991//macromolecular complex,GO:0090545//CHD-type complex,GO:0005634//nucleus,GO:0043226//organelle,GO:0044451//nucleoplasm part,GO:004323…	GO:0030674//protein binding, bridging,GO:0003700//sequence-specific DNA binding transcription factor activity,GO:0008270//zinc ion binding,GO:0043169//cation binding,GO:0003676//nucleic acid binding,GO:0046872//metal ion binding,GO:0046914//transition metal ion binding,GO:0060090//binding, bridging,GO:0003677//DNA binding,GO:1901363//heterocyclic compound binding,GO:0043167//ion binding,GO:000548…	---
ETS2	ENSSSCG00000012068	PeakStop	GO:0048518//positive regulation of biological process,GO:0007275//multicellular organismal development,GO:0009952//anterior/posterior pattern specification,GO:0009893//positive regulation of metabolic process,GO:0045892//negative regulation of transcription, DNA-dependent,GO:0010468//regulation of gene expression,GO:0031325//positive regulation of cellular metabolic process,GO:0001702//gastrulati…	GO:0043231//intracellular membrane-bounded organelle,GO:0005622//intracellular,GO:0043229//intracellular organelle,GO:0005634//nucleus,GO:0043226//organelle,GO:0044464//cell part,GO:0043227//membrane-bounded organelle,GO:0005623//cell,GO:0044424//intracellular part	GO:0000977//RNA polymerase II regulatory region sequence-specific DNA binding,GO:0003700//sequence-specific DNA binding transcription factor activity,GO:0044212//transcription regulatory region DNA binding,GO:0003676//nucleic acid binding,GO:0000978//RNA polymerase II core promoter proximal region sequence-specific DNA binding,GO:0000987//core promoter proximal region sequence-specific DNA bindin…	---
GLIS2	ENSSSCG00000023653	PeakStop	GO:0048518//positive regulation of biological process,GO:0007154//cell communication,GO:0009893//positive regulation of metabolic process,GO:0045892//negative regulation of transcription, DNA-dependent,GO:0010468//regulation of gene expression,GO:0031325//positive regulation of cellular metabolic process,GO:0065009//regulation of molecular function,GO:0034641//cellular nitrogen compound metabolic…	GO:0043231//intracellular membrane-bounded organelle,GO:0005622//intracellular,GO:0016604//nuclear body,GO:0031981//nuclear lumen,GO:0043229//intracellular organelle,GO:0005634//nucleus,GO:0043226//organelle,GO:0044451//nucleoplasm part,GO:0043233//organelle lumen,GO:0070013//intracellular organelle lumen,GO:0044422//organelle part,GO:0044464//cell part,GO:0043227//membrane-bounded organelle,GO:0…	GO:0003700//sequence-specific DNA binding transcription factor activity,GO:0044212//transcription regulatory region DNA binding,GO:0043169//cation binding,GO:0003676//nucleic acid binding,GO:0046872//metal ion binding,GO:0001228//RNA polymerase II transcription regulatory region sequence-specific DNA binding transcription factor activity involved in positive regulation of transcription,GO:0000982…	---
ZRSR2	ENSSSCG00000030283	PeakStop	---	GO:0043231//intracellular membrane-bounded organelle,GO:0005622//intracellular,GO:0043229//intracellular organelle,GO:0005634//nucleus,GO:0043226//organelle,GO:0044464//cell part,GO:0043227//membrane-bounded organelle,GO:0005623//cell,GO:0044424//intracellular part	GO:1901265//nucleoside phosphate binding,GO:0043169//cation binding,GO:0003676//nucleic acid binding,GO:0046872//metal ion binding,GO:0036094//small molecule binding,GO:1901363//heterocyclic compound binding,GO:0000166//nucleotide binding,GO:0043167//ion binding,GO:0003723//RNA binding,GO:0005488//binding,GO:0097159//organic cyclic compound binding	---
TEN1	ENSSSCG00000017194	PeakStop	---	GO:0043231//intracellular membrane-bounded organelle,GO:0043228//non-membrane-bounded organelle,GO:0000784//nuclear chromosome, telomeric region,GO:0043232//intracellular non-membrane-bounded organelle,GO:0005622//intracellular,GO:0031981//nuclear lumen,GO:0070188//Stn1-Ten1 complex,GO:0043229//intracellular organelle,GO:0000781//chromosome, telomeric region,GO:0032991//macromolecular complex,GO:…	GO:0043566//structure-specific DNA binding,GO:0003697//single-stranded DNA binding,GO:0003676//nucleic acid binding,GO:0003677//DNA binding,GO:1901363//heterocyclic compound binding,GO:0005488//binding,GO:0005515//protein binding,GO:0097159//organic cyclic compound binding	---
PRDM4	ENSSSCG00000000160	PeakStop	GO:0010468//regulation of gene expression,GO:0034641//cellular nitrogen compound metabolic process,GO:1901576//organic substance biosynthetic process,GO:1901362//organic cyclic compound biosynthetic process,GO:0080090//regulation of primary metabolic process,GO:0009889//regulation of biosynthetic process,GO:0043170//macromolecule metabolic process,GO:0009059//macromolecule biosynthetic process,GO…	GO:0043231//intracellular membrane-bounded organelle,GO:0005622//intracellular,GO:0043229//intracellular organelle,GO:0005634//nucleus,GO:0043226//organelle,GO:0044464//cell part,GO:0043227//membrane-bounded organelle,GO:0005623//cell,GO:0044424//intracellular part	GO:0043169//cation binding,GO:0003676//nucleic acid binding,GO:0046872//metal ion binding,GO:0003677//DNA binding,GO:1901363//heterocyclic compound binding,GO:0043167//ion binding,GO:0005488//binding,GO:0005515//protein binding,GO:0097159//organic cyclic compound binding	ssc04722//Neurotrophin signaling pathway
CLEC3B	ENSSSCG00000011299	PeakStop	GO:0048518//positive regulation of biological process,GO:0007275//multicellular organismal development,GO:0031214//biomineral tissue development,GO:0051246//regulation of protein metabolic process,GO:0071310//cellular response to organic substance,GO:0009893//positive regulation of metabolic process,GO:0010468//regulation of gene expression,GO:0031638//zymogen activation,GO:0051604//protein matur…	GO:0043231//intracellular membrane-bounded organelle,GO:0044421//extracellular region part,GO:0043230//extracellular organelle,GO:0043228//non-membrane-bounded organelle,GO:0043232//intracellular non-membrane-bounded organelle,GO:0005622//intracellular,GO:0005737//cytoplasm,GO:0070062//extracellular vesicular exosome,GO:0031981//nuclear lumen,GO:0044452//nucleolar part,GO:0043229//intracellular o…	GO:0043168//anion binding,GO:0019904//protein domain specific binding,GO:0043169//cation binding,GO:0046872//metal ion binding,GO:0005539//glycosaminoglycan binding,GO:0030246//carbohydrate binding,GO:0036143//kringle domain binding,GO:1901681//sulfur compound binding,GO:0005509//calcium ion binding,GO:0097367//carbohydrate derivative binding,GO:0043167//ion binding,GO:0005488//binding,GO:0005515…	---
HOXD4	ENSSSCG00000015984	PeakStop	GO:0007275//multicellular organismal development,GO:0009952//anterior/posterior pattern specification,GO:0010468//regulation of gene expression,GO:0034641//cellular nitrogen compound metabolic process,GO:1901576//organic substance biosynthetic process,GO:1901362//organic cyclic compound biosynthetic process,GO:0043009//chordate embryonic development,GO:0080090//regulation of primary metabolic pro…	GO:0043231//intracellular membrane-bounded organelle,GO:0005622//intracellular,GO:0043229//intracellular organelle,GO:0005634//nucleus,GO:0043226//organelle,GO:0044464//cell part,GO:0043227//membrane-bounded organelle,GO:0005623//cell,GO:0044424//intracellular part	GO:0003700//sequence-specific DNA binding transcription factor activity,GO:0003676//nucleic acid binding,GO:0003677//DNA binding,GO:1901363//heterocyclic compound binding,GO:0005488//binding,GO:0001071//nucleic acid binding transcription factor activity,GO:0097159//organic cyclic compound binding,GO:0043565//sequence-specific DNA binding	---
OSBP	ENSSSCG00000013125	PeakStop	GO:0033036//macromolecule localization,GO:0048518//positive regulation of biological process,GO:0043902//positive regulation of multi-organism process,GO:0051704//multi-organism process,GO:0044110//growth involved in symbiotic interaction,GO:0044144//modulation of growth of symbiont involved in interaction with host,GO:0006869//lipid transport,GO:0044148//positive regulation of growth of symbiont…	GO:0043231//intracellular membrane-bounded organelle,GO:0043228//non-membrane-bounded organelle,GO:0043232//intracellular non-membrane-bounded organelle,GO:0005622//intracellular,GO:0005737//cytoplasm,GO:0030054//cell junction,GO:0031981//nuclear lumen,GO:0043229//intracellular organelle,GO:0005634//nucleus,GO:0043226//organelle,GO:0043233//organelle lumen,GO:0070013//intracellular organelle lume…	GO:0019904//protein domain specific binding,GO:0005488//binding,GO:0005515//protein binding	---
ZNF366	ENSSSCG00000016976	PeakStop	GO:0007154//cell communication,GO:0045892//negative regulation of transcription, DNA-dependent,GO:0010468//regulation of gene expression,GO:0034641//cellular nitrogen compound metabolic process,GO:1901576//organic substance biosynthetic process,GO:1901362//organic cyclic compound biosynthetic process,GO:0014070//response to organic cyclic compound,GO:0051253//negative regulation of RNA metabolic …	GO:0043231//intracellular membrane-bounded organelle,GO:0005622//intracellular,GO:0043229//intracellular organelle,GO:0005634//nucleus,GO:0043226//organelle,GO:0044464//cell part,GO:0043227//membrane-bounded organelle,GO:0005623//cell,GO:0044424//intracellular part	GO:0030331//estrogen receptor binding,GO:0003714//transcription corepressor activity,GO:0043169//cation binding,GO:0035257//nuclear hormone receptor binding,GO:0003676//nucleic acid binding,GO:0046872//metal ion binding,GO:0000988//protein binding transcription factor activity,GO:0000989//transcription factor binding transcription factor activity,GO:0005102//receptor binding,GO:1901363//heterocyc…	---
DNAJC3	ENSSSCG00000026082	PeakStop	GO:0030163//protein catabolic process,GO:0009057//macromolecule catabolic process,GO:0042981//regulation of apoptotic process,GO:1901575//organic substance catabolic process,GO:0012501//programmed cell death,GO:0044267//cellular protein metabolic process,GO:0006508//proteolysis,GO:0048519//negative regulation of biological process,GO:0048523//negative regulation of cellular process,GO:0019538//pr…	GO:0043234//protein complex,GO:0043231//intracellular membrane-bounded organelle,GO:0044421//extracellular region part,GO:0043230//extracellular organelle,GO:0005622//intracellular,GO:0005737//cytoplasm,GO:0070062//extracellular vesicular exosome,GO:0044432//endoplasmic reticulum part,GO:0043229//intracellular organelle,GO:0032991//macromolecular complex,GO:0005788//endoplasmic reticulum lumen,GO…	GO:0051087//chaperone binding,GO:0005488//binding,GO:0005515//protein binding,GO:0051787//misfolded protein binding	ssc04141//Protein processing in endoplasmic reticulum,ssc05164//Influenza A
E4F1	ENSSSCG00000008047	PeakStop	GO:0007275//multicellular organismal development,GO:0045892//negative regulation of transcription, DNA-dependent,GO:0010468//regulation of gene expression,GO:0034641//cellular nitrogen compound metabolic process,GO:1901576//organic substance biosynthetic process,GO:1901362//organic cyclic compound biosynthetic process,GO:0051253//negative regulation of RNA metabolic process,GO:0080090//regulation…	GO:0043234//protein complex,GO:0005856//cytoskeleton,GO:0043231//intracellular membrane-bounded organelle,GO:0043228//non-membrane-bounded organelle,GO:0043232//intracellular non-membrane-bounded organelle,GO:0005622//intracellular,GO:0031981//nuclear lumen,GO:0043229//intracellular organelle,GO:0032991//macromolecular complex,GO:0044430//cytoskeletal part,GO:0005634//nucleus,GO:0043226//organell…	GO:0035497//cAMP response element binding,GO:0000977//RNA polymerase II regulatory region sequence-specific DNA binding,GO:0044212//transcription regulatory region DNA binding,GO:0043169//cation binding,GO:0003676//nucleic acid binding,GO:0046872//metal ion binding,GO:0003677//DNA binding,GO:1901363//heterocyclic compound binding,GO:0001067//regulatory region nucleic acid binding,GO:0043167//ion …	---
ZBTB43	ENSSSCG00000029288	PeakStop	---	GO:0043231//intracellular membrane-bounded organelle,GO:0005622//intracellular,GO:0043229//intracellular organelle,GO:0005634//nucleus,GO:0043226//organelle,GO:0044464//cell part,GO:0043227//membrane-bounded organelle,GO:0005623//cell,GO:0044424//intracellular part	GO:0043169//cation binding,GO:0003676//nucleic acid binding,GO:0046872//metal ion binding,GO:1901363//heterocyclic compound binding,GO:0043167//ion binding,GO:0005488//binding,GO:0005515//protein binding,GO:0097159//organic cyclic compound binding	---
DYRK2	ENSSSCG00000000958	PeakStop	GO:0016051//carbohydrate biosynthetic process,GO:0051049//regulation of transport,GO:0006073//cellular glucan metabolic process,GO:0006109//regulation of carbohydrate metabolic process,GO:0033036//macromolecule localization,GO:0006913//nucleocytoplasmic transport,GO:0048518//positive regulation of biological process,GO:0042981//regulation of apoptotic process,GO:0051534//negative regulation of NF…	GO:0043234//protein complex,GO:0043231//intracellular membrane-bounded organelle,GO:0005622//intracellular,GO:0005737//cytoplasm,GO:0031981//nuclear lumen,GO:0043229//intracellular organelle,GO:0032991//macromolecular complex,GO:0005634//nucleus,GO:0043226//organelle,GO:0043233//organelle lumen,GO:0070013//intracellular organelle lumen,GO:0044422//organelle part,GO:0044464//cell part,GO:0000151//…	GO:0032182//small conjugating protein binding,GO:0032553//ribonucleotide binding,GO:1901265//nucleoside phosphate binding,GO:0000287//magnesium ion binding,GO:0017076//purine nucleotide binding,GO:0004672//protein kinase activity,GO:0032549//ribonucleoside binding,GO:0001882//nucleoside binding,GO:0043168//anion binding,GO:0032550//purine ribonucleoside binding,GO:0043169//cation binding,GO:00431…	---
SH3PXD2A	ENSSSCG00000010604	PeakStop	GO:0007275//multicellular organismal development,GO:0030097//hemopoiesis,GO:0002521//leukocyte differentiation,GO:0006801//superoxide metabolic process,GO:0048731//system development,GO:0048856//anatomical structure development,GO:0072674//multinuclear osteoclast differentiation,GO:0072675//osteoclast fusion,GO:0048534//hematopoietic or lymphoid organ development,GO:0048513//organ development,GO:…	GO:0015629//actin cytoskeleton,GO:0043234//protein complex,GO:0005856//cytoskeleton,GO:0043228//non-membrane-bounded organelle,GO:0043232//intracellular non-membrane-bounded organelle,GO:0005622//intracellular,GO:0043229//intracellular organelle,GO:0032991//macromolecular complex,GO:0044430//cytoskeletal part,GO:0043226//organelle,GO:0044422//organelle part,GO:0002102//podosome,GO:0044464//cell p…	GO:0005488//binding,GO:0005515//protein binding	---
TAB1	ENSSSCG00000000087	PeakStop	GO:0032270//positive regulation of cellular protein metabolic process,GO:0048518//positive regulation of biological process,GO:0009967//positive regulation of signal transduction,GO:0051347//positive regulation of transferase activity,GO:0051338//regulation of transferase activity,GO:0007275//multicellular organismal development,GO:0007154//cell communication,GO:0051246//regulation of protein met…	GO:0043231//intracellular membrane-bounded organelle,GO:0005622//intracellular,GO:0005737//cytoplasm,GO:0031981//nuclear lumen,GO:0043229//intracellular organelle,GO:0005634//nucleus,GO:0043226//organelle,GO:0043233//organelle lumen,GO:0070013//intracellular organelle lumen,GO:0044422//organelle part,GO:0044464//cell part,GO:0043227//membrane-bounded organelle,GO:0005623//cell,GO:0044424//intrace…	GO:0060089//molecular transducer activity,GO:0030234//enzyme regulator activity,GO:0004672//protein kinase activity,GO:0008047//enzyme activator activity,GO:0019209//kinase activator activity,GO:0004707//MAP kinase activity,GO:0004702//receptor signaling protein serine/threonine kinase activity,GO:0004709//MAP kinase kinase kinase activity,GO:0016772//transferase activity, transferring phosphorus…	ssc04010//MAPK signaling pathway,ssc04064//NF-kappa B signaling pathway,ssc04380//Osteoclast differentiation,ssc04620//Toll-like receptor signaling pathway,ssc04621//NOD-like receptor signaling pathway,ssc04668//TNF signaling pathway,ssc05140//Leishmaniasis,ssc05145//Toxoplasmosis,ssc05168//Herpes simplex infection,ssc05169//Epstein-Barr virus infection
JADE1	ENSSSCG00000009071	PeakStop	GO:0000082//G1/S transition of mitotic cell cycle,GO:0048518//positive regulation of biological process,GO:0009893//positive regulation of metabolic process,GO:0018394//peptidyl-lysine acetylation,GO:0010468//regulation of gene expression,GO:0031325//positive regulation of cellular metabolic process,GO:0006464//cellular protein modification process,GO:0034641//cellular nitrogen compound metabolic…	GO:0043234//protein complex,GO:0043231//intracellular membrane-bounded organelle,GO:0044421//extracellular region part,GO:0005622//intracellular,GO:0005737//cytoplasm,GO:0031981//nuclear lumen,GO:0043229//intracellular organelle,GO:0032991//macromolecular complex,GO:0005634//nucleus,GO:0043226//organelle,GO:0005576//extracellular region,GO:0044451//nucleoplasm part,GO:0043233//organelle lumen,GO:…	GO:0008270//zinc ion binding,GO:0001105//RNA polymerase II transcription coactivator activity,GO:0043169//cation binding,GO:0001104//RNA polymerase II transcription cofactor activity,GO:0046872//metal ion binding,GO:0003713//transcription coactivator activity,GO:0000988//protein binding transcription factor activity,GO:0046914//transition metal ion binding,GO:0000989//transcription factor binding…	---
USP4	ENSSSCG00000011382	PeakStop	GO:0030163//protein catabolic process,GO:0009057//macromolecule catabolic process,GO:0033036//macromolecule localization,GO:0010608//posttranscriptional regulation of gene expression,GO:1901575//organic substance catabolic process,GO:0051246//regulation of protein metabolic process,GO:0034622//cellular macromolecular complex assembly,GO:0034613//cellular protein localization,GO:0010468//regulatio…	GO:0043231//intracellular membrane-bounded organelle,GO:0005622//intracellular,GO:0005737//cytoplasm,GO:0043229//intracellular organelle,GO:0005634//nucleus,GO:0043226//organelle,GO:0005886//plasma membrane,GO:0044464//cell part,GO:0043227//membrane-bounded organelle,GO:0005623//cell,GO:0016020//membrane,GO:0044424//intracellular part,GO:0071944//cell periphery	GO:0004843//ubiquitin-specific protease activity,GO:0008233//peptidase activity,GO:0008234//cysteine-type peptidase activity,GO:0070011//peptidase activity, acting on L-amino acid peptides,GO:0042802//identical protein binding,GO:0016787//hydrolase activity,GO:0005102//receptor binding,GO:0019783//small conjugating protein-specific protease activity,GO:0001664//G-protein coupled receptor binding,…	---
ANAPC7	ENSSSCG00000030222	PeakStop	GO:0006464//cellular protein modification process,GO:0070647//protein modification by small protein conjugation or removal,GO:0032446//protein modification by small protein conjugation,GO:0016567//protein ubiquitination,GO:0044267//cellular protein metabolic process,GO:0019538//protein metabolic process,GO:0043170//macromolecule metabolic process,GO:0000209//protein polyubiquitination,GO:0071704/…	GO:0043234//protein complex,GO:0043231//intracellular membrane-bounded organelle,GO:0000152//nuclear ubiquitin ligase complex,GO:0005622//intracellular,GO:0043229//intracellular organelle,GO:0032991//macromolecular complex,GO:0005634//nucleus,GO:0043226//organelle,GO:0031461//cullin-RING ubiquitin ligase complex,GO:0044422//organelle part,GO:0044464//cell part,GO:0000151//ubiquitin ligase complex…	GO:0019899//enzyme binding,GO:0019903//protein phosphatase binding,GO:0019902//phosphatase binding,GO:0005488//binding,GO:0005515//protein binding	ssc04110//Cell cycle,ssc04114//Oocyte meiosis,ssc04120//Ubiquitin mediated proteolysis,ssc04914//Progesterone-mediated oocyte maturation,ssc05166//HTLV-I infection
NUAK1	ENSSSCG00000027055	PeakStop	GO:0016051//carbohydrate biosynthetic process,GO:0006464//cellular protein modification process,GO:0065009//regulation of molecular function,GO:1901576//organic substance biosynthetic process,GO:0044710//single-organism metabolic process,GO:0006468//protein phosphorylation,GO:2000772//regulation of cellular senescence,GO:0044267//cellular protein metabolic process,GO:0043666//regulation of phosph…	GO:0005856//cytoskeleton,GO:0043231//intracellular membrane-bounded organelle,GO:0043228//non-membrane-bounded organelle,GO:0043232//intracellular non-membrane-bounded organelle,GO:0005622//intracellular,GO:0005737//cytoplasm,GO:0031981//nuclear lumen,GO:0043229//intracellular organelle,GO:0005634//nucleus,GO:0043226//organelle,GO:0043233//organelle lumen,GO:0070013//intracellular organelle lumen…	GO:0032553//ribonucleotide binding,GO:1901265//nucleoside phosphate binding,GO:0017076//purine nucleotide binding,GO:0050115//myosin-light-chain-phosphatase activity,GO:0004721//phosphoprotein phosphatase activity,GO:0004672//protein kinase activity,GO:0016791//phosphatase activity,GO:0032549//ribonucleoside binding,GO:0001882//nucleoside binding,GO:0043168//anion binding,GO:0032550//purine ribon…	---
ASXL2	ENSSSCG00000008575	PeakStop	GO:0048518//positive regulation of biological process,GO:0009967//positive regulation of signal transduction,GO:0007275//multicellular organismal development,GO:0031214//biomineral tissue development,GO:0070169//positive regulation of biomineral tissue development,GO:0007154//cell communication,GO:0009893//positive regulation of metabolic process,GO:0045892//negative regulation of transcription, …	GO:0000785//chromatin,GO:0043231//intracellular membrane-bounded organelle,GO:0000790//nuclear chromatin,GO:0043228//non-membrane-bounded organelle,GO:0043232//intracellular non-membrane-bounded organelle,GO:0005622//intracellular,GO:0031981//nuclear lumen,GO:0043229//intracellular organelle,GO:0005634//nucleus,GO:0043226//organelle,GO:0043233//organelle lumen,GO:0070013//intracellular organelle …	GO:0003676//nucleic acid binding,GO:0005102//receptor binding,GO:0003677//DNA binding,GO:1901363//heterocyclic compound binding,GO:0042975//peroxisome proliferator activated receptor binding,GO:0005488//binding,GO:0005515//protein binding,GO:0097159//organic cyclic compound binding	---
CHMP6	ENSSSCG00000017140	PeakStop	GO:0033036//macromolecule localization,GO:0007059//chromosome segregation,GO:0046907//intracellular transport,GO:0008104//protein localization,GO:0000280//nuclear division,GO:0051641//cellular localization,GO:0032506//cytokinetic process,GO:0006996//organelle organization,GO:0051656//establishment of organelle localization,GO:0051640//organelle localization,GO:0007034//vacuolar transport,GO:00009…	GO:0043234//protein complex,GO:0043231//intracellular membrane-bounded organelle,GO:0044421//extracellular region part,GO:0043230//extracellular organelle,GO:0005622//intracellular,GO:0005737//cytoplasm,GO:0010008//endosome membrane,GO:0070062//extracellular vesicular exosome,GO:0000815//ESCRT III complex,GO:0043229//intracellular organelle,GO:0032991//macromolecular complex,GO:0043226//organelle…	GO:0047485//protein N-terminus binding,GO:0005488//binding,GO:0005515//protein binding	ssc04144//Endocytosis
PEAK1	ENSSSCG00000001869	PeakStop	GO:0006464//cellular protein modification process,GO:0032989//cellular component morphogenesis,GO:0006468//protein phosphorylation,GO:0006928//cellular component movement,GO:0051674//localization of cell,GO:0044267//cellular protein metabolic process,GO:0019538//protein metabolic process,GO:0043170//macromolecule metabolic process,GO:0000902//cell morphogenesis,GO:0048468//cell development,GO:004…	GO:0043231//intracellular membrane-bounded organelle,GO:0005622//intracellular,GO:0005737//cytoplasm,GO:0030054//cell junction,GO:0070161//anchoring junction,GO:0031981//nuclear lumen,GO:0005912//adherens junction,GO:0043229//intracellular organelle,GO:0030055//cell-substrate junction,GO:0005924//cell-substrate adherens junction,GO:0005634//nucleus,GO:0043226//organelle,GO:0043233//organelle lume…	GO:0032553//ribonucleotide binding,GO:1901265//nucleoside phosphate binding,GO:0017076//purine nucleotide binding,GO:0004672//protein kinase activity,GO:0032549//ribonucleoside binding,GO:0001882//nucleoside binding,GO:0043168//anion binding,GO:0032550//purine ribonucleoside binding,GO:0004715//non-membrane spanning protein tyrosine kinase activity,GO:0016772//transferase activity, transferring p…	---
CAR	ENSSSCG00000006353	PeakStop	GO:0048518//positive regulation of biological process,GO:0032870//cellular response to hormone stimulus,GO:0007154//cell communication,GO:0071310//cellular response to organic substance,GO:0009893//positive regulation of metabolic process,GO:0045892//negative regulation of transcription, DNA-dependent,GO:0010468//regulation of gene expression,GO:0071396//cellular response to lipid,GO:0031325//pos…	GO:0043231//intracellular membrane-bounded organelle,GO:0005622//intracellular,GO:0005737//cytoplasm,GO:0031981//nuclear lumen,GO:0043229//intracellular organelle,GO:0005634//nucleus,GO:0043226//organelle,GO:0043233//organelle lumen,GO:0070013//intracellular organelle lumen,GO:0044422//organelle part,GO:0005829//cytosol,GO:0044464//cell part,GO:0044444//cytoplasmic part,GO:0043227//membrane-bound…	GO:0060089//molecular transducer activity,GO:0000977//RNA polymerase II regulatory region sequence-specific DNA binding,GO:0003700//sequence-specific DNA binding transcription factor activity,GO:0044212//transcription regulatory region DNA binding,GO:0008270//zinc ion binding,GO:0003707//steroid hormone receptor activity,GO:0043169//cation binding,GO:0003676//nucleic acid binding,GO:0046872//meta…	---
DDX42	ENSSSCG00000017289	PeakStop	GO:0033036//macromolecule localization,GO:1901136//carbohydrate derivative catabolic process,GO:0009143//nucleoside triphosphate catabolic process,GO:1901575//organic substance catabolic process,GO:0009144//purine nucleoside triphosphate metabolic process,GO:0042454//ribonucleoside catabolic process,GO:0055086//nucleobase-containing small molecule metabolic process,GO:0008104//protein localizatio…	GO:0043231//intracellular membrane-bounded organelle,GO:0005622//intracellular,GO:0005737//cytoplasm,GO:0031981//nuclear lumen,GO:0043229//intracellular organelle,GO:0005634//nucleus,GO:0043226//organelle,GO:0043233//organelle lumen,GO:0070013//intracellular organelle lumen,GO:0044422//organelle part,GO:0044464//cell part,GO:0043227//membrane-bounded organelle,GO:0005623//cell,GO:0016020//membran…	GO:0032553//ribonucleotide binding,GO:1901265//nucleoside phosphate binding,GO:0004386//helicase activity,GO:0017076//purine nucleotide binding,GO:0032549//ribonucleoside binding,GO:0016887//ATPase activity,GO:0001882//nucleoside binding,GO:0043168//anion binding,GO:0017111//nucleoside-triphosphatase activity,GO:0032550//purine ribonucleoside binding,GO:0003676//nucleic acid binding,GO:0042623//A…	---
KCTD10	ENSSSCG00000009934	PeakStop	GO:0006461//protein complex assembly,GO:0044085//cellular component biogenesis,GO:0022607//cellular component assembly,GO:0065003//macromolecular complex assembly,GO:0016043//cellular component organization,GO:0070271//protein complex biogenesis,GO:0043933//macromolecular complex subunit organization,GO:0071840//cellular component organization or biogenesis,GO:0051260//protein homooligomerization…	GO:0043234//protein complex,GO:0043231//intracellular membrane-bounded organelle,GO:0005622//intracellular,GO:0005737//cytoplasm,GO:0044463//cell projection part,GO:0031981//nuclear lumen,GO:0031514//motile cilium,GO:0043229//intracellular organelle,GO:0032991//macromolecular complex,GO:0031513//nonmotile primary cilium,GO:0005634//nucleus,GO:0043226//organelle,GO:0043233//organelle lumen,GO:0070…	GO:0005488//binding,GO:0005515//protein binding	---
ENSSSCG00000012732	ENSSSCG00000012732	PeakStop	GO:0010468//regulation of gene expression,GO:0034641//cellular nitrogen compound metabolic process,GO:1901576//organic substance biosynthetic process,GO:1901362//organic cyclic compound biosynthetic process,GO:0080090//regulation of primary metabolic process,GO:0009889//regulation of biosynthetic process,GO:0043170//macromolecule metabolic process,GO:0009059//macromolecule biosynthetic process,GO…	GO:0043231//intracellular membrane-bounded organelle,GO:0005622//intracellular,GO:0043229//intracellular organelle,GO:0005634//nucleus,GO:0043226//organelle,GO:0044464//cell part,GO:0043227//membrane-bounded organelle,GO:0005623//cell,GO:0044424//intracellular part	GO:0003700//sequence-specific DNA binding transcription factor activity,GO:0003676//nucleic acid binding,GO:0003677//DNA binding,GO:1901363//heterocyclic compound binding,GO:0005488//binding,GO:0001071//nucleic acid binding transcription factor activity,GO:0097159//organic cyclic compound binding,GO:0043565//sequence-specific DNA binding	---
ENSSSCG00000027396	ENSSSCG00000027396	PeakStop	GO:0010468//regulation of gene expression,GO:0034641//cellular nitrogen compound metabolic process,GO:1901576//organic substance biosynthetic process,GO:1901362//organic cyclic compound biosynthetic process,GO:0080090//regulation of primary metabolic process,GO:0009889//regulation of biosynthetic process,GO:0043170//macromolecule metabolic process,GO:0009059//macromolecule biosynthetic process,GO…	GO:0043231//intracellular membrane-bounded organelle,GO:0005622//intracellular,GO:0043229//intracellular organelle,GO:0005634//nucleus,GO:0043226//organelle,GO:0044464//cell part,GO:0043227//membrane-bounded organelle,GO:0005623//cell,GO:0044424//intracellular part	GO:0003700//sequence-specific DNA binding transcription factor activity,GO:0003676//nucleic acid binding,GO:0003677//DNA binding,GO:1901363//heterocyclic compound binding,GO:0005488//binding,GO:0001071//nucleic acid binding transcription factor activity,GO:0097159//organic cyclic compound binding,GO:0043565//sequence-specific DNA binding	ssc04380//Osteoclast differentiation
MRTO4	ENSSSCG00000003490	PeakStop	GO:0044085//cellular component biogenesis,GO:0042254//ribosome biogenesis,GO:0022613//ribonucleoprotein complex biogenesis,GO:0071840//cellular component organization or biogenesis	GO:0043231//intracellular membrane-bounded organelle,GO:0043228//non-membrane-bounded organelle,GO:0043232//intracellular non-membrane-bounded organelle,GO:0005622//intracellular,GO:0005737//cytoplasm,GO:0005840//ribosome,GO:0031981//nuclear lumen,GO:0043229//intracellular organelle,GO:0032991//macromolecular complex,GO:0005634//nucleus,GO:0043226//organelle,GO:0043233//organelle lumen,GO:0070013…	---	---
CYHR1	ENSSSCG00000027076	PeakStop	---	GO:0043231//intracellular membrane-bounded organelle,GO:0005622//intracellular,GO:0005737//cytoplasm,GO:0031981//nuclear lumen,GO:0043229//intracellular organelle,GO:0005634//nucleus,GO:0043226//organelle,GO:0043233//organelle lumen,GO:0070013//intracellular organelle lumen,GO:0031967//organelle envelope,GO:0044422//organelle part,GO:0044464//cell part,GO:0043227//membrane-bounded organelle,GO:00…	GO:0008270//zinc ion binding,GO:0043169//cation binding,GO:0046872//metal ion binding,GO:0046914//transition metal ion binding,GO:0043167//ion binding,GO:0005488//binding,GO:0005515//protein binding	---
LUC7L	ENSSSCG00000007979	PeakStop	GO:0007275//multicellular organismal development,GO:0034622//cellular macromolecular complex assembly,GO:0000375//RNA splicing, via transesterification reactions,GO:0006376//mRNA splice site selection,GO:0034641//cellular nitrogen compound metabolic process,GO:0045843//negative regulation of striated muscle tissue development,GO:0071826//ribonucleoprotein complex subunit organization,GO:0044085//…	GO:0043231//intracellular membrane-bounded organelle,GO:0005685//U1 snRNP,GO:0005622//intracellular,GO:0043229//intracellular organelle,GO:0032991//macromolecular complex,GO:0005634//nucleus,GO:0043226//organelle,GO:0044422//organelle part,GO:0030532//small nuclear ribonucleoprotein complex,GO:0044464//cell part,GO:0043227//membrane-bounded organelle,GO:0030529//ribonucleoprotein complex,GO:00056…	GO:0003729//mRNA binding,GO:0019904//protein domain specific binding,GO:0003676//nucleic acid binding,GO:0042802//identical protein binding,GO:0050733//RS domain binding,GO:1901363//heterocyclic compound binding,GO:0003723//RNA binding,GO:0005488//binding,GO:0005515//protein binding,GO:0097159//organic cyclic compound binding	---
IKBKG	ENSSSCG00000012825	PeakStop	GO:0032270//positive regulation of cellular protein metabolic process,GO:0048518//positive regulation of biological process,GO:0009967//positive regulation of signal transduction,GO:0051347//positive regulation of transferase activity,GO:0051338//regulation of transferase activity,GO:0001782//B cell homeostasis,GO:0007154//cell communication,GO:0051246//regulation of protein metabolic process,GO:…	GO:0043234//protein complex,GO:0005856//cytoskeleton,GO:0043231//intracellular membrane-bounded organelle,GO:0043228//non-membrane-bounded organelle,GO:0043232//intracellular non-membrane-bounded organelle,GO:0005622//intracellular,GO:0005737//cytoplasm,GO:0043229//intracellular organelle,GO:0072686//mitotic spindle,GO:0032991//macromolecular complex,GO:0044430//cytoskeletal part,GO:0005634//nucl…	GO:0032182//small conjugating protein binding,GO:0060089//molecular transducer activity,GO:0019899//enzyme binding,GO:0003700//sequence-specific DNA binding transcription factor activity,GO:0042803//protein homodimerization activity,GO:0004672//protein kinase activity,GO:0019904//protein domain specific binding,GO:0004704//NF-kappaB-inducing kinase activity,GO:0046982//protein heterodimerization …	ssc04010//MAPK signaling pathway,ssc04014//Ras signaling pathway,ssc04062//Chemokine signaling pathway,ssc04064//NF-kappa B signaling pathway,ssc04151//PI3K-Akt signaling pathway,ssc04210//Apoptosis,ssc04380//Osteoclast differentiation,ssc04620//Toll-like receptor signaling pathway,ssc04621//NOD-like receptor signaling pathway,ssc04622//RIG-I-like receptor signaling pathway,ssc04623//Cytosolic DN…
ZNF281	ENSSSCG00000010911	PeakStop	GO:0048518//positive regulation of biological process,GO:0007275//multicellular organismal development,GO:0009893//positive regulation of metabolic process,GO:0045892//negative regulation of transcription, DNA-dependent,GO:0010468//regulation of gene expression,GO:0031325//positive regulation of cellular metabolic process,GO:0034641//cellular nitrogen compound metabolic process,GO:1901576//organi…	GO:0043231//intracellular membrane-bounded organelle,GO:0005622//intracellular,GO:0031981//nuclear lumen,GO:0043229//intracellular organelle,GO:0005634//nucleus,GO:0043226//organelle,GO:0043233//organelle lumen,GO:0070013//intracellular organelle lumen,GO:0044422//organelle part,GO:0044464//cell part,GO:0043227//membrane-bounded organelle,GO:0005623//cell,GO:0044424//intracellular part,GO:0044446…	GO:0001047//core promoter binding,GO:0000977//RNA polymerase II regulatory region sequence-specific DNA binding,GO:0003700//sequence-specific DNA binding transcription factor activity,GO:0044212//transcription regulatory region DNA binding,GO:0003714//transcription corepressor activity,GO:0043169//cation binding,GO:0003676//nucleic acid binding,GO:0046872//metal ion binding,GO:0000988//protein bi…	---
MED11	ENSSSCG00000017919	PeakStop	GO:0010468//regulation of gene expression,GO:0034641//cellular nitrogen compound metabolic process,GO:1901576//organic substance biosynthetic process,GO:1901362//organic cyclic compound biosynthetic process,GO:0080090//regulation of primary metabolic process,GO:0009889//regulation of biosynthetic process,GO:0006366//transcription from RNA polymerase II promoter,GO:0043170//macromolecule metabolic…	GO:0043234//protein complex,GO:0043231//intracellular membrane-bounded organelle,GO:0005622//intracellular,GO:0031981//nuclear lumen,GO:0043229//intracellular organelle,GO:0032991//macromolecular complex,GO:0005634//nucleus,GO:0043226//organelle,GO:0044451//nucleoplasm part,GO:0043233//organelle lumen,GO:0016592//mediator complex,GO:0070013//intracellular organelle lumen,GO:0044422//organelle par…	GO:0001104//RNA polymerase II transcription cofactor activity,GO:0000988//protein binding transcription factor activity,GO:0000989//transcription factor binding transcription factor activity,GO:0003712//transcription cofactor activity,GO:0001076//RNA polymerase II transcription factor binding transcription factor activity,GO:0005488//binding,GO:0005515//protein binding	---
NSD1	ENSSSCG00000014044	PeakStop	GO:0031056//regulation of histone modification,GO:0033135//regulation of peptidyl-serine phosphorylation,GO:0048518//positive regulation of biological process,GO:0051246//regulation of protein metabolic process,GO:0009893//positive regulation of metabolic process,GO:0051128//regulation of cellular component organization,GO:0010468//regulation of gene expression,GO:0031325//positive regulation of …	GO:0043231//intracellular membrane-bounded organelle,GO:0043228//non-membrane-bounded organelle,GO:0043232//intracellular non-membrane-bounded organelle,GO:0005622//intracellular,GO:0031981//nuclear lumen,GO:0043229//intracellular organelle,GO:0005634//nucleus,GO:0043226//organelle,GO:0043233//organelle lumen,GO:0070013//intracellular organelle lumen,GO:0005730//nucleolus,GO:0044422//organelle pa…	GO:0001047//core promoter binding,GO:0018024//histone-lysine N-methyltransferase activity,GO:0008757//S-adenosylmethionine-dependent methyltransferase activity,GO:0008170//N-methyltransferase activity,GO:0000977//RNA polymerase II regulatory region sequence-specific DNA binding,GO:0044212//transcription regulatory region DNA binding,GO:0001046//core promoter sequence-specific DNA binding,GO:00082…	ssc00310//Lysine degradation
DGKZ	ENSSSCG00000013259	PeakStop	GO:0000082//G1/S transition of mitotic cell cycle,GO:0031570//DNA integrity checkpoint,GO:0007154//cell communication,GO:0065009//regulation of molecular function,GO:0044710//single-organism metabolic process,GO:0031575//mitotic cell cycle G1/S transition checkpoint,GO:0007166//cell surface receptor signaling pathway,GO:0051726//regulation of cell cycle,GO:0010646//regulation of cell communicatio…	GO:0043231//intracellular membrane-bounded organelle,GO:0005622//intracellular,GO:0030027//lamellipodium,GO:0031252//cell leading edge,GO:0031981//nuclear lumen,GO:0043229//intracellular organelle,GO:0005634//nucleus,GO:0043226//organelle,GO:0043233//organelle lumen,GO:0070013//intracellular organelle lumen,GO:0044422//organelle part,GO:0044464//cell part,GO:0042995//cell projection,GO:0043227//m…	GO:0032553//ribonucleotide binding,GO:1901265//nucleoside phosphate binding,GO:0017076//purine nucleotide binding,GO:0004857//enzyme inhibitor activity,GO:0004143//diacylglycerol kinase activity,GO:0030234//enzyme regulator activity,GO:0001727//lipid kinase activity,GO:0032549//ribonucleoside binding,GO:0001882//nucleoside binding,GO:0043168//anion binding,GO:0008022//protein C-terminus binding,G…	ssc00561//Glycerolipid metabolism,ssc00564//Glycerophospholipid metabolism,ssc04070//Phosphatidylinositol signaling system,ssc05231//Choline metabolism in cancer
CREBBP	ENSSSCG00000007951	PeakStop	GO:0048518//positive regulation of biological process,GO:0009893//positive regulation of metabolic process,GO:0045892//negative regulation of transcription, DNA-dependent,GO:0018394//peptidyl-lysine acetylation,GO:0010468//regulation of gene expression,GO:0031325//positive regulation of cellular metabolic process,GO:0031365//N-terminal protein amino acid modification,GO:0006464//cellular protein …	GO:0000785//chromatin,GO:0043234//protein complex,GO:0043231//intracellular membrane-bounded organelle,GO:0000790//nuclear chromatin,GO:0043228//non-membrane-bounded organelle,GO:0043232//intracellular non-membrane-bounded organelle,GO:0005622//intracellular,GO:0005737//cytoplasm,GO:0016604//nuclear body,GO:0000776//kinetochore,GO:0031981//nuclear lumen,GO:0000940//condensed chromosome outer kine…	GO:0016407//acetyltransferase activity,GO:0001085//RNA polymerase II transcription factor binding,GO:0008080//N-acetyltransferase activity,GO:0000977//RNA polymerase II regulatory region sequence-specific DNA binding,GO:0003700//sequence-specific DNA binding transcription factor activity,GO:0044212//transcription regulatory region DNA binding,GO:0004402//histone acetyltransferase activity,GO:0001…	---
LARP1	ENSSSCG00000017069	PeakStop	GO:0009605//response to external stimulus,GO:0010608//posttranscriptional regulation of gene expression,GO:0032270//positive regulation of cellular protein metabolic process,GO:0048518//positive regulation of biological process,GO:0031929//TOR signaling cascade,GO:0007154//cell communication,GO:0031668//cellular response to extracellular stimulus,GO:0051246//regulation of protein metabolic proces…	GO:0043234//protein complex,GO:0043231//intracellular membrane-bounded organelle,GO:0031931//TORC1 complex,GO:0005622//intracellular,GO:0005737//cytoplasm,GO:0031981//nuclear lumen,GO:0043229//intracellular organelle,GO:0032991//macromolecular complex,GO:0005634//nucleus,GO:0043226//organelle,GO:0043233//organelle lumen,GO:0070013//intracellular organelle lumen,GO:0044422//organelle part,GO:00444…	GO:0045182//translation regulator activity,GO:0000339//RNA cap binding,GO:0031369//translation initiation factor binding,GO:0003729//mRNA binding,GO:0048027//mRNA 5'-UTR binding,GO:0008494//translation activator activity,GO:0003730//mRNA 3'-UTR binding,GO:0008190//eukaryotic initiation factor 4E binding,GO:0090079//translation regulator activity, nucleic acid binding,GO:0003676//nucleic acid bind…	---
SIX2	ENSSSCG00000008446	PeakStop	GO:0072073//kidney epithelium development,GO:0033036//macromolecule localization,GO:0006913//nucleocytoplasmic transport,GO:0048518//positive regulation of biological process,GO:0035239//tube morphogenesis,GO:0007275//multicellular organismal development,GO:2000027//regulation of organ morphogenesis,GO:0009952//anterior/posterior pattern specification,GO:0009893//positive regulation of metabolic …	GO:0043231//intracellular membrane-bounded organelle,GO:0005622//intracellular,GO:0005737//cytoplasm,GO:0031981//nuclear lumen,GO:0043229//intracellular organelle,GO:0005634//nucleus,GO:0043226//organelle,GO:0043233//organelle lumen,GO:0005886//plasma membrane,GO:0070013//intracellular organelle lumen,GO:0031967//organelle envelope,GO:0044422//organelle part,GO:0044464//cell part,GO:0043227//memb…	GO:0000977//RNA polymerase II regulatory region sequence-specific DNA binding,GO:0003700//sequence-specific DNA binding transcription factor activity,GO:0044212//transcription regulatory region DNA binding,GO:0003676//nucleic acid binding,GO:0000978//RNA polymerase II core promoter proximal region sequence-specific DNA binding,GO:0032403//protein complex binding,GO:0000987//core promoter proximal…	---
TFE3	ENSSSCG00000012287	PeakStop	GO:0048518//positive regulation of biological process,GO:0007275//multicellular organismal development,GO:0009893//positive regulation of metabolic process,GO:0010468//regulation of gene expression,GO:0031325//positive regulation of cellular metabolic process,GO:0034641//cellular nitrogen compound metabolic process,GO:1901576//organic substance biosynthetic process,GO:0045785//positive regulation…	GO:0043231//intracellular membrane-bounded organelle,GO:0005622//intracellular,GO:0005737//cytoplasm,GO:0031981//nuclear lumen,GO:0043229//intracellular organelle,GO:0005634//nucleus,GO:0043226//organelle,GO:0043233//organelle lumen,GO:0070013//intracellular organelle lumen,GO:0044422//organelle part,GO:0044464//cell part,GO:0043227//membrane-bounded organelle,GO:0005623//cell,GO:0044424//intrace…	GO:0000977//RNA polymerase II regulatory region sequence-specific DNA binding,GO:0003700//sequence-specific DNA binding transcription factor activity,GO:0044212//transcription regulatory region DNA binding,GO:0003676//nucleic acid binding,GO:0046983//protein dimerization activity,GO:0000978//RNA polymerase II core promoter proximal region sequence-specific DNA binding,GO:0000987//core promoter pr…	ssc05202//Transcriptional misregulation in cancer
LMO2	ENSSSCG00000013307	PeakStop	GO:0048518//positive regulation of biological process,GO:0007275//multicellular organismal development,GO:0032870//cellular response to hormone stimulus,GO:0071310//cellular response to organic substance,GO:0009893//positive regulation of metabolic process,GO:0010468//regulation of gene expression,GO:0031325//positive regulation of cellular metabolic process,GO:0034641//cellular nitrogen compound…	GO:0043234//protein complex,GO:0043231//intracellular membrane-bounded organelle,GO:0005622//intracellular,GO:0031981//nuclear lumen,GO:0043229//intracellular organelle,GO:0032991//macromolecular complex,GO:0005634//nucleus,GO:0005667//transcription factor complex,GO:0043226//organelle,GO:0044451//nucleoplasm part,GO:0043233//organelle lumen,GO:0070013//intracellular organelle lumen,GO:0044422//o…	GO:0001085//RNA polymerase II transcription factor binding,GO:0048037//cofactor binding,GO:0000977//RNA polymerase II regulatory region sequence-specific DNA binding,GO:0003700//sequence-specific DNA binding transcription factor activity,GO:0044212//transcription regulatory region DNA binding,GO:0008270//zinc ion binding,GO:0070888//E-box binding,GO:0033613//activating transcription factor bindin…	ssc05202//Transcriptional misregulation in cancer
C19orf47	ENSSSCG00000027016	PeakStop	---	GO:0043231//intracellular membrane-bounded organelle,GO:0005622//intracellular,GO:0031981//nuclear lumen,GO:0043229//intracellular organelle,GO:0005634//nucleus,GO:0043226//organelle,GO:0043233//organelle lumen,GO:0070013//intracellular organelle lumen,GO:0044422//organelle part,GO:0044464//cell part,GO:0043227//membrane-bounded organelle,GO:0005623//cell,GO:0044424//intracellular part,GO:0044446…	GO:0005488//binding,GO:0005515//protein binding	---
WIPI2	ENSSSCG00000007580	PeakStop	GO:0009605//response to external stimulus,GO:0007154//cell communication,GO:0031668//cellular response to extracellular stimulus,GO:0007033//vacuole organization,GO:0006996//organelle organization,GO:0044085//cellular component biogenesis,GO:0031669//cellular response to nutrient levels,GO:0006950//response to stress,GO:0022607//cellular component assembly,GO:0008152//metabolic process,GO:0009991…	GO:0043234//protein complex,GO:0043231//intracellular membrane-bounded organelle,GO:0005622//intracellular,GO:0005737//cytoplasm,GO:0034045//pre-autophagosomal structure membrane,GO:0031981//nuclear lumen,GO:0043229//intracellular organelle,GO:0032991//macromolecular complex,GO:0005634//nucleus,GO:0043226//organelle,GO:0043233//organelle lumen,GO:0070013//intracellular organelle lumen,GO:0005776/…	GO:0080025//phosphatidylinositol-3,5-bisphosphate binding,GO:0005543//phospholipid binding,GO:0043168//anion binding,GO:0035091//phosphatidylinositol binding,GO:0008289//lipid binding,GO:0032266//phosphatidylinositol-3-phosphate binding,GO:0043167//ion binding,GO:0005488//binding,GO:0005515//protein binding	---
MEGF8	ENSSSCG00000003021	PeakStop	GO:0009605//response to external stimulus,GO:0031344//regulation of cell projection organization,GO:0048518//positive regulation of biological process,GO:0060284//regulation of cell development,GO:0035239//tube morphogenesis,GO:0007275//multicellular organismal development,GO:0007154//cell communication,GO:0051128//regulation of cellular component organization,GO:0048588//developmental cell growt…	GO:0043231//intracellular membrane-bounded organelle,GO:0044421//extracellular region part,GO:0043230//extracellular organelle,GO:0005622//intracellular,GO:0070062//extracellular vesicular exosome,GO:0043229//intracellular organelle,GO:0005634//nucleus,GO:0043226//organelle,GO:0005576//extracellular region,GO:0031988//membrane-bounded vesicle,GO:0044464//cell part,GO:0043227//membrane-bounded org…	GO:0043169//cation binding,GO:0046872//metal ion binding,GO:0005509//calcium ion binding,GO:0043167//ion binding,GO:0005488//binding,GO:0005515//protein binding,GO:0004872//receptor activity	---
BCAR1	ENSSSCG00000028878	PeakStop	GO:0009605//response to external stimulus,GO:0048518//positive regulation of biological process,GO:0010594//regulation of endothelial cell migration,GO:0050851//antigen receptor-mediated signaling pathway,GO:0007154//cell communication,GO:0071310//cellular response to organic substance,GO:2000147//positive regulation of cell motility,GO:0007229//integrin-mediated signaling pathway,GO:0006928//cel…	GO:0015629//actin cytoskeleton,GO:0001726//ruffle,GO:0005856//cytoskeleton,GO:0043231//intracellular membrane-bounded organelle,GO:0043228//non-membrane-bounded organelle,GO:0043232//intracellular non-membrane-bounded organelle,GO:0005622//intracellular,GO:0005737//cytoplasm,GO:0030027//lamellipodium,GO:0031252//cell leading edge,GO:0031981//nuclear lumen,GO:0043229//intracellular organelle,GO:00…	GO:0060089//molecular transducer activity,GO:0019901//protein kinase binding,GO:0019899//enzyme binding,GO:0019900//kinase binding,GO:0004871//signal transducer activity,GO:0005488//binding,GO:0005515//protein binding	ssc04015//Rap1 signaling pathway,ssc04062//Chemokine signaling pathway,ssc04510//Focal adhesion,ssc04670//Leukocyte transendothelial migration,ssc04810//Regulation of actin cytoskeleton,ssc05100//Bacterial invasion of epithelial cells
GALNT2	ENSSSCG00000010185	PeakStop	GO:0006464//cellular protein modification process,GO:1901576//organic substance biosynthetic process,GO:0070085//glycosylation,GO:0018209//peptidyl-serine modification,GO:0009100//glycoprotein metabolic process,GO:0009101//glycoprotein biosynthetic process,GO:0044267//cellular protein metabolic process,GO:0019538//protein metabolic process,GO:0043170//macromolecule metabolic process,GO:0018210//p…	GO:0043231//intracellular membrane-bounded organelle,GO:0044421//extracellular region part,GO:0043230//extracellular organelle,GO:0005622//intracellular,GO:0005737//cytoplasm,GO:0070062//extracellular vesicular exosome,GO:0043229//intracellular organelle,GO:0043226//organelle,GO:0005576//extracellular region,GO:0031988//membrane-bounded vesicle,GO:0044422//organelle part,GO:0044431//Golgi apparat…	GO:0008194//UDP-glycosyltransferase activity,GO:0004653//polypeptide N-acetylgalactosaminyltransferase activity,GO:0016758//transferase activity, transferring hexosyl groups,GO:0043169//cation binding,GO:0008376//acetylgalactosaminyltransferase activity,GO:0030145//manganese ion binding,GO:0046872//metal ion binding,GO:0016740//transferase activity,GO:0030246//carbohydrate binding,GO:0046914//tra…	ssc00512//Mucin type O-Glycan biosynthesis
WDR4	ENSSSCG00000023078	PeakStop	GO:0034641//cellular nitrogen compound metabolic process,GO:0008033//tRNA processing,GO:0043170//macromolecule metabolic process,GO:0009452//7-methylguanosine RNA capping,GO:0043414//macromolecule methylation,GO:0006139//nucleobase-containing compound metabolic process,GO:0034470//ncRNA processing,GO:0006725//cellular aromatic compound metabolic process,GO:0071704//organic substance metabolic pro…	GO:0043231//intracellular membrane-bounded organelle,GO:0005622//intracellular,GO:0005737//cytoplasm,GO:0031981//nuclear lumen,GO:0043229//intracellular organelle,GO:0005634//nucleus,GO:0043226//organelle,GO:0043233//organelle lumen,GO:0070013//intracellular organelle lumen,GO:0044422//organelle part,GO:0044464//cell part,GO:0043227//membrane-bounded organelle,GO:0005623//cell,GO:0044424//intrace…	GO:0008757//S-adenosylmethionine-dependent methyltransferase activity,GO:0016423//tRNA (guanine) methyltransferase activity,GO:0008176//tRNA (guanine-N7-)-methyltransferase activity,GO:0008168//methyltransferase activity,GO:0016741//transferase activity, transferring one-carbon groups,GO:0016740//transferase activity,GO:0008175//tRNA methyltransferase activity,GO:0008173//RNA methyltransferase ac…	---
FAM129B	ENSSSCG00000005614	PeakStop	GO:0042981//regulation of apoptotic process,GO:0012501//programmed cell death,GO:0048519//negative regulation of biological process,GO:0048523//negative regulation of cellular process,GO:0008219//cell death,GO:0043066//negative regulation of apoptotic process,GO:0010941//regulation of cell death,GO:0050794//regulation of cellular process,GO:0044699//single-organism process,GO:0006915//apoptotic p…	GO:0015629//actin cytoskeleton,GO:0005856//cytoskeleton,GO:0043231//intracellular membrane-bounded organelle,GO:0044421//extracellular region part,GO:0043230//extracellular organelle,GO:0043228//non-membrane-bounded organelle,GO:0043232//intracellular non-membrane-bounded organelle,GO:0005622//intracellular,GO:0005737//cytoplasm,GO:0030054//cell junction,GO:0070161//anchoring junction,GO:0070062/…	---	---
RUNX1T1	ENSSSCG00000006115	PeakStop	GO:0051101//regulation of DNA binding,GO:0010468//regulation of gene expression,GO:0065009//regulation of molecular function,GO:0034641//cellular nitrogen compound metabolic process,GO:1901576//organic substance biosynthetic process,GO:1901362//organic cyclic compound biosynthetic process,GO:0080090//regulation of primary metabolic process,GO:0009889//regulation of biosynthetic process,GO:0043170…	GO:0043231//intracellular membrane-bounded organelle,GO:0005622//intracellular,GO:0043229//intracellular organelle,GO:0005634//nucleus,GO:0043226//organelle,GO:0044464//cell part,GO:0043227//membrane-bounded organelle,GO:0005623//cell,GO:0044424//intracellular part	GO:0003700//sequence-specific DNA binding transcription factor activity,GO:0042803//protein homodimerization activity,GO:0043169//cation binding,GO:0003676//nucleic acid binding,GO:0046983//protein dimerization activity,GO:0046872//metal ion binding,GO:0042802//identical protein binding,GO:0003677//DNA binding,GO:1901363//heterocyclic compound binding,GO:0043167//ion binding,GO:0005488//binding,G…	ssc05200//Pathways in cancer,ssc05202//Transcriptional misregulation in cancer,ssc05221//Acute myeloid leukemia
TCEB3	ENSSSCG00000025440	PeakStop	GO:0010468//regulation of gene expression,GO:0034641//cellular nitrogen compound metabolic process,GO:1901576//organic substance biosynthetic process,GO:1901362//organic cyclic compound biosynthetic process,GO:0080090//regulation of primary metabolic process,GO:0009889//regulation of biosynthetic process,GO:0043170//macromolecule metabolic process,GO:0009059//macromolecule biosynthetic process,GO…	GO:0043231//intracellular membrane-bounded organelle,GO:0044421//extracellular region part,GO:0005622//intracellular,GO:0005737//cytoplasm,GO:0043229//intracellular organelle,GO:0005615//extracellular space,GO:0005634//nucleus,GO:0043226//organelle,GO:0005576//extracellular region,GO:0044464//cell part,GO:0043227//membrane-bounded organelle,GO:0031224//intrinsic to membrane,GO:0044425//membrane p…	GO:0003676//nucleic acid binding,GO:0003677//DNA binding,GO:1901363//heterocyclic compound binding,GO:0005488//binding,GO:0005515//protein binding,GO:0097159//organic cyclic compound binding	---
RRS1	ENSSSCG00000006214	PeakStop	GO:0007275//multicellular organismal development,GO:0007059//chromosome segregation,GO:0000280//nuclear division,GO:0051641//cellular localization,GO:0030097//hemopoiesis,GO:0006996//organelle organization,GO:0051656//establishment of organelle localization,GO:0044085//cellular component biogenesis,GO:0048731//system development,GO:0051640//organelle localization,GO:0042254//ribosome biogenesis,G…	GO:0043231//intracellular membrane-bounded organelle,GO:0043228//non-membrane-bounded organelle,GO:0043232//intracellular non-membrane-bounded organelle,GO:0005622//intracellular,GO:0005737//cytoplasm,GO:0031981//nuclear lumen,GO:0000794//condensed nuclear chromosome,GO:0043229//intracellular organelle,GO:0005634//nucleus,GO:0043226//organelle,GO:0043233//organelle lumen,GO:0070013//intracellular…	GO:0005488//binding,GO:0005515//protein binding	---
ATF5	ENSSSCG00000003201	PeakStop	GO:0048518//positive regulation of biological process,GO:0042981//regulation of apoptotic process,GO:0007275//multicellular organismal development,GO:0009893//positive regulation of metabolic process,GO:0010468//regulation of gene expression,GO:0031325//positive regulation of cellular metabolic process,GO:0034641//cellular nitrogen compound metabolic process,GO:1901576//organic substance biosynth…	GO:0043234//protein complex,GO:0043231//intracellular membrane-bounded organelle,GO:0005622//intracellular,GO:0005737//cytoplasm,GO:0031981//nuclear lumen,GO:0043229//intracellular organelle,GO:0032991//macromolecular complex,GO:0005634//nucleus,GO:0005667//transcription factor complex,GO:0043226//organelle,GO:0044451//nucleoplasm part,GO:0043233//organelle lumen,GO:0070013//intracellular organel…	GO:0000977//RNA polymerase II regulatory region sequence-specific DNA binding,GO:0003700//sequence-specific DNA binding transcription factor activity,GO:0044212//transcription regulatory region DNA binding,GO:0003676//nucleic acid binding,GO:0003677//DNA binding,GO:1901363//heterocyclic compound binding,GO:0001067//regulatory region nucleic acid binding,GO:0000976//transcription regulatory region…	---
NET1	ENSSSCG00000023105	PeakStop	GO:1901136//carbohydrate derivative catabolic process,GO:0048518//positive regulation of biological process,GO:0009143//nucleoside triphosphate catabolic process,GO:0060284//regulation of cell development,GO:0042981//regulation of apoptotic process,GO:1901575//organic substance catabolic process,GO:0009144//purine nucleoside triphosphate metabolic process,GO:0007154//cell communication,GO:0009118…	GO:0043231//intracellular membrane-bounded organelle,GO:0005622//intracellular,GO:0043229//intracellular organelle,GO:0005634//nucleus,GO:0043226//organelle,GO:0005886//plasma membrane,GO:0044464//cell part,GO:0043227//membrane-bounded organelle,GO:0005623//cell,GO:0016020//membrane,GO:0044424//intracellular part,GO:0071944//cell periphery	GO:0032553//ribonucleotide binding,GO:1901265//nucleoside phosphate binding,GO:0017076//purine nucleotide binding,GO:0005083//small GTPase regulator activity,GO:0005085//guanyl-nucleotide exchange factor activity,GO:0031267//small GTPase binding,GO:0017049//GTP-Rho binding,GO:0019899//enzyme binding,GO:0060589//nucleoside-triphosphatase regulator activity,GO:0030234//enzyme regulator activity,GO:…	---
MEX3D	ENSSSCG00000021750	PeakStop	---	GO:0043231//intracellular membrane-bounded organelle,GO:0005622//intracellular,GO:0005737//cytoplasm,GO:0043229//intracellular organelle,GO:0005634//nucleus,GO:0043226//organelle,GO:0044464//cell part,GO:0044444//cytoplasmic part,GO:0043227//membrane-bounded organelle,GO:0005623//cell,GO:0048471//perinuclear region of cytoplasm,GO:0044424//intracellular part	GO:0008270//zinc ion binding,GO:0017091//AU-rich element binding,GO:0043169//cation binding,GO:0003676//nucleic acid binding,GO:0046872//metal ion binding,GO:0046914//transition metal ion binding,GO:1901363//heterocyclic compound binding,GO:0043167//ion binding,GO:0003723//RNA binding,GO:0005488//binding,GO:0005515//protein binding,GO:0097159//organic cyclic compound binding	---
SIN3A	ENSSSCG00000001880	PeakStop	GO:0033036//macromolecule localization,GO:0031056//regulation of histone modification,GO:0045089//positive regulation of innate immune response,GO:0042593//glucose homeostasis,GO:0048518//positive regulation of biological process,GO:0042981//regulation of apoptotic process,GO:0031347//regulation of defense response,GO:0009743//response to carbohydrate stimulus,GO:0007275//multicellular organismal…	GO:0000785//chromatin,GO:0043234//protein complex,GO:0043231//intracellular membrane-bounded organelle,GO:0044421//extracellular region part,GO:0070822//Sin3-type complex,GO:0000790//nuclear chromatin,GO:0043228//non-membrane-bounded organelle,GO:0043232//intracellular non-membrane-bounded organelle,GO:0005622//intracellular,GO:0005737//cytoplasm,GO:0000118//histone deacetylase complex,GO:0000776…	GO:0001085//RNA polymerase II transcription factor binding,GO:0003700//sequence-specific DNA binding transcription factor activity,GO:0044212//transcription regulatory region DNA binding,GO:0070491//repressing transcription factor binding,GO:0001191//RNA polymerase II transcription factor binding transcription factor activity involved in negative regulation of transcription,GO:0003714//transcript…	ssc04919//Thyroid hormone signaling pathway,ssc05016//Huntingtons disease,ssc05202//Transcriptional misregulation in cancer
BMP4	ENSSSCG00000005045	PeakStop	GO:0061150//renal system segmentation,GO:0051149//positive regulation of muscle cell differentiation,GO:0007184//SMAD protein import into nucleus,GO:0045682//regulation of epidermis development,GO:0072310//glomerular epithelial cell development,GO:0035116//embryonic hindlimb morphogenesis,GO:1901863//positive regulation of muscle tissue development,GO:0070232//regulation of T cell apoptotic proce…	GO:0044421//extracellular region part,GO:0005615//extracellular space,GO:0005576//extracellular region	GO:0033612//receptor serine/threonine kinase binding,GO:0060089//molecular transducer activity,GO:0070700//BMP receptor binding,GO:0004672//protein kinase activity,GO:0043168//anion binding,GO:0004707//MAP kinase activity,GO:0004702//receptor signaling protein serine/threonine kinase activity,GO:0016772//transferase activity, transferring phosphorus-containing groups,GO:0005057//receptor signalin…	ssc04340//Hedgehog signaling pathway,ssc04350//TGF-beta signaling pathway,ssc04390//Hippo signaling pathway,ssc04550//Signaling pathways regulating pluripotency of stem cells,ssc05200//Pathways in cancer,ssc05217//Basal cell carcinoma
CCAR2	ENSSSCG00000009628	PeakStop	GO:0030163//protein catabolic process,GO:0009057//macromolecule catabolic process,GO:0010608//posttranscriptional regulation of gene expression,GO:0048518//positive regulation of biological process,GO:0042981//regulation of apoptotic process,GO:0031570//DNA integrity checkpoint,GO:0009967//positive regulation of signal transduction,GO:1901575//organic substance catabolic process,GO:0032434//regul…	GO:0000785//chromatin,GO:0043234//protein complex,GO:0043231//intracellular membrane-bounded organelle,GO:0000790//nuclear chromatin,GO:0043228//non-membrane-bounded organelle,GO:0043232//intracellular non-membrane-bounded organelle,GO:0005622//intracellular,GO:0005737//cytoplasm,GO:0005759//mitochondrial matrix,GO:0044429//mitochondrial part,GO:0044609//DBIRD complex,GO:0031981//nuclear lumen,GO…	GO:0019899//enzyme binding,GO:0004857//enzyme inhibitor activity,GO:0030234//enzyme regulator activity,GO:0070063//RNA polymerase binding,GO:0001099//basal RNA polymerase II transcription machinery binding,GO:0001098//basal transcription machinery binding,GO:0032403//protein complex binding,GO:0043175//RNA polymerase core enzyme binding,GO:0005488//binding,GO:0000993//RNA polymerase II core bindi…	---
POLR3E	ENSSSCG00000007840	PeakStop	GO:0034641//cellular nitrogen compound metabolic process,GO:1901576//organic substance biosynthetic process,GO:1901362//organic cyclic compound biosynthetic process,GO:0043170//macromolecule metabolic process,GO:0009059//macromolecule biosynthetic process,GO:0006139//nucleobase-containing compound metabolic process,GO:0006725//cellular aromatic compound metabolic process,GO:0006351//transcription…	GO:0043234//protein complex,GO:0005856//cytoskeleton,GO:0043231//intracellular membrane-bounded organelle,GO:0043228//non-membrane-bounded organelle,GO:0043232//intracellular non-membrane-bounded organelle,GO:0005622//intracellular,GO:0030880//RNA polymerase complex,GO:0005666//DNA-directed RNA polymerase III complex,GO:0005813//centrosome,GO:0031981//nuclear lumen,GO:0043229//intracellular organ…	GO:0016772//transferase activity, transferring phosphorus-containing groups,GO:0003899//DNA-directed RNA polymerase activity,GO:0016740//transferase activity,GO:0016779//nucleotidyltransferase activity,GO:0034062//RNA polymerase activity,GO:0003824//catalytic activity	ssc00230//Purine metabolism,ssc00240//Pyrimidine metabolism,ssc03020//RNA polymerase,ssc04623//Cytosolic DNA-sensing pathway,ssc05169//Epstein-Barr virus infection
ASRGL1	ENSSSCG00000013065	PeakStop	GO:0008152//metabolic process	GO:0043231//intracellular membrane-bounded organelle,GO:0005622//intracellular,GO:0043229//intracellular organelle,GO:0005634//nucleus,GO:0043226//organelle,GO:0044464//cell part,GO:0043227//membrane-bounded organelle,GO:0005623//cell,GO:0044424//intracellular part	GO:0016810//hydrolase activity, acting on carbon-nitrogen (but not peptide) bonds,GO:0008233//peptidase activity,GO:0070011//peptidase activity, acting on L-amino acid peptides,GO:0008238//exopeptidase activity,GO:0016811//hydrolase activity, acting on carbon-nitrogen (but not peptide) bonds, in linear amides,GO:0008798//beta-aspartyl-peptidase activity,GO:0016787//hydrolase activity,GO:0004067//…	---
RALGDS	ENSSSCG00000005738	PeakStop	GO:1901136//carbohydrate derivative catabolic process,GO:0009143//nucleoside triphosphate catabolic process,GO:1901575//organic substance catabolic process,GO:0009144//purine nucleoside triphosphate metabolic process,GO:0007154//cell communication,GO:0009118//regulation of nucleoside metabolic process,GO:0042454//ribonucleoside catabolic process,GO:0055086//nucleobase-containing small molecule me…	GO:0043231//intracellular membrane-bounded organelle,GO:0005903//brush border,GO:0005622//intracellular,GO:0005737//cytoplasm,GO:0043229//intracellular organelle,GO:0005634//nucleus,GO:0043226//organelle,GO:0005829//cytosol,GO:0044464//cell part,GO:0044444//cytoplasmic part,GO:0042995//cell projection,GO:0043227//membrane-bounded organelle,GO:0005623//cell,GO:0044424//intracellular part	GO:0032553//ribonucleotide binding,GO:1901265//nucleoside phosphate binding,GO:0017076//purine nucleotide binding,GO:0005085//guanyl-nucleotide exchange factor activity,GO:0060589//nucleoside-triphosphatase regulator activity,GO:0030234//enzyme regulator activity,GO:0032549//ribonucleoside binding,GO:0001882//nucleoside binding,GO:0043168//anion binding,GO:0017111//nucleoside-triphosphatase activ…	ssc04014//Ras signaling pathway,ssc04015//Rap1 signaling pathway,ssc05200//Pathways in cancer,ssc05210//Colorectal cancer,ssc05212//Pancreatic cancer,ssc05231//Choline metabolism in cancer
RABL6	ENSSSCG00000005841	PeakStop	---	GO:0005856//cytoskeleton,GO:0043231//intracellular membrane-bounded organelle,GO:0043228//non-membrane-bounded organelle,GO:0043232//intracellular non-membrane-bounded organelle,GO:0005622//intracellular,GO:0005737//cytoplasm,GO:0005813//centrosome,GO:0031981//nuclear lumen,GO:0043229//intracellular organelle,GO:0044430//cytoskeletal part,GO:0005634//nucleus,GO:0043226//organelle,GO:0043233//orga…	GO:0005488//binding,GO:0005515//protein binding	---
FTSJ3	ENSSSCG00000017288	PeakStop	GO:0034641//cellular nitrogen compound metabolic process,GO:0006364//rRNA processing,GO:0044085//cellular component biogenesis,GO:0016072//rRNA metabolic process,GO:0043170//macromolecule metabolic process,GO:0042254//ribosome biogenesis,GO:0000451//rRNA 2'-O-methylation,GO:0043414//macromolecule methylation,GO:0006139//nucleobase-containing compound metabolic process,GO:0034470//ncRNA processing…	GO:0043231//intracellular membrane-bounded organelle,GO:0043228//non-membrane-bounded organelle,GO:0043232//intracellular non-membrane-bounded organelle,GO:0005622//intracellular,GO:0031981//nuclear lumen,GO:0043229//intracellular organelle,GO:0032991//macromolecular complex,GO:0005634//nucleus,GO:0043226//organelle,GO:0043233//organelle lumen,GO:0070013//intracellular organelle lumen,GO:0005730/…	GO:0008757//S-adenosylmethionine-dependent methyltransferase activity,GO:0008168//methyltransferase activity,GO:0008649//rRNA methyltransferase activity,GO:0016741//transferase activity, transferring one-carbon groups,GO:0016740//transferase activity,GO:0008173//RNA methyltransferase activity,GO:0005488//binding,GO:0003824//catalytic activity,GO:0005515//protein binding	---
ADRB2	ENSSSCG00000021165	PeakStop	GO:0006164//purine nucleotide biosynthetic process,GO:0045981//positive regulation of nucleotide metabolic process,GO:0051049//regulation of transport,GO:0035150//regulation of tube size,GO:0032270//positive regulation of cellular protein metabolic process,GO:0045744//negative regulation of G-protein coupled receptor protein signaling pathway,GO:0048518//positive regulation of biological process,…	GO:0043234//protein complex,GO:0043231//intracellular membrane-bounded organelle,GO:0005622//intracellular,GO:0043229//intracellular organelle,GO:0045177//apical part of cell,GO:0032991//macromolecular complex,GO:0005634//nucleus,GO:0043226//organelle,GO:0005886//plasma membrane,GO:0031226//intrinsic to plasma membrane,GO:0044464//cell part,GO:0043227//membrane-bounded organelle,GO:0031224//intri…	GO:0009975//cyclase activity,GO:0060089//molecular transducer activity,GO:0004930//G-protein coupled receptor activity,GO:0019899//enzyme binding,GO:0004888//transmembrane signaling receptor activity,GO:0015079//potassium ion transmembrane transporter activity,GO:0008227//G-protein coupled amine receptor activity,GO:0042803//protein homodimerization activity,GO:1901338//catecholamine binding,GO:0…	ssc04020//Calcium signaling pathway,ssc04022//cGMP-PKG signaling pathway,ssc04024//cAMP signaling pathway,ssc04080//Neuroactive ligand-receptor interaction,ssc04144//Endocytosis,ssc04261//Adrenergic signaling in cardiomyocytes,ssc04923//Regulation of lipolysis in adipocytes,ssc04924//Renin secretion,ssc04970//Salivary secretion
PPP1R26	ENSSSCG00000005761	PeakStop	GO:0065009//regulation of molecular function,GO:0051174//regulation of phosphorus metabolic process,GO:0016311//dephosphorylation,GO:0050794//regulation of cellular process,GO:0043086//negative regulation of catalytic activity,GO:0008152//metabolic process,GO:0006793//phosphorus metabolic process,GO:0010923//negative regulation of phosphatase activity,GO:0050790//regulation of catalytic activity,…	GO:0043231//intracellular membrane-bounded organelle,GO:0005622//intracellular,GO:0031981//nuclear lumen,GO:0043229//intracellular organelle,GO:0005634//nucleus,GO:0043226//organelle,GO:0043233//organelle lumen,GO:0070013//intracellular organelle lumen,GO:0044422//organelle part,GO:0044464//cell part,GO:0043227//membrane-bounded organelle,GO:0005623//cell,GO:0044424//intracellular part,GO:0044446…	GO:0019899//enzyme binding,GO:0004721//phosphoprotein phosphatase activity,GO:0004857//enzyme inhibitor activity,GO:0030234//enzyme regulator activity,GO:0016791//phosphatase activity,GO:0019208//phosphatase regulator activity,GO:0019888//protein phosphatase regulator activity,GO:0004864//protein phosphatase inhibitor activity,GO:0019212//phosphatase inhibitor activity,GO:0019902//phosphatase bin…	---
CREB	ENSSSCG00000016138	PeakStop	GO:0051049//regulation of transport,GO:0010608//posttranscriptional regulation of gene expression,GO:0051047//positive regulation of secretion,GO:0048518//positive regulation of biological process,GO:0050878//regulation of body fluid levels,GO:0007275//multicellular organismal development,GO:0071294//cellular response to zinc ion,GO:0060509//Type I pneumocyte differentiation,GO:0007154//cell comm…	GO:0000785//chromatin,GO:0043234//protein complex,GO:0043231//intracellular membrane-bounded organelle,GO:0000790//nuclear chromatin,GO:0043228//non-membrane-bounded organelle,GO:0043232//intracellular non-membrane-bounded organelle,GO:0005622//intracellular,GO:0031981//nuclear lumen,GO:0043229//intracellular organelle,GO:0032991//macromolecular complex,GO:0005634//nucleus,GO:0005667//transcripti…	GO:0035497//cAMP response element binding,GO:0001047//core promoter binding,GO:0001085//RNA polymerase II transcription factor binding,GO:0019899//enzyme binding,GO:0000977//RNA polymerase II regulatory region sequence-specific DNA binding,GO:0003700//sequence-specific DNA binding transcription factor activity,GO:0044212//transcription regulatory region DNA binding,GO:0001046//core promoter seque…	ssc04022//cGMP-PKG signaling pathway,ssc04024//cAMP signaling pathway,ssc04151//PI3K-Akt signaling pathway,ssc04152//AMPK signaling pathway,ssc04261//Adrenergic signaling in cardiomyocytes,ssc04380//Osteoclast differentiation,ssc04612//Antigen processing and presentation,ssc04668//TNF signaling pathway,ssc04710//Circadian rhythm,ssc04713//Circadian entrainment,ssc04725//Cholinergic synapse,ssc047…
KAT6A	ENSSSCG00000007023	PeakStop	GO:0048518//positive regulation of biological process,GO:0007275//multicellular organismal development,GO:0009893//positive regulation of metabolic process,GO:0045892//negative regulation of transcription, DNA-dependent,GO:0018394//peptidyl-lysine acetylation,GO:0010468//regulation of gene expression,GO:0031325//positive regulation of cellular metabolic process,GO:0006464//cellular protein modifi…	GO:0043234//protein complex,GO:0043231//intracellular membrane-bounded organelle,GO:0005622//intracellular,GO:0005737//cytoplasm,GO:0016604//nuclear body,GO:0031981//nuclear lumen,GO:0043229//intracellular organelle,GO:0032991//macromolecular complex,GO:0005634//nucleus,GO:0043226//organelle,GO:0044451//nucleoplasm part,GO:0043233//organelle lumen,GO:0070013//intracellular organelle lumen,GO:0000…	GO:0016407//acetyltransferase activity,GO:0008080//N-acetyltransferase activity,GO:0003700//sequence-specific DNA binding transcription factor activity,GO:0004402//histone acetyltransferase activity,GO:0008270//zinc ion binding,GO:0043169//cation binding,GO:0046872//metal ion binding,GO:0016740//transferase activity,GO:0046914//transition metal ion binding,GO:0016746//transferase activity, transf…	---
LARP6	ENSSSCG00000004974	PeakStop	GO:0034641//cellular nitrogen compound metabolic process,GO:0043170//macromolecule metabolic process,GO:0006139//nucleobase-containing compound metabolic process,GO:0006725//cellular aromatic compound metabolic process,GO:0071704//organic substance metabolic process,GO:0008152//metabolic process,GO:0090304//nucleic acid metabolic process,GO:0006396//RNA processing,GO:1901360//organic cyclic compo…	GO:0043231//intracellular membrane-bounded organelle,GO:0005622//intracellular,GO:0043229//intracellular organelle,GO:0032991//macromolecular complex,GO:0005634//nucleus,GO:0043226//organelle,GO:0044464//cell part,GO:0043227//membrane-bounded organelle,GO:0030529//ribonucleoprotein complex,GO:0005623//cell,GO:0044424//intracellular part	GO:1901265//nucleoside phosphate binding,GO:0003676//nucleic acid binding,GO:0036094//small molecule binding,GO:1901363//heterocyclic compound binding,GO:0000166//nucleotide binding,GO:0003723//RNA binding,GO:0005488//binding,GO:0097159//organic cyclic compound binding	---
TBL1Y	ENSSSCG00000012102	PeakStop	GO:0030163//protein catabolic process,GO:0009057//macromolecule catabolic process,GO:1901575//organic substance catabolic process,GO:0045892//negative regulation of transcription, DNA-dependent,GO:0010468//regulation of gene expression,GO:0034641//cellular nitrogen compound metabolic process,GO:1901576//organic substance biosynthetic process,GO:1901362//organic cyclic compound biosynthetic proces…	GO:0043234//protein complex,GO:0043231//intracellular membrane-bounded organelle,GO:0005622//intracellular,GO:0031981//nuclear lumen,GO:0043229//intracellular organelle,GO:0032991//macromolecular complex,GO:0005634//nucleus,GO:0005667//transcription factor complex,GO:0043226//organelle,GO:0044451//nucleoplasm part,GO:0043233//organelle lumen,GO:0070013//intracellular organelle lumen,GO:0044422//o…	GO:0003676//nucleic acid binding,GO:0003682//chromatin binding,GO:0003677//DNA binding,GO:1901363//heterocyclic compound binding,GO:0005488//binding,GO:0005515//protein binding,GO:0097159//organic cyclic compound binding	ssc04310//Wnt signaling pathway
ARID1B	ENSSSCG00000004064	PeakStop	GO:0016568//chromatin modification,GO:0006996//organelle organization,GO:0006325//chromatin organization,GO:0006338//chromatin remodeling,GO:0044699//single-organism process,GO:0016043//cellular component organization,GO:0071840//cellular component organization or biogenesis,GO:0051276//chromosome organization,GO:0009987//cellular process,GO:0044763//single-organism cellular process	GO:0043234//protein complex,GO:0043231//intracellular membrane-bounded organelle,GO:0090544//BAF-type complex,GO:0016514//SWI/SNF complex,GO:0005622//intracellular,GO:0005737//cytoplasm,GO:0031981//nuclear lumen,GO:0043229//intracellular organelle,GO:0032991//macromolecular complex,GO:0005634//nucleus,GO:0043226//organelle,GO:0043233//organelle lumen,GO:0070013//intracellular organelle lumen,GO:0…	GO:0003676//nucleic acid binding,GO:0003677//DNA binding,GO:1901363//heterocyclic compound binding,GO:0005488//binding,GO:0005515//protein binding,GO:0097159//organic cyclic compound binding	---
MAGI1	ENSSSCG00000011497	PeakStop	GO:0008219//cell death,GO:0070997//neuron death,GO:0044699//single-organism process,GO:0009987//cellular process,GO:0016265//death,GO:0044763//single-organism cellular process	GO:0043231//intracellular membrane-bounded organelle,GO:0005622//intracellular,GO:0005737//cytoplasm,GO:0030054//cell junction,GO:0031981//nuclear lumen,GO:0043229//intracellular organelle,GO:0005634//nucleus,GO:0043226//organelle,GO:0043233//organelle lumen,GO:0070013//intracellular organelle lumen,GO:0044422//organelle part,GO:0044464//cell part,GO:0042995//cell projection,GO:0043227//membrane-…	GO:0051393//alpha-actinin binding,GO:0042805//actinin binding,GO:0005488//binding,GO:0005515//protein binding,GO:0008092//cytoskeletal protein binding	ssc04015//Rap1 signaling pathway,ssc04530//Tight junction
WDFY1	ENSSSCG00000025174	PeakStop	---	GO:0043231//intracellular membrane-bounded organelle,GO:0005622//intracellular,GO:0005737//cytoplasm,GO:0005769//early endosome,GO:0043229//intracellular organelle,GO:0005634//nucleus,GO:0043226//organelle,GO:0005768//endosome,GO:0005829//cytosol,GO:0044464//cell part,GO:0044444//cytoplasmic part,GO:0043227//membrane-bounded organelle,GO:0005623//cell,GO:0044424//intracellular part	GO:0005545//1-phosphatidylinositol binding,GO:0005543//phospholipid binding,GO:0043168//anion binding,GO:0035091//phosphatidylinositol binding,GO:0008289//lipid binding,GO:0043169//cation binding,GO:0046872//metal ion binding,GO:0043167//ion binding,GO:0005488//binding,GO:0005515//protein binding	---
FOXO1	ENSSSCG00000009370	PeakStop	GO:0032872//regulation of stress-activated MAPK cascade,GO:2000177//regulation of neural precursor cell proliferation,GO:0030163//protein catabolic process,GO:0016051//carbohydrate biosynthetic process,GO:0009057//macromolecule catabolic process,GO:0006109//regulation of carbohydrate metabolic process,GO:0009605//response to external stimulus,GO:0071732//cellular response to nitric oxide,GO:00425…	GO:0043231//intracellular membrane-bounded organelle,GO:0005622//intracellular,GO:0005737//cytoplasm,GO:0043229//intracellular organelle,GO:0005634//nucleus,GO:0043226//organelle,GO:0044464//cell part,GO:0043227//membrane-bounded organelle,GO:0005623//cell,GO:0044424//intracellular part	GO:0019899//enzyme binding,GO:0003700//sequence-specific DNA binding transcription factor activity,GO:0019903//protein phosphatase binding,GO:0003676//nucleic acid binding,GO:0031625//ubiquitin protein ligase binding,GO:0000988//protein binding transcription factor activity,GO:0019902//phosphatase binding,GO:0044389//small conjugating protein ligase binding,GO:0000989//transcription factor bindin…	ssc04068//FoxO signaling pathway,ssc04152//AMPK signaling pathway,ssc04910//Insulin signaling pathway,ssc04919//Thyroid hormone signaling pathway,ssc04922//Glucagon signaling pathway,ssc05200//Pathways in cancer,ssc05202//Transcriptional misregulation in cancer,ssc05215//Prostate cancer
DUSP10	ENSSSCG00000010831	PeakStop	GO:0002819//regulation of adaptive immune response,GO:0032872//regulation of stress-activated MAPK cascade,GO:0090335//regulation of brown fat cell differentiation,GO:0009605//response to external stimulus,GO:0060284//regulation of cell development,GO:0031347//regulation of defense response,GO:0050873//brown fat cell differentiation,GO:0051338//regulation of transferase activity,GO:0007275//multi…	GO:0043231//intracellular membrane-bounded organelle,GO:0005622//intracellular,GO:0005737//cytoplasm,GO:0031981//nuclear lumen,GO:0043229//intracellular organelle,GO:0005634//nucleus,GO:0043226//organelle,GO:0043233//organelle lumen,GO:0070013//intracellular organelle lumen,GO:0044422//organelle part,GO:0005794//Golgi apparatus,GO:0044464//cell part,GO:0044444//cytoplasmic part,GO:0043227//membra…	GO:0060089//molecular transducer activity,GO:0004721//phosphoprotein phosphatase activity,GO:0008138//protein tyrosine/serine/threonine phosphatase activity,GO:0004705//JUN kinase activity,GO:0004672//protein kinase activity,GO:0016791//phosphatase activity,GO:0004707//MAP kinase activity,GO:0004702//receptor signaling protein serine/threonine kinase activity,GO:0016772//transferase activity, tra…	ssc04010//MAPK signaling pathway
SRSF4	ENSSSCG00000003588	PeakStop	GO:0007275//multicellular organismal development,GO:0048025//negative regulation of mRNA splicing, via spliceosome,GO:0010468//regulation of gene expression,GO:0000375//RNA splicing, via transesterification reactions,GO:0033119//negative regulation of RNA splicing,GO:0034641//cellular nitrogen compound metabolic process,GO:0030097//hemopoiesis,GO:0051253//negative regulation of RNA metabolic proc…	GO:0043231//intracellular membrane-bounded organelle,GO:0005622//intracellular,GO:0031981//nuclear lumen,GO:0043229//intracellular organelle,GO:0005634//nucleus,GO:0043226//organelle,GO:0043233//organelle lumen,GO:0070013//intracellular organelle lumen,GO:0044422//organelle part,GO:0044464//cell part,GO:0043227//membrane-bounded organelle,GO:0005623//cell,GO:0044424//intracellular part,GO:0044446…	GO:1901265//nucleoside phosphate binding,GO:0003676//nucleic acid binding,GO:0036094//small molecule binding,GO:1901363//heterocyclic compound binding,GO:0000166//nucleotide binding,GO:0005488//binding,GO:0097159//organic cyclic compound binding	ssc03040//Spliceosome,ssc05168//Herpes simplex infection
RPRD2	ENSSSCG00000030291	PeakStop	---	GO:0043234//protein complex,GO:0043231//intracellular membrane-bounded organelle,GO:0005622//intracellular,GO:0030880//RNA polymerase complex,GO:0031981//nuclear lumen,GO:0043229//intracellular organelle,GO:0032991//macromolecular complex,GO:0005634//nucleus,GO:0043226//organelle,GO:0044451//nucleoplasm part,GO:0043233//organelle lumen,GO:0000428//DNA-directed RNA polymerase complex,GO:0070013//i…	---	---
IRF2BPL	ENSSSCG00000002392	PeakStop	GO:0048518//positive regulation of biological process,GO:0009893//positive regulation of metabolic process,GO:0045892//negative regulation of transcription, DNA-dependent,GO:0010468//regulation of gene expression,GO:0031325//positive regulation of cellular metabolic process,GO:0034641//cellular nitrogen compound metabolic process,GO:1901576//organic substance biosynthetic process,GO:1901362//orga…	GO:0043231//intracellular membrane-bounded organelle,GO:0044421//extracellular region part,GO:0005622//intracellular,GO:0031981//nuclear lumen,GO:0043229//intracellular organelle,GO:0005615//extracellular space,GO:0005634//nucleus,GO:0043226//organelle,GO:0005576//extracellular region,GO:0043233//organelle lumen,GO:0070013//intracellular organelle lumen,GO:0044422//organelle part,GO:0044464//cell…	---	---
FOXK1	ENSSSCG00000007576	PeakStop	GO:0048518//positive regulation of biological process,GO:0009893//positive regulation of metabolic process,GO:0051128//regulation of cellular component organization,GO:0045892//negative regulation of transcription, DNA-dependent,GO:0010468//regulation of gene expression,GO:0031325//positive regulation of cellular metabolic process,GO:0034641//cellular nitrogen compound metabolic process,GO:190157…	GO:0043231//intracellular membrane-bounded organelle,GO:0043228//non-membrane-bounded organelle,GO:0043232//intracellular non-membrane-bounded organelle,GO:0005622//intracellular,GO:0031981//nuclear lumen,GO:0043229//intracellular organelle,GO:0005634//nucleus,GO:0043226//organelle,GO:0043233//organelle lumen,GO:0070013//intracellular organelle lumen,GO:0005730//nucleolus,GO:0044422//organelle pa…	GO:0000977//RNA polymerase II regulatory region sequence-specific DNA binding,GO:0003700//sequence-specific DNA binding transcription factor activity,GO:0044212//transcription regulatory region DNA binding,GO:0003676//nucleic acid binding,GO:0000981//sequence-specific DNA binding RNA polymerase II transcription factor activity,GO:0003677//DNA binding,GO:1901363//heterocyclic compound binding,GO:0…	---
TOR1B	ENSSSCG00000005683	PeakStop	GO:1901136//carbohydrate derivative catabolic process,GO:0009143//nucleoside triphosphate catabolic process,GO:1901575//organic substance catabolic process,GO:0009144//purine nucleoside triphosphate metabolic process,GO:0042454//ribonucleoside catabolic process,GO:0055086//nucleobase-containing small molecule metabolic process,GO:0034641//cellular nitrogen compound metabolic process,GO:0044710//s…	GO:0043231//intracellular membrane-bounded organelle,GO:0044421//extracellular region part,GO:0043230//extracellular organelle,GO:0005622//intracellular,GO:0005737//cytoplasm,GO:0070062//extracellular vesicular exosome,GO:0044432//endoplasmic reticulum part,GO:0043229//intracellular organelle,GO:0005788//endoplasmic reticulum lumen,GO:0005634//nucleus,GO:0043226//organelle,GO:0005576//extracellul…	GO:0032553//ribonucleotide binding,GO:1901265//nucleoside phosphate binding,GO:0017076//purine nucleotide binding,GO:0032549//ribonucleoside binding,GO:0016887//ATPase activity,GO:0001882//nucleoside binding,GO:0043168//anion binding,GO:0017111//nucleoside-triphosphatase activity,GO:0032550//purine ribonucleoside binding,GO:0032555//purine ribonucleotide binding,GO:0030554//adenyl nucleotide bind…	---
ING2	ENSSSCG00000024555	PeakStop	GO:0048133//male germ-line stem cell division,GO:0048232//male gamete generation,GO:0048518//positive regulation of biological process,GO:0042981//regulation of apoptotic process,GO:0009967//positive regulation of signal transduction,GO:0007275//multicellular organismal development,GO:0007154//cell communication,GO:0071310//cellular response to organic substance,GO:0009893//positive regulation of…	GO:0000785//chromatin,GO:0043234//protein complex,GO:0043231//intracellular membrane-bounded organelle,GO:0070822//Sin3-type complex,GO:0000790//nuclear chromatin,GO:0043228//non-membrane-bounded organelle,GO:0043232//intracellular non-membrane-bounded organelle,GO:0005622//intracellular,GO:0005737//cytoplasm,GO:0000118//histone deacetylase complex,GO:0016602//CCAAT-binding factor complex,GO:0031…	GO:0005543//phospholipid binding,GO:0008270//zinc ion binding,GO:0035091//phosphatidylinositol binding,GO:0008289//lipid binding,GO:0043169//cation binding,GO:0003676//nucleic acid binding,GO:0035064//methylated histone residue binding,GO:0046872//metal ion binding,GO:0042393//histone binding,GO:0032403//protein complex binding,GO:0046914//transition metal ion binding,GO:0003682//chromatin bindin…	---
GADD45B	ENSSSCG00000022689	PeakStop	GO:0032872//regulation of stress-activated MAPK cascade,GO:1900745//positive regulation of p38MAPK cascade,GO:0032270//positive regulation of cellular protein metabolic process,GO:0048518//positive regulation of biological process,GO:0042981//regulation of apoptotic process,GO:0009967//positive regulation of signal transduction,GO:0051347//positive regulation of transferase activity,GO:0051338//r…	GO:0043231//intracellular membrane-bounded organelle,GO:0005622//intracellular,GO:0005737//cytoplasm,GO:0043229//intracellular organelle,GO:0005634//nucleus,GO:0043226//organelle,GO:0044464//cell part,GO:0043227//membrane-bounded organelle,GO:0005623//cell,GO:0044424//intracellular part	GO:0060089//molecular transducer activity,GO:0004672//protein kinase activity,GO:0004707//MAP kinase activity,GO:0004702//receptor signaling protein serine/threonine kinase activity,GO:0004709//MAP kinase kinase kinase activity,GO:0016772//transferase activity, transferring phosphorus-containing groups,GO:0005057//receptor signaling protein activity,GO:0016740//transferase activity,GO:0004708//MA…	ssc04010//MAPK signaling pathway,ssc04068//FoxO signaling pathway,ssc04110//Cell cycle,ssc04115//p53 signaling pathway
C11orf30	ENSSSCG00000014868	PeakStop	---	GO:0043231//intracellular membrane-bounded organelle,GO:0005622//intracellular,GO:0031981//nuclear lumen,GO:0043229//intracellular organelle,GO:0005634//nucleus,GO:0043226//organelle,GO:0043233//organelle lumen,GO:0070013//intracellular organelle lumen,GO:0044422//organelle part,GO:0044464//cell part,GO:0043227//membrane-bounded organelle,GO:0005623//cell,GO:0044424//intracellular part,GO:0044446…	GO:0042803//protein homodimerization activity,GO:0046983//protein dimerization activity,GO:0042802//identical protein binding,GO:0005488//binding,GO:0005515//protein binding	---
WIBG	ENSSSCG00000000369	PeakStop	GO:0009057//macromolecule catabolic process,GO:0010608//posttranscriptional regulation of gene expression,GO:0032270//positive regulation of cellular protein metabolic process,GO:0048518//positive regulation of biological process,GO:1901575//organic substance catabolic process,GO:0051246//regulation of protein metabolic process,GO:0045727//positive regulation of translation,GO:0009893//positive r…	GO:0043234//protein complex,GO:0043231//intracellular membrane-bounded organelle,GO:0035145//exon-exon junction complex,GO:0005622//intracellular,GO:0005737//cytoplasm,GO:0043229//intracellular organelle,GO:0032991//macromolecular complex,GO:0005634//nucleus,GO:0043226//organelle,GO:0044422//organelle part,GO:0044464//cell part,GO:0043227//membrane-bounded organelle,GO:0005623//cell,GO:0044424//i…	GO:0043021//ribonucleoprotein complex binding,GO:0043022//ribosome binding,GO:0005488//binding,GO:0005515//protein binding	ssc03013//RNA transport,ssc03015//mRNA surveillance pathway
CHTOP	ENSSSCG00000022107	PeakStop	GO:0033036//macromolecule localization,GO:1901136//carbohydrate derivative catabolic process,GO:0006913//nucleocytoplasmic transport,GO:0009143//nucleoside triphosphate catabolic process,GO:1901575//organic substance catabolic process,GO:0009144//purine nucleoside triphosphate metabolic process,GO:0009118//regulation of nucleoside metabolic process,GO:0042454//ribonucleoside catabolic process,GO:…	GO:0043234//protein complex,GO:0043231//intracellular membrane-bounded organelle,GO:0005622//intracellular,GO:0016604//nuclear body,GO:0031981//nuclear lumen,GO:0043229//intracellular organelle,GO:0032991//macromolecular complex,GO:0005634//nucleus,GO:0043226//organelle,GO:0044451//nucleoplasm part,GO:0043233//organelle lumen,GO:0000346//transcription export complex,GO:0070013//intracellular orga…	GO:0004386//helicase activity,GO:0016887//ATPase activity,GO:0017111//nucleoside-triphosphatase activity,GO:0016787//hydrolase activity,GO:0016817//hydrolase activity, acting on acid anhydrides,GO:0005488//binding,GO:0003824//catalytic activity,GO:0005515//protein binding,GO:0016462//pyrophosphatase activity,GO:0016818//hydrolase activity, acting on acid anhydrides, in phosphorus-containing anhyd…	---
NSUN2	ENSSSCG00000017104	PeakStop	GO:0048232//male gamete generation,GO:0034641//cellular nitrogen compound metabolic process,GO:0008033//tRNA processing,GO:0007126//meiosis,GO:0051726//regulation of cell cycle,GO:0007128//meiotic prophase I,GO:0048519//negative regulation of biological process,GO:0048523//negative regulation of cellular process,GO:0043170//macromolecule metabolic process,GO:0000239//pachytene,GO:0048468//cell de…	GO:0043231//intracellular membrane-bounded organelle,GO:0035770//ribonucleoprotein granule,GO:0043228//non-membrane-bounded organelle,GO:0043232//intracellular non-membrane-bounded organelle,GO:0005622//intracellular,GO:0005737//cytoplasm,GO:0033391//chromatoid body,GO:0031981//nuclear lumen,GO:0043229//intracellular organelle,GO:0032991//macromolecular complex,GO:0005634//nucleus,GO:0043226//org…	GO:0008757//S-adenosylmethionine-dependent methyltransferase activity,GO:0016428//tRNA (cytosine-5-)-methyltransferase activity,GO:0008168//methyltransferase activity,GO:0016741//transferase activity, transferring one-carbon groups,GO:0016740//transferase activity,GO:0008175//tRNA methyltransferase activity,GO:0016427//tRNA (cytosine) methyltransferase activity,GO:0008173//RNA methyltransferase a…	---
ENSSSCG00000002345	ENSSSCG00000002345	PeakStop	---	GO:0043231//intracellular membrane-bounded organelle,GO:0005622//intracellular,GO:0043229//intracellular organelle,GO:0005634//nucleus,GO:0043226//organelle,GO:0044464//cell part,GO:0043227//membrane-bounded organelle,GO:0005623//cell,GO:0044424//intracellular part	GO:0043169//cation binding,GO:0003676//nucleic acid binding,GO:0046872//metal ion binding,GO:0003682//chromatin binding,GO:0003677//DNA binding,GO:1901363//heterocyclic compound binding,GO:0043167//ion binding,GO:0005488//binding,GO:0097159//organic cyclic compound binding	---
TMA16	ENSSSCG00000008890	PeakStop	---	GO:0043231//intracellular membrane-bounded organelle,GO:0043228//non-membrane-bounded organelle,GO:0043232//intracellular non-membrane-bounded organelle,GO:0005622//intracellular,GO:0031981//nuclear lumen,GO:0043229//intracellular organelle,GO:0005634//nucleus,GO:0043226//organelle,GO:0043233//organelle lumen,GO:0070013//intracellular organelle lumen,GO:0005730//nucleolus,GO:0044422//organelle pa…	GO:0005488//binding,GO:0005515//protein binding	---
AP5Z1	ENSSSCG00000007577	PeakStop	GO:0046907//intracellular transport,GO:0034641//cellular nitrogen compound metabolic process,GO:0051641//cellular localization,GO:0000725//recombinational repair,GO:0043170//macromolecule metabolic process,GO:0006259//DNA metabolic process,GO:0006950//response to stress,GO:0006139//nucleobase-containing compound metabolic process,GO:0006725//cellular aromatic compound metabolic process,GO:0051234…	GO:0043234//protein complex,GO:0043231//intracellular membrane-bounded organelle,GO:0005622//intracellular,GO:0005737//cytoplasm,GO:0030119//AP-type membrane coat adaptor complex,GO:0031981//nuclear lumen,GO:0044599//AP-5 adaptor complex,GO:0043229//intracellular organelle,GO:0032991//macromolecular complex,GO:0005634//nucleus,GO:0043226//organelle,GO:0043233//organelle lumen,GO:0070013//intracel…	GO:0005488//binding,GO:0005515//protein binding	---
ENG	ENSSSCG00000005625	PeakStop	GO:0032768//regulation of monooxygenase activity,GO:0048845//venous blood vessel morphogenesis,GO:0009605//response to external stimulus,GO:0032270//positive regulation of cellular protein metabolic process,GO:0048518//positive regulation of biological process,GO:0035239//tube morphogenesis,GO:0009967//positive regulation of signal transduction,GO:0007275//multicellular organismal development,GO:…	GO:0043234//protein complex,GO:0043231//intracellular membrane-bounded organelle,GO:0044421//extracellular region part,GO:0072563//endothelial microparticle,GO:0005622//intracellular,GO:0005737//cytoplasm,GO:0030054//cell junction,GO:0070161//anchoring junction,GO:0031981//nuclear lumen,GO:0009986//cell surface,GO:0005912//adherens junction,GO:0072562//blood microparticle,GO:0043229//intracellula…	GO:0060089//molecular transducer activity,GO:0019955//cytokine binding,GO:0005024//transforming growth factor beta-activated receptor activity,GO:0004888//transmembrane signaling receptor activity,GO:0005534//galactose binding,GO:0048029//monosaccharide binding,GO:0042803//protein homodimerization activity,GO:0004672//protein kinase activity,GO:0019199//transmembrane receptor protein kinase activ…	---
FAM20B	ENSSSCG00000015524	PeakStop	GO:0008152//metabolic process	GO:0043231//intracellular membrane-bounded organelle,GO:0005622//intracellular,GO:0005737//cytoplasm,GO:0031981//nuclear lumen,GO:0043229//intracellular organelle,GO:0005634//nucleus,GO:0043226//organelle,GO:0043233//organelle lumen,GO:0070013//intracellular organelle lumen,GO:0044422//organelle part,GO:0005794//Golgi apparatus,GO:0044464//cell part,GO:0044444//cytoplasmic part,GO:0043227//membra…	GO:0016772//transferase activity, transferring phosphorus-containing groups,GO:0016740//transferase activity,GO:0016773//phosphotransferase activity, alcohol group as acceptor,GO:0003824//catalytic activity	---
HOXD8	ENSSSCG00000015983	PeakStop	GO:0048518//positive regulation of biological process,GO:0007275//multicellular organismal development,GO:0009952//anterior/posterior pattern specification,GO:0009893//positive regulation of metabolic process,GO:0045892//negative regulation of transcription, DNA-dependent,GO:0010468//regulation of gene expression,GO:0031325//positive regulation of cellular metabolic process,GO:0034641//cellular n…	GO:0043231//intracellular membrane-bounded organelle,GO:0005622//intracellular,GO:0043229//intracellular organelle,GO:0005634//nucleus,GO:0043226//organelle,GO:0044464//cell part,GO:0043227//membrane-bounded organelle,GO:0005623//cell,GO:0044424//intracellular part	GO:0000977//RNA polymerase II regulatory region sequence-specific DNA binding,GO:0003700//sequence-specific DNA binding transcription factor activity,GO:0044212//transcription regulatory region DNA binding,GO:0003676//nucleic acid binding,GO:0001228//RNA polymerase II transcription regulatory region sequence-specific DNA binding transcription factor activity involved in positive regulation of tra…	---
SIRT7	ENSSSCG00000021810	PeakStop	GO:0048518//positive regulation of biological process,GO:0009893//positive regulation of metabolic process,GO:0045892//negative regulation of transcription, DNA-dependent,GO:0010468//regulation of gene expression,GO:0031325//positive regulation of cellular metabolic process,GO:0006464//cellular protein modification process,GO:0034641//cellular nitrogen compound metabolic process,GO:1901576//organ…	GO:0000785//chromatin,GO:0043234//protein complex,GO:0043231//intracellular membrane-bounded organelle,GO:0000790//nuclear chromatin,GO:0043228//non-membrane-bounded organelle,GO:0043232//intracellular non-membrane-bounded organelle,GO:0005622//intracellular,GO:0031981//nuclear lumen,GO:0044452//nucleolar part,GO:0043229//intracellular organelle,GO:0005731//nucleolus organizer region,GO:0032991//…	GO:1901265//nucleoside phosphate binding,GO:0048037//cofactor binding,GO:0051287//NAD binding,GO:0016810//hydrolase activity, acting on carbon-nitrogen (but not peptide) bonds,GO:0043168//anion binding,GO:0019213//deacetylase activity,GO:0016811//hydrolase activity, acting on carbon-nitrogen (but not peptide) bonds, in linear amides,GO:0034739//histone deacetylase activity (H4-K16 specific),GO:00…	---
SIAH2	ENSSSCG00000024295	PeakStop	GO:0030163//protein catabolic process,GO:0009057//macromolecule catabolic process,GO:0042981//regulation of apoptotic process,GO:1901575//organic substance catabolic process,GO:0007275//multicellular organismal development,GO:0007154//cell communication,GO:0010951//negative regulation of endopeptidase activity,GO:0052548//regulation of endopeptidase activity,GO:0006464//cellular protein modificat…	GO:0043231//intracellular membrane-bounded organelle,GO:0005622//intracellular,GO:0005737//cytoplasm,GO:0031981//nuclear lumen,GO:0043229//intracellular organelle,GO:0005634//nucleus,GO:0043226//organelle,GO:0043233//organelle lumen,GO:0070013//intracellular organelle lumen,GO:0044422//organelle part,GO:0005829//cytosol,GO:0044464//cell part,GO:0044444//cytoplasmic part,GO:0043227//membrane-bound…	GO:0004842//ubiquitin-protein ligase activity,GO:0016874//ligase activity,GO:0016881//acid-amino acid ligase activity,GO:0004197//cysteine-type endopeptidase activity,GO:0008233//peptidase activity,GO:0008270//zinc ion binding,GO:0008234//cysteine-type peptidase activity,GO:0070011//peptidase activity, acting on L-amino acid peptides,GO:0043169//cation binding,GO:0046872//metal ion binding,GO:001…	---
SMAD2	ENSSSCG00000004505	PeakStop	GO:0061041//regulation of wound healing,GO:0030163//protein catabolic process,GO:0009057//macromolecule catabolic process,GO:0051049//regulation of transport,GO:0048339//paraxial mesoderm development,GO:0033036//macromolecule localization,GO:0009605//response to external stimulus,GO:0010608//posttranscriptional regulation of gene expression,GO:0001756//somitogenesis,GO:0006913//nucleocytoplasmic …	GO:0000785//chromatin,GO:0043234//protein complex,GO:0043231//intracellular membrane-bounded organelle,GO:0000790//nuclear chromatin,GO:0043228//non-membrane-bounded organelle,GO:0043232//intracellular non-membrane-bounded organelle,GO:0071144//SMAD2-SMAD3 protein complex,GO:0005622//intracellular,GO:0005737//cytoplasm,GO:0031981//nuclear lumen,GO:0032444//activin responsive factor complex,GO:004…	GO:0032182//small conjugating protein binding,GO:0001085//RNA polymerase II transcription factor binding,GO:0060089//molecular transducer activity,GO:0019901//protein kinase binding,GO:0070410//co-SMAD binding,GO:0019899//enzyme binding,GO:0003690//double-stranded DNA binding,GO:0000977//RNA polymerase II regulatory region sequence-specific DNA binding,GO:0003700//sequence-specific DNA binding tr…	ssc04068//FoxO signaling pathway,ssc04110//Cell cycle,ssc04144//Endocytosis,ssc04350//TGF-beta signaling pathway,ssc04390//Hippo signaling pathway,ssc04520//Adherens junction,ssc04550//Signaling pathways regulating pluripotency of stem cells,ssc05142//Chagas disease (American trypanosomiasis),ssc05166//HTLV-I infection,ssc05200//Pathways in cancer,ssc05210//Colorectal cancer,ssc05212//Pancreatic …
PTPN1	ENSSSCG00000007469	PeakStop	GO:0032872//regulation of stress-activated MAPK cascade,GO:0009057//macromolecule catabolic process,GO:0051049//regulation of transport,GO:0033036//macromolecule localization,GO:0032270//positive regulation of cellular protein metabolic process,GO:0048518//positive regulation of biological process,GO:0008286//insulin receptor signaling pathway,GO:0009967//positive regulation of signal transductio…	GO:0043231//intracellular membrane-bounded organelle,GO:0097443//sorting endosome,GO:0005622//intracellular,GO:0005737//cytoplasm,GO:0005769//early endosome,GO:0043229//intracellular organelle,GO:0043226//organelle,GO:0005886//plasma membrane,GO:0005783//endoplasmic reticulum,GO:0005768//endosome,GO:0044464//cell part,GO:0044444//cytoplasmic part,GO:0043227//membrane-bounded organelle,GO:0005623/…	GO:0060089//molecular transducer activity,GO:0019901//protein kinase binding,GO:0019899//enzyme binding,GO:0004721//phosphoprotein phosphatase activity,GO:0004705//JUN kinase activity,GO:0004672//protein kinase activity,GO:0016791//phosphatase activity,GO:0008270//zinc ion binding,GO:0030971//receptor tyrosine kinase binding,GO:0019900//kinase binding,GO:0004707//MAP kinase activity,GO:0043169//c…	ssc04520//Adherens junction,ssc04910//Insulin signaling pathway
ZNF174	ENSSSCG00000007958	PeakStop	GO:0045892//negative regulation of transcription, DNA-dependent,GO:0010468//regulation of gene expression,GO:0034641//cellular nitrogen compound metabolic process,GO:1901576//organic substance biosynthetic process,GO:1901362//organic cyclic compound biosynthetic process,GO:0051253//negative regulation of RNA metabolic process,GO:0080090//regulation of primary metabolic process,GO:0009892//negativ…	GO:0015629//actin cytoskeleton,GO:0005856//cytoskeleton,GO:0043231//intracellular membrane-bounded organelle,GO:0043228//non-membrane-bounded organelle,GO:0043232//intracellular non-membrane-bounded organelle,GO:0005622//intracellular,GO:0005737//cytoplasm,GO:0031981//nuclear lumen,GO:0043229//intracellular organelle,GO:0005634//nucleus,GO:0043226//organelle,GO:0043233//organelle lumen,GO:0070013…	GO:0003700//sequence-specific DNA binding transcription factor activity,GO:0042803//protein homodimerization activity,GO:0044212//transcription regulatory region DNA binding,GO:0043169//cation binding,GO:0003676//nucleic acid binding,GO:0046983//protein dimerization activity,GO:0046872//metal ion binding,GO:0042802//identical protein binding,GO:0003677//DNA binding,GO:1901363//heterocyclic compou…	---
ITGB1BP1	ENSSSCG00000029313	PeakStop	GO:0051049//regulation of transport,GO:0035150//regulation of tube size,GO:0032956//regulation of actin cytoskeleton organization,GO:0033036//macromolecule localization,GO:0032270//positive regulation of cellular protein metabolic process,GO:1901136//carbohydrate derivative catabolic process,GO:0048518//positive regulation of biological process,GO:0009143//nucleoside triphosphate catabolic proces…	GO:0001726//ruffle,GO:0005856//cytoskeleton,GO:0043231//intracellular membrane-bounded organelle,GO:0044421//extracellular region part,GO:0043230//extracellular organelle,GO:0043228//non-membrane-bounded organelle,GO:0043232//intracellular non-membrane-bounded organelle,GO:0005622//intracellular,GO:0005737//cytoplasm,GO:0030027//lamellipodium,GO:0070062//extracellular vesicular exosome,GO:0031252…	GO:0032553//ribonucleotide binding,GO:0008565//protein transporter activity,GO:1901265//nucleoside phosphate binding,GO:0017076//purine nucleotide binding,GO:0005083//small GTPase regulator activity,GO:0019901//protein kinase binding,GO:0019899//enzyme binding,GO:0060589//nucleoside-triphosphatase regulator activity,GO:0030234//enzyme regulator activity,GO:0004672//protein kinase activity,GO:0032…	---
NXN	ENSSSCG00000028720	PeakStop	GO:0007275//multicellular organismal development,GO:0007154//cell communication,GO:0051246//regulation of protein metabolic process,GO:0006464//cellular protein modification process,GO:0070647//protein modification by small protein conjugation or removal,GO:0044710//single-organism metabolic process,GO:0007166//cell surface receptor signaling pathway,GO:0080090//regulation of primary metabolic pr…	GO:0043231//intracellular membrane-bounded organelle,GO:0005622//intracellular,GO:0043229//intracellular organelle,GO:0005634//nucleus,GO:0043226//organelle,GO:0044464//cell part,GO:0043227//membrane-bounded organelle,GO:0005623//cell,GO:0044424//intracellular part	GO:0016668//oxidoreductase activity, acting on a sulfur group of donors, NAD(P) as acceptor,GO:0016651//oxidoreductase activity, acting on NAD(P)H,GO:0016667//oxidoreductase activity, acting on a sulfur group of donors,GO:0016209//antioxidant activity,GO:0004791//thioredoxin-disulfide reductase activity,GO:0016491//oxidoreductase activity,GO:0005488//binding,GO:0003824//catalytic activity,GO:0005…	---
KMT2D	ENSSSCG00000000191	PeakStop	GO:0048518//positive regulation of biological process,GO:0009967//positive regulation of signal transduction,GO:0007275//multicellular organismal development,GO:0007154//cell communication,GO:0009893//positive regulation of metabolic process,GO:0010468//regulation of gene expression,GO:0031325//positive regulation of cellular metabolic process,GO:0034641//cellular nitrogen compound metabolic proc…	GO:0043234//protein complex,GO:0043231//intracellular membrane-bounded organelle,GO:0005622//intracellular,GO:0034708//methyltransferase complex,GO:0031981//nuclear lumen,GO:0043229//intracellular organelle,GO:0032991//macromolecular complex,GO:0005634//nucleus,GO:0043226//organelle,GO:0035097//histone methyltransferase complex,GO:0044451//nucleoplasm part,GO:0043233//organelle lumen,GO:0070013//…	GO:0044212//transcription regulatory region DNA binding,GO:0008270//zinc ion binding,GO:0043169//cation binding,GO:0003676//nucleic acid binding,GO:0008168//methyltransferase activity,GO:0046872//metal ion binding,GO:0016741//transferase activity, transferring one-carbon groups,GO:0016740//transferase activity,GO:0046914//transition metal ion binding,GO:0003677//DNA binding,GO:1901363//heterocycl…	ssc00310//Lysine degradation
UROD	ENSSSCG00000003922	PeakStop	GO:0034641//cellular nitrogen compound metabolic process,GO:1901576//organic substance biosynthetic process,GO:0044710//single-organism metabolic process,GO:1901362//organic cyclic compound biosynthetic process,GO:0046501//protoporphyrinogen IX metabolic process,GO:0006783//heme biosynthetic process,GO:0043170//macromolecule metabolic process,GO:0006779//porphyrin-containing compound biosynthetic…	GO:0043231//intracellular membrane-bounded organelle,GO:0005622//intracellular,GO:0005737//cytoplasm,GO:0031981//nuclear lumen,GO:0043229//intracellular organelle,GO:0005634//nucleus,GO:0043226//organelle,GO:0043233//organelle lumen,GO:0070013//intracellular organelle lumen,GO:0044422//organelle part,GO:0005829//cytosol,GO:0044464//cell part,GO:0044444//cytoplasmic part,GO:0043227//membrane-bound…	GO:0004853//uroporphyrinogen decarboxylase activity,GO:0016830//carbon-carbon lyase activity,GO:0016829//lyase activity,GO:0016831//carboxy-lyase activity,GO:0005488//binding,GO:0003824//catalytic activity,GO:0005515//protein binding	ssc00860//Porphyrin and chlorophyll metabolism
LRRC32	ENSSSCG00000014869	PeakStop	GO:0051049//regulation of transport,GO:0033036//macromolecule localization,GO:0050866//negative regulation of cell activation,GO:0048518//positive regulation of biological process,GO:0050672//negative regulation of lymphocyte proliferation,GO:0009893//positive regulation of metabolic process,GO:0010468//regulation of gene expression,GO:0008104//protein localization,GO:0050868//negative regulation…	---	GO:0005488//binding,GO:0005515//protein binding	---
TRAF6	ENSSSCG00000013291	PeakStop	GO:0002819//regulation of adaptive immune response,GO:0032872//regulation of stress-activated MAPK cascade,GO:0051049//regulation of transport,GO:0033036//macromolecule localization,GO:0032270//positive regulation of cellular protein metabolic process,GO:0070555//response to interleukin-1,GO:0071345//cellular response to cytokine stimulus,GO:0048518//positive regulation of biological process,GO:0…	GO:0043234//protein complex,GO:0043231//intracellular membrane-bounded organelle,GO:0043228//non-membrane-bounded organelle,GO:0043232//intracellular non-membrane-bounded organelle,GO:0005622//intracellular,GO:0005737//cytoplasm,GO:0031981//nuclear lumen,GO:0009898//internal side of plasma membrane,GO:0043229//intracellular organelle,GO:0032991//macromolecular complex,GO:0005634//nucleus,GO:00432…	GO:0060089//molecular transducer activity,GO:0031624//ubiquitin conjugating enzyme binding,GO:0004842//ubiquitin-protein ligase activity,GO:0019901//protein kinase binding,GO:0016874//ligase activity,GO:0019899//enzyme binding,GO:0003700//sequence-specific DNA binding transcription factor activity,GO:0004705//JUN kinase activity,GO:0031435//mitogen-activated protein kinase kinase kinase binding,G…	ssc04010//MAPK signaling pathway,ssc04064//NF-kappa B signaling pathway,ssc04120//Ubiquitin mediated proteolysis,ssc04144//Endocytosis,ssc04380//Osteoclast differentiation,ssc04620//Toll-like receptor signaling pathway,ssc04621//NOD-like receptor signaling pathway,ssc04622//RIG-I-like receptor signaling pathway,ssc04722//Neurotrophin signaling pathway,ssc05133//Pertussis,ssc05140//Leishmaniasis,s…
ZNF276	ENSSSCG00000029228	PeakStop	---	GO:0043231//intracellular membrane-bounded organelle,GO:0005622//intracellular,GO:0043229//intracellular organelle,GO:0005634//nucleus,GO:0043226//organelle,GO:0044464//cell part,GO:0043227//membrane-bounded organelle,GO:0005623//cell,GO:0044424//intracellular part	GO:0008270//zinc ion binding,GO:0043169//cation binding,GO:0003676//nucleic acid binding,GO:0046872//metal ion binding,GO:0046914//transition metal ion binding,GO:1901363//heterocyclic compound binding,GO:0043167//ion binding,GO:0005488//binding,GO:0005515//protein binding,GO:0097159//organic cyclic compound binding	---
PAPD5	ENSSSCG00000030404	PeakStop	GO:0009057//macromolecule catabolic process,GO:1901575//organic substance catabolic process,GO:0034641//cellular nitrogen compound metabolic process,GO:0046700//heterocycle catabolic process,GO:0034655//nucleobase-containing compound catabolic process,GO:0000956//nuclear-transcribed mRNA catabolic process,GO:0043170//macromolecule metabolic process,GO:0044270//cellular nitrogen compound catabolic…	---	GO:0016772//transferase activity, transferring phosphorus-containing groups,GO:0016740//transferase activity,GO:0016779//nucleotidyltransferase activity,GO:0003824//catalytic activity	ssc03018//RNA degradation
MAF1	ENSSSCG00000005915	PeakStop	GO:0045892//negative regulation of transcription, DNA-dependent,GO:0010468//regulation of gene expression,GO:0034641//cellular nitrogen compound metabolic process,GO:1901576//organic substance biosynthetic process,GO:1901362//organic cyclic compound biosynthetic process,GO:0051253//negative regulation of RNA metabolic process,GO:0080090//regulation of primary metabolic process,GO:0009892//negativ…	GO:0005856//cytoskeleton,GO:0043231//intracellular membrane-bounded organelle,GO:0043228//non-membrane-bounded organelle,GO:0043232//intracellular non-membrane-bounded organelle,GO:0005622//intracellular,GO:0005737//cytoplasm,GO:0005813//centrosome,GO:0031981//nuclear lumen,GO:0043229//intracellular organelle,GO:0044430//cytoskeletal part,GO:0005634//nucleus,GO:0043226//organelle,GO:0043233//orga…	GO:0080084//5S rDNA binding,GO:0001031//RNA polymerase III type 2 promoter DNA binding,GO:0044212//transcription regulatory region DNA binding,GO:0003676//nucleic acid binding,GO:0000182//rDNA binding,GO:0001032//RNA polymerase III type 3 promoter DNA binding,GO:0003677//DNA binding,GO:1901363//heterocyclic compound binding,GO:0001016//RNA polymerase III regulatory region DNA binding,GO:0001030//…	---
UVRAG	ENSSSCG00000028979	PeakStop	GO:0009057//macromolecule catabolic process,GO:0048518//positive regulation of biological process,GO:1901575//organic substance catabolic process,GO:0051338//regulation of transferase activity,GO:0051246//regulation of protein metabolic process,GO:0009893//positive regulation of metabolic process,GO:0046907//intracellular transport,GO:0031325//positive regulation of cellular metabolic process,GO:…	GO:0043234//protein complex,GO:0005856//cytoskeleton,GO:0043231//intracellular membrane-bounded organelle,GO:0043228//non-membrane-bounded organelle,GO:0043232//intracellular non-membrane-bounded organelle,GO:0005622//intracellular,GO:0005737//cytoplasm,GO:0005769//early endosome,GO:0005813//centrosome,GO:0000323//lytic vacuole,GO:0043229//intracellular organelle,GO:0030496//midbody,GO:0032991//m…	GO:0004672//protein kinase activity,GO:0016772//transferase activity, transferring phosphorus-containing groups,GO:0016740//transferase activity,GO:0016773//phosphotransferase activity, alcohol group as acceptor,GO:0016301//kinase activity,GO:0003824//catalytic activity,GO:0004674//protein serine/threonine kinase activity	---
STX17	ENSSSCG00000005386	PeakStop	GO:0033036//macromolecule localization,GO:0009605//response to external stimulus,GO:0007154//cell communication,GO:0031668//cellular response to extracellular stimulus,GO:0034613//cellular protein localization,GO:0046907//intracellular transport,GO:0008104//protein localization,GO:0051641//cellular localization,GO:0007030//Golgi organization,GO:0090174//organelle membrane fusion,GO:0006996//organ…	GO:0043234//protein complex,GO:0043231//intracellular membrane-bounded organelle,GO:0044233//ER-mitochondrion membrane contact site,GO:0031201//SNARE complex,GO:0005622//intracellular,GO:0005737//cytoplasm,GO:0031966//mitochondrial membrane,GO:0044429//mitochondrial part,GO:0005774//vacuolar membrane,GO:0005793//endoplasmic reticulum-Golgi intermediate compartment,GO:0044432//endoplasmic reticulu…	GO:0019899//enzyme binding,GO:0019903//protein phosphatase binding,GO:0005484//SNAP receptor activity,GO:0019902//phosphatase binding,GO:0005488//binding,GO:0005515//protein binding,GO:0000149//SNARE binding	ssc04130//SNARE interactions in vesicular transport
HDAC4	ENSSSCG00000024777	PeakStop	GO:0006109//regulation of carbohydrate metabolic process,GO:0032270//positive regulation of cellular protein metabolic process,GO:0070555//response to interleukin-1,GO:0048518//positive regulation of biological process,GO:0060284//regulation of cell development,GO:1901575//organic substance catabolic process,GO:0019722//calcium-mediated signaling,GO:0006110//regulation of glycolysis,GO:0007275//m…	GO:0015629//actin cytoskeleton,GO:0043234//protein complex,GO:0005856//cytoskeleton,GO:0043231//intracellular membrane-bounded organelle,GO:0045202//synapse,GO:0043228//non-membrane-bounded organelle,GO:0043232//intracellular non-membrane-bounded organelle,GO:0042641//actomyosin,GO:0005622//intracellular,GO:0005737//cytoplasm,GO:0000118//histone deacetylase complex,GO:0031981//nuclear lumen,GO:00…	GO:0001047//core promoter binding,GO:0031420//alkali metal ion binding,GO:0019901//protein kinase binding,GO:0019899//enzyme binding,GO:0003700//sequence-specific DNA binding transcription factor activity,GO:0044212//transcription regulatory region DNA binding,GO:0030955//potassium ion binding,GO:0070491//repressing transcription factor binding,GO:0016810//hydrolase activity, acting on carbon-nit…	---
LYN	ENSSSCG00000006250	PeakStop	GO:0061041//regulation of wound healing,GO:0097048//dendritic cell apoptotic process,GO:0051049//regulation of transport,GO:0033036//macromolecule localization,GO:0009605//response to external stimulus,GO:0032270//positive regulation of cellular protein metabolic process,GO:0031344//regulation of cell projection organization,GO:0050866//negative regulation of cell activation,GO:0045089//positive …	GO:0043231//intracellular membrane-bounded organelle,GO:0044421//extracellular region part,GO:0043230//extracellular organelle,GO:0005622//intracellular,GO:0005737//cytoplasm,GO:0070062//extracellular vesicular exosome,GO:0043229//intracellular organelle,GO:0043226//organelle,GO:0005576//extracellular region,GO:0005886//plasma membrane,GO:0031988//membrane-bounded vesicle,GO:0005794//Golgi appara…	GO:0032553//ribonucleotide binding,GO:1901265//nucleoside phosphate binding,GO:0060089//molecular transducer activity,GO:0017076//purine nucleotide binding,GO:0019899//enzyme binding,GO:0004672//protein kinase activity,GO:0001727//lipid kinase activity,GO:0032549//ribonucleoside binding,GO:0001882//nucleoside binding,GO:0043168//anion binding,GO:0019904//protein domain specific binding,GO:0004707…	---
CBX4	ENSSSCG00000017160	PeakStop	GO:0045892//negative regulation of transcription, DNA-dependent,GO:0010468//regulation of gene expression,GO:0034641//cellular nitrogen compound metabolic process,GO:1901576//organic substance biosynthetic process,GO:1901362//organic cyclic compound biosynthetic process,GO:0051253//negative regulation of RNA metabolic process,GO:0080090//regulation of primary metabolic process,GO:0009892//negativ…	GO:0043234//protein complex,GO:0043231//intracellular membrane-bounded organelle,GO:0005622//intracellular,GO:0016604//nuclear body,GO:0035102//PRC1 complex,GO:0031981//nuclear lumen,GO:0043229//intracellular organelle,GO:0032991//macromolecular complex,GO:0005634//nucleus,GO:0043226//organelle,GO:0044451//nucleoplasm part,GO:0043233//organelle lumen,GO:0070013//intracellular organelle lumen,GO:0…	GO:0032182//small conjugating protein binding,GO:0003727//single-stranded RNA binding,GO:0016874//ligase activity,GO:0019899//enzyme binding,GO:0019789//SUMO ligase activity,GO:0044212//transcription regulatory region DNA binding,GO:0016881//acid-amino acid ligase activity,GO:0051219//phosphoprotein binding,GO:0003676//nucleic acid binding,GO:0035064//methylated histone residue binding,GO:0016879…	---
NTMT1	ENSSSCG00000005678	PeakStop	GO:0007059//chromosome segregation,GO:0031365//N-terminal protein amino acid modification,GO:0006464//cellular protein modification process,GO:0018209//peptidyl-serine modification,GO:0006996//organelle organization,GO:0035568//N-terminal peptidyl-proline methylation,GO:0006479//protein methylation,GO:0044267//cellular protein metabolic process,GO:0035573//N-terminal peptidyl-serine trimethylatio…	GO:0043231//intracellular membrane-bounded organelle,GO:0005622//intracellular,GO:0005737//cytoplasm,GO:0031981//nuclear lumen,GO:0043229//intracellular organelle,GO:0005634//nucleus,GO:0043226//organelle,GO:0043233//organelle lumen,GO:0070013//intracellular organelle lumen,GO:0044422//organelle part,GO:0044464//cell part,GO:0043227//membrane-bounded organelle,GO:0005623//cell,GO:0044424//intrace…	GO:0008171//O-methyltransferase activity,GO:0008276//protein methyltransferase activity,GO:0008168//methyltransferase activity,GO:0016741//transferase activity, transferring one-carbon groups,GO:0016740//transferase activity,GO:0003824//catalytic activity	---
HIVEP2	ENSSSCG00000004138	PeakStop	---	GO:0043231//intracellular membrane-bounded organelle,GO:0005622//intracellular,GO:0031981//nuclear lumen,GO:0043229//intracellular organelle,GO:0005634//nucleus,GO:0043226//organelle,GO:0043233//organelle lumen,GO:0070013//intracellular organelle lumen,GO:0044422//organelle part,GO:0044464//cell part,GO:0043227//membrane-bounded organelle,GO:0005623//cell,GO:0044424//intracellular part,GO:0044446…	GO:0043169//cation binding,GO:0003676//nucleic acid binding,GO:0046872//metal ion binding,GO:1901363//heterocyclic compound binding,GO:0043167//ion binding,GO:0005488//binding,GO:0097159//organic cyclic compound binding	---
ATP9A	ENSSSCG00000007478	PeakStop	GO:0033036//macromolecule localization,GO:1901136//carbohydrate derivative catabolic process,GO:0009143//nucleoside triphosphate catabolic process,GO:1901575//organic substance catabolic process,GO:0009144//purine nucleoside triphosphate metabolic process,GO:0015748//organophosphate ester transport,GO:0042454//ribonucleoside catabolic process,GO:0055086//nucleobase-containing small molecule metab…	GO:0043231//intracellular membrane-bounded organelle,GO:0055037//recycling endosome,GO:0005622//intracellular,GO:0005737//cytoplasm,GO:0005769//early endosome,GO:0005802//trans-Golgi network,GO:0043229//intracellular organelle,GO:0043226//organelle,GO:0005768//endosome,GO:0044464//cell part,GO:0044444//cytoplasmic part,GO:0043227//membrane-bounded organelle,GO:0031224//intrinsic to membrane,GO:00…	GO:0032553//ribonucleotide binding,GO:0043492//ATPase activity, coupled to movement of substances,GO:1901265//nucleoside phosphate binding,GO:0000287//magnesium ion binding,GO:0017076//purine nucleotide binding,GO:0005548//phospholipid transporter activity,GO:0015405//P-P-bond-hydrolysis-driven transmembrane transporter activity,GO:0005319//lipid transporter activity,GO:0019829//cation-transporti…	---
NFKBIL1	ENSSSCG00000001402	PeakStop	GO:0045089//positive regulation of innate immune response,GO:0048518//positive regulation of biological process,GO:0031347//regulation of defense response,GO:0007154//cell communication,GO:0032640//tumor necrosis factor production,GO:0071310//cellular response to organic substance,GO:0010468//regulation of gene expression,GO:0071396//cellular response to lipid,GO:0051704//multi-organism process,G…	GO:0005856//cytoskeleton,GO:0043231//intracellular membrane-bounded organelle,GO:0043228//non-membrane-bounded organelle,GO:0043232//intracellular non-membrane-bounded organelle,GO:0005622//intracellular,GO:0005737//cytoplasm,GO:0031981//nuclear lumen,GO:0045111//intermediate filament cytoskeleton,GO:0043229//intracellular organelle,GO:0005634//nucleus,GO:0043226//organelle,GO:0043233//organelle …	GO:0003700//sequence-specific DNA binding transcription factor activity,GO:0005488//binding,GO:0001071//nucleic acid binding transcription factor activity,GO:0005515//protein binding	---
ETV3	ENSSSCG00000024970	PeakStop	GO:0071345//cellular response to cytokine stimulus,GO:0071310//cellular response to organic substance,GO:0045892//negative regulation of transcription, DNA-dependent,GO:0010468//regulation of gene expression,GO:0034641//cellular nitrogen compound metabolic process,GO:1901576//organic substance biosynthetic process,GO:1901362//organic cyclic compound biosynthetic process,GO:0051253//negative regul…	GO:0000785//chromatin,GO:0043234//protein complex,GO:0043231//intracellular membrane-bounded organelle,GO:0000790//nuclear chromatin,GO:0043228//non-membrane-bounded organelle,GO:0043232//intracellular non-membrane-bounded organelle,GO:0005622//intracellular,GO:0031981//nuclear lumen,GO:0017053//transcriptional repressor complex,GO:0043229//intracellular organelle,GO:0032991//macromolecular compl…	GO:0019899//enzyme binding,GO:0000977//RNA polymerase II regulatory region sequence-specific DNA binding,GO:0003700//sequence-specific DNA binding transcription factor activity,GO:0044212//transcription regulatory region DNA binding,GO:0017151//DEAD/H-box RNA helicase binding,GO:0003676//nucleic acid binding,GO:0000981//sequence-specific DNA binding RNA polymerase II transcription factor activity…	---
CHD7	ENSSSCG00000006231	PeakStop	GO:0035116//embryonic hindlimb morphogenesis,GO:0051049//regulation of transport,GO:0021545//cranial nerve development,GO:0021675//nerve development,GO:0008344//adult locomotory behavior,GO:0048752//semicircular canal morphogenesis,GO:0048518//positive regulation of biological process,GO:0060284//regulation of cell development,GO:0035239//tube morphogenesis,GO:0030540//female genitalia developmen…	GO:0043231//intracellular membrane-bounded organelle,GO:0005622//intracellular,GO:0031981//nuclear lumen,GO:0043229//intracellular organelle,GO:0005634//nucleus,GO:0043226//organelle,GO:0043233//organelle lumen,GO:0070013//intracellular organelle lumen,GO:0044422//organelle part,GO:0044464//cell part,GO:0043227//membrane-bounded organelle,GO:0005623//cell,GO:0044424//intracellular part,GO:0044446…	GO:0032553//ribonucleotide binding,GO:1901265//nucleoside phosphate binding,GO:0017076//purine nucleotide binding,GO:0000977//RNA polymerase II regulatory region sequence-specific DNA binding,GO:0044212//transcription regulatory region DNA binding,GO:0032549//ribonucleoside binding,GO:0001882//nucleoside binding,GO:0043168//anion binding,GO:0032550//purine ribonucleoside binding,GO:0003676//nucle…	---
NARF	ENSSSCG00000017126	PeakStop	---	GO:0043234//protein complex,GO:0005856//cytoskeleton,GO:0043231//intracellular membrane-bounded organelle,GO:0043228//non-membrane-bounded organelle,GO:0043232//intracellular non-membrane-bounded organelle,GO:0005622//intracellular,GO:0005882//intermediate filament,GO:0031981//nuclear lumen,GO:0045111//intermediate filament cytoskeleton,GO:0043229//intracellular organelle,GO:0032991//macromolecul…	GO:0005488//binding,GO:0005515//protein binding,GO:0005521//lamin binding	---
DDX31	ENSSSCG00000005729	PeakStop	GO:1901136//carbohydrate derivative catabolic process,GO:0009143//nucleoside triphosphate catabolic process,GO:1901575//organic substance catabolic process,GO:0009144//purine nucleoside triphosphate metabolic process,GO:0042454//ribonucleoside catabolic process,GO:0055086//nucleobase-containing small molecule metabolic process,GO:0034641//cellular nitrogen compound metabolic process,GO:0044710//s…	GO:0043231//intracellular membrane-bounded organelle,GO:0043228//non-membrane-bounded organelle,GO:0043232//intracellular non-membrane-bounded organelle,GO:0005622//intracellular,GO:0005737//cytoplasm,GO:0031981//nuclear lumen,GO:0043229//intracellular organelle,GO:0005634//nucleus,GO:0043226//organelle,GO:0043233//organelle lumen,GO:0070013//intracellular organelle lumen,GO:0005730//nucleolus,GO…	GO:0032553//ribonucleotide binding,GO:1901265//nucleoside phosphate binding,GO:0004386//helicase activity,GO:0017076//purine nucleotide binding,GO:0032549//ribonucleoside binding,GO:0016887//ATPase activity,GO:0001882//nucleoside binding,GO:0043168//anion binding,GO:0017111//nucleoside-triphosphatase activity,GO:0032550//purine ribonucleoside binding,GO:0003676//nucleic acid binding,GO:0042623//A…	---
POLR1B	ENSSSCG00000008098	PeakStop	GO:0044706//multi-multicellular organism process,GO:0007275//multicellular organismal development,GO:0017126//nucleologenesis,GO:0051704//multi-organism process,GO:0034641//cellular nitrogen compound metabolic process,GO:1901576//organic substance biosynthetic process,GO:1901362//organic cyclic compound biosynthetic process,GO:0007000//nucleolus organization,GO:0006996//organelle organization,GO:…	GO:0043234//protein complex,GO:0043231//intracellular membrane-bounded organelle,GO:0043228//non-membrane-bounded organelle,GO:0043232//intracellular non-membrane-bounded organelle,GO:0005622//intracellular,GO:0005737//cytoplasm,GO:0030880//RNA polymerase complex,GO:0031981//nuclear lumen,GO:0044452//nucleolar part,GO:0043229//intracellular organelle,GO:0032991//macromolecular complex,GO:0005634/…	GO:0032549//ribonucleoside binding,GO:0001882//nucleoside binding,GO:0003676//nucleic acid binding,GO:0016772//transferase activity, transferring phosphorus-containing groups,GO:0003899//DNA-directed RNA polymerase activity,GO:0036094//small molecule binding,GO:0016740//transferase activity,GO:0016779//nucleotidyltransferase activity,GO:0003677//DNA binding,GO:1901363//heterocyclic compound bindi…	ssc00230//Purine metabolism,ssc00240//Pyrimidine metabolism,ssc03020//RNA polymerase
TRIM21	ENSSSCG00000014780	PeakStop	GO:0010608//posttranscriptional regulation of gene expression,GO:0048518//positive regulation of biological process,GO:0032897//negative regulation of viral transcription,GO:0043902//positive regulation of multi-organism process,GO:0051246//regulation of protein metabolic process,GO:0051865//protein autoubiquitination,GO:0010468//regulation of gene expression,GO:0051704//multi-organism process,GO…	GO:0043234//protein complex,GO:0043231//intracellular membrane-bounded organelle,GO:0005622//intracellular,GO:0005737//cytoplasm,GO:0031981//nuclear lumen,GO:0043229//intracellular organelle,GO:0032991//macromolecular complex,GO:0005634//nucleus,GO:0043226//organelle,GO:0043233//organelle lumen,GO:0031461//cullin-RING ubiquitin ligase complex,GO:0070013//intracellular organelle lumen,GO:0044422//…	GO:0004842//ubiquitin-protein ligase activity,GO:0016874//ligase activity,GO:0003700//sequence-specific DNA binding transcription factor activity,GO:0016881//acid-amino acid ligase activity,GO:0008270//zinc ion binding,GO:0043169//cation binding,GO:0046872//metal ion binding,GO:0016879//ligase activity, forming carbon-nitrogen bonds,GO:0042802//identical protein binding,GO:0046914//transition met…	ssc05322//Systemic lupus erythematosus
RREB1	ENSSSCG00000001021	PeakStop	GO:0033601//positive regulation of mammary gland epithelial cell proliferation,GO:0031344//regulation of cell projection organization,GO:0048518//positive regulation of biological process,GO:0060284//regulation of cell development,GO:0007275//multicellular organismal development,GO:0051128//regulation of cellular component organization,GO:0045892//negative regulation of transcription, DNA-depende…	GO:0043231//intracellular membrane-bounded organelle,GO:0044421//extracellular region part,GO:0043230//extracellular organelle,GO:0043228//non-membrane-bounded organelle,GO:0043232//intracellular non-membrane-bounded organelle,GO:0005622//intracellular,GO:0005737//cytoplasm,GO:0070062//extracellular vesicular exosome,GO:0031981//nuclear lumen,GO:0043229//intracellular organelle,GO:0005634//nucleu…	GO:0001047//core promoter binding,GO:0000977//RNA polymerase II regulatory region sequence-specific DNA binding,GO:0003700//sequence-specific DNA binding transcription factor activity,GO:0044212//transcription regulatory region DNA binding,GO:0001046//core promoter sequence-specific DNA binding,GO:0043169//cation binding,GO:0003676//nucleic acid binding,GO:0046872//metal ion binding,GO:0000979//R…	---
MAML1	ENSSSCG00000014019	PeakStop	GO:0051149//positive regulation of muscle cell differentiation,GO:0060920//cardiac pacemaker cell differentiation,GO:0048518//positive regulation of biological process,GO:0055013//cardiac muscle cell development,GO:0060284//regulation of cell development,GO:0007275//multicellular organismal development,GO:0007154//cell communication,GO:0009893//positive regulation of metabolic process,GO:0010468/…	GO:0043234//protein complex,GO:0043231//intracellular membrane-bounded organelle,GO:0005622//intracellular,GO:0016604//nuclear body,GO:0002193//MAML1-RBP-Jkappa- ICN1 complex,GO:0031981//nuclear lumen,GO:0043229//intracellular organelle,GO:0032991//macromolecular complex,GO:0005634//nucleus,GO:0043226//organelle,GO:0044451//nucleoplasm part,GO:0043233//organelle lumen,GO:0070013//intracellular or…	GO:0003823//antigen binding,GO:0033218//amide binding,GO:0019901//protein kinase binding,GO:0019899//enzyme binding,GO:0042277//peptide binding,GO:0019900//kinase binding,GO:0003713//transcription coactivator activity,GO:0000988//protein binding transcription factor activity,GO:0000989//transcription factor binding transcription factor activity,GO:0042605//peptide antigen binding,GO:0003712//tran…	ssc04330//Notch signaling pathway
SP1	ENSSSCG00000000272	PeakStop	GO:0044706//multi-multicellular organism process,GO:0048518//positive regulation of biological process,GO:0007275//multicellular organismal development,GO:0043902//positive regulation of multi-organism process,GO:0009893//positive regulation of metabolic process,GO:0048048//embryonic eye morphogenesis,GO:0010468//regulation of gene expression,GO:0031325//positive regulation of cellular metabolic …	GO:0000785//chromatin,GO:0043231//intracellular membrane-bounded organelle,GO:0000790//nuclear chromatin,GO:0043228//non-membrane-bounded organelle,GO:0043232//intracellular non-membrane-bounded organelle,GO:0005622//intracellular,GO:0031981//nuclear lumen,GO:0043229//intracellular organelle,GO:0005634//nucleus,GO:0043226//organelle,GO:0043233//organelle lumen,GO:0070013//intracellular organelle …	GO:0001047//core promoter binding,GO:0019899//enzyme binding,GO:0003690//double-stranded DNA binding,GO:0000977//RNA polymerase II regulatory region sequence-specific DNA binding,GO:0003700//sequence-specific DNA binding transcription factor activity,GO:0042803//protein homodimerization activity,GO:0043566//structure-specific DNA binding,GO:0044212//transcription regulatory region DNA binding,GO:…	ssc04350//TGF-beta signaling pathway,ssc04915//Estrogen signaling pathway,ssc05016//Huntingtons disease,ssc05202//Transcriptional misregulation in cancer,ssc05231//Choline metabolism in cancer
CDK13	ENSSSCG00000016769	PeakStop	GO:0007275//multicellular organismal development,GO:0010468//regulation of gene expression,GO:0000375//RNA splicing, via transesterification reactions,GO:0006464//cellular protein modification process,GO:0034641//cellular nitrogen compound metabolic process,GO:1901576//organic substance biosynthetic process,GO:1901362//organic cyclic compound biosynthetic process,GO:0006468//protein phosphorylati…	GO:0043234//protein complex,GO:0043231//intracellular membrane-bounded organelle,GO:0044421//extracellular region part,GO:0005622//intracellular,GO:0005737//cytoplasm,GO:0016604//nuclear body,GO:0031981//nuclear lumen,GO:0043229//intracellular organelle,GO:0032991//macromolecular complex,GO:0005615//extracellular space,GO:0005634//nucleus,GO:0043226//organelle,GO:0005576//extracellular region,GO:…	GO:0032553//ribonucleotide binding,GO:1901265//nucleoside phosphate binding,GO:0017076//purine nucleotide binding,GO:0008353//RNA polymerase II carboxy-terminal domain kinase activity,GO:0004672//protein kinase activity,GO:0032549//ribonucleoside binding,GO:0001882//nucleoside binding,GO:0043168//anion binding,GO:0032550//purine ribonucleoside binding,GO:0016772//transferase activity, transferrin…	---
CHD2	ENSSSCG00000002266	PeakStop	GO:0007275//multicellular organismal development,GO:0030097//hemopoiesis,GO:0048731//system development,GO:0006950//response to stress,GO:0048856//anatomical structure development,GO:0048534//hematopoietic or lymphoid organ development,GO:0048513//organ development,GO:0007517//muscle organ development,GO:0044767//single-organism developmental process,GO:0050896//response to stimulus,GO:0044707//s…	GO:0043231//intracellular membrane-bounded organelle,GO:0044421//extracellular region part,GO:0043230//extracellular organelle,GO:0043228//non-membrane-bounded organelle,GO:0043232//intracellular non-membrane-bounded organelle,GO:0005622//intracellular,GO:0070062//extracellular vesicular exosome,GO:0031981//nuclear lumen,GO:0043229//intracellular organelle,GO:0005634//nucleus,GO:0043226//organell…	GO:0032553//ribonucleotide binding,GO:1901265//nucleoside phosphate binding,GO:0001047//core promoter binding,GO:0017076//purine nucleotide binding,GO:0044212//transcription regulatory region DNA binding,GO:0001046//core promoter sequence-specific DNA binding,GO:0032549//ribonucleoside binding,GO:0001882//nucleoside binding,GO:0043168//anion binding,GO:0032550//purine ribonucleoside binding,GO:00…	---
DAB2IP	ENSSSCG00000005524	PeakStop	GO:0032872//regulation of stress-activated MAPK cascade,GO:0030163//protein catabolic process,GO:2001224//positive regulation of neuron migration,GO:0009057//macromolecule catabolic process,GO:0051049//regulation of transport,GO:0033036//macromolecule localization,GO:0032270//positive regulation of cellular protein metabolic process,GO:1901136//carbohydrate derivative catabolic process,GO:0031344…	GO:0043231//intracellular membrane-bounded organelle,GO:0044421//extracellular region part,GO:0043230//extracellular organelle,GO:0005622//intracellular,GO:0005737//cytoplasm,GO:0044297//cell body,GO:0016023//cytoplasmic membrane-bounded vesicle,GO:0043025//neuronal cell body,GO:0043005//neuron projection,GO:0044301//climbing fiber,GO:0070062//extracellular vesicular exosome,GO:0044463//cell proj…	GO:0060089//molecular transducer activity,GO:0005096//GTPase activator activity,GO:0019901//protein kinase binding,GO:0019899//enzyme binding,GO:0003700//sequence-specific DNA binding transcription factor activity,GO:0004705//JUN kinase activity,GO:0031435//mitogen-activated protein kinase kinase kinase binding,GO:0042803//protein homodimerization activity,GO:0060589//nucleoside-triphosphatase re…	---
BNIP1	ENSSSCG00000016985	PeakStop	GO:0012501//programmed cell death,GO:0090174//organelle membrane fusion,GO:0006996//organelle organization,GO:0016044//cellular membrane organization,GO:0006944//cellular membrane fusion,GO:0008219//cell death,GO:0061024//membrane organization,GO:0044699//single-organism process,GO:0016043//cellular component organization,GO:0006915//apoptotic process,GO:0061025//membrane fusion,GO:0071840//cellu…	GO:0043234//protein complex,GO:0043231//intracellular membrane-bounded organelle,GO:0031201//SNARE complex,GO:0005622//intracellular,GO:0005737//cytoplasm,GO:0043229//intracellular organelle,GO:0032991//macromolecular complex,GO:0005634//nucleus,GO:0043226//organelle,GO:0031967//organelle envelope,GO:0044422//organelle part,GO:0005783//endoplasmic reticulum,GO:0044464//cell part,GO:0044444//cytop…	GO:0005484//SNAP receptor activity,GO:0005488//binding,GO:0005515//protein binding	ssc04130//SNARE interactions in vesicular transport
ERBB2	ENSSSCG00000017497	PeakStop	GO:0032886//regulation of microtubule-based process,GO:0010608//posttranscriptional regulation of gene expression,GO:0032270//positive regulation of cellular protein metabolic process,GO:0048518//positive regulation of biological process,GO:0009967//positive regulation of signal transduction,GO:0051347//positive regulation of transferase activity,GO:0051338//regulation of transferase activity,GO:…	GO:0043234//protein complex,GO:0043231//intracellular membrane-bounded organelle,GO:0005622//intracellular,GO:0005737//cytoplasm,GO:0010008//endosome membrane,GO:0043229//intracellular organelle,GO:0032991//macromolecular complex,GO:0005634//nucleus,GO:0043226//organelle,GO:0005886//plasma membrane,GO:0044422//organelle part,GO:0005768//endosome,GO:0044464//cell part,GO:0044444//cytoplasmic part,…	GO:0032553//ribonucleotide binding,GO:1901265//nucleoside phosphate binding,GO:0060089//molecular transducer activity,GO:0017076//purine nucleotide binding,GO:0019899//enzyme binding,GO:0004888//transmembrane signaling receptor activity,GO:0004672//protein kinase activity,GO:0019903//protein phosphatase binding,GO:0032549//ribonucleoside binding,GO:0004716//receptor signaling protein tyrosine kin…	ssc04012//ErbB signaling pathway,ssc04020//Calcium signaling pathway,ssc04066//HIF-1 signaling pathway,ssc04510//Focal adhesion,ssc04520//Adherens junction,ssc05200//Pathways in cancer,ssc05205//Proteoglycans in cancer,ssc05206//MicroRNAs in cancer,ssc05212//Pancreatic cancer,ssc05213//Endometrial cancer,ssc05215//Prostate cancer,ssc05219//Bladder cancer,ssc05223//Non-small cell lung cancer,ssc05…
MUL1	ENSSSCG00000028045	PeakStop	GO:0032872//regulation of stress-activated MAPK cascade,GO:0051049//regulation of transport,GO:0010608//posttranscriptional regulation of gene expression,GO:0032270//positive regulation of cellular protein metabolic process,GO:0071345//cellular response to cytokine stimulus,GO:0048518//positive regulation of biological process,GO:0042981//regulation of apoptotic process,GO:0031347//regulation of …	GO:0043231//intracellular membrane-bounded organelle,GO:0019867//outer membrane,GO:0005622//intracellular,GO:0005737//cytoplasm,GO:0044297//cell body,GO:0031966//mitochondrial membrane,GO:0044429//mitochondrial part,GO:0031301//integral to organelle membrane,GO:0043025//neuronal cell body,GO:0043005//neuron projection,GO:0031300//intrinsic to organelle membrane,GO:0031981//nuclear lumen,GO:000574…	GO:0060089//molecular transducer activity,GO:0004842//ubiquitin-protein ligase activity,GO:0016874//ligase activity,GO:0019899//enzyme binding,GO:0004705//JUN kinase activity,GO:0019789//SUMO ligase activity,GO:0004672//protein kinase activity,GO:0016881//acid-amino acid ligase activity,GO:0004197//cysteine-type endopeptidase activity,GO:0008233//peptidase activity,GO:0008270//zinc ion binding,GO…	---
REXO4	ENSSSCG00000023173	PeakStop	GO:0034641//cellular nitrogen compound metabolic process,GO:0043170//macromolecule metabolic process,GO:0006139//nucleobase-containing compound metabolic process,GO:0006725//cellular aromatic compound metabolic process,GO:0071704//organic substance metabolic process,GO:0008152//metabolic process,GO:0090305//nucleic acid phosphodiester bond hydrolysis,GO:0090304//nucleic acid metabolic process,GO:…	GO:0043231//intracellular membrane-bounded organelle,GO:0043228//non-membrane-bounded organelle,GO:0043232//intracellular non-membrane-bounded organelle,GO:0005622//intracellular,GO:0031981//nuclear lumen,GO:0043229//intracellular organelle,GO:0005634//nucleus,GO:0043226//organelle,GO:0043233//organelle lumen,GO:0070013//intracellular organelle lumen,GO:0005730//nucleolus,GO:0044422//organelle pa…	GO:0004518//nuclease activity,GO:0004527//exonuclease activity,GO:0003676//nucleic acid binding,GO:0016787//hydrolase activity,GO:1901363//heterocyclic compound binding,GO:0016788//hydrolase activity, acting on ester bonds,GO:0005488//binding,GO:0003824//catalytic activity,GO:0097159//organic cyclic compound binding	---
ZHX2	ENSSSCG00000021586	PeakStop	GO:0009057//macromolecule catabolic process,GO:0060284//regulation of cell development,GO:1901575//organic substance catabolic process,GO:0007275//multicellular organismal development,GO:0045892//negative regulation of transcription, DNA-dependent,GO:0010468//regulation of gene expression,GO:0034641//cellular nitrogen compound metabolic process,GO:0019827//stem cell maintenance,GO:1901576//organi…	GO:0043231//intracellular membrane-bounded organelle,GO:0005622//intracellular,GO:0005737//cytoplasm,GO:0031981//nuclear lumen,GO:0043229//intracellular organelle,GO:0005634//nucleus,GO:0043226//organelle,GO:0043233//organelle lumen,GO:0005886//plasma membrane,GO:0070013//intracellular organelle lumen,GO:0044422//organelle part,GO:0044464//cell part,GO:0043227//membrane-bounded organelle,GO:00056…	GO:0003700//sequence-specific DNA binding transcription factor activity,GO:0042803//protein homodimerization activity,GO:0003714//transcription corepressor activity,GO:0046982//protein heterodimerization activity,GO:0043169//cation binding,GO:0003676//nucleic acid binding,GO:0046983//protein dimerization activity,GO:0046872//metal ion binding,GO:0000988//protein binding transcription factor activ…	---
SSH1	ENSSSCG00000009943	PeakStop	GO:0032956//regulation of actin cytoskeleton organization,GO:0031344//regulation of cell projection organization,GO:0060284//regulation of cell development,GO:0007275//multicellular organismal development,GO:0051246//regulation of protein metabolic process,GO:0071310//cellular response to organic substance,GO:0051128//regulation of cellular component organization,GO:0008064//regulation of actin p…	GO:0043231//intracellular membrane-bounded organelle,GO:0005622//intracellular,GO:0005737//cytoplasm,GO:0031981//nuclear lumen,GO:0043229//intracellular organelle,GO:0005634//nucleus,GO:0043226//organelle,GO:0043233//organelle lumen,GO:0005886//plasma membrane,GO:0070013//intracellular organelle lumen,GO:0044422//organelle part,GO:0044464//cell part,GO:0043227//membrane-bounded organelle,GO:00056…	GO:0004721//phosphoprotein phosphatase activity,GO:0008138//protein tyrosine/serine/threonine phosphatase activity,GO:0016791//phosphatase activity,GO:0003676//nucleic acid binding,GO:0004725//protein tyrosine phosphatase activity,GO:0016787//hydrolase activity,GO:0003677//DNA binding,GO:1901363//heterocyclic compound binding,GO:0003779//actin binding,GO:0016788//hydrolase activity, acting on est…	ssc04810//Regulation of actin cytoskeleton
MEOX2	ENSSSCG00000015357	PeakStop	GO:0001756//somitogenesis,GO:0048518//positive regulation of biological process,GO:0007275//multicellular organismal development,GO:0009952//anterior/posterior pattern specification,GO:0009893//positive regulation of metabolic process,GO:0010468//regulation of gene expression,GO:0031325//positive regulation of cellular metabolic process,GO:0009880//embryonic pattern specification,GO:0034641//cell…	GO:0043231//intracellular membrane-bounded organelle,GO:0005622//intracellular,GO:0005737//cytoplasm,GO:0043229//intracellular organelle,GO:0005634//nucleus,GO:0043226//organelle,GO:0044464//cell part,GO:0043227//membrane-bounded organelle,GO:0005623//cell,GO:0044424//intracellular part	GO:0000977//RNA polymerase II regulatory region sequence-specific DNA binding,GO:0003700//sequence-specific DNA binding transcription factor activity,GO:0044212//transcription regulatory region DNA binding,GO:0001205//RNA polymerase II distal enhancer sequence-specific DNA binding transcription factor activity involved in positive regulation of transcription,GO:0003676//nucleic acid binding,GO:00…	---
MED1	ENSSSCG00000017505	PeakStop	GO:0043616//keratinocyte proliferation,GO:0045682//regulation of epidermis development,GO:0035116//embryonic hindlimb morphogenesis,GO:0060751//branch elongation involved in mammary gland duct branching,GO:0051049//regulation of transport,GO:0006702//androgen biosynthetic process,GO:0044706//multi-multicellular organism process,GO:0033036//macromolecule localization,GO:0009605//response to extern…	GO:0043234//protein complex,GO:0043231//intracellular membrane-bounded organelle,GO:0043228//non-membrane-bounded organelle,GO:0043232//intracellular non-membrane-bounded organelle,GO:0005622//intracellular,GO:0031981//nuclear lumen,GO:0043229//intracellular organelle,GO:0032991//macromolecular complex,GO:0005634//nucleus,GO:0043226//organelle,GO:0044451//nucleoplasm part,GO:0043233//organelle lu…	GO:0001047//core promoter binding,GO:0030331//estrogen receptor binding,GO:0010861//thyroid hormone receptor activator activity,GO:0003700//sequence-specific DNA binding transcription factor activity,GO:0030545//receptor regulator activity,GO:0044212//transcription regulatory region DNA binding,GO:0019904//protein domain specific binding,GO:0030374//ligand-dependent nuclear receptor transcription…	ssc04919//Thyroid hormone signaling pathway
ATXN7L3	ENSSSCG00000017362	PeakStop	GO:0048518//positive regulation of biological process,GO:0009893//positive regulation of metabolic process,GO:0010468//regulation of gene expression,GO:0031325//positive regulation of cellular metabolic process,GO:0006464//cellular protein modification process,GO:0034641//cellular nitrogen compound metabolic process,GO:0070647//protein modification by small protein conjugation or removal,GO:19015…	GO:0043234//protein complex,GO:0043231//intracellular membrane-bounded organelle,GO:0000124//SAGA complex,GO:0005622//intracellular,GO:0031981//nuclear lumen,GO:0043229//intracellular organelle,GO:0032991//macromolecular complex,GO:0005634//nucleus,GO:0043226//organelle,GO:0044451//nucleoplasm part,GO:0043233//organelle lumen,GO:0070013//intracellular organelle lumen,GO:0000123//histone acetyltra…	GO:0008270//zinc ion binding,GO:0030374//ligand-dependent nuclear receptor transcription coactivator activity,GO:0043169//cation binding,GO:0046872//metal ion binding,GO:0003713//transcription coactivator activity,GO:0000988//protein binding transcription factor activity,GO:0046914//transition metal ion binding,GO:0000989//transcription factor binding transcription factor activity,GO:0003712//tra…	---
UBE2O	ENSSSCG00000029901	PeakStop	GO:0048518//positive regulation of biological process,GO:0009967//positive regulation of signal transduction,GO:0007154//cell communication,GO:0046907//intracellular transport,GO:0070534//protein K63-linked ubiquitination,GO:0010468//regulation of gene expression,GO:0006464//cellular protein modification process,GO:0034641//cellular nitrogen compound metabolic process,GO:0051641//cellular localiz…	GO:0043231//intracellular membrane-bounded organelle,GO:0005622//intracellular,GO:0005737//cytoplasm,GO:0031981//nuclear lumen,GO:0043229//intracellular organelle,GO:0005634//nucleus,GO:0043226//organelle,GO:0043233//organelle lumen,GO:0070013//intracellular organelle lumen,GO:0044422//organelle part,GO:0044464//cell part,GO:0043227//membrane-bounded organelle,GO:0005623//cell,GO:0044424//intrace…	GO:0004842//ubiquitin-protein ligase activity,GO:0016874//ligase activity,GO:0016881//acid-amino acid ligase activity,GO:0016879//ligase activity, forming carbon-nitrogen bonds,GO:0019787//small conjugating protein ligase activity,GO:0005488//binding,GO:0003824//catalytic activity,GO:0005515//protein binding	ssc04120//Ubiquitin mediated proteolysis
GADD45GIP1	ENSSSCG00000013748	PeakStop	GO:0071850//mitotic cell cycle arrest,GO:0051726//regulation of cell cycle,GO:0048519//negative regulation of biological process,GO:0048523//negative regulation of cellular process,GO:0050794//regulation of cellular process,GO:0044699//single-organism process,GO:0007050//cell cycle arrest,GO:0007049//cell cycle,GO:0045786//negative regulation of cell cycle,GO:0009987//cellular process,GO:0050789/…	GO:0043231//intracellular membrane-bounded organelle,GO:0005622//intracellular,GO:0005737//cytoplasm,GO:0043229//intracellular organelle,GO:0005634//nucleus,GO:0043226//organelle,GO:0005739//mitochondrion,GO:0044464//cell part,GO:0044444//cytoplasmic part,GO:0043227//membrane-bounded organelle,GO:0005623//cell,GO:0044424//intracellular part	GO:0005488//binding,GO:0005515//protein binding	---
JADE2	ENSSSCG00000014303	PeakStop	GO:0007154//cell communication,GO:0007166//cell surface receptor signaling pathway,GO:0050794//regulation of cellular process,GO:0060395//SMAD protein signal transduction,GO:0050896//response to stimulus,GO:0044699//single-organism process,GO:0007167//enzyme linked receptor protein signaling pathway,GO:0007165//signal transduction,GO:0023052//signaling,GO:0044700//single organism signaling,GO:000…	GO:0043231//intracellular membrane-bounded organelle,GO:0005622//intracellular,GO:0031981//nuclear lumen,GO:0043229//intracellular organelle,GO:0005634//nucleus,GO:0043226//organelle,GO:0043233//organelle lumen,GO:0070013//intracellular organelle lumen,GO:0044422//organelle part,GO:0044464//cell part,GO:0043227//membrane-bounded organelle,GO:0005623//cell,GO:0044424//intracellular part,GO:0044446…	GO:0008270//zinc ion binding,GO:0043169//cation binding,GO:0046872//metal ion binding,GO:0046914//transition metal ion binding,GO:0043167//ion binding,GO:0005488//binding,GO:0005515//protein binding	---
TAL1	ENSSSCG00000026460	PeakStop	GO:0021510//spinal cord development,GO:0048518//positive regulation of biological process,GO:0060284//regulation of cell development,GO:0007275//multicellular organismal development,GO:0043249//erythrocyte maturation,GO:0009893//positive regulation of metabolic process,GO:0051128//regulation of cellular component organization,GO:0045892//negative regulation of transcription, DNA-dependent,GO:0010…	GO:0000785//chromatin,GO:0043234//protein complex,GO:0043231//intracellular membrane-bounded organelle,GO:0000790//nuclear chromatin,GO:0043228//non-membrane-bounded organelle,GO:0043232//intracellular non-membrane-bounded organelle,GO:0005622//intracellular,GO:0000118//histone deacetylase complex,GO:0031981//nuclear lumen,GO:0043229//intracellular organelle,GO:0032991//macromolecular complex,GO:…	GO:0001047//core promoter binding,GO:0001085//RNA polymerase II transcription factor binding,GO:0019899//enzyme binding,GO:0000977//RNA polymerase II regulatory region sequence-specific DNA binding,GO:0003700//sequence-specific DNA binding transcription factor activity,GO:0044212//transcription regulatory region DNA binding,GO:0001046//core promoter sequence-specific DNA binding,GO:0070888//E-box…	---
ABL1	ENSSSCG00000005706	PeakStop	GO:2000095//regulation of Wnt receptor signaling pathway, planar cell polarity pathway,GO:0021549//cerebellum development,GO:0051049//regulation of transport,GO:0032956//regulation of actin cytoskeleton organization,GO:0033036//macromolecule localization,GO:0032270//positive regulation of cellular protein metabolic process,GO:0051047//positive regulation of secretion,GO:0048518//positive regulati…	GO:0015629//actin cytoskeleton,GO:0005856//cytoskeleton,GO:0043231//intracellular membrane-bounded organelle,GO:0043228//non-membrane-bounded organelle,GO:0043232//intracellular non-membrane-bounded organelle,GO:0005622//intracellular,GO:0005737//cytoplasm,GO:0031252//cell leading edge,GO:0031981//nuclear lumen,GO:0043229//intracellular organelle,GO:0005634//nucleus,GO:0043226//organelle,GO:00432…	GO:0032553//ribonucleotide binding,GO:1901265//nucleoside phosphate binding,GO:0000287//magnesium ion binding,GO:0017076//purine nucleotide binding,GO:0004842//ubiquitin-protein ligase activity,GO:0019901//protein kinase binding,GO:0016874//ligase activity,GO:0019899//enzyme binding,GO:0004629//phospholipase C activity,GO:0019905//syntaxin binding,GO:0004672//protein kinase activity,GO:0016881//a…	ssc04012//ErbB signaling pathway,ssc04014//Ras signaling pathway,ssc04110//Cell cycle,ssc04360//Axon guidance,ssc04722//Neurotrophin signaling pathway,ssc05200//Pathways in cancer,ssc05206//MicroRNAs in cancer,ssc05220//Chronic myeloid leukemia,ssc05416//Viral myocarditis
MICAL3	ENSSSCG00000000770	PeakStop	GO:0044710//single-organism metabolic process,GO:0006996//organelle organization,GO:0007010//cytoskeleton organization,GO:0008152//metabolic process,GO:0044699//single-organism process,GO:0016043//cellular component organization,GO:0071840//cellular component organization or biogenesis,GO:0055114//oxidation-reduction process,GO:0009987//cellular process,GO:0044763//single-organism cellular process	GO:0043231//intracellular membrane-bounded organelle,GO:0005622//intracellular,GO:0005737//cytoplasm,GO:0031981//nuclear lumen,GO:0043229//intracellular organelle,GO:0005634//nucleus,GO:0043226//organelle,GO:0043233//organelle lumen,GO:0005886//plasma membrane,GO:0070013//intracellular organelle lumen,GO:0044422//organelle part,GO:0044464//cell part,GO:0043227//membrane-bounded organelle,GO:00056…	GO:0008270//zinc ion binding,GO:0043169//cation binding,GO:0046872//metal ion binding,GO:0046914//transition metal ion binding,GO:0016491//oxidoreductase activity,GO:0043167//ion binding,GO:0005488//binding,GO:0003824//catalytic activity,GO:0005515//protein binding	---
CWC22	ENSSSCG00000016008	PeakStop	---	GO:0043231//intracellular membrane-bounded organelle,GO:0005622//intracellular,GO:0005737//cytoplasm,GO:0016604//nuclear body,GO:0031981//nuclear lumen,GO:0071013//catalytic step 2 spliceosome,GO:0043229//intracellular organelle,GO:0032991//macromolecular complex,GO:0005634//nucleus,GO:0043226//organelle,GO:0044451//nucleoplasm part,GO:0043233//organelle lumen,GO:0070013//intracellular organelle …	GO:0003676//nucleic acid binding,GO:1901363//heterocyclic compound binding,GO:0003723//RNA binding,GO:0005488//binding,GO:0005515//protein binding,GO:0097159//organic cyclic compound binding	---
GPER1	ENSSSCG00000026422	PeakStop	GO:0006164//purine nucleotide biosynthetic process,GO:0045981//positive regulation of nucleotide metabolic process,GO:0016051//carbohydrate biosynthetic process,GO:0051049//regulation of transport,GO:0006109//regulation of carbohydrate metabolic process,GO:0033036//macromolecule localization,GO:0009605//response to external stimulus,GO:0051047//positive regulation of secretion,GO:0050866//negativ…	GO:0043234//protein complex,GO:0005856//cytoskeleton,GO:0043231//intracellular membrane-bounded organelle,GO:0043228//non-membrane-bounded organelle,GO:0043232//intracellular non-membrane-bounded organelle,GO:0055037//recycling endosome,GO:0005622//intracellular,GO:0005737//cytoplasm,GO:0005769//early endosome,GO:0005802//trans-Golgi network,GO:0005882//intermediate filament,GO:0016023//cytoplasm…	GO:0009975//cyclase activity,GO:0060089//molecular transducer activity,GO:0004930//G-protein coupled receptor activity,GO:0004888//transmembrane signaling receptor activity,GO:0016849//phosphorus-oxygen lyase activity,GO:0004016//adenylate cyclase activity,GO:0005496//steroid binding,GO:0003707//steroid hormone receptor activity,GO:0016829//lyase activity,GO:0030284//estrogen receptor activity,GO…	ssc04915//Estrogen signaling pathway
TARBP2	ENSSSCG00000000276	PeakStop	GO:0010608//posttranscriptional regulation of gene expression,GO:0032270//positive regulation of cellular protein metabolic process,GO:0048232//male gamete generation,GO:0048518//positive regulation of biological process,GO:0031347//regulation of defense response,GO:0016441//posttranscriptional gene silencing,GO:0043902//positive regulation of multi-organism process,GO:0051246//regulation of prot…	GO:0043231//intracellular membrane-bounded organelle,GO:0016442//RNA-induced silencing complex,GO:0005622//intracellular,GO:0005737//cytoplasm,GO:0035068//micro-ribonucleoprotein complex,GO:0031981//nuclear lumen,GO:0043229//intracellular organelle,GO:0032991//macromolecular complex,GO:0005634//nucleus,GO:0043226//organelle,GO:0043233//organelle lumen,GO:0070013//intracellular organelle lumen,GO:…	GO:0035197//siRNA binding,GO:0019899//enzyme binding,GO:0042803//protein homodimerization activity,GO:0035198//miRNA binding,GO:0003676//nucleic acid binding,GO:0046983//protein dimerization activity,GO:0042802//identical protein binding,GO:0070883//pre-miRNA binding,GO:1901363//heterocyclic compound binding,GO:0003723//RNA binding,GO:0005488//binding,GO:0005515//protein binding,GO:0097159//organ…	---
GLYR1	ENSSSCG00000007931	PeakStop	GO:1901575//organic substance catabolic process,GO:0055086//nucleobase-containing small molecule metabolic process,GO:0006733//oxidoreduction coenzyme metabolic process,GO:0034641//cellular nitrogen compound metabolic process,GO:0044710//single-organism metabolic process,GO:0044724//single-organism carbohydrate catabolic process,GO:0046496//nicotinamide nucleotide metabolic process,GO:0019362//py…	GO:0043231//intracellular membrane-bounded organelle,GO:0005622//intracellular,GO:0005737//cytoplasm,GO:0031981//nuclear lumen,GO:0043229//intracellular organelle,GO:0005634//nucleus,GO:0043226//organelle,GO:0043233//organelle lumen,GO:0070013//intracellular organelle lumen,GO:0044422//organelle part,GO:0005794//Golgi apparatus,GO:0044464//cell part,GO:0044444//cytoplasmic part,GO:0043227//membra…	GO:1901265//nucleoside phosphate binding,GO:0048037//cofactor binding,GO:0051287//NAD binding,GO:0016616//oxidoreductase activity, acting on the CH-OH group of donors, NAD or NADP as acceptor,GO:0003676//nucleic acid binding,GO:0035064//methylated histone residue binding,GO:0036094//small molecule binding,GO:0042393//histone binding,GO:0004616//phosphogluconate dehydrogenase (decarboxylating) act…	---
BHLHE40	ENSSSCG00000011534	PeakStop	GO:0009605//response to external stimulus,GO:0045892//negative regulation of transcription, DNA-dependent,GO:0010468//regulation of gene expression,GO:0065009//regulation of molecular function,GO:0034641//cellular nitrogen compound metabolic process,GO:1901576//organic substance biosynthetic process,GO:1901362//organic cyclic compound biosynthetic process,GO:0051253//negative regulation of RNA me…	GO:0043231//intracellular membrane-bounded organelle,GO:0043228//non-membrane-bounded organelle,GO:0043232//intracellular non-membrane-bounded organelle,GO:0005622//intracellular,GO:0005737//cytoplasm,GO:0031981//nuclear lumen,GO:0043229//intracellular organelle,GO:0005634//nucleus,GO:0043226//organelle,GO:0043233//organelle lumen,GO:0070013//intracellular organelle lumen,GO:0005730//nucleolus,GO…	GO:0001085//RNA polymerase II transcription factor binding,GO:0003700//sequence-specific DNA binding transcription factor activity,GO:0042803//protein homodimerization activity,GO:0044212//transcription regulatory region DNA binding,GO:0001191//RNA polymerase II transcription factor binding transcription factor activity involved in negative regulation of transcription,GO:0070888//E-box binding,GO…	ssc04710//Circadian rhythm
NPLOC4	ENSSSCG00000024235	PeakStop	GO:0033036//macromolecule localization,GO:0034613//cellular protein localization,GO:0046907//intracellular transport,GO:0008104//protein localization,GO:0051641//cellular localization,GO:0070727//cellular macromolecule localization,GO:0015031//protein transport,GO:0051234//establishment of localization,GO:0030970//retrograde protein transport, ER to cytosol,GO:0051179//localization,GO:0044765//si…	GO:0043231//intracellular membrane-bounded organelle,GO:0005622//intracellular,GO:0043229//intracellular organelle,GO:0005634//nucleus,GO:0043226//organelle,GO:0044464//cell part,GO:0043227//membrane-bounded organelle,GO:0005623//cell,GO:0044424//intracellular part	GO:0008270//zinc ion binding,GO:0043169//cation binding,GO:0046872//metal ion binding,GO:0046914//transition metal ion binding,GO:0043167//ion binding,GO:0005488//binding,GO:0005515//protein binding	ssc04141//Protein processing in endoplasmic reticulum
DDX21	ENSSSCG00000010247	PeakStop	GO:1901136//carbohydrate derivative catabolic process,GO:0009143//nucleoside triphosphate catabolic process,GO:1901575//organic substance catabolic process,GO:0009144//purine nucleoside triphosphate metabolic process,GO:0042454//ribonucleoside catabolic process,GO:0055086//nucleobase-containing small molecule metabolic process,GO:0001649//osteoblast differentiation,GO:0009615//response to virus,G…	GO:0043231//intracellular membrane-bounded organelle,GO:0043228//non-membrane-bounded organelle,GO:0043232//intracellular non-membrane-bounded organelle,GO:0005622//intracellular,GO:0031981//nuclear lumen,GO:0043229//intracellular organelle,GO:0005634//nucleus,GO:0043226//organelle,GO:0043233//organelle lumen,GO:0070013//intracellular organelle lumen,GO:0005730//nucleolus,GO:0044422//organelle pa…	GO:0032553//ribonucleotide binding,GO:1901265//nucleoside phosphate binding,GO:0004386//helicase activity,GO:0017076//purine nucleotide binding,GO:0019843//rRNA binding,GO:0017069//snRNA binding,GO:0008186//RNA-dependent ATPase activity,GO:0032549//ribonucleoside binding,GO:0016887//ATPase activity,GO:0001882//nucleoside binding,GO:0043168//anion binding,GO:0097322//7SK snRNA binding,GO:0017111//…	---
CHMP1A	ENSSSCG00000023677	PeakStop	GO:0032886//regulation of microtubule-based process,GO:1901673//regulation of spindle assembly involved in mitosis,GO:0033036//macromolecule localization,GO:0009605//response to external stimulus,GO:0006323//DNA packaging,GO:0007154//cell communication,GO:0031668//cellular response to extracellular stimulus,GO:0007059//chromosome segregation,GO:0051128//regulation of cellular component organizati…	GO:0005856//cytoskeleton,GO:0043231//intracellular membrane-bounded organelle,GO:0044421//extracellular region part,GO:0043230//extracellular organelle,GO:0043228//non-membrane-bounded organelle,GO:0043232//intracellular non-membrane-bounded organelle,GO:0005622//intracellular,GO:0005737//cytoplasm,GO:0005769//early endosome,GO:0070062//extracellular vesicular exosome,GO:0031981//nuclear lumen,GO…	GO:0042803//protein homodimerization activity,GO:0019904//protein domain specific binding,GO:0046983//protein dimerization activity,GO:0042802//identical protein binding,GO:0005488//binding,GO:0005515//protein binding	ssc04144//Endocytosis
HTATSF1	ENSSSCG00000023062	PeakStop	---	GO:0043231//intracellular membrane-bounded organelle,GO:0005622//intracellular,GO:0031981//nuclear lumen,GO:0043229//intracellular organelle,GO:0005634//nucleus,GO:0043226//organelle,GO:0043233//organelle lumen,GO:0070013//intracellular organelle lumen,GO:0044422//organelle part,GO:0044464//cell part,GO:0043227//membrane-bounded organelle,GO:0005623//cell,GO:0044424//intracellular part,GO:0044446…	GO:1901265//nucleoside phosphate binding,GO:0003676//nucleic acid binding,GO:0036094//small molecule binding,GO:1901363//heterocyclic compound binding,GO:0000166//nucleotide binding,GO:0005488//binding,GO:0097159//organic cyclic compound binding	---
DGCR14	ENSSSCG00000010114	PeakStop	---	GO:0043231//intracellular membrane-bounded organelle,GO:0005622//intracellular,GO:0071013//catalytic step 2 spliceosome,GO:0043229//intracellular organelle,GO:0032991//macromolecular complex,GO:0005634//nucleus,GO:0043226//organelle,GO:0044422//organelle part,GO:0044464//cell part,GO:0043227//membrane-bounded organelle,GO:0030529//ribonucleoprotein complex,GO:0005623//cell,GO:0044424//intracellul…	GO:0005488//binding,GO:0005515//protein binding	---
KMT2A	ENSSSCG00000023324	PeakStop	GO:0051049//regulation of transport,GO:0031056//regulation of histone modification,GO:0032270//positive regulation of cellular protein metabolic process,GO:0048518//positive regulation of biological process,GO:0007275//multicellular organismal development,GO:0051246//regulation of protein metabolic process,GO:0009952//anterior/posterior pattern specification,GO:0009893//positive regulation of met…	GO:0043234//protein complex,GO:0043231//intracellular membrane-bounded organelle,GO:0005622//intracellular,GO:0005737//cytoplasm,GO:0034708//methyltransferase complex,GO:0031981//nuclear lumen,GO:0043229//intracellular organelle,GO:0032991//macromolecular complex,GO:0005634//nucleus,GO:0043226//organelle,GO:0035097//histone methyltransferase complex,GO:0044451//nucleoplasm part,GO:0043233//organe…	GO:0001047//core promoter binding,GO:0042803//protein homodimerization activity,GO:0044212//transcription regulatory region DNA binding,GO:0001046//core promoter sequence-specific DNA binding,GO:0045322//unmethylated CpG binding,GO:0003676//nucleic acid binding,GO:0008168//methyltransferase activity,GO:0046983//protein dimerization activity,GO:0005215//transporter activity,GO:0016741//transferase…	ssc00310//Lysine degradation,ssc05202//Transcriptional misregulation in cancer
FBXW7	ENSSSCG00000020879	PeakStop	GO:0030163//protein catabolic process,GO:0009057//macromolecule catabolic process,GO:0010608//posttranscriptional regulation of gene expression,GO:0032270//positive regulation of cellular protein metabolic process,GO:0048518//positive regulation of biological process,GO:0051053//negative regulation of DNA metabolic process,GO:0090329//regulation of DNA-dependent DNA replication,GO:0009967//positi…	GO:0043234//protein complex,GO:0043231//intracellular membrane-bounded organelle,GO:0005622//intracellular,GO:0005737//cytoplasm,GO:0031981//nuclear lumen,GO:0043229//intracellular organelle,GO:0032991//macromolecular complex,GO:0005634//nucleus,GO:0043226//organelle,GO:0043233//organelle lumen,GO:0031461//cullin-RING ubiquitin ligase complex,GO:0070013//intracellular organelle lumen,GO:0044422//…	GO:0030674//protein binding, bridging,GO:0060089//molecular transducer activity,GO:0004842//ubiquitin-protein ligase activity,GO:0016874//ligase activity,GO:0019899//enzyme binding,GO:0004888//transmembrane signaling receptor activity,GO:0003700//sequence-specific DNA binding transcription factor activity,GO:0030234//enzyme regulator activity,GO:0004672//protein kinase activity,GO:0016881//acid-a…	ssc04120//Ubiquitin mediated proteolysis
WTAP	ENSSSCG00000004050	PeakStop	GO:0010468//regulation of gene expression,GO:0000375//RNA splicing, via transesterification reactions,GO:0034641//cellular nitrogen compound metabolic process,GO:0080009//mRNA methylation,GO:0080090//regulation of primary metabolic process,GO:0000380//alternative mRNA splicing, via spliceosome,GO:0000377//RNA splicing, via transesterification reactions with bulged adenosine as nucleophile,GO:0043…	GO:0043231//intracellular membrane-bounded organelle,GO:0005622//intracellular,GO:0016604//nuclear body,GO:0031981//nuclear lumen,GO:0043229//intracellular organelle,GO:0005634//nucleus,GO:0043226//organelle,GO:0044451//nucleoplasm part,GO:0043233//organelle lumen,GO:0070013//intracellular organelle lumen,GO:0031967//organelle envelope,GO:0044422//organelle part,GO:0044464//cell part,GO:0043227//…	GO:0005488//binding,GO:0005515//protein binding	---
MED9	ENSSSCG00000018053	PeakStop	GO:0010468//regulation of gene expression,GO:0034641//cellular nitrogen compound metabolic process,GO:1901576//organic substance biosynthetic process,GO:1901362//organic cyclic compound biosynthetic process,GO:0080090//regulation of primary metabolic process,GO:0009889//regulation of biosynthetic process,GO:0006366//transcription from RNA polymerase II promoter,GO:0043170//macromolecule metabolic…	GO:0043234//protein complex,GO:0043231//intracellular membrane-bounded organelle,GO:0005622//intracellular,GO:0031981//nuclear lumen,GO:0043229//intracellular organelle,GO:0032991//macromolecular complex,GO:0005634//nucleus,GO:0043226//organelle,GO:0044451//nucleoplasm part,GO:0043233//organelle lumen,GO:0016592//mediator complex,GO:0070013//intracellular organelle lumen,GO:0044422//organelle par…	GO:0001104//RNA polymerase II transcription cofactor activity,GO:0000988//protein binding transcription factor activity,GO:0000989//transcription factor binding transcription factor activity,GO:0003712//transcription cofactor activity,GO:0001076//RNA polymerase II transcription factor binding transcription factor activity,GO:0005488//binding,GO:0005515//protein binding	---
C2CD2	ENSSSCG00000025821	PeakStop	---	GO:0043231//intracellular membrane-bounded organelle,GO:0005622//intracellular,GO:0005737//cytoplasm,GO:0043229//intracellular organelle,GO:0005634//nucleus,GO:0043226//organelle,GO:0005829//cytosol,GO:0044464//cell part,GO:0044444//cytoplasmic part,GO:0043227//membrane-bounded organelle,GO:0005623//cell,GO:0044424//intracellular part	GO:0005488//binding,GO:0005515//protein binding	---
SAP30BP	ENSSSCG00000017205	PeakStop	GO:0048518//positive regulation of biological process,GO:0010468//regulation of gene expression,GO:0034641//cellular nitrogen compound metabolic process,GO:1901576//organic substance biosynthetic process,GO:1901362//organic cyclic compound biosynthetic process,GO:0080090//regulation of primary metabolic process,GO:0009889//regulation of biosynthetic process,GO:0043170//macromolecule metabolic pro…	GO:0005856//cytoskeleton,GO:0043231//intracellular membrane-bounded organelle,GO:0043228//non-membrane-bounded organelle,GO:0043232//intracellular non-membrane-bounded organelle,GO:0005622//intracellular,GO:0031981//nuclear lumen,GO:0045111//intermediate filament cytoskeleton,GO:0043229//intracellular organelle,GO:0005634//nucleus,GO:0043226//organelle,GO:0043233//organelle lumen,GO:0070013//intr…	GO:0005488//binding,GO:0005515//protein binding	---
MAFB	ENSSSCG00000030898	PeakStop	GO:0048518//positive regulation of biological process,GO:0007275//multicellular organismal development,GO:0009893//positive regulation of metabolic process,GO:0043583//ear development,GO:0010468//regulation of gene expression,GO:0031325//positive regulation of cellular metabolic process,GO:0021572//rhombomere 6 development,GO:0033077//T cell differentiation in thymus,GO:0035283//central nervous s…	GO:0043234//protein complex,GO:0043231//intracellular membrane-bounded organelle,GO:0005622//intracellular,GO:0031981//nuclear lumen,GO:0043229//intracellular organelle,GO:0032991//macromolecular complex,GO:0005634//nucleus,GO:0005667//transcription factor complex,GO:0043226//organelle,GO:0044451//nucleoplasm part,GO:0043233//organelle lumen,GO:0070013//intracellular organelle lumen,GO:0044422//o…	GO:0000977//RNA polymerase II regulatory region sequence-specific DNA binding,GO:0003700//sequence-specific DNA binding transcription factor activity,GO:0044212//transcription regulatory region DNA binding,GO:0003676//nucleic acid binding,GO:0000978//RNA polymerase II core promoter proximal region sequence-specific DNA binding,GO:0000987//core promoter proximal region sequence-specific DNA bindin…	---
NSRP1	ENSSSCG00000017795	PeakStop	GO:0006913//nucleocytoplasmic transport,GO:0046907//intracellular transport,GO:0010468//regulation of gene expression,GO:0000375//RNA splicing, via transesterification reactions,GO:0034641//cellular nitrogen compound metabolic process,GO:0051641//cellular localization,GO:0080090//regulation of primary metabolic process,GO:0000380//alternative mRNA splicing, via spliceosome,GO:0000377//RNA splicin…	GO:0043231//intracellular membrane-bounded organelle,GO:0005622//intracellular,GO:0016604//nuclear body,GO:0031981//nuclear lumen,GO:0043229//intracellular organelle,GO:0032991//macromolecular complex,GO:0005634//nucleus,GO:0043226//organelle,GO:0044451//nucleoplasm part,GO:0043233//organelle lumen,GO:0070013//intracellular organelle lumen,GO:0044422//organelle part,GO:0044464//cell part,GO:00432…	GO:0003729//mRNA binding,GO:0003676//nucleic acid binding,GO:1901363//heterocyclic compound binding,GO:0003723//RNA binding,GO:0005488//binding,GO:0005515//protein binding,GO:0097159//organic cyclic compound binding	---
DSCR3	ENSSSCG00000012063	PeakStop	---	GO:0043231//intracellular membrane-bounded organelle,GO:0005622//intracellular,GO:0043229//intracellular organelle,GO:0005634//nucleus,GO:0043226//organelle,GO:0044464//cell part,GO:0043227//membrane-bounded organelle,GO:0005623//cell,GO:0044424//intracellular part	---	---
ENSSSCG00000012916	ENSSSCG00000012916	PeakStop	GO:0048518//positive regulation of biological process,GO:0034641//cellular nitrogen compound metabolic process,GO:0050678//regulation of epithelial cell proliferation,GO:1901576//organic substance biosynthetic process,GO:0008283//cell proliferation,GO:0042127//regulation of cell proliferation,GO:0006260//DNA replication,GO:0043170//macromolecule metabolic process,GO:0009059//macromolecule biosynt…	GO:0043231//intracellular membrane-bounded organelle,GO:0005622//intracellular,GO:0043229//intracellular organelle,GO:0005634//nucleus,GO:0043226//organelle,GO:0044464//cell part,GO:0043227//membrane-bounded organelle,GO:0005623//cell,GO:0044424//intracellular part	---	ssc00230//Purine metabolism,ssc00240//Pyrimidine metabolism,ssc03030//DNA replication,ssc03410//Base excision repair,ssc03420//Nucleotide excision repair,ssc03430//Mismatch repair,ssc03440//Homologous recombination,ssc05166//HTLV-I infection
OTUD7B	ENSSSCG00000006663	PeakStop	GO:0033036//macromolecule localization,GO:0007154//cell communication,GO:0034613//cellular protein localization,GO:0045892//negative regulation of transcription, DNA-dependent,GO:0010468//regulation of gene expression,GO:0008104//protein localization,GO:0034504//protein localization to nucleus,GO:0006464//cellular protein modification process,GO:0034641//cellular nitrogen compound metabolic proce…	GO:0043231//intracellular membrane-bounded organelle,GO:0005622//intracellular,GO:0005737//cytoplasm,GO:0043229//intracellular organelle,GO:0005634//nucleus,GO:0043226//organelle,GO:0044464//cell part,GO:0043227//membrane-bounded organelle,GO:0005623//cell,GO:0044424//intracellular part	GO:0032182//small conjugating protein binding,GO:0004843//ubiquitin-specific protease activity,GO:0008233//peptidase activity,GO:0008270//zinc ion binding,GO:0008234//cysteine-type peptidase activity,GO:0070011//peptidase activity, acting on L-amino acid peptides,GO:0043169//cation binding,GO:0043130//ubiquitin binding,GO:0003676//nucleic acid binding,GO:0031593//polyubiquitin binding,GO:0046872/…	---
ACIN1	ENSSSCG00000002034	PeakStop	GO:0048518//positive regulation of biological process,GO:0042981//regulation of apoptotic process,GO:0031347//regulation of defense response,GO:0007275//multicellular organismal development,GO:0006323//DNA packaging,GO:0030262//apoptotic nuclear changes,GO:0045655//regulation of monocyte differentiation,GO:0030224//monocyte differentiation,GO:0048025//negative regulation of mRNA splicing, via spl…	GO:0043234//protein complex,GO:0043231//intracellular membrane-bounded organelle,GO:0035145//exon-exon junction complex,GO:0043228//non-membrane-bounded organelle,GO:0043232//intracellular non-membrane-bounded organelle,GO:0005622//intracellular,GO:0005737//cytoplasm,GO:0016604//nuclear body,GO:0031981//nuclear lumen,GO:0043229//intracellular organelle,GO:0032991//macromolecular complex,GO:000563…	GO:1901265//nucleoside phosphate binding,GO:0003676//nucleic acid binding,GO:0036094//small molecule binding,GO:1901363//heterocyclic compound binding,GO:0000166//nucleotide binding,GO:0005488//binding,GO:0005515//protein binding,GO:0097159//organic cyclic compound binding	ssc03013//RNA transport,ssc03015//mRNA surveillance pathway,ssc03040//Spliceosome
PEG3	ENSSSCG00000003326	PeakStop	GO:0045892//negative regulation of transcription, DNA-dependent,GO:0010468//regulation of gene expression,GO:0034641//cellular nitrogen compound metabolic process,GO:1901576//organic substance biosynthetic process,GO:1901362//organic cyclic compound biosynthetic process,GO:0051253//negative regulation of RNA metabolic process,GO:0080090//regulation of primary metabolic process,GO:0009892//negativ…	GO:0043231//intracellular membrane-bounded organelle,GO:0005622//intracellular,GO:0031981//nuclear lumen,GO:0043229//intracellular organelle,GO:0005634//nucleus,GO:0043226//organelle,GO:0043233//organelle lumen,GO:0070013//intracellular organelle lumen,GO:0044422//organelle part,GO:0044464//cell part,GO:0043227//membrane-bounded organelle,GO:0005623//cell,GO:0044424//intracellular part,GO:0044446…	GO:0003700//sequence-specific DNA binding transcription factor activity,GO:0043169//cation binding,GO:0003676//nucleic acid binding,GO:0046872//metal ion binding,GO:1901363//heterocyclic compound binding,GO:0043167//ion binding,GO:0005488//binding,GO:0001071//nucleic acid binding transcription factor activity,GO:0097159//organic cyclic compound binding	---
RNPC1	ENSSSCG00000007504	PeakStop	GO:0072422//signal transduction involved in DNA damage checkpoint,GO:0010608//posttranscriptional regulation of gene expression,GO:0000082//G1/S transition of mitotic cell cycle,GO:0048518//positive regulation of biological process,GO:0060284//regulation of cell development,GO:0031570//DNA integrity checkpoint,GO:0007275//multicellular organismal development,GO:0070935//3'-UTR-mediated mRNA stabi…	GO:0043231//intracellular membrane-bounded organelle,GO:0005622//intracellular,GO:0031981//nuclear lumen,GO:0043229//intracellular organelle,GO:0005634//nucleus,GO:0043226//organelle,GO:0043233//organelle lumen,GO:0070013//intracellular organelle lumen,GO:0044422//organelle part,GO:0044464//cell part,GO:0043227//membrane-bounded organelle,GO:0005623//cell,GO:0044424//intracellular part,GO:0044446…	GO:1901265//nucleoside phosphate binding,GO:0003729//mRNA binding,GO:0003730//mRNA 3'-UTR binding,GO:0003676//nucleic acid binding,GO:0036094//small molecule binding,GO:1901363//heterocyclic compound binding,GO:0000166//nucleotide binding,GO:0003723//RNA binding,GO:0005488//binding,GO:0097159//organic cyclic compound binding	---
TGIF1	ENSSSCG00000024174	PeakStop	GO:0048518//positive regulation of biological process,GO:0060284//regulation of cell development,GO:0035239//tube morphogenesis,GO:0007275//multicellular organismal development,GO:0007154//cell communication,GO:0045892//negative regulation of transcription, DNA-dependent,GO:0009953//dorsal/ventral pattern formation,GO:0010468//regulation of gene expression,GO:0060562//epithelial tube morphogenesi…	GO:0043231//intracellular membrane-bounded organelle,GO:0005622//intracellular,GO:0031981//nuclear lumen,GO:0043229//intracellular organelle,GO:0005634//nucleus,GO:0043226//organelle,GO:0043233//organelle lumen,GO:0070013//intracellular organelle lumen,GO:0044422//organelle part,GO:0044464//cell part,GO:0043227//membrane-bounded organelle,GO:0005623//cell,GO:0044424//intracellular part,GO:0044446…	GO:0000977//RNA polymerase II regulatory region sequence-specific DNA binding,GO:0003700//sequence-specific DNA binding transcription factor activity,GO:0044212//transcription regulatory region DNA binding,GO:0003676//nucleic acid binding,GO:0000978//RNA polymerase II core promoter proximal region sequence-specific DNA binding,GO:0000987//core promoter proximal region sequence-specific DNA bindin…	---
NOL9	ENSSSCG00000030253	PeakStop	GO:0034641//cellular nitrogen compound metabolic process,GO:0006364//rRNA processing,GO:0044085//cellular component biogenesis,GO:0016072//rRNA metabolic process,GO:0043170//macromolecule metabolic process,GO:0042254//ribosome biogenesis,GO:0006139//nucleobase-containing compound metabolic process,GO:0034470//ncRNA processing,GO:0006725//cellular aromatic compound metabolic process,GO:0071704//or…	GO:0043231//intracellular membrane-bounded organelle,GO:0005622//intracellular,GO:0043229//intracellular organelle,GO:0005634//nucleus,GO:0043226//organelle,GO:0044464//cell part,GO:0043227//membrane-bounded organelle,GO:0005623//cell,GO:0016020//membrane,GO:0044424//intracellular part	GO:0032553//ribonucleotide binding,GO:1901265//nucleoside phosphate binding,GO:0017076//purine nucleotide binding,GO:0019205//nucleobase-containing compound kinase activity,GO:0032549//ribonucleoside binding,GO:0001882//nucleoside binding,GO:0043168//anion binding,GO:0032550//purine ribonucleoside binding,GO:0051731//polynucleotide 5'-hydroxyl-kinase activity,GO:0016772//transferase activity, tra…	---
CTBP2	ENSSSCG00000010739	PeakStop	GO:0048518//positive regulation of biological process,GO:0009967//positive regulation of signal transduction,GO:0007154//cell communication,GO:0009893//positive regulation of metabolic process,GO:0045892//negative regulation of transcription, DNA-dependent,GO:0010468//regulation of gene expression,GO:0031325//positive regulation of cellular metabolic process,GO:0035561//regulation of chromatin bi…	GO:0043234//protein complex,GO:0043231//intracellular membrane-bounded organelle,GO:0045202//synapse,GO:0005622//intracellular,GO:0097470//ribbon synapse,GO:0031981//nuclear lumen,GO:0017053//transcriptional repressor complex,GO:0043229//intracellular organelle,GO:0032991//macromolecular complex,GO:0005634//nucleus,GO:0043226//organelle,GO:0044451//nucleoplasm part,GO:0043233//organelle lumen,GO:…	GO:1901265//nucleoside phosphate binding,GO:0048037//cofactor binding,GO:0051287//NAD binding,GO:0016616//oxidoreductase activity, acting on the CH-OH group of donors, NAD or NADP as acceptor,GO:0003714//transcription corepressor activity,GO:0035257//nuclear hormone receptor binding,GO:0003713//transcription coactivator activity,GO:0000988//protein binding transcription factor activity,GO:0036094…	ssc04310//Wnt signaling pathway,ssc04330//Notch signaling pathway,ssc05200//Pathways in cancer,ssc05220//Chronic myeloid leukemia
ZNF438	ENSSSCG00000011023	PeakStop	GO:0045892//negative regulation of transcription, DNA-dependent,GO:0010468//regulation of gene expression,GO:0034641//cellular nitrogen compound metabolic process,GO:1901576//organic substance biosynthetic process,GO:1901362//organic cyclic compound biosynthetic process,GO:0051253//negative regulation of RNA metabolic process,GO:0080090//regulation of primary metabolic process,GO:0009892//negativ…	GO:0043231//intracellular membrane-bounded organelle,GO:0005622//intracellular,GO:0005737//cytoplasm,GO:0031981//nuclear lumen,GO:0043229//intracellular organelle,GO:0005634//nucleus,GO:0043226//organelle,GO:0043233//organelle lumen,GO:0070013//intracellular organelle lumen,GO:0044422//organelle part,GO:0044464//cell part,GO:0043227//membrane-bounded organelle,GO:0005623//cell,GO:0044424//intrace…	GO:0003700//sequence-specific DNA binding transcription factor activity,GO:0043169//cation binding,GO:0003676//nucleic acid binding,GO:0046872//metal ion binding,GO:1901363//heterocyclic compound binding,GO:0043167//ion binding,GO:0005488//binding,GO:0001071//nucleic acid binding transcription factor activity,GO:0097159//organic cyclic compound binding	---
DEAF1	ENSSSCG00000012850	PeakStop	GO:0048518//positive regulation of biological process,GO:0035239//tube morphogenesis,GO:0007275//multicellular organismal development,GO:0009893//positive regulation of metabolic process,GO:0045892//negative regulation of transcription, DNA-dependent,GO:0010468//regulation of gene expression,GO:0031325//positive regulation of cellular metabolic process,GO:0060562//epithelial tube morphogenesis,GO…	GO:0043234//protein complex,GO:0043231//intracellular membrane-bounded organelle,GO:0043228//non-membrane-bounded organelle,GO:0043232//intracellular non-membrane-bounded organelle,GO:0005622//intracellular,GO:0005737//cytoplasm,GO:0031981//nuclear lumen,GO:0043229//intracellular organelle,GO:0032991//macromolecular complex,GO:0005634//nucleus,GO:0005667//transcription factor complex,GO:0043226//…	GO:0043169//cation binding,GO:0003676//nucleic acid binding,GO:0046872//metal ion binding,GO:0003677//DNA binding,GO:1901363//heterocyclic compound binding,GO:0043167//ion binding,GO:0005488//binding,GO:0005515//protein binding,GO:0097159//organic cyclic compound binding	---
EXOSC4	ENSSSCG00000005925	PeakStop	GO:0009057//macromolecule catabolic process,GO:0048518//positive regulation of biological process,GO:1901575//organic substance catabolic process,GO:0051128//regulation of cellular component organization,GO:0009615//response to virus,GO:0051704//multi-organism process,GO:0006304//DNA modification,GO:0034641//cellular nitrogen compound metabolic process,GO:0046700//heterocycle catabolic process,GO…	GO:0000785//chromatin,GO:0043234//protein complex,GO:0043231//intracellular membrane-bounded organelle,GO:0043228//non-membrane-bounded organelle,GO:0035327//transcriptionally active chromatin,GO:0043232//intracellular non-membrane-bounded organelle,GO:0005622//intracellular,GO:0043229//intracellular organelle,GO:0032991//macromolecular complex,GO:0005634//nucleus,GO:0043226//organelle,GO:0044422…	GO:0017091//AU-rich element binding,GO:0003676//nucleic acid binding,GO:1901363//heterocyclic compound binding,GO:0003723//RNA binding,GO:0005488//binding,GO:0005515//protein binding,GO:0097159//organic cyclic compound binding	ssc03018//RNA degradation
PHF13	ENSSSCG00000027869	PeakStop	GO:0006323//DNA packaging,GO:0007059//chromosome segregation,GO:0000280//nuclear division,GO:0034641//cellular nitrogen compound metabolic process,GO:0006996//organelle organization,GO:0071103//DNA conformation change,GO:0043170//macromolecule metabolic process,GO:0006259//DNA metabolic process,GO:0006139//nucleobase-containing compound metabolic process,GO:0006725//cellular aromatic compound met…	GO:0043231//intracellular membrane-bounded organelle,GO:0005622//intracellular,GO:0043229//intracellular organelle,GO:0005634//nucleus,GO:0043226//organelle,GO:0044464//cell part,GO:0043227//membrane-bounded organelle,GO:0005623//cell,GO:0044424//intracellular part	GO:0008270//zinc ion binding,GO:0043169//cation binding,GO:0046872//metal ion binding,GO:0046914//transition metal ion binding,GO:0003682//chromatin binding,GO:0043167//ion binding,GO:0005488//binding,GO:0005515//protein binding	---
MBD3	ENSSSCG00000013435	PeakStop	GO:0007275//multicellular organismal development,GO:0045892//negative regulation of transcription, DNA-dependent,GO:0018394//peptidyl-lysine acetylation,GO:0010468//regulation of gene expression,GO:0043044//ATP-dependent chromatin remodeling,GO:0006464//cellular protein modification process,GO:0034641//cellular nitrogen compound metabolic process,GO:1901576//organic substance biosynthetic process…	GO:0000785//chromatin,GO:0043234//protein complex,GO:0043231//intracellular membrane-bounded organelle,GO:0000790//nuclear chromatin,GO:0043228//non-membrane-bounded organelle,GO:0043232//intracellular non-membrane-bounded organelle,GO:0005622//intracellular,GO:0005737//cytoplasm,GO:0000118//histone deacetylase complex,GO:0031981//nuclear lumen,GO:0017053//transcriptional repressor complex,GO:004…	GO:1901265//nucleoside phosphate binding,GO:0031491//nucleosome binding,GO:0000977//RNA polymerase II regulatory region sequence-specific DNA binding,GO:0008327//methyl-CpG binding,GO:0043566//structure-specific DNA binding,GO:0044212//transcription regulatory region DNA binding,GO:0031492//nucleosomal DNA binding,GO:0003676//nucleic acid binding,GO:0035326//enhancer binding,GO:0036094//small mol…	---
EHD1	ENSSSCG00000013017	PeakStop	GO:0051049//regulation of transport,GO:0033036//macromolecule localization,GO:1901136//carbohydrate derivative catabolic process,GO:0048518//positive regulation of biological process,GO:0009143//nucleoside triphosphate catabolic process,GO:0060284//regulation of cell development,GO:1901575//organic substance catabolic process,GO:0009144//purine nucleoside triphosphate metabolic process,GO:0007275…	GO:0043231//intracellular membrane-bounded organelle,GO:0005622//intracellular,GO:0005737//cytoplasm,GO:0005769//early endosome,GO:0016023//cytoplasmic membrane-bounded vesicle,GO:0043209//myelin sheath,GO:0043229//intracellular organelle,GO:0030139//endocytic vesicle,GO:0031410//cytoplasmic vesicle,GO:0031094//platelet dense tubular network,GO:0043226//organelle,GO:0005886//plasma membrane,GO:00…	GO:0032553//ribonucleotide binding,GO:1901265//nucleoside phosphate binding,GO:0017076//purine nucleotide binding,GO:0032549//ribonucleoside binding,GO:0001882//nucleoside binding,GO:0043168//anion binding,GO:0017111//nucleoside-triphosphatase activity,GO:0032550//purine ribonucleoside binding,GO:0032561//guanyl ribonucleotide binding,GO:0043169//cation binding,GO:0003924//GTPase activity,GO:0032…	ssc04144//Endocytosis
AMOTL1	ENSSSCG00000014960	PeakStop	GO:0048518//positive regulation of biological process,GO:0010594//regulation of endothelial cell migration,GO:2000147//positive regulation of cell motility,GO:0006928//cellular component movement,GO:0051674//localization of cell,GO:0030334//regulation of cell migration,GO:0030335//positive regulation of cell migration,GO:0010595//positive regulation of endothelial cell migration,GO:0040012//regul…	GO:0043234//protein complex,GO:0043231//intracellular membrane-bounded organelle,GO:0005622//intracellular,GO:0005737//cytoplasm,GO:0030027//lamellipodium,GO:0005923//tight junction,GO:0043296//apical junction complex,GO:0030054//cell junction,GO:0031252//cell leading edge,GO:0043229//intracellular organelle,GO:0045177//apical part of cell,GO:0070160//occluding junction,GO:0032991//macromolecular…	GO:0042802//identical protein binding,GO:0005488//binding,GO:0005515//protein binding	ssc04530//Tight junction
ZNF496	ENSSSCG00000013939	PeakStop	GO:0048518//positive regulation of biological process,GO:0009893//positive regulation of metabolic process,GO:0045892//negative regulation of transcription, DNA-dependent,GO:0010468//regulation of gene expression,GO:0031325//positive regulation of cellular metabolic process,GO:0034641//cellular nitrogen compound metabolic process,GO:1901576//organic substance biosynthetic process,GO:1901362//orga…	GO:0043231//intracellular membrane-bounded organelle,GO:0005622//intracellular,GO:0016604//nuclear body,GO:0031981//nuclear lumen,GO:0043229//intracellular organelle,GO:0005634//nucleus,GO:0043226//organelle,GO:0044451//nucleoplasm part,GO:0043233//organelle lumen,GO:0070013//intracellular organelle lumen,GO:0044422//organelle part,GO:0044464//cell part,GO:0043227//membrane-bounded organelle,GO:0…	GO:0003700//sequence-specific DNA binding transcription factor activity,GO:0043621//protein self-association,GO:0043169//cation binding,GO:0003676//nucleic acid binding,GO:0046872//metal ion binding,GO:0003677//DNA binding,GO:1901363//heterocyclic compound binding,GO:0043167//ion binding,GO:0005488//binding,GO:0001071//nucleic acid binding transcription factor activity,GO:0005515//protein binding…	---
BTBD7	ENSSSCG00000002461	PeakStop	GO:0007275//multicellular organismal development,GO:2000027//regulation of organ morphogenesis,GO:0060693//regulation of branching involved in salivary gland morphogenesis,GO:0048731//system development,GO:0007431//salivary gland development,GO:0009888//tissue development,GO:0009887//organ morphogenesis,GO:0048856//anatomical structure development,GO:0048513//organ development,GO:0048732//gland d…	GO:0043231//intracellular membrane-bounded organelle,GO:0005622//intracellular,GO:0043229//intracellular organelle,GO:0005634//nucleus,GO:0043226//organelle,GO:0044464//cell part,GO:0043227//membrane-bounded organelle,GO:0005623//cell,GO:0044424//intracellular part	GO:0005488//binding,GO:0005515//protein binding	---
PIAS4	ENSSSCG00000022066	PeakStop	GO:0032270//positive regulation of cellular protein metabolic process,GO:0071345//cellular response to cytokine stimulus,GO:0048518//positive regulation of biological process,GO:0007154//cell communication,GO:0001959//regulation of cytokine-mediated signaling pathway,GO:0033233//regulation of protein sumoylation,GO:0051246//regulation of protein metabolic process,GO:0071310//cellular response to …	GO:0043231//intracellular membrane-bounded organelle,GO:0005622//intracellular,GO:0005737//cytoplasm,GO:0031981//nuclear lumen,GO:0043229//intracellular organelle,GO:0005634//nucleus,GO:0043226//organelle,GO:0034399//nuclear periphery,GO:0016363//nuclear matrix,GO:0043233//organelle lumen,GO:0070013//intracellular organelle lumen,GO:0044422//organelle part,GO:0044464//cell part,GO:0043227//membra…	GO:0016874//ligase activity,GO:0019899//enzyme binding,GO:0003700//sequence-specific DNA binding transcription factor activity,GO:0019789//SUMO ligase activity,GO:0016881//acid-amino acid ligase activity,GO:0008270//zinc ion binding,GO:0043169//cation binding,GO:0003676//nucleic acid binding,GO:0046872//metal ion binding,GO:0016879//ligase activity, forming carbon-nitrogen bonds,GO:0031625//ubiqu…	ssc04064//NF-kappa B signaling pathway,ssc04120//Ubiquitin mediated proteolysis,ssc04630//Jak-STAT signaling pathway
GATA2	ENSSSCG00000011618	PeakStop	GO:2000177//regulation of neural precursor cell proliferation,GO:0021510//spinal cord development,GO:0031056//regulation of histone modification,GO:0048518//positive regulation of biological process,GO:0060284//regulation of cell development,GO:0007275//multicellular organismal development,GO:0007154//cell communication,GO:0030225//macrophage differentiation,GO:0051246//regulation of protein meta…	GO:0043234//protein complex,GO:0043231//intracellular membrane-bounded organelle,GO:0005622//intracellular,GO:0031981//nuclear lumen,GO:0043229//intracellular organelle,GO:0032991//macromolecular complex,GO:0005634//nucleus,GO:0043226//organelle,GO:0043233//organelle lumen,GO:0070013//intracellular organelle lumen,GO:0044422//organelle part,GO:0044464//cell part,GO:0043227//membrane-bounded organ…	GO:0000977//RNA polymerase II regulatory region sequence-specific DNA binding,GO:0003700//sequence-specific DNA binding transcription factor activity,GO:0044212//transcription regulatory region DNA binding,GO:0008270//zinc ion binding,GO:0019904//protein domain specific binding,GO:0070742//C2H2 zinc finger domain binding,GO:0043169//cation binding,GO:0003676//nucleic acid binding,GO:0035326//enha…	---
N4BP1	ENSSSCG00000002841	PeakStop	GO:0030163//protein catabolic process,GO:0009057//macromolecule catabolic process,GO:1901575//organic substance catabolic process,GO:0032434//regulation of proteasomal ubiquitin-dependent protein catabolic process,GO:0051246//regulation of protein metabolic process,GO:0009894//regulation of catabolic process,GO:0006464//cellular protein modification process,GO:0070647//protein modification by sma…	GO:0043231//intracellular membrane-bounded organelle,GO:0043228//non-membrane-bounded organelle,GO:0043232//intracellular non-membrane-bounded organelle,GO:0005622//intracellular,GO:0016604//nuclear body,GO:0031981//nuclear lumen,GO:0043229//intracellular organelle,GO:0005634//nucleus,GO:0043226//organelle,GO:0044451//nucleoplasm part,GO:0043233//organelle lumen,GO:0070013//intracellular organell…	GO:0003676//nucleic acid binding,GO:1901363//heterocyclic compound binding,GO:0003723//RNA binding,GO:0005488//binding,GO:0005515//protein binding,GO:0097159//organic cyclic compound binding	---
CHERP	ENSSSCG00000013860	PeakStop	GO:0051049//regulation of transport,GO:0033036//macromolecule localization,GO:0006913//nucleocytoplasmic transport,GO:0048518//positive regulation of biological process,GO:0042307//positive regulation of protein import into nucleus,GO:0050801//ion homeostasis,GO:0060401//cytosolic calcium ion transport,GO:0034613//cellular protein localization,GO:0046907//intracellular transport,GO:0051480//cytos…	GO:0005622//intracellular,GO:0005737//cytoplasm,GO:0044464//cell part,GO:0044444//cytoplasmic part,GO:0005623//cell,GO:0016020//membrane,GO:0048471//perinuclear region of cytoplasm,GO:0044424//intracellular part	GO:0044325//ion channel binding,GO:0003676//nucleic acid binding,GO:1901363//heterocyclic compound binding,GO:0003723//RNA binding,GO:0005488//binding,GO:0005515//protein binding,GO:0097159//organic cyclic compound binding	---
KIRREL	ENSSSCG00000006453	PeakStop	GO:0032956//regulation of actin cytoskeleton organization,GO:0048518//positive regulation of biological process,GO:0051246//regulation of protein metabolic process,GO:0034622//cellular macromolecular complex assembly,GO:0051128//regulation of cellular component organization,GO:0008064//regulation of actin polymerization or depolymerization,GO:0006464//cellular protein modification process,GO:0032…	GO:0044421//extracellular region part,GO:0043230//extracellular organelle,GO:0005622//intracellular,GO:0005737//cytoplasm,GO:0030054//cell junction,GO:0043005//neuron projection,GO:0070062//extracellular vesicular exosome,GO:0044463//cell projection part,GO:0043198//dendritic shaft,GO:0043226//organelle,GO:0005911//cell-cell junction,GO:0005576//extracellular region,GO:0005886//plasma membrane,GO…	GO:0017022//myosin binding,GO:0005488//binding,GO:0005515//protein binding,GO:0008092//cytoskeletal protein binding	---
ENSSSCG00000007150	ENSSSCG00000007150	PeakStop	GO:0010468//regulation of gene expression,GO:0034641//cellular nitrogen compound metabolic process,GO:1901576//organic substance biosynthetic process,GO:1901362//organic cyclic compound biosynthetic process,GO:0080090//regulation of primary metabolic process,GO:0009889//regulation of biosynthetic process,GO:0043170//macromolecule metabolic process,GO:0009059//macromolecule biosynthetic process,GO…	GO:0043231//intracellular membrane-bounded organelle,GO:0043228//non-membrane-bounded organelle,GO:0043232//intracellular non-membrane-bounded organelle,GO:0005622//intracellular,GO:0043229//intracellular organelle,GO:0005634//nucleus,GO:0043226//organelle,GO:0044422//organelle part,GO:0005694//chromosome,GO:0044464//cell part,GO:0043227//membrane-bounded organelle,GO:0005623//cell,GO:0000775//ch…	GO:0003676//nucleic acid binding,GO:0003682//chromatin binding,GO:0003677//DNA binding,GO:1901363//heterocyclic compound binding,GO:0005488//binding,GO:0097159//organic cyclic compound binding	---
PER1	ENSSSCG00000017983	PeakStop	GO:0051049//regulation of transport,GO:0009605//response to external stimulus,GO:0010608//posttranscriptional regulation of gene expression,GO:0048518//positive regulation of biological process,GO:0007154//cell communication,GO:0097167//circadian regulation of translation,GO:0051246//regulation of protein metabolic process,GO:0009893//positive regulation of metabolic process,GO:0045892//negative …	GO:0043231//intracellular membrane-bounded organelle,GO:0005622//intracellular,GO:0005737//cytoplasm,GO:0043229//intracellular organelle,GO:0005634//nucleus,GO:0043226//organelle,GO:0044464//cell part,GO:0043227//membrane-bounded organelle,GO:0005623//cell,GO:0044424//intracellular part	GO:0060089//molecular transducer activity,GO:0019899//enzyme binding,GO:0000977//RNA polymerase II regulatory region sequence-specific DNA binding,GO:0043566//structure-specific DNA binding,GO:0044212//transcription regulatory region DNA binding,GO:0070888//E-box binding,GO:0019900//kinase binding,GO:0003676//nucleic acid binding,GO:0031625//ubiquitin protein ligase binding,GO:0000988//protein bi…	ssc04710//Circadian rhythm,ssc04713//Circadian entrainment,ssc05168//Herpes simplex infection
YAP1	ENSSSCG00000025396	PeakStop	GO:0043616//keratinocyte proliferation,GO:0072182//regulation of nephron tubule epithelial cell differentiation,GO:0072073//kidney epithelium development,GO:0048339//paraxial mesoderm development,GO:0030216//keratinocyte differentiation,GO:0048518//positive regulation of biological process,GO:0060284//regulation of cell development,GO:0042981//regulation of apoptotic process,GO:0035239//tube morp…	GO:0043234//protein complex,GO:0043231//intracellular membrane-bounded organelle,GO:0005622//intracellular,GO:0005737//cytoplasm,GO:0030054//cell junction,GO:0031981//nuclear lumen,GO:0043229//intracellular organelle,GO:0032991//macromolecular complex,GO:0005634//nucleus,GO:0005667//transcription factor complex,GO:0043226//organelle,GO:0044451//nucleoplasm part,GO:0043233//organelle lumen,GO:0070…	GO:0001047//core promoter binding,GO:0000977//RNA polymerase II regulatory region sequence-specific DNA binding,GO:0044212//transcription regulatory region DNA binding,GO:0001046//core promoter sequence-specific DNA binding,GO:0070064//proline-rich region binding,GO:0008022//protein C-terminus binding,GO:0003714//transcription corepressor activity,GO:0003676//nucleic acid binding,GO:0003713//tran…	ssc04390//Hippo signaling pathway
LDB1	ENSSSCG00000010574	PeakStop	GO:0021549//cerebellum development,GO:0048518//positive regulation of biological process,GO:0007275//multicellular organismal development,GO:0007154//cell communication,GO:0051246//regulation of protein metabolic process,GO:0009952//anterior/posterior pattern specification,GO:0009893//positive regulation of metabolic process,GO:0045892//negative regulation of transcription, DNA-dependent,GO:00220…	GO:0000785//chromatin,GO:0043234//protein complex,GO:0043231//intracellular membrane-bounded organelle,GO:0000790//nuclear chromatin,GO:0043228//non-membrane-bounded organelle,GO:0043232//intracellular non-membrane-bounded organelle,GO:0005622//intracellular,GO:0031981//nuclear lumen,GO:0043229//intracellular organelle,GO:0032991//macromolecular complex,GO:0005634//nucleus,GO:0005667//transcripti…	GO:0001085//RNA polymerase II transcription factor binding,GO:0019899//enzyme binding,GO:0042803//protein homodimerization activity,GO:0043621//protein self-association,GO:0044212//transcription regulatory region DNA binding,GO:0033613//activating transcription factor binding,GO:0001102//RNA polymerase II activating transcription factor binding,GO:0019904//protein domain specific binding,GO:00036…	ssc05202//Transcriptional misregulation in cancer
UBP1	ENSSSCG00000011235	PeakStop	GO:0007275//multicellular organismal development,GO:0048731//system development,GO:0048856//anatomical structure development,GO:0044767//single-organism developmental process,GO:0044707//single-multicellular organism process,GO:0044699//single-organism process,GO:0001568//blood vessel development,GO:0009653//anatomical structure morphogenesis,GO:0072358//cardiovascular system development,GO:00019…	GO:0043231//intracellular membrane-bounded organelle,GO:0005622//intracellular,GO:0005737//cytoplasm,GO:0031981//nuclear lumen,GO:0043229//intracellular organelle,GO:0005634//nucleus,GO:0043226//organelle,GO:0043233//organelle lumen,GO:0070013//intracellular organelle lumen,GO:0044422//organelle part,GO:0044464//cell part,GO:0043227//membrane-bounded organelle,GO:0005623//cell,GO:0044424//intrace…	---	---
ADNP	ENSSSCG00000007473	PeakStop	GO:0042981//regulation of apoptotic process,GO:0012501//programmed cell death,GO:0048519//negative regulation of biological process,GO:0048523//negative regulation of cellular process,GO:0008219//cell death,GO:0043066//negative regulation of apoptotic process,GO:0010941//regulation of cell death,GO:0050794//regulation of cellular process,GO:0051402//neuron apoptotic process,GO:0097285//cell-type …	GO:0043231//intracellular membrane-bounded organelle,GO:0044421//extracellular region part,GO:0005622//intracellular,GO:0043229//intracellular organelle,GO:0005615//extracellular space,GO:0005634//nucleus,GO:0043226//organelle,GO:0005576//extracellular region,GO:0044464//cell part,GO:0043227//membrane-bounded organelle,GO:0005623//cell,GO:0044424//intracellular part	GO:0043169//cation binding,GO:0003676//nucleic acid binding,GO:0046872//metal ion binding,GO:0003682//chromatin binding,GO:0003677//DNA binding,GO:1901363//heterocyclic compound binding,GO:0043167//ion binding,GO:0005488//binding,GO:0005515//protein binding,GO:0097159//organic cyclic compound binding	---
RBM15B	ENSSSCG00000011420	PeakStop	GO:0010468//regulation of gene expression,GO:0000375//RNA splicing, via transesterification reactions,GO:0034641//cellular nitrogen compound metabolic process,GO:0080090//regulation of primary metabolic process,GO:0000380//alternative mRNA splicing, via spliceosome,GO:0000377//RNA splicing, via transesterification reactions with bulged adenosine as nucleophile,GO:0043170//macromolecule metabolic …	GO:0043231//intracellular membrane-bounded organelle,GO:0005622//intracellular,GO:0031981//nuclear lumen,GO:0043229//intracellular organelle,GO:0005634//nucleus,GO:0043226//organelle,GO:0043233//organelle lumen,GO:0070013//intracellular organelle lumen,GO:0044422//organelle part,GO:0044464//cell part,GO:0043227//membrane-bounded organelle,GO:0005623//cell,GO:0044424//intracellular part,GO:0044446…	GO:1901265//nucleoside phosphate binding,GO:0003676//nucleic acid binding,GO:0036094//small molecule binding,GO:1901363//heterocyclic compound binding,GO:0000166//nucleotide binding,GO:0005488//binding,GO:0005515//protein binding,GO:0097159//organic cyclic compound binding	---
WDR55	ENSSSCG00000014372	PeakStop	GO:0034641//cellular nitrogen compound metabolic process,GO:0006364//rRNA processing,GO:0044085//cellular component biogenesis,GO:0016072//rRNA metabolic process,GO:0043170//macromolecule metabolic process,GO:0042254//ribosome biogenesis,GO:0006139//nucleobase-containing compound metabolic process,GO:0034470//ncRNA processing,GO:0006725//cellular aromatic compound metabolic process,GO:0071704//or…	GO:0043231//intracellular membrane-bounded organelle,GO:0043228//non-membrane-bounded organelle,GO:0043232//intracellular non-membrane-bounded organelle,GO:0005622//intracellular,GO:0005737//cytoplasm,GO:0031981//nuclear lumen,GO:0043229//intracellular organelle,GO:0005634//nucleus,GO:0043226//organelle,GO:0043233//organelle lumen,GO:0070013//intracellular organelle lumen,GO:0005730//nucleolus,GO…	GO:0005488//binding,GO:0005515//protein binding	---
DEDD2	ENSSSCG00000030182	PeakStop	GO:0048518//positive regulation of biological process,GO:0042981//regulation of apoptotic process,GO:0009967//positive regulation of signal transduction,GO:0030262//apoptotic nuclear changes,GO:0007154//cell communication,GO:2001238//positive regulation of extrinsic apoptotic signaling pathway,GO:0022411//cellular component disassembly,GO:0012501//programmed cell death,GO:0007166//cell surface re…	GO:0043231//intracellular membrane-bounded organelle,GO:0043228//non-membrane-bounded organelle,GO:0043232//intracellular non-membrane-bounded organelle,GO:0005622//intracellular,GO:0031981//nuclear lumen,GO:0043229//intracellular organelle,GO:0005634//nucleus,GO:0043226//organelle,GO:0043233//organelle lumen,GO:0070013//intracellular organelle lumen,GO:0005730//nucleolus,GO:0044422//organelle pa…	GO:0005488//binding,GO:0005515//protein binding	---
WRNIP1	ENSSSCG00000001010	PeakStop	GO:1901136//carbohydrate derivative catabolic process,GO:0009143//nucleoside triphosphate catabolic process,GO:0090329//regulation of DNA-dependent DNA replication,GO:1901575//organic substance catabolic process,GO:0009144//purine nucleoside triphosphate metabolic process,GO:0042454//ribonucleoside catabolic process,GO:0055086//nucleobase-containing small molecule metabolic process,GO:0034641//ce…	GO:0005622//intracellular,GO:0005737//cytoplasm,GO:0044464//cell part,GO:0044444//cytoplasmic part,GO:0005623//cell,GO:0016020//membrane,GO:0048471//perinuclear region of cytoplasm,GO:0044424//intracellular part	GO:0032553//ribonucleotide binding,GO:1901265//nucleoside phosphate binding,GO:0004386//helicase activity,GO:0017076//purine nucleotide binding,GO:0032549//ribonucleoside binding,GO:0016887//ATPase activity,GO:0001882//nucleoside binding,GO:0043168//anion binding,GO:0017111//nucleoside-triphosphatase activity,GO:0032550//purine ribonucleoside binding,GO:0003676//nucleic acid binding,GO:0032555//p…	---
SETX	ENSSSCG00000005724	PeakStop	GO:0032984//macromolecular complex disassembly,GO:0031344//regulation of cell projection organization,GO:0006369//termination of RNA polymerase II transcription,GO:0048518//positive regulation of biological process,GO:0060284//regulation of cell development,GO:0042981//regulation of apoptotic process,GO:0044344//cellular response to fibroblast growth factor stimulus,GO:0007275//multicellular orga…	GO:0043231//intracellular membrane-bounded organelle,GO:0043228//non-membrane-bounded organelle,GO:0043232//intracellular non-membrane-bounded organelle,GO:0005622//intracellular,GO:0005737//cytoplasm,GO:0043005//neuron projection,GO:0044463//cell projection part,GO:0031981//nuclear lumen,GO:0030426//growth cone,GO:0043229//intracellular organelle,GO:0005634//nucleus,GO:0043226//organelle,GO:0043…	GO:0001147//transcription termination site sequence-specific DNA binding,GO:0044212//transcription regulatory region DNA binding,GO:0003676//nucleic acid binding,GO:0042802//identical protein binding,GO:0001160//transcription termination site DNA binding,GO:0003677//DNA binding,GO:1901363//heterocyclic compound binding,GO:0001067//regulatory region nucleic acid binding,GO:0000976//transcription r…	---
HOXA6	ENSSSCG00000016702	PeakStop	GO:0007275//multicellular organismal development,GO:0009952//anterior/posterior pattern specification,GO:0010468//regulation of gene expression,GO:0034641//cellular nitrogen compound metabolic process,GO:1901576//organic substance biosynthetic process,GO:1901362//organic cyclic compound biosynthetic process,GO:0043009//chordate embryonic development,GO:0080090//regulation of primary metabolic pro…	GO:0043231//intracellular membrane-bounded organelle,GO:0005622//intracellular,GO:0043229//intracellular organelle,GO:0005634//nucleus,GO:0043226//organelle,GO:0044464//cell part,GO:0043227//membrane-bounded organelle,GO:0005623//cell,GO:0044424//intracellular part	GO:0003700//sequence-specific DNA binding transcription factor activity,GO:0003676//nucleic acid binding,GO:0003677//DNA binding,GO:1901363//heterocyclic compound binding,GO:0005488//binding,GO:0001071//nucleic acid binding transcription factor activity,GO:0097159//organic cyclic compound binding,GO:0043565//sequence-specific DNA binding	---
AP5S1	ENSSSCG00000023811	PeakStop	GO:0046907//intracellular transport,GO:0034641//cellular nitrogen compound metabolic process,GO:0051641//cellular localization,GO:0000725//recombinational repair,GO:0043170//macromolecule metabolic process,GO:0006259//DNA metabolic process,GO:0006950//response to stress,GO:0006139//nucleobase-containing compound metabolic process,GO:0006725//cellular aromatic compound metabolic process,GO:0051234…	GO:0043234//protein complex,GO:0043231//intracellular membrane-bounded organelle,GO:0005622//intracellular,GO:0005737//cytoplasm,GO:0000323//lytic vacuole,GO:0030119//AP-type membrane coat adaptor complex,GO:0031981//nuclear lumen,GO:0043229//intracellular organelle,GO:0032991//macromolecular complex,GO:0005634//nucleus,GO:0043226//organelle,GO:0043233//organelle lumen,GO:0070013//intracellular o…	GO:0005488//binding,GO:0005515//protein binding	---
MKL1	ENSSSCG00000000075	PeakStop	GO:0048518//positive regulation of biological process,GO:0042981//regulation of apoptotic process,GO:0007154//cell communication,GO:0010951//negative regulation of endopeptidase activity,GO:0009893//positive regulation of metabolic process,GO:0052548//regulation of endopeptidase activity,GO:0010468//regulation of gene expression,GO:0031325//positive regulation of cellular metabolic process,GO:006…	GO:0043231//intracellular membrane-bounded organelle,GO:0005622//intracellular,GO:0005737//cytoplasm,GO:0031981//nuclear lumen,GO:0043229//intracellular organelle,GO:0005634//nucleus,GO:0043226//organelle,GO:0043233//organelle lumen,GO:0070013//intracellular organelle lumen,GO:0044422//organelle part,GO:0044464//cell part,GO:0043227//membrane-bounded organelle,GO:0005623//cell,GO:0044424//intrace…	GO:0043522//leucine zipper domain binding,GO:0003700//sequence-specific DNA binding transcription factor activity,GO:0003785//actin monomer binding,GO:0044212//transcription regulatory region DNA binding,GO:0004197//cysteine-type endopeptidase activity,GO:0008233//peptidase activity,GO:0008234//cysteine-type peptidase activity,GO:0070011//peptidase activity, acting on L-amino acid peptides,GO:003…	---
ZNF703	ENSSSCG00000015828	PeakStop	GO:0033601//positive regulation of mammary gland epithelial cell proliferation,GO:0048518//positive regulation of biological process,GO:0060284//regulation of cell development,GO:0007275//multicellular organismal development,GO:0032870//cellular response to hormone stimulus,GO:0007154//cell communication,GO:0071310//cellular response to organic substance,GO:0051128//regulation of cellular compone…	GO:0043234//protein complex,GO:0043231//intracellular membrane-bounded organelle,GO:0005622//intracellular,GO:0031981//nuclear lumen,GO:0043229//intracellular organelle,GO:0032991//macromolecular complex,GO:0005634//nucleus,GO:0043226//organelle,GO:0034399//nuclear periphery,GO:0016363//nuclear matrix,GO:0043233//organelle lumen,GO:0070013//intracellular organelle lumen,GO:0044422//organelle part…	GO:0070491//repressing transcription factor binding,GO:0043169//cation binding,GO:0003676//nucleic acid binding,GO:0046872//metal ion binding,GO:1901363//heterocyclic compound binding,GO:0008134//transcription factor binding,GO:0043167//ion binding,GO:0005488//binding,GO:0005515//protein binding,GO:0097159//organic cyclic compound binding	---
STX16	ENSSSCG00000007516	PeakStop	GO:0033036//macromolecule localization,GO:0034613//cellular protein localization,GO:0046907//intracellular transport,GO:0008104//protein localization,GO:0051641//cellular localization,GO:0007030//Golgi organization,GO:0006996//organelle organization,GO:0048193//Golgi vesicle transport,GO:0070727//cellular macromolecule localization,GO:0090161//Golgi ribbon formation,GO:0015031//protein transport,…	GO:0043234//protein complex,GO:0043231//intracellular membrane-bounded organelle,GO:0031201//SNARE complex,GO:0043228//non-membrane-bounded organelle,GO:0043232//intracellular non-membrane-bounded organelle,GO:0031985//Golgi cisterna,GO:0005622//intracellular,GO:0005737//cytoplasm,GO:0005802//trans-Golgi network,GO:0030054//cell junction,GO:0070161//anchoring junction,GO:0031981//nuclear lumen,GO…	GO:0019905//syntaxin binding,GO:0005484//SNAP receptor activity,GO:0005488//binding,GO:0005515//protein binding,GO:0000149//SNARE binding	ssc04130//SNARE interactions in vesicular transport
SPRED2	ENSSSCG00000008357	PeakStop	GO:0048518//positive regulation of biological process,GO:0009967//positive regulation of signal transduction,GO:0051338//regulation of transferase activity,GO:0007275//multicellular organismal development,GO:0072331//signal transduction by p53 class mediator,GO:0030330//DNA damage response, signal transduction by p53 class mediator,GO:0007154//cell communication,GO:0051246//regulation of protein …	GO:0043231//intracellular membrane-bounded organelle,GO:0005622//intracellular,GO:0005737//cytoplasm,GO:0031981//nuclear lumen,GO:0043229//intracellular organelle,GO:0031410//cytoplasmic vesicle,GO:0005634//nucleus,GO:0043226//organelle,GO:0043233//organelle lumen,GO:0005886//plasma membrane,GO:0070013//intracellular organelle lumen,GO:0044422//organelle part,GO:0044464//cell part,GO:0044444//cyt…	GO:0060089//molecular transducer activity,GO:0019901//protein kinase binding,GO:0019899//enzyme binding,GO:0004857//enzyme inhibitor activity,GO:0030234//enzyme regulator activity,GO:0005173//stem cell factor receptor binding,GO:0004672//protein kinase activity,GO:0019887//protein kinase regulator activity,GO:0019210//kinase inhibitor activity,GO:0004860//protein kinase inhibitor activity,GO:0019…	ssc04630//Jak-STAT signaling pathway
RSF1	ENSSSCG00000014882	PeakStop	GO:0048518//positive regulation of biological process,GO:0006323//DNA packaging,GO:0043902//positive regulation of multi-organism process,GO:0051101//regulation of DNA binding,GO:0034622//cellular macromolecular complex assembly,GO:0009893//positive regulation of metabolic process,GO:0045892//negative regulation of transcription, DNA-dependent,GO:0034728//nucleosome organization,GO:0010468//regul…	GO:0043234//protein complex,GO:0043231//intracellular membrane-bounded organelle,GO:0005622//intracellular,GO:0031981//nuclear lumen,GO:0043229//intracellular organelle,GO:0031010//ISWI-type complex,GO:0032991//macromolecular complex,GO:0005634//nucleus,GO:0043226//organelle,GO:0031213//RSF complex,GO:0043233//organelle lumen,GO:0070013//intracellular organelle lumen,GO:0044422//organelle part,GO…	GO:0008270//zinc ion binding,GO:0043169//cation binding,GO:0003676//nucleic acid binding,GO:0046872//metal ion binding,GO:0042393//histone binding,GO:0046914//transition metal ion binding,GO:0003677//DNA binding,GO:1901363//heterocyclic compound binding,GO:0043167//ion binding,GO:0005488//binding,GO:0005515//protein binding,GO:0097159//organic cyclic compound binding	---
RRP15	ENSSSCG00000027846	PeakStop	---	GO:0043231//intracellular membrane-bounded organelle,GO:0043228//non-membrane-bounded organelle,GO:0043232//intracellular non-membrane-bounded organelle,GO:0005622//intracellular,GO:0005737//cytoplasm,GO:0031981//nuclear lumen,GO:0043229//intracellular organelle,GO:0005634//nucleus,GO:0043226//organelle,GO:0043233//organelle lumen,GO:0005739//mitochondrion,GO:0070013//intracellular organelle lume…	---	---
GALNT1	ENSSSCG00000003743	PeakStop	GO:0006464//cellular protein modification process,GO:1901576//organic substance biosynthetic process,GO:0070085//glycosylation,GO:0018209//peptidyl-serine modification,GO:0009100//glycoprotein metabolic process,GO:0009101//glycoprotein biosynthetic process,GO:0044267//cellular protein metabolic process,GO:0019538//protein metabolic process,GO:0043170//macromolecule metabolic process,GO:0018210//p…	GO:0043231//intracellular membrane-bounded organelle,GO:0005622//intracellular,GO:0005737//cytoplasm,GO:0043229//intracellular organelle,GO:0043226//organelle,GO:0005794//Golgi apparatus,GO:0044464//cell part,GO:0044444//cytoplasmic part,GO:0043227//membrane-bounded organelle,GO:0031224//intrinsic to membrane,GO:0044425//membrane part,GO:0005623//cell,GO:0016020//membrane,GO:0048471//perinuclear …	GO:0008194//UDP-glycosyltransferase activity,GO:0004653//polypeptide N-acetylgalactosaminyltransferase activity,GO:0016758//transferase activity, transferring hexosyl groups,GO:0043169//cation binding,GO:0008376//acetylgalactosaminyltransferase activity,GO:0030145//manganese ion binding,GO:0046872//metal ion binding,GO:0016740//transferase activity,GO:0030246//carbohydrate binding,GO:0046914//tra…	ssc00512//Mucin type O-Glycan biosynthesis
ING1	ENSSSCG00000022463	PeakStop	GO:0033036//macromolecule localization,GO:0006913//nucleocytoplasmic transport,GO:0048518//positive regulation of biological process,GO:0009893//positive regulation of metabolic process,GO:0034613//cellular protein localization,GO:0046907//intracellular transport,GO:0010468//regulation of gene expression,GO:0008104//protein localization,GO:0031325//positive regulation of cellular metabolic proces…	GO:0043231//intracellular membrane-bounded organelle,GO:0005622//intracellular,GO:0043229//intracellular organelle,GO:0005634//nucleus,GO:0043226//organelle,GO:0044464//cell part,GO:0043227//membrane-bounded organelle,GO:0005623//cell,GO:0044424//intracellular part	GO:0008270//zinc ion binding,GO:0043169//cation binding,GO:0046872//metal ion binding,GO:0046914//transition metal ion binding,GO:0043167//ion binding,GO:0005488//binding,GO:0005515//protein binding	---
LARP4B	ENSSSCG00000011162	PeakStop	GO:0010608//posttranscriptional regulation of gene expression,GO:0032270//positive regulation of cellular protein metabolic process,GO:0048518//positive regulation of biological process,GO:0051246//regulation of protein metabolic process,GO:0045727//positive regulation of translation,GO:0009893//positive regulation of metabolic process,GO:0010468//regulation of gene expression,GO:0031325//positiv…	GO:0043231//intracellular membrane-bounded organelle,GO:0035770//ribonucleoprotein granule,GO:0043228//non-membrane-bounded organelle,GO:0043232//intracellular non-membrane-bounded organelle,GO:0005622//intracellular,GO:0005737//cytoplasm,GO:0005840//ribosome,GO:0031981//nuclear lumen,GO:0043229//intracellular organelle,GO:0032991//macromolecular complex,GO:0010494//cytoplasmic stress granule,GO:…	GO:0003676//nucleic acid binding,GO:1901363//heterocyclic compound binding,GO:0005488//binding,GO:0005515//protein binding,GO:0097159//organic cyclic compound binding	---
TOE1	ENSSSCG00000003918	PeakStop	---	GO:0043231//intracellular membrane-bounded organelle,GO:0005622//intracellular,GO:0031981//nuclear lumen,GO:0043229//intracellular organelle,GO:0005634//nucleus,GO:0043226//organelle,GO:0043233//organelle lumen,GO:0070013//intracellular organelle lumen,GO:0044422//organelle part,GO:0044464//cell part,GO:0043227//membrane-bounded organelle,GO:0005623//cell,GO:0044424//intracellular part,GO:0044446…	GO:0043169//cation binding,GO:0003676//nucleic acid binding,GO:0046872//metal ion binding,GO:1901363//heterocyclic compound binding,GO:0043167//ion binding,GO:0005488//binding,GO:0005515//protein binding,GO:0097159//organic cyclic compound binding	---
ENSSSCG00000028688	ENSSSCG00000028688	PeakStop	GO:0034641//cellular nitrogen compound metabolic process,GO:0043170//macromolecule metabolic process,GO:0006259//DNA metabolic process,GO:0006950//response to stress,GO:0006139//nucleobase-containing compound metabolic process,GO:0006725//cellular aromatic compound metabolic process,GO:0071704//organic substance metabolic process,GO:0008152//metabolic process,GO:0050896//response to stimulus,GO:0…	GO:0043231//intracellular membrane-bounded organelle,GO:0005622//intracellular,GO:0043229//intracellular organelle,GO:0005634//nucleus,GO:0043226//organelle,GO:0044464//cell part,GO:0043227//membrane-bounded organelle,GO:0005623//cell,GO:0044424//intracellular part	GO:0004518//nuclease activity,GO:0043566//structure-specific DNA binding,GO:0004519//endonuclease activity,GO:0003697//single-stranded DNA binding,GO:0003676//nucleic acid binding,GO:0016787//hydrolase activity,GO:0003677//DNA binding,GO:1901363//heterocyclic compound binding,GO:0016788//hydrolase activity, acting on ester bonds,GO:0005488//binding,GO:0003824//catalytic activity,GO:0097159//organ…	---
FBXO32	ENSSSCG00000005981	PeakStop	GO:0032870//cellular response to hormone stimulus,GO:0071384//cellular response to corticosteroid stimulus,GO:0071310//cellular response to organic substance,GO:0071396//cellular response to lipid,GO:0014877//response to muscle inactivity involved in regulation of muscle adaptation,GO:0090257//regulation of muscle system process,GO:0071549//cellular response to dexamethasone stimulus,GO:0014070//…	GO:0043231//intracellular membrane-bounded organelle,GO:0043228//non-membrane-bounded organelle,GO:0043232//intracellular non-membrane-bounded organelle,GO:0005622//intracellular,GO:0005737//cytoplasm,GO:0030017//sarcomere,GO:0031981//nuclear lumen,GO:0043229//intracellular organelle,GO:0044449//contractile fiber part,GO:0005634//nucleus,GO:0043226//organelle,GO:0043233//organelle lumen,GO:003001…	GO:0005488//binding,GO:0005515//protein binding	ssc04068//FoxO signaling pathway
PNN	ENSSSCG00000022828	PeakStop	---	GO:0043234//protein complex,GO:0043231//intracellular membrane-bounded organelle,GO:0035145//exon-exon junction complex,GO:0005622//intracellular,GO:0031981//nuclear lumen,GO:0071013//catalytic step 2 spliceosome,GO:0043229//intracellular organelle,GO:0032991//macromolecular complex,GO:0005634//nucleus,GO:0043226//organelle,GO:0043233//organelle lumen,GO:0070013//intracellular organelle lumen,GO:…	---	ssc03013//RNA transport,ssc03015//mRNA surveillance pathway
ZGPAT	ENSSSCG00000024753	PeakStop	GO:0051338//regulation of transferase activity,GO:0007154//cell communication,GO:0051246//regulation of protein metabolic process,GO:0045892//negative regulation of transcription, DNA-dependent,GO:0010468//regulation of gene expression,GO:0043549//regulation of kinase activity,GO:0006464//cellular protein modification process,GO:0065009//regulation of molecular function,GO:0034641//cellular nitro…	GO:0043231//intracellular membrane-bounded organelle,GO:0005622//intracellular,GO:0043229//intracellular organelle,GO:0005634//nucleus,GO:0043226//organelle,GO:0044464//cell part,GO:0043227//membrane-bounded organelle,GO:0005623//cell,GO:0044424//intracellular part	GO:0060089//molecular transducer activity,GO:0004888//transmembrane signaling receptor activity,GO:0000977//RNA polymerase II regulatory region sequence-specific DNA binding,GO:0003700//sequence-specific DNA binding transcription factor activity,GO:0044212//transcription regulatory region DNA binding,GO:0004672//protein kinase activity,GO:0004714//transmembrane receptor protein tyrosine kinase ac…	---
NUP62	ENSSSCG00000003200	PeakStop	GO:0051338//regulation of transferase activity,GO:0007154//cell communication,GO:0051246//regulation of protein metabolic process,GO:0043405//regulation of MAP kinase activity,GO:0043549//regulation of kinase activity,GO:0006464//cellular protein modification process,GO:0065009//regulation of molecular function,GO:0006468//protein phosphorylation,GO:0007166//cell surface receptor signaling pathwa…	GO:0043234//protein complex,GO:0043231//intracellular membrane-bounded organelle,GO:0005622//intracellular,GO:0090543//Flemming body,GO:0005643//nuclear pore,GO:0043229//intracellular organelle,GO:0030496//midbody,GO:0032991//macromolecular complex,GO:0005634//nucleus,GO:0043226//organelle,GO:0031967//organelle envelope,GO:0044422//organelle part,GO:0044464//cell part,GO:0043227//membrane-bounded…	GO:0060089//molecular transducer activity,GO:0005198//structural molecule activity,GO:0004672//protein kinase activity,GO:0051425//PTB domain binding,GO:0019904//protein domain specific binding,GO:0004707//MAP kinase activity,GO:0004702//receptor signaling protein serine/threonine kinase activity,GO:0016772//transferase activity, transferring phosphorus-containing groups,GO:0005057//receptor sign…	ssc03013//RNA transport
SCAF4	ENSSSCG00000021023	PeakStop	---	GO:0043231//intracellular membrane-bounded organelle,GO:0005622//intracellular,GO:0031981//nuclear lumen,GO:0043229//intracellular organelle,GO:0005634//nucleus,GO:0043226//organelle,GO:0043233//organelle lumen,GO:0070013//intracellular organelle lumen,GO:0044422//organelle part,GO:0044464//cell part,GO:0043227//membrane-bounded organelle,GO:0005623//cell,GO:0044424//intracellular part,GO:0044446…	GO:1901265//nucleoside phosphate binding,GO:0003676//nucleic acid binding,GO:0036094//small molecule binding,GO:1901363//heterocyclic compound binding,GO:0000166//nucleotide binding,GO:0005488//binding,GO:0097159//organic cyclic compound binding	---
BHLHE41	ENSSSCG00000028552	PeakStop	GO:0060284//regulation of cell development,GO:0007275//multicellular organismal development,GO:0045892//negative regulation of transcription, DNA-dependent,GO:0010468//regulation of gene expression,GO:0034641//cellular nitrogen compound metabolic process,GO:1901576//organic substance biosynthetic process,GO:1901362//organic cyclic compound biosynthetic process,GO:0010944//negative regulation of t…	GO:0043231//intracellular membrane-bounded organelle,GO:0005622//intracellular,GO:0043229//intracellular organelle,GO:0005634//nucleus,GO:0043226//organelle,GO:0044464//cell part,GO:0043227//membrane-bounded organelle,GO:0005623//cell,GO:0044424//intracellular part	GO:0001085//RNA polymerase II transcription factor binding,GO:0019899//enzyme binding,GO:0000977//RNA polymerase II regulatory region sequence-specific DNA binding,GO:0003700//sequence-specific DNA binding transcription factor activity,GO:0042803//protein homodimerization activity,GO:0044212//transcription regulatory region DNA binding,GO:0001191//RNA polymerase II transcription factor binding tr…	ssc04710//Circadian rhythm
TADA2B	ENSSSCG00000029624	PeakStop	---	GO:0043234//protein complex,GO:0043231//intracellular membrane-bounded organelle,GO:0005622//intracellular,GO:0031981//nuclear lumen,GO:0030914//STAGA complex,GO:0043229//intracellular organelle,GO:0032991//macromolecular complex,GO:0005634//nucleus,GO:0043226//organelle,GO:0044451//nucleoplasm part,GO:0043233//organelle lumen,GO:0070013//intracellular organelle lumen,GO:0000123//histone acetyltr…	GO:0008270//zinc ion binding,GO:0043169//cation binding,GO:0003676//nucleic acid binding,GO:0046872//metal ion binding,GO:0046914//transition metal ion binding,GO:0003682//chromatin binding,GO:0003677//DNA binding,GO:1901363//heterocyclic compound binding,GO:0043167//ion binding,GO:0005488//binding,GO:0005515//protein binding,GO:0097159//organic cyclic compound binding	---
MSANTD4	ENSSSCG00000026833	PeakStop	---	GO:0043231//intracellular membrane-bounded organelle,GO:0005622//intracellular,GO:0043229//intracellular organelle,GO:0005634//nucleus,GO:0043226//organelle,GO:0044464//cell part,GO:0043227//membrane-bounded organelle,GO:0005623//cell,GO:0044424//intracellular part	---	---
PINX1	ENSSSCG00000009692	PeakStop	GO:0007059//chromosome segregation,GO:0000280//nuclear division,GO:0034641//cellular nitrogen compound metabolic process,GO:0051641//cellular localization,GO:0010833//telomere maintenance via telomere lengthening,GO:1901576//organic substance biosynthetic process,GO:0006996//organelle organization,GO:0051656//establishment of organelle localization,GO:0051640//organelle localization,GO:0006260//D…	GO:0043234//protein complex,GO:0005856//cytoskeleton,GO:0043231//intracellular membrane-bounded organelle,GO:0043228//non-membrane-bounded organelle,GO:0043232//intracellular non-membrane-bounded organelle,GO:0005622//intracellular,GO:0005737//cytoplasm,GO:0000776//kinetochore,GO:0031981//nuclear lumen,GO:0043229//intracellular organelle,GO:0000781//chromosome, telomeric region,GO:0032991//macrom…	GO:0003676//nucleic acid binding,GO:1901363//heterocyclic compound binding,GO:0003723//RNA binding,GO:0005488//binding,GO:0005515//protein binding,GO:0097159//organic cyclic compound binding,GO:0070034//telomeric RNA binding	---
DDX20	ENSSSCG00000006783	PeakStop	GO:1901136//carbohydrate derivative catabolic process,GO:0009143//nucleoside triphosphate catabolic process,GO:1901575//organic substance catabolic process,GO:0009144//purine nucleoside triphosphate metabolic process,GO:0042454//ribonucleoside catabolic process,GO:0034622//cellular macromolecular complex assembly,GO:0055086//nucleobase-containing small molecule metabolic process,GO:0045892//negat…	GO:0043234//protein complex,GO:0043231//intracellular membrane-bounded organelle,GO:0005622//intracellular,GO:0005737//cytoplasm,GO:0031981//nuclear lumen,GO:0017053//transcriptional repressor complex,GO:0043229//intracellular organelle,GO:0032991//macromolecular complex,GO:0034719//SMN-Sm protein complex,GO:0005634//nucleus,GO:0043226//organelle,GO:0044451//nucleoplasm part,GO:0043233//organelle…	GO:0032553//ribonucleotide binding,GO:1901265//nucleoside phosphate binding,GO:0030674//protein binding, bridging,GO:0004386//helicase activity,GO:0017076//purine nucleotide binding,GO:0019899//enzyme binding,GO:0070491//repressing transcription factor binding,GO:0032549//ribonucleoside binding,GO:0016887//ATPase activity,GO:0001882//nucleoside binding,GO:0043168//anion binding,GO:0017111//nucleo…	ssc03013//RNA transport
SIN3B	ENSSSCG00000013867	PeakStop	GO:0007275//multicellular organismal development,GO:0045892//negative regulation of transcription, DNA-dependent,GO:0010468//regulation of gene expression,GO:0034641//cellular nitrogen compound metabolic process,GO:1901576//organic substance biosynthetic process,GO:1901362//organic cyclic compound biosynthetic process,GO:0051253//negative regulation of RNA metabolic process,GO:0007519//skeletal m…	GO:0043231//intracellular membrane-bounded organelle,GO:0043228//non-membrane-bounded organelle,GO:0043232//intracellular non-membrane-bounded organelle,GO:0005622//intracellular,GO:0005737//cytoplasm,GO:0030849//autosome,GO:0043229//intracellular organelle,GO:0005634//nucleus,GO:0043226//organelle,GO:0005694//chromosome,GO:0044464//cell part,GO:0043227//membrane-bounded organelle,GO:0000803//sex…	GO:0003714//transcription corepressor activity,GO:0000988//protein binding transcription factor activity,GO:0000989//transcription factor binding transcription factor activity,GO:0003682//chromatin binding,GO:0003712//transcription cofactor activity,GO:0005488//binding,GO:0005515//protein binding	---
KAT6B	ENSSSCG00000010316	PeakStop	GO:0048518//positive regulation of biological process,GO:0006323//DNA packaging,GO:0034622//cellular macromolecular complex assembly,GO:0009893//positive regulation of metabolic process,GO:0045892//negative regulation of transcription, DNA-dependent,GO:0018394//peptidyl-lysine acetylation,GO:0034728//nucleosome organization,GO:0010468//regulation of gene expression,GO:0031325//positive regulation…	GO:0000785//chromatin,GO:0043234//protein complex,GO:0043231//intracellular membrane-bounded organelle,GO:0043228//non-membrane-bounded organelle,GO:0043232//intracellular non-membrane-bounded organelle,GO:0005622//intracellular,GO:0000786//nucleosome,GO:0031981//nuclear lumen,GO:0043229//intracellular organelle,GO:0032991//macromolecular complex,GO:0005634//nucleus,GO:0043226//organelle,GO:00444…	GO:0016407//acetyltransferase activity,GO:0008080//N-acetyltransferase activity,GO:0004402//histone acetyltransferase activity,GO:0008270//zinc ion binding,GO:0043169//cation binding,GO:0003676//nucleic acid binding,GO:0046872//metal ion binding,GO:0016740//transferase activity,GO:0046914//transition metal ion binding,GO:0016746//transferase activity, transferring acyl groups,GO:0003677//DNA bind…	---
HLX	ENSSSCG00000010830	PeakStop	GO:0002819//regulation of adaptive immune response,GO:0002286//T cell activation involved in immune response,GO:0042092//type 2 immune response,GO:0050866//negative regulation of cell activation,GO:0048518//positive regulation of biological process,GO:0007275//multicellular organismal development,GO:0046620//regulation of organ growth,GO:0045582//positive regulation of T cell differentiation,GO:0…	GO:0043231//intracellular membrane-bounded organelle,GO:0005622//intracellular,GO:0043229//intracellular organelle,GO:0005634//nucleus,GO:0043226//organelle,GO:0044464//cell part,GO:0043227//membrane-bounded organelle,GO:0005623//cell,GO:0044424//intracellular part	GO:0003676//nucleic acid binding,GO:0003677//DNA binding,GO:1901363//heterocyclic compound binding,GO:0005488//binding,GO:0005515//protein binding,GO:0097159//organic cyclic compound binding,GO:0043565//sequence-specific DNA binding	---
ZBTB17	ENSSSCG00000025893	PeakStop	GO:0048518//positive regulation of biological process,GO:0007275//multicellular organismal development,GO:0009893//positive regulation of metabolic process,GO:0010468//regulation of gene expression,GO:0031325//positive regulation of cellular metabolic process,GO:0001702//gastrulation with mouth forming second,GO:0034641//cellular nitrogen compound metabolic process,GO:1901576//organic substance b…	GO:0043231//intracellular membrane-bounded organelle,GO:0005622//intracellular,GO:0043229//intracellular organelle,GO:0005634//nucleus,GO:0043226//organelle,GO:0044464//cell part,GO:0043227//membrane-bounded organelle,GO:0005623//cell,GO:0044424//intracellular part	GO:0003700//sequence-specific DNA binding transcription factor activity,GO:0043169//cation binding,GO:0003676//nucleic acid binding,GO:0046872//metal ion binding,GO:0003677//DNA binding,GO:1901363//heterocyclic compound binding,GO:0043167//ion binding,GO:0005488//binding,GO:0001071//nucleic acid binding transcription factor activity,GO:0005515//protein binding,GO:0097159//organic cyclic compound …	---
CD3EAP	ENSSSCG00000020754	PeakStop	GO:0034641//cellular nitrogen compound metabolic process,GO:1901576//organic substance biosynthetic process,GO:1901362//organic cyclic compound biosynthetic process,GO:0043170//macromolecule metabolic process,GO:0009059//macromolecule biosynthetic process,GO:0006139//nucleobase-containing compound metabolic process,GO:0006725//cellular aromatic compound metabolic process,GO:0006351//transcription…	GO:0043234//protein complex,GO:0043231//intracellular membrane-bounded organelle,GO:0043228//non-membrane-bounded organelle,GO:0043232//intracellular non-membrane-bounded organelle,GO:0005622//intracellular,GO:0005737//cytoplasm,GO:0030880//RNA polymerase complex,GO:0031981//nuclear lumen,GO:0044452//nucleolar part,GO:0043229//intracellular organelle,GO:0032991//macromolecular complex,GO:0005634/…	GO:0005488//binding,GO:0005515//protein binding	---
TRIM68	ENSSSCG00000014768	PeakStop	GO:0007154//cell communication,GO:0051865//protein autoubiquitination,GO:0006464//cellular protein modification process,GO:0070647//protein modification by small protein conjugation or removal,GO:0032446//protein modification by small protein conjugation,GO:0010646//regulation of cell communication,GO:0016567//protein ubiquitination,GO:0044267//cellular protein metabolic process,GO:0030518//intra…	GO:0043231//intracellular membrane-bounded organelle,GO:0043228//non-membrane-bounded organelle,GO:0043232//intracellular non-membrane-bounded organelle,GO:0005622//intracellular,GO:0005737//cytoplasm,GO:0031981//nuclear lumen,GO:0043229//intracellular organelle,GO:0005634//nucleus,GO:0043226//organelle,GO:0043233//organelle lumen,GO:0070013//intracellular organelle lumen,GO:0005730//nucleolus,GO…	GO:0035035//histone acetyltransferase binding,GO:0004842//ubiquitin-protein ligase activity,GO:0016874//ligase activity,GO:0019899//enzyme binding,GO:0016881//acid-amino acid ligase activity,GO:0008270//zinc ion binding,GO:0050681//androgen receptor binding,GO:0043169//cation binding,GO:0035257//nuclear hormone receptor binding,GO:0046872//metal ion binding,GO:0016879//ligase activity, forming ca…	---
RPS6KB1	ENSSSCG00000017670	PeakStop	GO:0010608//posttranscriptional regulation of gene expression,GO:0032270//positive regulation of cellular protein metabolic process,GO:0000082//G1/S transition of mitotic cell cycle,GO:0048518//positive regulation of biological process,GO:0042981//regulation of apoptotic process,GO:0008286//insulin receptor signaling pathway,GO:0032870//cellular response to hormone stimulus,GO:0031929//TOR signal…	GO:0043231//intracellular membrane-bounded organelle,GO:0043228//non-membrane-bounded organelle,GO:0043232//intracellular non-membrane-bounded organelle,GO:0005622//intracellular,GO:0005737//cytoplasm,GO:0005840//ribosome,GO:0031981//nuclear lumen,GO:0043229//intracellular organelle,GO:0032991//macromolecular complex,GO:0005634//nucleus,GO:0043226//organelle,GO:0043233//organelle lumen,GO:0005739…	GO:0032553//ribonucleotide binding,GO:1901265//nucleoside phosphate binding,GO:0017076//purine nucleotide binding,GO:0004672//protein kinase activity,GO:0032549//ribonucleoside binding,GO:0001882//nucleoside binding,GO:0043168//anion binding,GO:0032550//purine ribonucleoside binding,GO:0016772//transferase activity, transferring phosphorus-containing groups,GO:0004713//protein tyrosine kinase act…	ssc04012//ErbB signaling pathway,ssc04066//HIF-1 signaling pathway,ssc04150//mTOR signaling pathway,ssc04151//PI3K-Akt signaling pathway,ssc04152//AMPK signaling pathway,ssc04350//TGF-beta signaling pathway,ssc04666//Fc gamma R-mediated phagocytosis,ssc04910//Insulin signaling pathway,ssc05205//Proteoglycans in cancer,ssc05221//Acute myeloid leukemia,ssc05231//Choline metabolism in cancer
DYT1	ENSSSCG00000025964	PeakStop	GO:0030163//protein catabolic process,GO:0009057//macromolecule catabolic process,GO:0051049//regulation of transport,GO:0033036//macromolecule localization,GO:1901136//carbohydrate derivative catabolic process,GO:0072321//chaperone-mediated protein transport,GO:0048518//positive regulation of biological process,GO:0009143//nucleoside triphosphate catabolic process,GO:1901575//organic substance c…	GO:0043231//intracellular membrane-bounded organelle,GO:0044421//extracellular region part,GO:0045202//synapse,GO:0043230//extracellular organelle,GO:0008021//synaptic vesicle,GO:0005622//intracellular,GO:0005737//cytoplasm,GO:0016023//cytoplasmic membrane-bounded vesicle,GO:0070062//extracellular vesicular exosome,GO:0030135//coated vesicle,GO:0044456//synapse part,GO:0044432//endoplasmic reticu…	GO:0032553//ribonucleotide binding,GO:1901265//nucleoside phosphate binding,GO:0017076//purine nucleotide binding,GO:0019894//kinesin binding,GO:0032549//ribonucleoside binding,GO:0016887//ATPase activity,GO:0001882//nucleoside binding,GO:0043168//anion binding,GO:0017111//nucleoside-triphosphatase activity,GO:0032550//purine ribonucleoside binding,GO:0032555//purine ribonucleotide binding,GO:003…	---
MLXIP	ENSSSCG00000009794	PeakStop	GO:0006109//regulation of carbohydrate metabolic process,GO:0006913//nucleocytoplasmic transport,GO:0046907//intracellular transport,GO:0010468//regulation of gene expression,GO:0034641//cellular nitrogen compound metabolic process,GO:0051641//cellular localization,GO:1901576//organic substance biosynthetic process,GO:1901362//organic cyclic compound biosynthetic process,GO:0080090//regulation of…	GO:0043231//intracellular membrane-bounded organelle,GO:0005622//intracellular,GO:0005737//cytoplasm,GO:0043229//intracellular organelle,GO:0005634//nucleus,GO:0043226//organelle,GO:0044464//cell part,GO:0043227//membrane-bounded organelle,GO:0005623//cell,GO:0044424//intracellular part	GO:0046983//protein dimerization activity,GO:0005488//binding,GO:0005515//protein binding	ssc04932//Non-alcoholic fatty liver disease (NAFLD)
FZR1	ENSSSCG00000013481	PeakStop	GO:0030163//protein catabolic process,GO:0009057//macromolecule catabolic process,GO:0032270//positive regulation of cellular protein metabolic process,GO:0048518//positive regulation of biological process,GO:0031570//DNA integrity checkpoint,GO:1901575//organic substance catabolic process,GO:0007275//multicellular organismal development,GO:0070306//lens fiber cell differentiation,GO:0051246//reg…	GO:0043234//protein complex,GO:0043231//intracellular membrane-bounded organelle,GO:0000152//nuclear ubiquitin ligase complex,GO:0005622//intracellular,GO:0031981//nuclear lumen,GO:0043229//intracellular organelle,GO:0032991//macromolecular complex,GO:0005634//nucleus,GO:0043226//organelle,GO:0043233//organelle lumen,GO:0031461//cullin-RING ubiquitin ligase complex,GO:0070013//intracellular organ…	GO:0004842//ubiquitin-protein ligase activity,GO:0016874//ligase activity,GO:0016881//acid-amino acid ligase activity,GO:0016879//ligase activity, forming carbon-nitrogen bonds,GO:0019787//small conjugating protein ligase activity,GO:0005488//binding,GO:0003824//catalytic activity,GO:0005515//protein binding	ssc04110//Cell cycle,ssc04120//Ubiquitin mediated proteolysis,ssc04914//Progesterone-mediated oocyte maturation

## Sheet: Go analysis
Supplemental Data 3 Go analysis of nucleus-related genes in PeakStop
GO_id	GO_term	GO_category	GO_rank	Num_of_symbols_in_list_in_GO	Percentage_of_symbols_in_list	Num_of_symbols_in_bglist_in_GO	Num_of_symbols_in_list	Num_of_symbols_in_bglist	Symbols_in_list	Fold_enrichment	Pvalue	FDR
GO:0005634	nucleus	cellular_component	7	249	0.915441	4085	272	13428	ABL1,ACIN1,ADNP,ADRB2,AMOTL1,ANAPC7,AP5S1,AP5Z1,ARID1B,ASRGL1,ASXL2,ATF5,ATXN7L3,BCAR1,BHLHE40,BHLHE41,BNIP1,BTBD7,C11orf30,C19orf47,C1orf174,C2CD2,CAR,CBX4,CCAR2,CD3EAP,CDCA4,CDK13,CHD2,CHD7,CHD9,CHMP1A,CHTOP,CLEC3B,CREB,CREBBP,CTBP2,CWC22,CYHR1,DDX20,DDX21,DDX31,DDX42,DEAF1,DEDD2,DGCR14,DGKZ,DSCR3,DUSP10,DYRK2,DYT1,E4F1,EN1,ENG,ENSSSCG00000002345,ENSSSCG00000007150,ENSSSCG00000012732,ENSSSCG000…	3.00919	5.12623e-102	2.32629e-98
GO:0043231	intracellular membrane-bounded organelle	cellular_component	6	264	0.970588	6500	272	13428	ABL1,ACIN1,ADNP,ADRB2,AMOTL1,ANAPC7,AP5S1,AP5Z1,ARID1B,ASRGL1,ASXL2,ATF5,ATP9A,ATXN7L3,BCAR1,BHLHE40,BHLHE41,BNIP1,BTBD7,C11orf30,C19orf47,C1orf174,C2CD2,CAR,CBX4,CCAR2,CD3EAP,CD40,CDCA4,CDK13,CHD2,CHD7,CHD9,CHMP1A,CHMP6,CHTOP,CLEC3B,CREB,CREBBP,CTBP2,CWC22,CYHR1,DAB2IP,DDX20,DDX21,DDX31,DDX42,DEAF1,DEDD2,DGCR14,DGKZ,DNAJC3,DSCR3,DUSP10,DYRK2,DYT1,E4F1,EHD1,EN1,ENG,ENSSSCG00000002345,ENSSSCG00000…	2.00509	1.58341e-72	3.59275e-69
GO:0044428	nuclear part	cellular_component	8	177	0.650735	2359	272	13428	ABL1,ACIN1,AMOTL1,ANAPC7,AP5S1,AP5Z1,ARID1B,ASXL2,ATF5,ATXN7L3,BCAR1,BHLHE40,BNIP1,C11orf30,C19orf47,CAR,CBX4,CCAR2,CD3EAP,CDK13,CHD2,CHD7,CHMP1A,CHTOP,CLEC3B,CREB,CREBBP,CTBP2,CWC22,CYHR1,DDX20,DDX21,DDX31,DDX42,DEAF1,DEDD2,DGCR14,DGKZ,DUSP10,DYRK2,DYT1,E4F1,ENG,ESRRA,ETV3,FAM129B,FAM20B,FBXO32,FBXW7,FOXK1,FOXK2,FTSJ3,FZR1,GATA2,GATAD2A,GLIS2,GLYR1,GPER1,HDAC4,HIVEP2,HTATSF1,ING2,IP6K1,IRF2BPL,J…	3.70414	4.05383e-69	6.1321e-66
GO:0070013	intracellular organelle lumen	cellular_component	7	169	0.621324	2234	272	13428	ABL1,ACIN1,AP5S1,AP5Z1,ARID1B,ASXL2,ATF5,ATXN7L3,BCAR1,BHLHE40,C11orf30,C19orf47,CAR,CBX4,CCAR2,CD3EAP,CDK13,CHD2,CHD7,CHMP1A,CHTOP,CLEC3B,CREB,CREBBP,CTBP2,CWC22,CYHR1,DDX20,DDX21,DDX31,DDX42,DEAF1,DEDD2,DGKZ,DNAJC3,DUSP10,DYRK2,DYT1,E4F1,ENG,ESRRA,ETV3,FAM129B,FAM20B,FBXO32,FBXW7,FOXK1,FOXK2,FTSJ3,FZR1,GATA2,GATAD2A,GLIS2,GLYR1,HDAC4,HIVEP2,HTATSF1,ING2,IP6K1,IRF2BPL,JADE1,JADE2,KAT6A,KAT6B,KCT…	3.73462	3.17851e-65	3.31459e-62
GO:0043233	organelle lumen	cellular_component	3	169	0.621324	2236	272	13428	ABL1,ACIN1,AP5S1,AP5Z1,ARID1B,ASXL2,ATF5,ATXN7L3,BCAR1,BHLHE40,C11orf30,C19orf47,CAR,CBX4,CCAR2,CD3EAP,CDK13,CHD2,CHD7,CHMP1A,CHTOP,CLEC3B,CREB,CREBBP,CTBP2,CWC22,CYHR1,DDX20,DDX21,DDX31,DDX42,DEAF1,DEDD2,DGKZ,DNAJC3,DUSP10,DYRK2,DYT1,E4F1,ENG,ESRRA,ETV3,FAM129B,FAM20B,FBXO32,FBXW7,FOXK1,FOXK2,FTSJ3,FZR1,GATA2,GATAD2A,GLIS2,GLYR1,HDAC4,HIVEP2,HTATSF1,ING2,IP6K1,IRF2BPL,JADE1,JADE2,KAT6A,KAT6B,KCT…	3.73128	3.65204e-65	3.31459e-62
GO:0031974	membrane-enclosed lumen	cellular_component	1	169	0.621324	2260	272	13428	ABL1,ACIN1,AP5S1,AP5Z1,ARID1B,ASXL2,ATF5,ATXN7L3,BCAR1,BHLHE40,C11orf30,C19orf47,CAR,CBX4,CCAR2,CD3EAP,CDK13,CHD2,CHD7,CHMP1A,CHTOP,CLEC3B,CREB,CREBBP,CTBP2,CWC22,CYHR1,DDX20,DDX21,DDX31,DDX42,DEAF1,DEDD2,DGKZ,DNAJC3,DUSP10,DYRK2,DYT1,E4F1,ENG,ESRRA,ETV3,FAM129B,FAM20B,FBXO32,FBXW7,FOXK1,FOXK2,FTSJ3,FZR1,GATA2,GATAD2A,GLIS2,GLYR1,HDAC4,HIVEP2,HTATSF1,ING2,IP6K1,IRF2BPL,JADE1,JADE2,KAT6A,KAT6B,KCT…	3.69165	1.91096e-64	1.44533e-61
GO:0031981	nuclear lumen	cellular_component	9	164	0.602941	2123	272	13428	ABL1,ACIN1,AP5S1,AP5Z1,ARID1B,ASXL2,ATF5,ATXN7L3,BCAR1,BHLHE40,C11orf30,C19orf47,CAR,CBX4,CCAR2,CD3EAP,CDK13,CHD2,CHD7,CHMP1A,CHTOP,CLEC3B,CREB,CREBBP,CTBP2,CWC22,CYHR1,DDX20,DDX21,DDX31,DDX42,DEAF1,DEDD2,DGKZ,DUSP10,DYRK2,E4F1,ENG,ESRRA,ETV3,FAM129B,FAM20B,FBXO32,FBXW7,FOXK1,FOXK2,FTSJ3,FZR1,GATA2,GATAD2A,GLIS2,GLYR1,HDAC4,HIVEP2,HTATSF1,ING2,IP6K1,IRF2BPL,JADE1,JADE2,KAT6A,KAT6B,KCTD10,KMT2A,KM…	3.81361	6.74615e-64	4.37343e-61
GO:0043229	intracellular organelle	cellular_component	5	267	0.981618	7341	272	13428	ABL1,ACIN1,ADNP,ADRB2,AMOTL1,ANAPC7,AP5S1,AP5Z1,ARID1B,ASRGL1,ASXL2,ATF5,ATP9A,ATXN7L3,BCAR1,BHLHE40,BHLHE41,BNIP1,BTBD7,C11orf30,C19orf47,C1orf174,C2CD2,CAR,CBX4,CCAR2,CD3EAP,CD40,CDC42BPA,CDCA4,CDK13,CHD2,CHD7,CHD9,CHMP1A,CHMP6,CHTOP,CLEC3B,CREB,CREBBP,CTBP2,CWC22,CYHR1,DAB2IP,DDX20,DDX21,DDX31,DDX42,DEAF1,DEDD2,DGCR14,DGKZ,DNAJC3,DSCR3,DUSP10,DYRK2,DYT1,E4F1,EHD1,EN1,ENG,ENSSSCG00000002345,ENS…	1.79555	2.62637e-63	1.48981e-60
GO:0043227	membrane-bounded organelle	cellular_component	2	266	0.977941	7424	272	13428	ABL1,ACIN1,ADNP,ADRB2,AMOTL1,ANAPC7,AP5S1,AP5Z1,ARID1B,ASRGL1,ASXL2,ATF5,ATP9A,ATXN7L3,BCAR1,BHLHE40,BHLHE41,BNIP1,BTBD7,C11orf30,C19orf47,C1orf174,C2CD2,CAR,CBX4,CCAR2,CD3EAP,CD40,CDC42BPA,CDCA4,CDK13,CHD2,CHD7,CHD9,CHMP1A,CHMP6,CHTOP,CLEC3B,CREB,CREBBP,CTBP2,CWC22,CYHR1,DAB2IP,DDX20,DDX21,DDX31,DDX42,DEAF1,DEDD2,DGCR14,DGKZ,DNAJC3,DSCR3,DUSP10,DYRK2,DYT1,E4F1,EHD1,EN1,ENG,ENSSSCG00000002345,ENS…	1.76883	1.95527e-60	9.85888e-58
GO:0044424	intracellular part	cellular_component	4	271	0.996324	8467	272	13428	ABL1,ACIN1,ADNP,ADRB2,AMOTL1,ANAPC7,AP5S1,AP5Z1,ARID1B,ASRGL1,ASXL2,ATF5,ATP9A,ATXN7L3,BCAR1,BHLHE40,BHLHE41,BNIP1,BTBD7,C11orf30,C19orf47,C1orf174,C2CD2,CAR,CBX4,CCAR2,CD3EAP,CD40,CDC42BPA,CDCA4,CDK13,CHD2,CHD7,CHD9,CHERP,CHMP1A,CHMP6,CHTOP,CLEC3B,CREB,CREBBP,CTBP2,CTIF,CWC22,CYHR1,DAB2IP,DDX20,DDX21,DDX31,DDX42,DEAF1,DEDD2,DGCR14,DGKZ,DNAJC3,DSCR3,DUSP10,DYRK2,DYT1,E4F1,EHD1,EN1,ENG,ENSSSCG0000…	1.58009	1.07566e-53	4.88136e-51
GO:0043226	organelle	cellular_component	1	268	0.985294	8141	272	13428	ABL1,ACIN1,ADNP,ADRB2,AMOTL1,ANAPC7,AP5S1,AP5Z1,ARID1B,ASRGL1,ASXL2,ATF5,ATP9A,ATXN7L3,BCAR1,BHLHE40,BHLHE41,BNIP1,BTBD7,C11orf30,C19orf47,C1orf174,C2CD2,CAR,CBX4,CCAR2,CD3EAP,CD40,CDC42BPA,CDCA4,CDK13,CHD2,CHD7,CHD9,CHMP1A,CHMP6,CHTOP,CLEC3B,CREB,CREBBP,CTBP2,CWC22,CYHR1,DAB2IP,DDX20,DDX21,DDX31,DDX42,DEAF1,DEDD2,DGCR14,DGKZ,DNAJC3,DSCR3,DUSP10,DYRK2,DYT1,E4F1,EHD1,EN1,ENG,ENSSSCG00000002345,ENS…	1.62517	5.79773e-53	2.39183e-50
GO:0005654	nucleoplasm	cellular_component	10	135	0.496324	1704	272	13428	ABL1,ACIN1,AP5S1,AP5Z1,ARID1B,ASXL2,ATF5,ATXN7L3,BHLHE40,C11orf30,C19orf47,CAR,CBX4,CDK13,CHD2,CHD7,CHTOP,CREB,CREBBP,CTBP2,CWC22,CYHR1,DDX20,DDX42,DEAF1,DEDD2,DGKZ,DUSP10,DYRK2,E4F1,ENG,ETV3,FAM129B,FAM20B,FBXW7,FOXK1,FOXK2,FZR1,GATA2,GATAD2A,GLIS2,GLYR1,HDAC4,HIVEP2,HTATSF1,ING2,IRF2BPL,JADE1,JADE2,KAT6A,KAT6B,KCTD10,KMT2A,KMT2D,LARP1,LDB1,LMO2,MAF1,MAFB,MAGI1,MAML1,MBD3,MECP2,MED1,MED11,MED9,M…	3.91117	1.00623e-50	3.80521e-48
GO:0090304	nucleic acid metabolic process	biological_process	5	156	0.644628	3102	242	14465	ABL1,ACIN1,ADRB2,AP5S1,AP5Z1,ASXL2,ATF5,ATXN7L3,BHLHE40,BHLHE41,BMP4,CAR,CBX4,CCAR2,CD3EAP,CD40,CDK13,CHERP,CHMP1A,CREB,CREBBP,CTBP2,CTIF,DAB2IP,DDX20,DDX21,DEAF1,E4F1,EN1,ENG,ENSSSCG00000007150,ENSSSCG00000012732,ENSSSCG00000012916,ENSSSCG00000027396,ENSSSCG00000028688,ERBB2,ERG,ESRRA,ETS2,ETV3,EXOSC4,FBXW7,FOXK1,FOXK2,FOXO1,FTSJ3,GATA2,GATAD2A,GLIS2,HDAC4,HLX,HOXA6,HOXD4,HOXD8,IKBKG,ING1,ING2,I…	3.00598	7.49097e-48	2.61493e-45
GO:0005622	intracellular	cellular_component	3	271	0.996324	8932	272	13428	ABL1,ACIN1,ADNP,ADRB2,AMOTL1,ANAPC7,AP5S1,AP5Z1,ARID1B,ASRGL1,ASXL2,ATF5,ATP9A,ATXN7L3,BCAR1,BHLHE40,BHLHE41,BNIP1,BTBD7,C11orf30,C19orf47,C1orf174,C2CD2,CAR,CBX4,CCAR2,CD3EAP,CD40,CDC42BPA,CDCA4,CDK13,CHD2,CHD7,CHD9,CHERP,CHMP1A,CHMP6,CHTOP,CLEC3B,CREB,CREBBP,CTBP2,CTIF,CWC22,CYHR1,DAB2IP,DDX20,DDX21,DDX31,DDX42,DEAF1,DEDD2,DGCR14,DGKZ,DNAJC3,DSCR3,DUSP10,DYRK2,DYT1,E4F1,EHD1,EN1,ENG,ENSSSCG0000…	1.49783	2.40728e-47	7.80304e-45
GO:0016070	RNA metabolic process	biological_process	6	144	0.595041	2660	242	14465	ABL1,ACIN1,ADRB2,ASXL2,ATF5,ATXN7L3,BHLHE40,BHLHE41,BMP4,CAR,CBX4,CCAR2,CD3EAP,CD40,CDK13,CHERP,CHMP1A,CREB,CREBBP,CTBP2,CTIF,DAB2IP,DDX20,DDX21,DEAF1,E4F1,EN1,ENG,ENSSSCG00000007150,ENSSSCG00000012732,ENSSSCG00000027396,ERBB2,ERG,ESRRA,ETS2,ETV3,EXOSC4,FBXW7,FOXK1,FOXK2,FOXO1,FTSJ3,GATA2,GATAD2A,GLIS2,HDAC4,HLX,HOXA6,HOXD4,HOXD8,IKBKG,ING1,ING2,IRF2BPL,ITGB1BP1,JADE1,KAT6A,KAT6B,KDM5C,KMT2A,KMT2…	3.23582	1.46497e-46	4.43201e-44
GO:0060255	regulation of macromolecule metabolic process	biological_process	4	154	0.636364	3210	242	14465	ABL1,ACIN1,ADRB2,ASXL2,ATF5,ATXN7L3,BHLHE40,BHLHE41,BMP4,CAR,CBX4,CCAR2,CD40,CDK13,CHMP1A,CLEC3B,CREB,CREBBP,CTBP2,CTIF,DAB2IP,DDX20,DEAF1,DUSP10,DYRK2,E4F1,EN1,ENG,ENSSSCG00000007150,ENSSSCG00000012732,ENSSSCG00000027396,ERBB2,ERG,ESRRA,ETS2,ETV3,FBXW7,FOXK1,FOXK2,FOXO1,FZR1,GADD45B,GAS2L1,GATA2,GATAD2A,GLIS2,HDAC4,HLX,HOXA6,HOXD4,HOXD8,IKBKG,ING1,ING2,IRF2BPL,ITGB1BP1,JADE1,KAT6A,KAT6B,KDM5C,KI…	2.8676	3.35399e-44	9.51276e-42
GO:0010468	regulation of gene expression	biological_process	5	137	0.566116	2542	242	14465	ABL1,ACIN1,ADRB2,ASXL2,ATF5,ATXN7L3,BHLHE40,BHLHE41,BMP4,CAR,CBX4,CCAR2,CD40,CDK13,CHMP1A,CLEC3B,CREB,CREBBP,CTBP2,CTIF,DAB2IP,DDX20,DEAF1,E4F1,EN1,ENG,ENSSSCG00000007150,ENSSSCG00000012732,ENSSSCG00000027396,ERBB2,ERG,ESRRA,ETS2,ETV3,FBXW7,FOXK1,FOXK2,FOXO1,GAS2L1,GATA2,GATAD2A,GLIS2,HDAC4,HLX,HOXA6,HOXD4,HOXD8,IKBKG,ING1,ING2,IRF2BPL,ITGB1BP1,JADE1,KAT6A,KAT6B,KDM5C,KMT2A,KMT2D,LARP1,LARP4B,LDB…	3.22143	3.20984e-43	8.56839e-41
GO:0031323	regulation of cellular metabolic process	biological_process	4	159	0.657025	3501	242	14465	ABL1,ACIN1,ADRB2,ASXL2,ATF5,ATXN7L3,BHLHE40,BHLHE41,BMP4,CAR,CBX4,CCAR2,CD40,CDK13,CHMP1A,CHTOP,CREB,CREBBP,CTBP2,CTIF,DAB2IP,DDX20,DEAF1,DUSP10,DYRK2,E4F1,EN1,ENG,ENSSSCG00000007150,ENSSSCG00000012732,ENSSSCG00000027396,ERBB2,ERG,ESRRA,ETS2,ETV3,FBXW7,FITM2,FOXK1,FOXK2,FOXO1,FZR1,GADD45B,GATA2,GATAD2A,GLIS2,GPER1,HDAC4,HLX,HOXA6,HOXD4,HOXD8,IKBKG,ING1,ING2,IRF2BPL,ITGB1BP1,JADE1,KAT6A,KAT6B,KDM5…	2.71461	3.93386e-43	9.91769e-41
GO:0044446	intracellular organelle part	cellular_component	6	195	0.716912	4219	272	13428	ABL1,ACIN1,AMOTL1,ANAPC7,AP5S1,AP5Z1,ARID1B,ASXL2,ATF5,ATXN7L3,BCAR1,BHLHE40,BNIP1,C11orf30,C19orf47,CAR,CBX4,CCAR2,CD3EAP,CDC42BPA,CDK13,CHD2,CHD7,CHMP1A,CHMP6,CHTOP,CLEC3B,CREB,CREBBP,CTBP2,CWC22,CYHR1,DDX20,DDX21,DDX31,DDX42,DEAF1,DEDD2,DGCR14,DGKZ,DNAJC3,DUSP10,DYRK2,DYT1,E4F1,ENG,ENSSSCG00000007150,ERBB2,ESRRA,ETV3,EXOSC4,EXT2,FAM129B,FAM20B,FBXO32,FBXW7,FITM2,FOXK1,FOXK2,FTSJ3,FZR1,GALNT2,G…	2.28175	4.19767e-43	1.00258e-40
GO:0080090	regulation of primary metabolic process	biological_process	4	157	0.64876	3421	242	14465	ABL1,ACIN1,ADRB2,ASXL2,ATF5,ATXN7L3,BHLHE40,BHLHE41,BMP4,CAR,CBX4,CCAR2,CD40,CDK13,CHMP1A,CHTOP,CLEC3B,CREB,CREBBP,CTBP2,CTIF,DAB2IP,DDX20,DEAF1,DUSP10,DYRK2,E4F1,EN1,ENG,ENSSSCG00000007150,ENSSSCG00000012732,ENSSSCG00000027396,ERBB2,ERG,ESRRA,ETS2,ETV3,FBXW7,FITM2,FOXK1,FOXK2,FOXO1,FZR1,GADD45B,GATA2,GATAD2A,GLIS2,GPER1,HDAC4,HLX,HOXA6,HOXD4,HOXD8,IKBKG,ING1,ING2,IRF2BPL,ITGB1BP1,JADE1,KAT6A,KAT…	2.74315	6.65546e-43	1.51012e-40
GO:0051252	regulation of RNA metabolic process	biological_process	7	127	0.524793	2177	242	14465	ABL1,ACIN1,ADRB2,ASXL2,ATF5,ATXN7L3,BHLHE40,BHLHE41,BMP4,CAR,CBX4,CCAR2,CD40,CDK13,CHMP1A,CREB,CREBBP,CTBP2,DAB2IP,DDX20,DEAF1,E4F1,EN1,ENG,ENSSSCG00000007150,ENSSSCG00000012732,ENSSSCG00000027396,ERBB2,ERG,ESRRA,ETS2,ETV3,FBXW7,FOXK1,FOXK2,FOXO1,GATA2,GATAD2A,GLIS2,HDAC4,HLX,HOXA6,HOXD4,HOXD8,IKBKG,ING1,ING2,IRF2BPL,ITGB1BP1,JADE1,KAT6A,KAT6B,KDM5C,KMT2A,KMT2D,LDB1,LMO2,MAF1,MAFB,MAFK,MAML1,MBD3…	3.48697	8.36518e-43	1.80767e-40
GO:0044422	organelle part	cellular_component	2	196	0.720588	4300	272	13428	ABL1,ACIN1,AMOTL1,ANAPC7,AP5S1,AP5Z1,ARID1B,ASXL2,ATF5,ATXN7L3,BCAR1,BHLHE40,BNIP1,C11orf30,C19orf47,CAR,CBX4,CCAR2,CD3EAP,CDC42BPA,CDK13,CHD2,CHD7,CHMP1A,CHMP6,CHTOP,CLEC3B,CREB,CREBBP,CTBP2,CWC22,CYHR1,DDX20,DDX21,DDX31,DDX42,DEAF1,DEDD2,DGCR14,DGKZ,DNAJC3,DUSP10,DYRK2,DYT1,E4F1,EHD1,ENG,ENSSSCG00000007150,ERBB2,ESRRA,ETV3,EXOSC4,EXT2,FAM129B,FAM20B,FBXO32,FBXW7,FITM2,FOXK1,FOXK2,FTSJ3,FZR1,GAL…	2.25025	1.68423e-42	3.4741e-40
GO:0010467	gene expression	biological_process	4	151	0.623967	3224	242	14465	ABL1,ACIN1,ADRB2,ASXL2,ATF5,ATXN7L3,BHLHE40,BHLHE41,BMP4,CAR,CBX4,CCAR2,CD3EAP,CD40,CDK13,CHERP,CHMP1A,CLEC3B,CREB,CREBBP,CTBP2,CTIF,DAB2IP,DDX20,DDX21,DEAF1,E4F1,EN1,ENG,ENSSSCG00000007150,ENSSSCG00000012732,ENSSSCG00000027396,ERBB2,ERG,ESRRA,ETS2,ETV3,EXOSC4,FBXW7,FOXK1,FOXK2,FOXO1,FTSJ3,GAS2L1,GATA2,GATAD2A,GLIS2,HDAC4,HLX,HOXA6,HOXD4,HOXD8,IKBKG,ING1,ING2,IRF2BPL,ITGB1BP1,JADE1,KAT6A,KAT6B,KD…	2.79953	1.41951e-41	2.80075e-39
GO:2000112	regulation of cellular macromolecule biosynthetic process	biological_process	6	126	0.520661	2238	242	14465	ABL1,ADRB2,ASXL2,ATF5,ATXN7L3,BHLHE40,BHLHE41,BMP4,CAR,CBX4,CCAR2,CD40,CDK13,CHMP1A,CREB,CREBBP,CTBP2,CTIF,DAB2IP,DDX20,DEAF1,DYRK2,E4F1,EN1,ENG,ENSSSCG00000007150,ENSSSCG00000012732,ENSSSCG00000027396,ERBB2,ERG,ESRRA,ETS2,ETV3,FBXW7,FOXK1,FOXK2,FOXO1,GATA2,GATAD2A,GLIS2,HDAC4,HLX,HOXA6,HOXD4,HOXD8,IKBKG,ING1,ING2,IRF2BPL,ITGB1BP1,JADE1,KAT6A,KAT6B,KDM5C,KMT2A,KMT2D,LARP1,LARP4B,LDB1,LMO2,MAF1,MA…	3.36522	1.10702e-40	2.0932e-38
GO:0019222	regulation of metabolic process	biological_process	3	166	0.68595	4025	242	14465	ABL1,ACIN1,ADRB2,ASXL2,ATF5,ATXN7L3,BHLHE40,BHLHE41,BMP4,CAR,CBX4,CCAR2,CD40,CDC42BPA,CDK13,CHMP1A,CHTOP,CLEC3B,CREB,CREBBP,CTBP2,CTIF,DAB2IP,DDX20,DEAF1,DGKZ,DUSP10,DYRK2,E4F1,EN1,ENG,ENSSSCG00000007150,ENSSSCG00000012732,ENSSSCG00000027396,ERBB2,ERG,ESRRA,ETS2,ETV3,FBXW7,FITM2,FOXK1,FOXK2,FOXO1,FZR1,GADD45B,GAS2L1,GATA2,GATAD2A,GLIS2,GPER1,HDAC4,HLX,HOXA6,HOXD4,HOXD8,IKBKG,ING1,ING2,IRF2BPL,ITG…	2.46516	3.19287e-40	5.7957e-38
GO:0044260	cellular macromolecule metabolic process	biological_process	4	189	0.780992	5355	242	14465	ABL1,ACIN1,ADRB2,ANAPC7,AP5S1,AP5Z1,ASXL2,ATF5,ATXN7L3,BHLHE40,BHLHE41,BMP4,CAR,CBX4,CCAR2,CD3EAP,CD40,CDC42BPA,CDK13,CHERP,CHMP1A,CREB,CREBBP,CTBP2,CTIF,DAB2IP,DDX20,DDX21,DEAF1,DNAJC3,DUSP10,DYRK2,DYT1,E4F1,EN1,ENG,ENSSSCG00000007150,ENSSSCG00000012732,ENSSSCG00000012916,ENSSSCG00000027396,ENSSSCG00000028688,ERBB2,ERG,ESRRA,ETS2,ETV3,EXOSC4,EXT2,FBXW7,FOXK1,FOXK2,FOXO1,FTSJ3,FZR1,GADD45B,GALNT1…	2.10963	1.82618e-39	3.18739e-37
GO:0006351	transcription, DNA-dependent	biological_process	8	122	0.504132	2158	242	14465	ABL1,ADRB2,ASXL2,ATF5,ATXN7L3,BHLHE40,BHLHE41,BMP4,CAR,CBX4,CCAR2,CD3EAP,CD40,CDK13,CHMP1A,CREB,CREBBP,CTBP2,DAB2IP,DDX20,DDX21,DEAF1,E4F1,EN1,ENG,ENSSSCG00000007150,ENSSSCG00000012732,ENSSSCG00000027396,ERBB2,ERG,ESRRA,ETS2,ETV3,FBXW7,FOXK1,FOXK2,FOXO1,GATA2,GATAD2A,GLIS2,HDAC4,HLX,HOXA6,HOXD4,HOXD8,IKBKG,ING1,ING2,IRF2BPL,ITGB1BP1,JADE1,KAT6A,KAT6B,KDM5C,KMT2A,KMT2D,LDB1,LMO2,MAF1,MAFB,MAFK,MAM…	3.37918	3.32113e-39	5.58196e-37
GO:0032774	RNA biosynthetic process	biological_process	7	123	0.508264	2197	242	14465	ABL1,ADRB2,ASXL2,ATF5,ATXN7L3,BHLHE40,BHLHE41,BMP4,CAR,CBX4,CCAR2,CD3EAP,CD40,CDK13,CHMP1A,CREB,CREBBP,CTBP2,DAB2IP,DDX20,DDX21,DEAF1,E4F1,EN1,ENG,ENSSSCG00000007150,ENSSSCG00000012732,ENSSSCG00000027396,ERBB2,ERG,ESRRA,ETS2,ETV3,FBXW7,FOXK1,FOXK2,FOXO1,GATA2,GATAD2A,GLIS2,HDAC4,HLX,HOXA6,HOXD4,HOXD8,IKBKG,ING1,ING2,IRF2BPL,ITGB1BP1,JADE1,KAT6A,KAT6B,KDM5C,KMT2A,KMT2D,LDB1,LMO2,MAF1,MAFB,MAFK,MAM…	3.3464	3.57799e-39	5.79889e-37
GO:0010556	regulation of macromolecule biosynthetic process	biological_process	5	126	0.520661	2316	242	14465	ABL1,ADRB2,ASXL2,ATF5,ATXN7L3,BHLHE40,BHLHE41,BMP4,CAR,CBX4,CCAR2,CD40,CDK13,CHMP1A,CREB,CREBBP,CTBP2,CTIF,DAB2IP,DDX20,DEAF1,DYRK2,E4F1,EN1,ENG,ENSSSCG00000007150,ENSSSCG00000012732,ENSSSCG00000027396,ERBB2,ERG,ESRRA,ETS2,ETV3,FBXW7,FOXK1,FOXK2,FOXO1,GATA2,GATAD2A,GLIS2,HDAC4,HLX,HOXA6,HOXD4,HOXD8,IKBKG,ING1,ING2,IRF2BPL,ITGB1BP1,JADE1,KAT6A,KAT6B,KDM5C,KMT2A,KMT2D,LARP1,LARP4B,LDB1,LMO2,MAF1,MA…	3.25188	4.48668e-39	7.02089e-37
GO:0031326	regulation of cellular biosynthetic process	biological_process	5	128	0.528926	2399	242	14465	ABL1,ADRB2,ASXL2,ATF5,ATXN7L3,BHLHE40,BHLHE41,BMP4,CAR,CBX4,CCAR2,CD40,CDK13,CHMP1A,CREB,CREBBP,CTBP2,CTIF,DAB2IP,DDX20,DEAF1,DYRK2,E4F1,EN1,ENG,ENSSSCG00000007150,ENSSSCG00000012732,ENSSSCG00000027396,ERBB2,ERG,ESRRA,ETS2,ETV3,FBXW7,FITM2,FOXK1,FOXK2,FOXO1,GATA2,GATAD2A,GLIS2,GPER1,HDAC4,HLX,HOXA6,HOXD4,HOXD8,IKBKG,ING1,ING2,IRF2BPL,ITGB1BP1,JADE1,KAT6A,KAT6B,KDM5C,KMT2A,KMT2D,LARP1,LARP4B,LDB1,…	3.18921	5.72566e-39	8.66102e-37
GO:0009889	regulation of biosynthetic process	biological_process	4	128	0.528926	2424	242	14465	ABL1,ADRB2,ASXL2,ATF5,ATXN7L3,BHLHE40,BHLHE41,BMP4,CAR,CBX4,CCAR2,CD40,CDK13,CHMP1A,CREB,CREBBP,CTBP2,CTIF,DAB2IP,DDX20,DEAF1,DYRK2,E4F1,EN1,ENG,ENSSSCG00000007150,ENSSSCG00000012732,ENSSSCG00000027396,ERBB2,ERG,ESRRA,ETS2,ETV3,FBXW7,FITM2,FOXK1,FOXK2,FOXO1,GATA2,GATAD2A,GLIS2,GPER1,HDAC4,HLX,HOXA6,HOXD4,HOXD8,IKBKG,ING1,ING2,IRF2BPL,ITGB1BP1,JADE1,KAT6A,KAT6B,KDM5C,KMT2A,KMT2D,LARP1,LARP4B,LDB1,…	3.15632	1.76943e-38	2.59021e-36
GO:2001141	regulation of RNA biosynthetic process	biological_process	8	119	0.491736	2096	242	14465	ABL1,ADRB2,ASXL2,ATF5,ATXN7L3,BHLHE40,BHLHE41,BMP4,CAR,CBX4,CCAR2,CD40,CDK13,CHMP1A,CREB,CREBBP,CTBP2,DAB2IP,DDX20,DEAF1,E4F1,EN1,ENG,ENSSSCG00000007150,ENSSSCG00000012732,ENSSSCG00000027396,ERBB2,ERG,ESRRA,ETS2,ETV3,FBXW7,FOXK1,FOXK2,FOXO1,GATA2,GATAD2A,GLIS2,HDAC4,HLX,HOXA6,HOXD4,HOXD8,IKBKG,ING1,ING2,IRF2BPL,ITGB1BP1,JADE1,KAT6A,KAT6B,KDM5C,KMT2A,KMT2D,LDB1,LMO2,MAF1,MAFB,MAFK,MAML1,MBD3,MECP2…	3.39359	3.64427e-38	5.16803e-36
GO:0006355	regulation of transcription, DNA-dependent	biological_process	9	118	0.487603	2062	242	14465	ABL1,ADRB2,ASXL2,ATF5,ATXN7L3,BHLHE40,BHLHE41,BMP4,CAR,CBX4,CCAR2,CD40,CDK13,CHMP1A,CREB,CREBBP,CTBP2,DAB2IP,DDX20,DEAF1,E4F1,EN1,ENG,ENSSSCG00000007150,ENSSSCG00000012732,ENSSSCG00000027396,ERBB2,ERG,ESRRA,ETS2,ETV3,FBXW7,FOXK1,FOXK2,FOXO1,GATA2,GATAD2A,GLIS2,HDAC4,HLX,HOXA6,HOXD4,HOXD8,IKBKG,ING1,ING2,IRF2BPL,ITGB1BP1,JADE1,KAT6A,KAT6B,KDM5C,KMT2A,KMT2D,LDB1,LMO2,MAF1,MAFB,MAFK,MAML1,MBD3,MECP2…	3.42055	4.18011e-38	5.74828e-36
GO:0006139	nucleobase-containing compound metabolic process	biological_process	4	168	0.694215	4305	242	14465	ABL1,ACIN1,ADRB2,AP5S1,AP5Z1,ASXL2,ATF5,ATP9A,ATXN7L3,BHLHE40,BHLHE41,BMP4,CAR,CBX4,CCAR2,CD3EAP,CD40,CDC42BPA,CDK13,CHERP,CHMP1A,CHTOP,CREB,CREBBP,CTBP2,CTIF,DAB2IP,DDX20,DDX21,DDX31,DDX42,DEAF1,DYT1,E4F1,EHD1,EN1,ENG,ENSSSCG00000007150,ENSSSCG00000012732,ENSSSCG00000012916,ENSSSCG00000027396,ENSSSCG00000028688,ERBB2,ERG,ESRRA,ETS2,ETV3,EXOSC4,FBXW7,FOXK1,FOXK2,FOXO1,FTSJ3,GATA2,GATAD2A,GLIS2,GL…	2.33259	1.23069e-37	1.64261e-35
GO:0003676	nucleic acid binding	molecular_function	3	129	0.496154	2636	260	16649	ACIN1,ADNP,ARID1B,ASXL2,ATF5,BHLHE40,BHLHE41,CAR,CBX4,CHD2,CHD7,CHERP,CREB,CREBBP,CTIF,CWC22,DDX20,DDX21,DDX31,DDX42,DEAF1,E4F1,EN1,ENSSSCG00000002345,ENSSSCG00000007150,ENSSSCG00000012732,ENSSSCG00000027396,ENSSSCG00000028688,ERG,ESRRA,ETS2,ETV3,EXOSC4,FOXK1,FOXK2,FOXO1,GATA2,GATAD2A,GLIS2,GLYR1,HDAC4,HIVEP2,HLX,HOXA6,HOXD4,HOXD8,HTATSF1,ING2,KAT6B,KDM5C,KMT2A,KMT2D,LARP1,LARP4B,LARP6,LDB1,LMO2,…	3.13371	1.64935e-37	2.1385e-35
GO:0046483	heterocycle metabolic process	biological_process	3	169	0.698347	4401	242	14465	ABL1,ACIN1,ADRB2,AP5S1,AP5Z1,ASXL2,ATF5,ATP9A,ATXN7L3,BHLHE40,BHLHE41,BMP4,CAR,CBX4,CCAR2,CD3EAP,CD40,CDC42BPA,CDK13,CHERP,CHMP1A,CHTOP,CREB,CREBBP,CTBP2,CTIF,DAB2IP,DDX20,DDX21,DDX31,DDX42,DEAF1,DYT1,E4F1,EHD1,EN1,ENG,ENSSSCG00000007150,ENSSSCG00000012732,ENSSSCG00000012916,ENSSSCG00000027396,ENSSSCG00000028688,ERBB2,ERG,ESRRA,ETS2,ETV3,EXOSC4,FBXW7,FOXK1,FOXK2,FOXO1,FTSJ3,GATA2,GATAD2A,GLIS2,GL…	2.29529	4.94698e-37	6.23594e-35
GO:0006725	cellular aromatic compound metabolic process	biological_process	3	169	0.698347	4408	242	14465	ABL1,ACIN1,ADRB2,AP5S1,AP5Z1,ASXL2,ATF5,ATP9A,ATXN7L3,BHLHE40,BHLHE41,BMP4,CAR,CBX4,CCAR2,CD3EAP,CD40,CDC42BPA,CDK13,CHERP,CHMP1A,CHTOP,CREB,CREBBP,CTBP2,CTIF,DAB2IP,DDX20,DDX21,DDX31,DDX42,DEAF1,DYT1,E4F1,EHD1,EN1,ENG,ENSSSCG00000007150,ENSSSCG00000012732,ENSSSCG00000012916,ENSSSCG00000027396,ENSSSCG00000028688,ERBB2,ERG,ESRRA,ETS2,ETV3,EXOSC4,FBXW7,FOXK1,FOXK2,FOXO1,FTSJ3,GATA2,GATAD2A,GLIS2,GL…	2.29165	6.18524e-37	7.58612e-35
GO:0019219	regulation of nucleobase-containing compound metabolic process	biological_process	5	132	0.545455	2677	242	14465	ABL1,ACIN1,ADRB2,ASXL2,ATF5,ATXN7L3,BHLHE40,BHLHE41,BMP4,CAR,CBX4,CCAR2,CD40,CDK13,CHMP1A,CHTOP,CREB,CREBBP,CTBP2,DAB2IP,DDX20,DEAF1,E4F1,EN1,ENG,ENSSSCG00000007150,ENSSSCG00000012732,ENSSSCG00000027396,ERBB2,ERG,ESRRA,ETS2,ETV3,FBXW7,FOXK1,FOXK2,FOXO1,GATA2,GATAD2A,GLIS2,GPER1,HDAC4,HLX,HOXA6,HOXD4,HOXD8,IKBKG,ING1,ING2,IRF2BPL,ITGB1BP1,JADE1,KAT6A,KAT6B,KDM5C,KMT2A,KMT2D,LDB1,LMO2,MAF1,MAFB,MAF…	2.94733	9.02227e-37	1.07745e-34
GO:0051171	regulation of nitrogen compound metabolic process	biological_process	4	132	0.545455	2709	242	14465	ABL1,ACIN1,ADRB2,ASXL2,ATF5,ATXN7L3,BHLHE40,BHLHE41,BMP4,CAR,CBX4,CCAR2,CD40,CDK13,CHMP1A,CHTOP,CREB,CREBBP,CTBP2,DAB2IP,DDX20,DEAF1,E4F1,EN1,ENG,ENSSSCG00000007150,ENSSSCG00000012732,ENSSSCG00000027396,ERBB2,ERG,ESRRA,ETS2,ETV3,FBXW7,FOXK1,FOXK2,FOXO1,GATA2,GATAD2A,GLIS2,GPER1,HDAC4,HLX,HOXA6,HOXD4,HOXD8,IKBKG,ING1,ING2,IRF2BPL,ITGB1BP1,JADE1,KAT6A,KAT6B,KDM5C,KMT2A,KMT2D,LDB1,LMO2,MAF1,MAFB,MAF…	2.91251	3.34687e-36	3.89438e-34
GO:0034641	cellular nitrogen compound metabolic process	biological_process	3	169	0.698347	4490	242	14465	ABL1,ACIN1,ADRB2,AP5S1,AP5Z1,ASXL2,ATF5,ATP9A,ATXN7L3,BHLHE40,BHLHE41,BMP4,CAR,CBX4,CCAR2,CD3EAP,CD40,CDC42BPA,CDK13,CHERP,CHMP1A,CHTOP,CREB,CREBBP,CTBP2,CTIF,DAB2IP,DDX20,DDX21,DDX31,DDX42,DEAF1,DYT1,E4F1,EHD1,EN1,ENG,ENSSSCG00000007150,ENSSSCG00000012732,ENSSSCG00000012916,ENSSSCG00000027396,ENSSSCG00000028688,ERBB2,ERG,ESRRA,ETS2,ETV3,EXOSC4,FBXW7,FOXK1,FOXK2,FOXO1,FTSJ3,GATA2,GATAD2A,GLIS2,GL…	2.2498	8.17607e-36	9.27576e-34
GO:0034654	nucleobase-containing compound biosynthetic process	biological_process	5	125	0.516529	2447	242	14465	ABL1,ADRB2,ASXL2,ATF5,ATXN7L3,BHLHE40,BHLHE41,BMP4,CAR,CBX4,CCAR2,CD3EAP,CD40,CDK13,CHMP1A,CREB,CREBBP,CTBP2,DAB2IP,DDX20,DDX21,DEAF1,E4F1,EN1,ENG,ENSSSCG00000007150,ENSSSCG00000012732,ENSSSCG00000027396,ERBB2,ERG,ESRRA,ETS2,ETV3,FBXW7,FOXK1,FOXK2,FOXO1,GATA2,GATAD2A,GLIS2,GPER1,HDAC4,HLX,HOXA6,HOXD4,HOXD8,IKBKG,ING1,ING2,IRF2BPL,ITGB1BP1,JADE1,KAT6A,KAT6B,KDM5C,KMT2A,KMT2D,LDB1,LMO2,MAF1,MAFB,MA…	3.05337	8.82354e-36	9.76615e-34
GO:0019438	aromatic compound biosynthetic process	biological_process	4	126	0.520661	2490	242	14465	ABL1,ADRB2,ASXL2,ATF5,ATXN7L3,BHLHE40,BHLHE41,BMP4,CAR,CBX4,CCAR2,CD3EAP,CD40,CDK13,CHMP1A,CREB,CREBBP,CTBP2,DAB2IP,DDX20,DDX21,DEAF1,E4F1,EN1,ENG,ENSSSCG00000007150,ENSSSCG00000012732,ENSSSCG00000027396,ERBB2,ERG,ESRRA,ETS2,ETV3,FBXW7,FOXK1,FOXK2,FOXO1,GATA2,GATAD2A,GLIS2,GPER1,HDAC4,HLX,HOXA6,HOXD4,HOXD8,IKBKG,ING1,ING2,IRF2BPL,ITGB1BP1,JADE1,KAT6A,KAT6B,KDM5C,KMT2A,KMT2D,LDB1,LMO2,MAF1,MAFB,MA…	3.02464	1.0022e-35	1.08285e-33
GO:0018130	heterocycle biosynthetic process	biological_process	4	126	0.520661	2501	242	14465	ABL1,ADRB2,ASXL2,ATF5,ATXN7L3,BHLHE40,BHLHE41,BMP4,CAR,CBX4,CCAR2,CD3EAP,CD40,CDK13,CHMP1A,CREB,CREBBP,CTBP2,DAB2IP,DDX20,DDX21,DEAF1,E4F1,EN1,ENG,ENSSSCG00000007150,ENSSSCG00000012732,ENSSSCG00000027396,ERBB2,ERG,ESRRA,ETS2,ETV3,FBXW7,FOXK1,FOXK2,FOXO1,GATA2,GATAD2A,GLIS2,GPER1,HDAC4,HLX,HOXA6,HOXD4,HOXD8,IKBKG,ING1,ING2,IRF2BPL,ITGB1BP1,JADE1,KAT6A,KAT6B,KDM5C,KMT2A,KMT2D,LDB1,LMO2,MAF1,MAFB,MA…	3.01134	1.59377e-35	1.68199e-33
GO:1901360	organic cyclic compound metabolic process	biological_process	3	169	0.698347	4514	242	14465	ABL1,ACIN1,ADRB2,AP5S1,AP5Z1,ASXL2,ATF5,ATP9A,ATXN7L3,BHLHE40,BHLHE41,BMP4,CAR,CBX4,CCAR2,CD3EAP,CD40,CDC42BPA,CDK13,CHERP,CHMP1A,CHTOP,CREB,CREBBP,CTBP2,CTIF,DAB2IP,DDX20,DDX21,DDX31,DDX42,DEAF1,DYT1,E4F1,EHD1,EN1,ENG,ENSSSCG00000007150,ENSSSCG00000012732,ENSSSCG00000012916,ENSSSCG00000027396,ENSSSCG00000028688,ERBB2,ERG,ESRRA,ETS2,ETV3,EXOSC4,FBXW7,FOXK1,FOXK2,FOXO1,FTSJ3,GATA2,GATAD2A,GLIS2,GL…	2.23784	1.71968e-35	1.77362e-33
GO:0044271	cellular nitrogen compound biosynthetic process	biological_process	4	126	0.520661	2543	242	14465	ABL1,ADRB2,ASXL2,ATF5,ATXN7L3,BHLHE40,BHLHE41,BMP4,CAR,CBX4,CCAR2,CD3EAP,CD40,CDK13,CHMP1A,CREB,CREBBP,CTBP2,DAB2IP,DDX20,DDX21,DEAF1,E4F1,EN1,ENG,ENSSSCG00000007150,ENSSSCG00000012732,ENSSSCG00000027396,ERBB2,ERG,ESRRA,ETS2,ETV3,FBXW7,FOXK1,FOXK2,FOXO1,GATA2,GATAD2A,GLIS2,GPER1,HDAC4,HLX,HOXA6,HOXD4,HOXD8,IKBKG,ING1,ING2,IRF2BPL,ITGB1BP1,JADE1,KAT6A,KAT6B,KDM5C,KMT2A,KMT2D,LDB1,LMO2,MAF1,MAFB,MA…	2.96161	9.14413e-35	9.22135e-33
GO:1901362	organic cyclic compound biosynthetic process	biological_process	4	126	0.520661	2549	242	14465	ABL1,ADRB2,ASXL2,ATF5,ATXN7L3,BHLHE40,BHLHE41,BMP4,CAR,CBX4,CCAR2,CD3EAP,CD40,CDK13,CHMP1A,CREB,CREBBP,CTBP2,DAB2IP,DDX20,DDX21,DEAF1,E4F1,EN1,ENG,ENSSSCG00000007150,ENSSSCG00000012732,ENSSSCG00000027396,ERBB2,ERG,ESRRA,ETS2,ETV3,FBXW7,FOXK1,FOXK2,FOXO1,GATA2,GATAD2A,GLIS2,GPER1,HDAC4,HLX,HOXA6,HOXD4,HOXD8,IKBKG,ING1,ING2,IRF2BPL,ITGB1BP1,JADE1,KAT6A,KAT6B,KDM5C,KMT2A,KMT2D,LDB1,LMO2,MAF1,MAFB,MA…	2.95463	1.17e-34	1.14158e-32
GO:0051253	negative regulation of RNA metabolic process	biological_process	8	68	0.280992	677	242	14465	ACIN1,ASXL2,BHLHE40,BHLHE41,BMP4,CAR,CBX4,CCAR2,CHMP1A,CREB,CREBBP,CTBP2,DAB2IP,DDX20,DEAF1,E4F1,EN1,ENG,ESRRA,ETS2,ETV3,FOXK1,FOXO1,GATA2,GATAD2A,GLIS2,HDAC4,HOXD8,IRF2BPL,KAT6A,KAT6B,KDM5C,LDB1,MAF1,MBD3,MECP2,MED1,NIPBL,NR2F1,OTUD7B,PEG3,PER1,PEX14,PIAS4,RBPJ,RREB1,RSF1,SIN3A,SIN3B,SIRT7,SMAD2,SMO,SRSF4,TAL1,TBL1Y,TGIF1,TH1L,TRAF6,TRIM21,WHSC1,ZGPAT,ZHX2,ZNF174,ZNF281,ZNF366,ZNF438,ZNF496,ZNF7…	6.00376	1.18234e-34	1.14158e-32
GO:0034645	cellular macromolecule biosynthetic process	biological_process	5	136	0.561983	2972	242	14465	ABL1,ADRB2,ASXL2,ATF5,ATXN7L3,BHLHE40,BHLHE41,BMP4,CAR,CBX4,CCAR2,CD3EAP,CD40,CDK13,CHMP1A,CREB,CREBBP,CTBP2,CTIF,DAB2IP,DDX20,DDX21,DEAF1,DYRK2,E4F1,EN1,ENG,ENSSSCG00000007150,ENSSSCG00000012732,ENSSSCG00000012916,ENSSSCG00000027396,ERBB2,ERG,ESRRA,ETS2,ETV3,EXT2,FBXW7,FOXK1,FOXK2,FOXO1,GALNT1,GALNT2,GATA2,GATAD2A,GLIS2,HDAC4,HLX,HOXA6,HOXD4,HOXD8,IKBKG,ING1,ING2,IRF2BPL,ITGB1BP1,JADE1,KAT6A,KAT…	2.73523	1.24674e-34	1.17869e-32
GO:0043170	macromolecule metabolic process	biological_process	3	194	0.801653	6077	242	14465	ABL1,ACIN1,ADRB2,ANAPC7,AP5S1,AP5Z1,ASXL2,ATF5,ATXN7L3,BHLHE40,BHLHE41,BMP4,CAR,CBX4,CCAR2,CD3EAP,CD40,CDC42BPA,CDK13,CHERP,CHMP1A,CLEC3B,CREB,CREBBP,CTBP2,CTIF,DAB2IP,DDX20,DDX21,DEAF1,DNAJC3,DUSP10,DYRK2,DYT1,E4F1,EN1,ENG,ENSSSCG00000007150,ENSSSCG00000012732,ENSSSCG00000012916,ENSSSCG00000027396,ENSSSCG00000028688,ERBB2,ERG,ESRRA,ETS2,ETV3,EXOSC4,EXT2,FBXW7,FOXK1,FOXK2,FOXO1,FTSJ3,FZR1,GADD45B…	1.90816	1.92256e-34	1.78053e-32
GO:0010605	negative regulation of macromolecule metabolic process	biological_process	5	84	0.347107	1107	242	14465	ABL1,ACIN1,ASXL2,BHLHE40,BHLHE41,BMP4,CAR,CBX4,CCAR2,CHMP1A,CREB,CREBBP,CTBP2,DAB2IP,DDX20,DEAF1,DUSP10,E4F1,EN1,ENG,ESRRA,ETS2,ETV3,FBXW7,FOXK1,FOXO1,GADD45B,GAS2L1,GATA2,GATAD2A,GLIS2,HDAC4,HOXD8,IRF2BPL,ITGB1BP1,KAT6A,KAT6B,KDM5C,KIRREL,LDB1,LYN,MAF1,MBD3,MECP2,MED1,N4BP1,NIPBL,NR2F1,NUP62,NXN,OTUD7B,P3H1,PEG3,PER1,PEX14,PIAS4,PTPN1,RBPJ,RREB1,RSF1,SIN3A,SIN3B,SIRT7,SMAD2,SMO,SPRED2,SRSF4,TAL1…	4.5356	3.19832e-34	2.9028e-32
GO:0009059	macromolecule biosynthetic process	biological_process	4	137	0.566116	3071	242	14465	ABL1,ADRB2,ASXL2,ATF5,ATXN7L3,BHLHE40,BHLHE41,BMP4,CAR,CBX4,CCAR2,CD3EAP,CD40,CDK13,CHMP1A,CREB,CREBBP,CTBP2,CTIF,DAB2IP,DDX20,DDX21,DEAF1,DYRK2,E4F1,EN1,ENG,ENSSSCG00000007150,ENSSSCG00000012732,ENSSSCG00000012916,ENSSSCG00000027396,ERBB2,ERG,ESRRA,ETS2,ETV3,EXT2,FBXW7,FOXK1,FOXK2,FOXO1,GALNT1,GALNT2,GATA2,GATAD2A,GLIS2,HDAC4,HLX,HOXA6,HOXD4,HOXD8,IKBKG,ING1,ING2,IRF2BPL,ITGB1BP1,JADE1,KAT6A,KAT…	2.66651	9.59203e-34	8.53502e-32
GO:0045934	negative regulation of nucleobase-containing compound metabolic process	biological_process	6	69	0.285124	732	242	14465	ACIN1,ASXL2,BHLHE40,BHLHE41,BMP4,CAR,CBX4,CCAR2,CHMP1A,CREB,CREBBP,CTBP2,DAB2IP,DDX20,DEAF1,E4F1,EN1,ENG,ESRRA,ETS2,ETV3,FBXW7,FOXK1,FOXO1,GATA2,GATAD2A,GLIS2,HDAC4,HOXD8,IRF2BPL,KAT6A,KAT6B,KDM5C,LDB1,MAF1,MBD3,MECP2,MED1,NIPBL,NR2F1,OTUD7B,PEG3,PER1,PEX14,PIAS4,RBPJ,RREB1,RSF1,SIN3A,SIN3B,SIRT7,SMAD2,SMO,SRSF4,TAL1,TBL1Y,TGIF1,TH1L,TRAF6,TRIM21,WHSC1,ZGPAT,ZHX2,ZNF174,ZNF281,ZNF366,ZNF438,ZNF49…	5.63431	1.94276e-33	1.69543e-31
GO:0045892	negative regulation of transcription, DNA-dependent	biological_process	10	65	0.268595	640	242	14465	ASXL2,BHLHE40,BHLHE41,BMP4,CAR,CBX4,CCAR2,CHMP1A,CREB,CREBBP,CTBP2,DAB2IP,DDX20,DEAF1,E4F1,EN1,ENG,ESRRA,ETS2,ETV3,FOXK1,FOXO1,GATA2,GATAD2A,GLIS2,HDAC4,HOXD8,IRF2BPL,KAT6A,KAT6B,KDM5C,LDB1,MAF1,MBD3,MECP2,MED1,NIPBL,NR2F1,OTUD7B,PEG3,PER1,PEX14,PIAS4,RBPJ,RREB1,RSF1,SIN3A,SIN3B,SIRT7,SMAD2,SMO,TAL1,TBL1Y,TGIF1,TH1L,TRAF6,WHSC1,ZGPAT,ZHX2,ZNF174,ZNF281,ZNF366,ZNF438,ZNF496,ZNF703	6.07067	2.49085e-33	2.13273e-31
GO:0031324	negative regulation of cellular metabolic process	biological_process	5	82	0.338843	1081	242	14465	ABL1,ACIN1,ASXL2,BHLHE40,BHLHE41,BMP4,CAR,CBX4,CCAR2,CHMP1A,CREB,CREBBP,CTBP2,DAB2IP,DDX20,DEAF1,DUSP10,E4F1,EN1,ENG,ESRRA,ETS2,ETV3,FBXW7,FOXK1,FOXO1,GADD45B,GATA2,GATAD2A,GLIS2,HDAC4,HOXD8,IRF2BPL,ITGB1BP1,KAT6A,KAT6B,KDM5C,KIRREL,LDB1,LYN,MAF1,MBD3,MECP2,MED1,N4BP1,NIPBL,NR2F1,NUP62,NXN,OTUD7B,P3H1,PEG3,PER1,PEX14,PIAS4,PTPN1,RBPJ,RREB1,RSF1,SIN3A,SIN3B,SIRT7,SMAD2,SMO,SPRED2,SRSF4,TAL1,TBL1Y,…	4.5341	2.63139e-33	2.21134e-31
GO:0051172	negative regulation of nitrogen compound metabolic process	biological_process	5	69	0.285124	739	242	14465	ACIN1,ASXL2,BHLHE40,BHLHE41,BMP4,CAR,CBX4,CCAR2,CHMP1A,CREB,CREBBP,CTBP2,DAB2IP,DDX20,DEAF1,E4F1,EN1,ENG,ESRRA,ETS2,ETV3,FBXW7,FOXK1,FOXO1,GATA2,GATAD2A,GLIS2,HDAC4,HOXD8,IRF2BPL,KAT6A,KAT6B,KDM5C,LDB1,MAF1,MBD3,MECP2,MED1,NIPBL,NR2F1,OTUD7B,PEG3,PER1,PEX14,PIAS4,RBPJ,RREB1,RSF1,SIN3A,SIN3B,SIRT7,SMAD2,SMO,SRSF4,TAL1,TBL1Y,TGIF1,TH1L,TRAF6,TRIM21,WHSC1,ZGPAT,ZHX2,ZNF174,ZNF281,ZNF366,ZNF438,ZNF49…	5.58094	3.54645e-33	2.92614e-31
GO:0006807	nitrogen compound metabolic process	biological_process	2	170	0.702479	4761	242	14465	ABL1,ACIN1,ADRB2,AP5S1,AP5Z1,ASXL2,ATF5,ATP9A,ATXN7L3,BHLHE40,BHLHE41,BMP4,CAR,CBX4,CCAR2,CD3EAP,CD40,CDC42BPA,CDK13,CHERP,CHMP1A,CHTOP,CREB,CREBBP,CTBP2,CTIF,DAB2IP,DDX20,DDX21,DDX31,DDX42,DEAF1,DYT1,E4F1,EHD1,EN1,ENG,ENSSSCG00000007150,ENSSSCG00000012732,ENSSSCG00000012916,ENSSSCG00000027396,ENSSSCG00000028688,ERBB2,ERG,ESRRA,ETS2,ETV3,EXOSC4,EXT2,FBXW7,FOXK1,FOXK2,FOXO1,FTSJ3,GATA2,GATAD2A,GLI…	2.13429	5.44268e-33	4.41052e-31
GO:0009892	negative regulation of metabolic process	biological_process	4	85	0.35124	1185	242	14465	ABL1,ACIN1,ASXL2,BHLHE40,BHLHE41,BMP4,CAR,CBX4,CCAR2,CHMP1A,CREB,CREBBP,CTBP2,DAB2IP,DDX20,DEAF1,DUSP10,E4F1,EN1,ENG,ESRRA,ETS2,ETV3,FBXW7,FOXK1,FOXO1,GADD45B,GAS2L1,GATA2,GATAD2A,GLIS2,GPER1,HDAC4,HOXD8,IRF2BPL,ITGB1BP1,KAT6A,KAT6B,KDM5C,KIRREL,LDB1,LYN,MAF1,MBD3,MECP2,MED1,N4BP1,NIPBL,NR2F1,NUP62,NXN,OTUD7B,P3H1,PEG3,PER1,PEX14,PIAS4,PTPN1,RBPJ,RREB1,RSF1,SIN3A,SIN3B,SIRT7,SMAD2,SMO,SPRED2,SRSF…	4.2875	7.53025e-33	5.99513e-31
GO:0003677	DNA binding	molecular_function	4	90	0.346154	1444	260	16649	ADNP,ARID1B,ASXL2,ATF5,BHLHE40,BHLHE41,CAR,CBX4,CHD2,CHD7,CREB,CREBBP,DDX21,DEAF1,E4F1,EN1,ENSSSCG00000002345,ENSSSCG00000007150,ENSSSCG00000012732,ENSSSCG00000027396,ENSSSCG00000028688,ERG,ESRRA,ETS2,ETV3,FOXK1,FOXK2,FOXO1,GATA2,GATAD2A,GLIS2,GLYR1,HDAC4,HLX,HOXA6,HOXD4,HOXD8,ING2,KAT6B,KDM5C,KMT2A,KMT2D,LDB1,LMO2,MAF1,MAFB,MAFK,MBD3,MECP2,MED1,MEOX2,MKL1,NR2F1,NSD1,OTUD7B,PER1,PIAS4,POGZ,POLE3,…	3.99108	4.06298e-32	3.17894e-30
GO:0010629	negative regulation of gene expression	biological_process	6	67	0.27686	731	242	14465	ASXL2,BHLHE40,BHLHE41,BMP4,CAR,CBX4,CCAR2,CHMP1A,CREB,CREBBP,CTBP2,DAB2IP,DDX20,DEAF1,E4F1,EN1,ENG,ESRRA,ETS2,ETV3,FOXK1,FOXO1,GAS2L1,GATA2,GATAD2A,GLIS2,HDAC4,HOXD8,IRF2BPL,KAT6A,KAT6B,KDM5C,LDB1,MAF1,MBD3,MECP2,MED1,NIPBL,NR2F1,OTUD7B,PEG3,PER1,PEX14,PIAS4,RBPJ,RREB1,RSF1,SIN3A,SIN3B,SIRT7,SMAD2,SMO,TAL1,TARBP2,TBL1Y,TGIF1,TH1L,TRAF6,WHSC1,ZGPAT,ZHX2,ZNF174,ZNF281,ZNF366,ZNF438,ZNF496,ZNF703	5.47849	1.15377e-31	8.87422e-30
GO:0006366	transcription from RNA polymerase II promoter	biological_process	9	81	0.334711	1117	242	14465	ABL1,ADRB2,ASXL2,ATF5,BHLHE40,BHLHE41,BMP4,CAR,CBX4,CD40,CDK13,CREB,CREBBP,CTBP2,DAB2IP,DDX20,DDX21,DEAF1,E4F1,EN1,ENG,ERG,ESRRA,ETS2,ETV3,FOXK1,FOXK2,FOXO1,GATA2,GLIS2,HDAC4,HOXD8,IKBKG,IRF2BPL,ITGB1BP1,JADE1,KMT2A,KMT2D,LDB1,LMO2,MAFB,MAML1,MBD3,MED1,MED11,MED9,MEGF8,MEOX2,MKL1,MLXIP,NIPBL,NR2F1,OTUD7B,PEG3,PER1,PIAS4,RBPJ,RNF4,RREB1,SETX,SIN3A,SIRT7,SIX2,SMAD2,SMO,SP1,SSU72,TAL1,TBL1Y,TFE3,TGI…	4.33446	1.81966e-31	1.37627e-29
GO:2000113	negative regulation of cellular macromolecule biosynthetic process	biological_process	7	66	0.272727	713	242	14465	ASXL2,BHLHE40,BHLHE41,BMP4,CAR,CBX4,CCAR2,CHMP1A,CREB,CREBBP,CTBP2,DAB2IP,DDX20,DEAF1,E4F1,EN1,ENG,ESRRA,ETS2,ETV3,FBXW7,FOXK1,FOXO1,GATA2,GATAD2A,GLIS2,HDAC4,HOXD8,IRF2BPL,KAT6A,KAT6B,KDM5C,LDB1,MAF1,MBD3,MECP2,MED1,NIPBL,NR2F1,OTUD7B,PEG3,PER1,PEX14,PIAS4,RBPJ,RREB1,RSF1,SIN3A,SIN3B,SIRT7,SMAD2,SMO,TAL1,TBL1Y,TGIF1,TH1L,TRAF6,WHSC1,ZGPAT,ZHX2,ZNF174,ZNF281,ZNF366,ZNF438,ZNF496,ZNF703	5.53296	2.01153e-31	1.49645e-29
GO:0010558	negative regulation of macromolecule biosynthetic process	biological_process	6	67	0.27686	743	242	14465	ASXL2,BHLHE40,BHLHE41,BMP4,CAR,CBX4,CCAR2,CHMP1A,CREB,CREBBP,CTBP2,DAB2IP,DDX20,DEAF1,E4F1,EN1,ENG,ESRRA,ETS2,ETV3,FBXW7,FOXK1,FOXO1,GATA2,GATAD2A,GLIS2,HDAC4,HOXD8,IRF2BPL,KAT6A,KAT6B,KDM5C,LDB1,MAF1,MBD3,MECP2,MED1,NIPBL,NR2F1,OTUD7B,PEG3,PER1,PEX14,PIAS4,RBPJ,RREB1,RSF1,SIN3A,SIN3B,SIRT7,SMAD2,SMO,TAL1,TBL1Y,TGIF1,TH1L,TRAF6,TRIM21,WHSC1,ZGPAT,ZHX2,ZNF174,ZNF281,ZNF366,ZNF438,ZNF496,ZNF703	5.39	3.11036e-31	2.27658e-29
GO:0006357	regulation of transcription from RNA polymerase II promoter	biological_process	10	79	0.326446	1072	242	14465	ABL1,ADRB2,ASXL2,ATF5,BHLHE40,BHLHE41,BMP4,CAR,CBX4,CD40,CDK13,CREB,CREBBP,CTBP2,DAB2IP,DDX20,DEAF1,E4F1,EN1,ENG,ERG,ESRRA,ETS2,ETV3,FOXK1,FOXK2,FOXO1,GATA2,GLIS2,HDAC4,HOXD8,IKBKG,IRF2BPL,ITGB1BP1,JADE1,KMT2A,KMT2D,LMO2,MAFB,MAML1,MBD3,MED1,MED11,MED9,MEGF8,MEOX2,MKL1,MLXIP,NIPBL,NR2F1,OTUD7B,PEG3,PER1,PIAS4,RBPJ,RNF4,RREB1,SETX,SIN3A,SIRT7,SIX2,SMAD2,SMO,SP1,SSU72,TAL1,TBL1Y,TFE3,TGIF1,TRAF6,UB…	4.40489	4.30067e-31	3.09785e-29
GO:0009890	negative regulation of biosynthetic process	biological_process	5	68	0.280992	784	242	14465	ASXL2,BHLHE40,BHLHE41,BMP4,CAR,CBX4,CCAR2,CHMP1A,CREB,CREBBP,CTBP2,DAB2IP,DDX20,DEAF1,E4F1,EN1,ENG,ESRRA,ETS2,ETV3,FBXW7,FOXK1,FOXO1,GATA2,GATAD2A,GLIS2,GPER1,HDAC4,HOXD8,IRF2BPL,KAT6A,KAT6B,KDM5C,LDB1,MAF1,MBD3,MECP2,MED1,NIPBL,NR2F1,OTUD7B,PEG3,PER1,PEX14,PIAS4,RBPJ,RREB1,RSF1,SIN3A,SIN3B,SIRT7,SMAD2,SMO,TAL1,TBL1Y,TGIF1,TH1L,TRAF6,TRIM21,WHSC1,ZGPAT,ZHX2,ZNF174,ZNF281,ZNF366,ZNF438,ZNF496,ZNF7…	5.18437	1.08829e-30	7.71663e-29
GO:0031327	negative regulation of cellular biosynthetic process	biological_process	6	67	0.27686	774	242	14465	ASXL2,BHLHE40,BHLHE41,BMP4,CAR,CBX4,CCAR2,CHMP1A,CREB,CREBBP,CTBP2,DAB2IP,DDX20,DEAF1,E4F1,EN1,ENG,ESRRA,ETS2,ETV3,FBXW7,FOXK1,FOXO1,GATA2,GATAD2A,GLIS2,HDAC4,HOXD8,IRF2BPL,KAT6A,KAT6B,KDM5C,LDB1,MAF1,MBD3,MECP2,MED1,NIPBL,NR2F1,OTUD7B,PEG3,PER1,PEX14,PIAS4,RBPJ,RREB1,RSF1,SIN3A,SIN3B,SIRT7,SMAD2,SMO,TAL1,TBL1Y,TGIF1,TH1L,TRAF6,TRIM21,WHSC1,ZGPAT,ZHX2,ZNF174,ZNF281,ZNF366,ZNF438,ZNF496,ZNF703	5.17412	3.69224e-30	2.57775e-28
GO:0044237	cellular metabolic process	biological_process	2	208	0.859504	7465	242	14465	ABL1,ACIN1,ADRB2,ANAPC7,AP5S1,AP5Z1,ASXL2,ATF5,ATP9A,ATXN7L3,BHLHE40,BHLHE41,BMP4,CAR,CBX4,CCAR2,CD3EAP,CD40,CDC42BPA,CDK13,CHERP,CHMP1A,CHTOP,CREB,CREBBP,CTBP2,CTIF,DAB2IP,DDX20,DDX21,DDX31,DDX42,DEAF1,DGKZ,DNAJC3,DUSP10,DYRK2,DYT1,E4F1,EHD1,EN1,ENG,ENSSSCG00000007150,ENSSSCG00000012732,ENSSSCG00000012916,ENSSSCG00000027396,ENSSSCG00000028688,ERBB2,ERG,ESRRA,ETS2,ETV3,EXOSC4,EXT2,FBXW7,FITM2,FOX…	1.66547	5.13668e-30	3.53186e-28
GO:0048523	negative regulation of cellular process	biological_process	4	112	0.46281	2335	242	14465	ABL1,ACIN1,ADNP,ADRB2,ASXL2,ATF5,BHLHE40,BHLHE41,BMP4,CAR,CBX4,CCAR2,CHERP,CHMP1A,CREB,CREBBP,CTBP2,DAB2IP,DDX20,DEAF1,DGKZ,DNAJC3,DUSP10,E4F1,EN1,ENG,ESRRA,ETS2,ETV3,FAM129B,FBXW7,FOXK1,FOXO1,FZR1,GADD45B,GADD45GIP1,GAS2L1,GATA2,GATAD2A,GLIS2,GPER1,HDAC4,HLX,HOXD8,ING1,ING2,IRF2BPL,ITGB1BP1,JADE1,KAT6A,KAT6B,KDM5C,KIRREL,KMT2A,LDB1,LRRC32,LYN,MAF1,MAFB,MBD3,MECP2,MED1,MKL1,MUL1,N4BP1,NFKBIL1,NIP…	2.86704	1.34815e-28	9.13118e-27
GO:0044249	cellular biosynthetic process	biological_process	3	139	0.57438	3579	242	14465	ABL1,ADRB2,ASXL2,ATF5,ATXN7L3,BHLHE40,BHLHE41,BMP4,CAR,CBX4,CCAR2,CD3EAP,CD40,CDK13,CHMP1A,CREB,CREBBP,CTBP2,CTIF,DAB2IP,DDX20,DDX21,DEAF1,DYRK2,E4F1,EN1,ENG,ENSSSCG00000007150,ENSSSCG00000012732,ENSSSCG00000012916,ENSSSCG00000027396,ERBB2,ERG,ESRRA,ETS2,ETV3,EXT2,FBXW7,FITM2,FOXK1,FOXK2,FOXO1,GALNT1,GALNT2,GATA2,GATAD2A,GLIS2,GPER1,HDAC4,HLX,HOXA6,HOXD4,HOXD8,IKBKG,ING1,ING2,IRF2BPL,ITGB1BP1,JAD…	2.32143	9.46807e-28	6.31854e-26
GO:0048519	negative regulation of biological process	biological_process	3	116	0.479339	2557	242	14465	ABL1,ACIN1,ADNP,ADRB2,ASXL2,ATF5,BHLHE40,BHLHE41,BMP4,CAR,CBX4,CCAR2,CHERP,CHMP1A,CREB,CREBBP,CTBP2,DAB2IP,DDX20,DEAF1,DGKZ,DNAJC3,DUSP10,DYRK2,E4F1,EN1,ENG,ESRRA,ETS2,ETV3,FAM129B,FBXW7,FOXK1,FOXO1,FZR1,GADD45B,GADD45GIP1,GAS2L1,GATA2,GATAD2A,GLIS2,GPER1,HDAC4,HLX,HOXD8,ING1,ING2,IRF2BPL,ITGB1BP1,JADE1,KAT6A,KAT6B,KDM5C,KIRREL,KMT2A,LDB1,LRRC32,LUC7L,LYN,MAF1,MAFB,MBD3,MECP2,MED1,MKL1,MUL1,N4BP1…	2.71163	1.19066e-27	7.83075e-26
GO:1901576	organic substance biosynthetic process	biological_process	3	139	0.57438	3629	242	14465	ABL1,ADRB2,ASXL2,ATF5,ATXN7L3,BHLHE40,BHLHE41,BMP4,CAR,CBX4,CCAR2,CD3EAP,CD40,CDK13,CHMP1A,CREB,CREBBP,CTBP2,CTIF,DAB2IP,DDX20,DDX21,DEAF1,DYRK2,E4F1,EN1,ENG,ENSSSCG00000007150,ENSSSCG00000012732,ENSSSCG00000012916,ENSSSCG00000027396,ERBB2,ERG,ESRRA,ETS2,ETV3,EXT2,FBXW7,FITM2,FOXK1,FOXK2,FOXO1,GALNT1,GALNT2,GATA2,GATAD2A,GLIS2,GPER1,HDAC4,HLX,HOXA6,HOXD4,HOXD8,IKBKG,ING1,ING2,IRF2BPL,ITGB1BP1,JAD…	2.28945	4.22538e-27	2.73925e-25
GO:0044464	cell part	cellular_component	2	271	0.996324	10628	272	13428	ABL1,ACIN1,ADNP,ADRB2,AMOTL1,ANAPC7,AP5S1,AP5Z1,ARID1B,ASRGL1,ASXL2,ATF5,ATP9A,ATXN7L3,BCAR1,BHLHE40,BHLHE41,BNIP1,BTBD7,C11orf30,C19orf47,C1orf174,C2CD2,CAR,CBX4,CCAR2,CD3EAP,CD40,CDC42BPA,CDCA4,CDK13,CHD2,CHD7,CHD9,CHERP,CHMP1A,CHMP6,CHTOP,CLEC3B,CREB,CREBBP,CTBP2,CTIF,CWC22,CYHR1,DAB2IP,DDX20,DDX21,DDX31,DDX42,DEAF1,DEDD2,DGCR14,DGKZ,DNAJC3,DSCR3,DUSP10,DYRK2,DYT1,E4F1,EHD1,EN1,ENG,ENSSSCG0000…	1.25881	8.49533e-27	5.42983e-25
GO:0005623	cell	cellular_component	1	271	0.996324	10640	272	13428	ABL1,ACIN1,ADNP,ADRB2,AMOTL1,ANAPC7,AP5S1,AP5Z1,ARID1B,ASRGL1,ASXL2,ATF5,ATP9A,ATXN7L3,BCAR1,BHLHE40,BHLHE41,BNIP1,BTBD7,C11orf30,C19orf47,C1orf174,C2CD2,CAR,CBX4,CCAR2,CD3EAP,CD40,CDC42BPA,CDCA4,CDK13,CHD2,CHD7,CHD9,CHERP,CHMP1A,CHMP6,CHTOP,CLEC3B,CREB,CREBBP,CTBP2,CTIF,CWC22,CYHR1,DAB2IP,DDX20,DDX21,DDX31,DDX42,DEAF1,DEDD2,DGCR14,DGKZ,DNAJC3,DSCR3,DUSP10,DYRK2,DYT1,E4F1,EHD1,EN1,ENG,ENSSSCG0000…	1.25739	1.15312e-26	7.26786e-25
GO:0009058	biosynthetic process	biological_process	2	140	0.578512	3715	242	14465	ABL1,ADRB2,ASXL2,ATF5,ATXN7L3,BHLHE40,BHLHE41,BMP4,CAR,CBX4,CCAR2,CD3EAP,CD40,CDK13,CHMP1A,CREB,CREBBP,CTBP2,CTIF,DAB2IP,DDX20,DDX21,DEAF1,DYRK2,E4F1,EN1,ENG,ENSSSCG00000007150,ENSSSCG00000012732,ENSSSCG00000012916,ENSSSCG00000027396,ERBB2,ERG,ESRRA,ETS2,ETV3,EXT2,FBXW7,FITM2,FOXK1,FOXK2,FOXO1,GALNT1,GALNT2,GATA2,GATAD2A,GLIS2,GPER1,HDAC4,HLX,HOXA6,HOXD4,HOXD8,IKBKG,ING1,ING2,IRF2BPL,ITGB1BP1,JAD…	2.25254	1.26992e-26	7.8944e-25
GO:0010557	positive regulation of macromolecule biosynthetic process	biological_process	6	69	0.285124	961	242	14465	ADRB2,ASXL2,ATF5,ATXN7L3,BMP4,CAR,CD40,CREB,CREBBP,CTBP2,DAB2IP,DEAF1,DYRK2,EN1,ENG,ERBB2,ESRRA,ETS2,FOXK1,FOXK2,FOXO1,GATA2,GLIS2,HDAC4,HOXD8,IKBKG,ING1,ING2,IRF2BPL,ITGB1BP1,JADE1,KAT6A,KAT6B,KMT2A,KMT2D,LARP1,LARP4B,LDB1,LMO2,MAFB,MAML1,MECP2,MED1,MEOX2,MKL1,NIPBL,NR2F1,NSD1,PER1,RBPJ,RNF4,RPS6KB1,RSF1,SETX,SIN3A,SIRT7,SIX2,SMAD2,SMO,SP1,TAL1,TARBP2,TFE3,TRAF6,WIBG,YAP1,ZBTB17,ZNF281,ZNF496	4.29169	3.52463e-26	2.16145e-24
GO:0097159	organic cyclic compound binding	molecular_function	2	152	0.584615	4638	260	16649	ABL1,ACIN1,ADNP,ADRB2,ARID1B,ASXL2,ATF5,ATP9A,BHLHE40,BHLHE41,CAR,CBX4,CDC42BPA,CDK13,CHD2,CHD7,CHERP,CREB,CREBBP,CTBP2,CTIF,CWC22,DDX20,DDX21,DDX31,DDX42,DEAF1,DGKZ,DYRK2,DYT1,E4F1,EHD1,EN1,ENSSSCG00000002345,ENSSSCG00000007150,ENSSSCG00000012732,ENSSSCG00000027396,ENSSSCG00000028688,ERBB2,ERG,ESRRA,ETS2,ETV3,EXOSC4,FOXK1,FOXK2,FOXO1,GATA2,GATAD2A,GLIS2,GLYR1,GPER1,HDAC4,HIVEP2,HLX,HOXA6,HOXD4,H…	2.09859	2.39654e-25	1.45006e-23
GO:0031325	positive regulation of cellular metabolic process	biological_process	5	84	0.347107	1474	242	14465	ABL1,ADRB2,ASXL2,ATF5,ATXN7L3,BMP4,CAR,CD40,CREB,CREBBP,CTBP2,DAB2IP,DEAF1,DYRK2,EN1,ENG,ERBB2,ESRRA,ETS2,FBXW7,FOXK1,FOXK2,FOXO1,FZR1,GADD45B,GATA2,GLIS2,GPER1,HDAC4,HOXD8,IKBKG,ING1,ING2,IRF2BPL,ITGB1BP1,JADE1,KAT6A,KAT6B,KMT2A,KMT2D,LARP1,LARP4B,LDB1,LMO2,LYN,MAFB,MAML1,MECP2,MED1,MEOX2,MKL1,MUL1,NIPBL,NR2F1,NSD1,PER1,PIAS4,PTPN1,RBPJ,RNF4,RPS6KB1,RSF1,SETX,SIN3A,SIRT7,SIX2,SMAD2,SMO,SNRNP70,S…	3.40632	2.59002e-25	1.54651e-23
GO:0009891	positive regulation of biosynthetic process	biological_process	5	70	0.289256	1029	242	14465	ADRB2,ASXL2,ATF5,ATXN7L3,BMP4,CAR,CD40,CREB,CREBBP,CTBP2,DAB2IP,DEAF1,DYRK2,EN1,ENG,ERBB2,ESRRA,ETS2,FOXK1,FOXK2,FOXO1,GATA2,GLIS2,GPER1,HDAC4,HOXD8,IKBKG,ING1,ING2,IRF2BPL,ITGB1BP1,JADE1,KAT6A,KAT6B,KMT2A,KMT2D,LARP1,LARP4B,LDB1,LMO2,MAFB,MAML1,MECP2,MED1,MEOX2,MKL1,NIPBL,NR2F1,NSD1,PER1,RBPJ,RNF4,RPS6KB1,RSF1,SETX,SIN3A,SIRT7,SIX2,SMAD2,SMO,SP1,TAL1,TARBP2,TFE3,TRAF6,WIBG,YAP1,ZBTB17,ZNF281,ZNF…	4.06617	3.50916e-25	2.06812e-23
GO:0031328	positive regulation of cellular biosynthetic process	biological_process	6	69	0.285124	1010	242	14465	ADRB2,ASXL2,ATF5,ATXN7L3,BMP4,CAR,CD40,CREB,CREBBP,CTBP2,DAB2IP,DEAF1,DYRK2,EN1,ENG,ERBB2,ESRRA,ETS2,FOXK1,FOXK2,FOXO1,GATA2,GLIS2,GPER1,HDAC4,HOXD8,IKBKG,ING1,ING2,IRF2BPL,ITGB1BP1,JADE1,KAT6A,KAT6B,KMT2A,KMT2D,LARP1,LARP4B,LDB1,LMO2,MAFB,MAML1,MECP2,MED1,MEOX2,MKL1,NIPBL,NSD1,PER1,RBPJ,RNF4,RPS6KB1,RSF1,SETX,SIN3A,SIRT7,SIX2,SMAD2,SMO,SP1,TAL1,TARBP2,TFE3,TRAF6,WIBG,YAP1,ZBTB17,ZNF281,ZNF496	4.08348	6.62964e-25	3.85709e-23
GO:0010604	positive regulation of macromolecule metabolic process	biological_process	5	84	0.347107	1495	242	14465	ABL1,ADRB2,ASXL2,ATF5,ATXN7L3,BMP4,CAR,CD40,CLEC3B,CREB,CREBBP,CTBP2,DAB2IP,DEAF1,DYRK2,EN1,ENG,ERBB2,ESRRA,ETS2,FBXW7,FOXK1,FOXK2,FOXO1,FZR1,GADD45B,GATA2,GLIS2,HDAC4,HOXD8,IKBKG,ING1,ING2,IRF2BPL,ITGB1BP1,JADE1,KAT6A,KAT6B,KMT2A,KMT2D,LARP1,LARP4B,LDB1,LMO2,LRRC32,LYN,MAFB,MAML1,MECP2,MED1,MEOX2,MKL1,MUL1,NIPBL,NR2F1,NSD1,PER1,PIAS4,PTPN1,RBPJ,RNF4,RPS6KB1,RSF1,SETX,SIN3A,SIRT7,SIX2,SMAD2,SMO,S…	3.35847	6.8312e-25	3.92405e-23
GO:0044238	primary metabolic process	biological_process	2	204	0.842975	7696	242	14465	ABL1,ACIN1,ADRB2,ANAPC7,AP5S1,AP5Z1,ASXL2,ATF5,ATP9A,ATXN7L3,BHLHE40,BHLHE41,BMP4,CAR,CBX4,CCAR2,CD3EAP,CD40,CDC42BPA,CDK13,CHERP,CHMP1A,CHTOP,CLEC3B,CREB,CREBBP,CTBP2,CTIF,DAB2IP,DDX20,DDX21,DDX31,DDX42,DEAF1,DGKZ,DNAJC3,DUSP10,DYRK2,DYT1,E4F1,EHD1,EN1,ENG,ENSSSCG00000007150,ENSSSCG00000012732,ENSSSCG00000012916,ENSSSCG00000027396,ENSSSCG00000028688,ERBB2,ERG,ESRRA,ETS2,ETV3,EXOSC4,EXT2,FBXW7,FI…	1.58441	7.09334e-25	4.0237e-23
GO:0071704	organic substance metabolic process	biological_process	2	207	0.855372	7941	242	14465	ABL1,ACIN1,ADRB2,ANAPC7,AP5S1,AP5Z1,ASXL2,ATF5,ATP9A,ATXN7L3,BHLHE40,BHLHE41,BMP4,CAR,CBX4,CCAR2,CD3EAP,CD40,CDC42BPA,CDK13,CHERP,CHMP1A,CHTOP,CLEC3B,CREB,CREBBP,CTBP2,CTIF,DAB2IP,DDX20,DDX21,DDX31,DDX42,DEAF1,DGKZ,DNAJC3,DUSP10,DYRK2,DYT1,E4F1,EHD1,EN1,ENG,ENSSSCG00000007150,ENSSSCG00000012732,ENSSSCG00000012916,ENSSSCG00000027396,ENSSSCG00000028688,ERBB2,ERG,ESRRA,ETS2,ETV3,EXOSC4,EXT2,FBXW7,FI…	1.55811	1.10326e-24	6.18097e-23
GO:1901363	heterocyclic compound binding	molecular_function	2	150	0.576923	4600	260	16649	ABL1,ACIN1,ADNP,ARID1B,ASXL2,ATF5,ATP9A,BHLHE40,BHLHE41,CAR,CBX4,CDC42BPA,CDK13,CHD2,CHD7,CHERP,CREB,CREBBP,CTBP2,CTIF,CWC22,DDX20,DDX21,DDX31,DDX42,DEAF1,DGKZ,DYRK2,DYT1,E4F1,EHD1,EN1,ENSSSCG00000002345,ENSSSCG00000007150,ENSSSCG00000012732,ENSSSCG00000027396,ENSSSCG00000028688,ERBB2,ERG,ESRRA,ETS2,ETV3,EXOSC4,FOXK1,FOXK2,FOXO1,GATA2,GATAD2A,GLIS2,GLYR1,HDAC4,HIVEP2,HLX,HOXA6,HOXD4,HOXD8,HTATSF1…	2.08809	1.31488e-24	7.27673e-23
GO:0044212	transcription regulatory region DNA binding	molecular_function	6	47	0.180769	477	260	16649	ATF5,BHLHE40,BHLHE41,CAR,CBX4,CHD2,CHD7,CREB,CREBBP,E4F1,EN1,ESRRA,ETS2,ETV3,FOXK1,FOXK2,GATA2,GLIS2,HDAC4,HOXD8,KMT2A,KMT2D,LDB1,LMO2,MAF1,MAFB,MBD3,MED1,MEOX2,MKL1,NSD1,PER1,RBPJ,RREB1,SETX,SIN3A,SIX2,SMAD2,SP1,TAL1,TFE3,TGIF1,TRAF6,YAP1,ZGPAT,ZNF174,ZNF281	6.30949	1.88023e-24	1.02801e-22
GO:0009893	positive regulation of metabolic process	biological_process	4	86	0.355372	1598	242	14465	ABL1,ADRB2,ASXL2,ATF5,ATXN7L3,BMP4,CAR,CD40,CLEC3B,CREB,CREBBP,CTBP2,DAB2IP,DEAF1,DYRK2,EN1,ENG,ERBB2,ESRRA,ETS2,FBXW7,FOXK1,FOXK2,FOXO1,FZR1,GADD45B,GATA2,GLIS2,GPER1,HDAC4,HOXD8,IKBKG,ING1,ING2,IRF2BPL,ITGB1BP1,JADE1,KAT6A,KAT6B,KMT2A,KMT2D,LARP1,LARP4B,LDB1,LMO2,LRRC32,LYN,MAFB,MAML1,MECP2,MED1,MEOX2,MKL1,MUL1,NIPBL,NR2F1,NSD1,PER1,PIAS4,PTPN1,RBPJ,RNF4,RPS6KB1,RSF1,SETX,SIN3A,SIRT7,SIX2,SMAD2…	3.21681	2.94642e-24	1.59177e-22
GO:0000975	regulatory region DNA binding	molecular_function	5	47	0.180769	484	260	16649	ATF5,BHLHE40,BHLHE41,CAR,CBX4,CHD2,CHD7,CREB,CREBBP,E4F1,EN1,ESRRA,ETS2,ETV3,FOXK1,FOXK2,GATA2,GLIS2,HDAC4,HOXD8,KMT2A,KMT2D,LDB1,LMO2,MAF1,MAFB,MBD3,MED1,MEOX2,MKL1,NSD1,PER1,RBPJ,RREB1,SETX,SIN3A,SIX2,SMAD2,SP1,TAL1,TFE3,TGIF1,TRAF6,YAP1,ZGPAT,ZNF174,ZNF281	6.21824	3.52752e-24	1.86138e-22
GO:0001067	regulatory region nucleic acid binding	molecular_function	4	47	0.180769	484	260	16649	ATF5,BHLHE40,BHLHE41,CAR,CBX4,CHD2,CHD7,CREB,CREBBP,E4F1,EN1,ESRRA,ETS2,ETV3,FOXK1,FOXK2,GATA2,GLIS2,HDAC4,HOXD8,KMT2A,KMT2D,LDB1,LMO2,MAF1,MAFB,MBD3,MED1,MEOX2,MKL1,NSD1,PER1,RBPJ,RREB1,SETX,SIN3A,SIX2,SMAD2,SP1,TAL1,TFE3,TGIF1,TRAF6,YAP1,ZGPAT,ZNF174,ZNF281	6.21824	3.52752e-24	1.86138e-22
GO:0005515	protein binding	molecular_function	2	227	0.873077	9811	260	16649	ABL1,ACIN1,ADNP,ADRB2,AMOTL1,ANAPC7,AP5S1,AP5Z1,ARID1B,ASXL2,ATF5,ATXN7L3,BCAR1,BHLHE40,BHLHE41,BMP4,BNIP1,BTBD7,C11orf30,C19orf47,C1orf174,C2CD2,CAR,CBX4,CCAR2,CD3EAP,CD40,CDC42BPA,CDCA4,CDK13,CHD2,CHD7,CHD9,CHERP,CHMP1A,CHMP6,CHTOP,CLEC3B,CREB,CREBBP,CTBP2,CTIF,CWC22,CYHR1,DAB2IP,DDX20,DDX21,DDX42,DEAF1,DEDD2,DGCR14,DGKZ,DNAJC3,DYRK2,DYT1,E4F1,EHD1,EN1,ENG,ERBB2,ERG,ESRRA,ETS2,ETV3,EXOSC4,EXT2,…	1.48159	5.59654e-24	2.91921e-22
GO:0051254	positive regulation of RNA metabolic process	biological_process	8	63	0.260331	883	242	14465	ADRB2,ASXL2,ATF5,ATXN7L3,BMP4,CAR,CD40,CREB,CREBBP,CTBP2,DAB2IP,DEAF1,EN1,ENG,ERBB2,ESRRA,ETS2,FOXK1,FOXK2,FOXO1,GATA2,GLIS2,HDAC4,HOXD8,IKBKG,ING1,ING2,IRF2BPL,ITGB1BP1,JADE1,KAT6A,KAT6B,KMT2A,KMT2D,LMO2,MAFB,MAML1,MECP2,MED1,MEOX2,MKL1,NIPBL,NSD1,PER1,RBPJ,RNF4,RSF1,SETX,SIN3A,SIRT7,SIX2,SMAD2,SMO,SNRNP70,SP1,SUPV3L1,TAL1,TFE3,TRAF6,YAP1,ZBTB17,ZNF281,ZNF496	4.26465	1.24466e-23	6.4185e-22
GO:0045893	positive regulation of transcription, DNA-dependent	biological_process	10	61	0.252066	844	242	14465	ADRB2,ASXL2,ATF5,ATXN7L3,BMP4,CAR,CD40,CREB,CREBBP,CTBP2,DAB2IP,DEAF1,EN1,ENG,ERBB2,ESRRA,ETS2,FOXK1,FOXK2,FOXO1,GATA2,GLIS2,HDAC4,HOXD8,IKBKG,ING1,ING2,IRF2BPL,ITGB1BP1,JADE1,KAT6A,KAT6B,KMT2A,KMT2D,LMO2,MAFB,MAML1,MECP2,MED1,MEOX2,MKL1,NIPBL,NSD1,PER1,RBPJ,RNF4,RSF1,SETX,SIN3A,SIRT7,SIX2,SMAD2,SMO,SP1,TAL1,TFE3,TRAF6,YAP1,ZBTB17,ZNF281,ZNF496	4.32007	3.8458e-23	1.96093e-21
GO:0045935	positive regulation of nucleobase-containing compound metabolic process	biological_process	6	65	0.268595	970	242	14465	ADRB2,ASXL2,ATF5,ATXN7L3,BMP4,CAR,CD40,CREB,CREBBP,CTBP2,DAB2IP,DEAF1,EN1,ENG,ERBB2,ESRRA,ETS2,FOXK1,FOXK2,FOXO1,GATA2,GLIS2,GPER1,HDAC4,HOXD8,IKBKG,ING1,ING2,IRF2BPL,ITGB1BP1,JADE1,KAT6A,KAT6B,KMT2A,KMT2D,LMO2,MAFB,MAML1,MECP2,MED1,MEOX2,MKL1,NIPBL,NSD1,PER1,RBPJ,RNF4,RSF1,SETX,SIN3A,SIRT7,SIX2,SMAD2,SMO,SNRNP70,SP1,SUPV3L1,TAL1,TFE3,TRAF6,WHSC1,YAP1,ZBTB17,ZNF281,ZNF496	4.00539	6.44764e-23	3.25104e-21
GO:0051173	positive regulation of nitrogen compound metabolic process	biological_process	5	65	0.268595	986	242	14465	ADRB2,ASXL2,ATF5,ATXN7L3,BMP4,CAR,CD40,CREB,CREBBP,CTBP2,DAB2IP,DEAF1,EN1,ENG,ERBB2,ESRRA,ETS2,FOXK1,FOXK2,FOXO1,GATA2,GLIS2,GPER1,HDAC4,HOXD8,IKBKG,ING1,ING2,IRF2BPL,ITGB1BP1,JADE1,KAT6A,KAT6B,KMT2A,KMT2D,LMO2,MAFB,MAML1,MECP2,MED1,MEOX2,MKL1,NIPBL,NSD1,PER1,RBPJ,RNF4,RSF1,SETX,SIN3A,SIRT7,SIX2,SMAD2,SMO,SNRNP70,SP1,SUPV3L1,TAL1,TFE3,TRAF6,WHSC1,YAP1,ZBTB17,ZNF281,ZNF496	3.94039	1.57423e-22	7.85038e-21
GO:0043565	sequence-specific DNA binding	molecular_function	5	53	0.203846	692	260	16649	ATF5,BHLHE41,CAR,CHD2,CHD7,CREB,CREBBP,E4F1,EN1,ENSSSCG00000012732,ENSSSCG00000027396,ERG,ESRRA,ETS2,ETV3,FOXK1,FOXK2,FOXO1,GATA2,GATAD2A,HDAC4,HLX,HOXA6,HOXD4,HOXD8,KMT2A,LDB1,LMO2,MAF1,MAFB,MAFK,MBD3,MECP2,MEOX2,MKL1,NR2F1,NSD1,PER1,POLE3,RBPJ,RREB1,SETX,SIN3A,SIX2,SMAD2,SP1,TAL1,TFE3,TGIF1,WHSC1,YAP1,ZGPAT,ZNF281	4.90439	2.23528e-22	1.10257e-20
GO:0001071	nucleic acid binding transcription factor activity	molecular_function	9	62	0.238462	969	260	16649	ATF5,BHLHE40,BHLHE41,CAR,CD40,CREB,CREBBP,DAB2IP,EN1,ENSSSCG00000012732,ENSSSCG00000027396,ERG,ESRRA,ETS2,ETV3,FBXW7,FOXK1,FOXK2,FOXO1,GATA2,GATAD2A,GLIS2,HDAC4,HOXA6,HOXD4,HOXD8,IKBKG,KAT6A,LMO2,MAFB,MAFK,MECP2,MED1,MEOX2,MKL1,NFKBIL1,NR2F1,PEG3,PEX14,PIAS4,RBPJ,RREB1,RUNX1T1,SIN3A,SIX2,SMAD2,SMO,SP1,TAL1,TFE3,TGIF1,TRAF6,TRIM21,ZBTB17,ZGPAT,ZHX2,ZNF174,ZNF202,ZNF281,ZNF438,ZNF496,ZNF576	4.09716	4.1713e-22	2.01376e-20
GO:0003700	sequence-specific DNA binding transcription factor activity	molecular_function	10	62	0.238462	969	260	16649	ATF5,BHLHE40,BHLHE41,CAR,CD40,CREB,CREBBP,DAB2IP,EN1,ENSSSCG00000012732,ENSSSCG00000027396,ERG,ESRRA,ETS2,ETV3,FBXW7,FOXK1,FOXK2,FOXO1,GATA2,GATAD2A,GLIS2,HDAC4,HOXA6,HOXD4,HOXD8,IKBKG,KAT6A,LMO2,MAFB,MAFK,MECP2,MED1,MEOX2,MKL1,NFKBIL1,NR2F1,PEG3,PEX14,PIAS4,RBPJ,RREB1,RUNX1T1,SIN3A,SIX2,SMAD2,SMO,SP1,TAL1,TFE3,TGIF1,TRAF6,TRIM21,ZBTB17,ZGPAT,ZHX2,ZNF174,ZNF202,ZNF281,ZNF438,ZNF496,ZNF576	4.09716	4.1713e-22	2.01376e-20
GO:0010628	positive regulation of gene expression	biological_process	6	62	0.256198	937	242	14465	ADRB2,ASXL2,ATF5,ATXN7L3,BMP4,CAR,CD40,CREB,CREBBP,CTBP2,DAB2IP,DEAF1,EN1,ENG,ERBB2,ESRRA,ETS2,FOXK1,FOXK2,FOXO1,GATA2,GLIS2,HDAC4,HOXD8,IKBKG,ING1,ING2,IRF2BPL,ITGB1BP1,JADE1,KAT6A,KAT6B,KMT2A,KMT2D,LMO2,LRRC32,MAFB,MAML1,MECP2,MED1,MEOX2,MKL1,NIPBL,NSD1,PER1,RBPJ,RNF4,RSF1,SETX,SIN3A,SIRT7,SIX2,SMAD2,SMO,SP1,TAL1,TFE3,TRAF6,YAP1,ZBTB17,ZNF281,ZNF496	3.95508	1.58993e-21	7.59486e-20
GO:0048518	positive regulation of biological process	biological_process	3	113	0.466942	2873	242	14465	ABL1,ACIN1,ADRB2,AMOTL1,ASXL2,ATF5,ATXN7L3,BCAR1,BMP4,CAR,CCAR2,CD40,CHD7,CHERP,CLEC3B,CREB,CREBBP,CTBP2,DAB2IP,DEAF1,DEDD2,DYRK2,DYT1,EHD1,EN1,ENG,ENSSSCG00000012916,ERBB2,ESRRA,ETS2,EXOSC4,FBXW7,FITM2,FOXK1,FOXK2,FOXO1,FZR1,GADD45B,GATA2,GLIS2,GPER1,HDAC4,HLX,HOXD8,IKBKG,ING1,ING2,IRF2BPL,ITGB1BP1,JADE1,KAT6A,KAT6B,KIRREL,KMT2A,KMT2D,LARP1,LARP4B,LDB1,LMO2,LRRC32,LYN,MAFB,MAML1,MECP2,MED1,MEGF8…	2.35096	2.18278e-21	1.03182e-19
GO:0000122	negative regulation of transcription from RNA polymerase II promoter	biological_process	11	43	0.177686	436	242	14465	ASXL2,BHLHE40,BHLHE41,BMP4,CBX4,CREBBP,DAB2IP,DDX20,E4F1,EN1,ENG,ESRRA,ETS2,ETV3,FOXO1,GATA2,GLIS2,HDAC4,HOXD8,IRF2BPL,MBD3,MED1,NIPBL,NR2F1,OTUD7B,PEG3,PER1,PIAS4,RREB1,SIN3A,SIRT7,SMAD2,SMO,TAL1,TGIF1,TRAF6,WHSC1,ZGPAT,ZHX2,ZNF174,ZNF281,ZNF366,ZNF496	5.89502	2.26091e-21	1.05773e-19
GO:0048522	positive regulation of cellular process	biological_process	4	106	0.438017	2606	242	14465	ABL1,ACIN1,ADRB2,AMOTL1,ASXL2,ATF5,ATXN7L3,BCAR1,BMP4,CAR,CCAR2,CD40,CREB,CREBBP,CTBP2,DAB2IP,DEAF1,DEDD2,DYRK2,DYT1,EHD1,EN1,ENG,ENSSSCG00000012916,ERBB2,ESRRA,ETS2,EXOSC4,FBXW7,FOXK1,FOXK2,FOXO1,FZR1,GADD45B,GATA2,GLIS2,GPER1,HDAC4,HLX,HOXD8,IKBKG,ING1,ING2,IRF2BPL,ITGB1BP1,JADE1,KAT6A,KAT6B,KIRREL,KMT2A,KMT2D,LARP1,LARP4B,LDB1,LMO2,LYN,MAFB,MAML1,MECP2,MED1,MEGF8,MEOX2,MKL1,MUL1,NET1,NIPBL,NR2…	2.43128	7.21727e-21	3.34204e-19
GO:0008152	metabolic process	biological_process	1	218	0.900826	9306	242	14465	ABL1,ACIN1,ADRB2,ANAPC7,AP5S1,AP5Z1,ASRGL1,ASXL2,ATF5,ATP9A,ATXN7L3,BHLHE40,BHLHE41,BMP4,CAR,CBX4,CCAR2,CD3EAP,CD40,CDC42BPA,CDK13,CHD7,CHD9,CHERP,CHMP1A,CHTOP,CLEC3B,CREB,CREBBP,CTBP2,CTIF,DAB2IP,DDX20,DDX21,DDX31,DDX42,DEAF1,DGKZ,DNAJC3,DUSP10,DYRK2,DYT1,E4F1,EHD1,EN1,ENG,ENSSSCG00000007150,ENSSSCG00000012732,ENSSSCG00000012916,ENSSSCG00000027396,ENSSSCG00000028688,ERBB2,ERG,ESRRA,ETS2,ETV3,EXO…	1.40022	1.73245e-20	7.94127e-19
GO:0000976	transcription regulatory region sequence-specific DNA binding	molecular_function	7	38	0.146154	372	260	16649	ATF5,BHLHE41,CAR,CHD2,CHD7,CREB,CREBBP,E4F1,EN1,ESRRA,ETS2,ETV3,FOXK1,FOXK2,GATA2,HOXD8,KMT2A,LDB1,LMO2,MAFB,MBD3,MEOX2,MKL1,NSD1,PER1,RBPJ,RREB1,SETX,SIN3A,SIX2,SMAD2,SP1,TAL1,TFE3,TGIF1,YAP1,ZGPAT,ZNF281	6.54117	2.16067e-20	9.80514e-19
GO:0005488	binding	molecular_function	1	251	0.965385	12921	260	16649	ABL1,ACIN1,ADNP,ADRB2,AMOTL1,ANAPC7,AP5S1,AP5Z1,ARID1B,ASXL2,ATF5,ATP9A,ATXN7L3,BCAR1,BHLHE40,BHLHE41,BMP4,BNIP1,BTBD7,C11orf30,C19orf47,C1orf174,C2CD2,CAR,CBX4,CCAR2,CD3EAP,CD40,CDC42BPA,CDCA4,CDK13,CHD2,CHD7,CHD9,CHERP,CHMP1A,CHMP6,CHTOP,CLEC3B,CREB,CREBBP,CTBP2,CTIF,CWC22,CYHR1,DAB2IP,DDX20,DDX21,DDX31,DDX42,DEAF1,DEDD2,DGCR14,DGKZ,DNAJC3,DYRK2,DYT1,E4F1,EHD1,EN1,ENG,ENSSSCG00000002345,ENSSSCG…	1.24392	3.19555e-18	1.43578e-16
GO:0005730	nucleolus	cellular_component	10	45	0.165441	510	272	13428	ABL1,ACIN1,BCAR1,BHLHE40,CD3EAP,CHD2,CLEC3B,DDX21,DDX31,DEAF1,DEDD2,ESRRA,FAM129B,FBXO32,FOXK1,FTSJ3,IP6K1,LARP4B,MAF1,MED1,MRTO4,N4BP1,NARF,NSD1,NSUN2,NUAK1,OSBP,PEX14,PINX1,PNKP,POLR1B,RABL6,RBPJ,REXO4,RREB1,RRP15,RRS1,SIRT7,SMUG1,STX16,TACC2,TMA16,TRAF6,TRIM68,WDR55	4.35597	4.13026e-17	1.83756e-15
GO:0003682	chromatin binding	molecular_function	2	33	0.126923	344	260	16649	ADNP,CBX4,CHD7,CHD9,CREBBP,CTBP2,ENSSSCG00000002345,ENSSSCG00000007150,GATA2,GPER1,HDAC4,ING2,KAT6A,KMT2A,LDB1,LMO2,MBD3,MECP2,MED1,NIPBL,PER1,PHF13,RBPJ,SIN3A,SIN3B,SIRT7,SMAD2,TADA2B,TAL1,TBL1Y,TGIF1,WHSC1,YAP1	6.14286	5.54796e-17	2.44434e-15
GO:0000977	RNA polymerase II regulatory region sequence-specific DNA binding	molecular_function	8	32	0.123077	337	260	16649	ATF5,BHLHE41,CAR,CHD7,CREB,CREBBP,E4F1,EN1,ESRRA,ETS2,ETV3,FOXK1,FOXK2,GATA2,HOXD8,LMO2,MAFB,MBD3,MEOX2,NSD1,PER1,RBPJ,RREB1,SIX2,SMAD2,SP1,TAL1,TFE3,TGIF1,YAP1,ZGPAT,ZNF281	6.08044	2.29574e-16	1.00174e-14
GO:0001012	RNA polymerase II regulatory region DNA binding	molecular_function	7	32	0.123077	338	260	16649	ATF5,BHLHE41,CAR,CHD7,CREB,CREBBP,E4F1,EN1,ESRRA,ETS2,ETV3,FOXK1,FOXK2,GATA2,HOXD8,LMO2,MAFB,MBD3,MEOX2,NSD1,PER1,RBPJ,RREB1,SIX2,SMAD2,SP1,TAL1,TFE3,TGIF1,YAP1,ZGPAT,ZNF281	6.06245	2.50162e-16	1.08118e-14
GO:0044451	nucleoplasm part	cellular_component	11	46	0.169118	587	272	13428	ACIN1,ATF5,ATXN7L3,CBX4,CDK13,CHTOP,CREB,CREBBP,CTBP2,CWC22,DDX20,DEAF1,ETV3,GATAD2A,GLIS2,HDAC4,ING2,JADE1,KAT6A,KAT6B,KMT2A,KMT2D,LDB1,LMO2,MAFB,MAML1,MBD3,MED1,MED11,MED9,N4BP1,NSRP1,POLE3,POLR3E,RBPJ,RNF4,RPRD2,SIN3A,SMAD2,TADA2B,TAF5L,TAL1,TBL1Y,WTAP,YAP1,ZNF496	3.86867	1.6837e-15	7.20814e-14
GO:0045944	positive regulation of transcription from RNA polymerase II promoter	biological_process	11	44	0.181818	658	242	14465	ADRB2,ASXL2,ATF5,BMP4,CAR,CD40,CREB,CREBBP,CTBP2,DAB2IP,EN1,ENG,ESRRA,FOXK2,FOXO1,GATA2,GLIS2,HOXD8,IKBKG,IRF2BPL,ITGB1BP1,JADE1,KMT2A,KMT2D,LMO2,MAFB,MAML1,MED1,MEOX2,MKL1,NIPBL,PER1,RBPJ,RNF4,SETX,SIN3A,SIX2,SMAD2,SMO,SP1,TAL1,TFE3,TRAF6,YAP1	3.99696	2.08411e-15	8.83897e-14
GO:0000981	sequence-specific DNA binding RNA polymerase II transcription factor activity	molecular_function	11	30	0.115385	368	260	16649	BHLHE40,BHLHE41,CAR,CREB,CREBBP,EN1,ERG,ESRRA,ETS2,ETV3,FOXK1,FOXK2,FOXO1,GATA2,GLIS2,HOXD8,LMO2,MAFB,MED1,MEOX2,NR2F1,RBPJ,SIX2,SMAD2,SP1,TAL1,TFE3,TGIF1,ZGPAT,ZNF281	5.22021	1.24046e-13	5.21222e-12
GO:0050794	regulation of cellular process	biological_process	3	183	0.756198	7670	242	14465	ABL1,ACIN1,ADNP,ADRB2,AMOTL1,ASXL2,ATF5,ATXN7L3,BCAR1,BHLHE40,BHLHE41,BMP4,CAR,CBX4,CCAR2,CD40,CDC42BPA,CDK13,CHD7,CHERP,CHMP1A,CHTOP,CREB,CREBBP,CTBP2,CTIF,DAB2IP,DDX20,DEAF1,DEDD2,DGKZ,DNAJC3,DUSP10,DYRK2,DYT1,E4F1,EHD1,EN1,ENG,ENSSSCG00000007150,ENSSSCG00000012732,ENSSSCG00000012916,ENSSSCG00000027396,ERBB2,ERG,ESRRA,ETS2,ETV3,EXOSC4,FAM129B,FBXW7,FITM2,FOXK1,FOXK2,FOXO1,FZR1,GADD45B,GADD45GIP…	1.42613	2.39011e-13	9.95077e-12
GO:0000988	protein binding transcription factor activity	molecular_function	9	27	0.103846	304	260	16649	ATXN7L3,BHLHE40,BHLHE41,CREB,CREBBP,CTBP2,FOXO1,HDAC4,JADE1,LDB1,LMO2,MAML1,MED1,MED11,MED9,MKL1,NSD1,PER1,PEX14,SIN3A,SIN3B,SMAD2,TAF5L,YAP1,ZHX2,ZNF281,ZNF366	5.68728	2.92779e-13	1.20785e-11
GO:0032502	developmental process	biological_process	1	106	0.438017	3311	242	14465	ABL1,ACIN1,ADRB2,ASXL2,ATF5,BHLHE41,BMP4,BTBD7,CD40,CDK13,CHD2,CHD7,CLEC3B,CREB,CREBBP,CTBP2,DAB2IP,DDX21,DEAF1,DUSP10,DYT1,E4F1,EHD1,EN1,ENG,ERG,ETS2,ETV3,EXT2,FBXW7,FITM2,FOXO1,FZR1,GAS2L1,GATA2,GATAD2A,GPER1,HDAC4,HLX,HOXA6,HOXD4,HOXD8,ING2,ITGB1BP1,KAT6A,KMT2A,KMT2D,LDB1,LMO2,LUC7L,LYN,MAFB,MAML1,MBD3,MECP2,MED1,MEGF8,MEOX2,MKL1,MUL1,NET1,NIPBL,NR2F1,NSRP1,NSUN2,NUAK1,NUP62,NXN,P3H1,PEAK1,PLC…	1.91359	3.18762e-13	1.30319e-11
GO:0050789	regulation of biological process	biological_process	2	189	0.780992	8139	242	14465	ABL1,ACIN1,ADNP,ADRB2,AMOTL1,ASXL2,ATF5,ATXN7L3,BCAR1,BHLHE40,BHLHE41,BMP4,BTBD7,CAR,CBX4,CCAR2,CD40,CDC42BPA,CDK13,CHD7,CHERP,CHMP1A,CHTOP,CLEC3B,CREB,CREBBP,CTBP2,CTIF,DAB2IP,DDX20,DEAF1,DEDD2,DGKZ,DNAJC3,DUSP10,DYRK2,DYT1,E4F1,EHD1,EN1,ENG,ENSSSCG00000007150,ENSSSCG00000012732,ENSSSCG00000012916,ENSSSCG00000027396,ERBB2,ERG,ESRRA,ETS2,ETV3,EXOSC4,FAM129B,FBXO32,FBXW7,FITM2,FOXK1,FOXK2,FOXO1,FZ…	1.38801	6.52281e-13	2.6429e-11
GO:0000989	transcription factor binding transcription factor activity	molecular_function	10	26	0.1	300	260	16649	ATXN7L3,BHLHE40,BHLHE41,CREB,CREBBP,CTBP2,FOXO1,HDAC4,JADE1,LDB1,LMO2,MAML1,MED1,MED11,MED9,MKL1,NSD1,PER1,PEX14,SIN3A,SIN3B,TAF5L,YAP1,ZHX2,ZNF281,ZNF366	5.54967	1.45495e-12	5.84296e-11
GO:0008134	transcription factor binding	molecular_function	3	26	0.1	312	260	16649	BHLHE40,BHLHE41,CREB,CREBBP,CTBP2,DDX20,FOXO1,GAS2L1,GATA2,HDAC4,KAT6A,KAT6B,LDB1,LMO2,MAFB,MECP2,MED1,PER1,RBPJ,RNF4,SIN3A,SIX2,SMAD2,SP1,TAL1,ZNF703	5.33622	3.57296e-12	1.42229e-10
GO:0065007	biological regulation	biological_process	1	191	0.789256	8437	242	14465	ABL1,ACIN1,ADNP,ADRB2,AMOTL1,ASXL2,ATF5,ATP9A,ATXN7L3,BCAR1,BHLHE40,BHLHE41,BMP4,BTBD7,CAR,CBX4,CCAR2,CD40,CDC42BPA,CDK13,CHD7,CHERP,CHMP1A,CHTOP,CLEC3B,CREB,CREBBP,CTBP2,CTIF,DAB2IP,DDX20,DEAF1,DEDD2,DGKZ,DNAJC3,DUSP10,DYRK2,DYT1,E4F1,EHD1,EN1,ENG,ENSSSCG00000007150,ENSSSCG00000012732,ENSSSCG00000012916,ENSSSCG00000027396,ERBB2,ERG,ESRRA,ETS2,ETV3,EXOSC4,FAM129B,FBXO32,FBXW7,FITM2,FOXK1,FOXK2,FO…	1.35316	7.13288e-12	2.8147e-10
GO:0051276	chromosome organization	biological_process	4	35	0.144628	546	242	14465	ACIN1,ARID1B,ATXN7L3,CHMP1A,CHMP6,CREBBP,FBXW7,GATA2,HDAC4,ING1,ING2,JADE1,KAT6A,KAT6B,KDM5C,KMT2A,LDB1,MBD3,MECP2,NIPBL,NSD1,PER1,PHF13,PINX1,POGZ,POLE3,RNF4,RRS1,RSF1,SIN3A,SIRT7,SUPV3L1,TAF5L,TAL1,WHSC1	3.83159	7.25012e-12	2.8363e-10
GO:0050793	regulation of developmental process	biological_process	3	55	0.227273	1272	242	14465	ABL1,ACIN1,ADRB2,ASXL2,BHLHE41,BMP4,BTBD7,CD40,CHD7,CREB,CREBBP,DAB2IP,DEAF1,DUSP10,E4F1,EHD1,FITM2,FOXO1,FZR1,GAS2L1,GATA2,GPER1,HDAC4,HLX,ITGB1BP1,KAT6A,LDB1,LUC7L,LYN,MAFB,MAML1,MECP2,MED1,MEGF8,MUL1,NET1,NIPBL,NUAK1,PLCG1,RBPJ,RNPC1,RREB1,SETX,SIX2,SMAD2,SMO,SSH1,TAL1,TFE3,TGIF1,TRAF6,WHSC1,YAP1,ZHX2,ZNF703	2.58451	3.3148e-11	1.28569e-09
GO:0032268	regulation of cellular protein metabolic process	biological_process	6	47	0.194215	980	242	14465	ABL1,ADRB2,BMP4,CCAR2,CD40,CTIF,DAB2IP,DUSP10,ENG,ERBB2,FBXW7,FZR1,GADD45B,GATA2,HDAC4,IKBKG,ITGB1BP1,KIRREL,KMT2A,LARP1,LARP4B,LYN,MECP2,MUL1,N4BP1,NIPBL,NSD1,NUP62,NXN,P3H1,PER1,PIAS4,PTPN1,RPS6KB1,SIN3A,SMAD2,SPPL3,SPRED2,SSH1,TAB1,TARBP2,TRAF6,TRIM21,USP4,UVRAG,WIBG,ZGPAT	2.86665	3.85446e-11	1.48233e-09
GO:0044767	single-organism developmental process	biological_process	2	91	0.376033	2843	242	14465	ABL1,ACIN1,ASXL2,ATF5,BHLHE41,BMP4,BTBD7,CDK13,CHD2,CHD7,CREB,CREBBP,DAB2IP,DEAF1,DUSP10,DYT1,E4F1,EHD1,EN1,ENG,ETS2,EXT2,FBXW7,FITM2,FOXO1,FZR1,GAS2L1,GATA2,GATAD2A,GPER1,HDAC4,HLX,HOXA6,HOXD4,HOXD8,ING2,ITGB1BP1,KAT6A,KMT2A,KMT2D,LDB1,LMO2,LUC7L,LYN,MAFB,MAML1,MBD3,MECP2,MED1,MEGF8,MEOX2,MKL1,NET1,NIPBL,NR2F1,NSUN2,NUAK1,NUP62,P3H1,PEAK1,PLCG1,RBPJ,RNPC1,RPS6KB1,RREB1,RRS1,SETX,SH3PXD2A,SIN3A,S…	1.91323	5.00903e-11	1.91017e-09
GO:0051246	regulation of protein metabolic process	biological_process	5	50	0.206612	1105	242	14465	ABL1,ADRB2,BMP4,CCAR2,CD40,CLEC3B,CTIF,DAB2IP,DUSP10,ENG,ERBB2,FBXW7,FOXO1,FZR1,GADD45B,GATA2,HDAC4,IKBKG,ITGB1BP1,KIRREL,KMT2A,LARP1,LARP4B,LDB1,LYN,MECP2,MUL1,N4BP1,NIPBL,NSD1,NUP62,NXN,P3H1,PER1,PIAS4,PTPN1,RPS6KB1,SIN3A,SMAD2,SPPL3,SPRED2,SSH1,TAB1,TARBP2,TRAF6,TRIM21,USP4,UVRAG,WIBG,ZGPAT	2.70465	6.52286e-11	2.46673e-09
GO:0000987	core promoter proximal region sequence-specific DNA binding	molecular_function	8	20	0.0769231	204	260	16649	BHLHE41,CHD7,CREB,CREBBP,EN1,ESRRA,ETS2,FOXK2,MAFB,MBD3,MEOX2,PER1,RBPJ,SIX2,SMAD2,SP1,TFE3,TGIF1,ZGPAT,ZNF281	6.2779	6.77858e-11	2.54225e-09
GO:0001159	core promoter proximal region DNA binding	molecular_function	7	20	0.0769231	205	260	16649	BHLHE41,CHD7,CREB,CREBBP,EN1,ESRRA,ETS2,FOXK2,MAFB,MBD3,MEOX2,PER1,RBPJ,SIX2,SMAD2,SP1,TFE3,TGIF1,ZGPAT,ZNF281	6.24728	7.40775e-11	2.75544e-09
GO:0000982	RNA polymerase II core promoter proximal region sequence-specific DNA binding transcription factor activity	molecular_function	12	20	0.0769231	206	260	16649	BHLHE40,BHLHE41,CREBBP,EN1,ESRRA,ETS2,FOXK2,FOXO1,GATA2,GLIS2,MAFB,MEOX2,RBPJ,SIX2,SMAD2,SP1,TFE3,TGIF1,ZGPAT,ZNF281	6.21695	8.09106e-11	2.98514e-09
GO:0009790	embryo development	biological_process	4	39	0.161157	728	242	14465	ASXL2,BMP4,CHD7,DEAF1,E4F1,EN1,ENG,ETS2,EXT2,GATA2,GATAD2A,HLX,HOXA6,HOXD4,KAT6A,KMT2A,KMT2D,LDB1,LMO2,MAFB,MBD3,MED1,MEGF8,MEOX2,NIPBL,PLCG1,RBPJ,SIN3A,SIX2,SMAD2,SMO,SP1,TAB1,TAL1,TGIF1,TRAF6,YAP1,ZBTB17,ZNF281	3.20211	9.50658e-11	3.4791e-09
GO:0030154	cell differentiation	biological_process	4	74	0.305785	2113	242	14465	ABL1,ACIN1,ADRB2,ASXL2,ATF5,BHLHE41,BMP4,CHD2,CHD7,CREB,CREBBP,CTBP2,DAB2IP,DDX21,DUSP10,DYT1,EHD1,EN1,ENG,ERG,ETS2,ETV3,EXT2,FBXW7,FOXO1,FZR1,GAS2L1,GATA2,GPER1,HDAC4,HLX,HOXD4,ING2,ITGB1BP1,KAT6A,LDB1,LYN,MAFB,MAML1,MECP2,MED1,MEGF8,MKL1,NET1,NIPBL,NR2F1,NSUN2,PEAK1,RBPJ,RNPC1,RPS6KB1,RREB1,RRS1,RUNX1T1,SETX,SH3PXD2A,SIN3A,SIX2,SMAD2,SMO,SP1,SRSF4,SSH1,TACC2,TAL1,TARBP2,TBL1Y,TFE3,TGIF1,TRAF6,Y…	2.09332	1.3644e-10	4.95333e-09
GO:0048856	anatomical structure development	biological_process	2	94	0.38843	3048	242	14465	ABL1,ACIN1,ADRB2,ASXL2,ATF5,BHLHE41,BMP4,BTBD7,CD40,CDK13,CHD2,CHD7,CLEC3B,CREB,CREBBP,DAB2IP,DEAF1,DUSP10,DYT1,E4F1,EHD1,EN1,ENG,ETS2,EXT2,FBXW7,FITM2,FOXO1,FZR1,GAS2L1,GATA2,GATAD2A,GPER1,HDAC4,HLX,HOXA6,HOXD4,HOXD8,ING2,ITGB1BP1,KAT6A,KMT2A,KMT2D,LDB1,LMO2,LUC7L,LYN,MAFB,MAML1,MBD3,MECP2,MED1,MEGF8,MEOX2,MKL1,MUL1,NET1,NIPBL,NR2F1,NSUN2,NXN,P3H1,PEAK1,PLCG1,RBPJ,RNPC1,RPS6KB1,RREB1,RRS1,SETX,S…	1.84338	1.61932e-10	5.83212e-09
GO:2000026	regulation of multicellular organismal development	biological_process	4	46	0.190083	997	242	14465	ABL1,ACIN1,ADRB2,ASXL2,BHLHE41,BMP4,BTBD7,CD40,CHD7,CREB,DAB2IP,DEAF1,E4F1,EHD1,GAS2L1,GATA2,GPER1,HDAC4,HLX,ITGB1BP1,LDB1,LUC7L,LYN,MAFB,MAML1,MECP2,MED1,MEGF8,NIPBL,PLCG1,RBPJ,RNPC1,RREB1,SETX,SIX2,SMAD2,SMO,SSH1,TAL1,TFE3,TGIF1,TRAF6,WHSC1,YAP1,ZHX2,ZNF703	2.75782	2.34721e-10	8.38713e-09
GO:0003712	transcription cofactor activity	molecular_function	11	22	0.0846154	276	260	16649	ATXN7L3,BHLHE40,BHLHE41,CREBBP,CTBP2,HDAC4,JADE1,LDB1,MAML1,MED1,MED11,MED9,MKL1,NSD1,PEX14,SIN3A,SIN3B,TAF5L,YAP1,ZHX2,ZNF281,ZNF366	5.10421	4.14558e-10	1.46974e-08
GO:0043412	macromolecule modification	biological_process	4	77	0.318182	2328	242	14465	ABL1,ADRB2,ANAPC7,ATXN7L3,BMP4,CCAR2,CD40,CDC42BPA,CDK13,CREB,CREBBP,DAB2IP,DUSP10,DYRK2,DYT1,ENG,ERBB2,EXOSC4,FBXW7,FTSJ3,FZR1,GADD45B,GALNT1,GALNT2,GATA2,HDAC4,IKBKG,ITGB1BP1,JADE1,KAT6A,KAT6B,KDM5C,KIRREL,KMT2A,LDB1,LYN,MAML1,MBD3,MECP2,MUL1,N4BP1,NIPBL,NSD1,NSUN2,NTMT1,NUAK1,NUP62,NXN,OTUD7B,P3H1,PEAK1,PER1,PIAS4,POLE3,PTPN1,RPS6KB1,SIAH2,SIN3A,SIRT7,SMAD2,SPPL3,SPRED2,SSH1,SSU72,TAB1,TAF5L,T…	1.97702	7.5319e-10	2.64959e-08
GO:0048869	cellular developmental process	biological_process	3	76	0.31405	2285	242	14465	ABL1,ACIN1,ADRB2,ASXL2,ATF5,BHLHE41,BMP4,CHD2,CHD7,CREB,CREBBP,CTBP2,DAB2IP,DDX21,DUSP10,DYT1,EHD1,EN1,ENG,ERG,ETS2,ETV3,EXT2,FBXW7,FITM2,FOXO1,FZR1,GAS2L1,GATA2,GPER1,HDAC4,HLX,HOXD4,ING2,ITGB1BP1,KAT6A,LDB1,LYN,MAFB,MAML1,MECP2,MED1,MEGF8,MKL1,NET1,NIPBL,NR2F1,NSUN2,PEAK1,RBPJ,RNPC1,RPS6KB1,RREB1,RRS1,RUNX1T1,SETX,SH3PXD2A,SIN3A,SIX2,SMAD2,SMO,SP1,SRSF4,SSH1,SUPV3L1,TACC2,TAL1,TARBP2,TBL1Y,TFE3…	1.98806	7.92607e-10	2.76681e-08
GO:0007275	multicellular organismal development	biological_process	3	87	0.359504	2811	242	14465	ABL1,ACIN1,ADRB2,ASXL2,ATF5,BHLHE41,BMP4,BTBD7,CD40,CDK13,CHD2,CHD7,CLEC3B,CREB,DAB2IP,DEAF1,DUSP10,DYT1,E4F1,EHD1,EN1,ENG,ETS2,EXT2,FBXW7,FOXO1,FZR1,GAS2L1,GATA2,GATAD2A,GPER1,HDAC4,HLX,HOXA6,HOXD4,HOXD8,ING2,ITGB1BP1,KAT6A,KMT2A,KMT2D,LDB1,LMO2,LUC7L,LYN,MAFB,MAML1,MBD3,MECP2,MED1,MEGF8,MEOX2,NIPBL,NR2F1,NXN,P3H1,PLCG1,POLR1B,RBPJ,RNPC1,RREB1,RRS1,SETX,SH3PXD2A,SIAH2,SIN3A,SIN3B,SIX2,SMAD2,SMO,…	1.84996	1.02089e-09	3.5365e-08
GO:0031399	regulation of protein modification process	biological_process	7	39	0.161157	794	242	14465	ABL1,ADRB2,BMP4,CCAR2,CD40,DAB2IP,DUSP10,ENG,ERBB2,FBXW7,FZR1,GADD45B,GATA2,HDAC4,IKBKG,ITGB1BP1,KIRREL,KMT2A,LYN,MECP2,MUL1,N4BP1,NIPBL,NSD1,NUP62,NXN,P3H1,PIAS4,PTPN1,SIN3A,SMAD2,SPPL3,SPRED2,TAB1,TRAF6,TRIM21,USP4,UVRAG,ZGPAT	2.93594	1.18389e-09	4.07007e-08
GO:0006325	chromatin organization	biological_process	5	26	0.107438	388	242	14465	ARID1B,ATXN7L3,CREBBP,GATA2,HDAC4,ING1,ING2,JADE1,KAT6A,KAT6B,KDM5C,KMT2A,LDB1,MBD3,MECP2,NIPBL,NSD1,PER1,POLE3,RSF1,SIN3A,SIRT7,SUPV3L1,TAF5L,TAL1,WHSC1	4.00539	1.77151e-09	6.04445e-08
GO:0000978	RNA polymerase II core promoter proximal region sequence-specific DNA binding	molecular_function	9	18	0.0692308	197	260	16649	BHLHE41,CHD7,CREB,EN1,ESRRA,ETS2,FOXK2,MAFB,MBD3,MEOX2,PER1,RBPJ,SIX2,SMAD2,TFE3,TGIF1,ZGPAT,ZNF281	5.85088	1.96246e-09	6.646e-08
GO:0016568	chromatin modification	biological_process	6	24	0.0991736	338	242	14465	ARID1B,ATXN7L3,CREBBP,GATA2,HDAC4,ING1,ING2,JADE1,KAT6A,KAT6B,KDM5C,KMT2A,LDB1,MBD3,MECP2,NIPBL,NSD1,PER1,POLE3,RSF1,SIN3A,SIRT7,TAF5L,WHSC1	4.24422	2.48288e-09	8.34617e-08
GO:0071840	cellular component organization or biogenesis	biological_process	1	94	0.38843	3210	242	14465	ABL1,ACIN1,ARID1B,ATP9A,ATXN7L3,BCAR1,BMP4,BNIP1,CCAR2,CDC42BPA,CHMP1A,CHMP6,CREB,CREBBP,DAB2IP,DDX20,DEDD2,DYT1,EHD1,ENG,ERBB2,EXOSC4,FBXW7,FITM2,FOXK1,FTSJ3,GAS2L1,GATA2,GPER1,HDAC4,ING1,ING2,ITGB1BP1,JADE1,KAT6A,KAT6B,KCTD10,KDM5C,KIRREL,KMT2A,LDB1,LUC7L,LYN,MBD3,MECP2,MED1,MEGF8,MICAL3,MRTO4,MUL1,NET1,NIPBL,NOL9,NSD1,NTMT1,NUBP2,P3H1,PEAK1,PER1,PEX14,PHF13,PINX1,POGZ,POLE3,POLR1B,PTPN1,RBPJ,R…	1.75035	2.82885e-09	9.4392e-08
GO:0031400	negative regulation of protein modification process	biological_process	8	21	0.0867769	263	242	14465	ABL1,BMP4,DAB2IP,DUSP10,ENG,GADD45B,ITGB1BP1,KIRREL,LYN,MECP2,N4BP1,NUP62,NXN,P3H1,PTPN1,SIN3A,SMAD2,SPRED2,TRIM21,USP4,ZGPAT	4.77273	3.26627e-09	1.08192e-07
GO:0045595	regulation of cell differentiation	biological_process	5	41	0.169421	905	242	14465	ACIN1,ASXL2,BHLHE41,BMP4,CHD7,CREB,CREBBP,DAB2IP,DUSP10,EHD1,FOXO1,GAS2L1,GATA2,GPER1,HDAC4,HLX,ITGB1BP1,KAT6A,LDB1,LYN,MAFB,MAML1,MED1,MEGF8,NET1,NIPBL,RBPJ,RNPC1,RREB1,SETX,SIX2,SMAD2,SMO,SSH1,TAL1,TFE3,TGIF1,TRAF6,YAP1,ZHX2,ZNF703	2.70794	4.49582e-09	1.47841e-07
GO:0048598	embryonic morphogenesis	biological_process	5	27	0.11157	437	242	14465	ASXL2,BMP4,CHD7,DEAF1,EN1,ENG,ETS2,EXT2,GATA2,GATAD2A,HLX,HOXA6,HOXD4,LDB1,MAFB,MED1,MEGF8,NIPBL,SIX2,SMAD2,SMO,SP1,TGIF1,TRAF6,YAP1,ZBTB17,ZNF281	3.69305	4.91034e-09	1.6031e-07
GO:0006996	organelle organization	biological_process	3	60	0.247934	1670	242	14465	ABL1,ACIN1,ARID1B,ATXN7L3,BCAR1,BMP4,BNIP1,CCAR2,CDC42BPA,CHMP1A,CHMP6,CREB,CREBBP,DYT1,FBXW7,FITM2,GAS2L1,GATA2,HDAC4,ING1,ING2,ITGB1BP1,JADE1,KAT6A,KAT6B,KDM5C,KIRREL,KMT2A,LDB1,MBD3,MECP2,MICAL3,MUL1,NIPBL,NSD1,NTMT1,PER1,PEX14,PHF13,PINX1,POGZ,POLE3,POLR1B,PTPN1,RNF4,RRS1,RSF1,SIN3A,SIRT7,SSH1,STX16,STX17,SUPV3L1,TACC2,TAF5L,TAL1,TOR1B,UVRAG,WHSC1,WIPI2	2.14752	5.48475e-09	1.77784e-07
GO:0016573	histone acetylation	biological_process	11	13	0.053719	95	242	14465	CREBBP,GATA2,JADE1,KAT6A,KAT6B,KMT2A,LDB1,MBD3,MECP2,PER1,POLE3,SIN3A,TAF5L	8.17943	6.0341e-09	1.94204e-07
GO:0018393	internal peptidyl-lysine acetylation	biological_process	10	13	0.053719	98	242	14465	CREBBP,GATA2,JADE1,KAT6A,KAT6B,KMT2A,LDB1,MBD3,MECP2,PER1,POLE3,SIN3A,TAF5L	7.92904	8.88838e-09	2.83496e-07
GO:0036211	protein modification process	biological_process	5	72	0.297521	2225	242	14465	ABL1,ADRB2,ANAPC7,ATXN7L3,BMP4,CCAR2,CD40,CDC42BPA,CDK13,CREB,CREBBP,DAB2IP,DUSP10,DYRK2,DYT1,ENG,ERBB2,FBXW7,FZR1,GADD45B,GALNT1,GALNT2,GATA2,HDAC4,IKBKG,ITGB1BP1,JADE1,KAT6A,KAT6B,KDM5C,KIRREL,KMT2A,LDB1,LYN,MAML1,MBD3,MECP2,MUL1,N4BP1,NIPBL,NSD1,NTMT1,NUAK1,NUP62,NXN,OTUD7B,P3H1,PEAK1,PER1,PIAS4,POLE3,PTPN1,RPS6KB1,SIAH2,SIN3A,SIRT7,SMAD2,SPPL3,SPRED2,SSH1,SSU72,TAB1,TAF5L,TRAF6,TRIM21,TRIM68,…	1.93422	8.99591e-09	2.83496e-07
GO:0006464	cellular protein modification process	biological_process	6	72	0.297521	2225	242	14465	ABL1,ADRB2,ANAPC7,ATXN7L3,BMP4,CCAR2,CD40,CDC42BPA,CDK13,CREB,CREBBP,DAB2IP,DUSP10,DYRK2,DYT1,ENG,ERBB2,FBXW7,FZR1,GADD45B,GALNT1,GALNT2,GATA2,HDAC4,IKBKG,ITGB1BP1,JADE1,KAT6A,KAT6B,KDM5C,KIRREL,KMT2A,LDB1,LYN,MAML1,MBD3,MECP2,MUL1,N4BP1,NIPBL,NSD1,NTMT1,NUAK1,NUP62,NXN,OTUD7B,P3H1,PEAK1,PER1,PIAS4,POLE3,PTPN1,RPS6KB1,SIAH2,SIN3A,SIRT7,SMAD2,SPPL3,SPRED2,SSH1,SSU72,TAB1,TAF5L,TRAF6,TRIM21,TRIM68,…	1.93422	8.99591e-09	2.83496e-07
GO:0018205	peptidyl-lysine modification	biological_process	8	16	0.0661157	158	242	14465	CREBBP,GATA2,HDAC4,JADE1,KAT6A,KAT6B,KMT2A,LDB1,MBD3,MECP2,NSD1,PER1,POLE3,SIN3A,TAF5L,WHSC1	6.05293	9.14051e-09	2.86066e-07
GO:0006475	internal protein amino acid acetylation	biological_process	9	13	0.053719	99	242	14465	CREBBP,GATA2,JADE1,KAT6A,KAT6B,KMT2A,LDB1,MBD3,MECP2,PER1,POLE3,SIN3A,TAF5L	7.84894	1.00817e-08	3.1336e-07
GO:0002520	immune system development	biological_process	5	30	0.123967	552	242	14465	ABL1,ACIN1,ASXL2,BMP4,CD40,CDK13,CHD2,CHD7,CREB,GAS2L1,GATA2,HLX,KAT6A,KMT2A,LDB1,LMO2,LYN,MAFB,MED1,RBPJ,RRS1,SH3PXD2A,SIN3A,SMAD2,SP1,SRSF4,TAL1,TFE3,TRAF6,WHSC1	3.24852	1.2648e-08	3.90453e-07
GO:0018394	peptidyl-lysine acetylation	biological_process	9	13	0.053719	102	242	14465	CREBBP,GATA2,JADE1,KAT6A,KAT6B,KMT2A,LDB1,MBD3,MECP2,PER1,POLE3,SIN3A,TAF5L	7.61809	1.45808e-08	4.47079e-07
GO:0051093	negative regulation of developmental process	biological_process	4	28	0.115702	493	242	14465	ABL1,BHLHE41,BMP4,CREBBP,DAB2IP,FOXO1,FZR1,GAS2L1,GATA2,GPER1,HDAC4,HLX,ITGB1BP1,KAT6A,LDB1,LUC7L,LYN,MAFB,MED1,MUL1,NIPBL,RBPJ,SIX2,SMAD2,SMO,TAL1,YAP1,ZHX2	3.3948	1.57344e-08	4.79213e-07
GO:0046872	metal ion binding	molecular_function	4	80	0.307692	2801	260	16649	ABL1,ADNP,ATP9A,ATXN7L3,CAR,CDC42BPA,CLEC3B,CREBBP,CYHR1,DEAF1,DYRK2,E4F1,EHD1,ENSSSCG00000002345,ESRRA,FOXK2,GALNT1,GALNT2,GATA2,GATAD2A,GLIS2,HDAC4,HIVEP2,ING1,ING2,JADE1,JADE2,KAT6A,KAT6B,KDM5C,KMT2D,LMO2,MEGF8,MEX3D,MICAL3,MUL1,NPLOC4,NR2F1,NSD1,OTUD7B,P3H1,PEG3,PHF13,PIAS4,PLCG1,POGZ,PRDM4,PTPN1,RNF4,RREB1,RSF1,RUNX1T1,SIAH2,SMAD2,SP1,TADA2B,TOE1,TRAF6,TRIM21,TRIM68,WDFY1,WHSC1,ZBTB17,ZBTB2,…	1.82891	1.69493e-08	5.12773e-07
GO:0033554	cellular response to stress	biological_process	4	40	0.165289	914	242	14465	ABL1,AP5S1,AP5Z1,CCAR2,CHD2,DAB2IP,DGKZ,DUSP10,DYRK2,DYT1,ENSSSCG00000028688,FBXW7,FOXO1,FZR1,GADD45B,GAS2L1,IKBKG,KAT6A,LARP1,LYN,MUL1,NET1,NIPBL,NUAK1,NUDT1,PNKP,PTPN1,RBPJ,RNPC1,SETX,SMUG1,SPRED2,STX17,TRAF6,USP10,UVRAG,WHSC1,WIPI2,WRNIP1,YAP1	2.61587	1.87916e-08	5.64744e-07
GO:0016043	cellular component organization	biological_process	2	90	0.371901	3129	242	14465	ABL1,ACIN1,ARID1B,ATP9A,ATXN7L3,BCAR1,BMP4,BNIP1,CCAR2,CDC42BPA,CHMP1A,CHMP6,CREB,CREBBP,DAB2IP,DDX20,DEDD2,DYT1,EHD1,ENG,ERBB2,EXOSC4,FBXW7,FITM2,FOXK1,GAS2L1,GATA2,GPER1,HDAC4,ING1,ING2,ITGB1BP1,JADE1,KAT6A,KAT6B,KCTD10,KDM5C,KIRREL,KMT2A,LDB1,LUC7L,LYN,MBD3,MECP2,MED1,MEGF8,MICAL3,MUL1,NET1,NIPBL,NSD1,NTMT1,NUBP2,P3H1,PEAK1,PER1,PEX14,PHF13,PINX1,POGZ,POLE3,POLR1B,PTPN1,RBPJ,RNF4,RREB1,RRS1,RS…	1.71925	1.94153e-08	5.79648e-07
GO:0043966	histone H3 acetylation	biological_process	12	9	0.0371901	42	242	14465	JADE1,KAT6A,KAT6B,KMT2A,LDB1,PER1,POLE3,SIN3A,TAF5L	12.8084	2.43944e-08	7.23542e-07
GO:0048568	embryonic organ development	biological_process	6	21	0.0867769	296	242	14465	ASXL2,BMP4,CHD7,GATA2,HLX,HOXA6,HOXD4,KAT6A,KMT2A,LMO2,MAFB,MED1,MEGF8,NIPBL,RBPJ,SIX2,SMAD2,SMO,SP1,TAL1,YAP1	4.24063	2.63214e-08	7.75627e-07
GO:0016071	mRNA metabolic process	biological_process	7	18	0.0743802	219	242	14465	ACIN1,CDK13,CTIF,DDX20,EXOSC4,LUC7L,NSRP1,PAPD5,RBM15B,SETX,SNRNP70,SRSF4,SSU72,SUPV3L1,USP4,WIBG,WTAP,ZHX2	4.91283	2.89476e-08	8.47511e-07
GO:0048863	stem cell differentiation	biological_process	5	15	0.0619835	150	242	14465	CHD2,CREBBP,FOXO1,GATA2,HOXD4,KAT6A,LDB1,NIPBL,RBPJ,SIX2,SMO,TAL1,YAP1,ZHX2,ZNF281	5.97727	3.19067e-08	9.28159e-07
GO:0016570	histone modification	biological_process	8	20	0.0826446	273	242	14465	ATXN7L3,CREBBP,GATA2,HDAC4,JADE1,KAT6A,KAT6B,KDM5C,KMT2A,LDB1,MBD3,MECP2,NIPBL,NSD1,PER1,POLE3,SIN3A,SIRT7,TAF5L,WHSC1	4.37895	3.36261e-08	9.71943e-07
GO:0006473	protein acetylation	biological_process	8	13	0.053719	110	242	14465	CREBBP,GATA2,JADE1,KAT6A,KAT6B,KMT2A,LDB1,MBD3,MECP2,PER1,POLE3,SIN3A,TAF5L	7.06405	3.67213e-08	1.05469e-06
GO:0043169	cation binding	molecular_function	3	80	0.307692	2853	260	16649	ABL1,ADNP,ATP9A,ATXN7L3,CAR,CDC42BPA,CLEC3B,CREBBP,CYHR1,DEAF1,DYRK2,E4F1,EHD1,ENSSSCG00000002345,ESRRA,FOXK2,GALNT1,GALNT2,GATA2,GATAD2A,GLIS2,HDAC4,HIVEP2,ING1,ING2,JADE1,JADE2,KAT6A,KAT6B,KDM5C,KMT2D,LMO2,MEGF8,MEX3D,MICAL3,MUL1,NPLOC4,NR2F1,NSD1,OTUD7B,P3H1,PEG3,PHF13,PIAS4,PLCG1,POGZ,PRDM4,PTPN1,RNF4,RREB1,RSF1,RUNX1T1,SIAH2,SMAD2,SP1,TADA2B,TOE1,TRAF6,TRIM21,TRIM68,WDFY1,WHSC1,ZBTB17,ZBTB2,…	1.79557	3.88106e-08	1.10769e-06
GO:0006396	RNA processing	biological_process	7	24	0.0991736	390	242	14465	ACIN1,CCAR2,CDK13,CHERP,DDX20,EXOSC4,FTSJ3,LARP6,LUC7L,NOL9,NSRP1,NSUN2,RBM15B,RNPC1,SETX,SNRNP70,SRSF4,SSU72,SUPV3L1,TARBP2,USP4,WDR4,WDR55,WTAP	3.67832	3.99983e-08	1.13445e-06
GO:0009968	negative regulation of signal transduction	biological_process	6	30	0.123967	584	242	14465	ABL1,ADRB2,BMP4,DAB2IP,DGKZ,DUSP10,ENG,FOXO1,GATA2,GLIS2,ING2,ITGB1BP1,LYN,MKL1,MUL1,NFKBIL1,NUP62,NXN,OTUD7B,PER1,PIAS4,PTPN1,RGS3,RPS6KB1,SIAH2,SPRED2,TGIF1,YAP1,ZGPAT,ZNF366	3.07052	4.48298e-08	1.26359e-06
GO:0016569	covalent chromatin modification	biological_process	7	20	0.0826446	278	242	14465	ATXN7L3,CREBBP,GATA2,HDAC4,JADE1,KAT6A,KAT6B,KDM5C,KMT2A,LDB1,MBD3,MECP2,NIPBL,NSD1,PER1,POLE3,SIN3A,SIRT7,TAF5L,WHSC1	4.3002	4.54779e-08	1.27394e-06
GO:0048731	system development	biological_process	4	77	0.318182	2554	242	14465	ABL1,ACIN1,ADRB2,ASXL2,ATF5,BHLHE41,BMP4,BTBD7,CD40,CDK13,CHD2,CHD7,CLEC3B,CREB,DAB2IP,DEAF1,DUSP10,DYT1,EHD1,EN1,ENG,FBXW7,FOXO1,FZR1,GAS2L1,GATA2,GATAD2A,GPER1,HDAC4,HLX,HOXA6,HOXD4,HOXD8,ING2,ITGB1BP1,KAT6A,KMT2A,LDB1,LMO2,LUC7L,LYN,MAFB,MAML1,MECP2,MED1,MEGF8,MEOX2,NIPBL,NR2F1,NXN,P3H1,PLCG1,RBPJ,RNPC1,RREB1,RRS1,SETX,SH3PXD2A,SIN3A,SIN3B,SIX2,SMAD2,SMO,SP1,SRSF4,SSH1,TAB1,TACC2,TAL1,TFE3,TGI…	1.80208	5.04825e-08	1.40546e-06
GO:0010033	response to organic substance	biological_process	3	44	0.181818	1107	242	14465	ABL1,BCAR1,BMP4,CAR,CLEC3B,CREB,DAB2IP,DDX21,DUSP10,DYT1,ENG,ESRRA,ETV3,FBXO32,FOXO1,GAS2L1,GPER1,HDAC4,ING2,ITGB1BP1,KMT2D,LMO2,LYN,MED1,MUL1,NFKBIL1,NR2F1,PER1,PIAS4,PLCG1,PTPN1,RPS6KB1,SETX,SIN3A,SMAD2,SMO,SSH1,TAB1,TARBP2,TBL1Y,TRAF6,YAP1,ZNF366,ZNF703	2.37579	5.62653e-08	1.55213e-06
GO:0030097	hemopoiesis	biological_process	7	27	0.11157	491	242	14465	ABL1,ACIN1,ASXL2,BMP4,CDK13,CHD2,CHD7,CREB,GAS2L1,GATA2,HLX,KAT6A,KMT2A,LDB1,LMO2,LYN,MAFB,MED1,RBPJ,RRS1,SH3PXD2A,SIN3A,SP1,SRSF4,TAL1,TFE3,TRAF6	3.28689	5.6435e-08	1.55213e-06
GO:0045596	negative regulation of cell differentiation	biological_process	6	24	0.0991736	398	242	14465	BHLHE41,BMP4,CREBBP,DAB2IP,FOXO1,GAS2L1,GATA2,GPER1,HDAC4,HLX,ITGB1BP1,KAT6A,LDB1,LYN,MAFB,MED1,NIPBL,RBPJ,SIX2,SMAD2,SMO,TAL1,YAP1,ZHX2	3.60439	5.8709e-08	1.60495e-06
GO:0032269	negative regulation of cellular protein metabolic process	biological_process	7	22	0.0909091	340	242	14465	ABL1,BMP4,CCAR2,DAB2IP,DUSP10,ENG,GADD45B,ITGB1BP1,KIRREL,LYN,MECP2,N4BP1,NUP62,NXN,P3H1,PTPN1,SIN3A,SMAD2,SPRED2,TRIM21,USP4,ZGPAT	3.86765	6.29098e-08	1.70949e-06
GO:0001047	core promoter binding	molecular_function	7	12	0.0461538	103	260	16649	CHD2,CREB,HDAC4,KMT2A,MED1,NSD1,RBPJ,RREB1,SP1,TAL1,YAP1,ZNF281	7.46034	7.08781e-08	1.90663e-06
GO:0001078	RNA polymerase II core promoter proximal region sequence-specific DNA binding transcription factor activity involved in negative regulation of transcription	molecular_function	13	10	0.0384615	66	260	16649	BHLHE40,BHLHE41,CREBBP,EN1,ESRRA,ETS2,FOXO1,TGIF1,ZGPAT,ZNF281	9.70221	7.10048e-08	1.90663e-06
GO:0044092	negative regulation of molecular function	biological_process	3	30	0.123967	597	242	14465	ABL1,ADRB2,BHLHE40,BMP4,CCAR2,DAB2IP,DGKZ,DUSP10,ENG,GADD45B,GLIS2,HDAC4,ITGB1BP1,KAT6A,LYN,MKL1,NFKBIL1,NOSIP,NUP62,PEX14,PIAS4,PPP1R26,PTPN1,RSF1,SIAH2,SIN3A,SMO,SPRED2,TRIM21,ZGPAT	3.00365	7.2897e-08	1.94592e-06
GO:0001076	RNA polymerase II transcription factor binding transcription factor activity	molecular_function	11	11	0.0423077	84	260	16649	BHLHE40,BHLHE41,CREB,CREBBP,JADE1,LMO2,MED1,MED11,MED9,SIN3A,YAP1	8.38549	7.40379e-08	1.96482e-06
GO:0002573	myeloid leukocyte differentiation	biological_process	9	13	0.053719	118	242	14465	ACIN1,ASXL2,BMP4,CREB,GATA2,LYN,MAFB,MED1,RBPJ,SH3PXD2A,TAL1,TFE3,TRAF6	6.58513	8.55912e-08	2.25821e-06
GO:0048585	negative regulation of response to stimulus	biological_process	4	33	0.136364	707	242	14465	ABL1,ADRB2,BMP4,DAB2IP,DGKZ,DUSP10,ENG,FOXO1,GATA2,GLIS2,GPER1,ING2,ITGB1BP1,LYN,MKL1,MUL1,NFKBIL1,NUP62,NXN,OTUD7B,PER1,PIAS4,PTPN1,RGS3,RPS6KB1,SIAH2,SMAD2,SPRED2,TARBP2,TGIF1,YAP1,ZGPAT,ZNF366	2.78996	8.77261e-08	2.30116e-06
GO:0001085	RNA polymerase II transcription factor binding	molecular_function	4	10	0.0384615	68	260	16649	BHLHE40,BHLHE41,CREB,CREBBP,LDB1,LMO2,RBPJ,SIN3A,SMAD2,TAL1	9.41686	9.5207e-08	2.48304e-06
GO:0023057	negative regulation of signaling	biological_process	4	30	0.123967	607	242	14465	ABL1,ADRB2,BMP4,DAB2IP,DGKZ,DUSP10,ENG,FOXO1,GATA2,GLIS2,ING2,ITGB1BP1,LYN,MKL1,MUL1,NFKBIL1,NUP62,NXN,OTUD7B,PER1,PIAS4,PTPN1,RGS3,RPS6KB1,SIAH2,SPRED2,TGIF1,YAP1,ZGPAT,ZNF366	2.95417	1.04873e-07	2.7195e-06
GO:0010648	negative regulation of cell communication	biological_process	5	30	0.123967	608	242	14465	ABL1,ADRB2,BMP4,DAB2IP,DGKZ,DUSP10,ENG,FOXO1,GATA2,GLIS2,ING2,ITGB1BP1,LYN,MKL1,MUL1,NFKBIL1,NUP62,NXN,OTUD7B,PER1,PIAS4,PTPN1,RGS3,RPS6KB1,SIAH2,SPRED2,TGIF1,YAP1,ZGPAT,ZNF366	2.94931	1.08705e-07	2.80286e-06
GO:0033993	response to lipid	biological_process	4	21	0.0867769	324	242	14465	ABL1,BMP4,CAR,DAB2IP,DUSP10,ESRRA,FBXO32,GPER1,KMT2D,LYN,MED1,NFKBIL1,NR2F1,SETX,SMAD2,SMO,TBL1Y,TRAF6,YAP1,ZNF366,ZNF703	3.87416	1.23624e-07	3.16953e-06
GO:0033613	activating transcription factor binding	molecular_function	4	8	0.0307692	39	260	16649	BHLHE40,BHLHE41,CREB,HDAC4,LDB1,LMO2,SIN3A,SMAD2	13.1353	1.2856e-07	3.27756e-06
GO:0051239	regulation of multicellular organismal process	biological_process	3	55	0.227273	1601	242	14465	ABL1,ACIN1,ADRB2,ASXL2,BHLHE41,BMP4,BTBD7,CD40,CHD7,CREB,DAB2IP,DEAF1,DUSP10,DYT1,E4F1,EHD1,FBXO32,GAS2L1,GATA2,GPER1,HDAC4,HLX,ITGB1BP1,LDB1,LRRC32,LUC7L,LYN,MAFB,MAML1,MECP2,MED1,MEGF8,MUL1,NFKBIL1,NIPBL,OTUD7B,P3H1,PER1,PLCG1,RBPJ,RNPC1,RREB1,SETX,SIX2,SMAD2,SMO,SSH1,TAL1,TFE3,TGIF1,TRAF6,WHSC1,YAP1,ZHX2,ZNF703	2.0534	1.31336e-07	3.32964e-06
GO:0043232	intracellular non-membrane-bounded organelle	cellular_component	6	84	0.308824	2417	272	13428	ABL1,ACIN1,ASXL2,BCAR1,BHLHE40,CCAR2,CD3EAP,CDC42BPA,CHD2,CHMP1A,CLEC3B,CREB,CREBBP,DDX21,DDX31,DEAF1,DEDD2,E4F1,ENSSSCG00000007150,ESRRA,ETV3,EXOSC4,FAM129B,FBXO32,FOXK1,FTSJ3,GAS2L1,GPER1,HDAC4,IKBKG,ING2,IP6K1,ITGB1BP1,KAT6B,LARP4B,LDB1,MAF1,MBD3,MECP2,MED1,MRTO4,N4BP1,NARF,NFKBIL1,NIPBL,NSD1,NSUN2,NUAK1,NUBP2,OSBP,PEX14,PINX1,PNKP,POGZ,POLE3,POLR1B,POLR3E,RABL6,RBPJ,REXO4,RPS6KB1,RREB1,RRP15,…	1.71571	1.33135e-07	3.33794e-06
GO:0043228	non-membrane-bounded organelle	cellular_component	2	84	0.308824	2417	272	13428	ABL1,ACIN1,ASXL2,BCAR1,BHLHE40,CCAR2,CD3EAP,CDC42BPA,CHD2,CHMP1A,CLEC3B,CREB,CREBBP,DDX21,DDX31,DEAF1,DEDD2,E4F1,ENSSSCG00000007150,ESRRA,ETV3,EXOSC4,FAM129B,FBXO32,FOXK1,FTSJ3,GAS2L1,GPER1,HDAC4,IKBKG,ING2,IP6K1,ITGB1BP1,KAT6B,LARP4B,LDB1,MAF1,MBD3,MECP2,MED1,MRTO4,N4BP1,NARF,NFKBIL1,NIPBL,NSD1,NSUN2,NUAK1,NUBP2,OSBP,PEX14,PINX1,PNKP,POGZ,POLE3,POLR1B,POLR3E,RABL6,RBPJ,REXO4,RPS6KB1,RREB1,RRP15,…	1.71571	1.33135e-07	3.33794e-06
GO:0014070	response to organic cyclic compound	biological_process	4	20	0.0826446	297	242	14465	BMP4,CAR,CREB,DDX21,ESRRA,FBXO32,GPER1,KMT2D,MED1,MUL1,NR2F1,PER1,RPS6KB1,SMAD2,SMO,SSH1,TARBP2,TBL1Y,ZNF366,ZNF703	4.0251	1.34724e-07	3.35923e-06
GO:0048513	organ development	biological_process	5	63	0.260331	1960	242	14465	ABL1,ACIN1,ADRB2,ASXL2,ATF5,BHLHE41,BMP4,BTBD7,CDK13,CHD2,CHD7,CLEC3B,CREB,DAB2IP,DEAF1,EHD1,EN1,ENG,FBXW7,FZR1,GAS2L1,GATA2,HDAC4,HLX,HOXA6,HOXD4,HOXD8,ING2,KAT6A,KMT2A,LDB1,LMO2,LUC7L,LYN,MAFB,MAML1,MECP2,MED1,MEGF8,MEOX2,NIPBL,NR2F1,RBPJ,RNPC1,RREB1,RRS1,SH3PXD2A,SIN3A,SIN3B,SIX2,SMAD2,SMO,SP1,SRSF4,TAB1,TACC2,TAL1,TFE3,TGIF1,TRAF6,WHSC1,YAP1,ZNF703	1.92127	1.41227e-07	3.4974e-06
GO:0060284	regulation of cell development	biological_process	6	26	0.107438	481	242	14465	BHLHE41,BMP4,CHD7,DAB2IP,DUSP10,EHD1,GATA2,GPER1,HDAC4,ITGB1BP1,LYN,MAML1,MED1,MEGF8,NET1,RNPC1,RREB1,SETX,SMAD2,SMO,SSH1,TAL1,TGIF1,YAP1,ZHX2,ZNF703	3.23096	1.41807e-07	3.4974e-06
GO:0030099	myeloid cell differentiation	biological_process	8	17	0.0702479	218	242	14465	ACIN1,ASXL2,BMP4,CREB,GAS2L1,GATA2,KAT6A,LDB1,LYN,MAFB,MED1,RBPJ,SH3PXD2A,SP1,TAL1,TFE3,TRAF6	4.66118	1.52454e-07	3.73965e-06
GO:0001102	RNA polymerase II activating transcription factor binding	molecular_function	5	7	0.0269231	28	260	16649	BHLHE40,BHLHE41,CREB,LDB1,LMO2,SIN3A,SMAD2	16.0087	1.86942e-07	4.56098e-06
GO:0048534	hematopoietic or lymphoid organ development	biological_process	6	27	0.11157	524	242	14465	ABL1,ACIN1,ASXL2,BMP4,CDK13,CHD2,CHD7,CREB,GAS2L1,GATA2,HLX,KAT6A,KMT2A,LDB1,LMO2,LYN,MAFB,MED1,RBPJ,RRS1,SH3PXD2A,SIN3A,SP1,SRSF4,TAL1,TFE3,TRAF6	3.07989	2.10374e-07	5.08025e-06
GO:0042127	regulation of cell proliferation	biological_process	4	35	0.144628	808	242	14465	ABL1,BMP4,CD40,CHERP,DAB2IP,DEAF1,ENG,ENSSSCG00000012916,ERBB2,ETV3,FOXO1,FZR1,GATA2,GPER1,HDAC4,HLX,ING1,ING2,ITGB1BP1,KMT2A,KMT2D,LRRC32,LYN,MECP2,MED1,RBPJ,RNPC1,RREB1,SMAD2,SMO,TAL1,TGIF1,TRAF6,YAP1,ZNF703	2.58917	2.10464e-07	5.08025e-06
GO:0045637	regulation of myeloid cell differentiation	biological_process	9	12	0.0495868	107	242	14465	ACIN1,ASXL2,CREB,GAS2L1,GATA2,LDB1,LYN,MAFB,MED1,TAL1,TFE3,TRAF6	6.70348	2.2292e-07	5.35244e-06
GO:0051247	positive regulation of protein metabolic process	biological_process	6	30	0.123967	629	242	14465	ABL1,ADRB2,BMP4,CD40,CLEC3B,DAB2IP,ENG,ERBB2,FBXW7,FOXO1,FZR1,GADD45B,HDAC4,IKBKG,ITGB1BP1,KMT2A,LARP1,LARP4B,LDB1,LYN,MUL1,NIPBL,PIAS4,PTPN1,RPS6KB1,SPPL3,TAB1,TARBP2,TRAF6,WIBG	2.85085	2.26552e-07	5.41102e-06
GO:0048583	regulation of response to stimulus	biological_process	3	64	0.264463	2034	242	14465	ABL1,ACIN1,ADRB2,ASXL2,BCAR1,BMP4,CCAR2,CD40,CTBP2,DAB2IP,DEDD2,DGKZ,DUSP10,ENG,ERBB2,FBXW7,FOXO1,GADD45B,GATA2,GLIS2,GPER1,HLX,IKBKG,ING2,ITGB1BP1,KMT2A,KMT2D,LARP1,LYN,MED1,MEGF8,MKL1,MUL1,NET1,NFKBIL1,NUAK1,NUP62,NXN,OTUD7B,PER1,PIAS4,PLCG1,PTPN1,RALGDS,RBPJ,RGS3,RPS6KB1,SIAH2,SIN3A,SMAD2,SMO,SPPL3,SPRED2,TAB1,TARBP2,TGIF1,TRAF6,TRIM68,UBE2O,WHSC1,YAP1,ZGPAT,ZNF366,ZNF703	1.88075	2.37462e-07	5.64191e-06
GO:0010646	regulation of cell communication	biological_process	4	58	0.239669	1763	242	14465	ABL1,ADRB2,ASXL2,BMP4,CCAR2,CD40,CHD7,CREB,CTBP2,DAB2IP,DEDD2,DGKZ,DUSP10,DYT1,ENG,ERBB2,FBXW7,FOXO1,GADD45B,GATA2,GLIS2,GPER1,IKBKG,ING2,ITGB1BP1,KMT2D,LARP1,LYN,MECP2,MED1,MKL1,MUL1,NET1,NFKBIL1,NUP62,NXN,OTUD7B,PER1,PIAS4,PTPN1,RALGDS,RBPJ,RGS3,RPS6KB1,SIAH2,SMAD2,SMO,SPPL3,SPRED2,TAB1,TGIF1,TRAF6,TRIM68,UBE2O,YAP1,ZGPAT,ZNF366,ZNF703	1.96643	2.39644e-07	5.66408e-06
GO:0019827	stem cell maintenance	biological_process	7	12	0.0495868	108	242	14465	CREBBP,FOXO1,GATA2,KAT6A,LDB1,NIPBL,RBPJ,SIX2,SMO,TAL1,YAP1,ZHX2	6.64141	2.47113e-07	5.81036e-06
GO:0048468	cell development	biological_process	5	46	0.190083	1252	242	14465	ABL1,ATF5,BHLHE41,BMP4,CHD7,CREB,CREBBP,DAB2IP,DUSP10,DYT1,EHD1,EN1,ENG,FOXO1,GATA2,GPER1,HDAC4,ING2,ITGB1BP1,KAT6A,LDB1,LYN,MAML1,MECP2,MED1,MEGF8,NET1,NIPBL,NSUN2,PEAK1,RBPJ,RNPC1,RPS6KB1,RREB1,SETX,SIX2,SMAD2,SMO,SSH1,TAL1,TARBP2,TGIF1,TRAF6,YAP1,ZHX2,ZNF703	2.19612	2.6998e-07	6.31529e-06
GO:0006974	response to DNA damage stimulus	biological_process	5	25	0.103306	467	242	14465	ABL1,AP5S1,AP5Z1,CCAR2,CHD2,DGKZ,DYRK2,ENSSSCG00000028688,FBXW7,FOXO1,FZR1,IKBKG,LYN,NIPBL,NUDT1,PNKP,RNPC1,SETX,SMUG1,SPRED2,USP10,UVRAG,WHSC1,WRNIP1,YAP1	3.19982	3.00506e-07	6.99331e-06
GO:0008270	zinc ion binding	molecular_function	6	38	0.146154	998	260	16649	ATXN7L3,CAR,CREBBP,CYHR1,ESRRA,GATA2,GATAD2A,HDAC4,ING1,ING2,JADE1,JADE2,KAT6A,KAT6B,KDM5C,KMT2D,LMO2,MEX3D,MICAL3,MUL1,NPLOC4,NR2F1,NSD1,OTUD7B,PHF13,PIAS4,PTPN1,RNF4,RSF1,SIAH2,SMAD2,TADA2B,TRAF6,TRIM21,TRIM68,WHSC1,ZNF276,ZNF598	2.43819	3.05478e-07	7.06274e-06
GO:0071310	cellular response to organic substance	biological_process	5	37	0.152893	897	242	14465	ABL1,BCAR1,BMP4,CAR,CLEC3B,CREB,DAB2IP,DYT1,ENG,ESRRA,ETV3,FBXO32,FOXO1,GAS2L1,GPER1,ING2,ITGB1BP1,LMO2,LYN,MED1,MUL1,NFKBIL1,NR2F1,PIAS4,PLCG1,PTPN1,RPS6KB1,SETX,SIN3A,SMAD2,SMO,SSH1,TAB1,TARBP2,TRAF6,YAP1,ZNF703	2.46554	3.06602e-07	7.06274e-06
GO:0030218	erythrocyte differentiation	biological_process	9	10	0.0413223	72	242	14465	ACIN1,BMP4,GAS2L1,GATA2,LDB1,LYN,MAFB,MED1,SP1,TAL1	8.30177	3.08217e-07	7.06409e-06
GO:0042802	identical protein binding	molecular_function	3	31	0.119231	720	260	16649	ADRB2,AMOTL1,BHLHE40,BHLHE41,C11orf30,CDC42BPA,CHMP1A,DAB2IP,ENG,ERBB2,EXT2,FBXW7,IKBKG,KMT2A,LDB1,LUC7L,MUL1,RNF4,RUNX1T1,SETX,SMAD2,SP1,SPPL3,SUPV3L1,TARBP2,TRAF6,TRIM21,USP4,WRNIP1,ZHX2,ZNF174	2.75705	3.17335e-07	7.23652e-06
GO:0048864	stem cell development	biological_process	6	12	0.0495868	111	242	14465	CREBBP,FOXO1,GATA2,KAT6A,LDB1,NIPBL,RBPJ,SIX2,SMO,TAL1,YAP1,ZHX2	6.46192	3.3434e-07	7.58618e-06
GO:0003714	transcription corepressor activity	molecular_function	12	11	0.0423077	98	260	16649	BHLHE40,BHLHE41,CTBP2,HDAC4,PEX14,SIN3A,SIN3B,YAP1,ZHX2,ZNF281,ZNF366	7.18756	3.68372e-07	8.31677e-06
GO:0043543	protein acylation	biological_process	7	13	0.053719	134	242	14465	CREBBP,GATA2,JADE1,KAT6A,KAT6B,KMT2A,LDB1,MBD3,MECP2,PER1,POLE3,SIN3A,TAF5L	5.79885	3.83984e-07	8.62632e-06
GO:0019904	protein domain specific binding	molecular_function	3	19	0.0730769	309	260	16649	ABL1,BHLHE40,CHMP1A,CLEC3B,DAB2IP,ESRRA,GATA2,IKBKG,LDB1,LUC7L,LYN,MECP2,MED1,MKL1,NIPBL,NUP62,OSBP,SP1,TACC2	3.9374	4.15406e-07	9.28079e-06
GO:0003007	heart morphogenesis	biological_process	8	14	0.0578512	158	242	14465	ASXL2,BMP4,CHD7,ENG,KAT6A,MED1,MEGF8,NIPBL,RBPJ,SMAD2,SMO,TAB1,WHSC1,YAP1	5.29632	4.18088e-07	9.28079e-06
GO:0009719	response to endogenous stimulus	biological_process	2	28	0.115702	577	242	14465	BMP4,CAR,CLEC3B,CREB,ENG,ESRRA,FBXO32,FOXO1,GAS2L1,GPER1,ING2,ITGB1BP1,KMT2D,LMO2,LYN,MED1,NR2F1,PER1,PLCG1,PTPN1,RPS6KB1,SETX,SMAD2,SSH1,TAB1,TBL1Y,ZNF366,ZNF703	2.90058	4.19251e-07	9.28079e-06
GO:0043009	chordate embryonic development	biological_process	6	25	0.103306	477	242	14465	ASXL2,BMP4,CHD7,DEAF1,EN1,GATA2,GATAD2A,HOXA6,HOXD4,KMT2D,MBD3,MED1,MEGF8,MEOX2,NIPBL,PLCG1,RBPJ,SIN3A,SIX2,SMAD2,SMO,SP1,TAB1,TGIF1,TRAF6	3.13274	4.46327e-07	9.8322e-06
GO:0008380	RNA splicing	biological_process	8	13	0.053719	136	242	14465	ACIN1,CCAR2,CDK13,DDX20,LUC7L,NSRP1,RBM15B,RNPC1,SETX,SNRNP70,SRSF4,USP4,WTAP	5.71357	4.56121e-07	9.99941e-06
GO:0009987	cellular process	biological_process	1	232	0.958678	12470	242	14465	ABL1,ACIN1,ADNP,ADRB2,AMOTL1,ANAPC7,AP5S1,AP5Z1,ARID1B,ASXL2,ATF5,ATP9A,ATXN7L3,BCAR1,BHLHE40,BHLHE41,BMP4,BNIP1,CAR,CBX4,CCAR2,CD3EAP,CD40,CDC42BPA,CDK13,CHD2,CHD7,CHERP,CHMP1A,CHMP6,CHTOP,CLEC3B,CREB,CREBBP,CTBP2,CTIF,DAB2IP,DDX20,DDX21,DDX31,DDX42,DEAF1,DEDD2,DGKZ,DNAJC3,DUSP10,DYRK2,DYT1,E4F1,EHD1,EN1,ENG,ENSSSCG00000007150,ENSSSCG00000012732,ENSSSCG00000012916,ENSSSCG00000027396,ENSSSCG00000…	1.11205	5.00731e-07	1.08873e-05
GO:0009792	embryo development ending in birth or egg hatching	biological_process	5	25	0.103306	480	242	14465	ASXL2,BMP4,CHD7,DEAF1,EN1,GATA2,GATAD2A,HOXA6,HOXD4,KMT2D,MBD3,MED1,MEGF8,MEOX2,NIPBL,PLCG1,RBPJ,SIN3A,SIX2,SMAD2,SMO,SP1,TAB1,TGIF1,TRAF6	3.11316	5.01418e-07	1.08873e-05
GO:0019899	enzyme binding	molecular_function	3	37	0.142308	979	260	16649	ABL1,ADRB2,ANAPC7,BCAR1,BHLHE41,CBX4,CCAR2,CD40,CREB,DAB2IP,DDX20,ERBB2,ETV3,FBXW7,FOXO1,HDAC4,IKBKG,ITGB1BP1,LDB1,LYN,MAML1,MUL1,NET1,NIPBL,PER1,PIAS4,PLCG1,PPP1R26,PTPN1,SMAD2,SP1,SPRED2,STX17,TAL1,TARBP2,TRAF6,TRIM68	2.4201	5.3466e-07	1.15537e-05
GO:0023051	regulation of signaling	biological_process	3	57	0.235537	1761	242	14465	ABL1,ADRB2,ASXL2,BMP4,CCAR2,CD40,CHD7,CREB,CTBP2,DAB2IP,DEDD2,DGKZ,DUSP10,DYT1,ENG,ERBB2,FBXW7,FOXO1,GADD45B,GATA2,GLIS2,GPER1,IKBKG,ING2,ITGB1BP1,KMT2D,LYN,MECP2,MED1,MKL1,MUL1,NET1,NFKBIL1,NUP62,NXN,OTUD7B,PER1,PIAS4,PTPN1,RALGDS,RBPJ,RGS3,RPS6KB1,SIAH2,SMAD2,SMO,SPPL3,SPRED2,TAB1,TGIF1,TRAF6,TRIM68,UBE2O,YAP1,ZGPAT,ZNF366,ZNF703	1.93472	5.39857e-07	1.1575e-05
GO:0000228	nuclear chromosome	cellular_component	10	20	0.0735294	268	272	13428	ASXL2,CCAR2,CHMP1A,CREB,CREBBP,ETV3,ING2,LDB1,MBD3,PINX1,POGZ,POLE3,RRS1,SETX,SIN3A,SIRT7,SMAD2,SP1,TAL1,TEN1	3.68415	5.45013e-07	1.1575e-05
GO:0001046	core promoter sequence-specific DNA binding	molecular_function	8	9	0.0346154	63	260	16649	CHD2,CREB,KMT2A,NSD1,RBPJ,RREB1,SP1,TAL1,YAP1	9.1478	5.45477e-07	1.1575e-05
GO:0009966	regulation of signal transduction	biological_process	5	53	0.219008	1584	242	14465	ABL1,ADRB2,ASXL2,BMP4,CCAR2,CD40,CTBP2,DAB2IP,DEDD2,DGKZ,DUSP10,ENG,ERBB2,FBXW7,FOXO1,GADD45B,GATA2,GLIS2,GPER1,IKBKG,ING2,ITGB1BP1,KMT2D,LYN,MED1,MKL1,MUL1,NET1,NFKBIL1,NUP62,NXN,OTUD7B,PER1,PIAS4,PTPN1,RALGDS,RBPJ,RGS3,RPS6KB1,SIAH2,SMAD2,SMO,SPPL3,SPRED2,TAB1,TGIF1,TRAF6,TRIM68,UBE2O,YAP1,ZGPAT,ZNF366,ZNF703	1.99997	5.45845e-07	1.1575e-05
GO:0071396	cellular response to lipid	biological_process	6	16	0.0661157	213	242	14465	ABL1,BMP4,CAR,DAB2IP,ESRRA,FBXO32,GPER1,LYN,MED1,NFKBIL1,NR2F1,SETX,SMO,TRAF6,YAP1,ZNF703	4.48997	5.92034e-07	1.2496e-05
GO:0000377	RNA splicing, via transesterification reactions with bulged adenosine as nucleophile	biological_process	10	11	0.0454545	97	242	14465	ACIN1,CDK13,DDX20,LUC7L,NSRP1,RBM15B,SETX,SNRNP70,SRSF4,USP4,WTAP	6.77835	6.42004e-07	1.34259e-05
GO:0000398	mRNA splicing, via spliceosome	biological_process	11	11	0.0454545	97	242	14465	ACIN1,CDK13,DDX20,LUC7L,NSRP1,RBM15B,SETX,SNRNP70,SRSF4,USP4,WTAP	6.77835	6.42004e-07	1.34259e-05
GO:0007167	enzyme linked receptor protein signaling pathway	biological_process	6	25	0.103306	487	242	14465	ABL1,BCAR1,BMP4,DAB2IP,ENG,ERBB2,FBXW7,FOXO1,GPER1,ING2,JADE2,LYN,MEGF8,NUP62,PLCG1,PTPN1,RBPJ,RPS6KB1,SETX,SMAD2,TAB1,TGIF1,UBE2O,ZGPAT,ZNF703	3.06842	6.55255e-07	1.36401e-05
GO:0051248	negative regulation of protein metabolic process	biological_process	6	22	0.0909091	390	242	14465	ABL1,BMP4,CCAR2,DAB2IP,DUSP10,ENG,GADD45B,ITGB1BP1,KIRREL,LYN,MECP2,N4BP1,NUP62,NXN,P3H1,PTPN1,SIN3A,SMAD2,SPRED2,TRIM21,USP4,ZGPAT	3.37179	6.7127e-07	1.39097e-05
GO:0032270	positive regulation of cellular protein metabolic process	biological_process	7	27	0.11157	556	242	14465	ABL1,ADRB2,BMP4,CD40,DAB2IP,ENG,ERBB2,FBXW7,FZR1,GADD45B,HDAC4,IKBKG,ITGB1BP1,KMT2A,LARP1,LARP4B,LYN,MUL1,NIPBL,PIAS4,PTPN1,RPS6KB1,SPPL3,TAB1,TARBP2,TRAF6,WIBG	2.90263	6.76092e-07	1.39459e-05
GO:0044267	cellular protein metabolic process	biological_process	5	81	0.334711	2915	242	14465	ABL1,ADRB2,ANAPC7,ATXN7L3,BMP4,CCAR2,CD40,CDC42BPA,CDK13,CREB,CREBBP,CTIF,DAB2IP,DNAJC3,DUSP10,DYRK2,DYT1,ENG,ERBB2,FBXW7,FZR1,GADD45B,GALNT1,GALNT2,GATA2,HDAC4,IKBKG,ITGB1BP1,JADE1,KAT6A,KAT6B,KDM5C,KIRREL,KMT2A,LARP1,LARP4B,LDB1,LYN,MAML1,MBD3,MECP2,MUL1,N4BP1,NIPBL,NSD1,NTMT1,NUAK1,NUP62,NXN,OTUD7B,P3H1,PEAK1,PER1,PIAS4,POLE3,PTPN1,RNF4,RPS6KB1,SIAH2,SIN3A,SIRT7,SMAD2,SPPL3,SPRED2,SSH1,SSU72,T…	1.66092	6.87312e-07	1.41132e-05
GO:0000375	RNA splicing, via transesterification reactions	biological_process	9	11	0.0454545	98	242	14465	ACIN1,CDK13,DDX20,LUC7L,NSRP1,RBM15B,SETX,SNRNP70,SRSF4,USP4,WTAP	6.70918	7.12628e-07	1.45671e-05
GO:0005057	receptor signaling protein activity	molecular_function	6	16	0.0615385	231	260	16649	BMP4,CD40,DAB2IP,DUSP10,ENG,ERBB2,GADD45B,IKBKG,LYN,MUL1,NUP62,PTPN1,SMAD2,SPRED2,TAB1,TRAF6	4.4353	7.30881e-07	1.48733e-05
GO:0001227	RNA polymerase II transcription regulatory region sequence-specific DNA binding transcription factor activity involved in negative regulation of transcription	molecular_function	12	11	0.0423077	105	260	16649	BHLHE40,BHLHE41,CREBBP,EN1,ESRRA,ETS2,ETV3,FOXO1,TGIF1,ZGPAT,ZNF281	6.70839	7.43959e-07	1.50718e-05
GO:0034101	erythrocyte homeostasis	biological_process	5	10	0.0413223	79	242	14465	ACIN1,BMP4,GAS2L1,GATA2,LDB1,LYN,MAFB,MED1,SP1,TAL1	7.56617	7.47497e-07	1.50762e-05
GO:0048584	positive regulation of response to stimulus	biological_process	4	38	0.157025	972	242	14465	ABL1,ADRB2,ASXL2,BCAR1,BMP4,CCAR2,CD40,CTBP2,DAB2IP,DEDD2,ENG,ERBB2,FBXW7,GADD45B,GPER1,IKBKG,ING2,ITGB1BP1,KMT2A,KMT2D,LARP1,LYN,MED1,MEGF8,MUL1,NFKBIL1,PLCG1,PTPN1,RBPJ,SIN3A,SMAD2,SMO,SPPL3,SPRED2,TAB1,TRAF6,UBE2O,YAP1	2.33679	7.90184e-07	1.58666e-05
GO:0046914	transition metal ion binding	molecular_function	5	43	0.165385	1255	260	16649	ABL1,ATXN7L3,CAR,CREBBP,CYHR1,DYRK2,ESRRA,GALNT1,GALNT2,GATA2,GATAD2A,HDAC4,ING1,ING2,JADE1,JADE2,KAT6A,KAT6B,KDM5C,KMT2D,LMO2,MEX3D,MICAL3,MUL1,NPLOC4,NR2F1,NSD1,OTUD7B,P3H1,PHF13,PIAS4,PTPN1,RNF4,RSF1,SIAH2,SMAD2,TADA2B,TRAF6,TRIM21,TRIM68,WHSC1,ZNF276,ZNF598	2.19401	8.24186e-07	1.64765e-05
GO:0002761	regulation of myeloid leukocyte differentiation	biological_process	10	9	0.0371901	62	242	14465	ACIN1,ASXL2,CREB,GATA2,LYN,MAFB,TAL1,TFE3,TRAF6	8.67669	8.29583e-07	1.65116e-05
GO:0007049	cell cycle	biological_process	3	34	0.140496	823	242	14465	ABL1,BMP4,CCAR2,CHMP1A,CHMP6,DAB2IP,DGKZ,E4F1,FBXW7,FZR1,GADD45B,GADD45GIP1,GAS2L1,GPER1,ING2,JADE1,MED1,NIPBL,NSUN2,NTMT1,PHF13,PINX1,POGZ,RNF4,RNPC1,RPS6KB1,RRS1,SIN3A,SIRT7,SMAD2,TACC2,TAL1,TRIM21,ZNF703	2.46935	9.50544e-07	1.87241e-05
GO:0022402	cell cycle process	biological_process	4	29	0.119835	637	242	14465	BMP4,CCAR2,CHMP1A,CHMP6,DAB2IP,DGKZ,E4F1,FBXW7,FZR1,GADD45GIP1,GAS2L1,GPER1,ING2,JADE1,MED1,NIPBL,NSUN2,NTMT1,PHF13,PINX1,POGZ,RNF4,RNPC1,RPS6KB1,RRS1,SIN3A,SIRT7,SMAD2,TACC2	2.72121	9.52196e-07	1.87241e-05
GO:0010647	positive regulation of cell communication	biological_process	5	33	0.136364	785	242	14465	ABL1,ADRB2,ASXL2,BMP4,CCAR2,CD40,CTBP2,DAB2IP,DEDD2,ENG,ERBB2,FBXW7,GADD45B,GPER1,IKBKG,ING2,ITGB1BP1,KMT2D,LARP1,LYN,MECP2,MED1,MUL1,PTPN1,RBPJ,SMAD2,SMO,SPPL3,SPRED2,TAB1,TRAF6,UBE2O,YAP1	2.51274	9.5312e-07	1.87241e-05
GO:0051098	regulation of binding	biological_process	3	14	0.0578512	170	242	14465	ADRB2,BMP4,CTBP2,DAB2IP,HDAC4,ITGB1BP1,PEX14,RSF1,RUNX1T1,SIN3A,SMAD2,SMO,SPPL3,TRAF6	4.92246	1.0183e-06	1.99183e-05
GO:0002376	immune system process	biological_process	1	45	0.18595	1272	242	14465	ABL1,ACIN1,ASXL2,BCAR1,BMP4,CD40,CDK13,CHD2,CHD7,CREB,DAB2IP,DUSP10,EXOSC4,GALNT2,GAS2L1,GATA2,GPER1,HLX,IKBKG,KAT6A,KMT2A,LDB1,LMO2,LRRC32,LYN,MAFB,MED1,MUL1,NFKBIL1,OTUD7B,PLCG1,RBPJ,RRS1,SH3PXD2A,SIN3A,SMAD2,SP1,SPPL3,SRSF4,TAL1,TARBP2,TFE3,TRAF6,TRIM21,WHSC1	2.1146	1.06978e-06	2.08355e-05
GO:0001228	RNA polymerase II transcription regulatory region sequence-specific DNA binding transcription factor activity involved in positive regulation of transcription	molecular_function	12	15	0.0576923	210	260	16649	CAR,CREBBP,ESRRA,FOXK2,GATA2,GLIS2,HOXD8,LMO2,MAFB,MEOX2,RBPJ,SIX2,SMAD2,SP1,TFE3	4.5739	1.10986e-06	2.15236e-05
GO:0009653	anatomical structure morphogenesis	biological_process	3	53	0.219008	1640	242	14465	ABL1,ASXL2,BMP4,BTBD7,CHD7,CREB,DAB2IP,DEAF1,DYT1,EHD1,EN1,ENG,ETS2,EXT2,FBXW7,FITM2,GATA2,GATAD2A,HLX,HOXA6,HOXD4,HOXD8,ITGB1BP1,KAT6A,LDB1,MAFB,MED1,MEGF8,MEOX2,MUL1,NET1,NIPBL,PEAK1,PLCG1,RBPJ,RREB1,SH3PXD2A,SIX2,SMAD2,SMO,SP1,SSH1,SUPV3L1,TAB1,TAL1,TGIF1,TRAF6,UBP1,WHSC1,YAP1,ZBTB17,ZNF281,ZNF703	1.93168	1.59301e-06	3.07621e-05
GO:0003002	regionalization	biological_process	5	17	0.0702479	259	242	14465	BMP4,EN1,ETS2,HOXA6,HOXD4,HOXD8,KMT2A,LDB1,MAFB,MEGF8,MEOX2,NR2F1,RBPJ,SIX2,SMAD2,SMO,TGIF1	3.92331	1.72215e-06	3.31148e-05
[truncated: 1,476 more rows]
