# Supplementary material for: Transcriptome-wide N6-methyladenosine methylome profiling of porcine muscle and adipose tissues reveals a potential mechanism for transcriptional regulation and differential methylation pattern
Source: BMC Genomics. 2017 Apr 28;18:336. doi: 10.1186/s12864-017-3719-1 (PMC5410061; doi:10.1186/s12864-017-3719-1)
Supplement: Supplementary file 6 — data 4. Different peaks related methylated genes in muscle and adipose tissues. (XLS 2947 kb) [file 12864_2017_3719_MOESM6_ESM.xls]

## Sheet: Book1 Specific genes in LM
Supplemental Data 4. Specific peaks related methylated genes in LM
chr	start	end	length	start_codon	stop_codon	CDS	5-UTR	3-UTR	start_codon	stop_codon	CDS	5-UTR	3-UTR
2	84269384	84269858	474	---	---	BTF3	---	---	---	---	ENSSSCG00000014071	---	---
X	22467024	22467533	509	---	---	ARX	---	---	---	---	ENSSSCG00000020801	---	---
GL894027.2	24888	25836	948	---	---	ENSSSCG00000028688	---	---	---	---	ENSSSCG00000028688	---	---
9	44269035	44271549	2514	---	PPP2R1B	PPP2R1B	---	---	---	ENSSSCG00000029538	ENSSSCG00000029538	---	---
1	284830968	284831483	515	POLE3	---	POLE3	POLE3	---	ENSSSCG00000005478	---	ENSSSCG00000005478	ENSSSCG00000005478	---
14	6922335	6922891	556	---	BMP1	BMP1	---	BMP1	---	ENSSSCG00000009620	ENSSSCG00000009620	---	ENSSSCG00000009620
12	20689081	20690157	1076	---	---	STAT5A	---	---	---	---	ENSSSCG00000017408	---	---
3	731288	731868	580	---	---	C7orf50	---	---	---	---	ENSSSCG00000007546	---	---
12	4070885	4071624	739	---	---	2016-09-09	---	---	---	---	ENSSSCG00000017168	---	---
X	142284432	142285562	1130	---	---	IRAK1	---	---	---	---	ENSSSCG00000012795	---	---
2	3817629	3818767	1138	---	---	CARNS1	---	---	---	---	ENSSSCG00000012911	---	---
7	4697869	4698147	278	SSR1	---	SSR1	SSR1	---	ENSSSCG00000001022	---	ENSSSCG00000001022	ENSSSCG00000001022	---
3	17386149	17387166	1017	COX6A2	COX6A2	COX6A2	COX6A2	---	ENSSSCG00000025688	ENSSSCG00000025688	ENSSSCG00000025688	ENSSSCG00000025688	---
14	152194777	152195884	1107	---	BNIP3	BNIP3	---	BNIP3	---	ENSSSCG00000024388	ENSSSCG00000024388	---	ENSSSCG00000024388
7	40417188	40418491	1303	---	MOCS1	MOCS1	---	MOCS1	---	ENSSSCG00000001596	ENSSSCG00000001596	---	ENSSSCG00000001596
10	77740070	77740531	461	---	---	---	OPTN	---	---	---	---	ENSSSCG00000023247	---
15	153946089	153946357	268	MYEOV2	---	MYEOV2	MYEOV2	---	ENSSSCG00000020790	---	ENSSSCG00000020790	ENSSSCG00000020790	---
14	100623316	100624176	860	---	---	---	ZNF239	---	---	---	---	ENSSSCG00000029576	---
14	46298666	46300393	1727	---	---	MYO18B	---	---	---	---	ENSSSCG00000009957	---	---
12	49744486	49746132	1646	RILP	---	RILP	RILP	---	ENSSSCG00000017816	---	ENSSSCG00000017816	ENSSSCG00000017816	---
11	86441178	86442924	1746	---	---	---	DCUN1D2;TMCO3	---	---	---	---	ENSSSCG00000026536;ENSSSCG00000009563	---
9	7436844	7437408	564	---	---	LAMTOR1	---	---	---	---	ENSSSCG00000014804	---	---
10	45958542	45960265	1723	---	---	SVIL	---	---	---	---	ENSSSCG00000011022	---	---
12	20363976	20364589	613	---	TUBG2	TUBG2	---	TUBG2	---	ENSSSCG00000022199	ENSSSCG00000022199	---	ENSSSCG00000022199
2	58718780	58719145	365	---	---	HOMER3	---	---	---	---	ENSSSCG00000013919	---	---
6	148749032	148749646	614	---	CDKN2C	CDKN2C	---	---	---	ENSSSCG00000003876	ENSSSCG00000003876	---	---
GL896476.1	1966	2553	587	---	DPP7	DPP7	---	DPP7	---	ENSSSCG00000027350	ENSSSCG00000027350	---	ENSSSCG00000027350
7	65549630	65550390	760	---	---	---	PKM	---	---	---	---	ENSSSCG00000001930	---
13	212915888	212916138	250	PSMG1	---	PSMG1	PSMG1	---	ENSSSCG00000030314	---	ENSSSCG00000030314	ENSSSCG00000030314	---
X	46793219	46794111	892	UBA1	---	UBA1	---	---	ENSSSCG00000012270	---	ENSSSCG00000012270	---	---
7	12309109	12309463	354	DTNBP1	---	DTNBP1	DTNBP1	---	ENSSSCG00000001062	---	ENSSSCG00000001062	ENSSSCG00000001062	---
14	82592933	82593426	493	SYNPO2L	---	SYNPO2L	---	---	ENSSSCG00000010303	---	ENSSSCG00000010303	---	---
5	19694505	19695244	739	---	HOXC6	HOXC6	---	HOXC6	---	ENSSSCG00000030585	ENSSSCG00000030585	---	ENSSSCG00000030585
X	142088641	142089728	1087	SRPK3	---	SRPK3	SRPK3	---	ENSSSCG00000024676	---	ENSSSCG00000024676	ENSSSCG00000024676	---
18	50059325	50059965	640	HOXA6	---	HOXA6	---	---	ENSSSCG00000016702	---	ENSSSCG00000016702	---	---
8	49323453	49324696	1243	FAM198B	---	FAM198B	FAM198B	---	ENSSSCG00000008873	---	ENSSSCG00000008873	ENSSSCG00000008873	---
3	7843053	7843708	655	---	LRCH4	LRCH4	---	---	---	ENSSSCG00000007667	ENSSSCG00000007667	---	---
16	82401438	82401976	538	ENSSSCG00000025115	---	ENSSSCG00000025115	---	---	ENSSSCG00000025115	---	ENSSSCG00000025115	---	---
1	120147731	120148207	476	LACTB	---	LACTB	LACTB	---	ENSSSCG00000004569	---	ENSSSCG00000004569	ENSSSCG00000004569	---
15	153792279	153793001	722	---	NDUFA10	NDUFA10	---	NDUFA10	---	ENSSSCG00000016349	ENSSSCG00000016349	---	ENSSSCG00000016349
1	294010727	294011764	1037	---	---	DAB2IP	---	---	---	---	ENSSSCG00000005524	---	---
7	27505445	27506187	742	---	---	PRRC2A	---	---	---	---	ENSSSCG00000001409	---	---
4	102231445	102232408	963	---	MEF2D	MEF2D	---	---	---	ENSSSCG00000006482	ENSSSCG00000006482	---	---
10	63531732	63532703	971	---	ENSSSCG00000024021	ENSSSCG00000024021	---	---	---	ENSSSCG00000024021	ENSSSCG00000024021	---	---
6	56718178	56718984	806	---	---	ZNF134	---	---	---	---	ENSSSCG00000003984	---	---
5	19370543	19371392	849	---	---	CALCOCO1	---	---	---	---	ENSSSCG00000028481	---	---
17	51969658	51971708	2050	---	---	---	---	ENSSSCG00000007369	---	---	---	---	ENSSSCG00000007369
12	19167593	19171139	3546	---	---	ENSSSCG00000017354	---	---	---	---	ENSSSCG00000017354	---	---
1	303244873	303247222	2349	LRRC8A	---	LRRC8A	LRRC8A	---	ENSSSCG00000005664	---	ENSSSCG00000005664	ENSSSCG00000005664	---
JH118928.1	120327	121106	779	---	DDIT3;ENSSSCG00000023370	DDIT3	---	---	---	ENSSSCG00000022482;ENSSSCG00000023370	ENSSSCG00000022482	---	---
5	15544050	15545191	1141	---	---	KMT2D	---	---	---	---	ENSSSCG00000000191	---	---
2	70078117	70078873	756	---	CARM1	CARM1	---	CARM1	---	ENSSSCG00000013633	ENSSSCG00000013633	---	ENSSSCG00000013633
7	26976964	26977896	932	---	---	FLOT1	---	---	---	---	ENSSSCG00000022725	---	---
14	124375536	124376084	548	---	---	NEURL1	---	---	---	---	ENSSSCG00000010603	---	---
14	49806143	49806465	322	ENSSSCG00000025869	---	ENSSSCG00000025869	ENSSSCG00000025869	---	ENSSSCG00000025869	---	ENSSSCG00000025869	ENSSSCG00000025869	---
7	45094495	45095070	575	---	---	SLC29A1	SLC29A1	---	---	---	ENSSSCG00000001700	ENSSSCG00000001700	---
5	110508788	110510065	1277	---	---	SBF1	---	---	---	---	ENSSSCG00000000968	---	---
9	142111404	142112354	950	---	---	ENSSSCG00000015582	---	---	---	---	ENSSSCG00000015582	---	---
5	6566133	6567096	963	JOSD1	---	JOSD1	---	---	ENSSSCG00000000096	---	ENSSSCG00000000096	---	---
13	149950645	149951269	624	---	---	---	---	POPDC2	---	---	---	---	ENSSSCG00000011894
X	21743786	21744892	1106	---	---	ZFY	---	---	---	---	ENSSSCG00000012179	---	---
7	99618099	99618770	671	---	SUSD6	SUSD6	---	---	---	ENSSSCG00000002311	ENSSSCG00000002311	---	---
7	25331744	25332353	609	---	UBD	UBD	---	---	---	ENSSSCG00000001252	ENSSSCG00000001252	---	---
9	67366323	67367026	703	ACAD8;ENSSSCG00000015262	---	ACAD8;ENSSSCG00000015262	ENSSSCG00000015262	---	ENSSSCG00000028123;ENSSSCG00000015262	---	ENSSSCG00000028123;ENSSSCG00000015262	ENSSSCG00000015262	---
X	33975997	33976780	783	TMEM47	---	TMEM47	TMEM47	---	ENSSSCG00000024132	---	ENSSSCG00000024132	ENSSSCG00000024132	---
14	153221067	153221530	463	---	ZNF511	ZNF511	---	ZNF511	---	ENSSSCG00000010774	ENSSSCG00000010774	---	ENSSSCG00000010774
6	16577245	16577808	563	---	TERF2	TERF2	---	---	---	ENSSSCG00000002762	ENSSSCG00000002762	---	---
13	32829825	32830483	658	---	ALS2CL	ALS2CL	---	---	---	ENSSSCG00000021997	ENSSSCG00000021997	---	---
15	87075625	87076097	472	---	CYBRD1	CYBRD1	---	---	---	ENSSSCG00000025049	ENSSSCG00000025049	---	---
2	74818994	74820317	1323	---	---	PLIN4	---	---	---	---	ENSSSCG00000013512	---	---
9	7197613	7198571	958	---	---	ART1	---	---	---	---	ENSSSCG00000014795	---	---
15	154682937	154684029	1092	---	STK25	STK25	---	STK25	---	ENSSSCG00000016372	ENSSSCG00000016372	---	ENSSSCG00000016372
10	27697057	27697979	922	DDX59	---	DDX59	DDX59	---	ENSSSCG00000024444	---	ENSSSCG00000024444	ENSSSCG00000024444	---
11	12636956	12637822	866	---	---	RFXAP	RFXAP	---	---	---	ENSSSCG00000009356	ENSSSCG00000009356	---
6	156014612	156015393	781	---	ZNF691	ZNF691	---	---	---	ENSSSCG00000028445	ENSSSCG00000028445	---	---
2	58721666	58722458	792	---	DDX49	DDX49	---	DDX49	---	ENSSSCG00000025329	ENSSSCG00000025329	---	ENSSSCG00000025329
9	6849841	6851078	1237	---	STIM1	STIM1	---	---	---	ENSSSCG00000014792	ENSSSCG00000014792	---	---
18	60781394	60783814	2420	---	ZNF282	ZNF282	---	---	---	ENSSSCG00000016773	ENSSSCG00000016773	---	---
13	47768378	47769025	647	---	---	PTPRG	---	---	---	---	ENSSSCG00000011485	---	---
4	370657	371398	741	LRRC24	---	LRRC24	LRRC24	---	ENSSSCG00000005896	---	ENSSSCG00000005896	ENSSSCG00000005896	---
16	85609801	85610124	323	NDUFS6	---	NDUFS6	NDUFS6	---	ENSSSCG00000017114	---	ENSSSCG00000017114	ENSSSCG00000017114	---
7	100573860	100574767	907	TTC9	---	TTC9	TTC9	---	ENSSSCG00000020701	---	ENSSSCG00000020701	ENSSSCG00000020701	---
14	55110685	55111676	991	DGCR8	---	DGCR8	---	---	ENSSSCG00000010135	---	ENSSSCG00000010135	---	---
3	40869376	40870076	700	---	ENSSSCG00000007968	ENSSSCG00000007968	---	ENSSSCG00000007968	---	ENSSSCG00000007968	ENSSSCG00000007968	---	ENSSSCG00000007968
X	141623822	141624870	1048	---	ZNF275	---	---	---	---	ENSSSCG00000021789	---	---	---
3	115537005	115537730	725	---	LCLAT1	LCLAT1	---	---	---	ENSSSCG00000025901	ENSSSCG00000025901	---	---
14	140493254	140494620	1366	NANOS1	NANOS1	NANOS1	NANOS1	---	ENSSSCG00000010678	ENSSSCG00000010678	ENSSSCG00000010678	ENSSSCG00000010678	---
1	303694300	303694893	593	---	---	NTMT1	---	---	---	---	ENSSSCG00000005678	---	---
15	55688299	55689363	1064	---	BRF2	BRF2	---	---	---	ENSSSCG00000024328	ENSSSCG00000024328	---	---
6	52976536	52978129	1593	ENSSSCG00000003253	ENSSSCG00000003253	ENSSSCG00000003253	ENSSSCG00000003253	ENSSSCG00000003253	ENSSSCG00000003253	ENSSSCG00000003253	ENSSSCG00000003253	ENSSSCG00000003253	ENSSSCG00000003253
5	7406019	7406585	566	---	---	MICALL1	---	---	---	---	ENSSSCG00000000118	---	---
1	313878490	313878967	477	---	TMEM141	TMEM141	---	TMEM141	---	ENSSSCG00000005842	ENSSSCG00000005842	---	ENSSSCG00000005842
X	143478664	143480453	1789	---	IKBKG	IKBKG	---	IKBKG	---	ENSSSCG00000012825	ENSSSCG00000012825	---	ENSSSCG00000012825
6	51158674	51159809	1135	---	MYBPC2;FAM71E1	MYBPC2;FAM71E1	---	MYBPC2;FAM71E1	---	ENSSSCG00000003218;ENSSSCG00000003219	ENSSSCG00000003218;ENSSSCG00000003219	---	ENSSSCG00000003218;ENSSSCG00000003219
17	40365282	40366583	1301	---	MYLK2	MYLK2	---	---	---	ENSSSCG00000007231	ENSSSCG00000007231	---	---
GL896452.1	50980	51884	904	SENP8	---	SENP8	---	---	ENSSSCG00000025616	---	ENSSSCG00000025616	---	---
10	44120334	44121257	923	WAC	---	WAC	WAC	---	ENSSSCG00000011013	---	ENSSSCG00000011013	ENSSSCG00000011013	---
6	78639504	78640108	604	---	ENSSSCG00000003580	ENSSSCG00000003580	---	---	---	ENSSSCG00000003580	ENSSSCG00000003580	---	---
7	98804138	98806321	2183	---	ZFP36L1	ZFP36L1	---	ZFP36L1	---	ENSSSCG00000028304	ENSSSCG00000028304	---	ENSSSCG00000028304
13	218600832	218601863	1031	COL6A2	---	COL6A2	---	---	ENSSSCG00000028022	---	ENSSSCG00000028022	---	---
10	56161133	56162291	1158	---	---	KIAA1217	---	---	---	---	ENSSSCG00000011075	---	---
5	91872688	91873545	857	NTN4	---	NTN4	NTN4	---	ENSSSCG00000000896	---	ENSSSCG00000000896	ENSSSCG00000000896	---
8	57418017	57419177	1160	---	---	ENSSSCG00000008896	---	---	---	---	ENSSSCG00000008896	---	---
12	47224539	47226514	1975	---	---	ENSSSCG00000017783	---	---	---	---	ENSSSCG00000017783	---	---
8	59138756	59139481	725	IGFBP7	---	IGFBP7	IGFBP7	---	ENSSSCG00000008913	---	ENSSSCG00000008913	ENSSSCG00000008913	---
6	40067146	40067777	631	---	---	---	FXYD1	---	---	---	---	ENSSSCG00000021374	---
GL896426.1	7279	9882	2603	---	---	PIP4K2B	---	---	---	---	ENSSSCG00000030279	---	---
13	84520237	84521850	1613	---	---	MSL2	---	---	---	---	ENSSSCG00000011650	---	---
3	41383970	41385618	1648	---	STUB1;JMJD8	STUB1;JMJD8	---	---	---	ENSSSCG00000008008;ENSSSCG00000007988	ENSSSCG00000008008;ENSSSCG00000007988	---	---
2	83006029	83006867	838	---	FAF2	FAF2	---	---	---	ENSSSCG00000014057	ENSSSCG00000014057	---	---
13	37286222	37287661	1439	---	PCBP4	PCBP4	---	---	---	ENSSSCG00000028446	ENSSSCG00000028446	---	---
14	86944672	86945361	689	---	POLR3A	POLR3A	---	---	---	ENSSSCG00000010327	ENSSSCG00000010327	---	---
15	29625208	29625525	317	---	---	---	---	GYPC	---	---	---	---	ENSSSCG00000030984
3	11667524	11668153	629	---	WBSCR16	WBSCR16	---	---	---	ENSSSCG00000007723	ENSSSCG00000007723	---	---
17	69174253	69175620	1367	---	---	---	---	CABLES2	---	---	---	---	ENSSSCG00000007540
15	63920203	63920853	650	---	ENSSSCG00000021721	ENSSSCG00000021721	---	---	---	ENSSSCG00000021721	ENSSSCG00000021721	---	---
3	17949297	17949621	324	---	BCL7C	BCL7C	---	BCL7C	---	ENSSSCG00000007776	ENSSSCG00000007776	---	ENSSSCG00000007776
X	51473227	51473770	543	---	---	KDM5C	---	---	---	---	ENSSSCG00000012322	---	---
2	78161063	78161561	498	---	---	MBD3	---	---	---	---	ENSSSCG00000013435	---	---
3	346237	347192	955	---	---	ENSSSCG00000007544	---	---	---	---	ENSSSCG00000007544	---	---
17	15975091	15975710	619	CRLS1	---	CRLS1	CRLS1	---	ENSSSCG00000007048	---	ENSSSCG00000007048	ENSSSCG00000007048	---
18	6507353	6508120	767	TMUB1	---	TMUB1	TMUB1	---	ENSSSCG00000028266	---	ENSSSCG00000028266	ENSSSCG00000028266	---
X	48190650	48191685	1035	---	---	PPP1R3F	---	---	---	---	ENSSSCG00000022584	---	---
12	6455417	6456041	624	---	SLC9A3R1	SLC9A3R1	---	---	---	ENSSSCG00000017232	ENSSSCG00000017232	---	---
X	143568694	143569599	905	---	FAM3A	FAM3A	---	---	---	ENSSSCG00000028934	ENSSSCG00000028934	---	---
12	27135515	27136123	608	ANKRD40	---	ANKRD40	ANKRD40	---	ENSSSCG00000017560	---	ENSSSCG00000017560	ENSSSCG00000017560	---
14	83738346	83738777	431	---	---	DUPD1	---	---	---	---	ENSSSCG00000010317	---	---
14	71864195	71865302	1107	---	NRBF2	NRBF2	---	---	---	ENSSSCG00000024081	ENSSSCG00000024081	---	---
7	36602393	36602941	548	---	---	SRPK1	---	---	---	---	ENSSSCG00000001554	---	---
14	79241112	79241825	713	EIF4EBP2	---	EIF4EBP2	EIF4EBP2	---	ENSSSCG00000010268	---	ENSSSCG00000010268	ENSSSCG00000010268	---
7	43276811	43277991	1180	---	ENSSSCG00000023960	ENSSSCG00000023960	---	---	---	ENSSSCG00000023960	ENSSSCG00000023960	---	---
3	41419735	41420360	625	---	FAM173A	FAM173A	---	---	---	ENSSSCG00000008004	ENSSSCG00000008004	---	---
1	293631144	293632034	890	---	GGTA1	GGTA1	---	---	---	ENSSSCG00000005518	ENSSSCG00000005518	---	---
13	26303682	26304466	784	---	SLC25A38	SLC25A38	---	SLC25A38	---	ENSSSCG00000029708	ENSSSCG00000029708	---	ENSSSCG00000029708
7	131249477	131249942	465	---	UGPP	UGPP	---	UGPP	---	ENSSSCG00000002557	ENSSSCG00000002557	---	ENSSSCG00000002557
15	66381084	66381672	588	---	WDR33	WDR33	---	WDR33	---	ENSSSCG00000015861	ENSSSCG00000015861	---	ENSSSCG00000015861
16	86839988	86841424	1436	ENSSSCG00000017124	---	ENSSSCG00000017124	ENSSSCG00000017124	---	ENSSSCG00000017124	---	ENSSSCG00000017124	ENSSSCG00000017124	---
JH118489.1	81110	81695	585	DAG1	---	DAG1	---	---	ENSSSCG00000030708	---	ENSSSCG00000030708	---	---
2	3968743	3969571	828	---	SSH3	SSH3	---	SSH3	---	ENSSSCG00000027956	ENSSSCG00000027956	---	ENSSSCG00000027956
X	143484479	143485035	556	---	IKBKG	IKBKG	---	IKBKG	---	ENSSSCG00000012825	ENSSSCG00000012825	---	ENSSSCG00000012825
7	57653455	57654355	900	FSD2	---	FSD2	---	---	ENSSSCG00000001806	---	ENSSSCG00000001806	---	---
3	51412946	51413883	937	---	---	NCK2	---	NCK2	---	---	ENSSSCG00000008144	---	ENSSSCG00000008144
10	36303550	36304215	665	---	SIGMAR1	SIGMAR1	---	---	---	ENSSSCG00000029899	ENSSSCG00000029899	---	---
14	53350271	53350938	667	---	MMP11	MMP11	---	MMP11	---	ENSSSCG00000010071	ENSSSCG00000010071	---	ENSSSCG00000010071
1	302265615	302266198	583	ENG	---	ENG	ENG	---	ENSSSCG00000005625	---	ENSSSCG00000005625	ENSSSCG00000005625	---
JH118602.1	18595	19606	1011	---	ENSSSCG00000029195	ENSSSCG00000029195	---	ENSSSCG00000029195	---	ENSSSCG00000029195	ENSSSCG00000029195	---	ENSSSCG00000029195
6	37992714	37993155	441	PDCD5	---	PDCD5	PDCD5	---	ENSSSCG00000002860	---	ENSSSCG00000002860	ENSSSCG00000002860	---
6	77611383	77612295	912	---	---	ARID1A	---	---	---	---	ENSSSCG00000003559	---	---
GL895457.1	27	1055	1028	---	IFNAR2	IFNAR2	---	---	---	ENSSSCG00000026201	ENSSSCG00000026201	---	---
4	98150622	98151036	414	---	ENSSSCG00000006388	ENSSSCG00000006388	---	ENSSSCG00000006388	---	ENSSSCG00000006388	ENSSSCG00000006388	---	ENSSSCG00000006388
6	58224767	58225938	1171	---	---	MIB2	---	---	---	---	ENSSSCG00000003350	---	---
9	73667361	73668302	941	MAPKAPK2	---	MAPKAPK2	MAPKAPK2	---	ENSSSCG00000015650	---	ENSSSCG00000015650	ENSSSCG00000015650	---
7	27507896	27508481	585	---	---	PRRC2A	---	---	---	---	ENSSSCG00000001409	---	---
14	54204640	54205334	694	---	KLHL22	KLHL22	---	---	---	ENSSSCG00000010108	ENSSSCG00000010108	---	---
2	5668445	5669139	694	---	KAT5	KAT5	---	---	---	ENSSSCG00000012980	ENSSSCG00000012980	---	---
4	103700637	103702128	1491	KCNN3	---	KCNN3	KCNN3	---	ENSSSCG00000006542	---	ENSSSCG00000006542	ENSSSCG00000006542	---
11	26383505	26384276	771	---	ELF1	ELF1	---	---	---	ENSSSCG00000009440	ENSSSCG00000009440	---	---
X	47678315	47678872	557	---	---	---	---	FTSJ1	---	---	---	---	ENSSSCG00000027043
4	1040211	1041116	905	---	---	ENSSSCG00000006954	---	---	---	---	ENSSSCG00000006954	---	---
1	204613604	204613997	393	---	---	SAMD4A	---	---	---	---	ENSSSCG00000023408	---	---
1	313818269	313819665	1396	---	PHPT1	PHPT1	---	---	---	ENSSSCG00000005826	ENSSSCG00000005826	---	---
8	311914	312563	649	---	---	---	---	TMEM129	---	---	---	---	ENSSSCG00000008678
7	36142193	36143713	1520	---	PPARD	PPARD	---	PPARD	---	ENSSSCG00000001539	ENSSSCG00000001539	---	ENSSSCG00000001539
6	43286243	43286870	627	---	ENSSSCG00000021333	ENSSSCG00000021333	---	ENSSSCG00000021333	---	ENSSSCG00000021333	ENSSSCG00000021333	---	ENSSSCG00000021333
2	75332793	75333662	869	---	---	NMRK2	---	---	---	---	ENSSSCG00000025409	---	---
6	145878496	145879055	559	---	LRRC42	LRRC42	---	LRRC42	---	ENSSSCG00000029698	ENSSSCG00000029698	---	ENSSSCG00000029698
GL894016.1	32044	32886	842	---	CHKB	CHKB	---	CHKB	---	ENSSSCG00000027994	ENSSSCG00000027994	---	ENSSSCG00000027994
2	148331710	148332325	615	---	HARS	HARS	---	HARS	---	ENSSSCG00000014375	ENSSSCG00000014375	---	ENSSSCG00000014375
2	78165441	78165866	425	---	---	MBD3	---	---	---	---	ENSSSCG00000013435	---	---
15	147708516	147709089	573	---	---	ATG16L1	---	---	---	---	ENSSSCG00000016300	---	---
2	6272995	6273972	977	---	---	SAC3D1	---	---	---	---	ENSSSCG00000013011	---	---
13	33487310	33487961	651	---	---	SCAP	---	---	---	---	ENSSSCG00000026281	---	---
GL892606.2	17285	17941	656	ENSSSCG00000028904	---	ENSSSCG00000028904	---	---	ENSSSCG00000028904	---	ENSSSCG00000028904	---	---
2	143133434	143133785	351	H2AFY	---	H2AFY	H2AFY	---	ENSSSCG00000014307	---	ENSSSCG00000014307	ENSSSCG00000014307	---
6	58223405	58224384	979	MIB2	---	MIB2	MIB2	---	ENSSSCG00000003350	---	ENSSSCG00000003350	ENSSSCG00000003350	---
14	83803530	83804229	699	ENSSSCG00000029128	---	ENSSSCG00000029128	---	---	ENSSSCG00000029128	---	ENSSSCG00000029128	---	---
4	750349	752625	2276	MAF1	MAF1	KIAA1875;MAF1	MAF1	MAF1	ENSSSCG00000005915	ENSSSCG00000005915	ENSSSCG00000005916;ENSSSCG00000005915	ENSSSCG00000005915	ENSSSCG00000005915
6	2076966	2077720	754	---	---	FBXO31	---	---	---	---	ENSSSCG00000002654	---	---
1	144960070	144961005	935	---	RTF1	RTF1	---	---	---	ENSSSCG00000004747	ENSSSCG00000004747	---	---
11	6994308	6994816	508	---	---	ENSSSCG00000009328	---	---	---	---	ENSSSCG00000009328	---	---
3	51391044	51391472	428	NCK2	---	NCK2	---	---	ENSSSCG00000008144	---	ENSSSCG00000008144	---	---
6	146666464	146667060	596	C1orf123	---	C1orf123	C1orf123	---	ENSSSCG00000003850	---	ENSSSCG00000003850	ENSSSCG00000003850	---
GL892811.1	6917	7700	783	---	---	UPF2	---	---	---	---	ENSSSCG00000020909	---	---
5	66222279	66224968	2689	---	---	DRPLA	---	---	---	---	ENSSSCG00000025117	---	---
2	17480097	17482052	1955	---	DGKZ	DGKZ	---	---	---	ENSSSCG00000013259	ENSSSCG00000013259	---	---
12	14801020	14802856	1836	TEX2	---	TEX2	TEX2	---	ENSSSCG00000017278	---	ENSSSCG00000017278	ENSSSCG00000017278	---
13	34906915	34907895	980	---	QRICH1	QRICH1	---	QRICH1	---	ENSSSCG00000011373	ENSSSCG00000011373	---	ENSSSCG00000011373
17	66106305	66107441	1136	STX16	---	STX16	STX16	---	ENSSSCG00000007516	---	ENSSSCG00000007516	ENSSSCG00000007516	---
15	55763113	55763755	642	---	ERLIN2	ERLIN2	---	ERLIN2	---	ENSSSCG00000015827	ENSSSCG00000015827	---	ENSSSCG00000015827
6	52252289	52252736	447	---	---	PPP2R1A	---	---	---	---	ENSSSCG00000024413	---	---
6	56990378	56991962	1584	---	---	ZNF154	---	---	---	---	ENSSSCG00000003988	---	---
6	12295692	12296498	806	---	---	LDHD	---	---	---	---	ENSSSCG00000002712	---	---
15	134590650	134591313	663	---	---	CHPF	---	---	---	---	ENSSSCG00000021610	---	---
1	303165800	303166437	637	---	TBC1D13	TBC1D13	---	---	---	ENSSSCG00000005660	ENSSSCG00000005660	---	---
8	356352	356701	349	---	---	LETM1	---	---	---	---	ENSSSCG00000008675	---	---
7	60132854	60133392	538	---	---	PLIN1	---	---	---	---	ENSSSCG00000001844	---	---
5	3356848	3357911	1063	---	PACSIN2	PACSIN2	---	PACSIN2	---	ENSSSCG00000000036	ENSSSCG00000000036	---	ENSSSCG00000000036
15	151464721	151465371	650	---	---	COL6A3	---	---	---	---	ENSSSCG00000027331	---	---
13	141224965	141225487	522	---	LSG1	LSG1	---	---	---	ENSSSCG00000011827	ENSSSCG00000011827	---	---
11	433906	434537	631	---	---	---	---	SAP18	---	---	---	---	ENSSSCG00000028865
6	47270722	47271100	378	---	---	APOE	---	---	---	---	ENSSSCG00000003088	---	---
1	314164148	314164692	544	ENSSSCG00000005860	---	ENSSSCG00000005860	---	---	ENSSSCG00000005860	---	ENSSSCG00000005860	---	---
2	10351129	10352199	1070	---	TMEM132A;SLC15A3	TMEM132A	---	---	---	ENSSSCG00000013113;ENSSSCG00000013114	ENSSSCG00000013113	---	---
10	27998979	27999555	576	CACNA1S	---	CACNA1S	---	---	ENSSSCG00000024784	---	ENSSSCG00000024784	---	---
14	145805194	145805731	537	---	---	---	ZRANB1	---	---	---	---	ENSSSCG00000010738	---
16	4259026	4260321	1295	---	ENSSSCG00000016781	ENSSSCG00000016781	---	---	---	ENSSSCG00000016781	ENSSSCG00000016781	---	---
13	2433110	2433868	758	---	SH3BP5	SH3BP5	---	---	---	ENSSSCG00000024938	ENSSSCG00000024938	---	---
17	54612123	54612944	821	---	TP53RK	TP53RK	---	TP53RK	---	ENSSSCG00000007452	ENSSSCG00000007452	---	ENSSSCG00000007452
14	47988644	47989781	1137	---	---	MN1	---	---	---	---	ENSSSCG00000009966	---	---
4	108562571	108563424	853	BOLA1	BOLA1	BOLA1	BOLA1	BOLA1	ENSSSCG00000006667	ENSSSCG00000006667	ENSSSCG00000006667	ENSSSCG00000006667	ENSSSCG00000006667
GL896374.1	13587	14808	1221	---	---	---	---	TNFRSF1B	---	---	---	---	ENSSSCG00000022208
12	5438959	5440129	1170	---	ENSSSCG00000017197	ENSSSCG00000017197	---	---	---	ENSSSCG00000017197	ENSSSCG00000017197	---	---
7	128678174	128678871	697	---	---	WARS	---	---	---	---	ENSSSCG00000002516	---	---
2	146124907	146125437	530	---	---	ENSSSCG00000028081	---	---	---	---	ENSSSCG00000028081	---	---
X	38727534	38730038	2504	MID1IP1	MID1IP1	MID1IP1	MID1IP1	MID1IP1	ENSSSCG00000025447	ENSSSCG00000025447	ENSSSCG00000025447	ENSSSCG00000025447	ENSSSCG00000025447
6	83594356	83594884	528	---	---	ENSSSCG00000025344	---	---	---	---	ENSSSCG00000025344	---	---
7	33603135	33608741	5606	---	---	DST	---	---	---	---	ENSSSCG00000001499	---	---
9	113112003	113112953	950	---	FGL2	FGL2	---	---	---	ENSSSCG00000015413	ENSSSCG00000015413	---	---
3	19671863	19672511	648	---	GTF3C1	GTF3C1	---	GTF3C1	---	ENSSSCG00000007815	ENSSSCG00000007815	---	ENSSSCG00000007815
7	2193527	2194191	664	---	---	SLC22A23	---	---	---	---	ENSSSCG00000001004	---	---
2	77061109	77062096	987	---	---	DOT1L	---	---	---	---	ENSSSCG00000013457	---	---
GL896432.1	35561	36715	1154	---	---	PDP2	---	---	---	---	ENSSSCG00000023114	---	---
5	110691644	110692487	843	---	---	SELO	---	---	---	---	ENSSSCG00000000973	---	---
6	47402853	47403698	845	---	SYMPK	SYMPK	---	---	---	ENSSSCG00000003093	ENSSSCG00000003093	---	---
15	152129537	152130083	546	---	---	KLHL30	---	---	---	---	ENSSSCG00000026600	---	---
7	80377532	80378273	741	---	---	ENSSSCG00000001999	---	---	---	---	ENSSSCG00000001999	---	---
13	34997926	34999724	1798	CCDC71	CCDC71	CCDC71	---	CCDC71	ENSSSCG00000011378	ENSSSCG00000011378	ENSSSCG00000011378	---	ENSSSCG00000011378
15	133073894	133075672	1778	---	---	TNS1	---	---	---	---	ENSSSCG00000027669	---	---
14	110233898	110234999	1101	---	---	IFIT1	---	---	---	---	ENSSSCG00000010453	---	---
6	79406584	79406892	308	---	TRNAU1AP	TRNAU1AP	---	TRNAU1AP	---	ENSSSCG00000030284	ENSSSCG00000030284	---	ENSSSCG00000030284
5	6576125	6576954	829	---	JOSD1	JOSD1	---	---	---	ENSSSCG00000000096	ENSSSCG00000000096	---	---
X	142239157	142239872	715	---	HCFC1	HCFC1	---	---	---	ENSSSCG00000012793	ENSSSCG00000012793	---	---
13	166938573	166939247	674	---	ZBTB11	ZBTB11	---	---	---	ENSSSCG00000011953	ENSSSCG00000011953	---	---
3	62299013	62299469	456	---	---	TGOLN2	---	---	---	---	ENSSSCG00000008236	---	---
2	6940744	6941163	419	---	VEGFB	VEGFB	---	VEGFB	---	ENSSSCG00000013037	ENSSSCG00000013037	---	ENSSSCG00000013037
10	53835506	53836022	516	RAB18	---	RAB18	---	---	ENSSSCG00000028655	---	ENSSSCG00000028655	---	---
6	44400888	44401275	387	---	---	C19orf47	---	---	---	---	ENSSSCG00000027016	---	---
JH118669.1	205055	205891	836	---	---	ENSSSCG00000024978	---	---	---	---	ENSSSCG00000024978	---	---
8	3246321	3249770	3449	---	---	KIAA0232	---	---	---	---	ENSSSCG00000008713	---	---
6	58859573	58859849	276	FAM213B	---	FAM213B	---	---	ENSSSCG00000026554	---	ENSSSCG00000026554	---	---
8	302055	302949	894	---	---	TACC3	---	---	---	---	ENSSSCG00000008677	---	---
6	12297634	12297930	296	---	---	LDHD	---	---	---	---	ENSSSCG00000002712	---	---
3	138752880	138754627	1747	SOX11	SOX11	SOX11	---	---	ENSSSCG00000008649	ENSSSCG00000008649	ENSSSCG00000008649	---	---
6	74612141	74612975	834	---	C1QA	C1QA	---	C1QA	---	ENSSSCG00000003524	ENSSSCG00000003524	---	ENSSSCG00000003524
12	8025877	8027556	1679	---	COG1	COG1	---	---	---	ENSSSCG00000017248	ENSSSCG00000017248	---	---
2	78158957	78159468	511	---	---	MBD3	---	---	---	---	ENSSSCG00000013435	---	---
13	34968147	34968752	605	---	---	USP19	---	---	---	---	ENSSSCG00000011375	---	---
4	107149976	107150607	631	---	PI4KB	---	---	---	---	ENSSSCG00000006626	---	---	---
14	46451401	46451933	532	---	---	MYO18B	---	---	---	---	ENSSSCG00000009957	---	---
9	118456777	118457599	822	---	---	LAMB1	---	---	---	---	ENSSSCG00000015444	---	---
6	83190727	83191395	668	---	---	---	---	FNDC5	---	---	---	---	ENSSSCG00000025834
14	138801268	138802244	976	---	PDZD8	---	---	---	---	ENSSSCG00000010669	---	---	---
3	42082285	42083443	1158	C16orf91	C16orf91	C16orf91	---	C16orf91	ENSSSCG00000024405	ENSSSCG00000024405	ENSSSCG00000024405	---	ENSSSCG00000024405
11	1549276	1550055	779	---	---	ENSSSCG00000021976	---	---	---	---	ENSSSCG00000021976	---	---
13	32700239	32701054	815	---	---	TMEM7	---	---	---	---	ENSSSCG00000028839	---	---
2	43801785	43802085	300	TSG101	---	TSG101	TSG101	---	ENSSSCG00000021729	---	ENSSSCG00000021729	ENSSSCG00000021729	---
9	3808970	3809602	632	ILK	---	ILK	ILK	---	ENSSSCG00000023272	---	ENSSSCG00000023272	ENSSSCG00000023272	---
1	120238257	120240475	2218	TPM1	---	TPM1	TPM1	---	ENSSSCG00000004570	---	ENSSSCG00000004570	ENSSSCG00000004570	---
15	134280316	134281027	711	---	ZFAND2B	ZFAND2B	---	ZFAND2B	---	ENSSSCG00000016208	ENSSSCG00000016208	---	ENSSSCG00000016208
6	1759549	1760036	487	---	---	KLHDC4	---	---	---	---	ENSSSCG00000002652	---	---
15	147312381	147313381	1000	---	GIGYF2	GIGYF2	---	GIGYF2	---	ENSSSCG00000022612	ENSSSCG00000022612	---	ENSSSCG00000022612
2	5189051	5190115	1064	---	---	KLC2	---	---	---	---	ENSSSCG00000012955	---	---
16	55538806	55539407	601	---	ATP6V0E1	ATP6V0E1	---	ATP6V0E1	---	ENSSSCG00000016990	ENSSSCG00000016990	---	ENSSSCG00000016990
12	55270514	55271432	918	FXR2	---	FXR2	FXR2	---	ENSSSCG00000017953	---	ENSSSCG00000017953	ENSSSCG00000017953	---
12	15440722	15441524	802	---	TANC2	---	---	---	---	ENSSSCG00000017298	---	---	---
2	77989266	77989894	628	---	---	MUM1	---	---	---	---	ENSSSCG00000013426	---	---
14	66243825	66244297	472	---	CSGALNACT2	CSGALNACT2	---	---	---	ENSSSCG00000010200	ENSSSCG00000010200	---	---
10	16233829	16234974	1145	---	---	ENAH	---	---	---	---	ENSSSCG00000010850	---	---
4	98104240	98104917	677	---	---	---	ENSSSCG00000006388	---	---	---	---	ENSSSCG00000006388	---
8	116954732	116955581	849	CAMK2D	---	CAMK2D	CAMK2D	---	ENSSSCG00000009123	---	ENSSSCG00000009123	ENSSSCG00000009123	---
1	313771804	313773201	1397	---	TRAF2	TRAF2	---	TRAF2	---	ENSSSCG00000005838	ENSSSCG00000005838	---	ENSSSCG00000005838
7	2049514	2053257	3743	---	SLC22A23	SLC22A23	---	---	---	ENSSSCG00000001004	ENSSSCG00000001004	---	---
9	125493327	125494380	1053	---	---	PRRC2C	---	---	---	---	ENSSSCG00000015480	---	---
6	149304721	149306122	1401	---	FAF1	FAF1	---	FAF1	---	ENSSSCG00000003877	ENSSSCG00000003877	---	ENSSSCG00000003877
4	106471107	106471791	684	MRPL9	---	MRPL9	MRPL9	---	ENSSSCG00000028343	---	ENSSSCG00000028343	ENSSSCG00000028343	---
7	102997144	102997804	660	---	ZNF410	ZNF410	---	---	---	ENSSSCG00000002352	ENSSSCG00000002352	---	---
17	65776380	65777778	1398	---	RAB22A	RAB22A	---	---	---	ENSSSCG00000007513	ENSSSCG00000007513	---	---
GL896061.1	3270	3873	603	---	---	ENSSSCG00000027580	---	---	---	---	ENSSSCG00000027580	---	---
16	78305596	78305995	399	---	---	TNIP1	---	---	---	---	ENSSSCG00000017091	---	---
13	53322814	53323821	1007	---	---	ENSSSCG00000011500	---	---	---	---	ENSSSCG00000011500	---	---
13	31097007	31097436	429	CLEC3B	---	CLEC3B	CLEC3B	---	ENSSSCG00000011299	---	ENSSSCG00000011299	ENSSSCG00000011299	---
2	148263917	148264601	684	APBB3	---	APBB3	---	---	ENSSSCG00000014366	---	ENSSSCG00000014366	---	---
2	8483577	8484130	553	MTA2	---	MTA2	---	---	ENSSSCG00000013062	---	ENSSSCG00000013062	---	---
GL896465.1	5944	7908	1964	BAG5	---	BAG5	---	---	ENSSSCG00000024576	---	ENSSSCG00000024576	---	---
3	140440025	140441019	994	---	---	ENSSSCG00000025305	---	---	---	---	ENSSSCG00000025305	---	---
10	47432411	47432840	429	---	EPC1	EPC1	---	---	---	ENSSSCG00000011028	ENSSSCG00000011028	---	---
14	132124253	132125090	837	---	---	RBM20	---	---	---	---	ENSSSCG00000010626	---	---
6	53420804	53421039	235	LENG8	---	LENG8	LENG8	---	ENSSSCG00000030857	---	ENSSSCG00000030857	ENSSSCG00000030857	---
X	11302019	11303063	1044	RAB9A	RAB9A	RAB9A	RAB9A	RAB9A	ENSSSCG00000012123	ENSSSCG00000012123	ENSSSCG00000012123	ENSSSCG00000012123	ENSSSCG00000012123
13	16533610	16534957	1347	---	---	---	AZI2	---	---	---	---	ENSSSCG00000028258	---
2	10488275	10488891	616	---	CCDC86	CCDC86	---	---	---	ENSSSCG00000013105	ENSSSCG00000013105	---	---
8	85707852	85708190	338	---	---	ENSSSCG00000009028	---	---	---	---	ENSSSCG00000009028	---	---
12	54039343	54039957	614	OMC	---	OMC	RNF167;OMC	---	ENSSSCG00000017907	---	ENSSSCG00000017907	ENSSSCG00000017906;ENSSSCG00000017907	---
6	58094280	58095318	1038	---	CPSF3L	CPSF3L	---	---	---	ENSSSCG00000003339	ENSSSCG00000003339	---	---
14	47019487	47020563	1076	TPST2	---	TPST2	TPST2	---	ENSSSCG00000009963	---	ENSSSCG00000009963	ENSSSCG00000009963	---
2	4609268	4610322	1054	---	PC	PC	---	---	---	ENSSSCG00000012926	ENSSSCG00000012926	---	---
6	122000789	122001413	624	---	---	ADGRL2	---	---	---	---	ENSSSCG00000003761	---	---
9	9067595	9068357	762	COA4	COA4	COA4	---	---	ENSSSCG00000014830	ENSSSCG00000014830	ENSSSCG00000014830	---	---
GL895967.2	34531	37628	3097	PERM1	---	PERM1	---	---	ENSSSCG00000025596	---	ENSSSCG00000025596	---	---
3	8145193	8145514	321	SRRT	---	SRRT	---	---	ENSSSCG00000024789	---	ENSSSCG00000024789	---	---
2	6868261	6871483	3222	TRMT112	TRMT112;ESRRA	TRMT112;ESRRA	TRMT112	ESRRA;TRMT112	ENSSSCG00000013029	ENSSSCG00000013029;ENSSSCG00000013028	ENSSSCG00000013029;ENSSSCG00000013028	ENSSSCG00000013029	ENSSSCG00000013028;ENSSSCG00000013029
12	47947294	47947758	464	---	CORO6	CORO6	---	---	---	ENSSSCG00000017792	ENSSSCG00000017792	---	---
6	58234397	58235583	1186	---	ENSSSCG00000003352	ENSSSCG00000003352	---	---	---	ENSSSCG00000003352	ENSSSCG00000003352	---	---
18	60941669	60943124	1455	---	ZNF777	ZNF777	---	---	---	ENSSSCG00000016775	ENSSSCG00000016775	---	---
18	6413078	6414347	1269	---	ASB10	ASB10	---	---	---	ENSSSCG00000029241	ENSSSCG00000029241	---	---
11	82962603	82962963	360	---	---	---	ABHD13	---	---	---	---	ENSSSCG00000009541	---
1	132202796	132203435	639	ARPP19	---	ARPP19	ARPP19	---	ENSSSCG00000004618	---	ENSSSCG00000004618	ENSSSCG00000004618	---
4	107448447	107449122	675	---	PRUNE	PRUNE	---	---	---	ENSSSCG00000006641	ENSSSCG00000006641	---	---
6	157460422	157461442	1020	---	NFYC	NFYC	---	NFYC	---	ENSSSCG00000003976	ENSSSCG00000003976	---	ENSSSCG00000003976
2	5197561	5198228	667	---	---	KLC2	KLC2	---	---	---	ENSSSCG00000012955	ENSSSCG00000012955	---
GL896501.1	12255	13240	985	---	ENSSSCG00000028547	ENSSSCG00000028547	---	---	---	ENSSSCG00000028547	ENSSSCG00000028547	---	---
X	122476364	122476768	404	AIFM1	---	AIFM1	AIFM1	---	ENSSSCG00000012657	---	ENSSSCG00000012657	ENSSSCG00000012657	---
X	54058069	54059137	1068	MAGEH1	MAGEH1	MAGEH1	MAGEH1	---	ENSSSCG00000012350	ENSSSCG00000012350	ENSSSCG00000012350	ENSSSCG00000012350	---
GL894348.2	9310	9610	300	---	---	ENSSSCG00000029027	---	ENSSSCG00000029027	---	---	ENSSSCG00000029027	---	ENSSSCG00000029027
3	117166205	117166977	772	---	ENSSSCG00000008536	ENSSSCG00000008536	---	---	---	ENSSSCG00000008536	ENSSSCG00000008536	---	---
13	104606527	104607635	1108	TIPARP	---	TIPARP	TIPARP	---	ENSSSCG00000027646	---	ENSSSCG00000027646	ENSSSCG00000027646	---
GL895853.2	75417	76064	647	---	---	ENSSSCG00000010599	---	---	---	---	ENSSSCG00000010599	---	---
7	97362339	97362900	561	---	MPP5	MPP5	---	---	---	ENSSSCG00000002287	ENSSSCG00000002287	---	---
12	63078401	63079144	743	---	NT5M	NT5M	---	NT5M	---	ENSSSCG00000018052	ENSSSCG00000018052	---	ENSSSCG00000018052
6	145932887	145933334	447	TMEM59	---	TMEM59	TMEM59	---	ENSSSCG00000022494	---	ENSSSCG00000022494	ENSSSCG00000022494	---
3	53949549	53950627	1078	---	MFSD9	MFSD9	---	---	---	ENSSSCG00000008151	ENSSSCG00000008151	---	---
15	134253742	134255445	1703	---	FAM134A	FAM134A	---	FAM134A	---	ENSSSCG00000016207	ENSSSCG00000016207	---	ENSSSCG00000016207
12	6150666	6151689	1023	---	---	SLC16A5	---	---	---	---	ENSSSCG00000017215	---	---
1	248848201	248848888	687	---	---	TJP2	---	---	---	---	ENSSSCG00000005247	---	---
15	134518384	134518973	589	---	---	OBSL1	---	---	---	---	ENSSSCG00000028052	---	---
3	24475326	24476244	918	---	ENSSSCG00000026686	ENSSSCG00000026686	---	---	---	ENSSSCG00000026686	ENSSSCG00000026686	---	---
GL896279.1	2908	3474	566	---	DUS1L	DUS1L	---	---	---	ENSSSCG00000030022	ENSSSCG00000030022	---	---
6	58857565	58858000	435	---	---	FAM213B	---	---	---	---	ENSSSCG00000026554	---	---
17	29460226	29460807	581	---	RRBP1	RRBP1	---	RRBP1	---	ENSSSCG00000024692	ENSSSCG00000024692	---	ENSSSCG00000024692
2	77153231	77154136	905	ABHD17A	---	ABHD17A	ABHD17A	---	ENSSSCG00000013442	---	ENSSSCG00000013442	ENSSSCG00000013442	---
10	2543564	2544389	825	---	RGS2	RGS2	---	RGS2	---	ENSSSCG00000010806	ENSSSCG00000010806	---	ENSSSCG00000010806
6	66693557	66694106	549	---	---	DHRS3	---	---	---	---	ENSSSCG00000003439	---	---
13	36909376	36910364	988	---	---	VPRBP	---	---	---	---	ENSSSCG00000011417	---	---
GL896260.1	20185	21164	979	---	---	TMEM203	---	---	---	---	ENSSSCG00000021547	---	---
7	116889153	116890908	1755	---	---	PTPN21	---	---	---	---	ENSSSCG00000002425	---	---
10	28235286	28235985	699	---	PHLDA3	PHLDA3	PHLDA3	PHLDA3	---	ENSSSCG00000029359	ENSSSCG00000029359	ENSSSCG00000029359	ENSSSCG00000029359
2	6876573	6877213	640	ESRRA	---	ESRRA	ESRRA	---	ENSSSCG00000013028	---	ENSSSCG00000013028	ENSSSCG00000013028	---
3	49134462	49135526	1064	STARD7	---	STARD7	---	---	ENSSSCG00000008132	---	ENSSSCG00000008132	---	---
1	296330264	296330565	301	---	---	ENSSSCG00000026182	ENSSSCG00000026182	---	---	---	ENSSSCG00000026182	ENSSSCG00000026182	---
1	307039022	307040445	1423	---	CACFD1	CACFD1	---	---	---	ENSSSCG00000021113	ENSSSCG00000021113	---	---
1	302142566	302143183	617	CDK9	---	CDK9	CDK9	---	ENSSSCG00000005621	---	ENSSSCG00000005621	ENSSSCG00000005621	---
8	1290737	1291691	954	---	ADD1	ADD1	---	---	---	ENSSSCG00000023124	ENSSSCG00000023124	---	---
14	54669942	54670603	661	MRPL40	---	MRPL40	MRPL40	---	ENSSSCG00000022749	---	ENSSSCG00000022749	ENSSSCG00000022749	---
6	58174087	58174667	580	---	---	SSU72	---	---	---	---	ENSSSCG00000003348	---	---
14	132131983	132132707	724	---	---	RBM20	---	---	---	---	ENSSSCG00000010626	---	---
3	26258012	26258511	499	ACSM5	---	ACSM5	ACSM5	---	ENSSSCG00000026453	---	ENSSSCG00000026453	ENSSSCG00000026453	---
14	54672203	54672810	607	---	MRPL40	MRPL40	---	MRPL40	---	ENSSSCG00000022749	ENSSSCG00000022749	---	ENSSSCG00000022749
11	16014596	16015707	1111	---	---	THSD1	---	---	---	---	ENSSSCG00000009377	---	---
JH118582.1	133888	135700	1812	---	ADRB2	ADRB2	---	---	---	ENSSSCG00000021165	ENSSSCG00000021165	---	---
1	305269569	305272916	3347	---	FAM78A	FAM78A	---	FAM78A	---	ENSSSCG00000028172	ENSSSCG00000028172	---	ENSSSCG00000028172
1	205253111	205254023	912	---	ATG14	ATG14	---	---	---	ENSSSCG00000005058	ENSSSCG00000005058	---	---
3	41817930	41818805	875	TMEM204	---	TMEM204	TMEM204	---	ENSSSCG00000008021	---	ENSSSCG00000008021	ENSSSCG00000008021	---
11	49869624	49870196	572	KLF5	---	KLF5	---	---	ENSSSCG00000009462	---	ENSSSCG00000009462	---	---
X	142227091	142227705	614	NAA10;ENSSSCG00000030715	---	NAA10;ENSSSCG00000030715	ENSSSCG00000030715;NAA10	---	ENSSSCG00000012791;ENSSSCG00000030715	---	ENSSSCG00000012791;ENSSSCG00000030715	ENSSSCG00000030715;ENSSSCG00000012791	---
2	142694559	142695397	838	---	TXNDC15	TXNDC15	---	---	---	ENSSSCG00000026106	ENSSSCG00000026106	---	---
GL894441.2	61190	61760	570	---	---	ENSSSCG00000002538	---	---	---	---	ENSSSCG00000002538	---	---
13	95427200	95427833	633	---	ZIC1	ZIC1	---	ZIC1	---	ENSSSCG00000011692	ENSSSCG00000011692	---	ENSSSCG00000011692
3	4516312	4516747	435	---	---	WIPI2	---	---	---	---	ENSSSCG00000007580	---	---
4	141341818	141342409	591	---	LMO4	LMO4	---	LMO4	---	ENSSSCG00000006928	ENSSSCG00000006928	---	ENSSSCG00000006928
2	108921108	108921521	413	---	---	ENSSSCG00000014176	---	---	---	---	ENSSSCG00000014176	---	---
2	13404284	13404915	631	---	---	TNKS1BP1	---	---	---	---	ENSSSCG00000028527	---	---
7	44087572	44088354	782	---	YIPF3	YIPF3	---	YIPF3	---	ENSSSCG00000001686	ENSSSCG00000001686	---	ENSSSCG00000001686
1	299461720	299462687	967	---	WDR38;RPL35	WDR38;RPL35	---	RPL35;WDR38	---	ENSSSCG00000005594;ENSSSCG00000005595	ENSSSCG00000005594;ENSSSCG00000005595	---	ENSSSCG00000005595;ENSSSCG00000005594
6	89147996	89149030	1034	---	RLF	---	---	---	---	ENSSSCG00000003670	---	---	---
17	37196850	37197875	1025	PCED1A	---	PCED1A	PCED1A	---	ENSSSCG00000007168	---	ENSSSCG00000007168	ENSSSCG00000007168	---
13	60423315	60425310	1995	---	PDZRN3	PDZRN3	---	---	---	ENSSSCG00000011521	ENSSSCG00000011521	---	---
3	5169666	5171494	1828	---	AIMP2	EIF2AK1;AIMP2	---	EIF2AK1	---	ENSSSCG00000024245	ENSSSCG00000007592;ENSSSCG00000024245	---	ENSSSCG00000007592
7	63070059	63070898	839	---	C15orf39	C15orf39	---	---	---	ENSSSCG00000001885	ENSSSCG00000001885	---	---
2	16539834	16540279	445	---	LXRA	LXRA	---	LXRA	---	ENSSSCG00000013241	ENSSSCG00000013241	---	ENSSSCG00000013241
12	19889921	19890753	832	---	DHX8	DHX8	---	---	---	ENSSSCG00000017378	ENSSSCG00000017378	---	---
3	120166944	120167738	794	---	---	ASXL2	---	---	---	---	ENSSSCG00000008575	---	---
14	86784143	86784691	548	---	DLG5	DLG5	---	---	---	ENSSSCG00000026268	ENSSSCG00000026268	---	---
12	47457966	47458581	615	NUFIP2	---	NUFIP2	NUFIP2	---	ENSSSCG00000017785	---	ENSSSCG00000017785	ENSSSCG00000017785	---
2	149473230	149473755	525	DIAPH1	---	DIAPH1	DIAPH1	---	ENSSSCG00000014387	---	ENSSSCG00000014387	ENSSSCG00000014387	---
8	943202	945374	2172	---	RNF4	RNF4	---	RNF4	---	ENSSSCG00000008690	ENSSSCG00000008690	---	ENSSSCG00000008690
6	62378507	62381024	2517	---	DNAJC11;THAP3	DNAJC11;THAP3	---	THAP3	---	ENSSSCG00000003384;ENSSSCG00000003378	ENSSSCG00000003384;ENSSSCG00000003378	---	ENSSSCG00000003378
6	773939	774433	494	---	ENSSSCG00000024790	ENSSSCG00000024790	---	ENSSSCG00000024790	---	ENSSSCG00000024790	ENSSSCG00000024790	---	ENSSSCG00000024790
2	149506885	149507869	984	---	ARAP3	ARAP3	---	---	---	ENSSSCG00000014391	ENSSSCG00000014391	---	---
10	28924032	28924338	306	---	---	PPP1R12B	---	---	---	---	ENSSSCG00000010925	---	---
12	55286155	55287392	1237	---	---	FXR2	---	---	---	---	ENSSSCG00000017953	---	---
18	53541010	53541754	744	---	MRPS24	MRPS24	---	MRPS24	---	ENSSSCG00000016724	ENSSSCG00000016724	---	ENSSSCG00000016724
13	115376889	115377353	464	---	GOLIM4	GOLIM4	---	---	---	ENSSSCG00000011741	ENSSSCG00000011741	---	---
3	9882458	9883143	685	YWHAG	---	YWHAG	YWHAG	---	ENSSSCG00000007692	---	ENSSSCG00000007692	ENSSSCG00000007692	---
3	7905652	7906219	567	LRCH4	---	LRCH4	LRCH4	---	ENSSSCG00000007667	---	ENSSSCG00000007667	ENSSSCG00000007667	---
1	89853404	89854925	1521	---	MARCKS	MARCKS	---	---	---	ENSSSCG00000023610	ENSSSCG00000023610	---	---
1	163944213	163945306	1093	---	---	ZNF516	---	---	---	---	ENSSSCG00000004859	---	---
6	44647444	44648095	651	---	C19orf54	---	---	C19orf54	---	ENSSSCG00000002999	---	---	ENSSSCG00000002999
13	34777719	34778400	681	---	SLC25A20	SLC25A20	---	SLC25A20	---	ENSSSCG00000011366	ENSSSCG00000011366	---	ENSSSCG00000011366
14	44332774	44333390	616	---	USP30	USP30	---	---	---	ENSSSCG00000009940	ENSSSCG00000009940	---	---
4	107775948	107776280	332	---	---	ENSA	ENSA	---	---	---	ENSSSCG00000006653	ENSSSCG00000006653	---
3	73090264	73091271	1007	---	---	SPR	---	---	---	---	ENSSSCG00000008309	---	---
16	25744496	25745208	712	---	---	DAB2	---	---	---	---	ENSSSCG00000016857	---	---
5	41332660	41333480	820	ATXN7L3B	ATXN7L3B	ATXN7L3B	ATXN7L3B	ATXN7L3B	ENSSSCG00000023711	ENSSSCG00000023711	ENSSSCG00000023711	ENSSSCG00000023711	ENSSSCG00000023711
9	49296610	49297431	821	---	---	---	---	SIK3	---	---	---	---	ENSSSCG00000015071
5	66576141	66577136	995	---	ZNF384	ZNF384	---	---	---	ENSSSCG00000000702	ENSSSCG00000000702	---	---
3	133662593	133663376	783	---	ENSSSCG00000008624	ENSSSCG00000008624	---	---	---	ENSSSCG00000008624	ENSSSCG00000008624	---	---
2	6289998	6290587	589	---	ENSSSCG00000013013	ENSSSCG00000013013	---	ENSSSCG00000013013	---	ENSSSCG00000013013	ENSSSCG00000013013	---	ENSSSCG00000013013
5	23635833	23636500	667	---	---	BAZ2A	---	---	---	---	ENSSSCG00000000403	---	---
1	57276687	57277223	536	---	---	SMAP1	---	---	---	---	ENSSSCG00000004276	---	---
1	15947982	15948531	549	---	MYCT1	MYCT1	---	---	---	ENSSSCG00000004080	ENSSSCG00000004080	---	---
15	154684726	154686541	1815	---	---	STK25	---	---	---	---	ENSSSCG00000016372	---	---
12	27127985	27128656	671	---	---	ANKRD40	---	---	---	---	ENSSSCG00000017560	---	---
10	11933179	11933923	744	---	ENSSSCG00000027748	ENSSSCG00000027748	---	ENSSSCG00000027748	---	ENSSSCG00000027748	ENSSSCG00000027748	---	ENSSSCG00000027748
7	100538314	100539534	1220	---	TTC9	TTC9	---	---	---	ENSSSCG00000020701	ENSSSCG00000020701	---	---
GL896220.1	954	1761	807	---	---	SURF4	---	---	---	---	ENSSSCG00000026813	---	---
17	12966247	12967003	756	---	---	SLC20A2	---	---	---	---	ENSSSCG00000026968	---	---
14	51861372	51861833	461	YWHAH	---	YWHAH	YWHAH	---	ENSSSCG00000010035	---	ENSSSCG00000010035	ENSSSCG00000010035	---
3	18501965	18502648	683	---	CDIPT	---	---	CDIPT	---	ENSSSCG00000027629	---	---	ENSSSCG00000027629
9	120216360	120217128	768	---	PDIA4	PDIA4	---	---	---	ENSSSCG00000015453	ENSSSCG00000015453	---	---
13	44287404	44288122	718	---	FAM107A	---	---	FAM107A	---	ENSSSCG00000011478	---	---	ENSSSCG00000011478
X	44121100	44121412	312	FUNDC1	---	FUNDC1	FUNDC1	---	ENSSSCG00000012258	---	ENSSSCG00000012258	ENSSSCG00000012258	---
1	212634821	212635437	616	---	AEN	AEN	---	---	---	ENSSSCG00000005102	ENSSSCG00000005102	---	---
1	302758260	302759136	876	---	ENSSSCG00000005646	ENSSSCG00000005646	---	ENSSSCG00000005646	---	ENSSSCG00000005646	ENSSSCG00000005646	---	ENSSSCG00000005646
14	12890775	12891063	288	---	---	SCARA5	---	---	---	---	ENSSSCG00000009672	---	---
3	6692894	6694087	1193	---	ENSSSCG00000007622;BUD31	ENSSSCG00000007622;BUD31	---	BUD31	---	ENSSSCG00000007622;ENSSSCG00000007623	ENSSSCG00000007622;ENSSSCG00000007623	---	ENSSSCG00000007623
12	22802731	22803341	610	---	ENSSSCG00000017489	ENSSSCG00000017489	---	ENSSSCG00000017489	---	ENSSSCG00000017489	ENSSSCG00000017489	---	ENSSSCG00000017489
7	29748102	29748633	531	---	RING1	RING1	---	RING1	---	ENSSSCG00000001477	ENSSSCG00000001477	---	ENSSSCG00000001477
2	74936927	74938119	1192	---	SH3GL1	SH3GL1	---	SH3GL1	---	ENSSSCG00000013508	ENSSSCG00000013508	---	ENSSSCG00000013508
10	72992298	72992753	455	KLF6	---	KLF6	KLF6	---	ENSSSCG00000028828	---	ENSSSCG00000028828	ENSSSCG00000028828	---
2	17319378	17320591	1213	---	---	AMBRA1	---	---	---	---	ENSSSCG00000013262	---	---
12	5356830	5357811	981	---	SRP68	SRP68	---	SRP68	---	ENSSSCG00000017191	ENSSSCG00000017191	---	ENSSSCG00000017191
5	84133969	84134351	382	ENSSSCG00000000853	---	ENSSSCG00000000853	ENSSSCG00000000853	---	ENSSSCG00000000853	---	ENSSSCG00000000853	ENSSSCG00000000853	---
15	55690767	55692275	1508	---	ADGRA2	ADGRA2	---	---	---	ENSSSCG00000015825	ENSSSCG00000015825	---	---
3	42424402	42425703	1301	ECI1	---	ECI1	---	---	ENSSSCG00000024587	---	ENSSSCG00000024587	---	---
9	148469085	148469758	673	---	CD34	CD34	---	---	---	ENSSSCG00000015622	ENSSSCG00000015622	---	---
18	19624519	19624973	454	---	ENSSSCG00000027131	ENSSSCG00000027131	---	---	---	ENSSSCG00000027131	ENSSSCG00000027131	---	---
12	17123506	17127628	4122	---	MAPT	MAPT	---	MAPT	---	ENSSSCG00000017311	ENSSSCG00000017311	---	ENSSSCG00000017311
1	282563146	282563739	593	---	MUSK	---	---	---	---	ENSSSCG00000005456	---	---	---
1	308852301	308853766	1465	---	CAMSAP1	CAMSAP1	---	CAMSAP1	---	ENSSSCG00000005753	ENSSSCG00000005753	---	ENSSSCG00000005753
14	53502556	53503454	898	---	PPM1F	PPM1F	---	---	---	ENSSSCG00000010079	ENSSSCG00000010079	---	---
17	57464140	57464861	721	DRK1	---	DRK1	---	---	ENSSSCG00000007462	---	ENSSSCG00000007462	---	---
3	140441984	140443120	1136	---	ENSSSCG00000025305	ENSSSCG00000025305	---	---	---	ENSSSCG00000025305	ENSSSCG00000025305	---	---
16	81833030	81833550	520	UBE2QL1	---	UBE2QL1	---	---	ENSSSCG00000017105	---	ENSSSCG00000017105	---	---
14	43069407	43069930	523	MLEC	---	MLEC	MLEC	---	ENSSSCG00000009914	---	ENSSSCG00000009914	ENSSSCG00000009914	---
7	95232757	95233671	914	---	---	SPTB	---	---	---	---	ENSSSCG00000002277	---	---
9	70492852	70494020	1168	PRELP	---	PRELP	PRELP	---	ENSSSCG00000015271	---	ENSSSCG00000015271	ENSSSCG00000015271	---
13	104629981	104630453	472	---	---	TIPARP	---	---	---	---	ENSSSCG00000027646	---	---
2	55235036	55235699	663	---	SH3BP5L	SH3BP5L	---	---	---	ENSSSCG00000025900	ENSSSCG00000025900	---	---
6	25129710	25130531	821	---	E2F4	E2F4	---	---	---	ENSSSCG00000002787	ENSSSCG00000002787	---	---
9	30949165	30950472	1307	---	ENDOD1	ENDOD1	---	---	---	ENSSSCG00000014965	ENSSSCG00000014965	---	---
6	54731508	54732284	776	---	---	ZNF319	---	---	---	---	ENSSSCG00000023137	---	---
1	74468814	74469568	754	FBXL4	---	FBXL4	FBXL4	---	ENSSSCG00000004347	---	ENSSSCG00000004347	ENSSSCG00000004347	---
9	51612964	51614277	1313	USP2	---	USP2	---	---	ENSSSCG00000015120	---	ENSSSCG00000015120	---	---
5	6581392	6581635	243	---	---	TOMM22	TOMM22	---	---	---	ENSSSCG00000000097	ENSSSCG00000000097	---
5	54739530	54740034	504	CMAS	---	CMAS	CMAS	---	ENSSSCG00000000572	---	ENSSSCG00000000572	ENSSSCG00000000572	---
5	66187280	66187689	409	ENSSSCG00000026812	---	ENSSSCG00000026812	ENSSSCG00000026812	---	ENSSSCG00000026812	---	ENSSSCG00000026812	ENSSSCG00000026812	---
12	35222585	35223074	489	ENSSSCG00000017622	---	---	ENSSSCG00000017622	---	ENSSSCG00000017622	---	---	ENSSSCG00000017622	---
9	49627452	49628127	675	---	SIDT2	SIDT2	---	---	---	ENSSSCG00000015074	ENSSSCG00000015074	---	---
7	80451163	80452422	1259	ENSSSCG00000002008	---	ENSSSCG00000002008	ENSSSCG00000002008	---	ENSSSCG00000002008	---	ENSSSCG00000002008	ENSSSCG00000002008	---
17	53679795	53680362	567	SNX21	---	SNX21	SNX21	---	ENSSSCG00000007425	---	ENSSSCG00000007425	ENSSSCG00000007425	---
13	35610249	35610939	690	---	---	MON1A	---	---	---	---	ENSSSCG00000025791	---	---
5	4323080	4324288	1208	---	DESI1	DESI1	---	DESI1	---	ENSSSCG00000000060	ENSSSCG00000000060	---	ENSSSCG00000000060
GL896199.1	34396	35355	959	---	---	PPARGC1	---	---	---	---	ENSSSCG00000029275	---	---
17	66352312	66353256	944	GNAS	---	GNAS	GNAS	---	ENSSSCG00000007520	---	ENSSSCG00000007520	ENSSSCG00000007520	---
1	39594511	39595843	1332	---	RNF146	RNF146	---	---	---	ENSSSCG00000004217	ENSSSCG00000004217	---	---
7	70693403	70694057	654	---	EGLN3	EGLN3	---	---	---	ENSSSCG00000001963	ENSSSCG00000001963	---	---
2	8434540	8435287	747	---	ENSSSCG00000023323	ENSSSCG00000023323	---	---	---	ENSSSCG00000023323	ENSSSCG00000023323	---	---
10	24461302	24462108	806	---	---	---	---	TP53BP2	---	---	---	---	ENSSSCG00000010894
2	77893838	77894744	906	---	C19orf25	C19orf25	---	---	---	ENSSSCG00000022265	ENSSSCG00000022265	---	---
12	16978576	16979547	971	---	---	KANSL1	---	---	---	---	ENSSSCG00000017310	---	---
3	17495894	17496743	849	---	BCKDK	BCKDK	---	BCKDK	---	ENSSSCG00000007763	ENSSSCG00000007763	---	ENSSSCG00000007763
6	12235287	12236086	799	---	---	BCAR1	---	---	---	---	ENSSSCG00000028878	---	---
11	86436677	86437467	790	---	---	DCUN1D2	DCUN1D2	---	---	---	ENSSSCG00000026536	ENSSSCG00000026536	---
8	76178168	76179153	985	FAM47E-STBD1	---	FAM47E-STBD1	FAM47E-STBD1	---	ENSSSCG00000008982	---	ENSSSCG00000008982	ENSSSCG00000008982	---
9	7435432	7436705	1273	---	LAMTOR1	LAMTOR1	---	LAMTOR1	---	ENSSSCG00000014804	ENSSSCG00000014804	---	ENSSSCG00000014804
14	31335444	31336048	604	---	---	C12orf65	---	C12orf65	---	---	ENSSSCG00000009774	---	ENSSSCG00000009774
2	59809338	59810040	702	---	GLT25D1	GLT25D1	---	GLT25D1	---	ENSSSCG00000013883	ENSSSCG00000013883	---	ENSSSCG00000013883
13	52652658	52653725	1067	---	LRIG1	LRIG1	---	---	---	ENSSSCG00000011499	ENSSSCG00000011499	---	---
X	143611974	143613035	1061	---	FAM50A	FAM50A	---	FAM50A	---	ENSSSCG00000025303	ENSSSCG00000025303	---	ENSSSCG00000025303
5	69417970	69418859	889	---	TEAD4	TEAD4	---	---	---	ENSSSCG00000000736	ENSSSCG00000000736	---	---
6	53199833	53200380	547	---	---	TFPT	---	---	---	---	ENSSSCG00000003262	---	---
12	59406997	59409329	2332	---	MAP2K4	MAP2K4	---	MAP2K4	---	ENSSSCG00000018016	ENSSSCG00000018016	---	ENSSSCG00000018016
7	91851905	91852715	810	---	---	RGMA	---	---	---	---	ENSSSCG00000002267	---	---
2	153930658	153931209	551	---	ENSSSCG00000014410	ENSSSCG00000014410	---	---	---	ENSSSCG00000014410	ENSSSCG00000014410	---	---
14	97968899	97969476	577	---	---	ERCC6	---	---	---	---	ENSSSCG00000010391	---	---
15	59519739	59520514	775	---	RNF122	RNF122	---	RNF122	---	ENSSSCG00000015834	ENSSSCG00000015834	---	ENSSSCG00000015834
JH118714.1	8319	9955	1636	GPRC5C	---	GPRC5C	---	---	ENSSSCG00000022590	---	ENSSSCG00000022590	---	---
16	40641156	40642377	1221	---	PDE4D	PDE4D	---	---	---	ENSSSCG00000016929	ENSSSCG00000016929	---	---
6	56621145	56623390	2245	---	PEG3	PEG3	---	---	---	ENSSSCG00000003326	ENSSSCG00000003326	---	---
3	39475394	39478243	2849	---	---	ADCY9	---	---	---	---	ENSSSCG00000007950	---	---
12	62334236	62334777	541	---	---	CENPV	---	---	---	---	ENSSSCG00000018034	---	---
3	17080668	17084144	3476	---	PHKG1;SUMF2	PHKG1;SUMF2	---	SUMF2;PHKG1	---	ENSSSCG00000007744;ENSSSCG00000007745	ENSSSCG00000007744;ENSSSCG00000007745	---	ENSSSCG00000007745;ENSSSCG00000007744
10	35363100	35363924	824	---	---	UBQLN1	---	---	---	---	ENSSSCG00000021005	---	---
6	50701966	50704569	2603	NUP62	NUP62	NUP62	---	---	ENSSSCG00000003200	ENSSSCG00000003200	ENSSSCG00000003200	---	---
15	7947102	7948306	1204	---	ZEB2	ZEB2	---	---	---	ENSSSCG00000021343	ENSSSCG00000021343	---	---
14	118326777	118327133	356	PGAM1	---	PGAM1	---	---	ENSSSCG00000010517	---	ENSSSCG00000010517	---	---
3	18059448	18061242	1794	---	---	ZNF629	---	---	---	---	ENSSSCG00000007780	---	---
18	20859886	20866783	6897	---	---	FLNC	---	---	---	---	ENSSSCG00000016578	---	---
1	304679797	304680374	577	---	EXOSC2	EXOSC2	---	---	---	ENSSSCG00000005704	ENSSSCG00000005704	---	---
12	51614394	51615206	812	---	TAX1BP3	TAX1BP3	---	TAX1BP3	---	ENSSSCG00000017866	ENSSSCG00000017866	---	ENSSSCG00000017866
2	142510395	142510957	562	---	---	SEC24A	---	---	---	---	ENSSSCG00000014304	---	---
12	52591342	52591979	637	---	---	SMTNL2	---	---	---	---	ENSSSCG00000017885	---	---
X	142101615	142102716	1101	IDH3G;SSR4	---	IDH3G;SSR4	SSR4;IDH3G	---	ENSSSCG00000012783;ENSSSCG00000012784	---	ENSSSCG00000012783;ENSSSCG00000012784	ENSSSCG00000012784;ENSSSCG00000012783	---
14	123084194	123085244	1050	---	PITX3	PITX3	---	---	---	ENSSSCG00000010578	ENSSSCG00000010578	---	---
7	26834649	26835233	584	---	---	---	FB19	---	---	---	---	ENSSSCG00000001347	---
JH118520.1	53484	54139	655	---	---	ENSSSCG00000028876	---	ENSSSCG00000028876	---	---	ENSSSCG00000028876	---	ENSSSCG00000028876
5	9009587	9010605	1018	---	TXN2	TXN2	---	TXN2	---	ENSSSCG00000000144	ENSSSCG00000000144	---	ENSSSCG00000000144
12	15337331	15337851	520	DCAF7	---	DCAF7	DCAF7	---	ENSSSCG00000017294	---	ENSSSCG00000017294	ENSSSCG00000017294	---
12	47219411	47220705	1294	---	---	ENSSSCG00000017783	---	---	---	---	ENSSSCG00000017783	---	---
13	31639702	31640645	943	---	ENSSSCG00000011312	ENSSSCG00000011312	---	ENSSSCG00000011312	---	ENSSSCG00000011312	ENSSSCG00000011312	---	ENSSSCG00000011312
14	46510971	46512810	1839	---	MYO18B	MYO18B	---	---	---	ENSSSCG00000009957	ENSSSCG00000009957	---	---
13	37273155	37273654	499	PARP3	---	PARP3	PARP3	---	ENSSSCG00000023033	---	ENSSSCG00000023033	ENSSSCG00000023033	---
9	49288641	49289501	860	---	APOA1	APOA1	---	APOA1	---	ENSSSCG00000015070	ENSSSCG00000015070	---	ENSSSCG00000015070
2	58720592	58721303	711	---	HOMER3	HOMER3	---	HOMER3	---	ENSSSCG00000013919	ENSSSCG00000013919	---	ENSSSCG00000013919
6	25704601	25704966	365	ENSSSCG00000021803	---	ENSSSCG00000021803	---	---	ENSSSCG00000021803	---	ENSSSCG00000021803	---	---
7	28033590	28034014	424	---	---	---	AGPAT1	---	---	---	---	ENSSSCG00000001435	---
1	145573882	145575322	1440	---	---	VPS18	---	---	---	---	ENSSSCG00000004757	---	---
3	74997480	74998338	858	---	ENSSSCG00000008317	ENSSSCG00000008317	---	---	---	ENSSSCG00000008317	ENSSSCG00000008317	---	---
3	71836620	71837281	661	---	ENSSSCG00000008287	ENSSSCG00000008287	---	---	---	ENSSSCG00000008287	ENSSSCG00000008287	---	---
12	54014509	54015015	506	---	---	CAMTA2	---	---	---	---	ENSSSCG00000017902	---	---
4	116704414	116705913	1499	---	OLFML3	OLFML3	---	OLFML3	---	ENSSSCG00000006759	ENSSSCG00000006759	---	ENSSSCG00000006759
12	50415130	50415787	657	---	---	---	PAFAH1B1	---	---	---	---	ENSSSCG00000017836	---
4	89969434	89969916	482	DPT	---	DPT	---	---	ENSSSCG00000006297	---	ENSSSCG00000006297	---	---
2	58921213	58921955	742	---	KLHL26	---	---	---	---	ENSSSCG00000013913	---	---	---
13	6020817	6021552	735	---	SATB1	SATB1	---	---	---	ENSSSCG00000011201	ENSSSCG00000011201	---	---
7	100759910	100761736	1826	---	---	PCNX	---	---	---	---	ENSSSCG00000002330	---	---
1	48670432	48671301	869	---	---	CEP85L	---	---	---	---	ENSSSCG00000004249	---	---
6	57996320	57997960	1640	---	B3GALT6	B3GALT6	---	---	---	ENSSSCG00000022151	ENSSSCG00000022151	---	---
3	80525056	80525317	261	ACTR2	---	ACTR2	ACTR2	---	ENSSSCG00000008358	---	ENSSSCG00000008358	ENSSSCG00000008358	---
8	78202176	78203019	843	---	FRAS1	FRAS1	---	---	---	ENSSSCG00000008991	ENSSSCG00000008991	---	---
17	9453731	9454549	818	---	FAT1	FAT1	---	---	---	ENSSSCG00000007000	ENSSSCG00000007000	---	---
2	3814839	3817534	2695	---	CARNS1	CARNS1	---	CARNS1	---	ENSSSCG00000012911	ENSSSCG00000012911	---	ENSSSCG00000012911
17	40977973	40978678	705	---	---	ASXL1	---	---	---	---	ENSSSCG00000007248	---	---
6	153912160	153912575	415	---	---	UROD	---	---	---	---	ENSSSCG00000003922	---	---
7	34338320	34338905	585	---	ZBTB9	---	---	---	---	ENSSSCG00000001515	---	---	---
6	82784781	82785307	526	---	---	BSDC1	---	---	---	---	ENSSSCG00000026392	---	---
9	125243153	125244181	1028	---	MYOG	MYOG	---	---	---	ENSSSCG00000015475	ENSSSCG00000015475	---	---
8	1119855	1120370	515	TNIP2	---	TNIP2	TNIP2	---	ENSSSCG00000008691	---	ENSSSCG00000008691	ENSSSCG00000008691	---
12	20904121	20904393	272	---	---	---	RAB5C	---	---	---	---	ENSSSCG00000017412	---
18	2720192	2720719	527	---	---	RBM33	---	---	---	---	ENSSSCG00000016417	---	---
5	72526844	72527772	928	---	ENSSSCG00000000773	ENSSSCG00000000773	---	ENSSSCG00000000773	---	ENSSSCG00000000773	ENSSSCG00000000773	---	ENSSSCG00000000773
11	73511938	73512793	855	MBNL2	---	MBNL2	---	---	ENSSSCG00000009505	---	ENSSSCG00000009505	---	---
13	34407873	34408872	999	---	CCDC51	CCDC51	---	CCDC51	---	ENSSSCG00000011350	ENSSSCG00000011350	---	ENSSSCG00000011350
1	184594303	184594557	254	---	---	ENSSSCG00000004963	---	---	---	---	ENSSSCG00000004963	---	---
11	86125548	86125989	441	---	---	LAMP1	---	---	---	---	ENSSSCG00000009555	---	---
18	18570698	18571486	788	PODXL	---	PODXL	PODXL	---	ENSSSCG00000016548	---	ENSSSCG00000016548	ENSSSCG00000016548	---
3	10959965	10961127	1162	---	LIMK1	LIMK1	---	---	---	ENSSSCG00000030378	ENSSSCG00000030378	---	---
15	63428690	63431016	2326	---	PPP1R3B	PPP1R3B	---	---	---	ENSSSCG00000022797	ENSSSCG00000022797	---	---
2	6197221	6198157	936	---	SYVN1	SYVN1	---	---	---	ENSSSCG00000027057	ENSSSCG00000027057	---	---
15	154436009	154438393	2384	---	GPC1	GPC1	---	GPC1	---	ENSSSCG00000016364	ENSSSCG00000016364	---	ENSSSCG00000016364
7	34159406	34160272	866	---	RGL2	RGL2	---	RGL2	---	ENSSSCG00000001506	ENSSSCG00000001506	---	ENSSSCG00000001506
2	71911547	71912089	542	PET100	---	PET100	XAB2;PET100	---	ENSSSCG00000013581	---	ENSSSCG00000013581	ENSSSCG00000013582;ENSSSCG00000013581	---
1	39462596	39463904	1308	---	---	KIAA0408	---	---	---	---	ENSSSCG00000004215	---	---
11	19874267	19874989	722	ITM2B	---	ITM2B	ITM2B	---	ENSSSCG00000009403	---	ENSSSCG00000009403	ENSSSCG00000009403	---
10	17094795	17095163	368	ADCK3	---	ADCK3	---	---	ENSSSCG00000010861	---	ENSSSCG00000010861	---	---
17	64960401	64962364	1963	---	RNPC1	RNPC1	---	RNPC1	---	ENSSSCG00000007504	ENSSSCG00000007504	---	ENSSSCG00000007504
14	122702841	122703168	327	MGEA5	---	MGEA5	---	---	ENSSSCG00000010569	---	ENSSSCG00000010569	---	---
1	22134288	22135554	1266	---	EPM2A	EPM2A	---	---	---	ENSSSCG00000004122	ENSSSCG00000004122	---	---
14	120719393	120720146	753	---	ERLIN1	ERLIN1	---	---	---	ENSSSCG00000010547	ENSSSCG00000010547	---	---
11	53668233	53669652	1419	KCTD12	KCTD12	KCTD12	---	---	ENSSSCG00000009468	ENSSSCG00000009468	ENSSSCG00000009468	---	---
6	65887438	65888753	1315	---	---	KIAA2013	---	---	---	---	ENSSSCG00000003432	---	---
1	313924065	313925735	1670	---	---	RABL6	---	---	---	---	ENSSSCG00000005841	---	---
1	28422195	28423319	1124	---	TXLNB	TXLNB	---	---	---	ENSSSCG00000004143	ENSSSCG00000004143	---	---
2	198387	200092	1705	---	PDDC1	PDDC1	---	PDDC1	---	ENSSSCG00000012846	ENSSSCG00000012846	---	ENSSSCG00000012846
2	66515721	66516417	696	RNASEH2A	---	RNASEH2A	RNASEH2A	---	ENSSSCG00000013737	---	ENSSSCG00000013737	ENSSSCG00000013737	---
3	62248954	62249546	592	---	VAMP8	VAMP8	---	VAMP8	---	ENSSSCG00000022820	ENSSSCG00000022820	---	ENSSSCG00000022820
15	154463653	154465878	2225	DUSP28	DUSP28	DUSP28	---	---	ENSSSCG00000028180	ENSSSCG00000028180	ENSSSCG00000028180	---	---
2	147110814	147116027	5213	PROB1	PROB1	PROB1	---	---	ENSSSCG00000014347	ENSSSCG00000014347	ENSSSCG00000014347	---	---
10	29228037	29229541	1504	---	KLHL12	KLHL12	---	---	---	ENSSSCG00000010931	ENSSSCG00000010931	---	---
18	10816710	10817223	513	---	---	ENSSSCG00000016509	---	---	---	---	ENSSSCG00000016509	---	---
4	735317	736180	863	---	ENSSSCG00000026590	---	---	ENSSSCG00000026590	---	ENSSSCG00000026590	---	---	ENSSSCG00000026590
4	61946806	61947069	263	---	---	TPD52	---	---	---	---	ENSSSCG00000006156	---	---
6	154509119	154509667	548	ERI3	---	ERI3	---	---	ENSSSCG00000003935	---	ENSSSCG00000003935	---	---
2	70424564	70425356	792	---	SWSAP1	SWSAP1	---	SWSAP1	---	ENSSSCG00000013619	ENSSSCG00000013619	---	ENSSSCG00000013619
14	153754886	153755891	1005	---	ENSSSCG00000029088	ENSSSCG00000029088	---	ENSSSCG00000029088	---	ENSSSCG00000029088	ENSSSCG00000029088	---	ENSSSCG00000029088
5	68267949	68268609	660	---	TIGAR	TIGAR	---	---	---	ENSSSCG00000024219	ENSSSCG00000024219	---	---
13	98710303	98712480	2177	TSC22D2	---	TSC22D2	TSC22D2	---	ENSSSCG00000011708	---	ENSSSCG00000011708	ENSSSCG00000011708	---
6	108762651	108763611	960	---	---	---	---	GAREM	---	---	---	---	ENSSSCG00000003731
14	54041428	54042380	952	THAP7	---	THAP7	---	---	ENSSSCG00000010098	---	ENSSSCG00000010098	---	---
17	40717747	40718270	523	---	TM9SF4	TM9SF4	---	---	---	ENSSSCG00000007246	ENSSSCG00000007246	---	---
2	59339837	59341275	1438	---	ARRDC2	ARRDC2	---	ARRDC2	---	ENSSSCG00000013893	ENSSSCG00000013893	---	ENSSSCG00000013893
9	30715188	30715567	379	---	---	AMOTL1	---	---	---	---	ENSSSCG00000014960	---	---
14	12521529	12522099	570	---	---	CLU	---	CLU	---	---	ENSSSCG00000009668	---	ENSSSCG00000009668
6	5139518	5140203	685	---	MBTPS1	MBTPS1	---	---	---	ENSSSCG00000002682	ENSSSCG00000002682	---	---
X	51470625	51471577	952	---	---	KDM5C	---	---	---	---	ENSSSCG00000012322	---	---
5	66219184	66219936	752	---	DRPLA	DRPLA	---	---	---	ENSSSCG00000025117	ENSSSCG00000025117	---	---
18	6289097	6289852	755	---	---	CHPF2	---	---	---	---	ENSSSCG00000016436	---	---
8	1298849	1299856	1007	---	NOP14	NOP14	---	NOP14	---	ENSSSCG00000008693	ENSSSCG00000008693	---	ENSSSCG00000008693
13	33560505	33561200	695	---	ELP6	ELP6	---	---	---	ENSSSCG00000011336	ENSSSCG00000011336	---	---
2	52047515	52048345	830	---	CTR9	CTR9	---	---	---	ENSSSCG00000013406	ENSSSCG00000013406	---	---
9	70363308	70364428	1120	---	---	FMOD	---	---	---	---	ENSSSCG00000015270	---	---
6	87940047	87940690	643	AKIRIN1	---	AKIRIN1	AKIRIN1	---	ENSSSCG00000003652	---	ENSSSCG00000003652	ENSSSCG00000003652	---
3	74405852	74406245	393	---	ENSSSCG00000008313	ENSSSCG00000008313	---	ENSSSCG00000008313	---	ENSSSCG00000008313	ENSSSCG00000008313	---	ENSSSCG00000008313
17	40377089	40378116	1027	---	---	MYLK2	---	---	---	---	ENSSSCG00000007231	---	---
14	145877336	145878201	865	---	ZRANB1	ZRANB1	---	---	---	ENSSSCG00000010738	ENSSSCG00000010738	---	---
5	72507659	72508128	469	ENSSSCG00000000773	---	---	ENSSSCG00000000773	---	ENSSSCG00000000773	---	---	ENSSSCG00000000773	---
13	25450456	25451601	1145	---	ACVR2B	ACVR2B	---	ACVR2B	---	ENSSSCG00000011257	ENSSSCG00000011257	---	ENSSSCG00000011257
2	2755349	2756269	920	---	---	IGHMBP2	---	---	---	---	ENSSSCG00000012878	---	---
1	284598235	284599176	941	---	SLC31A2	SLC31A2	---	---	---	ENSSSCG00000023714	ENSSSCG00000023714	---	---
10	65808511	65810525	2014	---	---	---	---	ECHDC3	---	---	---	---	ENSSSCG00000011119
2	10168689	10169432	743	---	VPS37C	---	---	---	---	ENSSSCG00000028762	---	---	---
13	38028622	38029187	565	---	GLT8D1	GLT8D1	---	GLT8D1	---	ENSSSCG00000011448	ENSSSCG00000011448	---	ENSSSCG00000011448
3	2110076	2111131	1055	---	BRAT1	BRAT1	---	---	---	ENSSSCG00000007563	ENSSSCG00000007563	---	---
1	199863001	199863566	565	RPL36A	RPL36A	RPL36A	RPL36A	RPL36A	ENSSSCG00000024462	ENSSSCG00000024462	ENSSSCG00000024462	ENSSSCG00000024462	ENSSSCG00000024462
9	115756449	115757117	668	---	---	SRPK2	---	SRPK2	---	---	ENSSSCG00000026110	---	ENSSSCG00000026110
10	12259037	12259756	719	---	---	2016-03-02	---	---	---	---	ENSSSCG00000010826	---	---
15	154686650	154687792	1142	---	---	STK25	---	---	---	---	ENSSSCG00000016372	---	---
7	58548716	58550130	1414	---	MAN2A2	MAN2A2	---	---	---	ENSSSCG00000001819	ENSSSCG00000001819	---	---
4	102592307	102592849	542	---	---	SLC25A44	---	---	---	---	ENSSSCG00000006494	---	---
3	6683259	6683918	659	---	---	ENSSSCG00000007622	ENSSSCG00000007622	---	---	---	ENSSSCG00000007622	ENSSSCG00000007622	---
6	69174185	69174670	485	DDI2	---	DDI2	---	---	ENSSSCG00000003462	---	ENSSSCG00000003462	---	---
1	180746880	180747250	370	CLPX	---	CLPX	CLPX	---	ENSSSCG00000004927	---	ENSSSCG00000004927	ENSSSCG00000004927	---
9	30722432	30722835	403	---	---	AMOTL1	---	---	---	---	ENSSSCG00000014960	---	---
7	12190667	12192075	1408	---	DTNBP1	DTNBP1	---	DTNBP1	---	ENSSSCG00000001062	ENSSSCG00000001062	---	ENSSSCG00000001062
3	134081335	134081992	657	---	E2F6	E2F6	---	---	---	ENSSSCG00000026161	ENSSSCG00000026161	---	---
8	144313911	144314719	808	---	FAM175A	FAM175A	---	---	---	ENSSSCG00000009234	ENSSSCG00000009234	---	---
11	86439439	86440281	842	---	---	---	DCUN1D2	---	---	---	---	ENSSSCG00000026536	---
1	126390840	126391761	921	---	---	POLR2M	---	---	---	---	ENSSSCG00000030605	---	---
14	142972246	142977761	5515	---	---	TACC2	---	---	---	---	ENSSSCG00000028063	---	---
2	70507809	70508581	772	---	ECSIT	ECSIT	---	ECSIT	---	ENSSSCG00000013615	ENSSSCG00000013615	---	ENSSSCG00000013615
1	308858276	308858960	684	---	---	CAMSAP1	---	---	---	---	ENSSSCG00000005753	---	---
12	54012849	54013769	920	---	---	CAMTA2	---	---	---	---	ENSSSCG00000017902	---	---
6	53287926	53288463	537	---	TSEN34	TSEN34	---	TSEN34	---	ENSSSCG00000003268	ENSSSCG00000003268	---	ENSSSCG00000003268
4	107756277	107757000	723	---	GOLPH3L	GOLPH3L	---	---	---	ENSSSCG00000006650	ENSSSCG00000006650	---	---
10	51686562	51687142	580	---	CDNF	CDNF	---	---	---	ENSSSCG00000011053	ENSSSCG00000011053	---	---
13	218615022	218616499	1477	---	COL6A2	COL6A2	---	---	---	ENSSSCG00000028022	ENSSSCG00000028022	---	---
X	46811811	46812708	897	---	---	RBM10	---	---	---	---	ENSSSCG00000012271	---	---
2	55199564	55200143	579	ZNF672	---	---	ZNF672	---	ENSSSCG00000013978	---	---	ENSSSCG00000013978	---
6	79377212	79378209	997	---	RCC1	RCC1	---	---	---	ENSSSCG00000029097	ENSSSCG00000029097	---	---
12	23318942	23320621	1679	---	---	MED1	---	---	---	---	ENSSSCG00000017505	---	---
14	153219877	153220334	457	---	---	ZNF511	---	---	---	---	ENSSSCG00000010774	---	---
12	20427144	20427694	550	---	ENSSSCG00000017394	ENSSSCG00000017394	---	ENSSSCG00000017394	---	ENSSSCG00000017394	ENSSSCG00000017394	---	ENSSSCG00000017394
7	129852078	129853150	1072	---	PPP2R5C	PPP2R5C	---	---	---	ENSSSCG00000002540	ENSSSCG00000002540	---	---
16	25737866	25738517	651	---	---	DAB2	---	---	---	---	ENSSSCG00000016857	---	---
2	148109838	148110354	516	ANKHD1	---	ANKHD1	ANKHD1	---	ENSSSCG00000014364	---	ENSSSCG00000014364	ENSSSCG00000014364	---
2	148302788	148303372	584	---	ENSSSCG00000014371	ENSSSCG00000014371	---	TMCO6;ENSSSCG00000014371	---	ENSSSCG00000014371	ENSSSCG00000014371	---	ENSSSCG00000014370;ENSSSCG00000014371
2	8331483	8332244	761	---	---	TAF6L	---	---	---	---	ENSSSCG00000020665	---	---
1	313922130	313923586	1456	---	---	RABL6	---	---	---	---	ENSSSCG00000005841	---	---
15	139174768	139175134	366	---	MRPL44	MRPL44	---	---	---	ENSSSCG00000016232	ENSSSCG00000016232	---	---
JH118993.1	10140	10467	327	---	ENSSSCG00000029954	ENSSSCG00000029954	---	---	---	ENSSSCG00000029954	ENSSSCG00000029954	---	---
12	47221662	47222176	514	---	---	ENSSSCG00000017783	---	---	---	---	ENSSSCG00000017783	---	---
3	61608774	61609594	820	---	POLR1A	POLR1A	---	POLR1A	---	ENSSSCG00000008226	ENSSSCG00000008226	---	ENSSSCG00000008226
2	4578988	4579563	575	ENSSSCG00000012925	---	ENSSSCG00000012925	---	---	ENSSSCG00000012925	---	ENSSSCG00000012925	---	---
8	158196	159138	942	---	MYL5;MFSD7	MYL5;MFSD7	---	MFSD7	---	ENSSSCG00000027502;ENSSSCG00000026084	ENSSSCG00000027502;ENSSSCG00000026084	---	ENSSSCG00000026084
7	128123234	128123994	760	---	CCNK	---	---	---	---	ENSSSCG00000002509	---	---	---
6	43834854	43835535	681	---	SUPT5H	SUPT5H	---	SUPT5H	---	ENSSSCG00000023556	ENSSSCG00000023556	---	ENSSSCG00000023556
4	610122	610981	859	---	HSF1	HSF1	---	HSF1	---	ENSSSCG00000005917	ENSSSCG00000005917	---	ENSSSCG00000005917
14	32450714	32451394	680	MLXIP	---	MLXIP	MLXIP	---	ENSSSCG00000009794	---	ENSSSCG00000009794	ENSSSCG00000009794	---
17	36999774	37000419	645	---	MRPS26	MRPS26	---	MRPS26	---	ENSSSCG00000007165	ENSSSCG00000007165	---	ENSSSCG00000007165
GL894560.2	62087	62772	685	---	LRRC30	LRRC30	---	---	---	ENSSSCG00000023672	ENSSSCG00000023672	---	---
5	36513550	36515186	1636	---	BEST3	BEST3	---	---	---	ENSSSCG00000000499	ENSSSCG00000000499	---	---
2	5472899	5473521	622	---	---	SART1	---	---	---	---	ENSSSCG00000012963	---	---
6	179678	180258	580	ENSSSCG00000029761	---	ENSSSCG00000029761	ENSSSCG00000029761	---	ENSSSCG00000029761	---	ENSSSCG00000029761	ENSSSCG00000029761	---
12	22500661	22501790	1129	---	NR1D1;THRA	THRA;NR1D1	---	---	---	ENSSSCG00000017481;ENSSSCG00000017480	ENSSSCG00000017480;ENSSSCG00000017481	---	---
8	1842229	1842755	526	---	LREAP1	LREAP1	---	LREAP1	---	ENSSSCG00000008701	ENSSSCG00000008701	---	ENSSSCG00000008701
13	37871727	37872516	789	---	STAB1;NT5DC2	STAB1;NT5DC2	---	---	---	ENSSSCG00000011443;ENSSSCG00000011444	ENSSSCG00000011443;ENSSSCG00000011444	---	---
13	216922494	216923035	541	---	---	ENSSSCG00000025525	---	---	---	---	ENSSSCG00000025525	---	---
4	612212	613492	1280	---	---	HSF1	---	---	---	---	ENSSSCG00000005917	---	---
X	112642938	112643910	972	ENSSSCG00000012602	---	ENSSSCG00000012602	ENSSSCG00000012602	---	ENSSSCG00000012602	---	ENSSSCG00000012602	ENSSSCG00000012602	---
1	297714021	297714345	324	---	---	---	STRBP	---	---	---	---	ENSSSCG00000005582	---
4	91075859	91076167	308	---	---	RCSD1	---	---	---	---	ENSSSCG00000006307	---	---
13	37637877	37638329	452	---	---	ENSSSCG00000011435	---	---	---	---	ENSSSCG00000011435	---	---
X	126855559	126856593	1034	---	CH242-228L8.2	---	---	CH242-228L8.2	---	ENSSSCG00000022484	---	---	ENSSSCG00000022484
6	928285	928970	685	---	---	CDH15	---	---	---	---	ENSSSCG00000002642	---	---
6	17390407	17391554	1147	---	POLR2C	POLR2C	---	---	---	ENSSSCG00000025454	ENSSSCG00000025454	---	---
9	51596330	51597361	1031	---	USP2	USP2	---	---	---	ENSSSCG00000015120	ENSSSCG00000015120	---	---
3	73095126	73095592	466	SPR	---	SPR	SPR	---	ENSSSCG00000008309	---	ENSSSCG00000008309	ENSSSCG00000008309	---
3	18202148	18202701	553	---	PRR14	PRR14	---	---	---	ENSSSCG00000007790	ENSSSCG00000007790	---	---
7	12919646	12922039	2393	ATXN1	---	ATXN1	---	---	ENSSSCG00000001065	---	ENSSSCG00000001065	---	---
2	8470134	8470723	589	---	B3GAT3	B3GAT3	---	B3GAT3	---	ENSSSCG00000020809	ENSSSCG00000020809	---	ENSSSCG00000020809
7	31132641	31133200	559	---	---	ENSSSCG00000001485	---	---	---	---	ENSSSCG00000001485	---	---
2	107641268	107641844	576	---	---	RIOK2	---	---	---	---	ENSSSCG00000014175	---	---
13	35990867	35992170	1303	---	TUSC2	TUSC2	---	TUSC2	---	ENSSSCG00000011406	ENSSSCG00000011406	---	ENSSSCG00000011406
17	36901894	36902686	792	---	FASTKD5	---	---	---	---	ENSSSCG00000022628	---	---	---
6	113140268	113140753	485	---	---	FHOD3	---	---	---	---	ENSSSCG00000027935	---	---
3	56483063	56484648	1585	---	CHST10	CHST10	---	CHST10	---	ENSSSCG00000008175	ENSSSCG00000008175	---	ENSSSCG00000008175
9	125245191	125245978	787	MYOG	---	MYOG	---	---	ENSSSCG00000015475	---	ENSSSCG00000015475	---	---
2	73179171	73180541	1370	---	KHSRP	KHSRP	---	---	---	ENSSSCG00000013538	ENSSSCG00000013538	---	---
GL895967.2	3249	3853	604	---	ENSSSCG00000027590	SAMD11;ENSSSCG00000027590	---	---	---	ENSSSCG00000027590	ENSSSCG00000026495;ENSSSCG00000027590	---	---
12	5197794	5198047	253	---	---	RNF157	---	---	---	---	ENSSSCG00000017186	---	---
2	77151541	77152386	845	---	---	ABHD17A	---	---	---	---	ENSSSCG00000013442	---	---
14	121759178	121759754	576	---	C10orf2	C10orf2	---	---	---	ENSSSCG00000030428	ENSSSCG00000030428	---	---
7	61047102	61047911	809	---	ENSSSCG00000001863	ENSSSCG00000001863	---	ENSSSCG00000001863	---	ENSSSCG00000001863	ENSSSCG00000001863	---	ENSSSCG00000001863
X	143684282	143684815	533	---	---	FAM50A	---	---	---	---	ENSSSCG00000025303	---	---
6	54544947	54546112	1165	ZNF524	ZNF524	ZNF524	ZNF524	ZNF524	ENSSSCG00000024661	ENSSSCG00000024661	ENSSSCG00000024661	ENSSSCG00000024661	ENSSSCG00000024661
15	116387287	116388255	968	---	TRAK2	TRAK2	---	---	---	ENSSSCG00000016104	ENSSSCG00000016104	---	---
4	87341549	87342034	485	---	PRKDC	PRKDC	---	---	---	ENSSSCG00000006274	ENSSSCG00000006274	---	---
2	6978484	6979129	645	---	---	---	---	ENSSSCG00000021620	---	---	---	---	ENSSSCG00000021620
GL896308.1	62700	64243	1543	---	LMAN2L	LMAN2L	---	LMAN2L	---	ENSSSCG00000026939	ENSSSCG00000026939	---	ENSSSCG00000026939
6	57981379	57982126	747	---	UBE2J2	UBE2J2	---	UBE2J2	---	ENSSSCG00000003334	ENSSSCG00000003334	---	ENSSSCG00000003334
GL894466.1	14222	15210	988	---	---	ANKRD50	---	---	---	---	ENSSSCG00000022173	---	---
15	131504847	131505818	971	ENSSSCG00000024508	---	ENSSSCG00000024508	ENSSSCG00000024508	---	ENSSSCG00000024508	---	ENSSSCG00000024508	ENSSSCG00000024508	---
GL896385.1	1495	2638	1143	---	---	ADSSL1	---	---	---	---	ENSSSCG00000028752	---	---
14	145581275	145581982	707	FAM53B	---	FAM53B	---	---	ENSSSCG00000010732	---	ENSSSCG00000010732	---	---
14	21328984	21329510	526	---	ENSSSCG00000009711	ENSSSCG00000009711	---	---	---	ENSSSCG00000009711	ENSSSCG00000009711	---	---
4	62082239	62083006	767	---	HEY1	HEY1	---	---	---	ENSSSCG00000006159	ENSSSCG00000006159	---	---
7	81424729	81425196	467	MMP14	---	MMP14	MMP14	---	ENSSSCG00000002039	---	ENSSSCG00000002039	ENSSSCG00000002039	---
6	51185391	51186040	649	---	JOSD2	JOSD2	---	JOSD2	---	ENSSSCG00000003217	ENSSSCG00000003217	---	ENSSSCG00000003217
3	359346	360139	793	---	---	ENSSSCG00000007544	---	---	---	---	ENSSSCG00000007544	---	---
16	25388388	25389078	690	---	---	RICTOR	---	---	---	---	ENSSSCG00000016853	---	---
6	152422002	152422869	867	---	MKNK1	MKNK1	---	MKNK1	---	ENSSSCG00000003898	ENSSSCG00000003898	---	ENSSSCG00000003898
1	305544087	305544928	841	---	---	RAPGEF1	---	---	---	---	ENSSSCG00000005719	---	---
9	3939300	3940025	725	---	TRIM3	TRIM3	---	TRIM3	---	ENSSSCG00000014625	ENSSSCG00000014625	---	ENSSSCG00000014625
4	109052995	109054441	1446	---	GNRHR2	GNRHR2	---	RBM8A;GNRHR2	---	ENSSSCG00000006685	ENSSSCG00000006685	---	ENSSSCG00000028509;ENSSSCG00000006685
6	45533741	45534552	811	---	CIC	CIC	---	---	---	ENSSSCG00000003030	ENSSSCG00000003030	---	---
13	33904759	33905837	1078	---	---	DHX30	---	---	---	---	ENSSSCG00000011342	---	---
14	53838845	53839324	479	---	PI4KA	PI4KA	---	---	---	ENSSSCG00000010092	ENSSSCG00000010092	---	---
13	44032511	44033057	546	ENSSSCG00000028975	RPP14	RPP14;ENSSSCG00000028975	---	---	ENSSSCG00000028975	ENSSSCG00000011473	ENSSSCG00000011473;ENSSSCG00000028975	---	---
18	5542871	5544893	2022	---	---	ENSSSCG00000020663	---	---	---	---	ENSSSCG00000020663	---	---
3	119908557	119909610	1053	RAB10	---	RAB10	RAB10	---	ENSSSCG00000008573	---	ENSSSCG00000008573	ENSSSCG00000008573	---
6	50634366	50635307	941	---	TBC1D17	TBC1D17	---	TBC1D17	---	ENSSSCG00000003193	ENSSSCG00000003193	---	ENSSSCG00000003193
7	98808501	98808919	418	ZFP36L1	---	ZFP36L1	ZFP36L1	---	ENSSSCG00000028304	---	ENSSSCG00000028304	ENSSSCG00000028304	---
7	44111385	44111870	485	---	POLR1C	POLR1C	---	---	---	ENSSSCG00000028007	ENSSSCG00000028007	---	---
17	66156848	66157653	805	---	NPEPL1	NPEPL1	---	NPEPL1	---	ENSSSCG00000007517	ENSSSCG00000007517	---	ENSSSCG00000007517
6	156178176	156178850	674	---	C1orf50	C1orf50	---	---	---	ENSSSCG00000027374	ENSSSCG00000027374	---	---
2	140649739	140651063	1324	---	GDF9	GDF9	---	GDF9	---	ENSSSCG00000014288	ENSSSCG00000014288	---	ENSSSCG00000014288
2	82212516	82214436	1920	---	NSD1	NSD1	---	---	---	ENSSSCG00000014044	ENSSSCG00000014044	---	---
12	23104546	23105339	793	---	STARD3	STARD3	---	---	---	ENSSSCG00000017499	ENSSSCG00000017499	---	---
GL896152.2	12375	13274	899	---	RBM4B	RBM4B	---	RBM4B	---	ENSSSCG00000012931	ENSSSCG00000012931	---	ENSSSCG00000012931
6	25078731	25080128	1397	NOL3	NOL3	NOL3	NOL3	---	ENSSSCG00000022457	ENSSSCG00000022457	ENSSSCG00000022457	ENSSSCG00000022457	---
9	115725488	115726939	1451	---	---	KMT2E	---	KMT2E	---	---	ENSSSCG00000029082	---	ENSSSCG00000029082
3	9784489	9785279	790	---	---	ENSSSCG00000025430	---	---	---	---	ENSSSCG00000025430	---	---
15	134244095	134245047	952	---	CNPPD1	CNPPD1	---	---	---	ENSSSCG00000016206	ENSSSCG00000016206	---	---
13	84549966	84550777	811	MSL2	---	MSL2	---	---	ENSSSCG00000011650	---	ENSSSCG00000011650	---	---
14	7350622	7351287	665	---	---	CCAR2	---	---	---	---	ENSSSCG00000009628	---	---
13	155778280	155779036	756	NAA50	---	NAA50	NAA50	---	ENSSSCG00000011917	---	ENSSSCG00000011917	ENSSSCG00000011917	---
7	63581127	63581924	797	---	EDC3	EDC3	---	---	---	ENSSSCG00000001903	ENSSSCG00000001903	---	---
12	5111438	5111801	363	---	---	UBALD2	---	---	---	---	ENSSSCG00000023423	---	---
1	123222741	123223472	731	---	---	RORA	---	---	---	---	ENSSSCG00000004576	---	---
6	77864447	77865025	578	---	TRNP1	---	---	TRNP1	---	ENSSSCG00000027325	---	---	ENSSSCG00000027325
13	53326612	53327219	607	---	ENSSSCG00000011500	ENSSSCG00000011500	---	---	---	ENSSSCG00000011500	ENSSSCG00000011500	---	---
2	6379573	6380333	760	---	PPP2R5B	PPP2R5B	---	PPP2R5B	---	ENSSSCG00000013016	ENSSSCG00000013016	---	ENSSSCG00000013016
1	284186644	284187256	612	---	INIP	INIP	---	---	---	ENSSSCG00000026194	ENSSSCG00000026194	---	---
6	58000449	58001197	748	---	---	SDF4	SDF4	---	---	---	ENSSSCG00000003332	ENSSSCG00000003332	---
3	10550063	10550926	863	---	---	---	---	BCL7B	---	---	---	---	ENSSSCG00000007708
GL894246.2	7824	8896	1072	---	C1R	C1R	---	C1R	---	ENSSSCG00000000675	ENSSSCG00000000675	---	ENSSSCG00000000675
9	3991504	3992573	1069	---	PRKCDBP	PRKCDBP	---	PRKCDBP	---	ENSSSCG00000014633	ENSSSCG00000014633	---	ENSSSCG00000014633
14	79012172	79012820	648	---	SAR1A	SAR1A	---	---	---	ENSSSCG00000010260	ENSSSCG00000010260	---	---
13	142336294	142336813	519	---	---	---	DLG1	---	---	---	---	ENSSSCG00000011833	---
4	91023781	91024071	290	---	---	RCSD1	---	---	---	---	ENSSSCG00000006307	---	---
2	75522247	75522968	721	APBA3	---	APBA3	APBA3	---	ENSSSCG00000013492	---	ENSSSCG00000013492	ENSSSCG00000013492	---
2	71228600	71229544	944	---	2016-03-02	2016-03-02	---	2016-03-02	---	ENSSSCG00000013601	ENSSSCG00000013601	---	ENSSSCG00000013601
6	75260551	75261015	464	---	---	ENSSSCG00000023761	---	---	---	---	ENSSSCG00000023761	---	---
1	302576267	302576979	712	---	---	PTGES2	---	---	---	---	ENSSSCG00000022655	---	---
18	5599940	5600989	1049	---	GALNT11	GALNT11	---	GALNT11	---	ENSSSCG00000016430	ENSSSCG00000016430	---	ENSSSCG00000016430
7	83115086	83115812	726	---	---	CHD8	---	---	---	---	ENSSSCG00000002127	---	---
1	307492724	307493166	442	---	---	BRD3	---	---	---	---	ENSSSCG00000005749	---	---
6	17159515	17160122	607	RSPRY1	---	RSPRY1	RSPRY1	---	ENSSSCG00000002820	---	ENSSSCG00000002820	ENSSSCG00000002820	---
13	37290053	37290515	462	PCBP4	---	PCBP4	PCBP4	---	ENSSSCG00000028446	---	ENSSSCG00000028446	ENSSSCG00000028446	---
3	41094478	41095035	557	---	MRPL28	MRPL28	---	MRPL28	---	ENSSSCG00000007984	ENSSSCG00000007984	---	ENSSSCG00000007984
3	41429349	41430321	972	---	---	NARFL	---	---	---	---	ENSSSCG00000008002	---	---
14	46293330	46293915	585	---	---	MYO18B	---	---	---	---	ENSSSCG00000009957	---	---
6	2079187	2081556	2369	---	FBXO31	FBXO31	---	---	---	ENSSSCG00000002654	ENSSSCG00000002654	---	---
18	14954546	14956024	1478	---	---	---	TMEM140	---	---	---	---	ENSSSCG00000016530	---
17	42873644	42874627	983	---	---	RALY	---	---	---	---	ENSSSCG00000007275	---	---
GL893808.2	63458	64068	610	CACTIN	---	CACTIN	CACTIN	---	ENSSSCG00000013489	---	ENSSSCG00000013489	ENSSSCG00000013489	---
4	10661996	10662623	627	ENSSSCG00000028759	---	ENSSSCG00000028759	ENSSSCG00000028759	---	ENSSSCG00000028759	---	ENSSSCG00000028759	ENSSSCG00000028759	---
1	60195030	60195670	640	---	---	TBX18	---	---	---	---	ENSSSCG00000004290	---	---
4	74272052	74273002	950	---	VCPIP1	VCPIP1	---	---	---	ENSSSCG00000024133	ENSSSCG00000024133	---	---
13	35429187	35430327	1140	---	ENSSSCG00000011387;GMPPB	ENSSSCG00000011387;GMPPB	---	GMPPB	---	ENSSSCG00000011387;ENSSSCG00000011389	ENSSSCG00000011387;ENSSSCG00000011389	---	ENSSSCG00000011389
6	52023094	52023973	879	---	---	ENSSSCG00000003243	---	---	---	---	ENSSSCG00000003243	---	---
12	54994461	54995253	792	---	CHRNB1	CHRNB1	---	---	---	ENSSSCG00000030263	ENSSSCG00000030263	---	---
1	226117756	226118484	728	---	---	MLLT3	---	---	---	---	ENSSSCG00000005166	---	---
GL896135.1	0	387	387	---	PUF60	PUF60	---	---	---	ENSSSCG00000028133	ENSSSCG00000028133	---	---
14	121737009	121737595	586	LZTS2	---	LZTS2	LZTS2	---	ENSSSCG00000021798	---	ENSSSCG00000021798	ENSSSCG00000021798	---
17	38514428	38515142	714	---	NSFL1C	NSFL1C	---	---	---	ENSSSCG00000007187	ENSSSCG00000007187	---	---
6	83276516	83277427	911	RNF19B	---	RNF19B	RNF19B	---	ENSSSCG00000025206	---	ENSSSCG00000025206	ENSSSCG00000025206	---
18	20888330	20888979	649	---	ATP6V1F	ATP6V1F	---	ATP6V1F	---	ENSSSCG00000016577	ENSSSCG00000016577	---	ENSSSCG00000016577
6	49799658	49801053	1395	---	MAMSTR	MAMSTR	---	MAMSTR	---	ENSSSCG00000003143	ENSSSCG00000003143	---	ENSSSCG00000003143
3	742430	743065	635	---	C7orf50	C7orf50	---	C7orf50	---	ENSSSCG00000007546	ENSSSCG00000007546	---	ENSSSCG00000007546
14	22431706	22432982	1276	ENSSSCG00000009721	---	ENSSSCG00000009721	---	---	ENSSSCG00000009721	---	ENSSSCG00000009721	---	---
7	95195052	95196612	1560	---	SPTB	SPTB	---	---	---	ENSSSCG00000002277	ENSSSCG00000002277	---	---
3	1146946	1152955	6009	---	MAFK;TMEM184A	MAFK;TMEM184A	---	---	---	ENSSSCG00000007559;ENSSSCG00000007560	ENSSSCG00000007559;ENSSSCG00000007560	---	---
15	36691439	36691991	552	---	---	RALB	---	---	---	---	ENSSSCG00000025455	---	---
17	53878235	53879130	895	---	NCOA5	NCOA5	---	---	---	ENSSSCG00000007438	ENSSSCG00000007438	---	---
12	52601092	52601827	735	SMTNL2	---	SMTNL2	SMTNL2	---	ENSSSCG00000017885	---	ENSSSCG00000017885	ENSSSCG00000017885	---
3	41681783	41682559	776	---	---	MAPK8IP3	---	---	---	---	ENSSSCG00000008018	---	---
6	16598545	16599335	790	---	COG8	COG8	---	COG8	---	ENSSSCG00000002759	ENSSSCG00000002759	---	ENSSSCG00000002759
3	2017743	2020424	2681	---	GNA12	GNA12	---	GNA12	---	ENSSSCG00000023433	ENSSSCG00000023433	---	ENSSSCG00000023433
13	216905359	216907360	2001	---	ENSSSCG00000029627	ENSSSCG00000029627	---	ENSSSCG00000029627	---	ENSSSCG00000029627	ENSSSCG00000029627	---	ENSSSCG00000029627
13	39034453	39034982	529	---	ACTR8	ACTR8	---	---	---	ENSSSCG00000011458	ENSSSCG00000011458	---	---
1	207103156	207104115	959	---	---	NAA30	NAA30	---	---	---	ENSSSCG00000005064	ENSSSCG00000005064	---
8	93405489	93406253	764	NDUFC1	---	NDUFC1	NDUFC1	---	ENSSSCG00000009063	---	ENSSSCG00000009063	ENSSSCG00000009063	---
16	29657599	29658460	861	PAIP1	---	PAIP1	---	---	ENSSSCG00000016874	---	ENSSSCG00000016874	---	---
1	302341965	302342624	659	---	---	---	---	DPM2	---	---	---	---	ENSSSCG00000005632
GL895413.1	42532	43438	906	---	---	ZMYM2	---	---	---	---	ENSSSCG00000021814	---	---
6	58302339	58304147	1808	---	VWA1	VWA1	---	VWA1	---	ENSSSCG00000003344	ENSSSCG00000003344	---	ENSSSCG00000003344
2	90502212	90502741	529	ENSSSCG00000014117	---	ENSSSCG00000014117	ENSSSCG00000014117	---	ENSSSCG00000014117	---	ENSSSCG00000014117	ENSSSCG00000014117	---
17	42262548	42263091	543	---	CHMP4B	CHMP4B	---	---	---	ENSSSCG00000007272	ENSSSCG00000007272	---	---
2	136367708	136369369	1661	SLC12A2	---	SLC12A2	---	---	ENSSSCG00000014255	---	ENSSSCG00000014255	---	---
13	18709502	18710637	1135	TGFBR2	---	TGFBR2	TGFBR2	---	ENSSSCG00000011226	---	ENSSSCG00000011226	ENSSSCG00000011226	---
X	6534688	6537819	3131	---	TBL1Y	TBL1Y	---	TBL1Y	---	ENSSSCG00000012102	ENSSSCG00000012102	---	ENSSSCG00000012102
14	59247559	59248107	548	---	---	LRP5L	---	---	---	---	ENSSSCG00000010150	---	---
7	63072347	63073581	1234	---	---	C15orf39	---	---	---	---	ENSSSCG00000001885	---	---
3	135772210	135774903	2693	---	ENSSSCG00000008644	ENSSSCG00000008644	---	ENSSSCG00000008644	---	ENSSSCG00000008644	ENSSSCG00000008644	---	ENSSSCG00000008644
3	19111704	19112267	563	---	XPO6	XPO6	---	---	---	ENSSSCG00000007812	ENSSSCG00000007812	---	---
4	91575331	91575807	476	---	---	ENSSSCG00000006311	---	---	---	---	ENSSSCG00000006311	---	---
6	68870623	68871392	769	---	TMEM51	TMEM51	---	---	---	ENSSSCG00000021026	ENSSSCG00000021026	---	---
12	5197246	5197690	444	---	---	RNF157	---	---	---	---	ENSSSCG00000017186	---	---
12	4660969	4661388	419	JMJD6	---	JMJD6	JMJD6	---	ENSSSCG00000022373	---	ENSSSCG00000022373	ENSSSCG00000022373	---
1	80817107	80817827	720	---	PREP	PREP	---	PREP	---	ENSSSCG00000004368	ENSSSCG00000004368	---	ENSSSCG00000004368
18	53426560	53427514	954	---	DBNL	DBNL	---	DBNL	---	ENSSSCG00000016721	ENSSSCG00000016721	---	ENSSSCG00000016721
6	42817733	42818190	457	---	---	FAM98C	---	---	---	---	ENSSSCG00000002959	---	---
2	71279089	71279771	682	ANGPTL4	---	ANGPTL4	ANGPTL4	---	ENSSSCG00000013599	---	ENSSSCG00000013599	ENSSSCG00000013599	---
2	61796610	61797284	674	---	AKAP8L	AKAP8L	---	---	---	ENSSSCG00000013838	ENSSSCG00000013838	---	---
1	35134407	35135228	821	---	CTGF	CTGF	---	---	---	ENSSSCG00000004192	ENSSSCG00000004192	---	---
1	279057233	279057984	751	---	KLF4	KLF4	---	KLF4	---	ENSSSCG00000005437	ENSSSCG00000005437	---	ENSSSCG00000005437
GL893507.1	15085	15611	526	---	---	PAP7	---	---	---	---	ENSSSCG00000024180	---	---
1	92022745	92025164	2419	---	TSPYL1	TSPYL1	---	---	---	ENSSSCG00000004438	ENSSSCG00000004438	---	---
9	4067339	4067999	660	---	---	FAM160A2	---	---	---	---	ENSSSCG00000014632	---	---
9	42911444	42913041	1597	---	ZC3H12C	ZC3H12C	---	---	---	ENSSSCG00000015014	ENSSSCG00000015014	---	---
7	42172134	42172842	708	---	---	TFEB	---	---	---	---	ENSSSCG00000001621	---	---
1	64178690	64179175	485	---	---	RRAGD	---	---	---	---	ENSSSCG00000004318	---	---
12	1132886	1133719	833	---	---	FAAP100	---	---	---	---	ENSSSCG00000029616	---	---
9	22911272	22912960	1688	PRSS23	PRSS23	PRSS23	PRSS23	PRSS23	ENSSSCG00000014921	ENSSSCG00000014921	ENSSSCG00000014921	ENSSSCG00000014921	ENSSSCG00000014921
6	39418733	39419633	900	KIAA0355	---	KIAA0355	---	---	ENSSSCG00000002872	---	ENSSSCG00000002872	---	---
7	62376900	62379749	2849	---	LINGO1	LINGO1	---	---	---	ENSSSCG00000001872	ENSSSCG00000001872	---	---
2	5904780	5905494	714	---	---	---	---	ENSSSCG00000020737	---	---	---	---	ENSSSCG00000020737
12	54042040	54042935	895	---	---	---	---	OMC	---	---	---	---	ENSSSCG00000017907
15	107752064	107752885	821	---	---	ENSSSCG00000026618	ENSSSCG00000026618	---	---	---	ENSSSCG00000026618	ENSSSCG00000026618	---
13	32213247	32213796	549	---	---	FYCO1	---	---	---	---	ENSSSCG00000011317	---	---
4	139111417	139112216	799	---	LRRC8B	LRRC8B	---	---	---	ENSSSCG00000022798	ENSSSCG00000022798	---	---
13	34900318	34901162	844	---	NDUFAF3	NDUFAF3	---	NDUFAF3	---	ENSSSCG00000011371	ENSSSCG00000011371	---	ENSSSCG00000011371
1	31432437	31434248	1811	---	PDE7B	PDE7B	---	PDE7B	---	ENSSSCG00000004165	ENSSSCG00000004165	---	ENSSSCG00000004165
14	120493122	120493655	533	---	---	DNMBP	---	---	---	---	ENSSSCG00000010544	---	---
15	19211993	19212763	770	---	RAB3GAP1	RAB3GAP1	---	---	---	ENSSSCG00000015695	ENSSSCG00000015695	---	---
14	143714277	143714928	651	---	---	ENSSSCG00000010706	---	---	---	---	ENSSSCG00000010706	---	---
6	4216317	4217747	1430	---	ZDHHC7	ZDHHC7	---	ZDHHC7	---	ENSSSCG00000002667	ENSSSCG00000002667	---	ENSSSCG00000002667
14	78086496	78087046	550	KIF1BP	---	KIF1BP	KIF1BP	---	ENSSSCG00000010248	---	ENSSSCG00000010248	ENSSSCG00000010248	---
1	241841955	241843000	1045	KIAA2026	---	KIAA2026	KIAA2026	---	ENSSSCG00000005205	---	ENSSSCG00000005205	ENSSSCG00000005205	---
6	42724646	42725302	656	---	YIF1B	YIF1B	---	---	---	ENSSSCG00000002952	ENSSSCG00000002952	---	---
4	111535742	111536249	507	ZNF697	---	ZNF697	ZNF697	---	ENSSSCG00000006718	---	ENSSSCG00000006718	ENSSSCG00000006718	---
4	830444	830946	502	EXOSC4	---	EXOSC4	---	---	ENSSSCG00000005925	---	ENSSSCG00000005925	---	---
13	35608558	35609592	1034	---	---	MON1A	---	---	---	---	ENSSSCG00000025791	---	---
14	15288053	15289208	1155	---	ENSSSCG00000027044	ENSSSCG00000027044	---	---	---	ENSSSCG00000027044	ENSSSCG00000027044	---	---
17	57849162	57850075	913	---	TMEM189	TMEM189	---	---	---	ENSSSCG00000027287	ENSSSCG00000027287	---	---
7	34147282	34148458	1176	---	B3GALT4	B3GALT4	---	---	---	ENSSSCG00000001503	ENSSSCG00000001503	---	---
14	113348215	113349332	1117	CPEB3	---	CPEB3	CPEB3	---	ENSSSCG00000010468	---	ENSSSCG00000010468	ENSSSCG00000010468	---
X	141918428	141919447	1019	---	ATP2B3	ATP2B3	---	ATP2B3	---	ENSSSCG00000012769	ENSSSCG00000012769	---	ENSSSCG00000012769
7	118630470	118631051	581	---	---	NRDE2	---	---	---	---	ENSSSCG00000002434	---	---
3	59009116	59009875	759	---	---	TMEM131	---	---	---	---	ENSSSCG00000008192	---	---
GL892494.1	2587	3376	789	---	YPEL3	YPEL3	---	YPEL3	---	ENSSSCG00000026715	ENSSSCG00000026715	---	ENSSSCG00000026715
4	113711283	113712657	1374	---	PTGFRN	PTGFRN	---	---	---	ENSSSCG00000006735	ENSSSCG00000006735	---	---
9	36990343	36990910	567	---	---	---	BIRC2	---	---	---	---	ENSSSCG00000027529	---
18	55940509	55941578	1069	---	AEBP1	AEBP1	---	AEBP1	---	ENSSSCG00000016754	ENSSSCG00000016754	---	ENSSSCG00000016754
GL894524.1	9964	11130	1166	---	---	ENSSSCG00000026887	---	ENSSSCG00000026887	---	---	ENSSSCG00000026887	---	ENSSSCG00000026887
18	53538630	53539242	612	MRPS24	---	MRPS24	MRPS24	---	ENSSSCG00000016724	---	ENSSSCG00000016724	ENSSSCG00000016724	---
9	133415296	133416189	893	ENSSSCG00000029261	---	---	ENSSSCG00000029261	---	ENSSSCG00000029261	---	---	ENSSSCG00000029261	---
4	120108268	120108550	282	ENSSSCG00000006806	---	ENSSSCG00000006806	---	---	ENSSSCG00000006806	---	ENSSSCG00000006806	---	---
17	67408136	67410277	2141	PPP1R3D	PPP1R3D	PPP1R3D	---	---	ENSSSCG00000007530	ENSSSCG00000007530	ENSSSCG00000007530	---	---
15	151499209	151500003	794	---	---	COL6A3	---	---	---	---	ENSSSCG00000027331	---	---
17	54170315	54171686	1371	---	ELMO2	ELMO2	---	ELMO2	---	ENSSSCG00000023306	ENSSSCG00000023306	---	ENSSSCG00000023306
4	16638766	16639622	856	FBXO32	---	FBXO32	FBXO32	---	ENSSSCG00000005981	---	ENSSSCG00000005981	ENSSSCG00000005981	---
4	104046966	104047809	843	UBE2Q1	---	UBE2Q1	---	---	ENSSSCG00000006544	---	ENSSSCG00000006544	---	---
12	75296	76780	1484	---	C17orf62	C17orf62	---	C17orf62	---	ENSSSCG00000017127	ENSSSCG00000017127	---	ENSSSCG00000017127
X	101558749	101559191	442	RNF128	---	---	RNF128	---	ENSSSCG00000012551	---	---	ENSSSCG00000012551	---
14	153217022	153217822	800	---	---	ZNF511	---	---	---	---	ENSSSCG00000010774	---	---
3	41376428	41377039	611	RHBDL1	RHOT2	RHOT2;RHBDL1	---	RHOT2	ENSSSCG00000007998	ENSSSCG00000007997	ENSSSCG00000007997;ENSSSCG00000007998	---	ENSSSCG00000007997
9	72717060	72717664	604	---	RAB29	RAB29	---	---	---	ENSSSCG00000026269	ENSSSCG00000026269	---	---
15	133634202	133634998	796	---	RQCD1	RQCD1	---	---	---	ENSSSCG00000016193	ENSSSCG00000016193	---	---
2	76813253	76813773	520	---	LSM7	LSM7	---	LSM7	---	ENSSSCG00000013463	ENSSSCG00000013463	---	ENSSSCG00000013463
6	88584990	88585435	445	---	---	NT5C1A	---	---	---	---	ENSSSCG00000003662	---	---
6	43099449	43099914	465	---	---	ACTN4	---	---	---	---	ENSSSCG00000002965	---	---
15	115344150	115344788	638	---	ENSSSCG00000016091	ENSSSCG00000016091	---	---	---	ENSSSCG00000016091	ENSSSCG00000016091	---	---
2	77655719	77656662	943	---	POLR2E	POLR2E	---	POLR2E	---	ENSSSCG00000021472	ENSSSCG00000021472	---	ENSSSCG00000021472
3	139940634	139943496	2862	GPS2	GPS2	GPS2	GPS2	GPS2	ENSSSCG00000017940	ENSSSCG00000017940	ENSSSCG00000017940	ENSSSCG00000017940	ENSSSCG00000017940
12	40199667	40200773	1106	---	ENSSSCG00000017694	ENSSSCG00000017694	---	---	---	ENSSSCG00000017694	ENSSSCG00000017694	---	---
4	102859049	102859612	563	---	---	---	---	KIAA0907	---	---	---	---	ENSSSCG00000006504
10	10354217	10354775	558	TGFB2	---	TGFB2	---	---	ENSSSCG00000010816	---	ENSSSCG00000010816	---	---
2	66644985	66646065	1080	---	C19orf43	C19orf43	---	C19orf43	---	ENSSSCG00000013727	ENSSSCG00000013727	---	ENSSSCG00000013727
13	98759657	98760170	513	---	TSC22D2	TSC22D2	---	---	---	ENSSSCG00000011708	ENSSSCG00000011708	---	---
12	1437604	1439070	1466	---	ENTHD2	ENTHD2	---	ENTHD2	---	ENSSSCG00000028593	ENSSSCG00000028593	---	ENSSSCG00000028593
15	145306007	145306870	863	---	---	---	---	ITM2C	---	---	---	---	ENSSSCG00000016267
7	88965757	88966452	695	---	---	NR2F2	---	---	---	---	ENSSSCG00000002254	---	---
16	74334573	74334827	254	---	---	LARP1	---	---	---	---	ENSSSCG00000017069	---	---
7	2048435	2049001	566	---	PSMG4	PSMG4	---	---	---	ENSSSCG00000001005	ENSSSCG00000001005	---	---
2	74456488	74457167	679	---	KDM4B	KDM4B	---	KDM4B	---	ENSSSCG00000024570	ENSSSCG00000024570	---	ENSSSCG00000024570
4	103388294	103389302	1008	---	GBA	GBA	---	GBA;MTX1	---	ENSSSCG00000006522	ENSSSCG00000006522	---	ENSSSCG00000006522;ENSSSCG00000006523
15	151542083	151542545	462	---	---	---	COL6A3	---	---	---	---	ENSSSCG00000027331	---
8	57912493	57913009	516	---	---	---	AASDH	---	---	---	---	ENSSSCG00000027403	---
3	103258901	103259665	764	ZFP36L2	---	ZFP36L2	ZFP36L2	---	ENSSSCG00000008461	---	ENSSSCG00000008461	ENSSSCG00000008461	---
3	40865057	40865662	605	ENSSSCG00000007962	---	ENSSSCG00000007962	POLR3K;ENSSSCG00000007962	---	ENSSSCG00000007962	---	ENSSSCG00000007962	ENSSSCG00000007970;ENSSSCG00000007962	---
12	58122447	58123786	1339	---	---	ENSSSCG00000018007	---	---	---	---	ENSSSCG00000018007	---	---
1	305455979	305458099	2120	---	POMT1;UCK1	POMT1;UCK1	---	UCK1	---	ENSSSCG00000005716;ENSSSCG00000005717	ENSSSCG00000005716;ENSSSCG00000005717	---	ENSSSCG00000005717
14	12846655	12848146	1491	---	SCARA5	SCARA5	---	SCARA5	---	ENSSSCG00000009672	ENSSSCG00000009672	---	ENSSSCG00000009672
6	50078208	50079048	840	GYS1	---	GYS1	GYS1	---	ENSSSCG00000003154	---	ENSSSCG00000003154	ENSSSCG00000003154	---
5	110690252	110691620	1368	---	TUBGCP6;SELO	SELO	---	SELO	---	ENSSSCG00000000972;ENSSSCG00000000973	ENSSSCG00000000973	---	ENSSSCG00000000973
9	51183688	51184970	1282	---	BCL9L	BCL9L	---	---	---	ENSSSCG00000015099	ENSSSCG00000015099	---	---
17	39585952	39586936	984	---	TBC1D20	TBC1D20	---	TBC1D20	---	ENSSSCG00000007205	ENSSSCG00000007205	---	ENSSSCG00000007205
2	65673219	65673784	565	C19orf53	---	C19orf53	C19orf53	---	ENSSSCG00000013757	---	ENSSSCG00000013757	ENSSSCG00000013757	---
7	37504161	37504665	504	PI16	---	PI16	PI16	---	ENSSSCG00000001570	---	ENSSSCG00000001570	ENSSSCG00000001570	---
9	55398957	55399715	758	---	CLMP	CLMP	---	---	---	ENSSSCG00000022961	ENSSSCG00000022961	---	---
GL896183.1	86614	88276	1662	HNRNPH2	HNRNPH2	HNRNPH2	---	---	ENSSSCG00000021128	ENSSSCG00000021128	ENSSSCG00000021128	---	---
13	149944521	149945217	696	---	POPDC2	POPDC2	---	POPDC2	---	ENSSSCG00000011894	ENSSSCG00000011894	---	ENSSSCG00000011894
4	104962790	104963243	453	S100A16	---	S100A16	S100A16	---	ENSSSCG00000006581	---	ENSSSCG00000006581	ENSSSCG00000006581	---
1	302294776	302295482	706	---	---	ST6GALNAC6	---	---	---	---	ENSSSCG00000005623	---	---
2	147194709	147196372	1663	---	DNAJC18	DNAJC18	---	---	---	ENSSSCG00000014356	ENSSSCG00000014356	---	---
1	292927219	292928202	983	---	ENSSSCG00000005509	ENSSSCG00000005509	---	---	---	ENSSSCG00000005509	ENSSSCG00000005509	---	---
5	6783031	6784032	1001	---	---	DDX17	---	---	---	---	ENSSSCG00000000104	---	---
1	302606214	302607054	840	C9orf16	---	C9orf16	C9orf16	---	ENSSSCG00000022295	---	ENSSSCG00000022295	ENSSSCG00000022295	---
12	966521	967701	1180	---	SLC16A3	SLC16A3	---	SLC16A3	---	ENSSSCG00000024018	ENSSSCG00000024018	---	ENSSSCG00000024018
17	53680604	53681013	409	---	---	SNX21	---	---	---	---	ENSSSCG00000007425	---	---
1	248993977	248994967	990	---	FAM189A2	FAM189A2	---	FAM189A2	---	ENSSSCG00000005249	ENSSSCG00000005249	---	ENSSSCG00000005249
2	28156863	28157469	606	---	CD44	CD44	---	CD44	---	ENSSSCG00000013297	ENSSSCG00000013297	---	ENSSSCG00000013297
2	16099971	16100599	628	ENSSSCG00000030610	---	ENSSSCG00000030610	ENSSSCG00000030610	---	ENSSSCG00000030610	---	ENSSSCG00000030610	ENSSSCG00000030610	---
17	53432169	53432857	688	---	ENSSSCG00000021861	ENSSSCG00000021861	---	ENSSSCG00000021861	---	ENSSSCG00000021861	ENSSSCG00000021861	---	ENSSSCG00000021861
X	64667585	64668844	1259	---	---	FOXO4	---	---	---	---	ENSSSCG00000012399	---	---
2	76088151	76089021	870	---	GNA11	GNA11	---	---	---	ENSSSCG00000029279	ENSSSCG00000029279	---	---
2	145502591	145504381	1790	---	---	HNRNPA0	---	---	---	---	ENSSSCG00000014322	---	---
GL896438.1	8029	8837	808	---	---	ANKLE2	---	---	---	---	ENSSSCG00000026781	---	---
14	7348563	7350097	1534	---	---	CCAR2	---	---	---	---	ENSSSCG00000009628	---	---
14	7697941	7698525	584	PEBP4	---	PEBP4	PEBP4	---	ENSSSCG00000009631	---	ENSSSCG00000009631	ENSSSCG00000009631	---
8	89796795	89797798	1003	USP38	---	USP38	USP38	---	ENSSSCG00000009049	---	ENSSSCG00000009049	ENSSSCG00000009049	---
3	75739360	75740112	752	C2orf42	---	C2orf42	C2orf42	---	ENSSSCG00000008332	---	ENSSSCG00000008332	ENSSSCG00000008332	---
7	26812490	26813799	1309	---	ABCF1	ABCF1	---	ABCF1	---	ENSSSCG00000001346	ENSSSCG00000001346	---	ENSSSCG00000001346
9	57599213	57599927	714	---	ROBO4	ROBO4	---	ROBO4	---	ENSSSCG00000015203	ENSSSCG00000015203	---	ENSSSCG00000015203
3	48458590	48458848	258	---	---	---	ENSSSCG00000008120	---	---	---	---	ENSSSCG00000008120	---
14	82449738	82451035	1297	---	---	USP54	---	---	---	---	ENSSSCG00000010302	---	---
14	107988333	107988927	594	---	SGMS1	SGMS1	---	SGMS1	---	ENSSSCG00000010433	ENSSSCG00000010433	---	ENSSSCG00000010433
9	8063988	8064747	759	---	STARD10	STARD10	---	---	---	ENSSSCG00000014818	ENSSSCG00000014818	---	---
GL896392.1	3703	4445	742	---	---	GRRP1	---	---	---	---	ENSSSCG00000023042	---	---
6	1036756	1037226	470	---	---	CBFA2T3	---	---	---	---	ENSSSCG00000002648	---	---
18	3007531	3008470	939	---	INSIG1	INSIG1	---	INSIG1	---	ENSSSCG00000016420	ENSSSCG00000016420	---	ENSSSCG00000016420
7	54475703	54476203	500	---	---	---	ZFAND6	---	---	---	---	ENSSSCG00000001779	---
4	67250513	67251565	1052	---	---	JPH1	---	---	---	---	ENSSSCG00000006174	---	---
2	58719304	58719831	527	---	---	HOMER3	---	---	---	---	ENSSSCG00000013919	---	---
5	6781384	6782212	828	---	---	DDX17	---	---	---	---	ENSSSCG00000000104	---	---
1	305733699	305734257	558	---	MED27	MED27	---	MED27	---	ENSSSCG00000005720	ENSSSCG00000005720	---	ENSSSCG00000005720
7	69097882	69098335	453	BRMS1L	---	BRMS1L	BRMS1L	---	ENSSSCG00000001947	---	ENSSSCG00000001947	ENSSSCG00000001947	---
2	77791193	77792725	1532	---	MIDN	MIDN	---	MIDN	---	ENSSSCG00000013432	ENSSSCG00000013432	---	ENSSSCG00000013432
9	578162	579633	1471	---	TMEM9B	TMEM9B	---	TMEM9B	---	ENSSSCG00000014577	ENSSSCG00000014577	---	ENSSSCG00000014577
2	55196415	55196974	559	---	ZNF692	ZNF692	---	ZNF692	---	ENSSSCG00000030672	ENSSSCG00000030672	---	ENSSSCG00000030672
3	7648858	7649309	451	ENSSSCG00000025164	---	---	ENSSSCG00000025164	---	ENSSSCG00000025164	---	---	ENSSSCG00000025164	---
2	146157229	146159157	1928	---	EGR1	EGR1	---	---	---	ENSSSCG00000014336	ENSSSCG00000014336	---	---
6	45445056	45445877	821	HSL	---	HSL	HSL	---	ENSSSCG00000003018	---	ENSSSCG00000003018	ENSSSCG00000003018	---
11	7413113	7414180	1067	---	MEDAG	MEDAG	---	MEDAG	---	ENSSSCG00000009331	ENSSSCG00000009331	---	ENSSSCG00000009331
2	65177511	65178003	492	---	DNAJB1	DNAJB1	---	DNAJB1	---	ENSSSCG00000013784	ENSSSCG00000013784	---	ENSSSCG00000013784
10	30846866	30847766	900	---	---	---	PTCH1	---	---	---	---	ENSSSCG00000027312	---
15	15281732	15282192	460	---	SPOPL	SPOPL	---	---	---	ENSSSCG00000015683	ENSSSCG00000015683	---	---
16	74636189	74636787	598	---	GALNT10	---	---	---	---	ENSSSCG00000017072	---	---	---
10	28967186	28967617	431	---	---	PPP1R12B	---	---	---	---	ENSSSCG00000010925	---	---
13	73232569	73233442	873	---	JAGN1	JAGN1	---	JAGN1	---	ENSSSCG00000011558	ENSSSCG00000011558	---	ENSSSCG00000011558
X	125827776	125828574	798	---	---	GPC3	---	---	---	---	ENSSSCG00000012680	---	---
6	152628256	152629214	958	---	---	LRRC41	---	---	---	---	ENSSSCG00000003904	---	---
12	23511272	23512111	839	---	CACNLB1	CACNLB1	---	---	---	ENSSSCG00000017510	ENSSSCG00000017510	---	---
2	78647774	78653092	5318	---	---	ENSSSCG00000027864	---	---	---	---	ENSSSCG00000027864	---	---
1	101174358	101174894	536	---	SENP6	SENP6	---	---	---	ENSSSCG00000020702	ENSSSCG00000020702	---	---
6	42166818	42168152	1334	---	ZFP30	ZFP30	---	---	---	ENSSSCG00000029408	ENSSSCG00000029408	---	---
5	24393025	24393921	896	---	ENSSSCG00000026498	ENSSSCG00000026498	---	ENSSSCG00000026498	---	ENSSSCG00000026498	ENSSSCG00000026498	---	ENSSSCG00000026498
5	67653273	67654617	1344	---	KV1.5	KV1.5	---	---	---	ENSSSCG00000021596	ENSSSCG00000021596	---	---
7	128117067	128117609	542	---	---	CCNK	---	---	---	---	ENSSSCG00000002509	---	---
7	3153452	3156603	3151	PPP1R3G	PPP1R3G	PPP1R3G	PPP1R3G	PPP1R3G	ENSSSCG00000000997	ENSSSCG00000000997	ENSSSCG00000000997	ENSSSCG00000000997	ENSSSCG00000000997
15	133668266	133669329	1063	---	PLCD4	PLCD4	---	PLCD4	---	ENSSSCG00000016192	ENSSSCG00000016192	---	ENSSSCG00000016192
2	75892640	75894331	1691	---	NCLN	NCLN	---	NCLN	---	ENSSSCG00000013475	ENSSSCG00000013475	---	ENSSSCG00000013475
15	152130348	152133003	2655	---	KLHL30	KLHL30	---	KLHL30	---	ENSSSCG00000026600	ENSSSCG00000026600	---	ENSSSCG00000026600
6	65333279	65334879	1600	---	UBIAD1	UBIAD1	---	UBIAD1	---	ENSSSCG00000025200	ENSSSCG00000025200	---	ENSSSCG00000025200
3	45574033	45575000	967	---	TTL	TTL	---	---	---	ENSSSCG00000008097	ENSSSCG00000008097	---	---
JH118510.1	28860	29598	738	---	TOR1AIP2	TOR1AIP2	---	---	---	ENSSSCG00000027083	ENSSSCG00000027083	---	---
GL896219.1	24424	25047	623	---	S100B	S100B	---	---	---	ENSSSCG00000026140	ENSSSCG00000026140	---	---
6	77808845	77809200	355	NUDC	---	NUDC	NUDC	---	ENSSSCG00000003566	---	ENSSSCG00000003566	ENSSSCG00000003566	---
9	62965033	62965376	343	APLP2	---	APLP2	APLP2	---	ENSSSCG00000015244	---	ENSSSCG00000015244	ENSSSCG00000015244	---
11	14558641	14559312	671	LHFP	LHFP	LHFP	---	---	ENSSSCG00000029855	ENSSSCG00000029855	ENSSSCG00000029855	---	---
4	51491673	51492170	497	---	RIPK2	RIPK2	---	RIPK2	---	ENSSSCG00000024096	ENSSSCG00000024096	---	ENSSSCG00000024096
3	91013020	91014060	1040	ENSSSCG00000008409	---	ENSSSCG00000008409	ENSSSCG00000008409	---	ENSSSCG00000008409	---	ENSSSCG00000008409	ENSSSCG00000008409	---
8	125011044	125012719	1675	---	TET2	TET2	---	---	---	ENSSSCG00000009157	ENSSSCG00000009157	---	---
18	2713353	2714225	872	---	---	RBM33	---	---	---	---	ENSSSCG00000016417	---	---
2	61802704	61803368	664	---	---	AKAP8	---	---	---	---	ENSSSCG00000013837	---	---
3	43494184	43495133	949	---	ENSSSCG00000030204	ENSSSCG00000030204	---	---	---	ENSSSCG00000030204	ENSSSCG00000030204	---	---
X	64997783	64998604	821	---	OGT	OGT	---	OGT	---	ENSSSCG00000012403	ENSSSCG00000012403	---	ENSSSCG00000012403
13	109147514	109148064	550	---	PPM1L	PPM1L	---	---	---	ENSSSCG00000023434	ENSSSCG00000023434	---	---
9	8987733	8988489	756	ENSSSCG00000014828	---	ENSSSCG00000014828	ENSSSCG00000014828	---	ENSSSCG00000014828	---	ENSSSCG00000014828	ENSSSCG00000014828	---
2	54006192	54006883	691	---	WNT9A	WNT9A	---	---	---	ENSSSCG00000024671	ENSSSCG00000024671	---	---
8	1291719	1293435	1716	---	MFSD10	MFSD10	---	---	---	ENSSSCG00000008695	ENSSSCG00000008695	---	---
9	109781036	109781748	712	---	SEMA3C	SEMA3C	---	---	---	ENSSSCG00000023784	ENSSSCG00000023784	---	---
6	43243651	43244397	746	---	---	NFKBIB	---	---	---	---	ENSSSCG00000026904	---	---
1	194977377	194977952	575	KLHL28	---	KLHL28	---	---	ENSSSCG00000004996	---	ENSSSCG00000004996	---	---
2	243079	244113	1034	---	---	TMEM80	---	---	---	---	ENSSSCG00000012849	---	---
GL892292.1	3317	4014	697	---	---	ANAPC11	---	---	---	---	ENSSSCG00000025719	---	---
14	38661552	38662261	709	---	MED13L	MED13L	---	---	---	ENSSSCG00000009864	ENSSSCG00000009864	---	---
6	58007743	58008429	686	---	SDF4	SDF4	---	SDF4	---	ENSSSCG00000003332	ENSSSCG00000003332	---	ENSSSCG00000003332
6	12243008	12243368	360	---	---	BCAR1	---	---	---	---	ENSSSCG00000028878	---	---
6	54339606	54340447	841	---	PPP1R12C	PPP1R12C	---	PPP1R12C	---	ENSSSCG00000027189	ENSSSCG00000027189	---	ENSSSCG00000027189
10	37296050	37296578	528	---	NOL6	NOL6	---	---	---	ENSSSCG00000010990	ENSSSCG00000010990	---	---
2	149745772	149747344	1572	---	KIAA0141	KIAA0141	---	KIAA0141	---	ENSSSCG00000014396	ENSSSCG00000014396	---	ENSSSCG00000014396
8	139733162	139734915	1753	---	FAM13A	FAM13A	---	---	---	ENSSSCG00000026196	ENSSSCG00000026196	---	---
7	24433609	24434495	886	---	TRIM27	TRIM27	---	TRIM27	---	ENSSSCG00000001219	ENSSSCG00000001219	---	ENSSSCG00000001219
17	37001097	37001918	821	MRPS26	---	MRPS26	---	---	ENSSSCG00000007165	---	ENSSSCG00000007165	---	---
2	162185678	162186266	588	---	SIRT3	SIRT3	---	SIRT3	---	ENSSSCG00000014558	ENSSSCG00000014558	---	ENSSSCG00000014558
6	66638779	66639210	431	---	VPS13D	VPS13D	---	---	---	ENSSSCG00000003438	ENSSSCG00000003438	---	---
9	143414771	143415320	549	---	---	VASH2	---	---	---	---	ENSSSCG00000015589	---	---
16	81787785	81788986	1201	---	UBE2QL1	UBE2QL1	---	UBE2QL1	---	ENSSSCG00000017105	ENSSSCG00000017105	---	ENSSSCG00000017105
3	6678952	6679290	338	ENSSSCG00000007615	---	ENSSSCG00000007615	ENSSSCG00000007615	---	ENSSSCG00000007615	---	ENSSSCG00000007615	ENSSSCG00000007615	---
2	158053062	158053848	786	---	ENSSSCG00000028049	---	---	ENSSSCG00000028049	---	ENSSSCG00000028049	---	---	ENSSSCG00000028049
8	81897859	81898666	807	---	ENSSSCG00000009015	ENSSSCG00000009015	---	---	---	ENSSSCG00000009015	ENSSSCG00000009015	---	---
4	17146392	17149320	2928	ZHX2	ZHX2	ZHX2	---	---	ENSSSCG00000021586	ENSSSCG00000021586	ENSSSCG00000021586	---	---
12	14674937	14675430	493	---	---	PECAM1	---	---	---	---	ENSSSCG00000017277	---	---
3	17499182	17499687	505	KAT8	---	KAT8	KAT8	---	ENSSSCG00000007762	---	ENSSSCG00000007762	ENSSSCG00000007762	---
14	41114746	41115142	396	---	---	DDX54	---	---	---	---	ENSSSCG00000009876	---	---
7	83504021	83507093	3072	KLHL33	KLHL33	KLHL33	---	---	ENSSSCG00000002140	ENSSSCG00000002140	ENSSSCG00000002140	---	---
6	50056329	50057569	1240	NTF4	NTF4	NTF4	NTF4	NTF4	ENSSSCG00000003160	ENSSSCG00000003160	ENSSSCG00000003160	ENSSSCG00000003160	ENSSSCG00000003160
15	36695131	36695800	669	---	RALB	RALB	---	---	---	ENSSSCG00000025455	ENSSSCG00000025455	---	---
12	26359136	26359997	861	---	PPP1R9B	PPP1R9B	---	---	---	ENSSSCG00000017584	ENSSSCG00000017584	---	---
4	104651729	104652339	610	DENND4B	---	DENND4B	DENND4B	---	ENSSSCG00000006568	---	ENSSSCG00000006568	ENSSSCG00000006568	---
11	86376946	86377790	844	ADPRHL1	---	ADPRHL1	---	---	ENSSSCG00000024103	---	ENSSSCG00000024103	---	---
3	41622632	41624682	2050	---	---	SPSB3	---	---	---	---	ENSSSCG00000008015	---	---
3	39641089	39641685	596	---	---	CREBBP	---	---	---	---	ENSSSCG00000007951	---	---
10	56230800	56231825	1025	---	---	KIAA1217	---	---	---	---	ENSSSCG00000011075	---	---
1	243123000	243123518	518	CDC37L1	---	CDC37L1	CDC37L1	---	ENSSSCG00000005219	---	ENSSSCG00000005219	ENSSSCG00000005219	---
6	26002721	26003633	912	---	---	DDX28	---	---	---	---	ENSSSCG00000026038	---	---
GL896324.1	25141	26128	987	---	---	CEP85	---	---	---	---	ENSSSCG00000026731	---	---
14	46929565	46930421	856	---	HPS4	HPS4	---	HPS4	---	ENSSSCG00000009960	ENSSSCG00000009960	---	ENSSSCG00000009960
6	69047734	69048579	845	---	EFHD2	EFHD2	---	---	---	ENSSSCG00000003458	ENSSSCG00000003458	---	---
7	63967906	63968742	836	---	ISLR	---	---	ISLR	---	ENSSSCG00000001910	---	---	ENSSSCG00000001910
5	5202851	5203697	846	---	---	MKL1	---	---	---	---	ENSSSCG00000000075	---	---
16	81585635	81586005	370	---	---	ENSSSCG00000017102	---	---	---	---	ENSSSCG00000017102	---	---
6	57970190	57970582	392	---	---	---	UBE2J2	---	---	---	---	ENSSSCG00000003334	---
X	113391673	113393231	1558	NDUFA1;RNF113A	---	NDUFA1;RNF113A	NDUFA1;RNF113A	---	ENSSSCG00000023277;ENSSSCG00000022359	---	ENSSSCG00000023277;ENSSSCG00000022359	ENSSSCG00000023277;ENSSSCG00000022359	---
16	4431452	4432001	549	---	OTULIN	OTULIN	---	---	---	ENSSSCG00000016783	ENSSSCG00000016783	---	---
4	96488557	96489269	712	---	---	OLFML2B	---	---	---	---	ENSSSCG00000006345	---	---
14	95208771	95209814	1043	---	---	ENSSSCG00000026850	---	---	---	---	ENSSSCG00000026850	---	---
6	11897485	11898373	888	TERF2IP	---	TERF2IP	TERF2IP	---	ENSSSCG00000002703	---	ENSSSCG00000002703	ENSSSCG00000002703	---
X	142090219	142094225	4006	---	SRPK3;IDH3G	SRPK3;IDH3G	---	SRPK3;IDH3G	---	ENSSSCG00000024676;ENSSSCG00000012783	ENSSSCG00000024676;ENSSSCG00000012783	---	ENSSSCG00000024676;ENSSSCG00000012783
6	50038938	50039384	446	SNRNP70	---	SNRNP70	---	---	ENSSSCG00000023792	---	ENSSSCG00000023792	---	---
1	301555551	301556289	738	---	ANGPTL2	ANGPTL2	---	---	---	ENSSSCG00000005608	ENSSSCG00000005608	---	---
7	29188513	29188777	264	SLA-DQB1	---	SLA-DQB1	---	---	ENSSSCG00000001457	---	ENSSSCG00000001457	---	---
9	49636052	49636707	655	---	TAGLN	TAGLN	---	TAGLN	---	ENSSSCG00000015073	ENSSSCG00000015073	---	ENSSSCG00000015073
9	10420810	10422669	1859	---	NEU3	NEU3	---	---	---	ENSSSCG00000021638	ENSSSCG00000021638	---	---
GL892911.1	223328	224035	707	---	---	ZNF862	---	---	---	---	ENSSSCG00000020818	---	---
4	104855907	104856631	724	---	NPR1	NPR1	---	NPR1	---	ENSSSCG00000006572	ENSSSCG00000006572	---	ENSSSCG00000006572
12	4629742	4630630	888	---	MFSD11	MFSD11	---	---	---	ENSSSCG00000029343	ENSSSCG00000029343	---	---
2	146623538	146624694	1156	---	CTNNA1	CTNNA1	---	CTNNA1	---	ENSSSCG00000014339	ENSSSCG00000014339	---	ENSSSCG00000014339
X	122261402	122261960	558	---	---	ENSSSCG00000012654	---	---	---	---	ENSSSCG00000012654	---	---
1	159860170	159860927	757	---	MTMR10	MTMR10	---	---	---	ENSSSCG00000004844	ENSSSCG00000004844	---	---
7	59880639	59881651	1012	POLG	---	POLG	---	---	ENSSSCG00000001838	---	ENSSSCG00000001838	---	---
9	57513385	57514243	858	---	---	MSANTD2	---	---	---	---	ENSSSCG00000015201	---	---
12	25095086	25095911	825	---	UBE2Z	UBE2Z	---	---	---	ENSSSCG00000025638	ENSSSCG00000025638	---	---
2	59390265	59391183	918	---	CCDC124	CCDC124	---	CCDC124	---	ENSSSCG00000013891	ENSSSCG00000013891	---	ENSSSCG00000013891
4	121080068	121082745	2677	AMIGO1	AMIGO1	AMIGO1	---	---	ENSSSCG00000006826	ENSSSCG00000006826	ENSSSCG00000006826	---	---
18	55864605	55865083	478	YKT6	---	YKT6	YKT6	---	ENSSSCG00000016750	---	ENSSSCG00000016750	ENSSSCG00000016750	---
5	9077110	9077956	846	---	MYH9	MYH9	---	---	---	ENSSSCG00000000145	ENSSSCG00000000145	---	---
13	80097242	80097729	487	---	PODXL2	PODXL2	---	---	---	ENSSSCG00000021397	ENSSSCG00000021397	---	---
2	3807217	3808238	1021	---	RPS6KB2	RPS6KB2	---	RPS6KB2	---	ENSSSCG00000012910	ENSSSCG00000012910	---	ENSSSCG00000012910
2	54412697	54413265	568	JMJD4	---	JMJD4	---	---	ENSSSCG00000013983	---	ENSSSCG00000013983	---	---
6	40018876	40019485	609	---	GRAMD1A	GRAMD1A	---	---	---	ENSSSCG00000002879	ENSSSCG00000002879	---	---
12	19372671	19373093	422	---	---	HDAC5	---	---	---	---	ENSSSCG00000017366	---	---
7	2294208	2294866	658	---	PXDC1	PXDC1	---	---	---	ENSSSCG00000025582	ENSSSCG00000025582	---	---
7	33618950	33619681	731	---	---	DST	---	---	---	---	ENSSSCG00000001499	---	---
3	42236474	42237576	1102	---	---	SLC9A3R2	---	---	---	---	ENSSSCG00000008038	---	---
17	46908388	46909359	971	ENSSSCG00000025394	---	ENSSSCG00000025394	---	---	ENSSSCG00000025394	---	ENSSSCG00000025394	---	---
13	89629954	89630542	588	---	SLC25A36	SLC25A36	---	SLC25A36	---	ENSSSCG00000011669	ENSSSCG00000011669	---	ENSSSCG00000011669
10	24677314	24678160	846	---	ZBTB41	ZBTB41	---	---	---	ENSSSCG00000010897	ENSSSCG00000010897	---	---
2	58606559	58607474	915	---	ARMC6	ARMC6	---	ARMC6	---	ENSSSCG00000013927	ENSSSCG00000013927	---	ENSSSCG00000013927
9	42883028	42883806	778	---	---	ZC3H12C	---	---	---	---	ENSSSCG00000015014	---	---
17	45161543	45164836	3293	---	---	ENSSSCG00000026071	---	---	---	---	ENSSSCG00000026071	---	---
13	26093998	26095682	1684	---	CSRNP1	CSRNP1	---	---	---	ENSSSCG00000011264	ENSSSCG00000011264	---	---
X	142049646	142050940	1294	ABCD1	---	ABCD1	ABCD1;BCAP31	---	ENSSSCG00000012779	---	ENSSSCG00000012779	ENSSSCG00000012779;ENSSSCG00000012772	---
X	113759490	113760378	888	---	SLC25A43	SLC25A43	---	SLC25A43	---	ENSSSCG00000012624	ENSSSCG00000012624	---	ENSSSCG00000012624
GL893333.2	11791	12593	802	---	CA14	CA14	---	---	---	ENSSSCG00000027875	ENSSSCG00000027875	---	---
2	53864555	53864983	428	---	---	---	MRPL55	---	---	---	---	ENSSSCG00000024315	---
5	69631761	69632057	296	---	---	WASH1	---	---	---	---	ENSSSCG00000000746	---	---
2	4046875	4047372	497	---	---	KDM2A	---	---	---	---	ENSSSCG00000029637	---	---
7	64690254	64690964	710	---	NEO1	NEO1	---	---	---	ENSSSCG00000001921	ENSSSCG00000001921	---	---
3	109958996	109959577	581	---	VIT	VIT	---	---	---	ENSSSCG00000008501	ENSSSCG00000008501	---	---
7	59745087	59745643	556	---	ABHD2	ABHD2	---	---	---	ENSSSCG00000001835	ENSSSCG00000001835	---	---
2	6270396	6271177	781	---	SAC3D1	SAC3D1	---	SAC3D1	---	ENSSSCG00000013011	ENSSSCG00000013011	---	ENSSSCG00000013011
2	77821336	77822039	703	---	STK11	STK11	---	---	---	ENSSSCG00000013429	ENSSSCG00000013429	---	---
12	15036096	15038858	2762	---	SCN4A	SCN4A	---	---	---	ENSSSCG00000017282	ENSSSCG00000017282	---	---
10	36283718	36284732	1014	---	ENSSSCG00000010968	ENSSSCG00000010968	---	ENSSSCG00000010968	---	ENSSSCG00000010968	ENSSSCG00000010968	---	ENSSSCG00000010968
13	33483935	33484406	471	---	SCAP	SCAP	---	SCAP	---	ENSSSCG00000026281	ENSSSCG00000026281	---	ENSSSCG00000026281
14	81253353	81254552	1199	---	MICU1	MICU1	---	MICU1	---	ENSSSCG00000010289	ENSSSCG00000010289	---	ENSSSCG00000010289
2	82221682	82222410	728	RAB24	---	RAB24	RAB24	---	ENSSSCG00000014043	---	ENSSSCG00000014043	ENSSSCG00000014043	---
6	146965898	146966543	645	---	ECHDC2	ECHDC2	---	ECHDC2	---	ENSSSCG00000003854	ENSSSCG00000003854	---	ENSSSCG00000003854
14	88970986	88971706	720	---	TSPAN14	TSPAN14	---	---	---	ENSSSCG00000010341	ENSSSCG00000010341	---	---
GL892287.1	9633	11070	1437	---	ZBTB17	ZBTB17	---	SPEN	---	ENSSSCG00000025893	ENSSSCG00000025893	---	ENSSSCG00000026103
6	79155775	79156641	866	---	MED18	MED18	---	MED18	---	ENSSSCG00000028973	ENSSSCG00000028973	---	ENSSSCG00000028973
X	51412999	51413914	915	---	---	TSPYL2	---	---	---	---	ENSSSCG00000012323	---	---
17	744518	745317	799	---	---	LONRF1	---	---	---	---	ENSSSCG00000006968	---	---
2	70542851	70544029	1178	---	CNN1	CNN1	---	CNN1	---	ENSSSCG00000013614	ENSSSCG00000013614	---	ENSSSCG00000013614
14	53234608	53235434	826	DDT	---	DDT	---	---	ENSSSCG00000010063	---	ENSSSCG00000010063	---	---
9	137103195	137104989	1794	---	SMG7	SMG7	---	---	---	ENSSSCG00000015558	ENSSSCG00000015558	---	---
14	6837822	6838613	791	HR	---	HR	HR	---	ENSSSCG00000009616	---	ENSSSCG00000009616	ENSSSCG00000009616	---
6	48970202	48972139	1937	---	EHD2	EHD2	---	EHD2	---	ENSSSCG00000023371	ENSSSCG00000023371	---	ENSSSCG00000023371
12	27206551	27207543	992	---	---	ENSSSCG00000017559	---	---	---	---	ENSSSCG00000017559	---	---
14	144881035	144881778	743	---	CPXM2	CPXM2	---	---	---	ENSSSCG00000010728	ENSSSCG00000010728	---	---
14	118461903	118462362	459	---	ANKRD2	ANKRD2	---	---	---	ENSSSCG00000010522	ENSSSCG00000010522	---	---
7	134465859	134466540	681	FBXO9	---	---	FBXO9	---	ENSSSCG00000002629	---	---	ENSSSCG00000002629	---
3	42009855	42011197	1342	---	GNPTG	GNPTG	---	---	---	ENSSSCG00000008031	ENSSSCG00000008031	---	---
5	18913327	18914465	1138	---	ENSSSCG00000000264	ENSSSCG00000000264	---	---	---	ENSSSCG00000000264	ENSSSCG00000000264	---	---
14	50059186	50059593	407	---	MTMR3	MTMR3	---	---	---	ENSSSCG00000009994	ENSSSCG00000009994	---	---
2	16401323	16401995	672	---	SLC39A13	SLC39A13	---	---	---	ENSSSCG00000013238	ENSSSCG00000013238	---	---
5	72190208	72190721	513	---	---	MICAL3	---	---	---	---	ENSSSCG00000000770	---	---
1	210730371	210731350	979	---	SIX1	SIX1	---	---	---	ENSSSCG00000005087	ENSSSCG00000005087	---	---
13	79984374	79985149	775	---	TPRA1	TPRA1	---	TPRA1	---	ENSSSCG00000011623	ENSSSCG00000011623	---	ENSSSCG00000011623
6	48928562	48930239	1677	GLTSCR1	---	GLTSCR1	---	---	ENSSSCG00000022302	---	ENSSSCG00000022302	---	---
7	45101798	45102474	676	---	SLC29A1	SLC29A1	---	---	---	ENSSSCG00000001700	ENSSSCG00000001700	---	---
7	42485965	42486880	915	---	BYSL	BYSL	---	---	---	ENSSSCG00000001631	ENSSSCG00000001631	---	---
GL895994.1	41074	43099	2025	---	CTDSP2	CTDSP2	---	---	---	ENSSSCG00000025379	ENSSSCG00000025379	---	---
3	10586840	10587616	776	---	TBL2	TBL2	---	---	---	ENSSSCG00000007709	ENSSSCG00000007709	---	---
2	157282319	157283087	768	---	GRPEL2	GRPEL2	---	GRPEL2	---	ENSSSCG00000014432	ENSSSCG00000014432	---	ENSSSCG00000014432
7	95500936	95501867	931	---	---	FNTB	---	---	---	---	ENSSSCG00000002281	---	---
4	102470288	102470789	501	SMG5	---	SMG5	SMG5	---	ENSSSCG00000006490	---	ENSSSCG00000006490	ENSSSCG00000006490	---
GL893348.1	45269	46285	1016	---	---	KLF11	---	---	---	---	ENSSSCG00000021529	---	---
6	39472945	39473678	733	---	KIAA0355	KIAA0355	---	---	---	ENSSSCG00000002872	ENSSSCG00000002872	---	---
17	12137512	12138794	1282	AGPAT6	---	AGPAT6	AGPAT6	---	ENSSSCG00000007019	---	ENSSSCG00000007019	ENSSSCG00000007019	---
6	433799	434524	725	---	---	ZNF276	---	---	---	---	ENSSSCG00000029228	---	---
6	48586129	48587086	957	---	DHX34	DHX34	---	DHX34	---	ENSSSCG00000003114	ENSSSCG00000003114	---	ENSSSCG00000003114
13	49910342	49911258	916	---	ATXN7	ATXN7	---	---	---	ENSSSCG00000011493	ENSSSCG00000011493	---	---
13	78947460	78948566	1106	---	IQSEC1	IQSEC1	---	---	---	ENSSSCG00000027812	ENSSSCG00000027812	---	---
2	6386414	6387145	731	PPP2R5B	---	PPP2R5B	PPP2R5B	---	ENSSSCG00000013016	---	ENSSSCG00000013016	ENSSSCG00000013016	---
6	74620303	74621249	946	---	C1QC	C1QC	---	C1QC	---	ENSSSCG00000003525	ENSSSCG00000003525	---	ENSSSCG00000003525
5	88007273	88008016	743	---	ENSSSCG00000000877	ENSSSCG00000000877	---	---	---	ENSSSCG00000000877	ENSSSCG00000000877	---	---
13	199568325	199568831	506	APP	---	APP	APP	---	ENSSSCG00000012022	---	ENSSSCG00000012022	ENSSSCG00000012022	---
GL896248.1	7667	8597	930	---	---	MRGBP	---	---	---	---	ENSSSCG00000029303	---	---
5	91521031	91521994	963	---	---	ELK3	---	---	---	---	ENSSSCG00000023803	---	---
5	61200798	61201234	436	---	---	WBP11	---	---	---	---	ENSSSCG00000000611	---	---
9	44433245	44434881	1636	ENSSSCG00000015027	ENSSSCG00000015027	ENSSSCG00000015027	ENSSSCG00000015027	ENSSSCG00000015027	ENSSSCG00000015027	ENSSSCG00000015027	ENSSSCG00000015027	ENSSSCG00000015027	ENSSSCG00000015027
GL892841.1	137197	137674	477	PSMD7	---	PSMD7	PSMD7	---	ENSSSCG00000030587	---	ENSSSCG00000030587	ENSSSCG00000030587	---
GL896381.1	19076	20040	964	---	SLC25A30	SLC25A30	---	SLC25A30	---	ENSSSCG00000025973	ENSSSCG00000025973	---	ENSSSCG00000025973
2	61916219	61916695	476	---	---	BRD4	---	---	---	---	ENSSSCG00000022227	---	---
12	49900666	49901247	581	---	ENSSSCG00000017822	ENSSSCG00000017822	---	---	---	ENSSSCG00000017822	ENSSSCG00000017822	---	---
7	2455131	2455754	623	---	PRPF4B	PRPF4B	---	---	---	ENSSSCG00000001002	ENSSSCG00000001002	---	---
1	303273554	303274236	682	---	DOLK	---	---	---	---	ENSSSCG00000005666	---	---	---
9	132406822	132407857	1035	ANGPTL1	---	ANGPTL1	ANGPTL1	---	ENSSSCG00000015522	---	ENSSSCG00000015522	ENSSSCG00000015522	---
7	27504549	27505318	769	---	---	PRRC2A	---	---	---	---	ENSSSCG00000001409	---	---
18	10164529	10165023	494	---	KDM7A	KDM7A	---	---	---	ENSSSCG00000016501	ENSSSCG00000016501	---	---
12	22507450	22508371	921	---	---	MSL1	---	---	---	---	ENSSSCG00000017476	---	---
2	16608376	16609225	849	ENSSSCG00000013244	---	ENSSSCG00000013244	ENSSSCG00000013244	---	ENSSSCG00000013244	---	ENSSSCG00000013244	ENSSSCG00000013244	---
1	62812233	62813155	922	AKIRIN2	---	AKIRIN2	AKIRIN2	---	ENSSSCG00000004307	---	ENSSSCG00000004307	ENSSSCG00000004307	---
GL896547.1	19480	20539	1059	SMIM12	SMIM12	SMIM12	SMIM12	SMIM12	ENSSSCG00000028580	ENSSSCG00000028580	ENSSSCG00000028580	ENSSSCG00000028580	ENSSSCG00000028580
12	20244570	20245041	471	---	PSME3	PSME3	---	PSME3	---	ENSSSCG00000017385	ENSSSCG00000017385	---	ENSSSCG00000017385
1	263990685	263991197	512	---	---	---	RUSC2	---	---	---	---	ENSSSCG00000005308	---
6	88564744	88569379	4635	---	NT5C1A	NT5C1A	---	---	---	ENSSSCG00000003662	ENSSSCG00000003662	---	---
2	246421	247102	681	DEAF1	---	DEAF1	---	---	ENSSSCG00000012850	---	ENSSSCG00000012850	---	---
6	148745451	148745831	380	CDKN2C	---	CDKN2C	CDKN2C	---	ENSSSCG00000003876	---	ENSSSCG00000003876	ENSSSCG00000003876	---
2	8505466	8506622	1156	---	ENSSSCG00000013063	ENSSSCG00000013063	---	ENSSSCG00000013063	---	ENSSSCG00000013063	ENSSSCG00000013063	---	ENSSSCG00000013063
5	16854943	16855378	435	---	LARP4	LARP4	---	LARP4	---	ENSSSCG00000028516	ENSSSCG00000028516	---	ENSSSCG00000028516
9	6865403	6865776	373	---	---	STIM1	---	---	---	---	ENSSSCG00000014792	---	---
13	25168750	25169371	621	---	ACAA	ACAA	---	ACAA	---	ENSSSCG00000011250	ENSSSCG00000011250	---	ENSSSCG00000011250
13	16458428	16459041	613	---	AZI2	AZI2	---	---	---	ENSSSCG00000028258	ENSSSCG00000028258	---	---
4	12778637	12779646	1009	---	MYC	MYC	---	MYC	---	ENSSSCG00000005965	ENSSSCG00000005965	---	ENSSSCG00000005965
7	57599576	57600242	666	---	---	WHAMM	---	---	---	---	ENSSSCG00000001805	---	---
17	45812160	45812533	373	ENSSSCG00000025673	---	ENSSSCG00000025673	ENSSSCG00000025673	---	ENSSSCG00000025673	---	ENSSSCG00000025673	ENSSSCG00000025673	---
6	153913761	153914368	607	---	---	UROD	---	---	---	---	ENSSSCG00000003922	---	---
12	5428228	5429131	903	---	MRPL38	MRPL38	---	---	---	ENSSSCG00000017196	ENSSSCG00000017196	---	---
3	18862806	18864064	1258	---	SBK1	---	---	---	---	ENSSSCG00000027933	---	---	---
5	19026900	19028275	1375	---	---	SP1	---	---	---	---	ENSSSCG00000000272	---	---
12	52489587	52491313	1726	---	MYBBP1A	MYBBP1A	---	---	---	ENSSSCG00000017882	ENSSSCG00000017882	---	---
5	7802944	7804312	1368	---	CDC42EP1	CDC42EP1	---	CDC42EP1	---	ENSSSCG00000026108	ENSSSCG00000026108	---	ENSSSCG00000026108
GL896147.1	1822	2267	445	---	---	RRP7A	---	---	---	---	ENSSSCG00000027733	---	---
JH118788.1	62787	63610	823	---	ZNF76	ZNF76	---	---	---	ENSSSCG00000001537	ENSSSCG00000001537	---	---
10	29219211	29220033	822	---	RABIF	RABIF	---	---	---	ENSSSCG00000022787	ENSSSCG00000022787	---	---
13	49977762	49978180	418	PSMD6	---	PSMD6	---	---	ENSSSCG00000011494	---	ENSSSCG00000011494	---	---
6	147859277	147860308	1031	---	KTI12	KTI12	---	---	---	ENSSSCG00000003868	ENSSSCG00000003868	---	---
2	55234192	55234614	422	---	---	SH3BP5L	---	---	---	---	ENSSSCG00000025900	---	---
13	35972640	35973449	809	NAT6	---	NAT6	NAT6	---	ENSSSCG00000011403	---	ENSSSCG00000011403	ENSSSCG00000011403	---
12	5014951	5017848	2897	---	UBE2O	UBE2O	---	---	---	ENSSSCG00000029901	ENSSSCG00000029901	---	---
3	19058458	19059132	674	---	---	XPO6	---	---	---	---	ENSSSCG00000007812	---	---
14	132130751	132131084	333	---	---	RBM20	---	---	---	---	ENSSSCG00000010626	---	---
1	161527714	161528618	904	---	---	NFATC1	---	---	---	---	ENSSSCG00000004856	---	---
6	58126585	58127056	471	DVL1	---	DVL1	---	---	ENSSSCG00000003342	---	ENSSSCG00000003342	---	---
1	183928073	183929988	1915	---	FEM1B	FEM1B	---	---	---	ENSSSCG00000022419	ENSSSCG00000022419	---	---
3	2034057	2034801	744	---	---	AMZ1	---	---	---	---	ENSSSCG00000007564	---	---
9	7179061	7180215	1154	---	NUP98	NUP98	---	NUP98	---	ENSSSCG00000014794	ENSSSCG00000014794	---	ENSSSCG00000014794
6	484087	485483	1396	---	CHMP1A	CHMP1A	---	CHMP1A	---	ENSSSCG00000023677	ENSSSCG00000023677	---	ENSSSCG00000023677
2	6216309	6217728	1419	---	---	VPS51	---	---	---	---	ENSSSCG00000013005	---	---
9	6859321	6859705	384	---	---	STIM1	---	---	---	---	ENSSSCG00000014792	---	---
X	126058965	126059397	432	GPC3	---	GPC3	GPC3	---	ENSSSCG00000012680	---	ENSSSCG00000012680	ENSSSCG00000012680	---
11	86178031	86178933	902	CUL4A	---	CUL4A;PCID2	CUL4A;PCID2	---	ENSSSCG00000009556	---	ENSSSCG00000009556;ENSSSCG00000009557	ENSSSCG00000009556;ENSSSCG00000009557	---
7	36099181	36099935	754	---	TEAD3	TEAD3	---	---	---	ENSSSCG00000001544	ENSSSCG00000001544	---	---
17	57362275	57364525	2250	---	DRK1	DRK1	---	DRK1	---	ENSSSCG00000007462	ENSSSCG00000007462	---	ENSSSCG00000007462
6	77402708	77403049	341	HMGN2	---	HMGN2	HMGN2	---	ENSSSCG00000003555	---	ENSSSCG00000003555	ENSSSCG00000003555	---
1	303417987	303418408	421	PPP2R4	---	PPP2R4	PPP2R4	---	ENSSSCG00000005672	---	ENSSSCG00000005672	ENSSSCG00000005672	---
13	37614631	37615588	957	---	WDR82	WDR82	---	---	---	ENSSSCG00000011433	ENSSSCG00000011433	---	---
3	9620522	9621192	670	---	DTX2	DTX2	---	---	---	ENSSSCG00000024397	ENSSSCG00000024397	---	---
1	86679793	86681023	1230	---	---	KIAA1919	---	KIAA1919	---	---	ENSSSCG00000004419	---	ENSSSCG00000004419
15	91392501	91393075	574	---	HOXD9	HOXD9	---	---	---	ENSSSCG00000015982	ENSSSCG00000015982	---	---
3	112973608	112974122	514	---	---	RASGRP3	---	---	---	---	ENSSSCG00000008509	---	---
16	6157018	6157599	581	---	---	ZNF622	---	---	---	---	ENSSSCG00000016793	---	---
9	11818378	11819110	732	---	---	C11orf30	---	---	---	---	ENSSSCG00000014868	---	---
3	119135068	119135352	284	---	---	---	MAPRE3	---	---	---	---	ENSSSCG00000029185	---
6	2037147	2037816	669	FBXO31	---	FBXO31	FBXO31	---	ENSSSCG00000002654	---	ENSSSCG00000002654	ENSSSCG00000002654	---
GL893280.1	3724	4059	335	---	D2HGDH	D2HGDH	---	---	---	ENSSSCG00000021390	ENSSSCG00000021390	---	---
14	30513530	30514668	1138	---	ENSSSCG00000009761	ENSSSCG00000009761	---	ENSSSCG00000009761	---	ENSSSCG00000009761	ENSSSCG00000009761	---	ENSSSCG00000009761
9	50516224	50516745	521	SCN4B	---	SCN4B	SCN4B	---	ENSSSCG00000029199	---	ENSSSCG00000029199	ENSSSCG00000029199	---
14	54675902	54676693	791	---	C22orf39	C22orf39	---	---	---	ENSSSCG00000010120	ENSSSCG00000010120	---	---
1	267393482	267394221	739	---	---	TDRD7	---	---	---	---	ENSSSCG00000005364	---	---
GL893393.2	19316	20398	1082	---	ENSSSCG00000006815	ENSSSCG00000006815	---	---	---	ENSSSCG00000006815	ENSSSCG00000006815	---	---
GL896445.1	19026	19753	727	---	GID8	GID8	---	---	---	ENSSSCG00000021642	ENSSSCG00000021642	---	---
X	37259890	37261032	1142	---	XK	XK	---	---	---	ENSSSCG00000023642	ENSSSCG00000023642	---	---
6	82781779	82783217	1438	---	BSDC1	BSDC1	---	---	---	ENSSSCG00000026392	ENSSSCG00000026392	---	---
13	49879586	49880091	505	SCA7	---	SCA7	SCA7	---	ENSSSCG00000026351	---	ENSSSCG00000026351	ENSSSCG00000026351	---
13	155860542	155861785	1243	---	---	KIAA2018	---	---	---	---	ENSSSCG00000011918	---	---
4	107431234	107431772	538	---	---	---	---	CDC42SE1	---	---	---	---	ENSSSCG00000006638
12	54717434	54717968	534	---	ENSSSCG00000017928	ENSSSCG00000017928	---	ENSSSCG00000017928	---	ENSSSCG00000017928	ENSSSCG00000017928	---	ENSSSCG00000017928
1	313804964	313805439	475	MBF1	---	MBF1	MBF1	---	ENSSSCG00000005833	---	ENSSSCG00000005833	ENSSSCG00000005833	---
7	128835938	128836676	738	---	---	CDC42BPB	---	---	---	---	ENSSSCG00000002523	---	---
1	86046567	86047269	702	---	---	SLC22A16	---	---	---	---	ENSSSCG00000004399	---	---
12	8040515	8040984	469	COG1	---	COG1	COG1	---	ENSSSCG00000017248	---	ENSSSCG00000017248	ENSSSCG00000017248	---
7	42166239	42166504	265	---	---	TFEB	---	---	---	---	ENSSSCG00000001621	---	---
2	8468213	8468875	662	---	---	B3GAT3	---	---	---	---	ENSSSCG00000020809	---	---
2	31213938	31214419	481	RCN1	---	RCN1	---	---	ENSSSCG00000013318	---	ENSSSCG00000013318	---	---
7	99956390	99957842	1452	---	SLC8A3	SLC8A3	---	SLC8A3	---	ENSSSCG00000002315	ENSSSCG00000002315	---	ENSSSCG00000002315
1	215901508	215902278	770	---	---	SYNE2	---	---	---	---	ENSSSCG00000005110	---	---
9	7358185	7359214	1029	---	---	NUMA1	---	---	---	---	ENSSSCG00000014802	---	---
12	55839791	55841519	1728	---	---	PER1	---	---	---	---	ENSSSCG00000017983	---	---
X	142283013	142284179	1166	---	IRAK1	IRAK1	---	IRAK1	---	ENSSSCG00000012795	ENSSSCG00000012795	---	ENSSSCG00000012795
12	48618676	48619329	653	---	CPD	CPD	---	---	---	ENSSSCG00000017799	ENSSSCG00000017799	---	---
14	51005499	51006143	644	---	---	SMTN	---	---	---	---	ENSSSCG00000010017	---	---
10	36618570	36619279	709	---	NUDT2	NUDT2	---	NUDT2	---	ENSSSCG00000010981	ENSSSCG00000010981	---	ENSSSCG00000010981
6	51794339	51795039	700	---	---	CTU1	---	---	---	---	ENSSSCG00000003235	---	---
14	37428103	37429448	1345	NOS1	---	NOS1	---	---	ENSSSCG00000009856	---	ENSSSCG00000009856	---	---
14	53717675	53718180	505	---	UBE2L3	UBE2L3	---	UBE2L3	---	ENSSSCG00000010088	ENSSSCG00000010088	---	ENSSSCG00000010088
12	47221156	47221533	377	---	---	ENSSSCG00000017783	---	---	---	---	ENSSSCG00000017783	---	---
14	32294519	32295463	944	---	---	MLXIP	---	---	---	---	ENSSSCG00000009794	---	---
7	64342095	64342991	896	C15orf59	---	C15orf59	C15orf59	---	ENSSSCG00000001916	---	ENSSSCG00000001916	ENSSSCG00000001916	---
2	162195624	162196885	1261	---	BET1L	BET1L	---	---	---	ENSSSCG00000014556	ENSSSCG00000014556	---	---
5	72519015	72519472	457	---	---	ENSSSCG00000000773	---	---	---	---	ENSSSCG00000000773	---	---
9	137177888	137178430	542	ARPC5	---	ARPC5	ARPC5	---	ENSSSCG00000015560	---	ENSSSCG00000015560	ENSSSCG00000015560	---
15	151469310	151470270	960	---	---	COL6A3	---	---	---	---	ENSSSCG00000027331	---	---
3	135122456	135123177	721	---	IAH1	IAH1	---	IAH1	---	ENSSSCG00000008640	ENSSSCG00000008640	---	ENSSSCG00000008640
2	80588236	80588606	370	---	---	RUFY1	---	---	---	---	ENSSSCG00000014023	---	---
14	65930586	65931300	714	---	---	ENSSSCG00000026501	ENSSSCG00000010198	---	---	---	ENSSSCG00000026501	ENSSSCG00000010198	---
1	180762388	180765232	2844	---	CILP	CILP	---	CILP	---	ENSSSCG00000004928	ENSSSCG00000004928	---	ENSSSCG00000004928
17	23458469	23459602	1133	---	BTBD3	BTBD3	---	---	---	ENSSSCG00000020853	ENSSSCG00000020853	---	---
12	5207453	5210592	3139	---	RNF157	RNF157	---	RNF157	---	ENSSSCG00000017186	ENSSSCG00000017186	---	ENSSSCG00000017186
GL896433.1	15401	16059	658	---	---	COL6A1	---	---	---	---	ENSSSCG00000022506	---	---
6	51959187	51960005	818	---	---	ENSSSCG00000003244	---	---	---	---	ENSSSCG00000003244	---	---
2	58648668	58649331	663	---	---	SUGP2	---	---	---	---	ENSSSCG00000025839	---	---
14	145503213	145506080	2867	---	FAM53B	FAM53B	---	FAM53B	---	ENSSSCG00000010732	ENSSSCG00000010732	---	ENSSSCG00000010732
2	10480020	10481013	993	CCDC86	---	CCDC86	---	---	ENSSSCG00000013105	---	ENSSSCG00000013105	---	---
5	66181851	66182959	1108	---	ENSSSCG00000026812	ENSSSCG00000026812	---	ENSSSCG00000026812	---	ENSSSCG00000026812	ENSSSCG00000026812	---	ENSSSCG00000026812
1	14449917	14450497	580	---	CNKSR3	CNKSR3	---	---	---	ENSSSCG00000004071	ENSSSCG00000004071	---	---
1	313760806	313763314	2508	---	---	FBXW5	---	FBXW5	---	---	ENSSSCG00000005839	---	ENSSSCG00000005839
GL892260.2	36140	36984	844	---	UQCC	UQCC	---	UQCC	---	ENSSSCG00000021953	ENSSSCG00000021953	---	ENSSSCG00000021953
2	44815068	44818641	3573	KCNJ11	KCNJ11	KCNJ11	---	---	ENSSSCG00000013379	ENSSSCG00000013379	ENSSSCG00000013379	---	---
9	120114635	120116007	1372	---	ZNF398	ZNF398	---	---	---	ENSSSCG00000030294	ENSSSCG00000030294	---	---
7	27503437	27503914	477	---	---	PRRC2A	---	---	---	---	ENSSSCG00000001409	---	---
JH118489.1	94718	98298	3580	---	DAG1	DAG1	---	---	---	ENSSSCG00000030708	ENSSSCG00000030708	---	---
3	104143346	104143921	575	---	EML4	EML4	---	---	---	ENSSSCG00000008467	ENSSSCG00000008467	---	---
4	103351549	103352216	667	---	CLK2	CLK2	---	CLK2	---	ENSSSCG00000006519	ENSSSCG00000006519	---	ENSSSCG00000006519
2	110536553	110537330	777	FAM174A	---	FAM174A	FAM174A	---	ENSSSCG00000014179	---	ENSSSCG00000014179	ENSSSCG00000014179	---
14	41124387	41124928	541	RITA1	---	RITA1	RITA1	---	ENSSSCG00000009878	---	ENSSSCG00000009878	ENSSSCG00000009878	---
18	5576895	5577551	656	---	---	ENSSSCG00000022734	---	---	---	---	ENSSSCG00000022734	---	---
2	61815836	61816538	702	---	AKAP8	AKAP8	---	---	---	ENSSSCG00000013837	ENSSSCG00000013837	---	---
4	95768747	95769262	515	UAP1	---	UAP1	UAP1	---	ENSSSCG00000006340	---	ENSSSCG00000006340	ENSSSCG00000006340	---
7	129270471	129272255	1784	ANKRD9	ANKRD9	ANKRD9	ANKRD9	ANKRD9	ENSSSCG00000002527	ENSSSCG00000002527	ENSSSCG00000002527	ENSSSCG00000002527	ENSSSCG00000002527
15	65695693	65699312	3619	---	HS6ST1	HS6ST1	---	HS6ST1	---	ENSSSCG00000022197	ENSSSCG00000022197	---	ENSSSCG00000022197
6	50352989	50353432	443	NOSIP	---	NOSIP	NOSIP	---	ENSSSCG00000029154	---	ENSSSCG00000029154	ENSSSCG00000029154	---
2	5513477	5513808	331	---	DRAP1	DRAP1	---	DRAP1	---	ENSSSCG00000012965	ENSSSCG00000012965	---	ENSSSCG00000012965
7	94988689	94989740	1051	---	HSPA2	---	---	---	---	ENSSSCG00000002274	---	---	---
6	74140110	74140780	670	---	WNT4	WNT4	---	---	---	ENSSSCG00000003521	ENSSSCG00000003521	---	---
6	48248211	48248849	638	---	TMEM160	TMEM160	---	TMEM160	---	ENSSSCG00000003109	ENSSSCG00000003109	---	ENSSSCG00000003109
12	49040973	49041614	641	---	TIMM22	TIMM22	---	TIMM22	---	ENSSSCG00000017803	ENSSSCG00000017803	---	ENSSSCG00000017803
12	16021968	16022692	724	---	TLK2	TLK2	---	---	---	ENSSSCG00000017301	ENSSSCG00000017301	---	---
4	102552878	102553597	719	---	PMF1	PMF1	---	---	---	ENSSSCG00000006493	ENSSSCG00000006493	---	---
11	50030903	50031463	560	---	---	KLF5	---	---	---	---	ENSSSCG00000009462	---	---
GL892815.1	60838	64653	3815	FEM1A	FEM1A	FEM1A	---	---	ENSSSCG00000025554	ENSSSCG00000025554	ENSSSCG00000025554	---	---
7	2506911	2507689	778	---	ECI2	C6orf201;ECI2	---	---	---	ENSSSCG00000001000	ENSSSCG00000001001;ENSSSCG00000001000	---	---
8	3382860	3383403	543	TADA2B	---	TADA2B	---	---	ENSSSCG00000029624	---	ENSSSCG00000029624	---	---
6	1760310	1761898	1588	---	KLHDC4	KLHDC4	---	---	---	ENSSSCG00000002652	ENSSSCG00000002652	---	---
14	55131306	55131800	494	RANBP1	---	RANBP1	RANBP1	---	ENSSSCG00000010137	---	ENSSSCG00000010137	ENSSSCG00000010137	---
4	46192808	46194634	1826	PDP1	PDP1	PDP1	---	---	ENSSSCG00000006107	ENSSSCG00000006107	ENSSSCG00000006107	---	---
13	90378322	90378905	583	RNF7	---	RNF7	RNF7	---	ENSSSCG00000029774	---	ENSSSCG00000029774	ENSSSCG00000029774	---
GL892260.2	17568	17976	408	---	EIF6	EIF6	---	EIF6	---	ENSSSCG00000022864	ENSSSCG00000022864	---	ENSSSCG00000022864
13	33067385	33068699	1314	---	ENSSSCG00000011329	ENSSSCG00000011329	---	ENSSSCG00000011329	---	ENSSSCG00000011329	ENSSSCG00000011329	---	ENSSSCG00000011329
1	302565049	302567388	2339	---	SLC25A25	SLC25A25	---	SLC25A25	---	ENSSSCG00000005636	ENSSSCG00000005636	---	ENSSSCG00000005636
17	66142903	66143275	372	---	---	NPEPL1	---	---	---	---	ENSSSCG00000007517	---	---
2	148045520	148047435	1915	---	---	---	---	HBEGF	---	---	---	---	ENSSSCG00000014362
6	70020850	70021342	492	SDHB	---	SDHB	SDHB	---	ENSSSCG00000020926	---	ENSSSCG00000020926	ENSSSCG00000020926	---
2	77603558	77604074	516	TMEM259	---	TMEM259	TMEM259	---	ENSSSCG00000027779	---	ENSSSCG00000027779	ENSSSCG00000027779	---
10	28304866	28305665	799	---	IGFN1	IGFN1	---	IGFN1	---	ENSSSCG00000030134	ENSSSCG00000030134	---	ENSSSCG00000030134
12	54031332	54031911	579	PFN1	---	PFN1	PFN1	---	ENSSSCG00000017905	---	ENSSSCG00000017905	ENSSSCG00000017905	---
12	20170754	20172004	1250	---	RUNDC1	RUNDC1	---	---	---	ENSSSCG00000024536	ENSSSCG00000024536	---	---
9	7568135	7568989	854	---	---	INPPL1	---	---	---	---	ENSSSCG00000014811	---	---
15	154438563	154439360	797	---	---	GPC1	---	---	---	---	ENSSSCG00000016364	---	---
15	133799978	133801138	1160	PRKAG3	---	PRKAG3	PRKAG3	---	ENSSSCG00000016200	---	ENSSSCG00000016200	ENSSSCG00000016200	---
X	14185396	14185770	374	SYAP1	---	SYAP1	SYAP1	---	ENSSSCG00000012148	---	ENSSSCG00000012148	ENSSSCG00000012148	---
1	254991013	254991576	563	C9orf41	---	C9orf41	C9orf41	---	ENSSSCG00000005271	---	ENSSSCG00000005271	ENSSSCG00000005271	---
2	77485675	77486194	519	DF	---	DF	DF	---	ENSSSCG00000013418	---	ENSSSCG00000013418	ENSSSCG00000013418	---
1	3306492	3307683	1191	---	---	ENSSSCG00000004024	---	---	---	---	ENSSSCG00000004024	---	---
5	8933095	8933709	614	---	FOXRED2	FOXRED2	---	---	---	ENSSSCG00000000142	ENSSSCG00000000142	---	---
10	36233823	36234378	555	---	CCL21	CCL21	---	CCL21	---	ENSSSCG00000010965	ENSSSCG00000010965	---	ENSSSCG00000010965
5	69607527	69608337	810	FKBP4	---	FKBP4	FKBP4	---	ENSSSCG00000000743	---	ENSSSCG00000000743	ENSSSCG00000000743	---
GL896307.1	5258	6105	847	---	MAPK12	MAPK12	---	MAPK12	---	ENSSSCG00000027308	ENSSSCG00000027308	---	ENSSSCG00000027308
1	145981060	145981801	741	---	IVD	IVD	---	---	---	ENSSSCG00000004774	ENSSSCG00000004774	---	---
2	107406331	107407252	921	---	---	LNPEP	---	---	---	---	ENSSSCG00000014173	---	---
2	74794192	74794888	696	---	---	LRG1	---	---	---	---	ENSSSCG00000013514	---	---
3	72771204	72771722	518	---	NOTO	NOTO	---	---	---	ENSSSCG00000008306	ENSSSCG00000008306	---	---
15	146803875	146804350	475	---	ENSSSCG00000025325	ENSSSCG00000025325	---	---	---	ENSSSCG00000025325	ENSSSCG00000025325	---	---
2	74861033	74861380	347	---	---	UBXN6	---	---	---	---	ENSSSCG00000013510	---	---
12	23230490	23231322	832	---	CDK12	CDK12	---	---	---	ENSSSCG00000017504	ENSSSCG00000017504	---	---
12	6866737	6867429	692	---	TTYH2	TTYH2	---	---	---	ENSSSCG00000017238	ENSSSCG00000017238	---	---
15	92609618	92610032	414	---	---	AGPS	---	---	---	---	ENSSSCG00000023983	---	---
14	55047105	55047476	371	---	---	ARVCF	---	---	---	---	ENSSSCG00000010133	---	---
9	6854730	6855395	665	---	---	STIM1	---	---	---	---	ENSSSCG00000014792	---	---
14	54037614	54038251	637	---	LZTR1	LZTR1	---	---	---	ENSSSCG00000010097	ENSSSCG00000010097	---	---
4	107246846	107247371	525	---	PSMD4	PSMD4	---	PSMD4	---	ENSSSCG00000006628	ENSSSCG00000006628	---	ENSSSCG00000006628
12	41709388	41710194	806	---	RFFL	RFFL	---	---	---	ENSSSCG00000026646	ENSSSCG00000026646	---	---
4	79150845	79152711	1866	CHD7	---	CHD7	---	---	ENSSSCG00000006231	---	ENSSSCG00000006231	---	---
1	13879712	13881055	1343	ENSSSCG00000026474	---	ENSSSCG00000026474	---	---	ENSSSCG00000026474	---	ENSSSCG00000026474	---	---
15	116124237	116124796	559	C-FLIP	---	C-FLIP	C-FLIP	---	ENSSSCG00000016101	---	ENSSSCG00000016101	ENSSSCG00000016101	---
4	60625926	60626567	641	---	PAG1	PAG1	---	---	---	ENSSSCG00000006154	ENSSSCG00000006154	---	---
2	76783049	76783690	641	---	SPPL2B	SPPL2B	---	---	---	ENSSSCG00000013464	ENSSSCG00000013464	---	---
3	41348467	41349213	746	FAM195A	---	FAM195A	FAM195A	---	ENSSSCG00000007995	---	ENSSSCG00000007995	ENSSSCG00000007995	---
15	134355301	134355982	681	DNAJB2	---	DNAJB2	DNAJB2	---	ENSSSCG00000016217	---	ENSSSCG00000016217	ENSSSCG00000016217	---
12	45943481	45944075	594	---	---	KSR1	---	---	---	---	ENSSSCG00000017753	---	---
1	303329959	303330814	855	---	SH3GLB2	SH3GLB2	---	SH3GLB2	---	ENSSSCG00000005668	ENSSSCG00000005668	---	ENSSSCG00000005668
4	112034116	112036617	2501	---	TBX15	TBX15	---	---	---	ENSSSCG00000006725	ENSSSCG00000006725	---	---
2	61921882	61922648	766	---	BRD4	BRD4	---	---	---	ENSSSCG00000022227	ENSSSCG00000022227	---	---
15	134525449	134526790	1341	---	---	OBSL1	---	---	---	---	ENSSSCG00000028052	---	---
12	21049287	21049925	638	---	CNP	CNP	---	---	---	ENSSSCG00000017420	ENSSSCG00000017420	---	---
1	210732973	210734222	1249	SIX1	---	SIX1	SIX1	---	ENSSSCG00000005087	---	ENSSSCG00000005087	ENSSSCG00000005087	---
2	17482781	17483697	916	---	---	DGKZ	---	---	---	---	ENSSSCG00000013259	---	---
14	84024848	84025724	876	ZNF503	---	ZNF503	---	---	ENSSSCG00000010322	---	ENSSSCG00000010322	---	---
1	264066149	264066523	374	TESK1	---	---	---	---	ENSSSCG00000005310	---	---	---	---
10	27216	27983	767	---	---	PALB2	---	---	---	---	ENSSSCG00000010794	---	---
6	48446620	48447122	502	---	---	CCDC9	---	---	---	---	ENSSSCG00000024240	---	---
9	3814473	3815009	536	---	RRP8	RRP8	---	---	---	ENSSSCG00000023880	ENSSSCG00000023880	---	---
6	152918795	152920603	1808	---	MAST2	MAST2	---	---	---	ENSSSCG00000003913	ENSSSCG00000003913	---	---
9	30709137	30709755	618	---	---	AMOTL1	---	---	---	---	ENSSSCG00000014960	---	---
17	36857535	36857864	329	---	---	DDRGK1	---	---	---	---	ENSSSCG00000007160	---	---
6	81820517	81821246	729	---	TINAGL1	TINAGL1	---	TINAGL1	---	ENSSSCG00000003600	ENSSSCG00000003600	---	ENSSSCG00000003600
14	41110102	41110834	732	---	DDX54	DDX54	---	CCDC42B	---	ENSSSCG00000009876	ENSSSCG00000009876	---	ENSSSCG00000009875
3	141771611	141772723	1112	---	ENSSSCG00000029570	ENSSSCG00000029570	---	ENSSSCG00000029570	---	ENSSSCG00000029570	ENSSSCG00000029570	---	ENSSSCG00000029570
2	77968829	77969374	545	GAMT	---	GAMT	GAMT	---	ENSSSCG00000023142	---	ENSSSCG00000023142	ENSSSCG00000023142	---
8	50012678	50013773	1095	C4orf46;ETFDH	---	C4orf46;ETFDH	C4orf46;ETFDH	---	ENSSSCG00000028492;ENSSSCG00000008877	---	ENSSSCG00000028492;ENSSSCG00000008877	ENSSSCG00000028492;ENSSSCG00000008877	---
6	62364279	62365199	920	ZBTB48	---	ZBTB48	ZBTB48	---	ENSSSCG00000003383	---	ENSSSCG00000003383	ENSSSCG00000003383	---
12	20277766	20278922	1156	COA3	COA3	COA3;WNK4	COA3	COA3	ENSSSCG00000017388	ENSSSCG00000017388	ENSSSCG00000017388;ENSSSCG00000017387	ENSSSCG00000017388	ENSSSCG00000017388
2	254713	255243	530	---	---	DEAF1	---	---	---	---	ENSSSCG00000012850	---	---
9	132671734	132673235	1501	---	ABL2	ABL2	---	---	---	ENSSSCG00000024674	ENSSSCG00000024674	---	---
18	51024505	51025361	856	---	---	NFE2L3	---	---	---	---	ENSSSCG00000026894	---	---
18	49444197	49444618	421	ENSSSCG00000029589	---	ENSSSCG00000029589	ENSSSCG00000029589	---	ENSSSCG00000029589	---	ENSSSCG00000029589	ENSSSCG00000029589	---
17	44650788	44651796	1008	SCAND1	SCAND1	SCAND1	---	---	ENSSSCG00000007312	ENSSSCG00000007312	ENSSSCG00000007312	---	---
6	49811959	49813087	1128	---	---	RASIP1	---	---	---	---	ENSSSCG00000029151	---	---
7	118617092	118617719	627	---	---	NRDE2	---	---	---	---	ENSSSCG00000002434	---	---
9	3734605	3735208	603	---	MRPL17	MRPL17	---	---	---	ENSSSCG00000024693	ENSSSCG00000024693	---	---
3	38895178	38896467	1289	---	HMOX2	HMOX2	---	HMOX2	---	ENSSSCG00000007942	ENSSSCG00000007942	---	ENSSSCG00000007942
2	65669706	65670625	919	---	C19orf53	C19orf53	---	C19orf53	---	ENSSSCG00000013757	ENSSSCG00000013757	---	ENSSSCG00000013757
1	64916566	64917880	1314	---	---	BACH2	---	---	---	---	ENSSSCG00000004332	---	---
2	69724995	69725549	554	CDKN2D	---	CDKN2D	CDKN2D	---	ENSSSCG00000013643	---	ENSSSCG00000013643	ENSSSCG00000013643	---
7	2014016	2014929	913	---	---	TUBB2B	---	---	---	---	ENSSSCG00000001006	---	---
12	19212353	19213106	753	GRN	---	GRN	---	---	ENSSSCG00000017355	---	ENSSSCG00000017355	---	---
14	51153063	51153640	577	---	PIK3IP1	PIK3IP1	---	---	---	ENSSSCG00000010026	ENSSSCG00000010026	---	---
X	51793418	51794280	862	---	---	HUWE1	---	---	---	---	ENSSSCG00000012328	---	---
6	49825447	49827242	1795	FUT1	FUT1	FUT1	FUT1	FUT1	ENSSSCG00000003141	ENSSSCG00000003141	ENSSSCG00000003141	ENSSSCG00000003141	ENSSSCG00000003141
6	76099664	76100140	476	CLIC4	---	CLIC4	CLIC4	---	ENSSSCG00000022314	---	ENSSSCG00000022314	ENSSSCG00000022314	---
3	18546231	18548367	2136	MAZ	---	MAZ	---	---	ENSSSCG00000025321	---	ENSSSCG00000025321	---	---
GL892933.2	157475	158163	688	RNASE4	RNASE4	RNASE4	RNASE4	RNASE4	ENSSSCG00000026721	ENSSSCG00000026721	ENSSSCG00000026721	ENSSSCG00000026721	ENSSSCG00000026721
2	61156403	61157029	626	TPM4	---	TPM4	---	---	ENSSSCG00000013849	---	ENSSSCG00000013849	---	---
12	55960716	55961828	1112	RANGRF	---	RANGRF	RANGRF	---	ENSSSCG00000030431	---	ENSSSCG00000030431	ENSSSCG00000030431	---
1	313727401	313727886	485	---	---	---	EGFL7	---	---	---	---	ENSSSCG00000005828	---
2	141864695	141865301	606	---	---	C5orf15	---	---	---	---	ENSSSCG00000014295	---	---
6	47269905	47270176	271	APOE	---	APOE	APOE	---	ENSSSCG00000003088	---	ENSSSCG00000003088	ENSSSCG00000003088	---
2	140767766	140768780	1014	---	---	AFF4	---	---	---	---	ENSSSCG00000014291	---	---
6	49870438	49870824	386	BCAT2	---	BCAT2	---	---	ENSSSCG00000003139	---	ENSSSCG00000003139	---	---
7	26730393	26731052	659	---	TRIM39	TRIM39	---	---	---	ENSSSCG00000001342	ENSSSCG00000001342	---	---
2	5572671	5573159	488	MUS81	---	MUS81	---	---	ENSSSCG00000012973	---	ENSSSCG00000012973	---	---
7	47069967	47070735	768	CLIC5	---	CLIC5	CLIC5	---	ENSSSCG00000001711	---	ENSSSCG00000001711	ENSSSCG00000001711	---
2	73932980	73933496	516	---	---	SAFB2	---	---	---	---	ENSSSCG00000013523	---	---
3	109418419	109419956	1537	---	---	CEBPZ	---	---	---	---	ENSSSCG00000008493	---	---
15	154687798	154688538	740	---	---	STK25	---	---	---	---	ENSSSCG00000016372	---	---
6	58859148	58859541	393	---	---	FAM213B	---	---	---	---	ENSSSCG00000026554	---	---
13	78558559	78559263	704	---	---	ENSSSCG00000011608	---	---	---	---	ENSSSCG00000011608	---	---
GL893088.1	50433	51432	999	---	---	ANKRD10	---	---	---	---	ENSSSCG00000009548	---	---
6	75435419	75435907	488	---	---	PITHD1	---	---	---	---	ENSSSCG00000023495	---	---
17	66156331	66156717	386	---	---	NPEPL1	---	---	---	---	ENSSSCG00000007517	---	---
6	14341651	14342517	866	---	AP1G1	AP1G1	---	---	---	ENSSSCG00000002740	ENSSSCG00000002740	---	---
6	517573	518348	775	---	RPL13	RPL13	---	RPL13	---	ENSSSCG00000024974	ENSSSCG00000024974	---	ENSSSCG00000024974
3	49104917	49105519	602	---	---	CIAO1	---	---	---	---	ENSSSCG00000008130	---	---
4	20171117	20171723	606	DEPTOR	---	DEPTOR	DEPTOR	---	ENSSSCG00000005998	---	ENSSSCG00000005998	ENSSSCG00000005998	---
1	212743489	212744095	606	---	MRPS11	MRPS11	---	MRPS11	---	ENSSSCG00000005104	ENSSSCG00000005104	---	ENSSSCG00000005104
13	73191687	73192413	726	---	---	ENSSSCG00000011553	---	---	---	---	ENSSSCG00000011553	---	---
13	38039197	38040276	1079	SPCS1	---	SPCS1	SPCS1	---	ENSSSCG00000011447	---	ENSSSCG00000011447	ENSSSCG00000011447	---
2	5396649	5397014	365	CST6	---	CST6	CST6	---	ENSSSCG00000012960	---	ENSSSCG00000012960	ENSSSCG00000012960	---
7	119664516	119665231	715	---	SMEK1	SMEK1	---	---	---	ENSSSCG00000002441	ENSSSCG00000002441	---	---
2	6939597	6940428	831	---	---	---	---	VEGFB	---	---	---	---	ENSSSCG00000013037
17	15889103	15889583	480	---	---	TRMT6	---	---	---	---	ENSSSCG00000007046	---	---
X	140071562	140073745	2183	---	CD99L2	CD99L2	---	CD99L2	---	ENSSSCG00000012744	ENSSSCG00000012744	---	ENSSSCG00000012744
13	73278487	73279219	732	---	CRELD1	CRELD1	---	---	---	ENSSSCG00000011560	ENSSSCG00000011560	---	---
2	64760446	64761321	875	---	---	ZNF333	---	---	---	---	ENSSSCG00000013786	---	---
14	37925304	37925854	550	---	C12orf49	C12orf49	---	---	---	ENSSSCG00000009863	ENSSSCG00000009863	---	---
5	5208562	5209218	656	---	SGSM3	SGSM3	---	---	---	ENSSSCG00000000076	ENSSSCG00000000076	---	---
6	77097979	77098878	899	---	---	EXTL1	---	---	---	---	ENSSSCG00000029558	---	---
18	9414872	9415486	614	---	MRPS33	MRPS33	---	---	---	ENSSSCG00000013470	ENSSSCG00000013470	---	---
2	76698401	76699718	1317	TIMM13	TIMM13	TIMM13	TIMM13	TIMM13	ENSSSCG00000022757	ENSSSCG00000022757	ENSSSCG00000022757	ENSSSCG00000022757	ENSSSCG00000022757
6	53415866	53418474	2608	---	---	LENG8	---	---	---	---	ENSSSCG00000030857	---	---
13	217405753	217407868	2115	---	SUMO3	SUMO3	---	SUMO3	---	ENSSSCG00000024026	ENSSSCG00000024026	---	ENSSSCG00000024026
2	77491321	77492527	1206	---	---	---	---	MED16	---	---	---	---	ENSSSCG00000013416
X	60315012	60315894	882	---	---	AR	---	---	---	---	ENSSSCG00000012371	---	---
2	65154197	65154760	563	---	ENSSSCG00000013783	ENSSSCG00000013783	---	ENSSSCG00000013783	---	ENSSSCG00000013783	ENSSSCG00000013783	---	ENSSSCG00000013783
2	16494169	16494747	578	RAPSN	---	RAPSN	---	---	ENSSSCG00000029890	---	ENSSSCG00000029890	---	---
3	72756696	72757511	815	---	SMYD5	SMYD5	---	---	---	ENSSSCG00000008305	ENSSSCG00000008305	---	---
9	144093644	144094023	379	---	---	PPP2R5A	---	---	---	---	ENSSSCG00000015599	---	---
X	17716391	17716866	475	EIF1AX	---	EIF1AX	EIF1AX	---	ENSSSCG00000012162	---	ENSSSCG00000012162	ENSSSCG00000012162	---
1	263394736	263395181	445	ENSSSCG00000005300	---	ENSSSCG00000005300	ENSSSCG00000005300	---	ENSSSCG00000005300	---	ENSSSCG00000005300	ENSSSCG00000005300	---
7	106553934	106554942	1008	---	GSTZ1	GSTZ1	---	GSTZ1	---	ENSSSCG00000002396	ENSSSCG00000002396	---	ENSSSCG00000002396
12	5011980	5012839	859	---	---	UBE2O	---	---	---	---	ENSSSCG00000029901	---	---
13	36015837	36016791	954	---	TMEM115	TMEM115	---	TMEM115	---	ENSSSCG00000011411	ENSSSCG00000011411	---	ENSSSCG00000011411
13	83307535	83308067	532	KY	---	KY	KY	---	ENSSSCG00000011646	---	ENSSSCG00000011646	ENSSSCG00000011646	---
6	44340809	44341222	413	---	---	AKT2	---	---	---	---	ENSSSCG00000002989	---	---
2	58654733	58655365	632	---	---	SUGP2	---	---	---	---	ENSSSCG00000025839	---	---
GL894574.1	21728	22487	759	---	SERPINE1	SERPINE1	---	SERPINE1	---	ENSSSCG00000025698	ENSSSCG00000025698	---	ENSSSCG00000025698
8	79750731	79751487	756	---	SFRP2	SFRP2	---	---	---	ENSSSCG00000009004	ENSSSCG00000009004	---	---
9	144950146	144950895	749	---	RCOR3	RCOR3	---	---	---	ENSSSCG00000028293	ENSSSCG00000028293	---	---
4	82448633	82449406	773	PENK	PENK	PENK	PENK	---	ENSSSCG00000006243	ENSSSCG00000006243	ENSSSCG00000006243	ENSSSCG00000006243	---
2	148231262	148232330	1068	---	---	ANKHD1	---	---	---	---	ENSSSCG00000014364	---	---
3	41705022	41705786	764	MAPK8IP3	---	MAPK8IP3	MAPK8IP3	---	ENSSSCG00000008018	---	ENSSSCG00000008018	ENSSSCG00000008018	---
2	77057246	77058382	1136	---	---	DOT1L	---	---	---	---	ENSSSCG00000013457	---	---
3	119070704	119072415	1711	---	TMEM214	TMEM214	---	---	---	ENSSSCG00000008559	ENSSSCG00000008559	---	---
18	6719132	6719766	634	---	KCNH2	KCNH2	---	KCNH2	---	ENSSSCG00000016448	ENSSSCG00000016448	---	ENSSSCG00000016448
15	59485781	59487019	1238	---	DUSP26	DUSP26	---	DUSP26	---	ENSSSCG00000015835	ENSSSCG00000015835	---	ENSSSCG00000015835
18	54894518	54895650	1132	---	ADCY1	ADCY1	---	---	---	ENSSSCG00000016726	ENSSSCG00000016726	---	---
6	76831552	76832465	913	---	MTFR1L;AUNIP	MTFR1L;AUNIP	---	MTFR1L	---	ENSSSCG00000003553;ENSSSCG00000003552	ENSSSCG00000003553;ENSSSCG00000003552	---	ENSSSCG00000003553
6	3567184	3567856	672	---	---	GSE1	---	---	---	---	ENSSSCG00000002664	---	---
15	145171253	145171934	681	---	---	---	ENSSSCG00000016266	---	---	---	---	ENSSSCG00000016266	---
9	51639024	51640809	1785	---	CD90	CD90	---	CD90	---	ENSSSCG00000015122	ENSSSCG00000015122	---	ENSSSCG00000015122
17	42965239	42965789	550	---	---	---	RALY	---	---	---	---	ENSSSCG00000007275	---
2	5956866	5957512	646	---	FRMD8	FRMD8	---	---	---	ENSSSCG00000012992	ENSSSCG00000012992	---	---
6	72140463	72142069	1606	---	ENSSSCG00000024669	ENSSSCG00000024669	---	---	---	ENSSSCG00000024669	ENSSSCG00000024669	---	---
1	176120226	176121120	894	---	PHLPP1	PHLPP1	---	---	---	ENSSSCG00000004896	ENSSSCG00000004896	---	---
3	42210832	42211621	789	---	---	ZNF598	---	---	---	---	ENSSSCG00000023400	---	---
GL893554.2	108380	109025	645	---	---	ENSSSCG00000024087	---	---	---	---	ENSSSCG00000024087	---	---
14	44567798	44568509	711	---	---	SSH1	---	---	---	---	ENSSSCG00000009943	---	---
8	93471106	93472282	1176	---	ENSSSCG00000029920	ENSSSCG00000029920	---	---	---	ENSSSCG00000029920	ENSSSCG00000029920	---	---
2	70546963	70547757	794	---	ELOF1	ELOF1	---	ELOF1	---	ENSSSCG00000013613	ENSSSCG00000013613	---	ENSSSCG00000013613
6	42883125	42883847	722	---	---	RYR1	---	---	---	---	ENSSSCG00000002961	---	---
7	124011141	124011740	599	---	GLRX5	GLRX5	---	---	---	ENSSSCG00000002496	ENSSSCG00000002496	---	---
4	97178979	97179729	750	---	DEDD	DEDD	---	---	---	ENSSSCG00000006364	ENSSSCG00000006364	---	---
4	134478685	134479556	871	---	F3	F3	---	F3	---	ENSSSCG00000022447	ENSSSCG00000022447	---	ENSSSCG00000022447
3	40872763	40873301	538	---	---	ENSSSCG00000007968	---	---	---	---	ENSSSCG00000007968	---	---
6	1055319	1056398	1079	---	TRAPPC2L	TRAPPC2L	---	TRAPPC2L	---	ENSSSCG00000002646	ENSSSCG00000002646	---	ENSSSCG00000002646
2	147857853	147858284	431	---	---	---	CYSTM1	---	---	---	---	ENSSSCG00000014361	---
7	81257303	81257913	610	---	SLC7A8	SLC7A8	---	---	---	ENSSSCG00000002032	ENSSSCG00000002032	---	---
6	58229220	58230176	956	---	MIB2	MIB2	---	MIB2	---	ENSSSCG00000003350	ENSSSCG00000003350	---	ENSSSCG00000003350
X	126806043	126806590	547	ZNF75D	---	ZNF75D	ZNF75D	---	ENSSSCG00000012689	---	ENSSSCG00000012689	ENSSSCG00000012689	---
6	60035775	60036486	711	---	---	C1orf174	---	---	---	---	ENSSSCG00000003363	---	---
3	55626370	55627019	649	CNOT11	---	CNOT11	---	---	ENSSSCG00000008167	---	ENSSSCG00000008167	---	---
17	12893434	12894153	719	---	---	ENSSSCG00000007027	---	---	---	---	ENSSSCG00000007027	---	---
13	37397362	37398262	900	---	DUSP7	DUSP7	---	---	---	ENSSSCG00000011430	ENSSSCG00000011430	---	---
17	58817944	58819041	1097	---	MOCS3	MOCS3	---	---	---	ENSSSCG00000007475	ENSSSCG00000007475	---	---
2	69473451	69474006	555	---	---	RAVER1	---	---	---	---	ENSSSCG00000013650	---	---
1	264180869	264182114	1245	---	CREB3	CREB3;GBA2	---	CREB3	---	ENSSSCG00000005318	ENSSSCG00000005318;ENSSSCG00000005319	---	ENSSSCG00000005318
7	63583928	63584497	569	---	CLK3	CLK3	---	CLK3	---	ENSSSCG00000001904	ENSSSCG00000001904	---	ENSSSCG00000001904
4	35514862	35515666	804	---	LRP12	LRP12	---	---	---	ENSSSCG00000006039	ENSSSCG00000006039	---	---
1	30408239	30409281	1042	---	IFNGR1	IFNGR1	---	IFNGR1	---	ENSSSCG00000004156	ENSSSCG00000004156	---	ENSSSCG00000004156
11	4679927	4680735	808	---	POLR1D	POLR1D	---	---	---	ENSSSCG00000009310	ENSSSCG00000009310	---	---
1	259251744	259252549	805	TLE4	---	TLE4	---	---	ENSSSCG00000005288	---	ENSSSCG00000005288	---	---
1	242978850	242979465	615	---	RCL1	RCL1	---	RCL1	---	ENSSSCG00000005217	ENSSSCG00000005217	---	ENSSSCG00000005217
GL892911.1	275295	276226	931	RARRES2	RARRES2	RARRES2	RARRES2	---	ENSSSCG00000023594	ENSSSCG00000023594	ENSSSCG00000023594	ENSSSCG00000023594	---
12	15021780	15022400	620	---	---	SCN4A	---	---	---	---	ENSSSCG00000017282	---	---
6	54505569	54506946	1377	---	FIZ1	FIZ1	---	---	---	ENSSSCG00000022936	ENSSSCG00000022936	---	---
12	15295093	15295865	772	---	TACO1	TACO1	---	---	---	ENSSSCG00000017293	ENSSSCG00000017293	---	---
6	58118240	58119100	860	---	---	DVL1	---	---	---	---	ENSSSCG00000003342	---	---
3	39790827	39791163	336	---	---	CREBBP	---	---	---	---	ENSSSCG00000007951	---	---
13	32233046	32233544	498	---	---	FYCO1	---	---	---	---	ENSSSCG00000011317	---	---
2	69534491	69534952	461	CDC37	---	CDC37	CDC37	---	ENSSSCG00000013647	---	ENSSSCG00000013647	ENSSSCG00000013647	---
3	9466544	9467435	891	SH2B2	---	SH2B2	SH2B2	---	ENSSSCG00000007682	---	ENSSSCG00000007682	ENSSSCG00000007682	---
7	29755352	29755992	640	HSD17B8	---	HSD17B8	HSD17B8	---	ENSSSCG00000001476	---	ENSSSCG00000001476	ENSSSCG00000001476	---
7	43525540	43527180	1640	---	PPP2R5D;MEA1	PPP2R5D;MEA1	---	PPP2R5D;MEA1	---	ENSSSCG00000001654;ENSSSCG00000001655	ENSSSCG00000001654;ENSSSCG00000001655	---	ENSSSCG00000001654;ENSSSCG00000001655
13	155859148	155860424	1276	---	---	KIAA2018	---	---	---	---	ENSSSCG00000011918	---	---
5	65370008	65370573	565	---	---	PHC1	---	---	---	---	ENSSSCG00000000661	---	---
1	133199270	133199800	530	---	---	LYSMD2	---	---	---	---	ENSSSCG00000004629	---	---
7	120032042	120032767	725	---	FBLN5	FBLN5	---	FBLN5	---	ENSSSCG00000002444	ENSSSCG00000002444	---	ENSSSCG00000002444
16	78146616	78147252	636	---	ENSSSCG00000017090	ENSSSCG00000017090	---	ENSSSCG00000017090	---	ENSSSCG00000017090	ENSSSCG00000017090	---	ENSSSCG00000017090
7	106153784	106154753	969	IRF2BPL	---	---	---	---	ENSSSCG00000002392	---	---	---	---
9	7601633	7602239	606	---	ENSSSCG00000025600	ENSSSCG00000025600	---	---	---	ENSSSCG00000025600	ENSSSCG00000025600	---	---
2	77156941	77157398	457	---	---	---	ABHD17A	---	---	---	---	ENSSSCG00000013442	---
8	41283560	41284894	1334	---	---	LRRC66	---	---	---	---	ENSSSCG00000008832	---	---
17	5724555	5725119	564	---	SLC7A2	SLC7A2	---	---	---	ENSSSCG00000006987	ENSSSCG00000006987	---	---
9	71545978	71546587	609	---	MDM4	MDM4	---	---	---	ENSSSCG00000015284	ENSSSCG00000015284	---	---
4	113578624	113579250	626	CH242-366F10.1	---	CH242-366F10.1	CH242-366F10.1	---	ENSSSCG00000006732	---	ENSSSCG00000006732	ENSSSCG00000006732	---
16	78323616	78323975	359	TNIP1	---	TNIP1	TNIP1	---	ENSSSCG00000017091	---	ENSSSCG00000017091	ENSSSCG00000017091	---
10	63658841	63660095	1254	---	CCNY	CCNY	---	---	---	ENSSSCG00000011107	ENSSSCG00000011107	---	---
14	13709799	13710371	572	---	EXTL3	EXTL3	---	---	---	ENSSSCG00000009680	ENSSSCG00000009680	---	---
15	151495710	151496528	818	---	---	COL6A3	---	---	---	---	ENSSSCG00000027331	---	---
8	139940766	139941412	646	PIGY	---	PIGY	PIGY	---	ENSSSCG00000009211	---	ENSSSCG00000009211	ENSSSCG00000009211	---
GL896254.1	10859	11400	541	---	PCGF2	PCGF2	---	---	---	ENSSSCG00000023765	ENSSSCG00000023765	---	---
6	17956795	17957458	663	---	MMP15	MMP15	---	---	---	ENSSSCG00000002806	ENSSSCG00000002806	---	---
14	122381563	122382716	1153	---	FBXW4	FBXW4	---	FBXW4	---	ENSSSCG00000010566	ENSSSCG00000010566	---	ENSSSCG00000010566
2	16218750	16219951	1201	---	KBTBD4	KBTBD4	---	---	---	ENSSSCG00000013227	ENSSSCG00000013227	---	---
5	22759874	22760595	721	---	MMP19	MMP19	---	MMP19	---	ENSSSCG00000000368	ENSSSCG00000000368	---	ENSSSCG00000000368
6	53205089	53205686	597	---	---	TFPT	---	---	---	---	ENSSSCG00000003262	---	---
4	88441784	88442474	690	---	METTL11B	METTL11B	---	METTL11B	---	ENSSSCG00000006281	ENSSSCG00000006281	---	ENSSSCG00000006281
2	53892163	53892561	398	---	---	---	ARF1	---	---	---	---	ENSSSCG00000013992	---
GL894007.1	7513	8080	567	---	CANT1	CANT1	---	---	---	ENSSSCG00000020932	ENSSSCG00000020932	---	---
X	103070626	103071256	630	---	ATG4A	ATG4A	---	ATG4A	---	ENSSSCG00000012569	ENSSSCG00000012569	---	ENSSSCG00000012569
14	54221653	54222166	513	---	ENSSSCG00000010104	ENSSSCG00000010104	---	ENSSSCG00000010104	---	ENSSSCG00000010104	ENSSSCG00000010104	---	ENSSSCG00000010104
12	47359469	47360477	1008	---	---	ENSSSCG00000030110	---	---	---	---	ENSSSCG00000030110	---	---
12	49602588	49603491	903	---	---	---	---	SKIP	---	---	---	---	ENSSSCG00000030707
2	66642957	66643685	728	C19orf43	---	C19orf43	C19orf43	---	ENSSSCG00000013727	---	ENSSSCG00000013727	ENSSSCG00000013727	---
14	70677946	70680776	2830	---	ARID5B	ARID5B	---	---	---	ENSSSCG00000010219	ENSSSCG00000010219	---	---
4	107932079	107934624	2545	---	RPRD2	RPRD2	---	---	---	ENSSSCG00000030291	ENSSSCG00000030291	---	---
3	5173784	5174418	634	---	---	AIMP2	---	---	---	---	ENSSSCG00000024245	---	---
12	51643296	51644176	880	---	---	ENSSSCG00000017868	---	---	---	---	ENSSSCG00000017868	---	---
13	202700836	202701481	645	---	---	USP16	---	---	---	---	ENSSSCG00000027594	---	---
X	47582527	47584211	1684	---	TBC1D25	TBC1D25	---	TBC1D25	---	ENSSSCG00000029620	ENSSSCG00000029620	---	ENSSSCG00000029620
9	7192573	7194717	2144	---	CHRNA10;ART1	CHRNA10;ART1	---	ART1	---	ENSSSCG00000014796;ENSSSCG00000014795	ENSSSCG00000014796;ENSSSCG00000014795	---	ENSSSCG00000014795
4	97324383	97325316	933	---	---	---	---	F11R	---	---	---	---	ENSSSCG00000006369
13	131349110	131349723	613	---	---	ABCC5	---	---	---	---	ENSSSCG00000011782	---	---
2	12807048	12807625	577	---	---	CTNND1	---	---	---	---	ENSSSCG00000013174	---	---
4	17236036	17237171	1135	---	DERL1	DERL1	---	DERL1	---	ENSSSCG00000021004	ENSSSCG00000021004	---	ENSSSCG00000021004
1	270818288	270818836	548	MURC	MURC	MURC	---	---	ENSSSCG00000005392	ENSSSCG00000005392	ENSSSCG00000005392	---	---
2	12885894	12886575	681	---	---	ZDHHC5	---	---	---	---	ENSSSCG00000013178	---	---
4	102461479	102462020	541	---	---	GLMP	---	---	---	---	ENSSSCG00000006488	---	---
3	127546274	127547111	837	---	RDH14	RDH14	---	---	---	ENSSSCG00000008608	ENSSSCG00000008608	---	---
1	293629866	293630892	1026	---	---	---	---	GGTA1	---	---	---	---	ENSSSCG00000005518
6	40749466	40750243	777	---	---	LRFN3	---	---	---	---	ENSSSCG00000002927	---	---
2	59149099	59149765	666	---	MPV17L2	MPV17L2	---	MPV17L2	---	ENSSSCG00000013896	ENSSSCG00000013896	---	ENSSSCG00000013896
3	49157773	49158837	1064	---	STARD7	STARD7	---	---	---	ENSSSCG00000008132	ENSSSCG00000008132	---	---
14	33930816	33931274	458	---	---	HVCN1	---	---	---	---	ENSSSCG00000009827	---	---
9	102874328	102874849	521	TMEM243	---	TMEM243	TMEM243	---	ENSSSCG00000025326	---	ENSSSCG00000025326	ENSSSCG00000025326	---
14	54943014	54943840	826	---	GNB1L	GNB1L	---	---	---	ENSSSCG00000010130	ENSSSCG00000010130	---	---
6	50428933	50429441	508	---	SCAF1	SCAF1	---	SCAF1	---	ENSSSCG00000003182	ENSSSCG00000003182	---	ENSSSCG00000003182
6	77750607	77751421	814	---	ZDHHC18	ZDHHC18	---	---	---	ENSSSCG00000003561	ENSSSCG00000003561	---	---
6	47163954	47164821	867	---	BCL3	BCL3	---	BCL3	---	ENSSSCG00000027426	ENSSSCG00000027426	---	ENSSSCG00000027426
5	23195706	23196293	587	---	---	PAN2	---	---	---	---	ENSSSCG00000000393	---	---
12	6238876	6241729	2853	---	KCTD2	KCTD2	---	---	---	ENSSSCG00000017217	ENSSSCG00000017217	---	---
17	38494855	38495375	520	ENSSSCG00000007188	---	ENSSSCG00000007188	ENSSSCG00000007188	---	ENSSSCG00000007188	---	ENSSSCG00000007188	ENSSSCG00000007188	---
3	139943608	139944451	843	---	ENSSSCG00000017941	ENSSSCG00000017941	---	---	---	ENSSSCG00000017941	ENSSSCG00000017941	---	---
7	36725734	36726335	601	MAPK14	---	MAPK14	MAPK14	---	ENSSSCG00000001556	---	ENSSSCG00000001556	ENSSSCG00000001556	---
1	308637625	308638963	1338	---	MRPS2	MRPS2	---	MRPS2	---	ENSSSCG00000005759	ENSSSCG00000005759	---	ENSSSCG00000005759
9	115720759	115721329	570	---	---	KMT2E	---	---	---	---	ENSSSCG00000029082	---	---
13	143662947	143664595	1648	---	---	TNK2	---	---	---	---	ENSSSCG00000011849	---	---
13	34457039	34459262	2223	---	PFKFB4	PFKFB4	---	---	---	ENSSSCG00000011353	ENSSSCG00000011353	---	---
3	23541306	23542975	1669	---	ENSSSCG00000030424	ENSSSCG00000030424	---	---	---	ENSSSCG00000030424	ENSSSCG00000030424	---	---
14	118452713	118453111	398	---	---	ANKRD2	---	---	---	---	ENSSSCG00000010522	---	---
6	92549503	92549993	490	---	PTPRM	PTPRM	---	---	---	ENSSSCG00000028805	ENSSSCG00000028805	---	---
4	741606	743024	1418	---	KIAA1875	KIAA1875	---	---	---	ENSSSCG00000005916	ENSSSCG00000005916	---	---
11	4032295	4033176	881	---	USP12	USP12	---	---	---	ENSSSCG00000009302	ENSSSCG00000009302	---	---
13	216572620	216573185	565	---	NDUFV3	NDUFV3	---	NDUFV3	---	ENSSSCG00000021991	ENSSSCG00000021991	---	ENSSSCG00000021991
1	180972440	180973243	803	---	IGDCC4	IGDCC4	---	---	---	ENSSSCG00000004931	ENSSSCG00000004931	---	---
5	18904714	18907284	2570	---	---	TNS2	---	---	---	---	ENSSSCG00000000263	---	---
4	107477403	107478398	995	FAM63A	---	FAM63A	FAM63A	---	ENSSSCG00000006642	---	ENSSSCG00000006642	ENSSSCG00000006642	---
6	47465757	47466366	609	---	---	MYPOP	---	---	---	---	ENSSSCG00000003097	---	---
6	12709864	12710674	810	---	ENSSSCG00000002714	ENSSSCG00000002714	---	ENSSSCG00000002714	---	ENSSSCG00000002714	ENSSSCG00000002714	---	ENSSSCG00000002714
GL892421.2	88216	88807	591	---	---	DHX9	---	---	---	---	ENSSSCG00000015552	---	---
13	208205069	208205975	906	---	RUNX1	RUNX1	---	RUNX1	---	ENSSSCG00000012051	ENSSSCG00000012051	---	ENSSSCG00000012051
3	54730368	54731330	962	---	IL1R1	IL1R1	---	---	---	ENSSSCG00000008162	ENSSSCG00000008162	---	---
10	36278888	36279414	526	---	ENSSSCG00000010968	ENSSSCG00000010968	---	ENSSSCG00000010968	---	ENSSSCG00000010968	ENSSSCG00000010968	---	ENSSSCG00000010968
16	81582611	81583618	1007	---	---	---	---	ENSSSCG00000017102	---	---	---	---	ENSSSCG00000017102
3	42360042	42360343	301	ENSSSCG00000008043	---	ENSSSCG00000008043	ENSSSCG00000008043	---	ENSSSCG00000008043	---	ENSSSCG00000008043	ENSSSCG00000008043	---
3	104403435	104404753	1318	---	---	PKDCC	---	---	---	---	ENSSSCG00000008468	---	---
4	142926584	142927451	867	CYR61	---	CYR61	---	---	ENSSSCG00000006940	---	ENSSSCG00000006940	---	---
1	310219824	310221115	1291	---	ENSSSCG00000023171	ENSSSCG00000023171	---	ENSSSCG00000023171	---	ENSSSCG00000023171	ENSSSCG00000023171	---	ENSSSCG00000023171
7	57577565	57577905	340	---	---	HOMER2	---	---	---	---	ENSSSCG00000001804	---	---
9	7159636	7160197	561	---	---	NUP98	---	---	---	---	ENSSSCG00000014794	---	---
16	55329605	55330595	990	---	STC2	STC2	---	---	---	ENSSSCG00000016983	ENSSSCG00000016983	---	---
1	3659101	3660087	986	---	RPS6KA2	RPS6KA2	---	---	---	ENSSSCG00000004022	ENSSSCG00000004022	---	---
3	17734128	17734823	695	ZNF646	---	---	---	---	ENSSSCG00000026817	---	---	---	---
12	4667631	4668296	665	---	JMJD6	JMJD6	---	---	---	ENSSSCG00000022373	ENSSSCG00000022373	---	---
7	103835796	103836698	902	---	---	ENSSSCG00000002372	---	---	---	---	ENSSSCG00000002372	---	---
10	46794130	46794748	618	---	ZEB1	ZEB1	---	ZEB1	---	ENSSSCG00000011025	ENSSSCG00000011025	---	ENSSSCG00000011025
6	54395351	54395993	642	---	---	---	PPP6R1	---	---	---	---	ENSSSCG00000003301	---
1	33254916	33255905	989	---	SGK1	SGK1	---	SGK1	---	ENSSSCG00000021443	ENSSSCG00000021443	---	ENSSSCG00000021443
14	83832489	83833181	692	---	---	SAMD8	---	---	---	---	ENSSSCG00000010319	---	---
7	35409952	35410564	612	C6orf106	---	C6orf106	---	---	ENSSSCG00000001527	---	ENSSSCG00000001527	---	---
X	127658258	127660871	2613	---	ARHGEF6	ARHGEF6	---	---	---	ENSSSCG00000030460	ENSSSCG00000030460	---	---
7	29766315	29767149	834	---	RXRB	RXRB	---	RXRB	---	ENSSSCG00000001474	ENSSSCG00000001474	---	ENSSSCG00000001474
GL895674.1	12432	12965	533	---	RBM22	RBM22	---	RBM22	---	ENSSSCG00000023231	ENSSSCG00000023231	---	ENSSSCG00000023231
14	42713756	42714354	598	---	---	---	---	GCN1L1	---	---	---	---	ENSSSCG00000009898
4	743421	744638	1217	---	---	KIAA1875	---	---	---	---	ENSSSCG00000005916	---	---
17	34950549	34951179	630	---	ACSS1	ACSS1	---	---	---	ENSSSCG00000007133	ENSSSCG00000007133	---	---
13	147425527	147426262	735	---	HSPBAP1	HSPBAP1	---	---	---	ENSSSCG00000011873	ENSSSCG00000011873	---	---
3	140468496	140469277	781	---	ADI1	ADI1	---	ADI1	---	ENSSSCG00000029161	ENSSSCG00000029161	---	ENSSSCG00000029161
6	78530535	78531200	665	---	PPP1R8	PPP1R8	---	---	---	ENSSSCG00000021634	ENSSSCG00000021634	---	---
12	18759075	18759712	637	---	EFTUD2	EFTUD2	---	EFTUD2	---	ENSSSCG00000017346	ENSSSCG00000017346	---	ENSSSCG00000017346
5	6037918	6038446	528	---	RPS19BP1	RPS19BP1	---	RPS19BP1	---	ENSSSCG00000000083	ENSSSCG00000000083	---	ENSSSCG00000000083
14	54278861	54279434	573	---	---	MED15	---	---	---	---	ENSSSCG00000010107	---	---
2	83066501	83067204	703	CLTB	---	CLTB	CLTB	---	ENSSSCG00000014058	---	ENSSSCG00000014058	ENSSSCG00000014058	---
1	183948514	183948937	423	---	ENSSSCG00000004958	---	---	ENSSSCG00000004958	---	ENSSSCG00000004958	---	---	ENSSSCG00000004958
GL893509.1	47636	48270	634	---	DDX47	DDX47	---	---	---	ENSSSCG00000029643	ENSSSCG00000029643	---	---
7	80864088	80864661	573	---	THTPA	THTPA	---	---	---	ENSSSCG00000002016	ENSSSCG00000002016	---	---
2	124628794	124630275	1481	---	FEM1C	FEM1C	---	---	---	ENSSSCG00000014217	ENSSSCG00000014217	---	---
6	73926385	73926966	581	---	---	ENSSSCG00000003514	---	---	---	---	ENSSSCG00000003514	---	---
14	54251356	54252085	729	---	SMPD4	SMPD4	---	SMPD4	---	ENSSSCG00000010105	ENSSSCG00000010105	---	ENSSSCG00000010105
4	98692450	98693116	666	---	DUSP23	DUSP23	---	---	---	ENSSSCG00000028090	ENSSSCG00000028090	---	---
8	89412014	89412598	584	---	GAB1	GAB1	---	---	---	ENSSSCG00000009048	ENSSSCG00000009048	---	---
1	49627314	49627737	423	---	ENSSSCG00000004253	ENSSSCG00000004253	---	ENSSSCG00000004253	---	ENSSSCG00000004253	ENSSSCG00000004253	---	ENSSSCG00000004253
3	118505180	118506169	989	---	SUPT7L	SUPT7L	---	---	---	ENSSSCG00000008548	ENSSSCG00000008548	---	---
7	60659334	60659752	418	CIB1	---	CIB1	CIB1	---	ENSSSCG00000001858	---	ENSSSCG00000001858	ENSSSCG00000001858	---
14	50479913	50480653	740	---	ENSSSCG00000010007	ENSSSCG00000010007	---	ENSSSCG00000010007	---	ENSSSCG00000010007	ENSSSCG00000010007	---	ENSSSCG00000010007
7	106225817	106227909	2092	---	CIPC	CIPC	---	---	---	ENSSSCG00000029760	ENSSSCG00000029760	---	---
14	6955037	6955320	283	---	---	---	POLR3D	---	---	---	---	ENSSSCG00000009622	---
6	62424943	62425387	444	---	ZBTB48	ZBTB48	---	ZBTB48	---	ENSSSCG00000003383	ENSSSCG00000003383	---	ENSSSCG00000003383
1	252239673	252241222	1549	---	---	---	ZFAND5	---	---	---	---	ENSSSCG00000005264	---
10	36330781	36331996	1215	RPP25L	RPP25L	RPP25L	RPP25L	RPP25L	ENSSSCG00000010973	ENSSSCG00000010973	ENSSSCG00000010973	ENSSSCG00000010973	ENSSSCG00000010973
4	104803193	104804331	1138	---	INTS3	INTS3	---	INTS3	---	ENSSSCG00000006571	ENSSSCG00000006571	---	ENSSSCG00000006571
4	121845385	121846083	698	PRPF38B	---	PRPF38B	PRPF38B	---	ENSSSCG00000006845	---	ENSSSCG00000006845	ENSSSCG00000006845	---
4	177059	177618	559	---	ZNF7	---	---	---	---	ENSSSCG00000005890	---	---	---
12	62591970	62592445	475	---	---	---	ALDH3A2	---	---	---	---	ENSSSCG00000018041	---
6	77186579	77187467	888	---	PDIK1L	PDIK1L	---	---	---	ENSSSCG00000030660	ENSSSCG00000030660	---	---
1	307477448	307478825	1377	---	BRD3	BRD3	---	---	---	ENSSSCG00000005749	ENSSSCG00000005749	---	---
6	65885750	65886307	557	---	KIAA2013	KIAA2013	---	---	---	ENSSSCG00000003432	ENSSSCG00000003432	---	---
6	77051511	77052161	650	---	PAFAH2	PAFAH2	---	---	---	ENSSSCG00000024172	ENSSSCG00000024172	---	---
14	33868050	33868821	771	PPTC7	---	PPTC7	---	---	ENSSSCG00000009825	---	ENSSSCG00000009825	---	---
4	16668803	16672334	3531	---	FBXO32	FBXO32	---	FBXO32	---	ENSSSCG00000005981	ENSSSCG00000005981	---	ENSSSCG00000005981
17	37201416	37201886	470	---	PCED1A	PCED1A	---	PCED1A	---	ENSSSCG00000007168	ENSSSCG00000007168	---	ENSSSCG00000007168
7	104293664	104294295	631	FOS	---	FOS	FOS	---	ENSSSCG00000002383	---	ENSSSCG00000002383	ENSSSCG00000002383	---
GL896094.1	1994	3330	1336	---	SEPX1	SEPX1	---	---	---	ENSSSCG00000023369	ENSSSCG00000023369	---	---
10	25626954	25627341	387	---	---	---	NEK7	---	---	---	---	ENSSSCG00000010904	---
2	73939518	73939804	286	---	SAFB2	SAFB2	---	---	---	ENSSSCG00000013523	ENSSSCG00000013523	---	---
6	77818210	77818781	571	---	---	NUDC	---	---	---	---	ENSSSCG00000003566	---	---
2	69459105	69459662	557	FDX1L	FDX1L	FDX1L	FDX1L	FDX1L	ENSSSCG00000013651	ENSSSCG00000013651	ENSSSCG00000013651	ENSSSCG00000013651	ENSSSCG00000013651
6	10730006	10731480	1474	---	MON1B	MON1B	---	---	---	ENSSSCG00000002701	ENSSSCG00000002701	---	---
14	68154038	68154867	829	---	CCDC6	CCDC6	---	---	---	ENSSSCG00000010211	ENSSSCG00000010211	---	---
1	301558257	301558736	479	---	---	ANGPTL2	---	---	---	---	ENSSSCG00000005608	---	---
3	17575138	17575995	857	TRIM72	---	TRIM72	---	---	ENSSSCG00000007757	---	ENSSSCG00000007757	---	---
6	59884954	59885745	791	---	TPRG1L	TPRG1L	---	TPRG1L	---	ENSSSCG00000003359	ENSSSCG00000003359	---	ENSSSCG00000003359
6	53065358	53066021	663	CACNG6	---	CACNG6	CACNG6	---	ENSSSCG00000003257	---	ENSSSCG00000003257	ENSSSCG00000003257	---
4	121567676	121568144	468	---	WDR47	WDR47	---	---	---	ENSSSCG00000006840	ENSSSCG00000006840	---	---
13	143284772	143285487	715	---	PCYT1A	PCYT1A	---	---	---	ENSSSCG00000011845	ENSSSCG00000011845	---	---
14	12568389	12569470	1081	---	---	SCARA3	---	---	---	---	ENSSSCG00000020846	---	---
5	70999109	70999863	754	---	ADIPOR2	ADIPOR2	---	---	---	ENSSSCG00000000757	ENSSSCG00000000757	---	---
7	118837756	118838412	656	---	ENSSSCG00000002436	ENSSSCG00000002436	---	---	---	ENSSSCG00000002436	ENSSSCG00000002436	---	---
GL896147.1	2786	4750	1964	---	RRP7A	RRP7A	---	RRP7A	---	ENSSSCG00000027733	ENSSSCG00000027733	---	ENSSSCG00000027733
3	19872394	19873013	619	---	KDM8	KDM8	---	---	---	ENSSSCG00000007818	ENSSSCG00000007818	---	---
7	12892805	12893490	685	---	GMPR	GMPR	---	GMPR	---	ENSSSCG00000001064	ENSSSCG00000001064	---	ENSSSCG00000001064
GL893704.1	44351	45945	1594	---	---	CRTC3	---	---	---	---	ENSSSCG00000028041	---	---
18	12332303	12333166	863	---	CREB3L2	CREB3L2	---	---	---	ENSSSCG00000016520	ENSSSCG00000016520	---	---
GL896432.1	2432	3404	972	---	RRAD	RRAD	---	---	---	ENSSSCG00000021595	ENSSSCG00000021595	---	---
14	145557471	145558569	1098	---	---	FAM53B	---	---	---	---	ENSSSCG00000010732	---	---
10	13012755	13013820	1065	DUSP10	---	DUSP10	DUSP10	---	ENSSSCG00000010831	---	ENSSSCG00000010831	ENSSSCG00000010831	---
7	86267572	86267844	272	TMEM85	---	TMEM85	TMEM85	---	ENSSSCG00000026925	---	ENSSSCG00000026925	ENSSSCG00000026925	---
14	97820326	97825565	5239	---	C10orf71	C10orf71	---	---	---	ENSSSCG00000010389	ENSSSCG00000010389	---	---
2	69463386	69463886	500	FDX1L	---	FDX1L	FDX1L	---	ENSSSCG00000013651	---	ENSSSCG00000013651	ENSSSCG00000013651	---
6	47265952	47266694	742	---	TOMM40	TOMM40	---	TOMM40	---	ENSSSCG00000003089	ENSSSCG00000003089	---	ENSSSCG00000003089
2	77279223	77280359	1136	---	CSNK1G2	CSNK1G2	---	CSNK1G2	---	ENSSSCG00000013445	ENSSSCG00000013445	---	ENSSSCG00000013445
16	36817882	36818577	695	PPAP2A	---	PPAP2A	PPAP2A	---	ENSSSCG00000016912	---	ENSSSCG00000016912	ENSSSCG00000016912	---
7	14080170	14081061	891	FAM8A1	---	FAM8A1	---	---	ENSSSCG00000001070	---	ENSSSCG00000001070	---	---
14	31162270	31163367	1097	---	RILPL1	RILPL1	---	---	---	ENSSSCG00000009773	ENSSSCG00000009773	---	---
12	55380492	55381253	761	NAA38	---	NAA38	---	---	ENSSSCG00000017971	---	ENSSSCG00000017971	---	---
14	146810785	146811464	679	DHX32	---	DHX32	DHX32	---	ENSSSCG00000010744	---	ENSSSCG00000010744	ENSSSCG00000010744	---
GL896152.2	70770	71634	864	---	ENSSSCG00000022025	ENSSSCG00000022025	---	---	---	ENSSSCG00000022025	ENSSSCG00000022025	---	---
4	103291770	103292223	453	---	FDPS	FDPS	---	FDPS	---	ENSSSCG00000006512	ENSSSCG00000006512	---	ENSSSCG00000006512
10	28397104	28397955	851	---	CSRP1	CSRP1	---	CSRP1	---	ENSSSCG00000020976	ENSSSCG00000020976	---	ENSSSCG00000020976
9	42953197	42953846	649	---	RDX	RDX	---	RDX	---	ENSSSCG00000015013	ENSSSCG00000015013	---	ENSSSCG00000015013
1	313809208	313810085	877	---	MAMDC4	MAMDC4	---	MAMDC4	---	ENSSSCG00000005832	ENSSSCG00000005832	---	ENSSSCG00000005832
16	74245588	74246295	707	---	GEMIN5	GEMIN5	---	GEMIN5	---	ENSSSCG00000017066	ENSSSCG00000017066	---	ENSSSCG00000017066
10	27513196	27515802	2606	---	ZNF281	ZNF281	---	---	---	ENSSSCG00000010911	ENSSSCG00000010911	---	---
3	41988707	41989359	652	TSR3	---	TSR3	GNPTG	---	ENSSSCG00000008030	---	ENSSSCG00000008030	ENSSSCG00000008031	---
3	41295298	41296297	999	---	CAPN15	CAPN15	---	CAPN15	---	ENSSSCG00000007993	ENSSSCG00000007993	---	ENSSSCG00000007993
JH118459.1	51253	52121	868	---	---	ZBTB34	---	---	---	---	ENSSSCG00000024939	---	---
17	46462880	46463715	835	---	TTI1	TTI1	---	---	---	ENSSSCG00000007340	ENSSSCG00000007340	---	---
12	27513062	27513440	378	---	NME2	NME2	---	NME2	---	ENSSSCG00000017591	ENSSSCG00000017591	---	ENSSSCG00000017591
1	212763711	212764301	590	---	MRPL46	MRPL46	---	MRPL46	---	ENSSSCG00000005105	ENSSSCG00000005105	---	ENSSSCG00000005105
12	54987078	54987974	896	---	---	ZBTB4	---	---	---	---	ENSSSCG00000026636	---	---
7	42476659	42477074	415	BYSL	---	BYSL	---	---	ENSSSCG00000001631	---	ENSSSCG00000001631	---	---
4	109051072	109051886	814	RBM8A	---	RBM8A	---	---	ENSSSCG00000028509	---	ENSSSCG00000028509	---	---
3	42509719	42510497	778	---	---	---	RNPS1	---	---	---	---	ENSSSCG00000008048	---
6	75073445	75073963	518	---	KDM1A	KDM1A	---	---	---	ENSSSCG00000003531	ENSSSCG00000003531	---	---
13	25224840	25225340	500	ENSSSCG00000011253	---	ENSSSCG00000011253	ENSSSCG00000011253	---	ENSSSCG00000011253	---	ENSSSCG00000011253	ENSSSCG00000011253	---
8	40430599	40431556	957	---	ENSSSCG00000008826	ENSSSCG00000008826	---	---	---	ENSSSCG00000008826	ENSSSCG00000008826	---	---
14	144133884	144134903	1019	---	IKZF5	IKZF5	---	---	---	ENSSSCG00000023565	ENSSSCG00000023565	---	---
12	74758	75070	312	---	HEXDC	HEXDC	---	---	---	ENSSSCG00000017128	ENSSSCG00000017128	---	---
18	6963714	6964368	654	---	---	TCAF1	---	---	---	---	ENSSSCG00000016453	---	---
14	123502425	123503343	918	---	---	TRIM8	---	---	---	---	ENSSSCG00000010587	---	---
2	71773019	71775581	2562	---	EVI5L	EVI5L	---	EVI5L	---	ENSSSCG00000013585	ENSSSCG00000013585	---	ENSSSCG00000013585
6	50931563	50931913	350	---	---	ENSSSCG00000003208	---	---	---	---	ENSSSCG00000003208	---	---
4	101913032	101913632	600	HDGF	---	HDGF	HDGF	---	ENSSSCG00000006468	---	ENSSSCG00000006468	ENSSSCG00000006468	---
6	66685236	66685951	715	---	DHRS3	DHRS3	---	DHRS3	---	ENSSSCG00000003439	ENSSSCG00000003439	---	ENSSSCG00000003439
12	47399193	47400291	1098	ENSSSCG00000030110	---	ENSSSCG00000030110	---	---	ENSSSCG00000030110	---	ENSSSCG00000030110	---	---
X	68687901	68688585	684	UPRT	UPRT	UPRT	UPRT	UPRT	ENSSSCG00000012425	ENSSSCG00000012425	ENSSSCG00000012425	ENSSSCG00000012425	ENSSSCG00000012425
1	41676258	41677099	841	---	RNF217	RNF217	---	---	---	ENSSSCG00000021149	ENSSSCG00000021149	---	---
4	67412476	67413468	992	---	---	JPH1	---	---	---	---	ENSSSCG00000006174	---	---
6	132223430	132224024	594	SFRS11	---	SFRS11	SFRS11	---	ENSSSCG00000003791	---	ENSSSCG00000003791	ENSSSCG00000003791	---
1	313735559	313736426	867	---	EGFL7	EGFL7	---	---	---	ENSSSCG00000005828	ENSSSCG00000005828	---	---
4	458037	458800	763	---	VPS28	VPS28	---	VPS28	---	ENSSSCG00000005904	ENSSSCG00000005904	---	ENSSSCG00000005904
13	217415093	217415394	301	SUMO3	---	SUMO3	SUMO3	---	ENSSSCG00000024026	---	ENSSSCG00000024026	ENSSSCG00000024026	---
1	308173679	308176253	2574	---	COL5A1	COL5A1	---	COL5A1	---	ENSSSCG00000005751	ENSSSCG00000005751	---	ENSSSCG00000005751
1	302284200	302284914	714	AK1	---	AK1	AK1	---	ENSSSCG00000005627	---	ENSSSCG00000005627	ENSSSCG00000005627	---
18	9835037	9835832	795	---	MKRN1	MKRN1	---	---	---	ENSSSCG00000016498	ENSSSCG00000016498	---	---
X	14312187	14312580	393	RBBP7	---	RBBP7	RBBP7	---	ENSSSCG00000012149	---	ENSSSCG00000012149	ENSSSCG00000012149	---
13	79018225	79018794	569	---	ACAD9	ACAD9	---	---	---	ENSSSCG00000023354	ENSSSCG00000023354	---	---
8	119921098	119921793	695	PITX2C	---	PITX2C	PITX2C	---	ENSSSCG00000009131	---	ENSSSCG00000009131	ENSSSCG00000009131	---
6	145679979	145680806	827	---	---	---	---	TTC4	---	---	---	---	ENSSSCG00000003844
17	12611239	12611739	500	---	THAP1	THAP1	---	---	---	ENSSSCG00000027223	ENSSSCG00000027223	---	---
3	107713250	107713980	730	---	GEMIN6	GEMIN6	---	---	---	ENSSSCG00000008482	ENSSSCG00000008482	---	---
2	73818518	73818856	338	---	QIL1	QIL1	---	QIL1	---	ENSSSCG00000013524	ENSSSCG00000013524	---	ENSSSCG00000013524
1	310139966	310140421	455	---	TXNL4A	TXNL4A	---	TXNL4A	---	ENSSSCG00000005777	ENSSSCG00000005777	---	ENSSSCG00000005777
6	51170135	51171232	1097	---	EMC10	EMC10	---	---	---	ENSSSCG00000024391	ENSSSCG00000024391	---	---
1	145668930	145669382	452	---	---	---	---	ZFYVE19	---	---	---	---	ENSSSCG00000004761
2	66286556	66287600	1044	---	CALR	CALR	---	CALR	---	ENSSSCG00000013746	ENSSSCG00000013746	---	ENSSSCG00000013746
9	9201841	9202901	1060	---	---	C2CD3	---	---	---	---	ENSSSCG00000014835	---	---
2	73726017	73726895	878	---	PRR22	PRR22	---	---	---	ENSSSCG00000027953	ENSSSCG00000027953	---	---
2	69705983	69706753	770	ATG4D	---	ATG4D	ATG4D	---	ENSSSCG00000013645	---	ENSSSCG00000013645	ENSSSCG00000013645	---
3	109963749	109964382	633	---	---	VIT	---	---	---	---	ENSSSCG00000008501	---	---
6	48955617	48956346	729	EHD2	---	EHD2	EHD2	---	ENSSSCG00000023371	---	ENSSSCG00000023371	ENSSSCG00000023371	---
1	302620757	302621720	963	---	---	CIZ1	---	---	---	---	ENSSSCG00000005640	---	---
14	31575297	31576012	715	---	---	ARL6IP4	---	---	---	---	ENSSSCG00000009782	---	---
4	397611	398748	1137	PPP1R16A	---	PPP1R16A	PPP1R16A	---	ENSSSCG00000005901	---	ENSSSCG00000005901	ENSSSCG00000005901	---
3	1073446	1074061	615	---	---	MICALL2	---	---	---	---	ENSSSCG00000007557	---	---
13	89883666	89884591	925	---	---	PXYLP1	---	---	---	---	ENSSSCG00000011670	---	---
12	27437448	27438095	647	SPAG9	---	SPAG9	SPAG9	---	ENSSSCG00000023205	---	ENSSSCG00000023205	ENSSSCG00000023205	---
3	352295	355049	2754	---	---	ENSSSCG00000007544	---	---	---	---	ENSSSCG00000007544	---	---
GL895879.1	1361	1999	638	---	ENSSSCG00000022875	ENSSSCG00000022875	---	---	---	ENSSSCG00000022875	ENSSSCG00000022875	---	---
12	20234302	20235669	1367	---	---	AOC3	---	---	---	---	ENSSSCG00000017383	---	---
17	40981138	40982162	1024	---	ASXL1	---	---	---	---	ENSSSCG00000007248	---	---	---
2	59136256	59137123	867	---	---	PDE4C	---	---	---	---	ENSSSCG00000013898	---	---
14	54678792	54679399	607	C22orf39	---	C22orf39	---	---	ENSSSCG00000010120	---	ENSSSCG00000010120	---	---
7	80971019	80971676	657	---	---	BCL2L2	---	---	---	---	ENSSSCG00000002022	---	---
7	13740517	13742530	2013	---	---	RBM24	RBM24	---	---	---	ENSSSCG00000001066	ENSSSCG00000001066	---
X	112773732	112774214	482	ATP1B4	---	ATP1B4	ATP1B4	---	ENSSSCG00000012606	---	ENSSSCG00000012606	ENSSSCG00000012606	---
3	39252953	39254415	1462	---	---	SRL	---	---	---	---	ENSSSCG00000007949	---	---
14	146792857	146793394	537	---	---	DHX32	---	---	---	---	ENSSSCG00000010744	---	---
2	5111692	5112833	1141	---	SLC29A2	SLC29A2	---	---	---	ENSSSCG00000012941	ENSSSCG00000012941	---	---
14	94926898	94927715	817	---	---	LDB3	---	---	---	---	ENSSSCG00000010359	---	---
7	14856717	14857629	912	---	RNF144B	RNF144B	---	---	---	ENSSSCG00000001076	ENSSSCG00000001076	---	---
13	34969912	34972321	2409	---	---	LAMB2	---	---	---	---	ENSSSCG00000011377	---	---
12	18411649	18412165	516	MAP3K14	---	MAP3K14	MAP3K14	---	ENSSSCG00000017330	---	ENSSSCG00000017330	ENSSSCG00000017330	---
13	12404316	12404894	578	---	THRB	THRB	---	---	---	ENSSSCG00000011211	ENSSSCG00000011211	---	---
9	63827709	63829254	1545	---	---	SNX19	---	---	---	---	ENSSSCG00000015252	---	---
18	6408000	6409309	1309	---	---	ASB10	---	---	---	---	ENSSSCG00000029241	---	---
11	85004613	85004874	261	---	ENSSSCG00000009551	ENSSSCG00000009551	---	---	---	ENSSSCG00000009551	ENSSSCG00000009551	---	---
3	61493682	61494388	706	---	PTCD3	PTCD3	---	---	---	ENSSSCG00000008225	ENSSSCG00000008225	---	---
14	143497697	143498278	581	---	---	HTRA1	---	---	---	---	ENSSSCG00000010703	---	---
4	102714854	102715565	711	---	LAMTOR2	LAMTOR2	---	LAMTOR2	---	ENSSSCG00000006499	ENSSSCG00000006499	---	ENSSSCG00000006499
13	67831897	67832843	946	BHLHE40	---	BHLHE40	BHLHE40	---	ENSSSCG00000011534	---	ENSSSCG00000011534	ENSSSCG00000011534	---
4	101869513	101870111	598	---	PRCC	PRCC	---	PRCC	---	ENSSSCG00000006467	ENSSSCG00000006467	---	ENSSSCG00000006467
X	143216078	143217788	1710	---	ENSSSCG00000012818	ENSSSCG00000012818	---	ENSSSCG00000012818	---	ENSSSCG00000012818	ENSSSCG00000012818	---	ENSSSCG00000012818
6	91906622	91906962	340	---	---	---	RALBP1	---	---	---	---	ENSSSCG00000003680	---
13	131534119	131534469	350	---	---	---	AP2M1	---	---	---	---	ENSSSCG00000024437	---
13	78256541	78257321	780	---	ENSSSCG00000011609	ENSSSCG00000011609	---	ENSSSCG00000011609	---	ENSSSCG00000011609	ENSSSCG00000011609	---	ENSSSCG00000011609
GL896266.1	2069	2995	926	---	---	ENSSSCG00000025591	---	---	---	---	ENSSSCG00000025591	---	---
14	120366249	120366806	557	---	CUTC	CUTC	---	CUTC	---	ENSSSCG00000010542	ENSSSCG00000010542	---	ENSSSCG00000010542
14	42933079	42933824	745	ENSSSCG00000026610	ENSSSCG00000026610	ENSSSCG00000026610	---	---	ENSSSCG00000026610	ENSSSCG00000026610	ENSSSCG00000026610	---	---
2	65509488	65510250	762	---	CC2D1A	CC2D1A	---	CC2D1A	---	ENSSSCG00000013761	ENSSSCG00000013761	---	ENSSSCG00000013761
2	6496164	6497161	997	---	MEN1	MEN1	---	MEN1	---	ENSSSCG00000013019	ENSSSCG00000013019	---	ENSSSCG00000013019
10	36813179	36813630	451	---	---	---	UBAP1	---	---	---	---	ENSSSCG00000021761	---
2	162155061	162156485	1424	---	COX8H;PSMD13	COX8H;PSMD13	---	COX8H;PSMD13	---	ENSSSCG00000014560;ENSSSCG00000014559	ENSSSCG00000014560;ENSSSCG00000014559	---	ENSSSCG00000014560;ENSSSCG00000014559
12	6160955	6161720	765	---	---	---	SLC16A5	---	---	---	---	ENSSSCG00000017215	---
7	95199169	95199749	580	---	---	SPTB	---	---	---	---	ENSSSCG00000002277	---	---
9	3992714	3993479	765	PRKCDBP	---	PRKCDBP	PRKCDBP	---	ENSSSCG00000014633	---	ENSSSCG00000014633	ENSSSCG00000014633	---
13	35927274	35928096	822	---	SEMA3B	SEMA3B	---	SEMA3B	---	ENSSSCG00000011400	ENSSSCG00000011400	---	ENSSSCG00000011400
1	212639640	212640353	713	AEN	---	AEN	AEN	---	ENSSSCG00000005102	---	ENSSSCG00000005102	ENSSSCG00000005102	---
15	117062537	117063472	935	FZD7	---	---	---	---	ENSSSCG00000016111	---	---	---	---
3	99872186	99873206	1020	---	SOCS5	SOCS5	---	---	---	ENSSSCG00000008437	ENSSSCG00000008437	---	---
8	91339696	91340449	753	---	ENSSSCG00000009052	ENSSSCG00000009052	---	---	---	ENSSSCG00000009052	ENSSSCG00000009052	---	---
12	18953284	18953682	398	ENSSSCG00000017352	---	ENSSSCG00000017352	ENSSSCG00000017352	---	ENSSSCG00000017352	---	ENSSSCG00000017352	ENSSSCG00000017352	---
GL896467.1	8532	9534	1002	---	---	CCDC137	---	---	---	---	ENSSSCG00000025524	---	---
4	103590103	103591724	1621	---	PYGO2	PYGO2	---	---	---	ENSSSCG00000006540	ENSSSCG00000006540	---	---
6	13125765	13126326	561	---	---	GLG1	---	---	---	---	ENSSSCG00000030420	---	---
12	58129561	58130138	577	---	---	ENSSSCG00000018007	---	---	---	---	ENSSSCG00000018007	---	---
1	24949232	24950310	1078	HIVEP2	---	---	HIVEP2	---	ENSSSCG00000004138	---	---	ENSSSCG00000004138	---
3	81976500	81976981	481	---	---	ENSSSCG00000008367	---	---	---	---	ENSSSCG00000008367	---	---
1	314125543	314125984	441	NELFB	---	NELFB	NELFB	---	ENSSSCG00000005846	---	ENSSSCG00000005846	ENSSSCG00000005846	---
5	96275069	96275967	898	KERA	---	KERA	---	---	ENSSSCG00000000917	---	ENSSSCG00000000917	---	---
2	77067662	77068263	601	---	---	DOT1L	---	---	---	---	ENSSSCG00000013457	---	---
7	1759241	1759665	424	---	---	WRNIP1	---	---	---	---	ENSSSCG00000001010	---	---
1	144924633	144925461	828	---	---	RPAP1	---	---	---	---	ENSSSCG00000004745	---	---
12	55841585	55842390	805	---	---	PER1	---	---	---	---	ENSSSCG00000017983	---	---
3	17822855	17823699	844	---	---	SETD1A	---	---	---	---	ENSSSCG00000007782	---	---
X	143923689	143924807	1118	---	---	MXRA5	---	---	---	---	ENSSSCG00000012832	---	---
7	94578404	94579107	703	---	---	---	---	AKAP13	---	---	---	---	ENSSSCG00000002259
12	102343	102786	443	---	---	NARF	---	---	---	---	ENSSSCG00000017126	---	---
6	62396260	62396759	499	---	KLHL21	KLHL21	---	---	---	ENSSSCG00000003379	ENSSSCG00000003379	---	---
2	7553830	7555639	1809	---	C11orf95	C11orf95	---	---	---	ENSSSCG00000013053	ENSSSCG00000013053	---	---
14	95213031	95213758	727	---	ENSSSCG00000026850	ENSSSCG00000026850	---	ENSSSCG00000026850	---	ENSSSCG00000026850	ENSSSCG00000026850	---	ENSSSCG00000026850
11	1648890	1649869	979	---	ENSSSCG00000009281	ENSSSCG00000009281	---	---	---	ENSSSCG00000009281	ENSSSCG00000009281	---	---
14	118445449	118445861	412	---	---	UBTD1	---	---	---	---	ENSSSCG00000010521	---	---
17	46044980	46045850	870	---	NNAT	NNAT	---	NNAT	---	ENSSSCG00000007336	ENSSSCG00000007336	---	ENSSSCG00000007336
12	37710394	37711114	720	---	---	MED13	---	---	---	---	ENSSSCG00000017672	---	---
1	146060426	146061027	601	---	---	C15orf52	---	---	---	---	ENSSSCG00000023975	---	---
13	101031605	101034039	2434	P2RY1	P2RY1	P2RY1	P2RY1	P2RY1	ENSSSCG00000011721	ENSSSCG00000011721	ENSSSCG00000011721	ENSSSCG00000011721	ENSSSCG00000011721
6	49562469	49563659	1190	---	GRWD1	GRWD1	---	GRWD1	---	ENSSSCG00000003134	ENSSSCG00000003134	---	ENSSSCG00000003134
3	140475653	140477862	2209	---	TRAPPC12	TRAPPC12	---	---	---	ENSSSCG00000024665	ENSSSCG00000024665	---	---
4	109804834	109806012	1178	---	BCL9	BCL9	---	---	---	ENSSSCG00000006698	ENSSSCG00000006698	---	---
7	80430412	80431254	842	EMC9	---	EMC9	EMC9	---	ENSSSCG00000002005	---	ENSSSCG00000002005	ENSSSCG00000002005	---
2	77843860	77844400	540	---	---	---	---	C19orf24	---	---	---	---	ENSSSCG00000028040
6	16469838	16470388	550	---	CYB5B	CYB5B	---	CYB5B	---	ENSSSCG00000002756	ENSSSCG00000002756	---	ENSSSCG00000002756
3	118703455	118704230	775	---	PPM1G	PPM1G	---	PPM1G	---	ENSSSCG00000027135	ENSSSCG00000027135	---	ENSSSCG00000027135
1	314135759	314136775	1016	---	---	TUBB4B	---	---	---	---	ENSSSCG00000005849	---	---
GL896204.1	69482	70544	1062	---	PSKH1	PSKH1	---	---	---	ENSSSCG00000023925	ENSSSCG00000023925	---	---
12	12146859	12147927	1068	---	---	---	PRKAR1A	---	---	---	---	ENSSSCG00000017259	---
13	209757322	209757936	614	---	ENSSSCG00000020706	ENSSSCG00000020706	---	---	---	ENSSSCG00000020706	ENSSSCG00000020706	---	---
17	47212929	47213510	581	---	ACTR5	ACTR5	---	---	---	ENSSSCG00000007349	ENSSSCG00000007349	---	---
7	72236757	72237501	744	ENSSSCG00000001966	---	ENSSSCG00000001966	---	---	ENSSSCG00000001966	---	ENSSSCG00000001966	---	---
2	255775	256800	1025	---	---	DEAF1	---	---	---	---	ENSSSCG00000012850	---	---
15	152397856	152399312	1456	---	ASB1	ASB1	---	---	---	ENSSSCG00000016340	ENSSSCG00000016340	---	---
14	121738025	121738641	616	---	---	LZTS2	---	---	---	---	ENSSSCG00000021798	---	---
13	216297182	216297802	620	---	---	---	---	SLC37A1	---	---	---	---	ENSSSCG00000012087
12	58124760	58125777	1017	---	---	ENSSSCG00000018007	---	---	---	---	ENSSSCG00000018007	---	---
14	65098586	65099490	904	---	---	TAF5L	---	---	---	---	ENSSSCG00000010187	---	---
9	55879731	55880359	628	---	---	ZNF202	ZNF202	---	---	---	ENSSSCG00000015145	ENSSSCG00000015145	---
14	82590022	82591062	1040	---	---	SYNPO2L	---	---	---	---	ENSSSCG00000010303	---	---
4	104201536	104202539	1003	---	ENSSSCG00000027628	ENSSSCG00000027628	---	---	---	ENSSSCG00000027628	ENSSSCG00000027628	---	---
2	148057570	148058411	841	HBEGF	---	HBEGF	HBEGF	---	ENSSSCG00000014362	---	ENSSSCG00000014362	ENSSSCG00000014362	---
6	58119419	58122040	2621	---	---	DVL1	---	---	---	---	ENSSSCG00000003342	---	---
10	38130523	38131042	519	---	TOPORS	---	---	---	---	ENSSSCG00000011004	---	---	---
3	29061766	29062711	945	---	ENSSSCG00000007873	ENSSSCG00000007873	---	---	---	ENSSSCG00000007873	ENSSSCG00000007873	---	---
9	9173946	9175074	1128	---	---	UCP3	---	---	---	---	ENSSSCG00000014834	---	---
6	62400959	62401553	594	---	---	KLHL21	---	---	---	---	ENSSSCG00000003379	---	---
3	110259568	110260183	615	---	CRIM1	CRIM1	---	---	---	ENSSSCG00000008504	ENSSSCG00000008504	---	---
5	66463586	66464518	932	---	NOP2	NOP2	---	NOP2	---	ENSSSCG00000000696	ENSSSCG00000000696	---	ENSSSCG00000000696
GL892805.1	91146	91897	751	---	---	ZNF436	---	---	---	---	ENSSSCG00000023614	---	---
13	105145027	105145672	645	---	CCNL1	CCNL1	---	---	---	ENSSSCG00000029352	ENSSSCG00000029352	---	---
7	129471728	129472719	991	---	ZNF839	ZNF839	---	---	---	ENSSSCG00000002532	ENSSSCG00000002532	---	---
14	145737846	145738506	660	---	FAM175B	FAM175B	---	---	---	ENSSSCG00000010737	ENSSSCG00000010737	---	---
9	3907292	3907990	698	---	ENSSSCG00000014623	ENSSSCG00000014623	---	---	---	ENSSSCG00000014623	ENSSSCG00000014623	---	---
12	50510285	50511193	908	---	CLUH	CLUH	---	---	---	ENSSSCG00000017835	ENSSSCG00000017835	---	---
1	254943786	254944663	877	C9orf40	---	C9orf40	---	---	ENSSSCG00000025640	---	ENSSSCG00000025640	---	---
6	43122707	43124390	1683	---	---	ACTN4	---	---	---	---	ENSSSCG00000002965	---	---
13	37400651	37401252	601	---	---	DUSP7	---	---	---	---	ENSSSCG00000011430	---	---
3	55610368	55611532	1164	---	CNOT11	CNOT11	---	CNOT11	---	ENSSSCG00000008167	ENSSSCG00000008167	---	ENSSSCG00000008167
3	139909157	139910228	1071	---	SLC2A4	SLC2A4	---	SLC2A4	---	ENSSSCG00000017933	ENSSSCG00000017933	---	ENSSSCG00000017933
4	75053464	75054595	1131	---	PDE7A	PDE7A	---	PDE7A	---	ENSSSCG00000006218	ENSSSCG00000006218	---	ENSSSCG00000006218
7	42165189	42166018	829	---	TFEB	---	---	TFEB	---	ENSSSCG00000001621	---	---	ENSSSCG00000001621
18	14939812	14942467	2655	---	C7orf49;TMEM140	C7orf49;TMEM140	TMEM140	TMEM140	---	ENSSSCG00000016531;ENSSSCG00000016530	ENSSSCG00000016531;ENSSSCG00000016530	ENSSSCG00000016530	ENSSSCG00000016530
14	118448566	118449036	470	---	---	ANKRD2	---	---	---	---	ENSSSCG00000010522	---	---
13	203136218	203137484	1266	---	---	BACH1	---	---	---	---	ENSSSCG00000012029	---	---
4	42059590	42059984	394	---	---	LAPTM4B	LAPTM4B	---	---	---	ENSSSCG00000006083	ENSSSCG00000006083	---
12	5824032	5824796	764	---	SLC25A19	SLC25A19	---	SLC25A19	---	ENSSSCG00000017208	ENSSSCG00000017208	---	ENSSSCG00000017208
1	142759796	142760419	623	---	---	PPIP5K1	---	---	---	---	ENSSSCG00000004704	---	---
7	95239122	95240221	1099	---	---	SPTB	---	---	---	---	ENSSSCG00000002277	---	---
3	18323348	18325415	2067	---	SEPHS2	SEPHS2	---	---	---	ENSSSCG00000007795	ENSSSCG00000007795	---	---
6	111744117	111744637	520	INO80C	---	INO80C	INO80C	---	ENSSSCG00000003742	---	ENSSSCG00000003742	ENSSSCG00000003742	---
5	22654617	22655187	570	CD63	---	CD63	CD63	---	ENSSSCG00000000361	---	ENSSSCG00000000361	ENSSSCG00000000361	---
15	29008369	29010020	1651	BIN1	---	BIN1	BIN1	---	ENSSSCG00000015720	---	ENSSSCG00000015720	ENSSSCG00000015720	---
12	60166874	60168013	1139	---	---	---	---	ARHGAP44	---	---	---	---	ENSSSCG00000018019
X	48176682	48177298	616	PPP1R3F	---	PPP1R3F	PPP1R3F	---	ENSSSCG00000022584	---	ENSSSCG00000022584	ENSSSCG00000022584	---
15	54681413	54682214	801	---	TM2D2	TM2D2	---	---	---	ENSSSCG00000028592	ENSSSCG00000028592	---	---
2	17209577	17210152	575	---	ATG13	ATG13	---	---	---	ENSSSCG00000013257	ENSSSCG00000013257	---	---
17	51966127	51967121	994	---	---	ENSSSCG00000007369	---	---	---	---	ENSSSCG00000007369	---	---
1	35243771	35244390	619	---	ENPP1	ENPP1	---	ENPP1	---	ENSSSCG00000004193	ENSSSCG00000004193	---	ENSSSCG00000004193
4	101984427	101985580	1153	ENSSSCG00000006474	---	ENSSSCG00000006474	---	---	ENSSSCG00000006474	---	ENSSSCG00000006474	---	---
15	142085153	142090124	4971	IRS1	IRS1	IRS1	---	---	ENSSSCG00000025729	ENSSSCG00000025729	ENSSSCG00000025729	---	---
6	40920109	40921633	1524	---	CAPNS1;COX7A1	CAPNS1;COX7A1	---	CAPNS1;COX7A1	---	ENSSSCG00000030149;ENSSSCG00000025533	ENSSSCG00000030149;ENSSSCG00000025533	---	ENSSSCG00000030149;ENSSSCG00000025533
6	50413361	50413792	431	RRAS	---	RRAS	RRAS	---	ENSSSCG00000003183	---	ENSSSCG00000003183	ENSSSCG00000003183	---
GL895504.2	3176	3893	717	---	---	ENSSSCG00000024020	---	ENSSSCG00000024020	---	---	ENSSSCG00000024020	---	ENSSSCG00000024020
13	29361306	29362035	729	SNRK	---	SNRK	SNRK	---	ENSSSCG00000011295	---	ENSSSCG00000011295	ENSSSCG00000011295	---
7	64125317	64126256	939	---	---	ENSSSCG00000001914	---	---	---	---	ENSSSCG00000001914	---	---
11	428619	429108	489	SAP18	---	SAP18	SAP18	---	ENSSSCG00000028865	---	ENSSSCG00000028865	ENSSSCG00000028865	---
7	119699862	119700957	1095	SMEK1	---	SMEK1	SMEK1	---	ENSSSCG00000002441	---	ENSSSCG00000002441	ENSSSCG00000002441	---
GL894011.1	12958	13527	569	---	ENSSSCG00000022600	ENSSSCG00000022600	---	ENSSSCG00000022600	---	ENSSSCG00000022600	ENSSSCG00000022600	---	ENSSSCG00000022600
14	44253599	44254424	825	ENSSSCG00000009937	---	ENSSSCG00000009937	ENSSSCG00000009937	---	ENSSSCG00000009937	---	ENSSSCG00000009937	ENSSSCG00000009937	---
6	50614888	50615574	686	AKT1S1	---	AKT1S1	AKT1S1	---	ENSSSCG00000003194	---	ENSSSCG00000003194	ENSSSCG00000003194	---
11	5806	6465	659	---	GULDH	GULDH	---	GULDH	---	ENSSSCG00000009268	ENSSSCG00000009268	---	ENSSSCG00000009268
5	69630411	69631207	796	---	WASH1	WASH1	---	WASH1	---	ENSSSCG00000000746	ENSSSCG00000000746	---	ENSSSCG00000000746
3	18303214	18306495	3281	ZNF768	ZNF768	ZNF768	ZNF768	ZNF768	ENSSSCG00000023349	ENSSSCG00000023349	ENSSSCG00000023349	ENSSSCG00000023349	ENSSSCG00000023349
6	44316362	44317026	664	---	---	MAP3K10	---	---	---	---	ENSSSCG00000028036	---	---
14	24356808	24357415	607	---	FBRSL1	FBRSL1	---	---	---	ENSSSCG00000023569	ENSSSCG00000023569	---	---
10	51454269	51455442	1173	RPP38	RPP38	RPP38	RPP38	RPP38	ENSSSCG00000027110	ENSSSCG00000027110	ENSSSCG00000027110	ENSSSCG00000027110	ENSSSCG00000027110
18	20326179	20326477	298	STRIP2	---	STRIP2	STRIP2	---	ENSSSCG00000016567	---	ENSSSCG00000016567	ENSSSCG00000016567	---
6	54512022	54512849	827	ZNF628	---	ZNF628	---	---	ENSSSCG00000025343	---	ENSSSCG00000025343	---	---
7	80340893	80341309	416	---	---	---	GMPR2	---	---	---	---	ENSSSCG00000026947	---
1	204436464	204437095	631	---	---	---	SAMD4A	---	---	---	---	ENSSSCG00000023408	---
3	135278264	135278755	491	---	---	YWHAQ	YWHAQ	---	---	---	ENSSSCG00000008638	ENSSSCG00000008638	---
1	145570936	145571893	957	---	VPS18	VPS18	---	---	---	ENSSSCG00000004757	ENSSSCG00000004757	---	---
4	22127554	22128112	558	---	EXT1	EXT1	---	EXT1	---	ENSSSCG00000006009	ENSSSCG00000006009	---	ENSSSCG00000006009
14	21334009	21334703	694	---	CLCN3	CLCN3	---	---	---	ENSSSCG00000009713	ENSSSCG00000009713	---	---
2	77052069	77052725	656	---	PLEKHJ1	PLEKHJ1	---	PLEKHJ1	---	ENSSSCG00000013453	ENSSSCG00000013453	---	ENSSSCG00000013453
6	50447882	50448157	275	PRMT1	---	PRMT1	PRMT1	---	ENSSSCG00000003189	---	ENSSSCG00000003189	ENSSSCG00000003189	---
8	85738685	85739423	738	---	ENSSSCG00000009028	ENSSSCG00000009028	---	ENSSSCG00000009028	---	ENSSSCG00000009028	ENSSSCG00000009028	---	ENSSSCG00000009028
13	37758774	37759749	975	---	BAP1	BAP1	---	BAP1	---	ENSSSCG00000011438	ENSSSCG00000011438	---	ENSSSCG00000011438
17	53278676	53279856	1180	---	ENSSSCG00000007395	ENSSSCG00000007395	---	ENSSSCG00000007395	---	ENSSSCG00000007395	ENSSSCG00000007395	---	ENSSSCG00000007395
13	83035743	83036217	474	---	---	ENSSSCG00000011643	---	---	---	---	ENSSSCG00000011643	---	---
7	53588198	53588723	525	MORF4L1	---	MORF4L1	MORF4L1	---	ENSSSCG00000001769	---	ENSSSCG00000001769	ENSSSCG00000001769	---
14	34013610	34014073	463	PPP1CC	---	PPP1CC	PPP1CC	---	ENSSSCG00000009828	---	ENSSSCG00000009828	ENSSSCG00000009828	---
12	1613973	1614797	824	---	---	---	---	ENSSSCG00000017139	---	---	---	---	ENSSSCG00000017139
6	44179167	44181346	2179	---	DYRK1B	DYRK1B	---	DYRK1B	---	ENSSSCG00000027197	ENSSSCG00000027197	---	ENSSSCG00000027197
11	86391179	86391819	640	---	---	ADPRHL1	---	---	---	---	ENSSSCG00000024103	---	---
1	278901450	278902326	876	RAD23B	---	RAD23B	RAD23B	---	ENSSSCG00000005436	---	ENSSSCG00000005436	ENSSSCG00000005436	---
2	78656147	78656754	607	---	---	ENSSSCG00000027864	---	---	---	---	ENSSSCG00000027864	---	---
3	38896618	38898623	2005	---	---	HMOX2	---	---	---	---	ENSSSCG00000007942	---	---
4	106665138	106665720	582	SNX27	---	SNX27	SNX27	---	ENSSSCG00000006619	---	ENSSSCG00000006619	ENSSSCG00000006619	---
12	25776295	25777142	847	---	SPOP	SPOP	---	SPOP	---	ENSSSCG00000020796	ENSSSCG00000020796	---	ENSSSCG00000020796
3	5454113	5457199	3086	LMTK2	---	LMTK2	LMTK2	---	ENSSSCG00000007599	---	ENSSSCG00000007599	ENSSSCG00000007599	---
15	134436814	134437274	460	---	---	DNPEP	---	---	---	---	ENSSSCG00000016220	---	---
2	77148762	77150077	1315	---	ABHD17A	ABHD17A	---	ABHD17A	---	ENSSSCG00000013442	ENSSSCG00000013442	---	ENSSSCG00000013442
13	42402956	42403562	606	FAM208A	---	FAM208A	FAM208A	---	ENSSSCG00000024201	---	ENSSSCG00000024201	ENSSSCG00000024201	---
12	47242620	47244285	1665	TIAF1	ENSSSCG00000017783;TIAF1	ENSSSCG00000017783;TIAF1	TIAF1	---	ENSSSCG00000021779	ENSSSCG00000017783;ENSSSCG00000021779	ENSSSCG00000017783;ENSSSCG00000021779	ENSSSCG00000021779	---
1	120002028	120002526	498	---	RAB8B	RAB8B	---	---	---	ENSSSCG00000026571	ENSSSCG00000026571	---	---
2	77941658	77942212	554	---	DAZAP1	DAZAP1	---	DAZAP1	---	ENSSSCG00000022528	ENSSSCG00000022528	---	ENSSSCG00000022528
7	26819074	26819765	691	---	FB19	FB19	---	---	---	ENSSSCG00000001347	ENSSSCG00000001347	---	---
10	16635791	16636234	443	PARP1	---	PARP1	PARP1	---	ENSSSCG00000023660	---	ENSSSCG00000023660	ENSSSCG00000023660	---
14	31681118	31682027	909	---	VPS37B	VPS37B	---	---	---	ENSSSCG00000028889	ENSSSCG00000028889	---	---
14	143724384	143724947	563	ENSSSCG00000010706	---	ENSSSCG00000010706	ENSSSCG00000010706	---	ENSSSCG00000010706	---	ENSSSCG00000010706	ENSSSCG00000010706	---
14	132090680	132091730	1050	---	---	RBM20	---	---	---	---	ENSSSCG00000010626	---	---
6	85639989	85640472	483	---	---	ENSSSCG00000003637	---	---	---	---	ENSSSCG00000003637	---	---
6	56200771	56202718	1947	---	ZFP28	ZFP28	---	---	---	ENSSSCG00000027774	ENSSSCG00000027774	---	---
2	65200496	65200900	404	---	---	ENSSSCG00000013779	---	---	---	---	ENSSSCG00000013779	---	---
1	161043231	161044146	915	---	---	ENSSSCG00000004854	---	---	---	---	ENSSSCG00000004854	---	---
7	43540721	43541410	689	---	C7H6ORF153	C7H6ORF153	---	---	---	ENSSSCG00000001656	ENSSSCG00000001656	---	---
2	7205225	7207185	1960	---	OTUB1	OTUB1	---	---	---	ENSSSCG00000013045	ENSSSCG00000013045	---	---
15	52573012	52573469	457	FACL2	---	FACL2	FACL2	---	ENSSSCG00000015784	---	ENSSSCG00000015784	ENSSSCG00000015784	---
1	266101333	266101773	440	---	GRHPR	GRHPR	---	GRHPR	---	ENSSSCG00000005349	ENSSSCG00000005349	---	ENSSSCG00000005349
16	74250715	74251319	604	---	CNOT8	CNOT8	---	---	---	ENSSSCG00000017067	ENSSSCG00000017067	---	---
X	47610689	47610939	250	---	---	---	WDR13	---	---	---	---	ENSSSCG00000023759	---
5	7208547	7209273	726	---	PICK1	PICK1	---	---	---	ENSSSCG00000000114	ENSSSCG00000000114	---	---
6	35409201	35409726	525	URI1	---	URI1	URI1	---	ENSSSCG00000025912	---	ENSSSCG00000025912	ENSSSCG00000025912	---
12	22604374	22605131	757	---	---	WIPF2	---	---	---	---	ENSSSCG00000017479	---	---
12	63584016	63584804	788	SOCS7	---	SOCS7	SOCS7	---	ENSSSCG00000018057	---	ENSSSCG00000018057	ENSSSCG00000018057	---
7	62967157	62967827	670	---	---	COMMD4	---	---	---	---	ENSSSCG00000001884	---	---
3	18864118	18864859	741	---	---	SBK1	---	---	---	---	ENSSSCG00000027933	---	---
12	15008007	15009056	1049	SCN4A	---	SCN4A	---	---	ENSSSCG00000017282	---	ENSSSCG00000017282	---	---
1	154019773	154020363	590	---	---	SYNM	SYNM	---	---	---	ENSSSCG00000029613	ENSSSCG00000029613	---
3	41303889	41304690	801	---	---	RAB11FIP3	---	---	---	---	ENSSSCG00000007994	---	---
1	302317946	302318652	706	---	---	ST6GALNAC2	---	---	---	---	ENSSSCG00000005628	---	---
12	49237988	49239835	1847	---	NXN	NXN	---	NXN	---	ENSSSCG00000028720	ENSSSCG00000028720	---	ENSSSCG00000028720
1	9475509	9475874	365	SOD2	---	SOD2	SOD2	---	ENSSSCG00000029876	---	ENSSSCG00000029876	ENSSSCG00000029876	---
4	107808968	107810671	1703	MCL1	---	MCL1	---	---	ENSSSCG00000006652	---	ENSSSCG00000006652	---	---
3	17579409	17580264	855	TRIM72	---	TRIM72	---	---	ENSSSCG00000007757	---	ENSSSCG00000007757	---	---
15	87899062	87899847	785	---	ITGA6	ITGA6	---	---	---	ENSSSCG00000015955	ENSSSCG00000015955	---	---
6	43250238	43250750	512	NFKBIB	---	NFKBIB	NFKBIB	---	ENSSSCG00000026904	---	ENSSSCG00000026904	ENSSSCG00000026904	---
1	266611889	266612549	660	---	DCAF10	DCAF10	---	---	---	ENSSSCG00000005356	ENSSSCG00000005356	---	---
6	50425900	50426822	922	---	---	SCAF1	---	---	---	---	ENSSSCG00000003182	---	---
1	308620304	308620878	574	PPP1R26	---	---	---	---	ENSSSCG00000005761	---	---	---	---
7	104064323	104064872	549	---	MLH3	MLH3	---	---	---	ENSSSCG00000002378	ENSSSCG00000002378	---	---
8	31535430	31535923	493	---	KLF3	KLF3	---	---	---	ENSSSCG00000022270	ENSSSCG00000022270	---	---
12	39530778	39531325	547	---	---	USP32	---	---	---	---	ENSSSCG00000017685	---	---
3	6703826	6704381	555	---	---	PDAP1	---	---	---	---	ENSSSCG00000023257	---	---
2	59035606	59036294	688	---	FKBP8	FKBP8	---	FKBP8	---	ENSSSCG00000013905	ENSSSCG00000013905	---	ENSSSCG00000013905
2	6936436	6936933	497	FKBP2	---	FKBP2	---	---	ENSSSCG00000013036	---	ENSSSCG00000013036	---	---
7	102359105	102359918	813	---	PSEN1	PSEN1	---	PSEN1	---	ENSSSCG00000002340	ENSSSCG00000002340	---	ENSSSCG00000002340
GL896341.1	23689	24161	472	---	---	ALKBH5	---	---	---	---	ENSSSCG00000026771	---	---
13	217918699	217919992	1293	---	ENSSSCG00000012088	ENSSSCG00000012088	---	ENSSSCG00000012088	---	ENSSSCG00000012088	ENSSSCG00000012088	---	ENSSSCG00000012088
7	38948266	38949096	830	---	BTBD9	BTBD9	---	---	---	ENSSSCG00000030073	ENSSSCG00000030073	---	---
6	44166282	44166968	686	---	---	FBL	---	---	---	---	ENSSSCG00000030510	---	---
8	89436696	89437441	745	---	---	GAB1	---	---	---	---	ENSSSCG00000009048	---	---
9	51331953	51332530	577	---	VPS11	VPS11	---	VPS11	---	ENSSSCG00000015107	ENSSSCG00000015107	---	ENSSSCG00000015107
15	36160737	36161948	1211	---	TMEM177	TMEM177	---	---	---	ENSSSCG00000015742	ENSSSCG00000015742	---	---
2	2872037	2873263	1226	---	CPT1A	---	---	CPT1A	---	ENSSSCG00000012881	---	---	ENSSSCG00000012881
12	5111920	5112429	509	UBALD2	---	UBALD2	UBALD2	---	ENSSSCG00000023423	---	ENSSSCG00000023423	ENSSSCG00000023423	---
10	28860179	28861838	1659	PPP1R12B	---	PPP1R12B	PPP1R12B	---	ENSSSCG00000010925	---	ENSSSCG00000010925	ENSSSCG00000010925	---
7	124001663	124002232	569	GLRX5	---	GLRX5	GLRX5	---	ENSSSCG00000002496	---	ENSSSCG00000002496	ENSSSCG00000002496	---
1	302206529	302207353	824	---	CDK9	CDK9	---	CDK9	---	ENSSSCG00000005621	ENSSSCG00000005621	---	ENSSSCG00000005621
3	18397848	18399335	1487	---	CD2BP2	CD2BP2	---	---	---	ENSSSCG00000007791	ENSSSCG00000007791	---	---
15	86482041	86482383	342	GORASP2	---	GORASP2	GORASP2	---	ENSSSCG00000015943	---	ENSSSCG00000015943	ENSSSCG00000015943	---
11	15687143	15688440	1297	FOXO1	---	FOXO1	FOXO1	---	ENSSSCG00000009370	---	ENSSSCG00000009370	ENSSSCG00000009370	---
14	16198533	16199417	884	---	FDFT1	FDFT1	---	FDFT1	---	ENSSSCG00000026044	ENSSSCG00000026044	---	ENSSSCG00000026044
9	80762609	80763254	645	---	---	GNG11	GNG11	---	---	---	ENSSSCG00000015324	ENSSSCG00000015324	---
7	34167041	34167998	957	---	---	TAPBP	---	---	---	---	ENSSSCG00000001507	---	---
9	143995989	143996728	739	---	NENF	NENF	---	NENF	---	ENSSSCG00000015597	ENSSSCG00000015597	---	ENSSSCG00000015597
17	66155401	66156163	762	---	---	NPEPL1	---	---	---	---	ENSSSCG00000007517	---	---
6	53411859	53415285	3426	---	LENG8	LENG8	---	LENG8	---	ENSSSCG00000030857	ENSSSCG00000030857	---	ENSSSCG00000030857
6	25666315	25667624	1309	THAP11	THAP11	THAP11	---	---	ENSSSCG00000002769	ENSSSCG00000002769	ENSSSCG00000002769	---	---
4	116821295	116821735	440	HIPK1	---	HIPK1	---	---	ENSSSCG00000006760	---	ENSSSCG00000006760	---	---
11	84743941	84745295	1354	---	CARKD	CARKD	---	CARKD	---	ENSSSCG00000029502	ENSSSCG00000029502	---	ENSSSCG00000029502
1	146064966	146069179	4213	---	C15orf52	C15orf52	---	---	---	ENSSSCG00000023975	ENSSSCG00000023975	---	---
8	34348320	34349274	954	---	---	ENSSSCG00000008799	---	---	---	---	ENSSSCG00000008799	---	---
1	143548835	143549470	635	---	CDAN1	CDAN1	---	---	---	ENSSSCG00000004719	ENSSSCG00000004719	---	---
3	71881200	71881823	623	---	TTC31	TTC31	---	---	---	ENSSSCG00000008275	ENSSSCG00000008275	---	---
8	81977344	81978629	1285	ENSSSCG00000028916	---	ENSSSCG00000028916	---	---	ENSSSCG00000028916	---	ENSSSCG00000028916	---	---
4	104660311	104661180	869	---	---	DENND4B	---	---	---	---	ENSSSCG00000006568	---	---
6	75420951	75421451	500	---	---	---	---	LYPLA2	---	---	---	---	ENSSSCG00000023191
13	36921896	36922356	460	---	---	VPRBP	---	---	---	---	ENSSSCG00000011417	---	---
12	2525662	2528833	3171	---	TBC1D16	TBC1D16	---	---	---	ENSSSCG00000017159	ENSSSCG00000017159	---	---
16	35787831	35789001	1170	HSPB3	HSPB3	HSPB3	HSPB3	HSPB3	ENSSSCG00000016896	ENSSSCG00000016896	ENSSSCG00000016896	ENSSSCG00000016896	ENSSSCG00000016896
X	58401862	58402253	391	LAS1L	---	LAS1L	---	---	ENSSSCG00000012366	---	ENSSSCG00000012366	---	---
8	1115142	1116018	876	---	TNIP2	TNIP2	---	TNIP2	---	ENSSSCG00000008691	ENSSSCG00000008691	---	ENSSSCG00000008691
5	13234482	13235283	801	---	TMEM263	TMEM263	---	---	---	ENSSSCG00000000166	ENSSSCG00000000166	---	---
3	41660843	41662450	1607	---	MAPK8IP3	MAPK8IP3	---	---	---	ENSSSCG00000008018	ENSSSCG00000008018	---	---
6	23711377	23712016	639	---	CDH11	CDH11	---	CDH11	---	ENSSSCG00000002795	ENSSSCG00000002795	---	ENSSSCG00000002795
GL893304.1	65134	65750	616	---	TRIM41	TRIM41	---	---	---	ENSSSCG00000022110	ENSSSCG00000022110	---	---
6	54509335	54511658	2323	---	ZNF628	ZNF628	---	---	---	ENSSSCG00000025343	ENSSSCG00000025343	---	---
3	40461270	40462098	828	---	ZNF213	ZNF213	---	ZNF213	---	ENSSSCG00000007967	ENSSSCG00000007967	---	ENSSSCG00000007967
10	16890936	16891741	805	---	PSEN2	PSEN2	---	PSEN2	---	ENSSSCG00000010860	ENSSSCG00000010860	---	ENSSSCG00000010860
7	80988044	80988947	903	---	PABPN1	PABPN1	---	PABPN1	---	ENSSSCG00000002023	ENSSSCG00000002023	---	ENSSSCG00000002023
16	52497248	52498559	1311	---	MRPS27	MRPS27	---	MRPS27	---	ENSSSCG00000023818	ENSSSCG00000023818	---	ENSSSCG00000023818
16	85906090	85907027	937	---	ENSSSCG00000017119	ENSSSCG00000017119	---	ENSSSCG00000017119	---	ENSSSCG00000017119	ENSSSCG00000017119	---	ENSSSCG00000017119
18	6509296	6509894	598	FASTK	---	FASTK	FASTK	---	ENSSSCG00000024184	---	ENSSSCG00000024184	ENSSSCG00000024184	---
3	17074552	17075174	622	---	---	---	PHKG1	---	---	---	---	ENSSSCG00000007744	---
18	59933431	59934051	620	---	YAE1D1	YAE1D1	---	---	---	ENSSSCG00000030497	ENSSSCG00000030497	---	---
13	83261774	83264530	2756	---	KY	KY	---	KY	---	ENSSSCG00000011646	ENSSSCG00000011646	---	ENSSSCG00000011646
6	62404423	62405732	1309	KLHL21	---	KLHL21	KLHL21	---	ENSSSCG00000003379	---	ENSSSCG00000003379	ENSSSCG00000003379	---
15	134300093	134300513	420	---	---	---	ATG9A	---	---	---	---	ENSSSCG00000016211	---
6	1999656	2001721	2065	---	---	ZCCHC14	---	---	---	---	ENSSSCG00000002656	---	---
4	102645924	102647188	1264	---	---	LMNA	---	---	---	---	ENSSSCG00000006496	---	---
3	10462353	10463021	668	---	BAZ1B	BAZ1B	---	BAZ1B	---	ENSSSCG00000027342	ENSSSCG00000027342	---	ENSSSCG00000027342
4	16864180	16866188	2008	---	ZHX1	ZHX1	---	---	---	ENSSSCG00000005984	ENSSSCG00000005984	---	---
17	34933503	34933834	331	---	---	ENSSSCG00000007132	---	---	---	---	ENSSSCG00000007132	---	---
4	97183050	97184237	1187	NIT1;PFDN2	---	NIT1;PFDN2	---	---	ENSSSCG00000006365;ENSSSCG00000006366	---	ENSSSCG00000006365;ENSSSCG00000006366	---	---
6	152635483	152636446	963	---	LRRC41	LRRC41	---	RAD54L	---	ENSSSCG00000003904	ENSSSCG00000003904	---	ENSSSCG00000003905
12	274500	275036	536	FN3K	---	FN3K	FN3K	---	ENSSSCG00000017131	---	ENSSSCG00000017131	ENSSSCG00000017131	---
6	64851359	64851997	638	CASZ1	---	CASZ1	CASZ1	---	ENSSSCG00000003407	---	ENSSSCG00000003407	ENSSSCG00000003407	---
6	65191902	65192634	732	---	---	---	---	FRAP1	---	---	---	---	ENSSSCG00000003413
13	179696678	179697379	701	---	---	VGLL3	---	---	---	---	ENSSSCG00000011998	---	---
1	303173129	303174054	925	---	ENDOG	C9orf114;ENDOG	---	---	---	ENSSSCG00000005661	ENSSSCG00000005662;ENSSSCG00000005661	---	---
1	164834055	164836195	2140	---	TSHZ1	TSHZ1	---	---	---	ENSSSCG00000004861	ENSSSCG00000004861	---	---
6	1041137	1041527	390	---	---	CBFA2T3	---	---	---	---	ENSSSCG00000002648	---	---
GL896258.1	3603	4211	608	---	APRIL	APRIL	---	---	---	ENSSSCG00000026872	ENSSSCG00000026872	---	---
7	83498621	83500003	1382	---	---	ENSSSCG00000002139	---	---	---	---	ENSSSCG00000002139	---	---
2	81921805	81922484	679	---	TMED9	TMED9	---	TMED9	---	ENSSSCG00000014036	ENSSSCG00000014036	---	ENSSSCG00000014036
4	6988153	6989059	906	---	CU571095.1	CU571095.1	---	CU571095.1	---	ENSSSCG00000030947	ENSSSCG00000030947	---	ENSSSCG00000030947
9	19211634	19212431	797	---	---	PCF11	PCF11	---	---	---	ENSSSCG00000014901	ENSSSCG00000014901	---
11	74998450	74999229	779	---	DOCK9	DOCK9	---	---	---	ENSSSCG00000022112	ENSSSCG00000022112	---	---
12	5816743	5818212	1469	---	MRPS7;MIF4GD	MRPS7;MIF4GD	---	MRPS7;MIF4GD	---	ENSSSCG00000017210;ENSSSCG00000017209	ENSSSCG00000017210;ENSSSCG00000017209	---	ENSSSCG00000017210;ENSSSCG00000017209
15	29594851	29595617	766	GYPC	---	GYPC	GYPC	---	ENSSSCG00000030984	---	ENSSSCG00000030984	ENSSSCG00000030984	---
4	91000593	91002027	1434	---	RCSD1	RCSD1	---	---	---	ENSSSCG00000006307	ENSSSCG00000006307	---	---
15	61816626	61817007	381	---	---	---	GTF2E2	---	---	---	---	ENSSSCG00000015845	---
6	53223260	53223871	611	---	PRPF31	PRPF31	---	PRPF31	---	ENSSSCG00000003263	ENSSSCG00000003263	---	ENSSSCG00000003263
GL894007.1	47213	48003	790	---	---	C1QTNF1	---	---	---	---	ENSSSCG00000021379	---	---
8	142157164	142158448	1284	---	---	ARHGAP24	---	---	---	---	ENSSSCG00000009229	---	---
6	46206156	46206819	663	---	ZNF428	ZNF428	---	---	---	ENSSSCG00000003059	ENSSSCG00000003059	---	---
9	49717940	49718793	853	---	BACE1	BACE1	---	---	---	ENSSSCG00000015079	ENSSSCG00000015079	---	---
8	311025	311778	753	---	TMEM129	TMEM129	---	---	---	ENSSSCG00000008678	ENSSSCG00000008678	---	---
9	37650737	37651194	457	DCUN1D5	---	DCUN1D5	DCUN1D5	---	ENSSSCG00000014989	---	ENSSSCG00000014989	ENSSSCG00000014989	---
GL893223.2	24073	24408	335	---	---	PHLDB1	---	---	---	---	ENSSSCG00000024578	---	---
2	60620253	60621193	940	---	ENSSSCG00000013862	---	---	---	---	ENSSSCG00000013862	---	---	---
9	134570865	134571599	734	---	STX6	STX6	---	---	---	ENSSSCG00000015539	ENSSSCG00000015539	---	---
14	140327331	140327799	468	ENSSSCG00000010676	---	ENSSSCG00000010676	ENSSSCG00000010676	---	ENSSSCG00000010676	---	ENSSSCG00000010676	ENSSSCG00000010676	---
4	682983	683642	659	---	---	BOP1	---	---	---	---	ENSSSCG00000005920	---	---
X	22464352	22465132	780	---	ARX	ARX	---	---	---	ENSSSCG00000020801	ENSSSCG00000020801	---	---
1	263412033	263412828	795	---	---	PIGO	PIGO	---	---	---	ENSSSCG00000005303	ENSSSCG00000005303	---
2	60875493	60876193	700	---	---	---	---	EPS15L1	---	---	---	---	ENSSSCG00000013857
GL893554.2	111169	111440	271	---	---	ENSSSCG00000024087	---	---	---	---	ENSSSCG00000024087	---	---
6	3460276	3460989	713	EMC8	---	EMC8	EMC8	---	ENSSSCG00000029403	---	ENSSSCG00000029403	ENSSSCG00000029403	---
4	366728	367339	611	C8orf82	---	C8orf82	---	---	ENSSSCG00000005895	---	ENSSSCG00000005895	---	---
8	32299452	32300788	1336	---	---	KLB	---	---	---	---	ENSSSCG00000026297	---	---
[truncated: 1,036 more rows]

## Sheet: Book2 Specific genes in LA
Supplemental Data 4. Specific peaks related methylated genes in LA
chr	start	end	length	start_codon	stop_codon	CDS	5-UTR	3-UTR	start_codon	stop_codon	CDS	5-UTR	3-UTR
10	66194512	66195253	741	---	USP6NL	---	---	---	---	ENSSSCG00000011120	---	---	---
3	17789036	17789657	621	---	---	FBXL19	---	---	---	---	ENSSSCG00000028186	---	---
10	45400661	45401204	543	KIAA1462	---	KIAA1462	KIAA1462	---	ENSSSCG00000011020	---	ENSSSCG00000011020	ENSSSCG00000011020	---
3	7357727	7358827	1100	---	GAL3ST4	GAL3ST4	---	---	---	ENSSSCG00000007648	ENSSSCG00000007648	---	---
X	58397800	58398312	512	---	---	LAS1L	---	---	---	---	ENSSSCG00000012366	---	---
8	24322206	24323071	865	PCDH7	---	---	---	---	ENSSSCG00000008765	---	---	---	---
10	10312653	10313099	446	---	---	RRP15	---	---	---	---	ENSSSCG00000027846	---	---
13	145997069	145997677	608	---	CCDC14	CCDC14	---	---	---	ENSSSCG00000025349	ENSSSCG00000025349	---	---
1	246944610	246945334	724	DMRT2	---	DMRT2	DMRT2	---	ENSSSCG00000005233	---	ENSSSCG00000005233	ENSSSCG00000005233	---
8	139711366	139711929	563	---	---	FAM13A	---	---	---	---	ENSSSCG00000026196	---	---
15	50991528	50992609	1081	---	TENM3	TENM3	---	---	---	ENSSSCG00000015774	ENSSSCG00000015774	---	---
6	73316071	73316567	496	---	---	EIF4G3	---	---	---	---	ENSSSCG00000003512	---	---
11	12279770	12280263	493	---	ENSSSCG00000024635	ENSSSCG00000024635	---	---	---	ENSSSCG00000024635	ENSSSCG00000024635	---	---
11	84394907	84395358	451	---	---	COL4A1	---	---	---	---	ENSSSCG00000009544	---	---
12	19579560	19580612	1052	---	DUSP3	DUSP3	---	---	---	ENSSSCG00000020744	ENSSSCG00000020744	---	---
10	33254645	33254974	329	---	---	GOLM1	---	---	---	---	ENSSSCG00000010955	---	---
9	115703457	115703890	433	---	---	KMT2E	---	---	---	---	ENSSSCG00000029082	---	---
GL894348.2	11702	12245	543	---	---	---	ENSSSCG00000029027	---	---	---	---	ENSSSCG00000029027	---
10	16622777	16623274	497	---	---	PARP1	---	---	---	---	ENSSSCG00000023660	---	---
1	134769958	134770601	643	---	---	USP8	---	---	---	---	ENSSSCG00000004639	---	---
1	232191101	232191774	673	---	NFIB	NFIB	---	NFIB	---	ENSSSCG00000005190	ENSSSCG00000005190	---	ENSSSCG00000005190
4	45556360	45556821	461	---	---	KIAA1429	---	---	---	---	ENSSSCG00000006100	---	---
4	104610618	104611325	707	---	RAB13	RAB13	---	RAB13	---	ENSSSCG00000006564	ENSSSCG00000006564	---	ENSSSCG00000006564
2	13389797	13390389	592	---	---	SSRP1	---	---	---	---	ENSSSCG00000029059	---	---
15	55468826	55469396	570	---	ENSSSCG00000015817	ENSSSCG00000015817	---	---	---	ENSSSCG00000015817	ENSSSCG00000015817	---	---
8	76870996	76871475	479	---	---	2016-09-11	---	---	---	---	ENSSSCG00000008986	---	---
7	102244348	102244781	433	---	---	---	---	RBM25	---	---	---	---	ENSSSCG00000028663
5	6080806	6081414	608	MGAT3	---	MGAT3	---	---	ENSSSCG00000000086	---	ENSSSCG00000000086	---	---
18	6273718	6274876	1158	---	---	NUB1	---	NUB1	---	---	ENSSSCG00000016438	---	ENSSSCG00000016438
GL896293.1	9185	10357	1172	---	SOCS3	SOCS3	---	---	---	ENSSSCG00000029772	ENSSSCG00000029772	---	---
GL895152.1	15357	15992	635	---	ENSSSCG00000021707	ENSSSCG00000021707	---	---	---	ENSSSCG00000021707	ENSSSCG00000021707	---	---
9	143702354	143703163	809	---	ATF3	ATF3	---	ATF3	---	ENSSSCG00000015595	ENSSSCG00000015595	---	ENSSSCG00000015595
7	43763270	43763747	477	---	CUL9	CUL9	---	CUL9	---	ENSSSCG00000030196	ENSSSCG00000030196	---	ENSSSCG00000030196
16	21439851	21440217	366	---	---	DNAJC21	---	---	---	---	ENSSSCG00000016828	---	---
5	106592215	106592586	371	---	---	PPP1R12A	---	---	---	---	ENSSSCG00000025095	---	---
18	55946420	55947540	1120	---	---	AEBP1	---	---	---	---	ENSSSCG00000016754	---	---
7	128858742	128859203	461	---	---	CDC42BPB	---	---	---	---	ENSSSCG00000002523	---	---
6	27350110	27350467	357	---	CES1	CES1	---	CES1	---	ENSSSCG00000002825	ENSSSCG00000002825	---	ENSSSCG00000002825
7	81322965	81323698	733	---	---	ACIN1	---	---	---	---	ENSSSCG00000002034	---	---
13	86598562	86598912	350	---	---	DZIP1L	---	---	---	---	ENSSSCG00000027467	---	---
5	14214592	14215208	616	NUAK1	---	NUAK1	NUAK1	---	ENSSSCG00000027055	---	ENSSSCG00000027055	ENSSSCG00000027055	---
14	140910943	140911564	621	---	RGS10	RGS10	---	---	---	ENSSSCG00000010684	ENSSSCG00000010684	---	---
2	10365872	10366644	772	SLC15A3	---	---	SLC15A3	---	ENSSSCG00000013114	---	---	ENSSSCG00000013114	---
2	70489416	70490008	592	---	ZNF653	ZNF653	---	---	---	ENSSSCG00000013616	ENSSSCG00000013616	---	---
X	143925970	143927981	2011	---	---	MXRA5	---	---	---	---	ENSSSCG00000012832	---	---
12	1422111	1422647	536	---	---	SLC38A10	---	---	---	---	ENSSSCG00000022317	---	---
5	66462574	66463169	595	IFFO1	---	IFFO1	---	---	ENSSSCG00000000695	---	ENSSSCG00000000695	---	---
12	23107226	23108766	1540	TCAP	TCAP	TCAP	TCAP	TCAP	ENSSSCG00000017500	ENSSSCG00000017500	ENSSSCG00000017500	ENSSSCG00000017500	ENSSSCG00000017500
1	275504429	275505127	698	---	ABCA1	ABCA1	---	ABCA1	---	ENSSSCG00000026173	ENSSSCG00000026173	---	ENSSSCG00000026173
9	19220089	19221132	1043	---	---	PCF11	---	---	---	---	ENSSSCG00000014901	---	---
5	66480624	66480884	260	---	---	CHD4	---	---	---	---	ENSSSCG00000000697	---	---
GL896346.2	24708	25157	449	---	---	SNW1	---	---	---	---	ENSSSCG00000022932	---	---
1	264133667	264134289	622	---	---	TPM2	---	---	---	---	ENSSSCG00000005316	---	---
9	71210160	71210525	365	---	---	PLEKHA6	---	---	---	---	ENSSSCG00000015281	---	---
15	72866972	72867392	420	---	---	ENSSSCG00000015878	---	---	---	---	ENSSSCG00000015878	---	---
12	26369949	26370276	327	---	---	PPP1R9B	---	---	---	---	ENSSSCG00000017584	---	---
3	118540469	118541009	540	---	ZNF512	ZNF512	---	---	---	ENSSSCG00000008545	ENSSSCG00000008545	---	---
2	3472542	3474457	1915	---	CHKA	CHKA	---	---	---	ENSSSCG00000012889	ENSSSCG00000012889	---	---
3	119036074	119036583	509	---	---	EMILIN1	---	---	---	---	ENSSSCG00000008557	---	---
17	57209937	57210364	427	---	---	ZNFX1	---	---	---	---	ENSSSCG00000030108	---	---
GL893077.1	9197	9550	353	---	---	---	ENSSSCG00000020978	---	---	---	---	ENSSSCG00000020978	---
2	3549913	3550779	866	---	ENSSSCG00000012893	ENSSSCG00000012893	---	ENSSSCG00000012893	---	ENSSSCG00000012893	ENSSSCG00000012893	---	ENSSSCG00000012893
12	1214635	1216335	1700	---	---	BAHCC1	---	---	---	---	ENSSSCG00000023045	---	---
7	9058986	9059747	761	---	---	HIVEP1	---	---	---	---	ENSSSCG00000001049	---	---
6	49261707	49262451	744	---	---	C19orf68	---	---	---	---	ENSSSCG00000003129	---	---
1	10429000	10429561	561	---	---	EZR	---	---	---	---	ENSSSCG00000004058	---	---
4	117070404	117070967	563	---	---	MAGI3	---	---	---	---	ENSSSCG00000006767	---	---
14	6412446	6413057	611	ENSSSCG00000023463	---	---	ENSSSCG00000023463	---	ENSSSCG00000023463	---	---	ENSSSCG00000023463	---
12	21057470	21058374	904	---	---	TTC25	---	---	---	---	ENSSSCG00000017415	---	---
5	66505290	66505702	412	CHD4	---	CHD4	CHD4	---	ENSSSCG00000000697	---	ENSSSCG00000000697	ENSSSCG00000000697	---
14	13293684	13294214	530	---	ZNF395	ZNF395	---	ZNF395	---	ENSSSCG00000009676	ENSSSCG00000009676	---	ENSSSCG00000009676
11	84681369	84682348	979	---	RAB20	RAB20	---	RAB20	---	ENSSSCG00000022719	ENSSSCG00000022719	---	ENSSSCG00000022719
5	66501165	66502021	856	---	---	CHD4	---	---	---	---	ENSSSCG00000000697	---	---
14	12525986	12526323	337	---	---	CLU	---	---	---	---	ENSSSCG00000009668	---	---
1	145541136	145541821	685	---	---	DLL4	---	---	---	---	ENSSSCG00000004755	---	---
8	140235392	140236130	738	---	PKD2	PKD2	---	PKD2	---	ENSSSCG00000009217	ENSSSCG00000009217	---	ENSSSCG00000009217
1	182399394	182401438	2044	SMAD6	---	SMAD6	SMAD6	---	ENSSSCG00000004948	---	ENSSSCG00000004948	ENSSSCG00000004948	---
2	4614424	4615604	1180	RCE1	C11orf80	RCE1;C11orf80	---	---	ENSSSCG00000012927	ENSSSCG00000029902	ENSSSCG00000012927;ENSSSCG00000029902	---	---
17	53879380	53879917	537	---	---	NCOA5	---	---	---	---	ENSSSCG00000007438	---	---
2	12882031	12882596	565	---	MED19	MED19	---	---	---	ENSSSCG00000013177	ENSSSCG00000013177	---	---
12	18789998	18790655	657	---	---	GJC1	---	---	---	---	ENSSSCG00000021306	---	---
1	29123661	29124637	976	---	NHSL1	NHSL1	---	---	---	ENSSSCG00000004149	ENSSSCG00000004149	---	---
1	306284384	306285090	706	---	ENSSSCG00000026458	ENSSSCG00000026458	---	---	---	ENSSSCG00000026458	ENSSSCG00000026458	---	---
15	37969643	37970052	409	---	---	ARHGEF10	---	---	---	---	ENSSSCG00000023419	---	---
4	99422770	99423374	604	---	---	MNDA	---	---	---	---	ENSSSCG00000006418	---	---
X	143182241	143183412	1171	---	---	ENSSSCG00000012818	---	---	---	---	ENSSSCG00000012818	---	---
15	145613080	145613384	304	---	---	ENSSSCG00000021677	---	---	---	---	ENSSSCG00000021677	---	---
4	101920959	101922457	1498	---	HDGF	HDGF	---	---	---	ENSSSCG00000006468	ENSSSCG00000006468	---	---
9	73716598	73717214	616	---	MAPKAPK2	MAPKAPK2	---	---	---	ENSSSCG00000015650	ENSSSCG00000015650	---	---
9	49790778	49791351	573	---	---	CEP164	---	---	---	---	ENSSSCG00000015080	---	---
4	109097248	109098654	1406	---	---	ANKRD35	---	---	---	---	ENSSSCG00000006688	---	---
8	10375659	10376713	1054	---	C1QTNF7	C1QTNF7	---	C1QTNF7	---	ENSSSCG00000008737	ENSSSCG00000008737	---	ENSSSCG00000008737
8	351503	352018	515	---	---	LETM1	---	---	---	---	ENSSSCG00000008675	---	---
7	128853461	128853834	373	---	---	CDC42BPB	---	---	---	---	ENSSSCG00000002523	---	---
1	155849132	155849923	791	---	---	LRRK1	---	---	---	---	ENSSSCG00000004823	---	---
17	44407683	44408122	439	---	---	RBM39	---	---	---	---	ENSSSCG00000007309	---	---
6	57105304	57106072	768	---	---	ZNF671	---	---	---	---	ENSSSCG00000003990	---	---
18	55943382	55946171	2789	---	---	AEBP1	---	---	---	---	ENSSSCG00000016754	---	---
17	29465792	29466204	412	---	---	RRBP1	---	---	---	---	ENSSSCG00000024692	---	---
7	83193616	83194085	469	---	---	SUPT16H	---	---	---	---	ENSSSCG00000022900	---	---
6	47200105	47200956	851	---	---	BCAM	---	---	---	---	ENSSSCG00000020657	---	---
5	38358096	38358485	389	---	---	ENSSSCG00000000509	---	---	---	---	ENSSSCG00000000509	---	---
8	1248286	1248903	617	ADD1	---	ADD1	ADD1	---	ENSSSCG00000023124	---	ENSSSCG00000023124	ENSSSCG00000023124	---
12	151746	152105	359	---	---	FOXK2	---	---	---	---	ENSSSCG00000017125	---	---
2	12144782	12145235	453	---	---	ENSSSCG00000013155	---	---	---	---	ENSSSCG00000013155	---	---
6	48128152	48129202	1050	ARHGAP35	---	ARHGAP35	---	---	ENSSSCG00000003107	---	ENSSSCG00000003107	---	---
9	9676529	9676959	430	---	---	---	---	ENSSSCG00000024060	---	---	---	---	ENSSSCG00000024060
7	36119585	36120200	615	---	---	FANCE	---	---	---	---	ENSSSCG00000001546	---	---
1	144995767	144996059	292	---	---	RTF1	---	---	---	---	ENSSSCG00000004747	---	---
14	79363991	79364862	871	---	PRF1	PRF1	---	---	---	ENSSSCG00000010271	ENSSSCG00000010271	---	---
18	20260797	20261432	635	---	SMKR1	SMKR1	---	---	---	ENSSSCG00000025967	ENSSSCG00000025967	---	---
GL893953.2	116662	117294	632	---	---	RSL1D1	---	---	---	---	ENSSSCG00000023984	---	---
5	67204283	67205003	720	---	NTF3	NTF3	---	---	---	ENSSSCG00000000714	ENSSSCG00000000714	---	---
3	7838674	7839293	619	---	---	ENSSSCG00000007665	---	---	---	---	ENSSSCG00000007665	---	---
1	138044703	138045565	862	---	SEMA6D	SEMA6D	---	---	---	ENSSSCG00000004663	ENSSSCG00000004663	---	---
X	58591500	58591977	477	---	---	MSN	---	---	---	---	ENSSSCG00000012365	---	---
1	10427912	10428731	819	---	---	EZR	---	---	---	---	ENSSSCG00000004058	---	---
12	55514721	55515000	279	---	---	CHD3	---	---	---	---	ENSSSCG00000021363	---	---
1	308148930	308149830	900	---	---	COL5A1	---	---	---	---	ENSSSCG00000005751	---	---
7	123887123	123887668	545	---	SYNE3	SYNE3	---	---	---	ENSSSCG00000002495	ENSSSCG00000002495	---	---
9	136556349	136556715	366	---	---	LAMC1	---	---	---	---	ENSSSCG00000015555	---	---
11	16183220	16184139	919	---	---	---	---	ALG11	---	---	---	---	ENSSSCG00000009381
9	62000573	62001689	1116	---	ARHGAP32	---	---	---	---	ENSSSCG00000015238	---	---	---
18	53818557	53820012	1455	---	---	TNS3	---	---	---	---	ENSSSCG00000016725	---	---
9	11097387	11099265	1878	MAP6	---	MAP6	MAP6	---	ENSSSCG00000014860	---	ENSSSCG00000014860	ENSSSCG00000014860	---
1	29827061	29827941	880	---	TNFAIP3	---	---	---	---	ENSSSCG00000004154	---	---	---
16	3984416	3984997	581	---	---	ENSSSCG00000029792	---	---	---	---	ENSSSCG00000029792	---	---
2	47651408	47652041	633	---	ENSSSCG00000021819	ENSSSCG00000021819	---	---	---	ENSSSCG00000021819	ENSSSCG00000021819	---	---
9	52413341	52414282	941	OAF	---	OAF	OAF	---	ENSSSCG00000026647	---	ENSSSCG00000026647	ENSSSCG00000026647	---
1	286785172	286785815	643	TNC	---	TNC	TNC	---	ENSSSCG00000005494	---	ENSSSCG00000005494	ENSSSCG00000005494	---
6	92755117	92755466	349	---	---	ENSSSCG00000029487	---	---	---	---	ENSSSCG00000029487	---	---
15	151476413	151477062	649	---	---	COL6A3	---	---	---	---	ENSSSCG00000027331	---	---
3	10500911	10502571	1660	---	---	BAZ1B	---	---	---	---	ENSSSCG00000027342	---	---
6	154094584	154095924	1340	---	TMEM53	TMEM53	---	TMEM53	---	ENSSSCG00000027423	ENSSSCG00000027423	---	ENSSSCG00000027423
7	27824049	27824555	506	---	---	EHMT2	---	---	---	---	ENSSSCG00000001420	---	---
15	85089168	85089524	356	---	---	PPIG	---	---	---	---	ENSSSCG00000015934	---	---
X	115954225	115954841	616	---	---	THOC2	---	---	---	---	ENSSSCG00000012639	---	---
12	45195110	45195596	486	---	RAB11FIP4	RAB11FIP4	---	---	---	ENSSSCG00000017747	ENSSSCG00000017747	---	---
8	15355493	15356266	773	---	SLIT2	---	---	SLIT2	---	ENSSSCG00000008749	---	---	ENSSSCG00000008749
5	9657242	9658504	1262	---	---	APOL6	---	---	---	---	ENSSSCG00000000151	---	---
2	13405199	13406074	875	---	---	TNKS1BP1	---	---	---	---	ENSSSCG00000028527	---	---
1	117496883	117497491	608	---	---	NARS	---	---	---	---	ENSSSCG00000004542	---	---
17	43581109	43581653	544	---	---	MYH7B	---	---	---	---	ENSSSCG00000007288	---	---
12	19301478	19302035	557	---	ENSSSCG00000017360	ENSSSCG00000017360	---	---	---	ENSSSCG00000017360	ENSSSCG00000017360	---	---
2	77006962	77007511	549	---	IZUMO4	IZUMO4	---	---	---	ENSSSCG00000013455	ENSSSCG00000013455	---	---
13	215586105	215586588	483	---	---	C2CD2	---	---	---	---	ENSSSCG00000025821	---	---
12	22573842	22574373	531	---	---	CASC3	---	---	---	---	ENSSSCG00000017477	---	---
4	139663664	139664483	819	---	---	GBP1	---	---	---	---	ENSSSCG00000006924	---	---
X	51688589	51689193	604	---	---	SMC1A	---	SMC1A	---	---	ENSSSCG00000030764	---	ENSSSCG00000030764
13	86599386	86599654	268	---	---	DZIP1L	DZIP1L	---	---	---	ENSSSCG00000027467	ENSSSCG00000027467	---
4	83969236	83970421	1185	---	SOX17	SOX17	---	---	---	ENSSSCG00000006256	ENSSSCG00000006256	---	---
X	113420784	113421264	480	---	---	UPF3B	---	---	---	---	ENSSSCG00000012617	---	---
4	103289488	103290380	892	---	---	RUSC1	---	---	---	---	ENSSSCG00000006511	---	---
2	15885279	15885713	434	---	---	ENSSSCG00000027481	---	---	---	---	ENSSSCG00000027481	---	---
2	74810827	74812160	1333	PLIN4	---	PLIN4	PLIN4	---	ENSSSCG00000013512	---	ENSSSCG00000013512	ENSSSCG00000013512	---
GL893655.1	53108	53507	399	---	---	PRPF6	---	---	---	---	ENSSSCG00000029119	---	---
12	62432674	62433273	599	---	---	NCOR1	---	---	---	---	ENSSSCG00000018039	---	---
6	48535977	48537083	1106	---	C5AR1	---	---	C5AR1	---	ENSSSCG00000029371	---	---	ENSSSCG00000029371
X	104383311	104383989	678	---	---	CHRDL1	---	---	---	---	ENSSSCG00000012576	---	---
1	305400675	305401054	379	---	---	ENSSSCG00000005715	---	---	---	---	ENSSSCG00000005715	---	---
11	84397406	84398268	862	---	---	COL4A1	---	---	---	---	ENSSSCG00000009544	---	---
4	101749150	101750891	1741	---	---	---	---	PEAR1	---	---	---	---	ENSSSCG00000006463
2	69180347	69181066	719	---	---	COL5A3	---	---	---	---	ENSSSCG00000013667	---	---
17	59187119	59187908	789	---	NFATC2	NFATC2	---	---	---	ENSSSCG00000007477	ENSSSCG00000007477	---	---
14	135521705	135522389	684	---	ADRB1	---	---	---	---	ENSSSCG00000010647	---	---	---
2	69189703	69190469	766	---	---	COL5A3	---	---	---	---	ENSSSCG00000013667	---	---
17	12145727	12146701	974	---	---	AGPAT6	---	---	---	---	ENSSSCG00000007019	---	---
8	8778358	8778957	599	---	---	BOD1L1	---	---	---	---	ENSSSCG00000008735	---	---
5	3341827	3342341	514	---	---	PACSIN2	---	---	---	---	ENSSSCG00000000036	---	---
15	133454887	133455280	393	---	NRAMP1	---	---	---	---	ENSSSCG00000025058	---	---	---
4	69418615	69419119	504	---	MSC	MSC	---	---	---	ENSSSCG00000006187	ENSSSCG00000006187	---	---
3	40295208	40295853	645	---	---	ZNF263	---	---	---	---	ENSSSCG00000007963	---	---
3	38745187	38745842	655	---	---	ANKS3	---	---	---	---	ENSSSCG00000007939	---	---
10	46681490	46681877	387	---	---	ZEB1	---	---	---	---	ENSSSCG00000011025	---	---
8	141478798	141479387	589	---	---	PTPN13	---	---	---	---	ENSSSCG00000026655	---	---
2	69175217	69176282	1065	---	---	COL5A3	---	---	---	---	ENSSSCG00000013667	---	---
3	118496401	118496780	379	---	---	SLC4A1AP	---	---	---	---	ENSSSCG00000008549	---	---
4	83968203	83968844	641	SOX17	---	SOX17	SOX17	---	ENSSSCG00000006256	---	ENSSSCG00000006256	ENSSSCG00000006256	---
1	308150394	308150931	537	---	---	COL5A1	---	---	---	---	ENSSSCG00000005751	---	---
14	32135231	32136155	924	---	---	CLIP1	---	---	---	---	ENSSSCG00000009793	---	---
13	156182276	156182841	565	---	BOC	---	---	---	---	ENSSSCG00000025826	---	---	---
12	53983899	53984720	821	---	---	KIF1C	---	---	---	---	ENSSSCG00000017900	---	---
1	245625819	245626079	260	---	---	SMARCA2	---	---	---	---	ENSSSCG00000005232	---	---
14	110188252	110188951	699	---	IFIT2	---	---	---	---	ENSSSCG00000010451	---	---	---
4	117029032	117030137	1105	---	MAGI3	MAGI3	---	---	---	ENSSSCG00000006767	ENSSSCG00000006767	---	---
11	84617356	84617885	529	---	---	COL4A2	---	---	---	---	ENSSSCG00000009545	---	---
10	76245853	76246224	371	---	---	ZYMND11	---	---	---	---	ENSSSCG00000011166	---	---
6	765359	766020	661	---	---	ANKRD11	---	---	---	---	ENSSSCG00000022410	---	---
1	308147813	308148265	452	---	---	COL5A1	---	---	---	---	ENSSSCG00000005751	---	---
3	45959988	45960657	669	---	ENSSSCG00000022493	ENSSSCG00000022493	---	---	---	ENSSSCG00000022493	ENSSSCG00000022493	---	---
12	36226042	36226684	642	---	---	BZRAP1	---	---	---	---	ENSSSCG00000017638	---	---
13	38194298	38195505	1207	---	---	---	---	ENSSSCG00000011452	---	---	---	---	ENSSSCG00000011452
13	91594812	91596561	1749	---	CHST2	CHST2	---	---	---	ENSSSCG00000022031	ENSSSCG00000022031	---	---
3	57540100	57540600	500	---	---	EIF5B	---	---	---	---	ENSSSCG00000008180	---	---
2	13416548	13417725	1177	---	---	TNKS1BP1	---	---	---	---	ENSSSCG00000028527	---	---
GL896538.1	13676	14344	668	---	---	INF2	---	---	---	---	ENSSSCG00000023292	---	---
5	23619153	23619830	677	---	---	BAZ2A	---	---	---	---	ENSSSCG00000000403	---	---
17	43455077	43455614	537	ACSS2	---	ACSS2	ACSS2	---	ENSSSCG00000007286	---	ENSSSCG00000007286	ENSSSCG00000007286	---
7	123705561	123706677	1116	---	---	CLMN	---	---	---	---	ENSSSCG00000002494	---	---
16	27962397	27962828	431	---	C5orf51	C5orf51	---	---	---	ENSSSCG00000016864	ENSSSCG00000016864	---	---
1	104506327	104506751	424	---	---	SETBP1	---	---	---	---	ENSSSCG00000004490	---	---
GL894918.2	6916	7695	779	---	---	PTMA	---	---	---	---	ENSSSCG00000023690	---	---
1	264168147	264168815	668	---	---	TLN1	---	---	---	---	ENSSSCG00000005317	---	---
9	3963851	3964566	715	---	SMPD1	SMPD1	---	SMPD1	---	ENSSSCG00000014627	ENSSSCG00000014627	---	ENSSSCG00000014627
3	17761402	17761829	427	STX4	---	STX4	STX4	---	ENSSSCG00000007768	---	ENSSSCG00000007768	ENSSSCG00000007768	---
14	12647624	12648004	380	---	---	CCDC25	---	---	---	---	ENSSSCG00000024972	---	---
6	28167073	28170272	3199	IRX3	---	IRX3	IRX3	---	ENSSSCG00000002831	---	ENSSSCG00000002831	ENSSSCG00000002831	---
14	117022465	117023079	614	---	---	---	---	ENTPD1	---	---	---	---	ENSSSCG00000010497
4	794120	794909	789	---	---	PARP10	---	---	---	---	ENSSSCG00000005926	---	---
4	118029376	118030725	1349	---	---	CTTNBP2NL	---	---	---	---	ENSSSCG00000006781	---	---
8	73388376	73388731	355	---	---	ANKRD17	---	---	---	---	ENSSSCG00000024592	---	---
12	26360449	26360884	435	---	---	PPP1R9B	---	---	---	---	ENSSSCG00000017584	---	---
JH118531.1	5982	6683	701	---	NRP2	NRP2	---	---	---	ENSSSCG00000026383	ENSSSCG00000026383	---	---
6	134068965	134069533	568	SERBP1	---	SERBP1	SERBP1	---	ENSSSCG00000003798	---	ENSSSCG00000003798	ENSSSCG00000003798	---
7	120744190	120744833	643	---	---	RIN3	---	---	---	---	ENSSSCG00000002451	---	---
1	106964276	106964727	451	SMAD2	---	SMAD2	SMAD2	---	ENSSSCG00000004505	---	ENSSSCG00000004505	ENSSSCG00000004505	---
10	33251560	33251942	382	---	---	GOLM1	---	---	---	---	ENSSSCG00000010955	---	---
13	115390871	115391230	359	---	---	GOLIM4	---	---	---	---	ENSSSCG00000011741	---	---
7	17854024	17854967	943	---	SOX4	---	---	---	---	ENSSSCG00000001081	---	---	---
6	3519953	3520507	554	---	C16orf74	C16orf74	---	---	---	ENSSSCG00000002662	ENSSSCG00000002662	---	---
10	15383957	15384799	842	---	CNIH3	CNIH3	---	---	---	ENSSSCG00000028881	ENSSSCG00000028881	---	---
1	264134314	264134910	596	TPM2	---	TPM2	TPM2	---	ENSSSCG00000005316	---	ENSSSCG00000005316	ENSSSCG00000005316	---
GL893685.1	90908	91470	562	---	---	PER3	---	---	---	---	ENSSSCG00000028572	---	---
6	73311613	73312035	422	---	---	EIF4G3	---	---	---	---	ENSSSCG00000003512	---	---
5	4788882	4789188	306	---	---	ST13	---	---	---	---	ENSSSCG00000000071	---	---
8	76396193	76396535	342	---	---	ENSSSCG00000021214	---	ENSSSCG00000021214	---	---	ENSSSCG00000021214	---	ENSSSCG00000021214
2	73906658	73906930	272	---	---	SAFB2	---	---	---	---	ENSSSCG00000013523	---	---
12	2632519	2633218	699	---	---	CBX8	---	---	---	---	ENSSSCG00000017161	---	---
13	84684764	84685171	407	---	---	---	---	PCCB	---	---	---	---	ENSSSCG00000011653
GL893077.1	10888	11182	294	---	---	MYH11	---	MYH11	---	---	ENSSSCG00000000146	---	ENSSSCG00000000146
3	40617828	40619018	1190	---	---	SRRM2	---	---	---	---	ENSSSCG00000023304	---	---
5	25903321	25903747	426	---	LRIG3	LRIG3	---	LRIG3	---	ENSSSCG00000000455	ENSSSCG00000000455	---	ENSSSCG00000000455
6	125557373	125557775	402	---	---	NEXN	---	---	---	---	ENSSSCG00000003768	---	---
12	55520053	55520592	539	---	---	CHD3	---	---	---	---	ENSSSCG00000021363	---	---
2	78344946	78345516	570	---	---	PALM	---	---	---	---	ENSSSCG00000013424	---	---
17	49156813	49157169	356	---	---	TOP1	---	---	---	---	ENSSSCG00000007355	---	---
3	19846629	19848915	2286	---	IL4R	IL4R	---	IL4R	---	ENSSSCG00000007817	ENSSSCG00000007817	---	ENSSSCG00000007817
8	116840204	116841145	941	---	---	ARSJ	---	---	---	---	ENSSSCG00000009122	---	---
8	76180649	76181828	1179	---	FAM47E-STBD1	FAM47E-STBD1	---	---	---	ENSSSCG00000008982	ENSSSCG00000008982	---	---
7	33615795	33616211	416	---	---	DST	---	---	---	---	ENSSSCG00000001499	---	---
3	119079192	119079464	272	TMEM214	---	TMEM214	---	---	ENSSSCG00000008559	---	ENSSSCG00000008559	---	---
5	84082690	84082997	307	---	---	HSP90B1	---	---	---	---	ENSSSCG00000000849	---	---
15	151480779	151481234	455	---	---	COL6A3	---	---	---	---	ENSSSCG00000027331	---	---
1	137104087	137104619	532	FBN1	---	FBN1	FBN1	---	ENSSSCG00000004658	---	ENSSSCG00000004658	ENSSSCG00000004658	---
GL893220.1	34400	35375	975	---	---	CDC34	---	---	---	---	ENSSSCG00000023616	---	---
5	38365146	38365715	569	---	---	ENSSSCG00000000509	---	---	---	---	ENSSSCG00000000509	---	---
7	27947091	27947697	606	---	---	TN-X	---	---	---	---	ENSSSCG00000001429	---	---
11	86613158	86613994	836	---	---	GAS6	---	---	---	---	ENSSSCG00000009565	---	---
15	134566445	134567361	916	---	DES	DES	---	DES	---	ENSSSCG00000020785	ENSSSCG00000020785	---	ENSSSCG00000020785
18	10808999	10809329	330	---	---	ENSSSCG00000016509	---	---	---	---	ENSSSCG00000016509	---	---
3	39016601	39017351	750	---	VASN	---	---	---	---	ENSSSCG00000025561	---	---	---
18	14319655	14320228	573	---	FAM180A	FAM180A	---	---	---	ENSSSCG00000027601	ENSSSCG00000027601	---	---
18	6286248	6287463	1215	---	CHPF2	CHPF2	---	---	---	ENSSSCG00000016436	ENSSSCG00000016436	---	---
8	108489385	108489758	373	---	FGF2	FGF2	---	---	---	ENSSSCG00000009086	ENSSSCG00000009086	---	---
X	97963825	97964523	698	TCEAL8	TCEAL8	TCEAL8	---	---	ENSSSCG00000012523	ENSSSCG00000012523	ENSSSCG00000012523	---	---
3	77090368	77091017	649	---	---	ARHGAP25	---	---	---	---	ENSSSCG00000008344	---	---
4	135051492	135051824	332	---	---	DNTTIP2	---	---	---	---	ENSSSCG00000006892	---	---
GL894417.1	25247	26118	871	---	---	TAOK2	---	---	---	---	ENSSSCG00000028291	---	---
7	131355396	131356876	1480	---	---	ENSSSCG00000002551	---	---	---	---	ENSSSCG00000002551	---	---
14	41020271	41021366	1095	DTX1	---	DTX1	DTX1	---	ENSSSCG00000009873	---	ENSSSCG00000009873	ENSSSCG00000009873	---
17	64909596	64910023	427	---	---	---	---	SPO11	---	---	---	---	ENSSSCG00000007502
2	73927573	73927892	319	---	---	SAFB2	---	---	---	---	ENSSSCG00000013523	---	---
9	51303573	51304463	890	---	---	HYOU1	---	---	---	---	ENSSSCG00000015106	---	---
GL896522.1	0	2224	2224	---	---	HSP70.2	---	---	---	---	ENSSSCG00000030368	---	---
6	125570311	125570696	385	---	---	NEXN	---	---	---	---	ENSSSCG00000003768	---	---
12	224016	224562	546	---	---	ENSSSCG00000017129	---	---	---	---	ENSSSCG00000017129	---	---
3	4286001	4289794	3793	---	AP5Z1	AP5Z1	---	---	---	ENSSSCG00000007577	ENSSSCG00000007577	---	---
13	50136959	50137682	723	---	---	PRICKLE2	---	---	---	---	ENSSSCG00000011495	---	---
3	7129108	7129639	531	---	AZGP1	AZGP1	---	---	---	ENSSSCG00000007642	ENSSSCG00000007642	---	---
6	16299980	16300399	419	---	---	---	---	NFAT5	---	---	---	---	ENSSSCG00000002755
18	20872471	20873036	565	---	---	FLNC	---	---	---	---	ENSSSCG00000016578	---	---
GL893077.1	3794	4314	520	---	---	ENSSSCG00000020978	---	---	---	---	ENSSSCG00000020978	---	---
9	6879978	6880939	961	---	---	---	RRM1	---	---	---	---	ENSSSCG00000029139	---
11	84619943	84620525	582	---	---	COL4A2	---	---	---	---	ENSSSCG00000009545	---	---
17	39636542	39637250	708	---	SOX12	SOX12	---	---	---	ENSSSCG00000021920	ENSSSCG00000021920	---	---
12	23075158	23075804	646	---	---	PPP1R1B	---	---	---	---	ENSSSCG00000017498	---	---
2	69377723	69378760	1037	---	S1PR2	---	---	S1PR2	---	ENSSSCG00000013658	---	---	ENSSSCG00000013658
9	3770142	3771591	1449	DCHS1	---	DCHS1	DCHS1	---	ENSSSCG00000029189	---	ENSSSCG00000029189	ENSSSCG00000029189	---
X	51693840	51694296	456	---	---	SMC1A	---	SMC1A	---	---	ENSSSCG00000030764	---	ENSSSCG00000030764
4	599658	600249	591	DGAT1	---	DGAT1	DGAT1	---	ENSSSCG00000005918	---	ENSSSCG00000005918	ENSSSCG00000005918	---
7	26927547	26927969	422	---	---	DHX16	---	---	---	---	ENSSSCG00000001376	---	---
1	118180562	118182207	1645	---	---	ZNF609	---	---	---	---	ENSSSCG00000004551	---	---
12	46902409	46902982	573	---	---	ENSSSCG00000017773	---	---	---	---	ENSSSCG00000017773	---	---
1	245635031	245635347	316	---	---	SMARCA2	---	---	---	---	ENSSSCG00000005232	---	---
2	61883014	61883533	519	---	---	BRD4	---	---	---	---	ENSSSCG00000022227	---	---
6	49546122	49546774	652	---	---	ENSSSCG00000003136	---	---	---	---	ENSSSCG00000003136	---	---
GL893957.1	42755	43342	587	---	---	---	---	ENSSSCG00000026276	---	---	---	---	ENSSSCG00000026276
16	6385768	6386275	507	---	---	MYO10	---	---	---	---	ENSSSCG00000016794	---	---
13	28991514	28992313	799	---	---	ACKR2	---	---	---	---	ENSSSCG00000011289	---	---
7	128656448	128656867	419	SLC25A29	---	SLC25A29	SLC25A29	---	ENSSSCG00000002520	---	ENSSSCG00000002520	ENSSSCG00000002520	---
15	108046417	108046655	238	---	---	ENSSSCG00000016063	---	---	---	---	ENSSSCG00000016063	---	---
15	18568686	18569074	388	---	---	UBXN4	---	---	---	---	ENSSSCG00000015690	---	---
14	30441094	30441578	484	---	---	ENSSSCG00000009761	---	---	---	---	ENSSSCG00000009761	---	---
11	69882655	69883144	489	---	---	---	---	TGDS	---	---	---	---	ENSSSCG00000009491
14	30519015	30520499	1484	---	FAM101A	FAM101A	---	FAM101A	---	ENSSSCG00000020756	ENSSSCG00000020756	---	ENSSSCG00000020756
GL893417.1	65647	66171	524	---	ENSSSCG00000027549	ENSSSCG00000027549	---	ENSSSCG00000027549	---	ENSSSCG00000027549	ENSSSCG00000027549	---	ENSSSCG00000027549
3	118477763	118478152	389	---	---	SLC4A1AP	---	---	---	---	ENSSSCG00000008549	---	---
14	65237396	65238067	671	---	---	ACTA1	---	---	---	---	ENSSSCG00000010190	---	---
6	125502194	125502635	441	---	---	NEXN	---	---	---	---	ENSSSCG00000003768	---	---
18	9728791	9729714	923	DENND2A	---	DENND2A	DENND2A	---	ENSSSCG00000016497	---	ENSSSCG00000016497	ENSSSCG00000016497	---
13	141180313	141181352	1039	---	---	---	---	TMEM44	---	---	---	---	ENSSSCG00000011826
2	71212998	71213435	437	---	---	HNRNPM	---	---	---	---	ENSSSCG00000013602	---	---
17	65650614	65651450	836	---	---	PPP4R1L	---	---	---	---	ENSSSCG00000007512	---	---
2	61164311	61164852	541	---	---	TPM4	---	---	---	---	ENSSSCG00000013849	---	---
6	69567401	69568018	617	---	---	---	---	EPHA2	---	---	---	---	ENSSSCG00000003471
17	1345040	1346170	1130	ENSSSCG00000006971	---	ENSSSCG00000006971	ENSSSCG00000006971	---	ENSSSCG00000006971	---	ENSSSCG00000006971	ENSSSCG00000006971	---
9	42961416	42961761	345	---	---	RDX	---	---	---	---	ENSSSCG00000015013	---	---
12	48234094	48234566	472	---	---	NSRP1	---	---	---	---	ENSSSCG00000017795	---	---
12	55506685	55507259	574	---	---	CHD3	---	---	---	---	ENSSSCG00000021363	---	---
15	120244103	120244594	491	---	---	ENSSSCG00000016123	---	ENSSSCG00000016123	---	---	ENSSSCG00000016123	---	ENSSSCG00000016123
5	24304070	24304903	833	---	---	ENSSSCG00000023150	---	---	---	---	ENSSSCG00000023150	---	---
5	26864252	26864732	480	---	SLC16A7	SLC16A7	---	---	---	ENSSSCG00000000456	ENSSSCG00000000456	---	---
15	85094230	85095419	1189	---	PPIG	PPIG	---	---	---	ENSSSCG00000015934	ENSSSCG00000015934	---	---
17	10153368	10154368	1000	---	---	CSGALNACT1	CSGALNACT1	---	---	---	ENSSSCG00000007005	ENSSSCG00000007005	---
13	29180298	29181680	1382	---	---	FAM198A	---	---	---	---	ENSSSCG00000011294	---	---
1	23480310	23481378	1068	---	STX11	STX11	---	---	---	ENSSSCG00000004125	ENSSSCG00000004125	---	---
9	32434335	32435186	851	CCDC82	---	CCDC82	---	---	ENSSSCG00000014972	---	ENSSSCG00000014972	---	---
8	112417039	112419350	2311	---	---	SYNPO2	---	---	---	---	ENSSSCG00000009111	---	---
6	125429309	125429976	667	---	---	DNAJB4	---	---	---	---	ENSSSCG00000003766	---	---
13	50099575	50100773	1198	---	PRICKLE2	PRICKLE2	---	---	---	ENSSSCG00000011495	ENSSSCG00000011495	---	---
7	39705727	39707046	1319	---	KCNK5	KCNK5	---	---	---	ENSSSCG00000025423	ENSSSCG00000025423	---	---
2	60076389	60078122	1733	---	ENSSSCG00000013876	ENSSSCG00000013876	---	ENSSSCG00000013876	---	ENSSSCG00000013876	ENSSSCG00000013876	---	ENSSSCG00000013876
13	209852132	209852639	507	---	CBR3	CBR3	---	CBR3	---	ENSSSCG00000012053	ENSSSCG00000012053	---	ENSSSCG00000012053
X	51679535	51680004	469	---	---	SMC1A	---	---	---	---	ENSSSCG00000030764	---	---
8	139709099	139709422	323	---	---	FAM13A	---	---	---	---	ENSSSCG00000026196	---	---
2	45358141	45358754	613	---	---	PLEKHA7	---	---	---	---	ENSSSCG00000013382	---	---
1	285699488	285700226	738	---	ZNF618	---	---	---	---	ENSSSCG00000005484	---	---	---
6	48979541	48980841	1300	---	---	GLTSCR2	---	---	---	---	ENSSSCG00000022774	---	---
1	47894620	47895721	1101	---	---	MAN1A1	---	---	---	---	ENSSSCG00000004244	---	---
8	69704130	69704692	562	---	---	ENSSSCG00000008921	---	---	---	---	ENSSSCG00000008921	---	---
7	60254007	60255163	1156	APN	---	APN	APN	---	ENSSSCG00000001849	---	ENSSSCG00000001849	ENSSSCG00000001849	---
5	9091022	9091554	532	---	---	MYH9	---	---	---	---	ENSSSCG00000000145	---	---
2	83080069	83080943	874	---	---	CLTB	---	---	---	---	ENSSSCG00000014058	---	---
10	2731402	2732350	948	---	RGS1	RGS1	---	RGS1	---	ENSSSCG00000022427	ENSSSCG00000022427	---	ENSSSCG00000022427
9	119466825	119467347	522	---	EPDR1	EPDR1	---	---	---	ENSSSCG00000020963	ENSSSCG00000020963	---	---
13	207246819	207247220	401	---	---	ITSN1	---	---	---	---	ENSSSCG00000024614	---	---
15	151483411	151483867	456	---	---	COL6A3	---	---	---	---	ENSSSCG00000027331	---	---
13	148445244	148446749	1505	---	---	GOLGB1	---	---	---	---	ENSSSCG00000011882	---	---
13	148444689	148445164	475	---	---	GOLGB1	---	---	---	---	ENSSSCG00000011882	---	---
9	49824154	49824814	660	---	CEP164	CEP164	---	---	---	ENSSSCG00000015080	ENSSSCG00000015080	---	---
GL894842.1	1026	1849	823	---	---	ENSSSCG00000027544	---	---	---	---	ENSSSCG00000027544	---	---
13	216988697	216990539	1842	---	---	ICOSLG	---	---	---	---	ENSSSCG00000022246	---	---
10	16620161	16620577	416	---	---	PARP1	---	---	---	---	ENSSSCG00000023660	---	---
5	4384521	4386507	1986	---	POLR3H;ACO2	POLR3H;ACO2	---	ACO2;POLR3H	---	ENSSSCG00000000063;ENSSSCG00000000064	ENSSSCG00000000063;ENSSSCG00000000064	---	ENSSSCG00000000064;ENSSSCG00000000063
18	7657402	7658043	641	---	---	EPHB6	---	---	---	---	ENSSSCG00000016473	---	---
13	35975244	35976018	774	---	---	---	HYAL3;NAT6	---	---	---	---	ENSSSCG00000011402;ENSSSCG00000011403	---
2	140618712	140619348	636	---	---	SHROOM1	---	---	---	---	ENSSSCG00000014287	---	---
12	55510748	55512282	1534	---	---	CHD3	---	---	---	---	ENSSSCG00000021363	---	---
9	139944338	139944657	319	---	---	TPR	---	---	---	---	ENSSSCG00000015576	---	---
13	29168946	29169619	673	---	FAM198A	FAM198A	---	FAM198A	---	ENSSSCG00000011294	ENSSSCG00000011294	---	ENSSSCG00000011294
1	109565020	109565444	424	---	---	---	---	ENSSSCG00000027690	---	---	---	---	ENSSSCG00000027690
18	53887347	53889053	1706	---	TNS3	TNS3	---	---	---	ENSSSCG00000016725	ENSSSCG00000016725	---	---
6	148034875	148035366	491	---	---	NRD1	---	---	---	---	ENSSSCG00000003870	---	---
GL893573.1	27497	29079	1582	---	PNPLA3	PNPLA3	---	---	---	ENSSSCG00000027266	ENSSSCG00000027266	---	---
12	37199166	37199834	668	PTRH2	PTRH2	PTRH2	---	---	ENSSSCG00000017667	ENSSSCG00000017667	ENSSSCG00000017667	---	---
18	20874090	20875527	1437	---	---	FLNC	---	---	---	---	ENSSSCG00000016578	---	---
7	5036234	5036584	350	---	---	SNRNP48	---	---	---	---	ENSSSCG00000001026	---	---
X	51806237	51806888	651	---	---	HUWE1	---	---	---	---	ENSSSCG00000012328	---	---
12	27164066	27164481	415	---	---	LUC7L3	---	---	---	---	ENSSSCG00000017555	---	---
18	6259383	6259803	420	---	---	NUB1	---	---	---	---	ENSSSCG00000016438	---	---
14	95279248	95279639	391	---	BMPR1A	BMPR1A	---	---	---	ENSSSCG00000010360	ENSSSCG00000010360	---	---
1	308145554	308146166	612	---	---	COL5A1	---	---	---	---	ENSSSCG00000005751	---	---
2	8419037	8420263	1226	---	---	UBXN1	---	---	---	---	ENSSSCG00000023110	---	---
1	83291132	83291492	360	---	---	SEC63	---	---	---	---	ENSSSCG00000004382	---	---
12	41447274	41447712	438	---	---	---	---	PEX12	---	---	---	---	ENSSSCG00000017713
12	1210736	1211656	920	---	---	BAHCC1	---	---	---	---	ENSSSCG00000023045	---	---
7	80972121	80972737	616	---	BCL2L2	BCL2L2	---	---	---	ENSSSCG00000002022	ENSSSCG00000002022	---	---
14	71517498	71519341	1843	---	EGR2	EGR2	---	EGR2	---	ENSSSCG00000010224	ENSSSCG00000010224	---	ENSSSCG00000010224
9	8560960	8561531	571	ENSSSCG00000014822	---	---	---	---	ENSSSCG00000014822	---	---	---	---
2	2725639	2726265	626	---	TPCN2	TPCN2	---	---	---	ENSSSCG00000012875	ENSSSCG00000012875	---	---
2	142596733	142597053	320	---	---	DDX46	---	---	---	---	ENSSSCG00000026644	---	---
3	18298188	18298805	617	---	ITGAL	ITGAL	---	ITGAL	---	ENSSSCG00000007797	ENSSSCG00000007797	---	ENSSSCG00000007797
6	44853352	44853832	480	ENSSSCG00000022808	---	ENSSSCG00000022808	---	---	ENSSSCG00000022808	---	ENSSSCG00000022808	---	---
10	16014993	16015825	832	---	TMEM63A	TMEM63A	---	---	---	ENSSSCG00000010854	ENSSSCG00000010854	---	---
14	140511635	140512026	391	---	---	EIF3A	---	---	---	---	ENSSSCG00000010679	---	---
2	5146918	5149753	2835	CD248	CD248	CD248	CD248	CD248	ENSSSCG00000029949	ENSSSCG00000029949	ENSSSCG00000029949	ENSSSCG00000029949	ENSSSCG00000029949
15	115432891	115433410	519	---	---	ENSSSCG00000024477	---	---	---	---	ENSSSCG00000024477	---	---
14	95534990	95536225	1235	---	---	---	---	ENSSSCG00000028341	---	---	---	---	ENSSSCG00000028341
14	77896113	77896597	484	---	---	CCAR1	---	---	---	---	ENSSSCG00000010243	---	---
2	157723233	157723961	728	---	---	PPARGC1B	---	---	---	---	ENSSSCG00000014437	---	---
2	66319365	66320053	688	---	ENSSSCG00000013743	ENSSSCG00000013743	---	---	---	ENSSSCG00000013743	ENSSSCG00000013743	---	---
1	120144974	120145436	462	---	---	LACTB	---	---	---	---	ENSSSCG00000004569	---	---
12	12123499	12124130	631	---	FAM20A	FAM20A	---	FAM20A	---	ENSSSCG00000017258	ENSSSCG00000017258	---	ENSSSCG00000017258
1	129024796	129025945	1149	---	---	CCPG1	---	---	---	---	ENSSSCG00000004610	---	---
9	11128329	11129469	1140	---	---	MOGAT2	---	---	---	---	ENSSSCG00000014861	---	---
12	51490375	51492317	1942	---	---	---	---	ASPA	---	---	---	---	ENSSSCG00000017861
1	230103079	230103698	619	---	---	ENSSSCG00000025613	---	---	---	---	ENSSSCG00000025613	---	---
GL893653.2	103711	104203	492	---	MARK1	MARK1	---	---	---	ENSSSCG00000020843	ENSSSCG00000020843	---	---
7	27960068	27961051	983	---	---	ENSSSCG00000023867	---	ENSSSCG00000023867	---	---	ENSSSCG00000023867	---	ENSSSCG00000023867
14	31187636	31188316	680	RILPL2	---	RILPL2	RILPL2	---	ENSSSCG00000009778	---	ENSSSCG00000009778	ENSSSCG00000009778	---
1	154040956	154043537	2581	---	---	SYNM	---	---	---	---	ENSSSCG00000029613	---	---
6	78563055	78563934	879	---	---	THEMIS2	---	---	---	---	ENSSSCG00000003584	---	---
12	18574807	18575248	441	---	---	NMT1	---	---	---	---	ENSSSCG00000017339	---	---
17	21816562	21817072	510	---	---	---	---	MKKS	---	---	---	---	ENSSSCG00000007064
1	264129267	264131122	1855	---	---	TPM2	---	---	---	---	ENSSSCG00000005316	---	---
17	36385624	36386112	488	---	ATRN	ATRN	---	ATRN	---	ENSSSCG00000007153	ENSSSCG00000007153	---	ENSSSCG00000007153
17	21442377	21442932	555	---	---	ANKEF1	---	---	---	---	ENSSSCG00000007063	---	---
2	13397185	13398002	817	---	---	TNKS1BP1	---	---	---	---	ENSSSCG00000028527	---	---
2	73832939	73833469	530	---	---	SAFB	---	---	---	---	ENSSSCG00000013522	---	---
2	91742558	91743139	581	ZCCHC9	---	ZCCHC9	ZCCHC9	---	ENSSSCG00000014129	---	ENSSSCG00000014129	ENSSSCG00000014129	---
6	53232592	53233591	999	---	---	CNOT3	---	---	---	---	ENSSSCG00000003264	---	---
1	153772406	153772903	497	---	---	IGF1R	---	---	---	---	ENSSSCG00000004812	---	---
8	76869551	76869874	323	---	---	2016-09-11	---	---	---	---	ENSSSCG00000008986	---	---
13	207251385	207251754	369	---	---	ITSN1	---	---	---	---	ENSSSCG00000024614	---	---
1	10049861	10050872	1011	---	---	TAGAP	---	---	---	---	ENSSSCG00000004053	---	---
9	1489542	1490129	587	---	RIC3	---	---	---	---	ENSSSCG00000014580	---	---	---
9	9167234	9168820	1586	---	UCP3	UCP3	---	UCP3	---	ENSSSCG00000014834	ENSSSCG00000014834	---	ENSSSCG00000014834
GL896571.2	60573	61412	839	---	PTGER4	PTGER4	---	---	---	ENSSSCG00000024439	ENSSSCG00000024439	---	---
17	53671911	53673047	1136	---	---	TNNC2	---	---	---	---	ENSSSCG00000007424	---	---
17	61290792	61291705	913	---	---	ZNF217	---	---	---	---	ENSSSCG00000007484	---	---
2	5871748	5872207	459	---	---	EHBP1L1	---	---	---	---	ENSSSCG00000012988	---	---
12	55980168	55980980	812	---	ARHGEF15	ARHGEF15	---	ARHGEF15	---	ENSSSCG00000028048	ENSSSCG00000028048	---	ENSSSCG00000028048
10	62722086	62722578	492	---	---	ENSSSCG00000011103	---	---	---	---	ENSSSCG00000011103	---	---
9	105521152	105521802	650	---	SEMA3D	SEMA3D	---	---	---	ENSSSCG00000015396	ENSSSCG00000015396	---	---
14	140505878	140506160	282	---	---	EIF3A	---	---	---	---	ENSSSCG00000010679	---	---
7	128912440	128913118	678	---	TRAF3_TV1	---	---	TRAF3_TV1	---	ENSSSCG00000002525	---	---	ENSSSCG00000002525
17	29466400	29467080	680	---	---	RRBP1	---	---	---	---	ENSSSCG00000024692	---	---
12	51611907	51612718	811	---	CTNS	CTNS	---	---	---	ENSSSCG00000017865	ENSSSCG00000017865	---	---
1	211816592	211817385	793	---	PKC	PKC	---	PKC	---	ENSSSCG00000005095	ENSSSCG00000005095	---	ENSSSCG00000005095
13	216984810	216987142	2332	---	ICOSLG	ICOSLG	---	ICOSLG	---	ENSSSCG00000022246	ENSSSCG00000022246	---	ENSSSCG00000022246
X	46035664	46036825	1161	CHST7	---	CHST7	CHST7	---	ENSSSCG00000012265	---	ENSSSCG00000012265	ENSSSCG00000012265	---
2	80289039	80289408	369	---	---	TBC1D9B	---	---	---	---	ENSSSCG00000014014	---	---
5	66272704	66273505	801	---	---	SPSB2	---	---	---	---	ENSSSCG00000025460	---	---
1	118179157	118179710	553	---	---	ZNF609	---	---	---	---	ENSSSCG00000004551	---	---
13	117332067	117332591	524	---	---	SEC62	---	---	---	---	ENSSSCG00000029608	---	---
5	66480126	66480494	368	---	---	CHD4	---	---	---	---	ENSSSCG00000000697	---	---
2	142600416	142600770	354	---	---	DDX46	---	---	---	---	ENSSSCG00000026644	---	---
4	97380938	97382057	1119	---	---	ARHGAP30	---	---	---	---	ENSSSCG00000006372	---	---
16	20288987	20289609	622	---	---	ENSSSCG00000016816	---	---	---	---	ENSSSCG00000016816	---	---
7	26958516	26959443	927	---	---	MDC1	---	---	---	---	ENSSSCG00000001362	---	---
GL895423.1	1360	1806	446	---	SLC37A3	SLC37A3	---	SLC37A3	---	ENSSSCG00000029586	ENSSSCG00000029586	---	ENSSSCG00000029586
X	62829772	62830354	582	---	---	FAM155B	---	---	---	---	ENSSSCG00000012386	---	---
6	50282083	50282779	696	---	---	FLT3LG	---	---	---	---	ENSSSCG00000003167	---	---
X	51410008	51410685	677	---	---	TSPYL2	---	---	---	---	ENSSSCG00000012323	---	---
1	199868785	199869193	408	---	---	---	---	DNAAF2	---	---	---	---	ENSSSCG00000005007
6	152673933	152674696	763	---	LURAP1	LURAP1	---	---	---	ENSSSCG00000026991	ENSSSCG00000026991	---	---
X	122354322	122354850	528	---	---	BCORL1	---	---	---	---	ENSSSCG00000012655	---	---
2	74405708	74406661	953	---	---	ENSSSCG00000028612	---	---	---	---	ENSSSCG00000028612	---	---
3	7755705	7757349	1644	---	---	NYAP1	---	---	---	---	ENSSSCG00000030337	---	---
2	69169068	69170439	1371	---	---	COL5A3	---	---	---	---	ENSSSCG00000013667	---	---
1	186645338	186648208	2870	---	---	UACA	---	---	---	---	ENSSSCG00000004973	---	---
14	140510593	140511163	570	---	---	EIF3A	---	---	---	---	ENSSSCG00000010679	---	---
8	34346120	34346429	309	---	---	ENSSSCG00000008799	---	---	---	---	ENSSSCG00000008799	---	---
15	62905995	62906918	923	---	---	DUSP4	DUSP4	---	---	---	ENSSSCG00000015850	ENSSSCG00000015850	---
X	49304457	49305085	628	---	---	ENSSSCG00000030180	---	---	---	---	ENSSSCG00000030180	---	---
13	146678206	146679039	833	---	ADCY5	---	---	---	---	ENSSSCG00000027952	---	---	---
16	56921545	56922165	620	---	FGF18	FGF18	---	FGF18	---	ENSSSCG00000016997	ENSSSCG00000016997	---	ENSSSCG00000016997
2	52274537	52275137	600	---	MRVI1	MRVI1	---	---	---	ENSSSCG00000020720	ENSSSCG00000020720	---	---
14	64048876	64049515	639	---	FAM89A	FAM89A	---	---	---	ENSSSCG00000023404	ENSSSCG00000023404	---	---
14	30458129	30458455	326	---	---	ENSSSCG00000009761	---	---	---	---	ENSSSCG00000009761	---	---
17	60736332	60736919	587	TSHZ2	---	TSHZ2	TSHZ2	---	ENSSSCG00000007482	---	ENSSSCG00000007482	ENSSSCG00000007482	---
12	55510243	55510710	467	---	---	CHD3	---	---	---	---	ENSSSCG00000021363	---	---
3	22539070	22540726	1656	---	---	RBBP6	---	---	---	---	ENSSSCG00000007830	---	---
12	46901540	46901864	324	ENSSSCG00000017773	---	ENSSSCG00000017773	ENSSSCG00000017773	---	ENSSSCG00000017773	---	ENSSSCG00000017773	ENSSSCG00000017773	---
2	12137718	12138682	964	---	ENSSSCG00000013155	ENSSSCG00000013155	---	---	---	ENSSSCG00000013155	ENSSSCG00000013155	---	---
5	9089049	9089446	397	---	---	MYH9	---	---	---	---	ENSSSCG00000000145	---	---
16	4337896	4338543	647	---	FAM105A	FAM105A	---	---	---	ENSSSCG00000016782	ENSSSCG00000016782	---	---
7	80225700	80226363	663	---	RIPK3	RIPK3	---	RIPK3	---	ENSSSCG00000001987	ENSSSCG00000001987	---	ENSSSCG00000001987
12	1032237	1033049	812	FASN	---	FASN	FASN	---	ENSSSCG00000029944	---	ENSSSCG00000029944	ENSSSCG00000029944	---
2	142597293	142597619	326	---	---	DDX46	---	---	---	---	ENSSSCG00000026644	---	---
4	795516	796215	699	---	---	PARP10	---	---	---	---	ENSSSCG00000005926	---	---
3	41654455	41655050	595	---	EME2	---	---	---	---	ENSSSCG00000021467	---	---	---
14	44799674	44800042	368	---	---	SART3	---	---	---	---	ENSSSCG00000009946	---	---
15	151518701	151521632	2931	---	---	COL6A3	---	---	---	---	ENSSSCG00000027331	---	---
12	54021347	54022340	993	---	SPAG7	SPAG7	---	SPAG7	---	ENSSSCG00000017903	ENSSSCG00000017903	---	ENSSSCG00000017903
1	245526137	245526548	411	---	---	SMARCA2	---	---	---	---	ENSSSCG00000005232	---	---
7	105198208	105198833	625	TGFB3	---	TGFB3	---	---	ENSSSCG00000002385	---	ENSSSCG00000002385	---	---
12	22488832	22489422	590	THRA	---	THRA	---	---	ENSSSCG00000017480	---	ENSSSCG00000017480	---	---
1	302282374	302282957	583	---	---	AK1	---	---	---	---	ENSSSCG00000005627	---	---
8	140288191	140289073	882	PKD2	---	PKD2	PKD2	---	ENSSSCG00000009217	---	ENSSSCG00000009217	ENSSSCG00000009217	---
12	62435017	62435492	475	---	---	NCOR1	---	---	---	---	ENSSSCG00000018039	---	---
1	2808588	2808938	350	---	---	MLLT4	---	---	---	---	ENSSSCG00000004018	---	---
7	29526313	29527134	821	---	---	BRD2	---	---	---	---	ENSSSCG00000001471	---	---
9	11123029	11127279	4250	---	---	MOGAT2	---	---	---	---	ENSSSCG00000014861	---	---
16	56222310	56224471	2161	---	SH3PXD2B	SH3PXD2B	---	---	---	ENSSSCG00000027378	ENSSSCG00000027378	---	---
12	26368519	26368975	456	---	---	PPP1R9B	---	---	---	---	ENSSSCG00000017584	---	---
1	125166302	125166839	537	---	---	ENSSSCG00000004592	---	---	---	---	ENSSSCG00000004592	---	---
13	24061716	24062195	479	---	---	GOLGA4	---	---	---	---	ENSSSCG00000011243	---	---
X	51690763	51691393	630	---	---	SMC1A	---	SMC1A	---	---	ENSSSCG00000030764	---	ENSSSCG00000030764
2	132183848	132184311	463	---	CEP120	CEP120	---	---	---	ENSSSCG00000014239	ENSSSCG00000014239	---	---
8	708140	708641	501	MXD4	---	MXD4	---	---	ENSSSCG00000008687	---	ENSSSCG00000008687	---	---
7	36154886	36155374	488	PPARD	---	PPARD	PPARD	---	ENSSSCG00000001539	---	ENSSSCG00000001539	ENSSSCG00000001539	---
16	21330747	21332425	1678	---	---	RAI14	---	---	---	---	ENSSSCG00000016824	---	---
2	148224273	148224621	348	---	---	ANKHD1	---	---	---	---	ENSSSCG00000014364	---	---
9	71211548	71212392	844	---	---	PLEKHA6	---	---	---	---	ENSSSCG00000015281	---	---
11	9035574	9036259	685	---	---	ENSSSCG00000009345	---	---	---	---	ENSSSCG00000009345	---	---
5	66225728	66226297	569	---	---	DRPLA	---	---	---	---	ENSSSCG00000025117	---	---
18	731882	733184	1302	---	VIPR2	VIPR2	---	VIPR2	---	ENSSSCG00000016403	ENSSSCG00000016403	---	ENSSSCG00000016403
5	64060699	64061590	891	YBX3	---	YBX3	YBX3	---	ENSSSCG00000000633	---	ENSSSCG00000000633	ENSSSCG00000000633	---
3	42433874	42434777	903	---	ENSSSCG00000008051	ENSSSCG00000008051	---	ENSSSCG00000008051	---	ENSSSCG00000008051	ENSSSCG00000008051	---	ENSSSCG00000008051
14	138173853	138174667	814	---	HSPA12A	HSPA12A	---	---	---	ENSSSCG00000010662	ENSSSCG00000010662	---	---
15	92422812	92423159	347	---	---	HNRNPA3	---	---	---	---	ENSSSCG00000015988	---	---
5	9655352	9656577	1225	---	---	APOL6	---	---	---	---	ENSSSCG00000000151	---	---
2	157303010	157305287	2277	---	PCYOX1L	---	---	---	---	ENSSSCG00000014433	---	---	---
3	59248163	59248460	297	---	ENSSSCG00000008197	---	---	---	---	ENSSSCG00000008197	---	---	---
13	35977857	35978485	628	---	---	HYAL1	---	---	---	---	ENSSSCG00000011404	---	---
JH118993.1	19730	20617	887	ENSSSCG00000029954	---	ENSSSCG00000029954	ENSSSCG00000029954	---	ENSSSCG00000029954	---	ENSSSCG00000029954	ENSSSCG00000029954	---
12	2107562	2108227	665	---	---	ENSSSCG00000017148	---	---	---	---	ENSSSCG00000017148	---	---
6	65925734	65926296	562	---	---	PLOD1	---	---	---	---	ENSSSCG00000003433	---	---
9	42973696	42974022	326	---	---	RDX	---	---	---	---	ENSSSCG00000015013	---	---
12	53232242	53232706	464	---	WSCD1	WSCD1	---	---	---	ENSSSCG00000017894	ENSSSCG00000017894	---	---
5	92124962	92125258	296	---	---	METAP2	---	---	---	---	ENSSSCG00000030608	---	---
9	51192376	51193093	717	---	---	BCL9L	---	---	---	---	ENSSSCG00000015099	---	---
6	46349486	46350093	607	---	PLAUR	PLAUR	---	PLAUR	---	ENSSSCG00000003065	ENSSSCG00000003065	---	ENSSSCG00000003065
9	125484565	125486321	1756	---	---	PRRC2C	---	---	---	---	ENSSSCG00000015480	---	---
13	218088270	218090090	1820	---	ENSSSCG00000028846	ENSSSCG00000028846	---	ENSSSCG00000028846	---	ENSSSCG00000028846	ENSSSCG00000028846	---	ENSSSCG00000028846
10	35792398	35792625	227	---	FRMD3	FRMD3	---	FRMD3	---	ENSSSCG00000010962	ENSSSCG00000010962	---	ENSSSCG00000010962
1	219726440	219727381	941	---	TUSC1	TUSC1	---	---	---	ENSSSCG00000005128	ENSSSCG00000005128	---	---
12	919553	920141	588	---	---	CCDC57	---	---	---	---	ENSSSCG00000029553	---	---
13	91527348	91527659	311	---	---	U2SURP	---	---	---	---	ENSSSCG00000011684	---	---
1	188405803	188406476	673	---	---	PNN	---	---	---	---	ENSSSCG00000022828	---	---
12	55523547	55524830	1283	---	---	CHD3	---	---	---	---	ENSSSCG00000021363	---	---
6	88330066	88331796	1730	ENSSSCG00000003655	---	---	---	---	ENSSSCG00000003655	---	---	---	---
7	123231517	123232031	514	---	GCS	GCS	---	---	---	ENSSSCG00000002490	ENSSSCG00000002490	---	---
6	125575519	125576270	751	---	---	NEXN	---	---	---	---	ENSSSCG00000003768	---	---
18	48133518	48134732	1214	---	TRIL	---	---	---	---	ENSSSCG00000016689	---	---	---
8	31739564	31739903	339	---	---	FAM114A1	---	---	---	---	ENSSSCG00000008785	---	---
4	13885167	13885827	660	---	FAM84B	FAM84B	---	FAM84B	---	ENSSSCG00000005967	ENSSSCG00000005967	---	ENSSSCG00000005967
17	31405234	31405578	344	---	---	---	---	ENSSSCG00000007100	---	---	---	---	ENSSSCG00000007100
GL893735.2	75634	76140	506	---	---	KNOP1	---	---	---	---	ENSSSCG00000025203	---	---
2	61882257	61882636	379	---	---	BRD4	---	---	---	---	ENSSSCG00000022227	---	---
GL893507.1	24419	24974	555	---	---	PAP7	---	---	---	---	ENSSSCG00000024180	---	---
9	63013413	63013804	391	---	---	APLP2	---	---	---	---	ENSSSCG00000015244	---	---
11	84613703	84614282	579	---	---	COL4A2	---	---	---	---	ENSSSCG00000009545	---	---
10	65789485	65790016	531	ECHDC3	---	ECHDC3	ECHDC3	---	ENSSSCG00000011119	---	ENSSSCG00000011119	ENSSSCG00000011119	---
14	32145368	32146054	686	---	---	CLIP1	---	---	---	---	ENSSSCG00000009793	---	---
2	69176519	69178110	1591	---	---	COL5A3	---	---	---	---	ENSSSCG00000013667	---	---
9	132493921	132494437	516	---	RALGPS2	RALGPS2	---	---	---	ENSSSCG00000015523	ENSSSCG00000015523	---	---
6	49260319	49261098	779	---	---	C19orf68	---	---	---	---	ENSSSCG00000003129	---	---
14	36436202	36436546	344	---	---	SUDS3	---	---	---	---	ENSSSCG00000009849	---	---
1	308144191	308144872	681	---	---	COL5A1	---	---	---	---	ENSSSCG00000005751	---	---
3	141717020	141717643	623	ENSSSCG00000029570	---	ENSSSCG00000029570	ENSSSCG00000029570	---	ENSSSCG00000029570	---	ENSSSCG00000029570	ENSSSCG00000029570	---
10	27753651	27754107	456	---	---	CAMSAP2	---	---	---	---	ENSSSCG00000027314	---	---
11	84638819	84640067	1248	---	---	COL4A2	---	---	---	---	ENSSSCG00000009545	---	---
12	24761919	24762835	916	---	HOXB3	HOXB3	---	---	---	ENSSSCG00000017534	ENSSSCG00000017534	---	---
11	84412854	84413406	552	---	---	COL4A1	---	---	---	---	ENSSSCG00000009544	---	---
7	80944456	80945277	821	---	HOMEZ	---	---	---	---	ENSSSCG00000028190	---	---	---
10	12328683	12329129	446	C1orf115	---	C1orf115	C1orf115	---	ENSSSCG00000027882	---	ENSSSCG00000027882	ENSSSCG00000027882	---
16	21438776	21439280	504	DNAJC21	---	DNAJC21	DNAJC21	---	ENSSSCG00000016828	---	ENSSSCG00000016828	ENSSSCG00000016828	---
16	6357092	6357666	574	---	---	MYO10	---	---	---	---	ENSSSCG00000016794	---	---
13	74628638	74629334	696	---	HRH1	---	---	---	---	ENSSSCG00000011576	---	---	---
GL893210.2	69306	70982	1676	FIBIN	---	FIBIN	---	---	ENSSSCG00000022592	---	ENSSSCG00000022592	---	---
14	124726470	124727089	619	---	OBFC1	---	---	OBFC1	---	ENSSSCG00000010605	---	---	ENSSSCG00000010605
6	125574674	125575097	423	---	---	NEXN	---	---	---	---	ENSSSCG00000003768	---	---
2	12145865	12146175	310	---	---	ENSSSCG00000013155	---	---	---	---	ENSSSCG00000013155	---	---
3	75957464	75957757	293	---	---	SNRNP27	---	---	---	---	ENSSSCG00000025674	---	---
11	84396053	84397057	1004	---	---	COL4A1	---	---	---	---	ENSSSCG00000009544	---	---
GL895364.2	18054	18345	291	---	---	DDX23	---	---	---	---	ENSSSCG00000027789	---	---
14	54455095	54455943	848	---	---	SCARF2	---	---	---	---	ENSSSCG00000010109	---	---
7	91902518	91902987	469	---	---	CHD2	---	---	---	---	ENSSSCG00000002266	---	---
1	11136918	11137571	653	---	SYNJ2	SYNJ2	---	---	---	ENSSSCG00000012315	ENSSSCG00000012315	---	---
4	104474980	104475596	616	---	---	TPM3	---	---	---	---	ENSSSCG00000006556	---	---
4	75172410	75172886	476	---	ARMC1	ARMC1	---	---	---	ENSSSCG00000006220	ENSSSCG00000006220	---	---
3	57538775	57539634	859	---	---	EIF5B	---	---	---	---	ENSSSCG00000008180	---	---
15	151480151	151480558	407	---	---	COL6A3	---	---	---	---	ENSSSCG00000027331	---	---
13	115393954	115394267	313	---	---	GOLIM4	---	---	---	---	ENSSSCG00000011741	---	---
7	24808324	24809034	710	TRIM26	---	TRIM26	TRIM26	---	ENSSSCG00000001233	---	ENSSSCG00000001233	ENSSSCG00000001233	---
5	70064595	70065170	575	---	---	ENSSSCG00000027540	---	---	---	---	ENSSSCG00000027540	---	---
2	69168397	69169060	663	---	---	COL5A3	---	---	---	---	ENSSSCG00000013667	---	---
2	8550725	8553123	2398	---	---	---	---	AHNAK	---	---	---	---	ENSSSCG00000027969
12	55514213	55514512	299	---	---	CHD3	---	---	---	---	ENSSSCG00000021363	---	---
3	4280960	4282881	1921	---	---	AP5Z1	---	---	---	---	ENSSSCG00000007577	---	---

## Sheet: Book3 Dynamic genes 
Supplemental Data 4. Dynamic peaks related methylated genes in both LM and LA
chr	start	end	length	start_codon	stop_codon	CDS	5-UTR	3-UTR	start_codon	stop_codon	CDS	5-UTR	3-UTR
12	18430724	18431474	750	---	---	---	---	MAP3K14	---	---	---	---	ENSSSCG00000017330
3	33141190	33143225	2035	---	---	CIITA	---	---	---	---	ENSSSCG00000007901	---	---
1	120238557	120239445	888	---	---	TPM1	---	---	---	---	ENSSSCG00000004570	---	---
5	9081199	9081788	589	---	---	MYH9	---	---	---	---	ENSSSCG00000000145	---	---
17	45493933	45495256	1323	---	---	SOGA1	---	---	---	---	ENSSSCG00000007324	---	---
10	51296806	51298933	2127	---	FAM171A1	FAM171A1	---	---	---	ENSSSCG00000011047	ENSSSCG00000011047	---	---
16	86762333	86763162	829	---	ENSSSCG00000017124	ENSSSCG00000017124	---	---	---	ENSSSCG00000017124	ENSSSCG00000017124	---	---
13	60423487	60424209	722	---	PDZRN3	---	---	---	---	ENSSSCG00000011521	---	---	---
9	11913732	11917098	3366	---	LRRC32	LRRC32	---	LRRC32	---	ENSSSCG00000014869	ENSSSCG00000014869	---	ENSSSCG00000014869
8	88556913	88558460	1547	---	OTUD4	OTUD4	---	---	---	ENSSSCG00000009042	ENSSSCG00000009042	---	---
2	59993182	59994075	893	ENSSSCG00000013870	---	ENSSSCG00000013870	ENSSSCG00000013870	---	ENSSSCG00000013870	---	ENSSSCG00000013870	ENSSSCG00000013870	---
1	303770014	303770916	902	---	PRRX2	PRRX2	---	PRRX2	---	ENSSSCG00000005680	ENSSSCG00000005680	---	ENSSSCG00000005680
6	154094659	154095199	540	---	---	---	---	TMEM53	---	---	---	---	ENSSSCG00000027423
X	143927051	143927665	614	---	---	MXRA5	---	---	---	---	ENSSSCG00000012832	---	---
3	2017911	2018892	981	---	GNA12	GNA12	---	---	---	ENSSSCG00000023433	ENSSSCG00000023433	---	---
6	70577251	70578430	1179	---	ENSSSCG00000022946	ENSSSCG00000022946	---	ENSSSCG00000022946	---	ENSSSCG00000022946	ENSSSCG00000022946	---	ENSSSCG00000022946
X	47619452	47620054	602	---	EBP	EBP	---	EBP	---	ENSSSCG00000020738	ENSSSCG00000020738	---	ENSSSCG00000020738
13	132132996	132134086	1090	MAGEF1	---	MAGEF1	---	---	ENSSSCG00000011787	---	ENSSSCG00000011787	---	---
3	1147034	1147991	957	---	MAFK	MAFK	---	---	---	ENSSSCG00000007559	ENSSSCG00000007559	---	---
4	113587486	113588304	818	---	CH242-366F10.1	CH242-366F10.1	---	CH242-366F10.1	---	ENSSSCG00000006732	ENSSSCG00000006732	---	ENSSSCG00000006732
1	184440189	184441530	1341	---	CORO2B	CORO2B	---	---	---	ENSSSCG00000004962	ENSSSCG00000004962	---	---
5	66306943	66307909	966	---	P3H3	P3H3	---	P3H3	---	ENSSSCG00000000681	ENSSSCG00000000681	---	ENSSSCG00000000681
17	67408657	67409549	892	---	PPP1R3D	PPP1R3D	---	---	---	ENSSSCG00000007530	ENSSSCG00000007530	---	---
10	19355840	19357824	1984	ZNF238	ZNF238	ZNF238	---	---	ENSSSCG00000030070	ENSSSCG00000030070	ENSSSCG00000030070	---	---
3	18546954	18547889	935	---	---	MAZ	---	---	---	---	ENSSSCG00000025321	---	---
14	122480065	122481011	946	FBXW4	---	FBXW4	FBXW4	---	ENSSSCG00000010566	---	ENSSSCG00000010566	ENSSSCG00000010566	---
7	26987766	26988818	1052	IER3	IER3	IER3	IER3	IER3	ENSSSCG00000027607	ENSSSCG00000027607	ENSSSCG00000027607	ENSSSCG00000027607	ENSSSCG00000027607
3	38816546	38817884	1338	---	UBALD1	UBALD1	---	UBALD1	---	ENSSSCG00000023603	ENSSSCG00000023603	---	ENSSSCG00000023603
16	40067440	40068228	788	---	PLK2	PLK2	---	PLK2	---	ENSSSCG00000016925	ENSSSCG00000016925	---	ENSSSCG00000016925
6	28169000	28170137	1137	---	---	IRX3	---	---	---	---	ENSSSCG00000002831	---	---
9	51208955	51209965	1010	---	---	---	BCL9L	---	---	---	---	ENSSSCG00000015099	---
12	55507384	55507773	389	---	---	CHD3	---	---	---	---	ENSSSCG00000021363	---	---
6	77874038	77875753	1715	---	FAM46B	FAM46B	---	FAM46B	---	ENSSSCG00000003568	ENSSSCG00000003568	---	ENSSSCG00000003568
2	75730698	75731653	955	---	DOHH	DOHH	---	DOHH	---	ENSSSCG00000013478	ENSSSCG00000013478	---	ENSSSCG00000013478
3	101508216	101509230	1014	---	SIX2	SIX2	---	---	---	ENSSSCG00000008446	ENSSSCG00000008446	---	---
3	39017410	39019226	1816	VASN	---	VASN	---	---	ENSSSCG00000025561	---	ENSSSCG00000025561	---	---
7	128855971	128856547	576	---	---	CDC42BPB	---	---	---	---	ENSSSCG00000002523	---	---
1	142766269	142769350	3081	---	---	ENSSSCG00000004705	---	---	---	---	ENSSSCG00000004705	---	---
1	301573565	301574811	1246	ANGPTL2	---	ANGPTL2	ANGPTL2	---	ENSSSCG00000005608	---	ENSSSCG00000005608	ENSSSCG00000005608	---
X	106994737	106995851	1114	AMOT	---	AMOT	AMOT	---	ENSSSCG00000012591	---	ENSSSCG00000012591	ENSSSCG00000012591	---
6	69797131	69797928	797	---	SZRD1	SZRD1	---	---	---	ENSSSCG00000003475	ENSSSCG00000003475	---	---
18	6873803	6874946	1143	---	GIMAP1	GIMAP1	---	---	---	ENSSSCG00000016451	ENSSSCG00000016451	---	---
1	303868889	303870300	1411	---	TOR1B	TOR1B	---	---	---	ENSSSCG00000005683	ENSSSCG00000005683	---	---
7	106225923	106226641	718	---	---	CIPC	---	---	---	---	ENSSSCG00000029760	---	---
3	122137790	122138950	1160	---	KLHL29	KLHL29	---	---	---	ENSSSCG00000008593	ENSSSCG00000008593	---	---
13	33023051	33023767	716	---	PTH1R	PTH1R	---	PTH1R	---	ENSSSCG00000011326	ENSSSCG00000011326	---	ENSSSCG00000011326
9	3788569	3790291	1722	---	---	DCHS1	---	---	---	---	ENSSSCG00000029189	---	---
14	42703427	42704503	1076	RAB35	---	RAB35	RAB35	---	ENSSSCG00000009897	---	ENSSSCG00000009897	ENSSSCG00000009897	---
12	40652092	40653200	1108	---	---	SYNRG	---	---	---	---	ENSSSCG00000026596	---	---
X	98265107	98265893	786	TCEAL2	TCEAL2	TCEAL2	TCEAL2	---	ENSSSCG00000012530	ENSSSCG00000012530	ENSSSCG00000012530	ENSSSCG00000012530	---
2	74811492	74812085	593	---	---	PLIN4	---	---	---	---	ENSSSCG00000013512	---	---
6	13288715	13289631	916	---	ENSSSCG00000002721	ENSSSCG00000002721	---	---	---	ENSSSCG00000002721	ENSSSCG00000002721	---	---
5	15554708	15555696	988	---	---	KMT2D	---	---	---	---	ENSSSCG00000000191	---	---
12	47450814	47452711	1897	---	---	NUFIP2	---	---	---	---	ENSSSCG00000017785	---	---
1	305503744	305504647	903	---	RAPGEF1	RAPGEF1	---	---	---	ENSSSCG00000005719	ENSSSCG00000005719	---	---
18	6618657	6620054	1397	---	GIMAP4	GIMAP4	---	---	---	ENSSSCG00000027826	ENSSSCG00000027826	---	---
1	294000897	294002081	1184	---	DAB2IP	DAB2IP	---	---	---	ENSSSCG00000005524	ENSSSCG00000005524	---	---
12	26373733	26375962	2229	PPP1R9B	---	PPP1R9B	PPP1R9B	---	ENSSSCG00000017584	---	ENSSSCG00000017584	ENSSSCG00000017584	---
6	152919506	152920258	752	---	---	MAST2	---	---	---	---	ENSSSCG00000003913	---	---
1	146065005	146066012	1007	---	C15orf52	C15orf52	---	---	---	ENSSSCG00000023975	ENSSSCG00000023975	---	---
11	22821020	22825416	4396	TSC22D1	---	TSC22D1	---	TSC22D1	ENSSSCG00000009422	---	ENSSSCG00000009422	---	ENSSSCG00000009422
10	12516017	12517089	1072	---	HLX	HLX	---	HLX	---	ENSSSCG00000010830	ENSSSCG00000010830	---	ENSSSCG00000010830
GL894187.1	20534	21331	797	---	COG4	COG4	---	COG4	---	ENSSSCG00000027973	ENSSSCG00000027973	---	ENSSSCG00000027973
14	63787468	63788559	1091	---	---	EGLN1	---	---	---	---	ENSSSCG00000010172	---	---
13	216486462	216487386	924	---	WDR4	ENSSSCG00000026075;WDR4	---	WDR4	---	ENSSSCG00000023078	ENSSSCG00000026075;ENSSSCG00000023078	---	ENSSSCG00000023078
13	156788670	156790759	2089	CCDC80	---	CCDC80	CCDC80	---	ENSSSCG00000011928	---	ENSSSCG00000011928	ENSSSCG00000011928	---
18	55947602	55948415	813	---	---	AEBP1	---	---	---	---	ENSSSCG00000016754	---	---
2	60076543	60077222	679	---	ENSSSCG00000013876	ENSSSCG00000013876	---	---	---	ENSSSCG00000013876	ENSSSCG00000013876	---	---
2	61773417	61774488	1071	---	---	AKAP8L	---	---	---	---	ENSSSCG00000013838	---	---
3	42209055	42210219	1164	---	ZNF598	ZNF598	---	ZNF598	---	ENSSSCG00000023400	ENSSSCG00000023400	---	ENSSSCG00000023400
7	43721584	43722465	881	---	SRF	SRF	---	---	---	ENSSSCG00000001661	ENSSSCG00000001661	---	---
14	51149056	51150064	1008	---	---	---	---	LIMK2	---	---	---	---	ENSSSCG00000010025
15	134308404	134309210	806	---	ANKZF1;GLB1L	ANKZF1;GLB1L	---	ANKZF1;GLB1L	---	ENSSSCG00000016212;ENSSSCG00000016213	ENSSSCG00000016212;ENSSSCG00000016213	---	ENSSSCG00000016212;ENSSSCG00000016213
2	60077237	60077969	732	---	---	---	---	ENSSSCG00000013876	---	---	---	---	ENSSSCG00000013876
9	138455328	138456900	1572	---	FAM129A	FAM129A	---	FAM129A	---	ENSSSCG00000015567	ENSSSCG00000015567	---	ENSSSCG00000015567
1	202028230	202029243	1013	---	---	NID2	---	---	---	---	ENSSSCG00000005030	---	---
9	30657459	30658697	1238	---	---	AMOTL1	---	---	---	---	ENSSSCG00000014960	---	---
12	6033144	6034973	1829	---	GGA3	GGA3	---	---	---	ENSSSCG00000017211	ENSSSCG00000017211	---	---
2	74810862	74811284	422	PLIN4	---	PLIN4	PLIN4	---	ENSSSCG00000013512	---	ENSSSCG00000013512	ENSSSCG00000013512	---
X	143480919	143481780	861	---	IKBKG	IKBKG	---	IKBKG	---	ENSSSCG00000012825	ENSSSCG00000012825	---	ENSSSCG00000012825
10	45979139	45980082	943	---	---	SVIL	---	---	---	---	ENSSSCG00000011022	---	---
14	31116383	31117413	1030	RILPL1	---	RILPL1	---	---	ENSSSCG00000009773	---	ENSSSCG00000009773	---	---
X	97051378	97052149	771	ARMCX3	---	ARMCX3	ARMCX3	---	ENSSSCG00000012509	---	ENSSSCG00000012509	ENSSSCG00000012509	---
GL894492.1	7318	8281	963	---	ETS2	ETS2	---	ETS2	---	ENSSSCG00000012068	ENSSSCG00000012068	---	ENSSSCG00000012068
9	51343950	51345348	1398	H2AFX	H2AFX	H2AFX	---	---	ENSSSCG00000022645	ENSSSCG00000022645	ENSSSCG00000022645	---	---
6	44298622	44300024	1402	MAP3K10	---	MAP3K10	MAP3K10	---	ENSSSCG00000028036	---	ENSSSCG00000028036	ENSSSCG00000028036	---
2	151154574	151155964	1390	NR3C1	---	NR3C1	NR3C1	---	ENSSSCG00000014401	---	ENSSSCG00000014401	ENSSSCG00000014401	---
17	29497022	29499367	2345	RRBP1	---	RRBP1	---	---	ENSSSCG00000024692	---	ENSSSCG00000024692	---	---
14	99353981	99354874	893	C10orf10	C10orf10	C10orf10	---	---	ENSSSCG00000022256	ENSSSCG00000022256	ENSSSCG00000022256	---	---
2	80387241	80388600	1359	---	MAML1	MAML1	---	---	---	ENSSSCG00000014019	ENSSSCG00000014019	---	---
6	79558552	79560226	1674	---	---	YTHDF2	---	---	---	---	ENSSSCG00000027686	---	---
1	264069754	264071144	1390	---	TESK1	TESK1	---	CD72	---	ENSSSCG00000005310	ENSSSCG00000005310	---	ENSSSCG00000005311
12	25535881	25537132	1251	---	ENSSSCG00000017549	ENSSSCG00000017549	---	ENSSSCG00000017549	---	ENSSSCG00000017549	ENSSSCG00000017549	---	ENSSSCG00000017549
7	43713677	43714707	1030	SRF	---	SRF	---	---	ENSSSCG00000001661	---	ENSSSCG00000001661	---	---
1	301586908	301587702	794	---	---	---	ANGPTL2	---	---	---	---	ENSSSCG00000005608	---
GL896489.1	10291	11396	1105	---	---	SDCCAG3	---	---	---	---	ENSSSCG00000030139	---	---
18	15095070	15095548	478	---	---	CALD1	---	---	---	---	ENSSSCG00000016535	---	---
15	65656870	65657911	1041	---	---	HS6ST1	HS6ST1	---	---	---	ENSSSCG00000022197	ENSSSCG00000022197	---
2	5125724	5126465	741	BRMS1	---	BRMS1	BRMS1	---	ENSSSCG00000012939	---	ENSSSCG00000012939	ENSSSCG00000012939	---
3	59233731	59234604	873	---	ANKRD39	ANKRD39	---	ANKRD39	---	ENSSSCG00000008198	ENSSSCG00000008198	---	ENSSSCG00000008198
6	113150450	113151294	844	---	---	FHOD3	---	---	---	---	ENSSSCG00000027935	---	---
9	51185099	51189006	3907	---	---	BCL9L	---	---	---	---	ENSSSCG00000015099	---	---
10	46149141	46149933	792	---	ZNF438	ZNF438	---	---	---	ENSSSCG00000011023	ENSSSCG00000011023	---	---
X	131904384	131905230	846	---	---	---	---	LDOC1	---	---	---	---	ENSSSCG00000012718
4	104967939	104968498	559	---	---	---	S100A16	---	---	---	---	ENSSSCG00000006581	---
5	9082637	9084036	1399	---	---	MYH9	---	---	---	---	ENSSSCG00000000145	---	---
1	17317050	17322261	5211	---	---	AKAP12	---	---	---	---	ENSSSCG00000004091	---	---
6	44396616	44398213	1597	---	C19orf47	C19orf47	---	C19orf47	---	ENSSSCG00000027016	ENSSSCG00000027016	---	ENSSSCG00000027016
7	117841521	117842383	862	FOXN3	---	FOXN3	FOXN3	---	ENSSSCG00000002429	---	ENSSSCG00000002429	ENSSSCG00000002429	---
13	32215187	32217856	2669	---	---	FYCO1	---	---	---	---	ENSSSCG00000011317	---	---
1	284996376	284997061	685	---	---	RGS3	---	---	---	---	ENSSSCG00000005481	---	---
2	69440982	69441818	836	---	ICAM-1	ICAM-1	---	ICAM-1	---	ENSSSCG00000013655	ENSSSCG00000013655	---	ENSSSCG00000013655
13	131627252	131627615	363	PSMD2	---	PSMD2	PSMD2	---	ENSSSCG00000023998	---	ENSSSCG00000023998	ENSSSCG00000023998	---
2	6869767	6870519	752	---	ESRRA	ESRRA	---	---	---	ENSSSCG00000013028	ENSSSCG00000013028	---	---
13	108775710	108776369	659	---	---	ENSSSCG00000021430	ENSSSCG00000021430	---	---	---	ENSSSCG00000021430	ENSSSCG00000021430	---
9	2617246	2618483	1237	---	OLFML1	OLFML1	---	---	---	ENSSSCG00000030012	ENSSSCG00000030012	---	---
9	90367571	90368620	1049	ARL4A	ARL4A	ARL4A	---	ARL4A	ENSSSCG00000015352	ENSSSCG00000015352	ENSSSCG00000015352	---	ENSSSCG00000015352
14	110250804	110252269	1465	---	IFIT5	IFIT5	---	---	---	ENSSSCG00000010454	ENSSSCG00000010454	---	---
3	125746208	125748275	2067	RHOB	RHOB	RHOB	RHOB	RHOB	ENSSSCG00000008598	ENSSSCG00000008598	ENSSSCG00000008598	ENSSSCG00000008598	ENSSSCG00000008598
7	55433884	55435086	1202	---	MESDC1	MESDC1	---	---	---	ENSSSCG00000001785	ENSSSCG00000001785	---	---
12	5207650	5208389	739	---	RNF157	RNF157	---	RNF157	---	ENSSSCG00000017186	ENSSSCG00000017186	---	ENSSSCG00000017186
6	64803863	64804943	1080	---	PEX14	PEX14	---	PEX14	---	ENSSSCG00000003405	ENSSSCG00000003405	---	ENSSSCG00000003405
X	58591115	58591433	318	---	---	MSN	---	---	---	---	ENSSSCG00000012365	---	---
12	18945497	18946141	644	---	ENSSSCG00000017352	ENSSSCG00000017352	---	ENSSSCG00000017352	---	ENSSSCG00000017352	ENSSSCG00000017352	---	ENSSSCG00000017352
7	64353028	64354331	1303	---	C15orf59	C15orf59	---	C15orf59	---	ENSSSCG00000001916	ENSSSCG00000001916	---	ENSSSCG00000001916
9	55874655	55876063	1408	---	ZNF202	ZNF202	---	---	---	ENSSSCG00000015145	ENSSSCG00000015145	---	---
3	43475834	43476584	750	---	---	---	---	ENSSSCG00000028549	---	---	---	---	ENSSSCG00000028549
5	67076694	67078266	1572	---	---	VWF	---	---	---	---	ENSSSCG00000000712	---	---
6	151842505	151843477	972	---	TAL1	TAL1	---	---	---	ENSSSCG00000026460	ENSSSCG00000026460	---	---
8	40288758	40289942	1184	SLAIN2	---	SLAIN2	SLAIN2	---	ENSSSCG00000008821	---	ENSSSCG00000008821	ENSSSCG00000008821	---
14	145833166	145834197	1031	ZRANB1	---	ZRANB1	ZRANB1	---	ENSSSCG00000010738	---	ENSSSCG00000010738	ENSSSCG00000010738	---
13	216985763	216986531	768	---	ICOSLG	ICOSLG	---	---	---	ENSSSCG00000022246	ENSSSCG00000022246	---	---
JH118780.1	155855	156741	886	---	ENSSSCG00000025428	ENSSSCG00000025428	---	---	---	ENSSSCG00000025428	ENSSSCG00000025428	---	---
1	144624437	144625495	1058	---	EHD4	EHD4	---	---	---	ENSSSCG00000020666	ENSSSCG00000020666	---	---
7	80963021	80963967	946	---	PPP1R3E	PPP1R3E	---	---	---	ENSSSCG00000002021	ENSSSCG00000002021	---	---
10	75707505	75708186	681	---	LARP4B	LARP4B	---	---	---	ENSSSCG00000011162	ENSSSCG00000011162	---	---
3	18534229	18534976	747	---	PAGR1	PAGR1	---	PAGR1	---	ENSSSCG00000022996	ENSSSCG00000022996	---	ENSSSCG00000022996
1	143572680	143573769	1089	---	---	ENSSSCG00000004720	---	---	---	---	ENSSSCG00000004720	---	---
3	40478504	40480293	1789	---	ZNF205	ZNF205	---	---	---	ENSSSCG00000029375	ENSSSCG00000029375	---	---
12	20249929	20250364	435	PSME3	---	PSME3	PSME3	---	ENSSSCG00000017385	---	ENSSSCG00000017385	ENSSSCG00000017385	---
1	95104869	95105735	866	---	---	FAM46A	---	---	---	---	ENSSSCG00000004464	---	---
10	85394	86098	704	---	---	UBFD1	---	---	---	---	ENSSSCG00000010796	---	---
13	216928288	216929458	1170	---	ENSSSCG00000025525	ENSSSCG00000025525	---	---	---	ENSSSCG00000025525	ENSSSCG00000025525	---	---
12	6148176	6149595	1419	---	SLC16A5	SLC16A5	---	---	---	ENSSSCG00000017215	ENSSSCG00000017215	---	---
1	284989823	284991155	1332	---	ENSSSCG00000005480	ENSSSCG00000005480	---	ENSSSCG00000005480	---	ENSSSCG00000005480	ENSSSCG00000005480	---	ENSSSCG00000005480
6	27553526	27554226	700	MMP2	---	MMP2	MMP2	---	ENSSSCG00000002829	---	ENSSSCG00000002829	ENSSSCG00000002829	---
14	32288251	32289094	843	---	MLXIP	MLXIP	---	MLXIP	---	ENSSSCG00000009794	ENSSSCG00000009794	---	ENSSSCG00000009794
15	142085548	142087262	1714	IRS1	---	---	---	---	ENSSSCG00000025729	---	---	---	---
18	56950400	56951654	1254	---	C7orf25	C7orf25	---	---	---	ENSSSCG00000016760	ENSSSCG00000016760	---	---
2	5147452	5148768	1316	CD248	---	CD248	CD248	---	ENSSSCG00000029949	---	ENSSSCG00000029949	ENSSSCG00000029949	---
4	118809525	118810891	1366	---	FAM212B	FAM212B	---	---	---	ENSSSCG00000006784	ENSSSCG00000006784	---	---
1	182400285	182401217	932	SMAD6	---	SMAD6	SMAD6	---	ENSSSCG00000004948	---	ENSSSCG00000004948	ENSSSCG00000004948	---
13	91735934	91736575	641	---	ENSSSCG00000022733	ENSSSCG00000022733	---	---	---	ENSSSCG00000022733	ENSSSCG00000022733	---	---
12	1126094	1128852	2758	---	NPLOC4	NPLOC4	---	---	---	ENSSSCG00000024235	ENSSSCG00000024235	---	---
1	301869170	301870081	911	---	---	ZNF79	---	---	---	---	ENSSSCG00000005611	---	---
7	46949908	46950582	674	---	CLIC5	CLIC5	---	CLIC5	---	ENSSSCG00000001711	ENSSSCG00000001711	---	ENSSSCG00000001711
3	38514153	38517890	3737	---	---	PPL	---	---	---	---	ENSSSCG00000007927	---	---
2	5880287	5881607	1320	---	EHBP1L1	EHBP1L1	---	---	---	ENSSSCG00000012988	ENSSSCG00000012988	---	---
14	54040096	54040950	854	---	---	THAP7	---	---	---	---	ENSSSCG00000010098	---	---
5	9079665	9080733	1068	---	---	MYH9	---	---	---	---	ENSSSCG00000000145	---	---
7	3154886	3155515	629	---	PPP1R3G	---	---	---	---	ENSSSCG00000000997	---	---	---
2	66210132	66211954	1822	IER2	IER2	IER2	---	---	ENSSSCG00000013753	ENSSSCG00000013753	ENSSSCG00000013753	---	---
11	52161561	52162297	736	---	ENSSSCG00000009465	ENSSSCG00000009465	---	---	---	ENSSSCG00000009465	ENSSSCG00000009465	---	---
3	18304773	18306083	1310	ZNF768	---	ZNF768	---	---	ENSSSCG00000023349	---	ENSSSCG00000023349	---	---
14	12580157	12581182	1025	---	SCARA3	SCARA3	---	---	---	ENSSSCG00000020846	ENSSSCG00000020846	---	---
6	72940806	72942822	2016	---	MUL1	MUL1	---	MUL1	---	ENSSSCG00000028045	ENSSSCG00000028045	---	ENSSSCG00000028045
8	3145044	3146082	1038	---	BLOC1S4	BLOC1S4	---	---	---	ENSSSCG00000030673	ENSSSCG00000030673	---	---
9	49310597	49311692	1095	---	---	SIK3	---	---	---	---	ENSSSCG00000015071	---	---
1	286780770	286782330	1560	---	---	TNC	---	---	---	---	ENSSSCG00000005494	---	---
3	24341725	24342600	875	---	---	POLR3E	---	---	---	---	ENSSSCG00000007840	---	---
9	137470741	137472379	1638	---	RGL1	RGL1	---	---	---	ENSSSCG00000015563	ENSSSCG00000015563	---	---
16	85615209	85616070	861	---	NDUFS6	NDUFS6	---	NDUFS6	---	ENSSSCG00000017114	ENSSSCG00000017114	---	ENSSSCG00000017114
7	2310509	2311597	1088	PXDC1	---	PXDC1	PXDC1	---	ENSSSCG00000025582	---	ENSSSCG00000025582	ENSSSCG00000025582	---
X	47949059	47950274	1215	---	TFE3	TFE3	---	TFE3	---	ENSSSCG00000012287	ENSSSCG00000012287	---	ENSSSCG00000012287
13	215576146	215577293	1147	---	C2CD2	C2CD2	---	---	---	ENSSSCG00000025821	ENSSSCG00000025821	---	---
18	15102453	15103126	673	---	---	CALD1	---	---	---	---	ENSSSCG00000016535	---	---
X	140068385	140069031	646	---	MTMR1	MTMR1	---	MTMR1	---	ENSSSCG00000012743	ENSSSCG00000012743	---	ENSSSCG00000012743
12	21053606	21054621	1015	---	---	CNP	---	---	---	---	ENSSSCG00000017420	---	---
2	268661	269662	1001	---	DEAF1	DEAF1	---	DEAF1	---	ENSSSCG00000012850	ENSSSCG00000012850	---	ENSSSCG00000012850
17	64960825	64961525	700	---	RNPC1	---	---	---	---	ENSSSCG00000007504	---	---	---
X	143919542	143920704	1162	---	---	MXRA5	---	---	---	---	ENSSSCG00000012832	---	---
13	49913254	49914583	1329	---	---	ATXN7	---	---	---	---	ENSSSCG00000011493	---	---
10	16235933	16236537	604	---	---	ENAH	---	---	---	---	ENSSSCG00000010850	---	---
5	3339514	3339960	446	---	---	PACSIN2	---	---	---	---	ENSSSCG00000000036	---	---
2	61163678	61164228	550	---	---	TPM4	---	---	---	---	ENSSSCG00000013849	---	---
3	32449097	32450028	931	---	ENSSSCG00000028743	ENSSSCG00000028743	---	---	---	ENSSSCG00000028743	ENSSSCG00000028743	---	---
5	9092315	9092764	449	---	---	MYH9	---	---	---	---	ENSSSCG00000000145	---	---
3	18393006	18394782	1776	---	TBC1D10B	TBC1D10B	---	TBC1D10B	---	ENSSSCG00000007798	ENSSSCG00000007798	---	ENSSSCG00000007798
2	82030760	82032317	1557	---	N4BP3	N4BP3	---	---	---	ENSSSCG00000014034	ENSSSCG00000014034	---	---
4	113099611	113101095	1484	FAM46C	FAM46C	FAM46C	FAM46C	---	ENSSSCG00000006729	ENSSSCG00000006729	ENSSSCG00000006729	ENSSSCG00000006729	---
14	43901418	43902224	806	---	UBE3B	UBE3B	---	---	---	ENSSSCG00000009933	ENSSSCG00000009933	---	---
14	143089093	143090697	1604	---	TACC2	TACC2	---	TACC2	---	ENSSSCG00000028063	ENSSSCG00000028063	---	ENSSSCG00000028063
4	16668904	16669551	647	---	FBXO32	FBXO32	---	FBXO32	---	ENSSSCG00000005981	ENSSSCG00000005981	---	ENSSSCG00000005981
3	62024190	62025756	1566	ATOH8	---	ATOH8	ATOH8	---	ENSSSCG00000008230	---	ENSSSCG00000008230	ENSSSCG00000008230	---
6	38010602	38011610	1008	---	ANKRD27	ANKRD27	---	---	---	ENSSSCG00000002859	ENSSSCG00000002859	---	---
GL893320.2	55973	56817	844	---	ENSSSCG00000016333	ENSSSCG00000016333	---	ENSSSCG00000016333	---	ENSSSCG00000016333	ENSSSCG00000016333	---	ENSSSCG00000016333
6	4160956	4161848	892	---	KIAA0513	KIAA0513	---	---	---	ENSSSCG00000002666	ENSSSCG00000002666	---	---
6	46192389	46194138	1749	---	IRGQ	IRGQ	---	---	---	ENSSSCG00000030637	ENSSSCG00000030637	---	---
15	66384845	66386054	1209	SFT2D3	SFT2D3	SFT2D3	---	---	ENSSSCG00000015860	ENSSSCG00000015860	ENSSSCG00000015860	---	---
1	303104979	303105824	845	---	ZDHHC12	ZDHHC12	---	---	---	ENSSSCG00000005658	ENSSSCG00000005658	---	---
1	145539616	145540295	679	---	DLL4	DLL4	---	---	---	ENSSSCG00000004755	ENSSSCG00000004755	---	---
10	28620330	28621261	931	---	ENSSSCG00000010914	ENSSSCG00000010914	---	---	---	ENSSSCG00000010914	ENSSSCG00000010914	---	---
14	146730696	146731688	992	---	UROS	UROS	---	UROS	---	ENSSSCG00000010742	ENSSSCG00000010742	---	ENSSSCG00000010742
14	71509849	71511583	1734	ADO	ADO	ADO	---	---	ENSSSCG00000010223	ENSSSCG00000010223	ENSSSCG00000010223	---	---
5	19158839	19159479	640	---	TARBP2	TARBP2	---	TARBP2	---	ENSSSCG00000000276	ENSSSCG00000000276	---	ENSSSCG00000000276
1	106025565	106026610	1045	C18orf25	---	C18orf25	C18orf25	---	ENSSSCG00000004500	---	ENSSSCG00000004500	ENSSSCG00000004500	---
6	148002214	148002932	718	NRD1	---	NRD1	NRD1	---	ENSSSCG00000003870	---	ENSSSCG00000003870	ENSSSCG00000003870	---
7	131217238	131218892	1654	---	---	CEP170B	---	---	---	---	ENSSSCG00000002558	---	---
2	142441448	142443055	1607	---	JADE2	JADE2	---	---	---	ENSSSCG00000014303	ENSSSCG00000014303	---	---
7	44942181	44943171	990	---	MRPL14	MRPL14	---	MRPL14	---	ENSSSCG00000001696	ENSSSCG00000001696	---	ENSSSCG00000001696
9	7350017	7351305	1288	IL18BP	---	IL18BP	IL18BP	---	ENSSSCG00000023796	---	ENSSSCG00000023796	ENSSSCG00000023796	---
1	13622865	13623856	991	---	TIAM2	TIAM2	---	---	---	ENSSSCG00000004065	ENSSSCG00000004065	---	---
3	77094225	77095128	903	---	ARHGAP25	ARHGAP25	---	---	---	ENSSSCG00000008344	ENSSSCG00000008344	---	---
3	18303286	18304631	1345	---	ZNF768	ZNF768	---	ZNF768	---	ENSSSCG00000023349	ENSSSCG00000023349	---	ENSSSCG00000023349
9	50376297	50377881	1584	---	IL10RA	IL10RA	---	---	---	ENSSSCG00000015085	ENSSSCG00000015085	---	---
3	139935429	139936104	675	---	---	---	ENSSSCG00000017939	---	---	---	---	ENSSSCG00000017939	---
14	83720246	83721398	1152	---	KAT6B	---	---	---	---	ENSSSCG00000010316	---	---	---
3	102421300	102422353	1053	PPM1B	---	PPM1B	---	---	ENSSSCG00000008451	---	ENSSSCG00000008451	---	---
9	8561799	8564668	2869	---	---	ENSSSCG00000014822	---	---	---	---	ENSSSCG00000014822	---	---
2	5865102	5865717	615	EHBP1L1	---	EHBP1L1	EHBP1L1	---	ENSSSCG00000012988	---	ENSSSCG00000012988	ENSSSCG00000012988	---
10	33252395	33252993	598	---	---	GOLM1	---	---	---	---	ENSSSCG00000010955	---	---
2	70344660	70345001	341	---	---	PRKCSH	---	---	---	---	ENSSSCG00000013627	---	---
18	6276059	6277081	1022	SMARCD3	---	SMARCD3	---	---	ENSSSCG00000016435	---	ENSSSCG00000016435	---	---
7	27968283	27970446	2163	---	---	ENSSSCG00000026732	---	---	---	---	ENSSSCG00000026732	---	---
8	1200564	1201485	921	---	SH3BP2	SH3BP2	---	SH3BP2	---	ENSSSCG00000022004	ENSSSCG00000022004	---	ENSSSCG00000022004
3	4287319	4287959	640	---	---	AP5Z1	---	---	---	---	ENSSSCG00000007577	---	---
14	55130155	55131241	1086	TRMT2A	---	TRMT2A	TRMT2A	---	ENSSSCG00000010136	---	ENSSSCG00000010136	ENSSSCG00000010136	---
16	24930500	24931690	1190	---	LIFR	LIFR	---	---	---	ENSSSCG00000016850	ENSSSCG00000016850	---	---
6	134912641	134914092	1451	---	PDE4B	PDE4B	---	PDE4B	---	ENSSSCG00000003805	ENSSSCG00000003805	---	ENSSSCG00000003805
14	95296258	95297747	1489	---	---	ENSSSCG00000024048	---	---	---	---	ENSSSCG00000024048	---	---
7	120770329	120771313	984	---	RIN3	---	---	RIN3	---	ENSSSCG00000002451	---	---	ENSSSCG00000002451
6	2079333	2080281	948	---	FBXO31	FBXO31	---	---	---	ENSSSCG00000002654	ENSSSCG00000002654	---	---
16	81584025	81584937	912	---	ENSSSCG00000017102	ENSSSCG00000017102	---	---	---	ENSSSCG00000017102	ENSSSCG00000017102	---	---
9	63419467	63420835	1368	---	ADAMTS15	ADAMTS15	---	---	---	ENSSSCG00000015250	ENSSSCG00000015250	---	---
7	34655724	34656898	1174	LEMD2	---	LEMD2	---	---	ENSSSCG00000001520	---	ENSSSCG00000001520	---	---
10	45418323	45422164	3841	---	---	KIAA1462	---	---	---	---	ENSSSCG00000011020	---	---
7	55432654	55433855	1201	---	---	MESDC1	---	---	---	---	ENSSSCG00000001785	---	---
14	32816848	32818104	1256	---	ORAI1	ORAI1	---	---	---	ENSSSCG00000025464	ENSSSCG00000025464	---	---
18	6629896	6631595	1699	---	GIMAP6	GIMAP6	---	GIMAP6	---	ENSSSCG00000027196	ENSSSCG00000027196	---	ENSSSCG00000027196
4	30215166	30215827	661	---	---	SYBU	---	---	---	---	ENSSSCG00000006023	---	---
12	7937611	7939485	1874	CDC42EP4	CDC42EP4	CDC42EP4	CDC42EP4	CDC42EP4	ENSSSCG00000017245	ENSSSCG00000017245	ENSSSCG00000017245	ENSSSCG00000017245	ENSSSCG00000017245
2	148327818	148328975	1157	---	WDR55	WDR55	---	---	---	ENSSSCG00000014372	ENSSSCG00000014372	---	---
12	1417926	1419028	1102	---	---	SLC38A10	---	---	---	---	ENSSSCG00000022317	---	---
13	51687213	51688280	1067	---	MAGI1	MAGI1	---	---	---	ENSSSCG00000011497	ENSSSCG00000011497	---	---
4	91009986	91010848	862	---	---	RCSD1	---	---	---	---	ENSSSCG00000006307	---	---
13	35848516	35849619	1103	---	SEMA3F	SEMA3F	---	SEMA3F	---	ENSSSCG00000011398	ENSSSCG00000011398	---	ENSSSCG00000011398
15	154997758	154998687	929	---	---	MTERF4	---	---	---	---	ENSSSCG00000016380	---	---
13	78358131	78359544	1413	ENSSSCG00000011609	---	ENSSSCG00000011609	---	---	ENSSSCG00000011609	---	ENSSSCG00000011609	---	---
7	58703187	58704128	941	---	SLC41A3	SLC41A3	---	---	---	ENSSSCG00000001825	ENSSSCG00000001825	---	---
7	129461041	129462046	1005	ZNF839	---	ZNF839	ZNF839	---	ENSSSCG00000002532	---	ENSSSCG00000002532	ENSSSCG00000002532	---
12	47242772	47243580	808	TIAF1	ENSSSCG00000017783	ENSSSCG00000017783	TIAF1	---	ENSSSCG00000021779	ENSSSCG00000017783	ENSSSCG00000017783	ENSSSCG00000021779	---
10	37632087	37632826	739	---	B4GALT1	B4GALT1	---	---	---	ENSSSCG00000010998	ENSSSCG00000010998	---	---
2	5148908	5149569	661	---	CD248	CD248	---	CD248	---	ENSSSCG00000029949	ENSSSCG00000029949	---	ENSSSCG00000029949
7	10817461	10818788	1327	---	CD83	CD83	---	CD83	---	ENSSSCG00000021576	ENSSSCG00000021576	---	ENSSSCG00000021576
14	80773425	80774830	1405	---	CHST3	CHST3	---	---	---	ENSSSCG00000023662	ENSSSCG00000023662	---	---
6	54545557	54546132	575	---	ZNF524	---	---	ZNF524	---	ENSSSCG00000024661	---	---	ENSSSCG00000024661
12	63131713	63133508	1795	---	MED9	MED9	---	RASD1;MED9	---	ENSSSCG00000018053	ENSSSCG00000018053	---	ENSSSCG00000029333;ENSSSCG00000018053
9	14328850	14329707	857	---	ENSSSCG00000014894	ENSSSCG00000014894	---	---	---	ENSSSCG00000014894	ENSSSCG00000014894	---	---
17	36884693	36885746	1053	---	---	ENSSSCG00000007161	---	---	---	---	ENSSSCG00000007161	---	---
2	65179795	65180938	1143	DNAJB1	---	DNAJB1	DNAJB1	---	ENSSSCG00000013784	---	ENSSSCG00000013784	ENSSSCG00000013784	---
3	34446780	34447767	987	ENSSSCG00000028454	---	ENSSSCG00000028454	---	---	ENSSSCG00000028454	---	ENSSSCG00000028454	---	---
12	49238241	49238995	754	---	NXN	---	---	---	---	ENSSSCG00000028720	---	---	---
7	26813139	26813791	652	---	---	---	---	ABCF1	---	---	---	---	ENSSSCG00000001346
14	53015601	53017024	1423	---	GUCD1	GUCD1	---	GUCD1	---	ENSSSCG00000010059	ENSSSCG00000010059	---	ENSSSCG00000010059
9	146493585	146494447	862	G0S2	G0S2	G0S2	G0S2	G0S2	ENSSSCG00000015617	ENSSSCG00000015617	ENSSSCG00000015617	ENSSSCG00000015617	ENSSSCG00000015617
14	14155586	14156504	918	---	---	KIF13B	---	---	---	---	ENSSSCG00000009683	---	---
14	24875315	24877289	1974	---	ULK1	ULK1	---	ULK1	---	ENSSSCG00000009742	ENSSSCG00000009742	---	ENSSSCG00000009742
3	18536971	18538272	1301	PAGR1	---	PAGR1	PAGR1	---	ENSSSCG00000022996	---	ENSSSCG00000022996	ENSSSCG00000022996	---
3	40613278	40613951	673	---	---	---	SRRM2	---	---	---	---	ENSSSCG00000023304	---
1	279058670	279060267	1597	KLF4	---	KLF4	---	---	ENSSSCG00000005437	---	ENSSSCG00000005437	---	---
6	69402348	69403793	1445	---	---	PLEKHM2	---	---	---	---	ENSSSCG00000003468	---	---
1	118017970	118019319	1349	---	PLEKHO2	PLEKHO2	---	---	---	ENSSSCG00000004547	ENSSSCG00000004547	---	---
4	91001325	91001990	665	---	RCSD1	RCSD1	---	---	---	ENSSSCG00000006307	ENSSSCG00000006307	---	---
15	151509403	151510362	959	---	---	COL6A3	---	---	---	---	ENSSSCG00000027331	---	---
6	96757627	96759766	2139	---	---	EMILIN2	---	---	---	---	ENSSSCG00000003694	---	---
12	2595327	2597171	1844	---	CBX4	CBX4	---	CBX4	---	ENSSSCG00000017160	ENSSSCG00000017160	---	ENSSSCG00000017160
8	128460952	128462214	1262	---	---	---	ENSSSCG00000009172	---	---	---	---	ENSSSCG00000009172	---
17	59951451	59952737	1286	---	ZFP64	ZFP64	---	ZFP64	---	ENSSSCG00000007481	ENSSSCG00000007481	---	ENSSSCG00000007481
14	118572978	118574734	1756	MARVELD1	MARVELD1	MARVELD1	---	---	ENSSSCG00000010527	ENSSSCG00000010527	ENSSSCG00000010527	---	---
4	116706057	116706676	619	---	---	OLFML3	---	---	---	---	ENSSSCG00000006759	---	---
15	131681448	131682564	1116	---	IGFBP5	IGFBP5	---	IGFBP5	---	ENSSSCG00000025924	ENSSSCG00000025924	---	ENSSSCG00000025924
12	22502502	22503859	1357	MSL1	---	MSL1	MSL1	---	ENSSSCG00000017476	---	ENSSSCG00000017476	ENSSSCG00000017476	---
10	69841792	69842908	1116	---	ENSSSCG00000011129	ENSSSCG00000011129	---	---	---	ENSSSCG00000011129	ENSSSCG00000011129	---	---
X	143478743	143479464	721	---	IKBKG	IKBKG	---	IKBKG	---	ENSSSCG00000012825	ENSSSCG00000012825	---	ENSSSCG00000012825
2	5516549	5518154	1605	C11orf68	C11orf68	C11orf68	C11orf68	C11orf68	ENSSSCG00000012966	ENSSSCG00000012966	ENSSSCG00000012966	ENSSSCG00000012966	ENSSSCG00000012966
13	99076261	99077193	932	---	SIAH2	SIAH2	---	---	---	ENSSSCG00000024295	ENSSSCG00000024295	---	---
GL896433.1	13693	15071	1378	---	---	COL6A1	---	---	---	---	ENSSSCG00000022506	---	---
X	143925991	143926980	989	---	---	MXRA5	---	---	---	---	ENSSSCG00000012832	---	---
17	9444415	9445248	833	---	---	FAT1	---	---	---	---	ENSSSCG00000007000	---	---
13	29014816	29015620	804	---	---	ZNF662	---	---	---	---	ENSSSCG00000011292	---	---
2	60062324	60063418	1094	ENSSSCG00000013876	---	ENSSSCG00000013876	ENSSSCG00000013876	---	ENSSSCG00000013876	---	ENSSSCG00000013876	ENSSSCG00000013876	---
X	62342146	62344101	1955	PJA1	---	PJA1	---	---	ENSSSCG00000024463	---	ENSSSCG00000024463	---	---
3	91511338	91511946	608	---	---	ENSSSCG00000024602	ENSSSCG00000024602	ENSSSCG00000024602	---	---	ENSSSCG00000024602	ENSSSCG00000024602	ENSSSCG00000024602
2	13407847	13410341	2494	---	---	TNKS1BP1	---	---	---	---	ENSSSCG00000028527	---	---
5	9084648	9085264	616	---	---	MYH9	---	---	---	---	ENSSSCG00000000145	---	---
13	76179381	76180665	1284	---	PLXND1	PLXND1	---	PLXND1	---	ENSSSCG00000011592	ENSSSCG00000011592	---	ENSSSCG00000011592
11	86441401	86442235	834	---	---	---	DCUN1D2	---	---	---	---	ENSSSCG00000026536	---
5	9091641	9092114	473	---	---	MYH9	---	---	---	---	ENSSSCG00000000145	---	---
5	16488649	16490201	1552	---	LIMA1	LIMA1	---	---	---	ENSSSCG00000022766	ENSSSCG00000022766	---	---
10	15178604	15179564	960	WDR26	---	WDR26	WDR26	---	ENSSSCG00000010849	---	ENSSSCG00000010849	ENSSSCG00000010849	---
13	28858917	28861324	2407	---	ZBTB47	ZBTB47	---	---	---	ENSSSCG00000030065	ENSSSCG00000030065	---	---
13	156787527	156788435	908	---	---	---	CCDC80	---	---	---	---	ENSSSCG00000011928	---
6	58547855	58548745	890	---	---	TMEM52	---	---	---	---	ENSSSCG00000028530	---	---
3	18126400	18128124	1724	---	---	ENSSSCG00000007789	---	---	---	---	ENSSSCG00000007789	---	---
6	47955165	47957153	1988	FKRP	FKRP	FKRP	---	---	ENSSSCG00000003103	ENSSSCG00000003103	ENSSSCG00000003103	---	---
13	37842765	37843668	903	---	NISCH	NISCH	---	---	---	ENSSSCG00000011442	ENSSSCG00000011442	---	---
4	436287	437652	1365	---	CYHR1	CYHR1	---	---	---	ENSSSCG00000027076	ENSSSCG00000027076	---	---
10	45951304	45952210	906	---	---	SVIL	---	---	---	---	ENSSSCG00000011022	---	---
18	15109156	15110754	1598	---	---	CALD1	---	---	---	---	ENSSSCG00000016535	---	---
4	110983568	110984671	1103	---	ENSSSCG00000006709	---	---	---	---	ENSSSCG00000006709	---	---	---
14	135884719	135885743	1024	---	ABLIM1	ABLIM1	---	ABLIM1	---	ENSSSCG00000010651	ENSSSCG00000010651	---	ENSSSCG00000010651
8	19293048	19294085	1037	SOD3	SOD3	SOD3	SOD3	SOD3	ENSSSCG00000028814	ENSSSCG00000028814	ENSSSCG00000028814	ENSSSCG00000028814	ENSSSCG00000028814
3	18720734	18722099	1365	SH2B1	---	SH2B1	SH2B1	---	ENSSSCG00000007804	---	ENSSSCG00000007804	ENSSSCG00000007804	---
15	142088799	142090105	1306	---	IRS1	---	---	---	---	ENSSSCG00000025729	---	---	---
2	50780452	50781389	937	---	---	ENSSSCG00000013402	---	---	---	---	ENSSSCG00000013402	---	---
2	5878455	5879087	632	---	---	EHBP1L1	---	---	---	---	ENSSSCG00000012988	---	---
6	88311758	88313306	1548	---	---	MACF1	---	---	---	---	ENSSSCG00000003654	---	---
14	52826458	52828225	1767	---	---	ENSSSCG00000010053	---	---	---	---	ENSSSCG00000010053	---	---
3	4288046	4288967	921	---	---	AP5Z1	---	---	---	---	ENSSSCG00000007577	---	---

## Sheet: Book4 Region different genes
Supplementary Data 4. Difference genes of peak in difference gene regiones between LM and LA
Gene	Subgroup in LM	Subgroup in LA
AEBP1	PeakStop	Other
S100A16	PeakStart	Other
PUS1	PeakStop	Other
NAT6	PeakStart	Other
CCDC51	PeakStop	Other
SUDS3	PeakStart	Other
EP300	PeakBoth	Other
OLFML3	PeakStop	Other
DNAAF2	PeakStart	Other
MEX3D	PeakStop	Other
RDX	PeakStop	Other
TPM3	PeakStart	Other
CTR9	PeakStop	Other
MXRA5	PeakStop	Other
DRPLA	PeakStop	Other
WDR33	PeakStop	Other
C18orf25	PeakStart	Other
ENSSSCG00000003637	PeakStart	Other
FAM212B	PeakStop	Other
MTMR3	PeakStop	Other
FAM13A	PeakStop	Other
POLR1B	PeakStop	Other
RING1	PeakBoth	Other
LRP10	PeakStop	Other
CNP	PeakStop	Other
KLF6	PeakBoth	Other
ZRANB1	PeakBoth	Other
MAML1	PeakStop	Other
FAM46C	PeakBoth	Other
TPM4	PeakStart	Other
EIF3A	PeakStop	Other
TBX2	PeakStop	Other
SRRT	PeakStart	Other
MYH9	PeakStop	Other
MBF1	PeakBoth	Other
BCAM	PeakStop	Other
SCAF1	PeakStop	Other
PARP1	PeakStart	Other
LACTB	PeakBoth	Other
AKAP8L	PeakStop	Other
ALDH5A1	PeakStop	Other
LAS1L	PeakStart	Other
OGFRL1	PeakStop	Other
ANKHD1	PeakStart	Other
PCCB	PeakStart	Other
MLLT1	PeakStop	Other
ENSSSCG00000010010	PeakStop	Other
BAG5	PeakStart	Other
SUSD6	PeakStop	Other
RFFL	PeakStop	Other
MON1B	PeakStop	Other
EXTL3	PeakStop	Other
CCDC8	PeakStart	Other
PHLDA3	PeakStop	Other
PKD1	PeakStop	Other
GOLIM4	PeakStop	Other
NDUFV3	PeakStop	Other
ZIC1	PeakStop	Other
FAM212A	PeakStop	Other
THAP7	PeakStart	Other
RAPGEF2	PeakStop	Other
CSRNP1	PeakStop	Other
APLP2	PeakStart	Other
TRIM41	PeakStop	Other
IRGQ	PeakStop	Other
SGMS1	PeakStop	Other
NUFIP2	PeakStart	Other
RBBP6	PeakStart	Other
DYNLL2	PeakStart	Other
ZNF839	PeakBoth	Other
MIDN	PeakStop	Other
ABCF1	PeakStop	Other
ENSSSCG00000013402	PeakStop	Other
ENSSSCG00000017549	PeakStop	Other
PACSIN2	PeakStop	Other
MKKS	PeakStop	Other
CIPC	PeakStop	Other
RAB3GAP1	PeakStop	Other
PBXIP1	PeakStop	Other
PDIA4	PeakStop	Other
ENSSSCG00000026733	PeakStart	Other
AK1	PeakStart	Other
CLTB	PeakStart	Other
LEMD2	PeakBoth	Other
BRD4	PeakBoth	Other
ENSSSCG00000028018	PeakStart	Other
GIGYF2	PeakStop	Other
ZEB1	PeakStop	Other
KNOP1	PeakStop	Other
SH2B1	PeakBoth	Other
GRB2	PeakStart	Other
KDM2A	PeakStop	Other
BAZ1B	PeakStop	Other
CCDC88C	PeakStop	Other
ATXN7	PeakStop	Other
CIC	PeakStop	Other
MAP3K14	PeakBoth	Other
FUT11	PeakBoth	Other
MAGEF1	PeakStart	Other
PPM1G	PeakStop	Other
NUMA1	PeakStop	Other
ACP2	PeakStop	Other
VWA1	PeakStop	Other
MYBBP1A	PeakStop	Other
MGEA5	PeakStart	Other
MAST2	PeakStop	Other
ZNF205	PeakStop	Other
ENSSSCG00000025164	PeakStart	Other
ENSSSCG00000016376	PeakStart	Other
CDC42BPB	PeakStop	Other
ENSSSCG00000006388	PeakStop	Other
GBP1	PeakStop	Other
NCOA5	PeakStop	Other
MACF1	PeakStop	Other
MAZ	PeakStart	Other
FGFR1IIIC	PeakStop	Other
ENSSSCG00000025952	PeakStop	Other
RNF6	PeakStop	Other
RTF1	PeakStop	Other
TERF2	PeakStop	Other
IQSEC1	PeakStop	Other
MAP4K4	PeakStop	Other
ST5	PeakStop	Other
ENSSSCG00000005480	PeakStop	Other
TNNC2	PeakStart	Other
ENSSSCG00000009761	PeakStop	Other
PTGFRN	PeakStop	Other
RALBP1	PeakBoth	Other
HMOX2	PeakStop	Other
CANT1	PeakStop	Other
GLTSCR2	PeakStart	Other
ZSWIM8	PeakStop	Other
BSDC1	PeakStop	Other
GOLGA4	PeakStart	Other
ENSSSCG00000007161	PeakBoth	Other
DICER1	PeakStop	Other
ENSSSCG00000020710	PeakStart	Other
AMOT	PeakStart	Other
CHRDL1	PeakStop	Other
DAXX	PeakStop	Other
BCL9L	PeakStop	Other
LRRC14	PeakStop	Other
COG1	PeakBoth	Other
MLLT4	PeakStop	Other
ARGLU1	PeakStart	Other
KIAA0355	PeakBoth	Other
AXIN1	PeakStop	Other
ENSSSCG00000003352	PeakStop	Other
ASXL1	PeakStop	Other
FAT1	PeakStop	Other
ENSSSCG00000025115	PeakStart	Other
COL5A1	PeakStop	Other
ASXL2	PeakStop	Other
ENSSSCG00000021269	PeakStop	Other

## Sheet: Book5 DE genes
Supplemental Data 4 Differentially expressed genes between LM and LA
test_id	gene_id	gene	locus	sample_1	sample_2	status	value_1	value_2	log2(fold_change)	test_stat	p_value	q_value	significant	peak in sample_1	peak in sample_2
ENSSSCT00000000001	ENSSSCG00000000001	-	5:588810-596477	LA	LM	OK	1.28474	0.103459	-3.63434	-2.63908	0.0242	0.0557674	no	--	--
ENSSSCT00000000003	ENSSSCG00000000002	GTSE1	5:544685-564101	LA	LM	OK	0.968584	0.42062	-1.20336	-1.74179	0.02	0.0474874	yes	--	--
ENSSSCT00000000004	ENSSSCG00000000003	TTC38	5:520893-543410	LA	LM	OK	12.7582	2.21289	-2.52742	-5.34804	5e-05	0.000236045	yes	--	--
ENSSSCT00000000011	ENSSSCG00000000010	-	5:1071719-1158793	LA	LM	OK	64.9182	9.39218	-2.78909	-7.26732	5e-05	0.000236045	yes	--	--
ENSSSCT00000000019	ENSSSCG00000000018	-	5:1491428-1503189	LA	LM	OK	37.8242	7.58856	-2.31741	-6.00979	5e-05	0.000236045	yes	PeakStop	PeakStop
ENSSSCT00000000021	ENSSSCG00000000020	PHF21B	5:1665602-1695618	LA	LM	OK	0.295638	1.36998	2.21224	2.13786	0.0157	0.0385931	yes	--	--
ENSSSCT00000000025	ENSSSCG00000000024	PARVB	5:2124930-2157974	LA	LM	OK	12.7459	70.5487	2.46858	5.8904	5e-05	0.000236045	yes	--	--
ENSSSCT00000000026	ENSSSCG00000000025	PARVG	5:2169172-2193456	LA	LM	OK	6.20756	0.995183	-2.64099	-3.89775	5e-05	0.000236045	yes	--	--
ENSSSCT00000000035	ENSSSCG00000000033	TSPO	5:3145791-3157669	LA	LM	OK	248.447	12.238	-4.3435	-10.0896	5e-05	0.000236045	yes	--	--
ENSSSCT00000000038	ENSSSCG00000000036	PACSIN2	5:3320872-3358774	LA	LM	OK	34.9153	10.1479	-1.78268	-4.77616	5e-05	0.000236045	yes	Other	PeakStop
ENSSSCT00000000040	ENSSSCG00000000038	CYB5R3	5:3610541-3628216	LA	LM	OK	195.376	42.6841	-2.19448	-5.68347	5e-05	0.000236045	yes	--	--
ENSSSCT00000000046	ENSSSCG00000000042	-	5:3765981-3774187	LA	LM	OK	6.99538	1.6168	-2.11326	-3.87818	5e-05	0.000236045	yes	PeakStop	PeakStop
ENSSSCT00000000048	ENSSSCG00000020945	-	5:3782776-3786298	LA	LM	OK	2.07766	12.4569	2.58391	4.24288	5e-05	0.000236045	yes	--	--
ENSSSCT00000000053	ENSSSCG00000023108	-	5:3855964-3995674	LA	LM	OK	1.70706	8.50149	2.3162	2.78523	0.0489	0.101266	no	--	--
ENSSSCT00000000064	ENSSSCG00000000058	NHP2L1	5:4262170-4271206	LA	LM	OK	53.79	124.035	1.20534	3.03351	5e-05	0.000236045	yes	--	--
ENSSSCT00000000070	ENSSSCG00000000064	ACO2	5:4371578-4412842	LA	LM	OK	60.6905	279.214	2.20183	4.96351	5e-05	0.000236045	yes	PeakStop	--
ENSSSCT00000000078	ENSSSCG00000000072	SLC25A17	5:4802926-4850173	LA	LM	OK	60.1819	14.2577	-2.07759	-5.45099	5e-05	0.000236045	yes	--	--
ENSSSCT00000000082	ENSSSCG00000000076	SGSM3	5:5208977-5250358	LA	LM	OK	4.07795	13.437	1.7203	4.15262	5e-05	0.000236045	yes	--	PeakStop
ENSSSCT00000000083	ENSSSCG00000000077	ADSL	5:5260046-5278063	LA	LM	OK	16.1136	58.9924	1.87225	4.9871	5e-05	0.000236045	yes	--	--
ENSSSCT00000000089	ENSSSCG00000000083	RPS19BP1	5:6034981-6038546	LA	LM	OK	21.4753	8.24337	-1.38137	-3.0442	5e-05	0.000236045	yes	--	PeakStop
ENSSSCT00000000090	ENSSSCG00000000084	ATF4	5:6042581-6044659	LA	LM	OK	282.438	2824.27	3.32187	6.21149	5e-05	0.000236045	yes	--	--
ENSSSCT00000000092	ENSSSCG00000000086	MGAT3	5:6080535-6081381	LA	LM	OK	3.48616	0.743099	-2.23001	-2.41345	0.00585	0.0164752	yes	PeakStart	--
ENSSSCT00000000095	ENSSSCG00000000089	RPL3	5:6216928-6223999	LA	LM	OK	502.385	138.413	-1.85982	-4.57988	5e-05	0.000236045	yes	--	--
ENSSSCT00000000097	ENSSSCG00000000091	APOBEC3F	5:6373933-6377382	LA	LM	OK	1.79972	0.653927	-1.46057	-2.00812	0.0094	0.0249092	yes	--	--
ENSSSCT00000000103	ENSSSCG00000000097	TOMM22	5:6579625-6581598	LA	LM	OK	55.3344	128.012	1.21003	3.27811	5e-05	0.000236045	yes	--	Other
ENSSSCT00000000111	ENSSSCG00000000105	KDELR3	5:6786307-6796826	LA	LM	OK	30.8376	5.99614	-2.36259	-5.6613	5e-05	0.000236045	yes	--	--
ENSSSCT00000000122	ENSSSCG00000000116	POLR2F	5:7371777-7384085	LA	LM	OK	61.1124	156.146	1.35336	3.57338	5e-05	0.000236045	yes	--	--
ENSSSCT00000000125	ENSSSCG00000000119	EIF3L	5:7465988-7492101	LA	LM	OK	76.7712	161.251	1.07067	2.77723	5e-05	0.000236045	yes	--	--
ENSSSCT00000000131	ENSSSCG00000000125	LGALS1	5:7642311-7646221	LA	LM	OK	1062.57	374.376	-1.505	-3.33978	5e-05	0.000236045	yes	--	--
ENSSSCT00000000136	ENSSSCG00000000130	CYTH4	5:8072166-8104676	LA	LM	OK	4.82998	1.10281	-2.13083	-4.19761	5e-05	0.000236045	yes	--	--
ENSSSCT00000000138	ENSSSCG00000000132	TEX33	5:8367741-8375527	LA	LM	OK	4.04453	0	-2.33472	NA	5e-05	0.000236045	yes	--	--
ENSSSCT00000000139	ENSSSCG00000000133	TST	5:8349104-8358974	LA	LM	OK	73.6202	27.7942	-1.40531	-3.71124	5e-05	0.000236045	yes	PeakStart	PeakStart
ENSSSCT00000000140	ENSSSCG00000000134	MPST	5:8338526-8344469	LA	LM	OK	4.02694	1.01509	-1.98807	-2.71616	0.00175	0.00574597	yes	--	--
ENSSSCT00000000142	ENSSSCG00000000136	CSF2RB	5:8415794-8440059	LA	LM	OK	2.01197	0.62589	-1.68463	-3.15541	0.0001	0.000447156	yes	--	--
ENSSSCT00000000148	ENSSSCG00000000142	FOXRED2	5:8916284-8937001	LA	LM	OK	3.68271	1.83332	-1.00631	-2.43982	0.00045	0.00174678	yes	--	PeakStop
ENSSSCT00000000151	ENSSSCG00000000145	MYH9	5:9077725-9165953	LA	LM	OK	72.8457	28.7137	-1.3431	-3.35714	5e-05	0.000236045	yes	Other	PeakStop
ENSSSCT00000000153	ENSSSCG00000000146	MYH11	GL893077.1:10936-50415	LA	LM	OK	45.8635	9.89857	-2.21206	-5.479	5e-05	0.000236045	yes	Other	--
ENSSSCT00000000159	ENSSSCG00000000151	APOL6	5:9653339-9657283	LA	LM	OK	50.1545	1.65971	-4.91738	-7.76999	5e-05	0.000236045	yes	Other	--
ENSSSCT00000000174	ENSSSCG00000000165	MTERF2	5:13226839-13227997	LA	LM	OK	3.39682	8.09706	1.25321	2.32777	0.00145	0.00487835	yes	--	--
ENSSSCT00000000175	ENSSSCG00000000166	TMEM263	5:13234049-13250894	LA	LM	OK	16.1199	46.2141	1.51949	3.96245	5e-05	0.000236045	yes	--	PeakStop
ENSSSCT00000000176	ENSSSCG00000000167	RIC8B	5:13327216-13432023	LA	LM	OK	3.29735	10.2711	1.63921	3.64206	5e-05	0.000236045	yes	Other	Other
ENSSSCT00000000184	ENSSSCG00000000175	-	5:15129051-15145294	LA	LM	OK	8.70475	2.23712	-1.96016	-4.90837	5e-05	0.000236045	yes	--	--
ENSSSCT00000000185	ENSSSCG00000000176	CACNB3	5:15172902-15182025	LA	LM	OK	2.60898	1.11049	-1.2323	-2.12904	0.00485	0.0139931	yes	--	--
ENSSSCT00000000188	ENSSSCG00000000179	CCDC65	5:15361358-15368748	LA	LM	OK	1.2121	0.303858	-1.99604	-1.96111	0.0181	0.0435524	yes	--	--
ENSSSCT00000000189	ENSSSCG00000000180	FKBP11	5:15369111-15373235	LA	LM	OK	50.1602	9.76668	-2.3606	-4.83521	5e-05	0.000236045	yes	--	--
ENSSSCT00000000203	ENSSSCG00000000190	TUBA1B	5:15443376-15596598	LA	LM	OK	96.6991	26.3478	-1.87582	-1.98537	0.01045	0.0272973	yes	--	--
ENSSSCT00000000220	ENSSSCG00000000207	-	5:16183565-16184077	LA	LM	OK	2608.73	15194.3	2.54211	4.24777	5e-05	0.000236045	yes	--	--
ENSSSCT00000000229	ENSSSCG00000000214	GPD1	5:16330757-16334499	LA	LM	OK	191.804	1105.82	2.52741	5.55315	5e-05	0.000236045	yes	--	--
ENSSSCT00000000235	ENSSSCG00000028516	LARP4	5:16654782-16718694	LA	LM	OK	0.162768	0.899052	2.46559	1.5609	0.04895	0.101344	no	--	PeakStop
ENSSSCT00000000241	ENSSSCG00000000224	SMAGP	5:17277105-17463911	LA	LM	OK	23.2507	2.87496	-3.01566	-1.9915	0.0245	0.0563408	no	--	--
ENSSSCT00000000251	ENSSSCG00000000232	ACVRL1	5:17855278-17871426	LA	LM	OK	9.02847	1.60217	-2.49446	-2.59443	0.0036	0.0108177	yes	--	--
ENSSSCT00000000253	ENSSSCG00000000234	GRASP	5:17945517-17953517	LA	LM	OK	5.71853	1.45393	-1.97569	-3.63277	5e-05	0.000236045	yes	--	--
ENSSSCT00000000254	ENSSSCG00000000235	KRT82	5:18242659-18257922	LA	LM	OK	1.32716	0	-1.21857	NA	5e-05	0.000236045	yes	--	--
ENSSSCT00000000258	ENSSSCG00000000239	-	5:18073097-18080820	LA	LM	OK	5.55937	0	-2.71356	NA	5e-05	0.000236045	yes	--	--
ENSSSCT00000000265	ENSSSCG00000000246	-	5:18303983-18306130	LA	LM	OK	1.5402	0.156993	-3.29434	-2.34961	0.02695	0.0611234	no	--	--
ENSSSCT00000000266	ENSSSCG00000000247	KRT72	5:18383891-18397679	LA	LM	OK	3.66342	0	-2.22139	NA	5e-05	0.000236045	yes	--	--
ENSSSCT00000000268	ENSSSCG00000000249	KRT73	5:18479947-18482731	LA	LM	OK	12.1035	0	-3.71188	NA	5e-05	0.000236045	yes	--	--
ENSSSCT00000000271	ENSSSCG00000000252	KRT8	5:18663338-18671193	LA	LM	OK	3.90134	1.42741	-1.45056	-2.42065	0.0021	0.00673837	yes	--	--
ENSSSCT00000000272	ENSSSCG00000000253	KRT18	5:18725319-18729778	LA	LM	OK	1.79926	0.237965	-2.91858	-2.61911	0.0099	0.0260336	yes	--	--
ENSSSCT00000000273	ENSSSCG00000000254	-	5:18750319-18753892	LA	LM	OK	30.0844	13.0231	-1.20794	-2.70243	0.00045	0.00174678	yes	--	--
ENSSSCT00000000276	ENSSSCG00000000257	ITGB7	5:18830223-18839919	LA	LM	OK	1.59829	0.630446	-1.34209	-1.95369	0.00915	0.0243131	yes	--	--
ENSSSCT00000000277	ENSSSCG00000000258	RARG	5:18846916-18857897	LA	LM	OK	11.318	4.54766	-1.31542	-3.2715	5e-05	0.000236045	yes	--	--
ENSSSCT00000000278	ENSSSCG00000000259	CSAD	5:18793693-18803834	LA	LM	OK	25.9492	1.96366	-3.72407	-7.95188	5e-05	0.000236045	yes	--	--
ENSSSCT00000000280	ENSSSCG00000000261	IGFBP6	5:18768001-18772057	LA	LM	OK	188.788	32.9191	-2.51977	-6.64458	5e-05	0.000236045	yes	--	PeakStart
ENSSSCT00000000281	ENSSSCG00000000262	SPRYD3	5:18884025-18901724	LA	LM	OK	20.233	7.99512	-1.33952	-3.51672	5e-05	0.000236045	yes	--	--
ENSSSCT00000000282	ENSSSCG00000000263	TNS2	5:18901805-18908225	LA	LM	OK	37.4829	13.8453	-1.43684	-3.8842	5e-05	0.000236045	yes	--	PeakStop
ENSSSCT00000000285	ENSSSCG00000000266	PFDN5	5:18948439-18952540	LA	LM	OK	104.456	229.665	1.13664	3.05374	5e-05	0.000236045	yes	--	--
ENSSSCT00000000292	ENSSSCG00000000273	PRR13	5:19096967-19101645	LA	LM	OK	138.24	55.7239	-1.31081	-3.50945	5e-05	0.000236045	yes	--	--
ENSSSCT00000000295	ENSSSCG00000000275	MAP3K12	5:19136356-19152720	LA	LM	OK	1.82713	0.576742	-1.66358	-2.10683	0.00595	0.0167283	yes	--	--
ENSSSCT00000000303	ENSSSCG00000000282	CBX5	5:19983103-19993994	LA	LM	OK	2.56439	5.82463	1.18355	1.61242	0.0288	0.0646531	no	--	--
ENSSSCT00000000306	ENSSSCG00000000285	HOXC4	5:20167538-20169650	LA	LM	OK	2.74546	0.84354	-1.70252	-2.41577	0.0027	0.00839125	yes	--	--
ENSSSCT00000000313	ENSSSCG00000000292	ZNF385A	5:20417578-20434468	LA	LM	OK	7.32006	2.61459	-1.48527	-3.16522	0.0001	0.000447156	yes	--	--
ENSSSCT00000000314	ENSSSCG00000000293	ITGA5	5:20442127-20465312	LA	LM	OK	24.3169	6.79422	-1.83958	-4.77536	5e-05	0.000236045	yes	PeakStop	PeakStop
ENSSSCT00000000316	ENSSSCG00000000295	-	5:20677943-20695280	LA	LM	OK	5.4802	1.32488	-2.04837	-3.32826	5e-05	0.000236045	yes	--	--
ENSSSCT00000000318	ENSSSCG00000000297	-	5:20584667-20612211	LA	LM	OK	1.39182	0.581279	-1.25967	-1.91362	0.0105	0.0273976	yes	--	--
ENSSSCT00000000381	ENSSSCG00000000359	BLOC1S1	5:22636699-22640696	LA	LM	OK	60.3488	204.962	1.76396	4.71439	5e-05	0.000236045	yes	--	--
ENSSSCT00000000384	ENSSSCG00000000362	RDH5	5:22647706-22650606	LA	LM	OK	70.1219	1.14069	-5.94189	-8.20535	5e-05	0.000236045	yes	--	--
ENSSSCT00000000386	ENSSSCG00000000363	BMP11	5:22671058-22681713	LA	LM	OK	5.43561	2.0364	-1.41642	-3.31847	5e-05	0.000236045	yes	--	--
ENSSSCT00000000388	ENSSSCG00000000365	ORMDL2	5:22743350-22744518	LA	LM	OK	42.234	13.9421	-1.59895	-3.09135	0.0001	0.000447156	yes	--	--
ENSSSCT00000000390	ENSSSCG00000000367	-	5:22756150-22759528	LA	LM	OK	12.8553	3.15184	-2.02809	-4.59212	5e-05	0.000236045	yes	--	--
ENSSSCT00000000391	ENSSSCG00000000368	MMP19	5:22759689-22765948	LA	LM	OK	30.9241	4.52351	-2.77322	-6.65862	5e-05	0.000236045	yes	--	PeakStop
ENSSSCT00000000405	ENSSSCG00000000379	ESYT1	5:22968086-23092644	LA	LM	OK	23.6563	6.73705	-1.81204	-2.66222	0.0009	0.00322092	yes	--	--
ENSSSCT00000000407	ENSSSCG00000023287	-	5:23255204-23256926	LA	LM	OK	0	1.66689	1.41516	NA	5e-05	0.000236045	yes	--	--
ENSSSCT00000000410	ENSSSCG00000000382	-	5:23227321-23250767	LA	LM	OK	1.2867	0.608377	-1.08063	-1.88957	0.01175	0.0301681	yes	--	--
ENSSSCT00000000418	ENSSSCG00000025467	MYL6	5:23123885-23127111	LA	LM	OK	24.0543	6.45615	-1.89755	-3.76477	5e-05	0.000236045	yes	--	--
ENSSSCT00000000419	ENSSSCG00000028808	-	5:23121866-23123593	LA	LM	OK	0	4.33329	2.41503	NA	5e-05	0.000236045	yes	--	--
ENSSSCT00000000428	ENSSSCG00000000396	STAT2	5:23280620-23294700	LA	LM	OK	17.2963	6.31707	-1.45314	-3.77956	5e-05	0.000236045	yes	Other	Other
ENSSSCT00000000438	ENSSSCG00000000405	ATP5B	5:23659083-23666696	LA	LM	OK	198.908	838.6	2.07588	4.35877	5e-05	0.000236045	yes	--	--
ENSSSCT00000000439	ENSSSCG00000000406	PTGES3	5:23674709-23695919	LA	LM	OK	42.8045	137.729	1.686	4.44386	5e-05	0.000236045	yes	--	--
ENSSSCT00000000445	ENSSSCG00000000411	-	5:23958281-23979637	LA	LM	OK	0.646658	0.246745	-1.38998	-1.93679	0.0119	0.0304963	yes	--	--
ENSSSCT00000000448	ENSSSCG00000000414	-	5:24099869-24105570	LA	LM	OK	17.3836	4.65177	-1.90188	-4.13087	5e-05	0.000236045	yes	--	--
ENSSSCT00000000453	ENSSSCG00000000419	-	5:24089391-24094285	LA	LM	OK	9.22057	2.01297	-2.19553	-3.73513	5e-05	0.000236045	yes	--	--
ENSSSCT00000000457	ENSSSCG00000000423	-	5:24316943-24353178	LA	LM	OK	21.207	3.13992	-2.75574	-5.11337	5e-05	0.000236045	yes	--	--
ENSSSCT00000000467	ENSSSCG00000000433	B4GALNT1	JH118928.1:26503-34209	LA	LM	OK	7.32105	1.34854	-2.44065	-4.31507	5e-05	0.000236045	yes	--	--
ENSSSCT00000000470	ENSSSCG00000000435	-	5:24694596-24820598	LA	LM	OK	5.49595	1.37741	-1.99641	-1.87637	0.0169	0.0411144	yes	--	--
ENSSSCT00000000491	ENSSSCG00000000455	LRIG3	5:25903242-25952748	LA	LM	OK	10.9979	2.18838	-2.32929	-5.39998	5e-05	0.000236045	yes	PeakStop	--
ENSSSCT00000000492	ENSSSCG00000000456	SLC16A7	5:26810231-26867980	LA	LM	OK	3.54284	0.863662	-2.03637	-4.10236	5e-05	0.000236045	yes	PeakStop	--
ENSSSCT00000000493	ENSSSCG00000000457	-	5:29581111-29800775	LA	LM	OK	3.61643	15.1387	2.0656	5.34705	5e-05	0.000236045	yes	--	--
ENSSSCT00000000500	ENSSSCG00000000462	TMEM5	5:31433452-31462279	LA	LM	OK	4.91387	25.5343	2.37751	5.16993	5e-05	0.000236045	yes	--	--
ENSSSCT00000000510	ENSSSCG00000000472	LLPH	5:33719382-33726019	LA	LM	OK	28.9671	76.0433	1.3924	2.81674	0.0002	0.00084058	yes	PeakStop	PeakStop
ENSSSCT00000000521	ENSSSCG00000000483	-	5:35454090-35486530	LA	LM	OK	1.42153	0.492395	-1.52956	-2.16234	0.0055	0.015612	yes	--	--
ENSSSCT00000000526	ENSSSCG00000000488	MDM2	5:35889681-36061995	LA	LM	OK	8.49435	51.1278	2.58953	6.3781	5e-05	0.000236045	yes	--	--
ENSSSCT00000000530	ENSSSCG00000000492	LYZ	5:36179189-36185575	LA	LM	OK	5.49313	1.01799	-2.4319	-2.37344	0.00065	0.00242013	yes	--	--
ENSSSCT00000000539	ENSSSCG00000000500	-	5:36615857-36652151	LA	LM	OK	1.33781	5.49638	2.03861	3.39435	5e-05	0.000236045	yes	--	--
ENSSSCT00000000550	ENSSSCG00000000511	RAB21	5:38458529-38486846	LA	LM	OK	21.2283	127.705	2.58876	6.68553	5e-05	0.000236045	yes	--	PeakStart
ENSSSCT00000000561	ENSSSCG00000000519	GLIPR1	5:42330431-42385154	LA	LM	OK	6.97931	0.538433	-3.69625	-2.88999	0.00395	0.0117012	yes	--	--
ENSSSCT00000000563	ENSSSCG00000000521	PHLDA1	5:42877525-42878692	LA	LM	OK	3.0263	1.08869	-1.47496	-2.00088	0.0087	0.0232446	yes	--	--
ENSSSCT00000000570	ENSSSCG00000000528	PKP2	5:44567128-44706555	LA	LM	OK	0.156479	1.4768	3.23843	3.41561	0.0015	0.00502302	yes	--	--
ENSSSCT00000000571	ENSSSCG00000000529	-	5:44756962-44790071	LA	LM	OK	2.79515	6.64516	1.24938	2.98156	0.0001	0.000447156	yes	--	--
ENSSSCT00000000578	ENSSSCG00000000536	ERGIC2	5:47652915-47702079	LA	LM	OK	12.9628	41.4747	1.67785	4.50928	5e-05	0.000236045	yes	--	--
ENSSSCT00000000581	ENSSSCG00000000539	-	5:47514576-47534818	LA	LM	OK	5.7822	1.24518	-2.21526	-4.41041	5e-05	0.000236045	yes	--	--
ENSSSCT00000000588	ENSSSCG00000000545	KLHL42	5:49501049-49522927	LA	LM	OK	2.97087	1.01989	-1.54247	-3.08577	5e-05	0.000236045	yes	--	--
ENSSSCT00000000590	ENSSSCG00000000547	MRPS35	5:49541778-49591160	LA	LM	OK	8.37657	24.748	1.56288	3.96257	5e-05	0.000236045	yes	--	--
ENSSSCT00000000592	ENSSSCG00000000549	PPFIBP1	5:49599464-49650230	LA	LM	OK	4.37653	34.2331	2.96753	4.72185	5e-05	0.000236045	yes	--	PeakStop
ENSSSCT00000000594	ENSSSCG00000000551	ARNTL2	5:49898642-49972779	LA	LM	OK	10.5402	0.298553	-5.14178	-5.61727	0.0002	0.00084058	yes	--	--
ENSSSCT00000000597	ENSSSCG00000000554	FGFR1OP2	5:50344702-50375547	LA	LM	OK	2.87434	18.4006	2.67845	4.46399	5e-05	0.000236045	yes	--	--
ENSSSCT00000000602	ENSSSCG00000000559	RASSF8	5:51474928-51554507	LA	LM	OK	5.92133	34.05	2.52366	5.99007	5e-05	0.000236045	yes	--	--
ENSSSCT00000000606	ENSSSCG00000000563	-	5:52370905-52392452	LA	LM	OK	2.81913	1.05092	-1.4236	-2.02293	0.0097	0.0256261	yes	--	--
ENSSSCT00000000610	ENSSSCG00000000567	SOX5	5:53723749-53752858	LA	LM	OK	1.39374	0.191637	-2.86252	-2.02927	0.03465	0.0755963	no	--	--
ENSSSCT00000000614	ENSSSCG00000000571	-	5:54823629-54944107	LA	LM	OK	4.31595	16.6689	1.94941	5.04811	5e-05	0.000236045	yes	--	--
ENSSSCT00000000617	ENSSSCG00000000574	ABCC9	5:54957715-54964988	LA	LM	OK	7.55331	18.858	1.32	2.51008	0.0014	0.00473134	yes	--	--
ENSSSCT00000000620	ENSSSCG00000000576	-	5:55086947-55108253	LA	LM	OK	476.672	90.4024	-2.39856	-6.00259	5e-05	0.000236045	yes	--	--
ENSSSCT00000000621	ENSSSCG00000000577	GYS2	5:55138958-55191703	LA	LM	OK	5.35072	1.55898	-1.77913	-3.60119	5e-05	0.000236045	yes	--	--
ENSSSCT00000000629	ENSSSCG00000000584	SLCO1A2	5:55358014-55405412	LA	LM	OK	1.77054	0.0345234	-5.68047	-3.96617	0.049	0.101384	no	--	--
ENSSSCT00000000633	ENSSSCG00000000588	PLEKHA5	5:57056541-57145230	LA	LM	OK	5.67985	1.6041	-1.82409	-4.0246	5e-05	0.000236045	yes	--	--
ENSSSCT00000000636	ENSSSCG00000000591	PIK3C2G	5:57747751-58107859	LA	LM	OK	9.58525	0.22335	-5.42344	-8.13567	5e-05	0.000236045	yes	--	--
ENSSSCT00000000639	ENSSSCG00000000594	RERGL	5:58236574-58242816	LA	LM	OK	10.7029	4.58508	-1.22299	-1.49825	0.04375	0.092232	no	--	--
ENSSSCT00000000645	ENSSSCG00000000600	EPS8	5:60302943-60373121	LA	LM	OK	16.8064	6.48106	-1.37471	-3.64288	5e-05	0.000236045	yes	--	--
ENSSSCT00000000649	ENSSSCG00000000604	ARHGDIB	5:60965350-60987579	LA	LM	OK	32.9834	14.7103	-1.16491	-3.09256	5e-05	0.000236045	yes	--	--
ENSSSCT00000000666	ENSSSCG00000000620	HEBP1	5:62761448-62827041	LA	LM	OK	29.9104	8.31801	-1.84633	-2.6736	0.0004	0.00157154	yes	--	--
ENSSSCT00000000668	ENSSSCG00000000622	TCTP	5:63389313-63389846	LA	LM	OK	63.6507	432.539	2.76458	7.2141	5e-05	0.000236045	yes	--	--
ENSSSCT00000000680	ENSSSCG00000000633	YBX3	5:64060705-64084599	LA	LM	OK	75.4996	2941.48	5.28393	6.83926	5e-05	0.000236045	yes	PeakStart	--
ENSSSCT00000000689	ENSSSCG00000000640	-	5:64347589-64352543	LA	LM	OK	0.940362	0.242545	-1.95497	-1.77968	0.0356	0.0773011	no	--	--
ENSSSCT00000000695	ENSSSCG00000000644	-	5:64512174-64520315	LA	LM	OK	58.6329	22.8332	-1.36058	-3.09173	5e-05	0.000236045	yes	--	--
ENSSSCT00000000696	ENSSSCG00000000645	GABARAPL1	5:64622526-64631775	LA	LM	OK	84.3525	32.4657	-1.37751	-3.6359	5e-05	0.000236045	yes	--	--
ENSSSCT00000000698	ENSSSCG00000000647	OLR1	5:64579162-64590512	LA	LM	OK	1.67768	0.365445	-2.19874	-2.85406	0.0016	0.00532441	yes	--	--
ENSSSCT00000000703	ENSSSCG00000000649	CLEC1A	5:64521284-64540040	LA	LM	OK	10.2355	3.63566	-1.4933	-1.65431	0.0334	0.0733636	no	--	--
ENSSSCT00000000710	ENSSSCG00000000654	CLECL1	5:64938960-64956629	LA	LM	OK	12.2775	3.18061	-1.94864	-3.67013	5e-05	0.000236045	yes	--	--
ENSSSCT00000000721	ENSSSCG00000000665	-	5:65517872-65546224	LA	LM	OK	3.90299	1.03129	-1.92012	-2.69354	0.0013	0.00443607	yes	--	--
ENSSSCT00000000722	ENSSSCG00000000666	MFAP5	5:65575790-65589682	LA	LM	OK	298.505	102.684	-1.53954	-3.92709	5e-05	0.000236045	yes	--	--
ENSSSCT00000000728	ENSSSCG00000000672	-	5:65899678-65927193	LA	LM	OK	10.09	0.579131	-4.12289	-7.53249	5e-05	0.000236045	yes	--	--
ENSSSCT00000000733	ENSSSCG00000000675	C1R	GL894246.2:7850-18701	LA	LM	OK	178.578	34.166	-2.38592	-6.12286	5e-05	0.000236045	yes	--	PeakStop
ENSSSCT00000000742	ENSSSCG00000000681	P3H3	5:66307077-66319269	LA	LM	OK	16.2467	4.35922	-1.898	-4.62705	5e-05	0.000236045	yes	PeakStop	PeakStop
ENSSSCT00000000743	ENSSSCG00000000682	GNB3	5:66299161-66305903	LA	LM	OK	2.17304	0.724344	-1.58497	-2.16346	0.00475	0.0137334	yes	--	--
ENSSSCT00000000746	ENSSSCG00000000685	TPI1	5:66272195-66278391	LA	LM	OK	197.708	4269.29	4.43255	7.72562	5e-05	0.000236045	yes	--	--
ENSSSCT00000000753	ENSSSCG00000000691	-	5:66405471-66412399	LA	LM	OK	10.6128	31.2899	1.5599	4.0909	5e-05	0.000236045	yes	--	Other
ENSSSCT00000000756	ENSSSCG00000000694	GAPDH	5:66427503-66551473	LA	LM	OK	1161.36	62096.7	5.74062	12.166	5e-05	0.000236045	yes	--	--
ENSSSCT00000000771	ENSSSCG00000000708	TNFRSF1A	5:66780725-66793255	LA	LM	OK	44.9461	14.725	-1.60992	-4.05469	5e-05	0.000236045	yes	PeakStop	PeakStop
ENSSSCT00000000772	ENSSSCG00000000709	PLEKHG6	5:66793344-66811338	LA	LM	OK	1.01037	0.136987	-2.88277	-3.09873	0.00145	0.00487835	yes	--	--
ENSSSCT00000000782	ENSSSCG00000000719	-	5:67965976-67994531	LA	LM	OK	40.1071	130.942	1.707	4.57712	5e-05	0.000236045	yes	--	--
ENSSSCT00000000783	ENSSSCG00000000720	AKAP3	5:68003278-68020465	LA	LM	OK	2.27093	0.303149	-2.90519	-3.76245	0.00035	0.00139839	yes	--	--
ENSSSCT00000000785	ENSSSCG00000000722	RAD51AP1	5:68079111-68103087	LA	LM	OK	0.649567	2.1213	1.7074	1.97207	0.01195	0.0305959	yes	--	--
ENSSSCT00000000787	ENSSSCG00000000724	FGF6	5:68198017-68207512	LA	LM	OK	0	1.35325	1.23465	NA	5e-05	0.000236045	yes	--	--
ENSSSCT00000000797	ENSSSCG00000000734	-	5:69160418-69215143	LA	LM	OK	3.06094	1.07938	-1.50377	-2.11328	0.0069	0.0190393	yes	--	--
ENSSSCT00000000799	ENSSSCG00000000736	TEAD4	5:69417020-69481222	LA	LM	OK	1.88706	14.3294	2.92477	5.79944	5e-05	0.000236045	yes	--	PeakStop
ENSSSCT00000000801	ENSSSCG00000000737	TULP3	5:69488421-69508649	LA	LM	OK	7.53705	1.59384	-2.24149	-4.09384	5e-05	0.000236045	yes	--	--
ENSSSCT00000000805	ENSSSCG00000000741	NRIP2	5:69568130-69576516	LA	LM	OK	1.84245	0.528949	-1.80043	-1.67337	0.04035	0.086198	no	--	--
ENSSSCT00000000807	ENSSSCG00000000743	FKBP4	5:69599775-69608624	LA	LM	OK	42.0116	127.728	1.60422	4.1171	5e-05	0.000236045	yes	--	PeakStart
ENSSSCT00000000817	ENSSSCG00000000753	WNK1	5:70264405-70433628	LA	LM	OK	15.9659	36.9027	1.20873	2.93798	5e-05	0.000236045	yes	PeakStart	PeakStart
ENSSSCT00000000821	ENSSSCG00000000757	ADIPOR2	5:70999570-71021751	LA	LM	OK	193.606	49.5751	-1.96543	-5.18759	5e-05	0.000236045	yes	--	PeakStop
ENSSSCT00000000823	ENSSSCG00000000759	-	5:71087393-71087855	LA	LM	OK	1.58435	5.51674	1.79993	1.77348	0.03065	0.068185	no	PeakStop	PeakStop
ENSSSCT00000000827	ENSSSCG00000000763	-	5:71597105-71682658	LA	LM	OK	0.715313	0.113031	-2.66185	-1.86715	0.04115	0.0875897	no	--	--
ENSSSCT00000000833	ENSSSCG00000000769	BID	5:72118716-72143297	LA	LM	OK	25.0624	5.78644	-2.11478	-4.61284	5e-05	0.000236045	yes	--	--
ENSSSCT00000000837	ENSSSCG00000000773	-	5:72507679-72527225	LA	LM	OK	0.716846	73.9457	6.68866	9.63307	5e-05	0.000236045	yes	--	PeakBoth
ENSSSCT00000000838	ENSSSCG00000000774	USP18	5:72536454-72596714	LA	LM	OK	8.2708	1.81595	-2.1873	-4.42324	5e-05	0.000236045	yes	--	--
ENSSSCT00000000843	ENSSSCG00000000779	KIF21A	5:73380995-73586157	LA	LM	OK	1.48832	8.08817	2.44213	5.68854	5e-05	0.000236045	yes	--	--
ENSSSCT00000000845	ENSSSCG00000000781	ABCD2	5:73682138-73741175	LA	LM	OK	10.2412	0.424127	-4.59374	-6.4262	5e-05	0.000236045	yes	--	--
ENSSSCT00000000861	ENSSSCG00000000795	ADAMTS20	5:77324373-77484603	LA	LM	OK	0.466552	5.67183	3.6037	4.8546	5e-05	0.000236045	yes	--	--
ENSSSCT00000000862	ENSSSCG00000000795	ADAMTS20	5:77324373-77484603	LA	LM	OK	0.119123	4.26805	5.16305	4.91848	0.001	0.0035253	yes	--	--
ENSSSCT00000000865	ENSSSCG00000000798	TWF1	5:77679416-77694011	LA	LM	OK	7.54497	2.94998	-1.35481	-3.3896	5e-05	0.000236045	yes	--	--
ENSSSCT00000000866	ENSSSCG00000000799	IRAK4	5:77616373-77671387	LA	LM	OK	5.32833	1.78508	-1.57769	-2.18266	0.01	0.0262673	yes	--	--
ENSSSCT00000000868	ENSSSCG00000000801	TMEM117	5:78210491-78395937	LA	LM	OK	3.64037	11.5155	1.66143	3.0732	0.0002	0.00084058	yes	--	--
ENSSSCT00000000877	ENSSSCG00000000808	SLC38A2	5:80039268-80050523	LA	LM	OK	3.25033	8.44558	1.37761	2.9476	0.00015	0.000649961	yes	--	--
ENSSSCT00000000879	ENSSSCG00000000810	AMIGO2	5:80651421-80652987	LA	LM	OK	5.5387	1.75263	-1.66003	-2.906	0.00035	0.00139839	yes	--	--
ENSSSCT00000000880	ENSSSCG00000000811	-	5:80803504-80804803	LA	LM	OK	3.02767	0.829516	-1.86787	-2.4012	0.0046	0.0133535	yes	--	--
ENSSSCT00000000910	ENSSSCG00000000837	CHST11	5:83189140-83577394	LA	LM	OK	0.729523	0.140352	-2.37791	-1.89385	0.039	0.0836279	no	--	--
ENSSSCT00000000911	ENSSSCG00000000838	SLC41A2	5:83018170-83117985	LA	LM	OK	10.4417	0.973835	-3.42254	-5.53148	5e-05	0.000236045	yes	--	--
ENSSSCT00000000912	ENSSSCG00000000839	ALDH1L2	5:82894881-82958376	LA	LM	OK	27.4518	4.05134	-2.76043	-5.30432	5e-05	0.000236045	yes	--	--
ENSSSCT00000000923	ENSSSCG00000000846	HCFC2	5:83939558-83979588	LA	LM	OK	4.7417	13.9102	1.55267	4.14364	5e-05	0.000236045	yes	--	--
ENSSSCT00000000930	ENSSSCG00000000853	-	5:84133942-84223642	LA	LM	OK	0.766093	9.60006	3.64745	5.66855	5e-05	0.000236045	yes	--	PeakBoth
ENSSSCT00000000941	ENSSSCG00000000862	-	5:86352831-86413187	LA	LM	OK	9.60372	4.43721	-1.11394	-2.0255	0.0092	0.0244302	yes	Other	Other
ENSSSCT00000000945	ENSSSCG00000000866	MYBPC1	5:86513954-86609182	LA	LM	OK	0.618357	1439.92	11.1853	13.2162	5e-05	0.000236045	yes	--	--
ENSSSCT00000000949	ENSSSCG00000000869	UTP20	5:86808522-86907555	LA	LM	OK	2.77044	6.13379	1.14666	3.03147	5e-05	0.000236045	yes	--	--
ENSSSCT00000000968	ENSSSCG00000000884	-	5:89443056-89581082	LA	LM	OK	0.185569	0.704884	1.92543	2.78734	0.00065	0.00242013	yes	--	--
ENSSSCT00000000970	ENSSSCG00000000886	SLC25A3	5:89607356-89615244	LA	LM	OK	211.189	630.3	1.57751	3.71809	5e-05	0.000236045	yes	--	--
ENSSSCT00000000974	ENSSSCG00000000890	NEDD1	5:91290869-91316194	LA	LM	OK	3.72101	9.65378	1.3754	2.72314	0.0008	0.00290779	yes	--	--
ENSSSCT00000000977	ENSSSCG00000000893	AMDHD1	5:91755364-91772307	LA	LM	OK	1.52601	0.357576	-2.09344	-2.46551	0.00375	0.0112052	yes	--	--
ENSSSCT00000000980	ENSSSCG00000000896	NTN4	5:91873150-91985573	LA	LM	OK	9.26388	42.9402	2.21264	5.89994	5e-05	0.000236045	yes	--	PeakStart
ENSSSCT00000000989	ENSSSCG00000000905	NDUFA12	5:92639655-92664030	LA	LM	OK	68.0915	332.07	2.28594	6.08712	5e-05	0.000236045	yes	--	--
ENSSSCT00000000994	ENSSSCG00000000910	SOCS2	5:93712448-93717854	LA	LM	OK	4.91671	1.92891	-1.34991	-2.66267	0.0004	0.00157154	yes	--	--
ENSSSCT00000000996	ENSSSCG00000000912	EEA1	5:94406461-94492337	LA	LM	OK	8.74667	24.5903	1.49128	3.95122	5e-05	0.000236045	yes	--	--
ENSSSCT00000000999	ENSSSCG00000000915	DCN	5:96109665-96143719	LA	LM	OK	2118.33	470.501	-2.17066	-4.10881	5e-05	0.000236045	yes	--	--
ENSSSCT00000001000	ENSSSCG00000000916	LUM	5:96175703-96184752	LA	LM	OK	213.559	60.1225	-1.82866	-4.0865	5e-05	0.000236045	yes	--	--
ENSSSCT00000001001	ENSSSCG00000000917	KERA	5:96275118-96280110	LA	LM	OK	71.508	8.77762	-3.0262	-7.00292	5e-05	0.000236045	yes	--	PeakStart
ENSSSCT00000001005	ENSSSCG00000000921	-	5:97776302-97793667	LA	LM	OK	7.12107	22.659	1.66992	4.45752	5e-05	0.000236045	yes	--	--
ENSSSCT00000001006	ENSSSCG00000027898	ATP2B1	5:97596829-97709794	LA	LM	OK	6.08396	27.6705	2.18527	5.78078	5e-05	0.000236045	yes	--	--
ENSSSCT00000001009	ENSSSCG00000000924	C12orf50	5:99182244-99207198	LA	LM	OK	0.279482	0.89319	1.67621	1.6307	0.0349	0.0760512	no	--	--
ENSSSCT00000001012	ENSSSCG00000000927	TMTC3	5:99022902-99071007	LA	LM	OK	3.01917	10.0768	1.73881	3.82905	5e-05	0.000236045	yes	--	--
ENSSSCT00000001023	ENSSSCG00000026533	MYF6	5:105710666-105712524	LA	LM	OK	0.13029	481.19	11.8507	9.10316	0.02365	0.0548214	no	--	--
ENSSSCT00000001024	ENSSSCG00000000937	MYF-5	5:105701191-105703369	LA	LM	OK	0	3.12926	2.04588	NA	5e-05	0.000236045	yes	--	--
ENSSSCT00000001027	ENSSSCG00000000939	ACSS3	5:105196505-105368281	LA	LM	OK	25.3523	5.72761	-2.14611	-5.5558	5e-05	0.000236045	yes	--	--
ENSSSCT00000001047	ENSSSCG00000000958	DYRK2	5:110120818-110122423	LA	LM	OK	9.82436	24.4272	1.31406	3.30674	5e-05	0.000236045	yes	PeakStop	PeakStop
ENSSSCT00000001048	ENSSSCG00000000959	-	5:110222863-110349697	LA	LM	OK	6.29283	25.4636	2.01666	5.20655	5e-05	0.000236045	yes	--	PeakStop
ENSSSCT00000001054	ENSSSCG00000000964	LMF2	5:110541987-110546718	LA	LM	OK	26.9359	9.85844	-1.4501	-3.87893	5e-05	0.000236045	yes	--	PeakStop
ENSSSCT00000001084	ENSSSCG00000000994	GMDS	7:1046662-1386578	LA	LM	OK	10.3962	4.14143	-1.32786	-3.05603	5e-05	0.000236045	yes	--	--
ENSSSCT00000001087	ENSSSCG00000000997	PPP1R3G	7:3154139-3155711	LA	LM	OK	0.537049	5.02529	3.22608	4.27662	5e-05	0.000236045	yes	PeakStop	PeakBoth
ENSSSCT00000001096	ENSSSCG00000001004	SLC22A23	7:2052759-2194261	LA	LM	OK	0.140064	5.75758	5.36131	4.98594	0.0021	0.00673837	yes	--	PeakStop
ENSSSCT00000001097	ENSSSCG00000001005	PSMG4	7:2041197-2048693	LA	LM	OK	34.3091	144.97	2.07909	4.62935	5e-05	0.000236045	yes	--	PeakStop
ENSSSCT00000001101	ENSSSCG00000001009	RIPK1	7:1921741-1945193	LA	LM	OK	17.2529	7.27738	-1.24535	-3.28843	5e-05	0.000236045	yes	PeakStop	PeakStop
ENSSSCT00000001114	ENSSSCG00000001021	RREB1	7:4591377-4652479	LA	LM	OK	6.15928	2.80897	-1.13272	-2.50195	0.0008	0.00290779	yes	PeakStop	PeakStop
ENSSSCT00000001120	ENSSSCG00000001027	BMP6	7:5162416-5316551	LA	LM	OK	16.6058	5.10718	-1.70109	-4.53907	5e-05	0.000236045	yes	--	--
ENSSSCT00000001126	ENSSSCG00000001033	SLC35B3	7:5785074-5810301	LA	LM	OK	4.03315	1.97718	-1.02846	-2.18332	0.0031	0.00946862	yes	--	--
ENSSSCT00000001144	ENSSSCG00000001050	EDN1	7:9152652-9159251	LA	LM	OK	6.18356	1.58464	-1.96428	-3.71798	5e-05	0.000236045	yes	--	--
ENSSSCT00000001146	ENSSSCG00000001052	PHACTR1	7:9509244-9954959	LA	LM	OK	1.67986	0.47206	-1.8313	-2.33849	0.0036	0.0108177	yes	--	--
ENSSSCT00000001148	ENSSSCG00000001054	GFOD1	7:10083772-10193172	LA	LM	OK	2.95329	6.76657	1.1961	2.32053	0.00295	0.00906075	yes	PeakBoth	PeakBoth
ENSSSCT00000001151	ENSSSCG00000001057	MCUR1	7:10548737-10575969	LA	LM	OK	4.18731	2.05871	-1.02428	-2.41724	0.00075	0.00274784	yes	--	--
ENSSSCT00000001157	ENSSSCG00000001062	DTNBP1	7:12191534-12309282	LA	LM	OK	13.5066	39.8805	1.56202	3.86796	5e-05	0.000236045	yes	--	PeakBoth
ENSSSCT00000001158	ENSSSCG00000001063	MYLIP	7:12713073-12733740	LA	LM	OK	29.585	7.04331	-2.07054	-5.34717	5e-05	0.000236045	yes	PeakStart	PeakBoth
ENSSSCT00000001159	ENSSSCG00000001064	GMPR	7:12850722-12893472	LA	LM	OK	2.30161	114.441	5.63581	11.0583	5e-05	0.000236045	yes	--	PeakStop
ENSSSCT00000001160	ENSSSCG00000001065	ATXN1	7:12903589-12921730	LA	LM	OK	1.71331	13.9671	3.02717	6.20707	5e-05	0.000236045	yes	--	PeakBoth
ENSSSCT00000001161	ENSSSCG00000001066	RBM24	7:13741115-13753960	LA	LM	OK	0.357696	115.642	8.33672	12.5633	5e-05	0.000236045	yes	--	Other
ENSSSCT00000001163	ENSSSCG00000001068	-	7:14013387-14052973	LA	LM	OK	0.47971	60.1905	6.97123	9.97933	5e-05	0.000236045	yes	--	--
ENSSSCT00000001165	ENSSSCG00000001070	FAM8A1	7:14080339-14089959	LA	LM	OK	7.90421	19.5765	1.30843	3.04074	5e-05	0.000236045	yes	--	PeakStart
ENSSSCT00000001167	ENSSSCG00000001072	-	7:14558757-14559614	LA	LM	OK	1.42524	7.58359	2.41168	3.29225	0.0002	0.00084058	yes	--	--
ENSSSCT00000001168	ENSSSCG00000001073	TPMT	7:14562433-14587800	LA	LM	OK	1.09734	3.25962	1.5707	2.5592	0.0013	0.00443607	yes	--	--
ENSSSCT00000001170	ENSSSCG00000001075	DEK	7:14644828-14676910	LA	LM	OK	48.6777	130.222	1.41964	3.83256	5e-05	0.000236045	yes	PeakStart	PeakStart
ENSSSCT00000001171	ENSSSCG00000001076	RNF144B	7:14781094-14860574	LA	LM	OK	2.14989	9.11277	2.08362	5.1327	5e-05	0.000236045	yes	--	PeakStop
ENSSSCT00000001173	ENSSSCG00000001078	MBOAT1	7:16429443-16539182	LA	LM	OK	5.73023	1.32113	-2.11682	-3.8118	5e-05	0.000236045	yes	--	--
ENSSSCT00000001174	ENSSSCG00000001079	E2F3	7:16765927-16779079	LA	LM	OK	1.59405	4.53268	1.50767	3.31105	5e-05	0.000236045	yes	--	--
ENSSSCT00000001175	ENSSSCG00000001080	CDKAL1	7:16819883-17481027	LA	LM	OK	5.08166	14.9571	1.55746	3.81909	5e-05	0.000236045	yes	--	--
ENSSSCT00000001183	ENSSSCG00000001087	MRS2	7:20394736-20442106	LA	LM	OK	5.17331	16.5327	1.67617	4.34222	5e-05	0.000236045	yes	--	--
ENSSSCT00000001186	ENSSSCG00000001090	ALDH5A1	7:20501782-20525997	LA	LM	OK	4.02275	9.40856	1.22579	2.67212	0.00025	0.00103027	yes	Other	PeakStop
ENSSSCT00000001188	ENSSSCG00000001092	TDP2	7:20641851-20655851	LA	LM	OK	5.43457	22.3599	2.04068	5.26189	5e-05	0.000236045	yes	--	--
ENSSSCT00000001189	ENSSSCG00000001093	ACOT13	7:20657199-20658607	LA	LM	OK	50.0917	194.58	1.95772	4.50874	5e-05	0.000236045	yes	--	--
ENSSSCT00000001193	ENSSSCG00000001097	FAM65B	7:20764480-20883304	LA	LM	OK	0.889895	3.64509	2.03425	3.63616	5e-05	0.000236045	yes	--	--
ENSSSCT00000001196	ENSSSCG00000001100	LRRC16A	7:21468019-21653398	LA	LM	OK	8.73592	1.04096	-3.06905	-6.57124	5e-05	0.000236045	yes	--	--
ENSSSCT00000001233	ENSSSCG00000001137	HIST1H1D	7:22072660-22073328	LA	LM	OK	12.9487	36.2853	1.48658	3.24648	5e-05	0.000236045	yes	PeakBoth	PeakBoth
ENSSSCT00000001295	ENSSSCG00000001197	ZNF165	7:23879100-23883002	LA	LM	OK	0.467002	2.74096	2.55318	3.08128	0.0007	0.00258357	yes	--	--
ENSSSCT00000001299	ENSSSCG00000001201	-	7:23919647-23934042	LA	LM	OK	2.22753	5.35227	1.26471	2.48331	0.00125	0.00428583	yes	--	--
ENSSSCT00000001301	ENSSSCG00000001203	ZSCAN9	7:24025974-24032876	LA	LM	OK	0.254961	1.08296	2.08662	2.35022	0.005	0.0143807	yes	--	--
ENSSSCT00000001302	ENSSSCG00000001204	ZKSCAN4	7:24036964-24046292	LA	LM	OK	0.809805	0.341525	-1.24559	-1.60083	0.03295	0.0725295	no	--	--
ENSSSCT00000001303	ENSSSCG00000001205	NKAPL	7:24052543-24054068	LA	LM	OK	0.187434	1.91626	3.35384	3.10482	0.0045	0.013107	yes	--	--
ENSSSCT00000001305	ENSSSCG00000001207	PGBD1	7:24079743-24099490	LA	LM	OK	2.36493	4.88168	1.04558	2.31327	0.0014	0.00473134	yes	--	--
ENSSSCT00000001326	ENSSSCG00000001227	TMP-SLA-3	7:24641580-24645324	LA	LM	OK	162.437	47.436	-1.77583	-2.49975	0.00665	0.0184605	yes	--	--
ENSSSCT00000001336	ENSSSCG00000024161	SLA-7	7:27613956-27617558	LA	LM	OK	21.5294	4.67979	-2.20179	-3.57033	5e-05	0.000236045	yes	--	--
ENSSSCT00000001349	ENSSSCG00000024259	PPP1R11	7:24991267-24994355	LA	LM	OK	1.79024	0.509514	-1.81296	-2.22336	0.00655	0.0182105	yes	--	--
ENSSSCT00000001457	ENSSSCG00000001341	SLA-11	7:26674361-26731477	LA	LM	OK	116.372	51.0069	-1.18998	-2.93452	5e-05	0.000236045	yes	--	--
ENSSSCT00000001493	ENSSSCG00000001372	GNL1	7:26772312-26782539	LA	LM	OK	3.47711	1.60452	-1.11574	-2.10853	0.00455	0.0132223	yes	--	--
ENSSSCT00000001499	ENSSSCG00000001377	PPP1R18	7:26933735-26943421	LA	LM	OK	12.7191	3.27075	-1.9593	-3.52466	5e-05	0.000236045	yes	--	--
ENSSSCT00000001522	ENSSSCG00000001396	SLA-8	7:27626974-27630394	LA	LM	OK	15.0764	3.96482	-1.92696	-3.8764	5e-05	0.000236045	yes	--	--
ENSSSCT00000001531	ENSSSCG00000001402	NFKBIL1	7:27566955-27581075	LA	LM	OK	12.4454	34.7033	1.47946	3.68395	5e-05	0.000236045	yes	PeakStop	PeakStop
ENSSSCT00000001554	ENSSSCG00000001417	BAT5	7:27448890-27451018	LA	LM	OK	34.0601	16.832	-1.01688	-1.89919	0.01205	0.030809	yes	--	--
ENSSSCT00000001559	ENSSSCG00000001420	EHMT2	7:27819351-27834344	LA	LM	OK	4.78739	0.882356	-2.43981	-2.17252	0.0318	0.0703641	no	Other	--
ENSSSCT00000001563	ENSSSCG00000001422	C2	7:27778159-27819252	LA	LM	OK	20.5431	2.71053	-2.92201	-6.08339	5e-05	0.000236045	yes	--	--
ENSSSCT00000001564	ENSSSCG00000024914	BF	7:27771731-27777630	LA	LM	OK	3.42351	0.295804	-3.53276	-4.27652	0.0002	0.00084058	yes	--	--
ENSSSCT00000001570	ENSSSCG00000001427	C4A	7:27729057-27744181	LA	LM	OK	48.63	3.83524	-3.66446	-9.25527	5e-05	0.000236045	yes	--	--
ENSSSCT00000001573	ENSSSCG00000023611	TNXB	7:27681440-27725977	LA	LM	OK	10.9244	2.68747	-2.02324	-2.7703	0.0003	0.00121598	yes	--	--
ENSSSCT00000001583	ENSSSCG00000001435	AGPAT1	7:28004370-28036101	LA	LM	OK	32.8729	8.77002	-1.90624	-1.77602	0.0154	0.0379347	yes	--	Other
ENSSSCT00000001593	ENSSSCG00000001440	NOTCH4	7:28052184-28077220	LA	LM	OK	10.7669	5.13635	-1.06779	-2.8703	5e-05	0.000236045	yes	PeakStop	PeakStop
ENSSSCT00000001609	ENSSSCG00000001453	SLA-DRA1	7:29036551-29042147	LA	LM	OK	381.315	106.989	-1.83352	-4.64881	5e-05	0.000236045	yes	--	--
ENSSSCT00000001610	ENSSSCG00000001454	SLA-DRB2	7:29093968-29105694	LA	LM	OK	34.2932	9.09225	-1.91521	-4.0762	5e-05	0.000236045	yes	--	--
ENSSSCT00000001616	ENSSSCG00000001456	SLA-DQA1	7:29164955-29170803	LA	LM	OK	211.319	51.4873	-2.03713	-5.36441	5e-05	0.000236045	yes	--	--
ENSSSCT00000001617	ENSSSCG00000001457	SLA-DQB1	7:29180890-29188688	LA	LM	OK	150.612	43.6843	-1.78565	-4.77365	5e-05	0.000236045	yes	--	PeakStart
ENSSSCT00000001618	ENSSSCG00000001458	-	7:29205457-29212886	LA	LM	OK	7.30751	0.280534	-4.70313	-3.71521	0.04995	0.103039	no	--	--
ENSSSCT00000001633	ENSSSCG00000001469	SLA-DMB	7:29485889-29491702	LA	LM	OK	40.2811	7.74079	-2.37955	-5.73818	5e-05	0.000236045	yes	--	--
ENSSSCT00000001634	ENSSSCG00000001470	SLA-DMA	7:29500106-29504539	LA	LM	OK	20.7853	4.75282	-2.12871	-2.04915	0.03805	0.0818779	no	--	--
ENSSSCT00000001638	ENSSSCG00000001472	SLA	7:29545478-29549278	LA	LM	OK	10.5855	1.35463	-2.96613	-5.40504	5e-05	0.000236045	yes	--	--
ENSSSCT00000001644	ENSSSCG00000001475	LOC100155600	7:29756224-29760618	LA	LM	OK	22.2437	7.3569	-1.59623	-3.61181	5e-05	0.000236045	yes	PeakStart	PeakStart
ENSSSCT00000001657	ENSSSCG00000001485	-	7:31068528-31142923	LA	LM	OK	1.67569	13.5498	3.01545	6.43593	5e-05	0.000236045	yes	--	Other
ENSSSCT00000001658	ENSSSCG00000001486	LRRC1	7:31302524-31432495	LA	LM	OK	1.13716	0.446648	-1.34823	-1.8792	0.01235	0.0314397	yes	--	--
ENSSSCT00000001659	ENSSSCG00000001487	KLHL31	7:31591684-31595296	LA	LM	OK	7.5202	220.426	4.87338	11.5398	5e-05	0.000236045	yes	--	--
ENSSSCT00000001666	ENSSSCG00000001494	BAG2	7:33129267-33140672	LA	LM	OK	5.50776	17.8067	1.69288	2.89683	0.0002	0.00084058	yes	--	--
ENSSSCT00000001670	ENSSSCG00000001498	BEND6	7:33231046-33273159	LA	LM	OK	5.20849	0.493083	-3.40096	-5.17768	5e-05	0.000236045	yes	--	--
ENSSSCT00000001671	ENSSSCG00000001499	DST	7:33504831-33751812	LA	LM	OK	15.3944	52.2442	1.76287	3.89557	5e-05	0.000236045	yes	Other	Other
ENSSSCT00000001673	ENSSSCG00000001500	COL21A1	7:33918800-34009970	LA	LM	OK	1.91901	6.8463	1.83496	3.38186	5e-05	0.000236045	yes	--	--
ENSSSCT00000001678	ENSSSCG00000001505	KE2	7:34157442-34158709	LA	LM	OK	43.1158	104.414	1.27602	3.28631	5e-05	0.000236045	yes	--	--
ENSSSCT00000001680	ENSSSCG00000001507	TAPBP	7:34167700-34176411	LA	LM	OK	16.5596	7.36409	-1.16909	-2.71375	0.0004	0.00157154	yes	--	Other
ENSSSCT00000001685	ENSSSCG00000001512	CUTA	7:34373452-34375042	LA	LM	OK	50.9204	103.825	1.02784	2.76821	5e-05	0.000236045	yes	--	--
ENSSSCT00000001686	ENSSSCG00000001513	SYNGAP1	7:34342913-34371345	LA	LM	OK	3.92279	0.835294	-2.23152	-4.34159	5e-05	0.000236045	yes	--	--
ENSSSCT00000001690	ENSSSCG00000001517	-	7:34273782-34278594	LA	LM	OK	5.92008	2.18251	-1.43963	-2.47132	0.00135	0.00458489	yes	--	--
ENSSSCT00000001700	ENSSSCG00000001526	HMGA1	7:34984736-34990089	LA	LM	OK	6.82597	35.141	2.36405	5.8065	5e-05	0.000236045	yes	--	--
ENSSSCT00000001702	ENSSSCG00000001527	C6orf106	7:35362834-35410240	LA	LM	OK	57.1821	410.779	2.84473	7.31537	5e-05	0.000236045	yes	--	PeakStart
ENSSSCT00000001706	ENSSSCG00000001531	SNRPC	7:35451545-35466721	LA	LM	OK	37.2085	105.432	1.50261	3.96065	5e-05	0.000236045	yes	--	--
ENSSSCT00000001707	ENSSSCG00000001532	UHRF1BP1	7:35474278-35538654	LA	LM	OK	1.34553	3.18411	1.24272	2.74643	0.0002	0.00084058	yes	--	--
ENSSSCT00000001708	ENSSSCG00000001533	TAF11	7:35543523-35555308	LA	LM	OK	15.3473	33.7174	1.13551	2.94691	0.0001	0.000447156	yes	--	PeakStop
ENSSSCT00000001709	ENSSSCG00000001534	ANKS1A	7:35556630-35766117	LA	LM	OK	5.99344	2.49405	-1.26489	-2.93465	5e-05	0.000236045	yes	Other	Other
ENSSSCT00000001714	ENSSSCG00000001539	PPARD	7:36141605-36215260	LA	LM	OK	27.4801	10.1798	-1.43268	-3.76814	5e-05	0.000236045	yes	PeakStart	PeakStop
ENSSSCT00000001729	ENSSSCG00000001551	CLPSL2	7:36533599-36535664	LA	LM	OK	3.93653	0	-2.3035	NA	0.00325	0.00988654	yes	--	--
ENSSSCT00000001751	ENSSSCG00000001572	FGD2	7:37551886-37578005	LA	LM	OK	5.86777	1.48873	-1.97873	-3.7958	5e-05	0.000236045	yes	--	--
ENSSSCT00000001764	ENSSSCG00000001584	ZFAND3	7:38746484-38878917	LA	LM	OK	36.0623	131.881	1.87067	4.30123	5e-05	0.000236045	yes	--	--
ENSSSCT00000001800	ENSSSCG00000001619	FOXP4	7:42055647-42088654	LA	LM	OK	4.67468	2.00484	-1.22138	-2.77311	0.00035	0.00139839	yes	--	--
ENSSSCT00000001801	ENSSSCG00000001620	MDFI	7:42125522-42141932	LA	LM	OK	3.31478	0.883113	-1.90824	-2.80898	0.00065	0.00242013	yes	--	--
ENSSSCT00000001802	ENSSSCG00000001621	TFEB	7:42165258-42173532	LA	LM	OK	5.54688	19.6086	1.82174	4.57917	5e-05	0.000236045	yes	--	PeakStop
ENSSSCT00000001823	ENSSSCG00000001639	TRERF1	7:42789522-42835942	LA	LM	OK	1.38402	0.419807	-1.72107	-3.19494	0.0001	0.000447156	yes	--	--
ENSSSCT00000001825	ENSSSCG00000001641	-	7:43111913-43215461	LA	LM	OK	3.44145	22.4532	2.70583	6.83023	5e-05	0.000236045	yes	--	--
ENSSSCT00000001836	ENSSSCG00000001651	CNPY3	7:43463169-43472354	LA	LM	OK	17.4601	7.70653	-1.17991	-2.75437	0.0002	0.00084058	yes	PeakStop	PeakStop
ENSSSCT00000001845	ENSSSCG00000022901	KLHDC3	7:43504055-43533945	LA	LM	OK	16.9406	55.8623	1.72139	2.64987	0.00115	0.0039902	yes	--	--
ENSSSCT00000001847	ENSSSCG00000001657	CUL7	7:43546201-43616033	LA	LM	OK	3.48184	1.0525	-1.72603	-3.70706	5e-05	0.000236045	yes	--	--
ENSSSCT00000001852	ENSSSCG00000001661	SRF	7:43714053-43724057	LA	LM	OK	7.98207	36.2284	2.18229	5.81664	5e-05	0.000236045	yes	PeakBoth	PeakBoth
ENSSSCT00000001859	ENSSSCG00000001667	ZNF318	7:43857572-43889096	LA	LM	OK	3.10985	7.89668	1.3444	3.59577	5e-05	0.000236045	yes	Other	Other
ENSSSCT00000001879	ENSSSCG00000001683	POLH	7:44152192-44184675	LA	LM	OK	6.00757	25.1176	2.06384	5.45296	5e-05	0.000236045	yes	--	--
ENSSSCT00000001895	ENSSSCG00000001696	MRPL14	7:44942221-44955752	LA	LM	OK	18.5478	73.4151	1.98483	5.05391	5e-05	0.000236045	yes	PeakStop	PeakStop
ENSSSCT00000001903	ENSSSCG00000001703	NFKBIE	7:45124043-45132794	LA	LM	OK	3.68767	1.26051	-1.54871	-2.61236	0.00045	0.00174678	yes	--	--
ENSSSCT00000001911	ENSSSCG00000001711	CLIC5	7:46947784-47070503	LA	LM	OK	5.81452	134.283	4.52947	10.7842	5e-05	0.000236045	yes	PeakStop	PeakBoth
ENSSSCT00000001918	ENSSSCG00000001716	LAN2	7:47364220-47451615	LA	LM	OK	2.50124	7.17938	1.52122	2.18574	0.00435	0.012715	yes	--	--
ENSSSCT00000001920	ENSSSCG00000001718	-	7:47585614-47666874	LA	LM	OK	1.1035	0.540827	-1.02885	-1.43154	0.04295	0.0907308	no	--	--
ENSSSCT00000001939	ENSSSCG00000001734	C6orf141	7:49983167-49983749	LA	LM	OK	3.78328	0	-2.258	NA	5e-05	0.000236045	yes	--	--
ENSSSCT00000001956	ENSSSCG00000001750	PAQR8	7:52635490-52682127	LA	LM	OK	1.07856	0.363733	-1.56815	-2.04767	0.01015	0.0265978	yes	--	--
ENSSSCT00000001960	ENSSSCG00000001754	PSMA4	7:52928636-52937456	LA	LM	OK	17.2372	38.0194	1.14121	3.10773	5e-05	0.000236045	yes	--	--
ENSSSCT00000001961	ENSSSCG00000001755	HYKK	7:52943000-52965740	LA	LM	OK	2.46397	0.68793	-1.84065	-2.32491	0.005	0.0143807	yes	--	--
ENSSSCT00000001964	ENSSSCG00000001758	TBC1D2B	7:53390552-53498221	LA	LM	OK	5.75522	1.06426	-2.43502	-3.16865	5e-05	0.000236045	yes	--	--
ENSSSCT00000001965	ENSSSCG00000001759	DNAJA4	7:53214359-53228751	LA	LM	OK	5.52329	51.9128	3.23249	8.2039	5e-05	0.000236045	yes	--	PeakStop
ENSSSCT00000001968	ENSSSCG00000001761	IDH3A	7:53297588-53330721	LA	LM	OK	16.6731	96.9585	2.53985	6.53697	5e-05	0.000236045	yes	--	--
ENSSSCT00000001983	ENSSSCG00000001770	CTSH	7:53623061-53644262	LA	LM	OK	130.937	26.0247	-2.33092	-6.01365	5e-05	0.000236045	yes	--	--
ENSSSCT00000001989	ENSSSCG00000001774	-	7:53975751-53975976	LA	LM	OK	57.325	6.56423	-3.12647	-2.82531	0.0068	0.0188168	yes	--	--
ENSSSCT00000001993	ENSSSCG00000001778	BCL2A1	7:54395230-54406136	LA	LM	OK	2.30717	1.02647	-1.16844	-1.48234	0.04805	0.0997934	no	--	--
ENSSSCT00000001994	ENSSSCG00000001779	ZFAND6	7:54475807-54542954	LA	LM	OK	31.5289	170.093	2.43158	6.35769	5e-05	0.000236045	yes	--	Other
ENSSSCT00000001995	ENSSSCG00000001780	FAH	7:54556146-54596334	LA	LM	OK	81.0242	15.0086	-2.43256	-6.35258	5e-05	0.000236045	yes	--	--
ENSSSCT00000002000	ENSSSCG00000001785	MESDC1	7:55432803-55434875	LA	LM	OK	12.8747	2.71989	-2.24292	-4.00574	5e-05	0.000236045	yes	PeakStop	PeakStop
ENSSSCT00000002001	ENSSSCG00000001786	C15orf26	7:55527118-55540522	LA	LM	OK	1.82575	0.157565	-3.53447	-3.197	0.0058	0.0163707	yes	--	--
ENSSSCT00000002002	ENSSSCG00000001787	IL-16	7:55573941-55702252	LA	LM	OK	4.29426	0.897291	-2.25876	-2.58364	0.00915	0.0243131	yes	--	--
ENSSSCT00000002003	ENSSSCG00000001788	STARD5	7:55706934-55718559	LA	LM	OK	1.88913	0.736965	-1.35805	-1.65603	0.02615	0.0595545	no	--	--
ENSSSCT00000002008	ENSSSCG00000001792	-	7:56401051-56449741	LA	LM	OK	1.08153	2.17656	1.00897	1.55576	0.0334	0.0733636	no	--	--
ENSSSCT00000002016	ENSSSCG00000001800	TM6SF1	7:57304932-57333771	LA	LM	OK	8.74305	40.5659	2.21406	5.5766	5e-05	0.000236045	yes	--	--
ENSSSCT00000002017	ENSSSCG00000001801	BTBD1	7:57365866-57412706	LA	LM	OK	15.0731	346.51	4.52285	11.0237	5e-05	0.000236045	yes	--	--
ENSSSCT00000002020	ENSSSCG00000001804	HOMER2	7:57489035-57582494	LA	LM	OK	4.64645	142.694	4.94065	10.7938	5e-05	0.000236045	yes	--	PeakStart
ENSSSCT00000002022	ENSSSCG00000001806	FSD2	7:57653599-57679877	LA	LM	OK	0.0895903	59.1064	9.36576	8.18942	0.01015	0.0265978	yes	--	PeakStart
ENSSSCT00000002033	ENSSSCG00000001814	-	7:58161246-58190445	LA	LM	OK	25.7952	7.08862	-1.86352	-4.99303	5e-05	0.000236045	yes	--	--
ENSSSCT00000002034	ENSSSCG00000001815	BLM	7:58392582-58406965	LA	LM	OK	0.395942	1.4513	1.87399	2.16922	0.0086	0.0230147	yes	--	--
ENSSSCT00000002035	ENSSSCG00000001816	BLM	7:58409403-58443807	LA	LM	OK	0.67173	1.4276	1.08764	1.43662	0.04475	0.0939682	no	--	--
ENSSSCT00000002037	ENSSSCG00000001818	FES	7:58504884-58516272	LA	LM	OK	9.5513	2.91426	-1.71257	-3.95164	5e-05	0.000236045	yes	--	--
ENSSSCT00000002038	ENSSSCG00000001819	MAN2A2	7:58530081-58551903	LA	LM	OK	20.7718	52.616	1.34087	3.43481	5e-05	0.000236045	yes	--	PeakStop
ENSSSCT00000002040	ENSSSCG00000001821	UNC45A	7:58562240-58577216	LA	LM	OK	25.1901	7.02335	-1.84263	-4.84997	5e-05	0.000236045	yes	--	PeakStop
ENSSSCT00000002043	ENSSSCG00000001824	ZXDC	7:58671599-58726803	LA	LM	OK	3.73291	10.1911	1.44894	3.37901	5e-05	0.000236045	yes	Other	Other
ENSSSCT00000002044	ENSSSCG00000001825	SLC41A3	7:58671599-58726803	LA	LM	OK	4.50773	24.095	2.41826	2.85413	0.0005	0.0019192	yes	PeakStop	PeakStop
ENSSSCT00000002056	ENSSSCG00000001834	MFGE8	7:59504853-59518484	LA	LM	OK	65.5943	32.489	-1.01362	-2.75039	0.00015	0.000649961	yes	--	--
ENSSSCT00000002057	ENSSSCG00000001835	ABHD2	7:59631040-59745342	LA	LM	OK	4.08385	18.6683	2.19259	4.74217	5e-05	0.000236045	yes	--	PeakStop
ENSSSCT00000002060	ENSSSCG00000001838	POLG	7:59865167-59881372	LA	LM	OK	11.2968	30.6292	1.43899	3.86934	5e-05	0.000236045	yes	--	PeakStart
ENSSSCT00000002062	ENSSSCG00000001840	KIF7	7:60093440-60110037	LA	LM	OK	3.51794	1.68235	-1.06426	-2.16821	0.003	0.00918868	yes	--	--
ENSSSCT00000002063	ENSSSCG00000001841	RHCG	7:60021998-60039452	LA	LM	OK	0.175115	1.00299	2.51793	2.56868	0.0083	0.0223167	yes	--	--
ENSSSCT00000002066	ENSSSCG00000001844	PLIN1	7:60126613-60139897	LA	LM	OK	636.485	18.4727	-5.10666	-11.7533	5e-05	0.000236045	yes	--	Other
ENSSSCT00000002069	ENSSSCG00000001846	WDR93	7:60158034-60205210	LA	LM	OK	1.00513	0	-1.0037	NA	5e-05	0.000236045	yes	--	--
ENSSSCT00000002070	ENSSSCG00000001847	MESP1	7:60210864-60212402	LA	LM	OK	2.07539	0.500765	-2.05118	-2.16717	0.01205	0.030809	yes	--	--
ENSSSCT00000002071	ENSSSCG00000001848	MESP2	7:60232195-60234972	LA	LM	OK	1.12923	0.20819	-2.43937	-2.34711	0.01215	0.0310118	yes	--	--
ENSSSCT00000002073	ENSSSCG00000001850	C7H15orf38	7:60355192-60367709	LA	LM	OK	22.0376	7.39204	-1.57592	-3.38605	5e-05	0.000236045	yes	--	--
ENSSSCT00000002075	ENSSSCG00000001852	IDH2	7:60539332-60549480	LA	LM	OK	18.943	282.319	3.89759	9.84514	5e-05	0.000236045	yes	--	--
ENSSSCT00000002087	ENSSSCG00000001862	ETFA	7:60946213-61035996	LA	LM	OK	46.1523	160.992	1.80251	4.77195	5e-05	0.000236045	yes	--	--
ENSSSCT00000002088	ENSSSCG00000001863	-	7:61047030-61122086	LA	LM	OK	2.42621	13.7686	2.50461	5.11513	5e-05	0.000236045	yes	--	PeakStop
ENSSSCT00000002090	ENSSSCG00000001865	SCAPER	7:61582142-61745989	LA	LM	OK	3.03664	6.23866	1.03876	2.35418	0.00125	0.00428583	yes	--	--
ENSSSCT00000002093	ENSSSCG00000001868	TSPAN3	7:61897535-61922973	LA	LM	OK	111.909	233.351	1.06018	2.67681	0.0003	0.00121598	yes	--	--
ENSSSCT00000002097	ENSSSCG00000001872	LINGO1	7:62377783-62379646	LA	LM	OK	4.43299	29.3937	2.72916	6.2428	5e-05	0.000236045	yes	--	PeakStop
ENSSSCT00000002098	ENSSSCG00000001873	-	7:62658014-62678673	LA	LM	OK	3.09106	0.409932	-2.91465	-5.71967	5e-05	0.000236045	yes	--	--
ENSSSCT00000002100	ENSSSCG00000001875	-	7:62693088-62702703	LA	LM	OK	2.82273	0.762448	-1.88838	-2.86652	0.0008	0.00290779	yes	--	--
ENSSSCT00000002102	ENSSSCG00000001877	SNUPN	7:62728140-62755258	LA	LM	OK	12.6601	26.3329	1.05657	2.72132	5e-05	0.000236045	yes	--	--
ENSSSCT00000002103	ENSSSCG00000001878	PTPN9	7:62767363-62853535	LA	LM	OK	8.83864	4.35659	-1.02063	-2.64634	0.0001	0.000447156	yes	--	--
ENSSSCT00000002134	ENSSSCG00000001905	-	7:63774839-63775439	LA	LM	OK	0.370465	2.75947	2.89698	2.10716	0.03405	0.0745928	no	--	--
ENSSSCT00000002139	ENSSSCG00000001910	ISLR	7:63967906-63971166	LA	LM	OK	28.0507	3.92641	-2.83675	-6.65127	5e-05	0.000236045	yes	--	PeakStop
ENSSSCT00000002142	ENSSSCG00000001913	STOML1	7:64073606-64082630	LA	LM	OK	5.21262	2.03285	-1.35851	-2.60572	0.0007	0.00258357	yes	--	--
ENSSSCT00000002145	ENSSSCG00000001916	C15orf59	7:64342171-64354032	LA	LM	OK	3.79871	21.314	2.48822	5.41513	5e-05	0.000236045	yes	PeakStop	PeakBoth
ENSSSCT00000002146	ENSSSCG00000001917	CD276	JH118811.1:174632-195119	LA	LM	OK	22.5357	4.20606	-2.42167	-5.14263	5e-05	0.000236045	yes	--	--
ENSSSCT00000002151	ENSSSCG00000001922	ARIH1	7:65150182-65267689	LA	LM	OK	15.0188	61.0003	2.02204	2.92556	0.00095	0.00337426	yes	--	--
ENSSSCT00000002153	ENSSSCG00000001924	BBS4	7:65150182-65267689	LA	LM	OK	23.629	7.06048	-1.74272	-2.85112	0.00075	0.00274784	yes	--	--
ENSSSCT00000002154	ENSSSCG00000001925	ADPGK	7:65276524-65285118	LA	LM	OK	12.7472	6.36518	-1.00191	-2.07103	0.00505	0.0144992	yes	PeakStop	PeakStop
ENSSSCT00000002156	ENSSSCG00000001927	HEXA	7:65420489-65455601	LA	LM	OK	26.9549	9.78678	-1.46164	-3.91494	5e-05	0.000236045	yes	--	--
ENSSSCT00000002158	ENSSSCG00000001929	PARP6	7:65514294-65542464	LA	LM	OK	11.7742	52.3844	2.15351	5.74368	5e-05	0.000236045	yes	--	--
ENSSSCT00000002159	ENSSSCG00000001930	PKM	7:65549983-65575391	LA	LM	OK	90.0719	5031.26	5.8037	7.88593	5e-05	0.000236045	yes	--	Other
ENSSSCT00000002166	ENSSSCG00000001934	-	7:65656355-65725975	LA	LM	OK	9.96911	20.9853	1.07384	2.87793	5e-05	0.000236045	yes	--	--
ENSSSCT00000002179	ENSSSCG00000001947	BRMS1L	7:69057749-69098319	LA	LM	OK	3.83735	16.8777	2.13694	5.16065	5e-05	0.000236045	yes	--	PeakStart
ENSSSCT00000002180	ENSSSCG00000001948	RALGAPA1	GL892789.1:2843-51900	LA	LM	OK	0.38486	2.26588	2.55767	2.0646	0.0339	0.0743036	no	--	--
ENSSSCT00000002183	ENSSSCG00000001951	PSMA6	7:69487819-69512921	LA	LM	OK	83.7621	195.519	1.22294	3.3063	5e-05	0.000236045	yes	--	--
ENSSSCT00000002192	ENSSSCG00000001959	CFL2B	7:69920924-69924154	LA	LM	OK	22.6604	215.308	3.24816	8.06826	5e-05	0.000236045	yes	--	--
ENSSSCT00000002196	ENSSSCG00000001963	EGLN3	7:70667588-70695692	LA	LM	OK	2.66003	8.84534	1.73348	3.8649	5e-05	0.000236045	yes	--	PeakStop
ENSSSCT00000002198	ENSSSCG00000001965	-	7:71976910-72036973	LA	LM	OK	0.407451	24.7603	5.92526	8.70722	5e-05	0.000236045	yes	--	--
ENSSSCT00000002204	ENSSSCG00000001971	HECTD1	7:73199744-73302724	LA	LM	OK	7.42652	44.2928	2.57631	6.6624	5e-05	0.000236045	yes	--	--
ENSSSCT00000002205	ENSSSCG00000001972	AP4S1	7:73307405-73328707	LA	LM	OK	4.0466	9.87818	1.28754	1.78158	0.01755	0.0424579	yes	--	--
ENSSSCT00000002211	ENSSSCG00000001977	STXBP6	7:79510867-79712569	LA	LM	OK	7.35596	3.52614	-1.06082	-1.60492	0.0271	0.0614046	no	--	--
ENSSSCT00000002220	ENSSSCG00000001984	KHNYN	7:80122130-80136152	LA	LM	OK	8.56492	3.59553	-1.25223	-3.20855	5e-05	0.000236045	yes	PeakStop	PeakStop
ENSSSCT00000002222	ENSSSCG00000001986	NFATC4	7:80189871-80200311	LA	LM	OK	8.94367	1.49626	-2.57951	-5.43745	5e-05	0.000236045	yes	--	--
ENSSSCT00000002223	ENSSSCG00000001987	RIPK3	7:80222131-80226187	LA	LM	OK	10.1873	2.80176	-1.86237	-3.89134	5e-05	0.000236045	yes	PeakStop	--
ENSSSCT00000002224	ENSSSCG00000001988	ADCY4	7:80227589-80243075	LA	LM	OK	9.98312	2.83899	-1.81411	-4.31961	5e-05	0.000236045	yes	--	--
ENSSSCT00000002230	ENSSSCG00000001992	RABGGTA	7:80293067-80298827	LA	LM	OK	5.03037	17.7626	1.82011	4.22044	5e-05	0.000236045	yes	--	--
ENSSSCT00000002235	ENSSSCG00000001997	-	7:80354933-80356216	LA	LM	OK	3.96705	9.28695	1.22714	1.68928	0.0207	0.0488893	yes	--	--
ENSSSCT00000002237	ENSSSCG00000001999	-	7:80356853-80381322	LA	LM	OK	25.4344	12.6655	-1.00588	-2.64442	0.00025	0.00103027	yes	--	Other
ENSSSCT00000002240	ENSSSCG00000002002	IRF9	7:80404982-80410952	LA	LM	OK	19.6888	9.58371	-1.03872	-2.20597	0.0039	0.011578	yes	--	--
ENSSSCT00000002243	ENSSSCG00000002005	EMC9	7:80430402-80435921	LA	LM	OK	3.60894	16.4706	2.19024	3.02841	0.0009	0.00322092	yes	--	PeakBoth
ENSSSCT00000002246	ENSSSCG00000002007	FITM1	7:80438283-80439930	LA	LM	OK	0.430302	101.656	7.88414	9.40594	5e-05	0.000236045	yes	--	PeakBoth
ENSSSCT00000002247	ENSSSCG00000002008	-	7:80440321-80452301	LA	LM	OK	16.7149	37.0465	1.1482	3.06887	5e-05	0.000236045	yes	--	PeakStart
ENSSSCT00000002248	ENSSSCG00000002009	PCK2	7:80458470-80468943	LA	LM	OK	1.44263	0.221151	-2.7056	-2.93252	0.00275	0.00853058	yes	--	--
ENSSSCT00000002252	ENSSSCG00000002013	DHRS4	7:80512358-80525770	LA	LM	OK	62.7094	29.2945	-1.09805	-2.94571	5e-05	0.000236045	yes	--	Other
ENSSSCT00000002253	ENSSSCG00000002014	JPH4	7:80840642-80848487	LA	LM	OK	2.14681	0.388883	-2.46478	-3.73918	5e-05	0.000236045	yes	--	--
ENSSSCT00000002254	ENSSSCG00000002015	AP1G2	7:80848696-80866827	LA	LM	OK	4.80966	1.06003	-2.18183	-1.98553	0.0181	0.0435524	yes	--	--
ENSSSCT00000002260	ENSSSCG00000002021	PPP1R3E	7:80963507-80964649	LA	LM	OK	7.09073	1.79576	-1.98134	-2.83877	0.0006	0.00226047	yes	PeakStop	PeakStop
ENSSSCT00000002265	ENSSSCG00000002025	SLC22A17	7:80999610-81006075	LA	LM	OK	10.5472	3.4088	-1.62952	-3.83247	5e-05	0.000236045	yes	--	--
ENSSSCT00000002266	ENSSSCG00000002026	EFS	7:81009511-81019025	LA	LM	OK	4.94992	1.16382	-2.08854	-3.96267	5e-05	0.000236045	yes	--	--
ENSSSCT00000002271	ENSSSCG00000002029	MYH7	7:81066277-81088373	LA	LM	OK	0.233544	272.294	10.1873	9.03067	5e-05	0.000236045	yes	--	--
ENSSSCT00000002278	ENSSSCG00000002036	-	7:81327033-81351723	LA	LM	OK	61.2193	187.442	1.61438	4.24782	5e-05	0.000236045	yes	--	PeakStart
ENSSSCT00000002281	ENSSSCG00000002039	MMP14	7:81413667-81425248	LA	LM	OK	43.011	5.48523	-2.97108	-7.50372	5e-05	0.000236045	yes	--	PeakBoth
ENSSSCT00000002282	ENSSSCG00000002040	MRPL52	7:81426698-81431178	LA	LM	OK	17.9991	38.3678	1.09197	2.80228	5e-05	0.000236045	yes	--	--
ENSSSCT00000002294	ENSSSCG00000002051	ABHD4	7:81640999-81656264	LA	LM	OK	9.23363	59.4153	2.68587	6.67453	5e-05	0.000236045	yes	--	--
ENSSSCT00000002388	ENSSSCG00000002135	PNP	7:83454639-83459911	LA	LM	OK	5.10789	1.97577	-1.37031	-2.02136	0.00765	0.0208062	yes	--	--
ENSSSCT00000002389	ENSSSCG00000002136	TMEM55B	7:83475129-83482179	LA	LM	OK	5.03434	2.48282	-1.01982	-1.41984	0.04965	0.102485	no	--	--
ENSSSCT00000002392	ENSSSCG00000002138	OSGEP	7:83482371-83490089	LA	LM	OK	4.66606	10.7005	1.19739	2.57011	0.00025	0.00103027	yes	--	--
ENSSSCT00000002394	ENSSSCG00000002140	KLHL33	7:83504239-83506062	LA	LM	OK	0.310217	29.9556	6.5934	7.20503	5e-05	0.000236045	yes	--	PeakBoth
ENSSSCT00000002490	ENSSSCG00000002235	LPCAT4	7:86137945-86146380	LA	LM	OK	7.62339	1.82609	-2.06167	-4.33989	5e-05	0.000236045	yes	--	--
ENSSSCT00000002500	ENSSSCG00000002245	KATNBL1	7:86329717-86341955	LA	LM	OK	2.74446	5.80819	1.08157	2.36544	0.0013	0.00443607	yes	--	--
ENSSSCT00000002502	ENSSSCG00000002247	-	7:86440824-86475461	LA	LM	OK	3.6146	15.9961	2.14581	3.6455	0.0001	0.000447156	yes	--	--
ENSSSCT00000002514	ENSSSCG00000002257	-	GL893095.2:5108-111999	LA	LM	OK	2.8503	0.210177	-3.76144	-3.34406	0.004	0.0118365	yes	--	--
ENSSSCT00000002515	ENSSSCG00000002258	KLHL25	7:94622957-94624727	LA	LM	OK	1.42314	3.32369	1.22371	1.99129	0.0074	0.0202196	yes	--	PeakStop
ENSSSCT00000002522	ENSSSCG00000002264	ST8SIA2	7:92393434-92425635	LA	LM	OK	0.235687	5.48824	4.5414	4.01205	0.00755	0.0205614	yes	--	--
ENSSSCT00000002523	ENSSSCG00000002265	FAM174B	7:92211760-92247931	LA	LM	OK	7.81505	3.00546	-1.37867	-3.11306	5e-05	0.000236045	yes	--	--
ENSSSCT00000002533	ENSSSCG00000002275	PPP1R36	7:94994955-95032554	LA	LM	OK	8.10106	0.671181	-3.59334	-5.00602	5e-05	0.000236045	yes	--	--
ENSSSCT00000002534	ENSSSCG00000002276	PLEKHG3	7:95145027-95191677	LA	LM	OK	9.51053	2.62972	-1.85461	-3.77106	5e-05	0.000236045	yes	PeakStop	PeakStop
ENSSSCT00000002535	ENSSSCG00000002277	SPTB	7:95193212-95335426	LA	LM	OK	0.231133	31.9194	7.10957	12.9028	5e-05	0.000236045	yes	--	PeakStop
ENSSSCT00000002537	ENSSSCG00000002279	GPX2	7:95388197-95392767	LA	LM	OK	0.156564	5.13289	5.03495	4.24394	0.01015	0.0265978	yes	--	--
ENSSSCT00000002539	ENSSSCG00000002281	FNTB	7:95472879-95508380	LA	LM	OK	4.32001	32.4313	2.90828	7.39681	5e-05	0.000236045	yes	--	Other
ENSSSCT00000002540	ENSSSCG00000002282	MAX	7:95520599-95544268	LA	LM	OK	51.7807	124.068	1.26065	3.157	5e-05	0.000236045	yes	--	PeakStart
ENSSSCT00000002545	ENSSSCG00000002285	GPHN	7:96902545-97222777	LA	LM	OK	6.49291	25.3242	1.96358	5.1373	5e-05	0.000236045	yes	--	--
ENSSSCT00000002548	ENSSSCG00000002287	MPP5	7:97300591-97362579	LA	LM	OK	5.70296	12.8493	1.17191	2.82638	0.0002	0.00084058	yes	--	PeakStop
ENSSSCT00000002551	ENSSSCG00000002290	PLEK2	7:97394871-97442681	LA	LM	OK	5.38606	13.0008	1.2713	2.60681	0.0001	0.000447156	yes	--	--
ENSSSCT00000002568	ENSSSCG00000002306	GALNT16	7:99153544-99263645	LA	LM	OK	40.8122	2.46585	-4.04885	-9.76246	5e-05	0.000236045	yes	--	--
ENSSSCT00000002576	ENSSSCG00000002314	-	7:99860647-99938309	LA	LM	OK	8.79485	1.32557	-2.73005	-4.30674	5e-05	0.000236045	yes	--	--
ENSSSCT00000002577	ENSSSCG00000002315	SLC8A3	7:99955638-100109301	LA	LM	OK	0.0689515	17.3292	7.97341	8.47673	5e-05	0.000236045	yes	--	PeakStop
ENSSSCT00000002593	ENSSSCG00000002330	PCNX	7:100745866-100862081	LA	LM	OK	3.9136	10.1841	1.37975	3.71961	5e-05	0.000236045	yes	--	Other
ENSSSCT00000002595	ENSSSCG00000002332	SIPA1L1	7:101270246-101416122	LA	LM	OK	3.87729	1.46998	-1.39926	-3.39725	5e-05	0.000236045	yes	--	--
ENSSSCT00000002596	ENSSSCG00000002333	-	7:101881457-102041627	LA	LM	OK	0.386575	4.80957	3.63709	2.68083	0.0241	0.0555913	no	--	--
ENSSSCT00000002605	ENSSSCG00000002341	-	7:102381325-102504747	LA	LM	OK	5.55163	1.37383	-2.01471	-1.94359	0.02935	0.0657002	no	--	--
ENSSSCT00000002610	ENSSSCG00000002346	PNMA1	7:102682181-102683240	LA	LM	OK	4.27084	1.61682	-1.40136	-2.04729	0.00805	0.0217544	yes	--	--
ENSSSCT00000002612	ENSSSCG00000002348	ACOT6	7:102742329-102748593	LA	LM	OK	7.54358	2.68925	-1.48805	-3.02523	5e-05	0.000236045	yes	--	--
ENSSSCT00000002613	ENSSSCG00000002349	ACOT4	7:102786804-102791429	LA	LM	OK	2.95672	0.626825	-2.23787	-3.3995	0.0003	0.00121598	yes	--	--
ENSSSCT00000002619	ENSSSCG00000002355	ENTPD5	7:103028635-103046142	LA	LM	OK	2.69451	6.01298	1.15806	2.08892	0.0064	0.0178536	yes	--	--
ENSSSCT00000002630	ENSSSCG00000002366	NPC2	7:103573073-103582623	LA	LM	OK	132.289	39.1208	-1.75768	-4.66421	5e-05	0.000236045	yes	--	--
ENSSSCT00000002632	ENSSSCG00000002368	LTBP2	7:103590367-103694062	LA	LM	OK	4.67215	1.11394	-2.06842	-4.56626	5e-05	0.000236045	yes	--	--
ENSSSCT00000002639	ENSSSCG00000002374	DLST	7:103934686-103955706	LA	LM	OK	21.0351	52.3902	1.3165	3.51541	5e-05	0.000236045	yes	--	--
ENSSSCT00000002640	ENSSSCG00000002375	RPS6KL1	7:103957390-103974114	LA	LM	OK	3.31892	0.110751	-4.90533	-4.56711	0.0025	0.00784648	yes	--	--
ENSSSCT00000002642	ENSSSCG00000002376	PGF	7:103994327-104006524	LA	LM	OK	1.27149	3.97496	1.64442	1.65886	0.0294	0.0657943	no	--	--
ENSSSCT00000002643	ENSSSCG00000002377	EIF2B2	7:104047922-104054504	LA	LM	OK	15.968	32.1384	1.00911	2.64443	0.0003	0.00121598	yes	--	--
ENSSSCT00000002650	ENSSSCG00000002383	FOS	7:104293656-104297121	LA	LM	OK	219.489	61.0506	-1.84607	-4.11805	5e-05	0.000236045	yes	--	PeakStart
ENSSSCT00000002653	ENSSSCG00000002386	IFT43	7:105268437-105299304	LA	LM	OK	23.8572	5.93643	-2.00676	-2.96846	0.0003	0.00121598	yes	--	--
ENSSSCT00000002654	ENSSSCG00000002387	GPATCH2L	7:105370886-105416373	LA	LM	OK	2.03047	4.46219	1.13594	2.13008	0.00435	0.012715	yes	--	--
ENSSSCT00000002655	ENSSSCG00000002388	ESRRB	7:105628139-105743716	LA	LM	OK	0	1.15495	1.10765	NA	5e-05	0.000236045	yes	--	--
ENSSSCT00000002673	ENSSSCG00000002404	SPTLC2	7:106678418-106734252	LA	LM	OK	5.48898	2.62685	-1.0632	-2.71994	0.0003	0.00121598	yes	--	--
ENSSSCT00000002677	ENSSSCG00000002408	ADCK1	7:106833686-106901426	LA	LM	OK	0.248993	2.08148	3.06343	2.91662	0.0045	0.013107	yes	--	--
ENSSSCT00000002679	ENSSSCG00000002410	-	7:109749346-109783876	LA	LM	OK	1.60258	0.585849	-1.4518	-1.70689	0.02575	0.0587732	no	--	--
ENSSSCT00000002681	ENSSSCG00000002412	STON2	7:110036579-110150787	LA	LM	OK	2.17782	6.15116	1.49797	3.20245	5e-05	0.000236045	yes	--	--
ENSSSCT00000002697	ENSSSCG00000002428	TTC8	7:117222123-117274150	LA	LM	OK	2.06417	0.612593	-1.75256	-2.5583	0.0012	0.00414105	yes	--	--
ENSSSCT00000002698	ENSSSCG00000002429	FOXN3	7:117530993-117907020	LA	LM	OK	2.93873	14.955	2.34737	5.52926	5e-05	0.000236045	yes	PeakBoth	PeakBoth
ENSSSCT00000002702	ENSSSCG00000002432	KCNK13	7:118431047-118546572	LA	LM	OK	2.44571	0.444036	-2.46151	-3.67108	0.00015	0.000649961	yes	--	--
ENSSSCT00000002707	ENSSSCG00000002437	-	JH118948.1:186981-213215	LA	LM	OK	2.34533	1.11703	-1.07012	-1.60127	0.0258	0.0588711	no	--	--
ENSSSCT00000002710	ENSSSCG00000002440	CCDC88C	7:119490915-119618608	LA	LM	OK	2.62154	8.4733	1.69251	4.36064	5e-05	0.000236045	yes	Other	PeakStop
ENSSSCT00000002714	ENSSSCG00000002444	FBLN5	7:120031684-120114530	LA	LM	OK	45.3862	14.283	-1.66796	-4.42495	5e-05	0.000236045	yes	--	PeakStop
ENSSSCT00000002717	ENSSSCG00000002447	-	7:120262136-120278332	LA	LM	OK	7.56547	15.357	1.02139	2.40293	0.00145	0.00487835	yes	--	--
ENSSSCT00000002719	ENSSSCG00000002449	NDUFB1	7:120296366-120298214	LA	LM	OK	80.8153	768.205	3.24879	7.90609	5e-05	0.000236045	yes	--	--
ENSSSCT00000002721	ENSSSCG00000002451	RIN3	7:120684112-120771331	LA	LM	OK	4.77219	1.09968	-2.11757	-4.34258	5e-05	0.000236045	yes	PeakStop	PeakStop
ENSSSCT00000002722	ENSSSCG00000002452	-	7:120780128-120811703	LA	LM	OK	75.1664	18.3281	-2.03603	-5.18358	5e-05	0.000236045	yes	--	--
ENSSSCT00000002739	ENSSSCG00000002467	ASB2	7:122012984-122043651	LA	LM	OK	0.655399	376.419	9.16575	13.9901	5e-05	0.000236045	yes	--	PeakStop
ENSSSCT00000002743	ENSSSCG00000002471	ISG12(A)	7:122215477-122220545	LA	LM	OK	168.373	22.9121	-2.87748	-6.86722	5e-05	0.000236045	yes	--	--
ENSSSCT00000002745	ENSSSCG00000002472	IFI27L2	7:122228312-122229025	LA	LM	OK	505.104	34.8943	-3.85552	-6.17786	5e-05	0.000236045	yes	--	--
ENSSSCT00000002768	ENSSSCG00000002490	GCS	7:123231825-123233374	LA	LM	OK	1.97576	0.335255	-2.55907	-1.94702	0.03325	0.0731022	no	PeakStop	--
ENSSSCT00000002772	ENSSSCG00000002494	CLMN	7:123692884-123805784	LA	LM	OK	2.03769	0.139679	-3.86675	-4.9362	0.0001	0.000447156	yes	Other	--
ENSSSCT00000002773	ENSSSCG00000002495	SYNE3	7:123887450-123943922	LA	LM	OK	8.51401	2.20517	-1.94895	-4.32922	5e-05	0.000236045	yes	PeakStop	--
ENSSSCT00000002786	ENSSSCG00000002508	SETD3	7:127973225-128128114	LA	LM	OK	22.5004	60.3418	1.42321	3.22321	5e-05	0.000236045	yes	Other	Other
ENSSSCT00000002787	ENSSSCG00000002509	CCNK	7:127973225-128128114	LA	LM	OK	2.45414	6.13687	1.32228	1.90026	0.00855	0.0228957	yes	--	PeakStop
ENSSSCT00000002789	ENSSSCG00000002511	-	7:128249066-128263204	LA	LM	OK	1.83784	0.660559	-1.47626	-2.23582	0.00395	0.0117012	yes	--	--
ENSSSCT00000002799	ENSSSCG00000002520	SLC25A29	7:128642763-128656947	LA	LM	OK	21.57	3.52752	-2.6123	-6.16902	5e-05	0.000236045	yes	PeakStart	PeakStop
ENSSSCT00000002806	ENSSSCG00000002527	ANKRD9	7:129270532-129271648	LA	LM	OK	1.75632	5.90301	1.7489	2.75007	0.00065	0.00242013	yes	--	PeakBoth
ENSSSCT00000002812	ENSSSCG00000002532	ZNF839	7:129461076-129473041	LA	LM	OK	3.80188	11.6608	1.61688	3.91414	5e-05	0.000236045	yes	Other	PeakBoth
ENSSSCT00000002815	ENSSSCG00000002535	HSP90AA1	7:129758771-129761205	LA	LM	OK	276.773	729.981	1.39916	2.96537	5e-05	0.000236045	yes	--	--
ENSSSCT00000002825	ENSSSCG00000002544	PPP1R13B	7:130799673-130829254	LA	LM	OK	11.236	3.22228	-1.80197	-4.33799	5e-05	0.000236045	yes	--	--
ENSSSCT00000002827	ENSSSCG00000002545	ZFYVE21	7:130799673-130829254	LA	LM	OK	40.1667	7.57431	-2.40681	-2.53225	0.0009	0.00322092	yes	--	--
ENSSSCT00000002829	ENSSSCG00000002546	XRCC3	7:130829615-130840014	LA	LM	OK	2.44722	0.881589	-1.47296	-2.05798	0.00855	0.0228957	yes	--	--
ENSSSCT00000002830	ENSSSCG00000002547	-	7:130869564-130891073	LA	LM	OK	50.7655	113.551	1.16142	3.0891	5e-05	0.000236045	yes	--	--
ENSSSCT00000002833	ENSSSCG00000002550	C14orf2	7:131028039-131033988	LA	LM	OK	115.63	401.801	1.79696	4.83906	5e-05	0.000236045	yes	--	--
ENSSSCT00000002839	ENSSSCG00000002554	PLD4	7:131340862-131347987	LA	LM	OK	4.81648	1.81026	-1.41178	-2.56367	0.0013	0.00443607	yes	--	--
ENSSSCT00000002842	ENSSSCG00000002557	UGPP	7:131249481-131253801	LA	LM	OK	4.644	17.3875	1.90461	3.45442	5e-05	0.000236045	yes	--	PeakStop
ENSSSCT00000002843	ENSSSCG00000002558	CEP170B	7:131203630-131224060	LA	LM	OK	2.75343	0.857014	-1.68384	-3.38323	5e-05	0.000236045	yes	Other	Other
ENSSSCT00000002844	ENSSSCG00000002559	CDCA4	7:131262823-131263462	LA	LM	OK	5.39087	1.85983	-1.53535	-1.92558	0.0109	0.0282893	yes	PeakStop	PeakStop
ENSSSCT00000002907	ENSSSCG00000002620	EFHC1	7:133966693-134041673	LA	LM	OK	2.87785	0.916426	-1.6509	-2.69698	0.0005	0.0019192	yes	--	--
ENSSSCT00000002909	ENSSSCG00000002622	TMEM14A	7:134211430-134219001	LA	LM	OK	11.2174	2.09125	-2.4233	-3.79039	5e-05	0.000236045	yes	--	--
ENSSSCT00000002922	ENSSSCG00000002633	GAS8	6:98890-223165	LA	LM	OK	3.25998	1.25532	-1.37681	-1.93899	0.0106	0.0276062	yes	PeakStop	PeakStop
ENSSSCT00000002925	ENSSSCG00000002636	TCF25	6:231305-235927	LA	LM	OK	15.0799	30.8714	1.03364	2.52905	0.0002	0.00084058	yes	--	--
ENSSSCT00000002932	ENSSSCG00000002642	CDH15	6:923671-932461	LA	LM	OK	0	11.3758	3.62945	NA	5e-05	0.000236045	yes	--	Other
ENSSSCT00000002935	ENSSSCG00000002645	GALNS	6:1059474-1069859	LA	LM	OK	12.3109	4.54638	-1.43714	-2.83441	0.00035	0.00139839	yes	--	--
ENSSSCT00000002945	ENSSSCG00000002654	FBXO31	6:2037171-2079622	LA	LM	OK	8.71798	75.4657	3.11376	7.86893	5e-05	0.000236045	yes	PeakStop	PeakBoth
ENSSSCT00000002946	ENSSSCG00000002655	MAP1LC3B	6:2007808-2029003	LA	LM	OK	66.1615	145.598	1.13793	3.00341	5e-05	0.000236045	yes	--	--
ENSSSCT00000002951	ENSSSCG00000002660	MTHFSD	6:2770500-2786404	LA	LM	OK	3.60019	1.7144	-1.07037	-1.58822	0.0284	0.0639552	no	--	--
ENSSSCT00000002954	ENSSSCG00000002663	GINS2	6:3528007-3551972	LA	LM	OK	1.58545	3.96123	1.32106	1.58165	0.03845	0.082631	no	--	--
ENSSSCT00000002955	ENSSSCG00000002664	GSE1	6:3556828-3659803	LA	LM	OK	1.88533	5.25987	1.48021	2.41056	0.00155	0.00517576	yes	--	PeakStop
ENSSSCT00000002981	ENSSSCG00000002688	-	6:6994096-7068918	LA	LM	OK	0.845667	0.323625	-1.38577	-1.8983	0.0126	0.0319578	yes	--	--
ENSSSCT00000002982	ENSSSCG00000002689	CMIP	6:7183373-7278279	LA	LM	OK	11.5336	3.26103	-1.82245	-4.5315	5e-05	0.000236045	yes	--	--
ENSSSCT00000002995	ENSSSCG00000002701	MON1B	6:10723001-10730291	LA	LM	OK	9.9181	4.49996	-1.14015	-2.50032	0.0006	0.00226047	yes	Other	PeakStop
ENSSSCT00000003001	ENSSSCG00000002707	GABARAPL2	6:11962959-11973935	LA	LM	OK	53.9304	108.551	1.00921	2.71828	0.00025	0.00103027	yes	--	--
ENSSSCT00000003002	ENSSSCG00000002708	-	6:11981564-12005461	LA	LM	OK	2.08212	0.668113	-1.63989	-2.74109	0.0008	0.00290779	yes	--	--
ENSSSCT00000003006	ENSSSCG00000002712	LDHD	6:12295490-12298450	LA	LM	OK	8.28627	26.4881	1.67655	4.01145	5e-05	0.000236045	yes	--	Other
ENSSSCT00000003016	ENSSSCG00000002722	-	6:13241823-13268390	LA	LM	OK	1.40636	3.39874	1.27304	2.15664	0.0038	0.011328	yes	--	--
ENSSSCT00000003018	ENSSSCG00000002724	-	6:13389857-13409189	LA	LM	OK	3.17323	13.3339	2.07107	3.99725	5e-05	0.000236045	yes	--	--
ENSSSCT00000003021	ENSSSCG00000002727	IL34	6:13511295-13513055	LA	LM	OK	23.5059	8.40478	-1.48374	-2.43833	0.00235	0.00744219	yes	--	--
ENSSSCT00000003037	ENSSSCG00000002741	-	6:14509987-14525239	LA	LM	OK	1.09025	2.21726	1.02411	1.52486	0.03065	0.068185	no	--	--
ENSSSCT00000003051	ENSSSCG00000002754	NQO1	6:16238852-16248810	LA	LM	OK	22.5783	10.1323	-1.15598	-2.92434	5e-05	0.000236045	yes	--	--
ENSSSCT00000003052	ENSSSCG00000002755	NFAT5	6:16261576-16381887	LA	LM	OK	1.12522	4.77135	2.08419	4.25531	5e-05	0.000236045	yes	Other	--
ENSSSCT00000003053	ENSSSCG00000002756	CYB5B	6:16469801-16505285	LA	LM	OK	55.8413	8.67111	-2.68704	-6.15678	5e-05	0.000236045	yes	--	PeakStop
ENSSSCT00000003057	ENSSSCG00000002760	NIP7	6:16581105-16592245	LA	LM	OK	3.21764	7.68912	1.25681	3.04041	5e-05	0.000236045	yes	--	--
ENSSSCT00000003067	ENSSSCG00000002769	THAP11	6:25666416-25667346	LA	LM	OK	17.0647	44.8853	1.39522	3.43406	5e-05	0.000236045	yes	--	PeakBoth
ENSSSCT00000003076	ENSSSCG00000002778	ZDHHC1	6:25317029-25338611	LA	LM	OK	4.59666	1.91373	-1.2642	-2.364	0.00185	0.00604306	yes	--	--
ENSSSCT00000003078	ENSSSCG00000002780	TPPP3	6:25312513-25316150	LA	LM	OK	68.4647	30.8072	-1.15209	-2.8548	0.00015	0.000649961	yes	--	PeakStop
ENSSSCT00000003084	ENSSSCG00000002786	ELMO3	6:25131024-25135710	LA	LM	OK	3.54332	1.15184	-1.62116	-2.80857	0.0007	0.00258357	yes	--	--
ENSSSCT00000003086	ENSSSCG00000002788	EXOC3L1	6:25116749-25121965	LA	LM	OK	3.71488	1.80462	-1.04162	-2.09316	0.00545	0.0154994	yes	--	--
ENSSSCT00000003093	ENSSSCG00000002793	-	6:25089242-25091594	LA	LM	OK	1.64255	0.364528	-2.17183	-2.3458	0.0061	0.0171063	yes	--	--
ENSSSCT00000003097	ENSSSCG00000002797	GOT2	6:18501595-18505569	LA	LM	OK	22.2392	139.908	2.65331	6.99997	5e-05	0.000236045	yes	--	--
ENSSSCT00000003101	ENSSSCG00000002801	-	6:18481808-18494409	LA	LM	OK	1.00567	0.32516	-1.62893	-1.5698	0.0442	0.092967	no	--	--
ENSSSCT00000003102	ENSSSCG00000002802	GINS3	6:18222537-18230107	LA	LM	OK	1.45398	0.480453	-1.59755	-2.03733	0.0085	0.0227803	yes	--	--
ENSSSCT00000003106	ENSSSCG00000002806	MMP15	6:17937499-17958894	LA	LM	OK	2.04604	6.57901	1.68504	3.8255	5e-05	0.000236045	yes	--	PeakStop
ENSSSCT00000003107	ENSSSCG00000002807	USB1	6:17904314-17921446	LA	LM	OK	5.84819	1.95194	-1.58309	-2.78193	0.0002	0.00084058	yes	--	--
ENSSSCT00000003108	ENSSSCG00000002808	-	6:17763853-17765602	LA	LM	OK	2.55882	1.20516	-1.08626	-1.71068	0.01895	0.0453531	yes	--	--
ENSSSCT00000003112	ENSSSCG00000002812	KIFC3	6:17719918-17751388	LA	LM	OK	12.4356	2.07816	-2.5811	-5.72373	5e-05	0.000236045	yes	--	--
ENSSSCT00000003114	ENSSSCG00000002814	ADGRG3	6:17679846-17699546	LA	LM	OK	1.1015	0.125274	-3.13632	-3.11397	0.0042	0.0123289	yes	--	--
ENSSSCT00000003115	ENSSSCG00000002815	GPR56	6:17648231-17669499	LA	LM	OK	17.0807	5.27788	-1.69433	-4.25329	5e-05	0.000236045	yes	--	--
ENSSSCT00000003118	ENSSSCG00000002818	PLLP	6:17207505-17232216	LA	LM	OK	9.67918	2.07921	-2.21885	-4.34836	5e-05	0.000236045	yes	--	--
ENSSSCT00000003122	ENSSSCG00000002822	AMFR	6:26738902-26754724	LA	LM	OK	25.6467	52.1369	1.02353	2.73049	5e-05	0.000236045	yes	--	--
ENSSSCT00000003126	ENSSSCG00000002825	CES1	6:27276810-27380644	LA	LM	OK	48.8915	0.858272	-5.832	-6.07894	5e-05	0.000236045	yes	PeakStop	--
ENSSSCT00000003127	ENSSSCG00000002826	-	6:27276810-27380644	LA	LM	OK	104.152	1.71603	-5.92347	-8.49793	5e-05	0.000236045	yes	--	--
ENSSSCT00000003129	ENSSSCG00000002828	LPCAT2	6:27466764-27524179	LA	LM	OK	5.24042	1.71047	-1.61529	-3.49285	5e-05	0.000236045	yes	--	--
ENSSSCT00000003130	ENSSSCG00000002829	MMP2	6:27526397-27553927	LA	LM	OK	338.549	55.3916	-2.61162	-6.14694	5e-05	0.000236045	yes	PeakStart	PeakStart
ENSSSCT00000003132	ENSSSCG00000002831	IRX3	6:28168073-28170875	LA	LM	OK	13.5521	1.8084	-2.90573	-5.72978	5e-05	0.000236045	yes	PeakStart	Other
ENSSSCT00000003138	ENSSSCG00000002837	CYLD	6:30401960-30415967	LA	LM	OK	6.5068	22.7723	1.80726	4.08808	5e-05	0.000236045	yes	--	--
ENSSSCT00000003139	ENSSSCG00000002838	ZNF423	6:30853492-30863891	LA	LM	OK	7.67624	2.1061	-1.86582	-4.13424	5e-05	0.000236045	yes	--	--
ENSSSCT00000003144	ENSSSCG00000002843	-	6:31860707-31875998	LA	LM	OK	56.0411	15.065	-1.89528	-4.96758	5e-05	0.000236045	yes	--	--
ENSSSCT00000003145	ENSSSCG00000002844	-	6:32141390-32408749	LA	LM	OK	16.9519	291.328	4.10313	9.38945	5e-05	0.000236045	yes	--	--
ENSSSCT00000003148	ENSSSCG00000002847	GPT2	6:32866058-32907567	LA	LM	OK	1.03531	0.314346	-1.71964	-1.69057	0.02565	0.0585855	no	--	--
ENSSSCT00000003161	ENSSSCG00000002860	PDCD5	6:37992730-38001169	LA	LM	OK	34.893	113.378	1.70013	4.56568	5e-05	0.000236045	yes	--	PeakStart
ENSSSCT00000003164	ENSSSCG00000002863	LRP3	6:38565865-38578848	LA	LM	OK	6.45381	2.41484	-1.41822	-2.97375	0.00015	0.000649961	yes	PeakStop	PeakStop
ENSSSCT00000003167	ENSSSCG00000002866	C/EBP	6:38633642-38634707	LA	LM	OK	160.06	4.87401	-5.03736	-10.6096	5e-05	0.000236045	yes	--	PeakBoth
ENSSSCT00000003169	ENSSSCG00000002868	-	6:38724234-38748293	LA	LM	OK	41.1794	13.4946	-1.60955	-4.0297	5e-05	0.000236045	yes	--	--
ENSSSCT00000003170	ENSSSCG00000002869	LSM14A	6:39316173-39340791	LA	LM	OK	48.0813	116.626	1.27835	3.44148	5e-05	0.000236045	yes	--	--
ENSSSCT00000003175	ENSSSCG00000002873	GPI	6:39517085-39547942	LA	LM	OK	73.0408	1487.25	4.3478	8.98718	5e-05	0.000236045	yes	--	--
ENSSSCT00000003177	ENSSSCG00000002875	-	6:39489105-39512018	LA	LM	OK	2.8122	16.4056	2.54441	4.70797	5e-05	0.000236045	yes	--	--
ENSSSCT00000003182	ENSSSCG00000002880	ZNF792	6:39944881-39950787	LA	LM	OK	1.54337	0.618732	-1.3187	-2.30494	0.0026	0.00811406	yes	--	--
ENSSSCT00000003187	ENSSSCG00000002885	USF2	6:40194491-40203699	LA	LM	OK	60.8624	139.625	1.19793	3.15709	5e-05	0.000236045	yes	--	--
ENSSSCT00000003208	ENSSSCG00000002903	-	6:40462010-40462713	LA	LM	OK	1.11418	0	-1.0801	NA	0.0137	0.0342687	yes	--	--
ENSSSCT00000003212	ENSSSCG00000002907	-	6:40548762-40559160	LA	LM	OK	139.736	485.396	1.79646	4.78953	5e-05	0.000236045	yes	--	--
ENSSSCT00000003215	ENSSSCG00000002910	ALKBH6	6:40787608-40793022	LA	LM	OK	12.5913	3.8107	-1.72429	-3.35828	5e-05	0.000236045	yes	--	--
ENSSSCT00000003224	ENSSSCG00000002919	TYROBP	6:40711872-40715184	LA	LM	OK	67.2138	16.6861	-2.01011	-4.3501	5e-05	0.000236045	yes	--	--
ENSSSCT00000003226	ENSSSCG00000002921	CLIPR-59	6:40793321-40807157	LA	LM	OK	4.55531	1.2658	-1.8475	-3.61492	5e-05	0.000236045	yes	--	--
ENSSSCT00000003227	ENSSSCG00000002922	THAP8	6:40809754-40820786	LA	LM	OK	3.27758	0.678093	-2.27308	-2.37984	0.0061	0.0171063	yes	--	--
ENSSSCT00000003231	ENSSSCG00000002925	POLR2I	6:40882878-40894828	LA	LM	OK	14.6567	38.4154	1.39012	2.51058	0.00075	0.00274784	yes	--	--
ENSSSCT00000003233	ENSSSCG00000002927	LRFN3	6:40749293-40754688	LA	LM	OK	0.210821	1.42287	2.75472	2.88548	0.00225	0.0071557	yes	--	Other
ENSSSCT00000003245	ENSSSCG00000002932	ZNF567	6:41156401-41184718	LA	LM	OK	10.3107	3.59125	-1.52159	-3.62412	5e-05	0.000236045	yes	--	--
ENSSSCT00000003274	ENSSSCG00000002952	YIF1B	6:42723118-42735370	LA	LM	OK	6.48413	16.1735	1.31865	2.98219	5e-05	0.000236045	yes	--	PeakStop
ENSSSCT00000003275	ENSSSCG00000002953	-	6:42723118-42735370	LA	LM	OK	97.2596	22.7228	-2.0977	-1.70582	0.0442	0.092967	no	--	--
ENSSSCT00000003277	ENSSSCG00000002954	SPINT2	6:42701292-42710420	LA	LM	OK	9.46524	1.66749	-2.50496	-3.20681	0.0005	0.0019192	yes	--	--
ENSSSCT00000003278	ENSSSCG00000002955	CATSPERG	6:42753691-42782998	LA	LM	OK	3.84043	1.47282	-1.38269	-2.82361	0.00015	0.000649961	yes	--	--
ENSSSCT00000003279	ENSSSCG00000002956	PSMD8	6:42790023-42797529	LA	LM	OK	34.0912	74.2496	1.12298	3.0503	5e-05	0.000236045	yes	--	--
ENSSSCT00000003282	ENSSSCG00000002959	FAM98C	6:42815863-42819771	LA	LM	OK	5.31102	17.4225	1.71389	3.61963	5e-05	0.000236045	yes	--	PeakStart
ENSSSCT00000003285	ENSSSCG00000002961	RYR1	6:42840239-42960106	LA	LM	OK	0.298205	801.005	11.3913	13.9671	5e-05	0.000236045	yes	--	Other
ENSSSCT00000003286	ENSSSCG00000002962	MAP4K1	6:42960281-43026776	LA	LM	OK	2.29525	0.862162	-1.41262	-2.28097	0.00315	0.00959826	yes	--	--
ENSSSCT00000003309	ENSSSCG00000002980	-	6:43712438-43713801	LA	LM	OK	0	2.08215	1.62394	NA	0.02485	0.0570186	no	--	--
ENSSSCT00000003315	ENSSSCG00000002984	-	6:43919261-43922442	LA	LM	OK	1.07213	0	-1.05111	NA	0.0034	0.0102898	yes	--	--
ENSSSCT00000003322	ENSSSCG00000002991	TTC9B	6:44317320-44319393	LA	LM	OK	1.974	0	-1.5724	NA	5e-05	0.000236045	yes	--	--
ENSSSCT00000003325	ENSSSCG00000002993	CYP2A6	JH118589.1:35665-41354	LA	LM	OK	20.5638	1.97512	-3.3801	-5.90178	5e-05	0.000236045	yes	--	--
ENSSSCT00000003338	ENSSSCG00000003005	AXL	6:44980554-44989676	LA	LM	OK	21.4206	6.70583	-1.67551	-4.0164	5e-05	0.000236045	yes	--	--
ENSSSCT00000003348	ENSSSCG00000003015	EXOSC5	6:45142575-45269369	LA	LM	OK	2.4829	9.55211	1.94379	2.47915	0.00255	0.00797612	yes	--	--
ENSSSCT00000003350	ENSSSCG00000003017	TGFB1	6:45127026-45139176	LA	LM	OK	10.5683	5.01665	-1.07494	-1.91381	0.01035	0.0270618	yes	--	--
ENSSSCT00000003352	ENSSSCG00000003018	HSL	6:45444858-45454620	LA	LM	OK	367.443	16.6909	-4.46038	-10.1111	5e-05	0.000236045	yes	--	PeakStart
ENSSSCT00000003358	ENSSSCG00000003024	PRR19	6:45525267-45527482	LA	LM	OK	2.0343	0.496777	-2.03386	-2.75397	0.0011	0.00383606	yes	--	--
ENSSSCT00000003359	ENSSSCG00000029070	-	6:45530011-45532513	LA	LM	OK	2.29706	0.993647	-1.20898	-1.48212	0.0411	0.0875171	no	--	--
ENSSSCT00000003371	ENSSSCG00000003035	GSK3A	6:45608020-45618144	LA	LM	OK	21.8575	50.4981	1.2081	3.24436	5e-05	0.000236045	yes	--	PeakStart
ENSSSCT00000003381	ENSSSCG00000003044	LYPD4	6:45981952-46078610	LA	LM	OK	1.60644	0	-1.38208	NA	0.04265	0.0902125	no	--	--
ENSSSCT00000003391	ENSSSCG00000003054	ZNF575	6:46148297-46153921	LA	LM	OK	2.77008	1.16804	-1.24584	-1.48402	0.0484	0.100356	no	--	--
ENSSSCT00000003402	ENSSSCG00000003065	PLAUR	6:46349480-46365407	LA	LM	OK	10.6002	1.77184	-2.58078	-4.382	5e-05	0.000236045	yes	PeakStop	--
ENSSSCT00000003408	ENSSSCG00000003071	ZNF404	6:46511269-46517962	LA	LM	OK	0.695756	0.196802	-1.82183	-1.59494	0.04235	0.0897505	no	--	--
ENSSSCT00000003416	ENSSSCG00000003079	PVR	6:47025629-47036912	LA	LM	OK	0.351771	6.29614	4.16176	3.50109	0.0041	0.0120848	yes	--	--
ENSSSCT00000003426	ENSSSCG00000003088	APOE	6:47213358-47334433	LA	LM	OK	1500.82	47.8454	-4.97123	-6.90906	5e-05	0.000236045	yes	--	PeakBoth
ENSSSCT00000003432	ENSSSCG00000003093	SYMPK	6:47400153-47443753	LA	LM	OK	3.61869	9.17587	1.34238	3.58154	5e-05	0.000236045	yes	--	PeakStop
ENSSSCT00000003434	ENSSSCG00000003095	NOVA2	6:47509199-47540711	LA	LM	OK	2.07778	0.791719	-1.39198	-2.48337	0.0008	0.00290779	yes	--	--
ENSSSCT00000003436	ENSSSCG00000003097	MYPOP	6:47463771-47474091	LA	LM	OK	1.48956	6.07716	2.02851	3.70804	5e-05	0.000236045	yes	--	Other
ENSSSCT00000003437	ENSSSCG00000003098	PPP5C	6:47637122-47660597	LA	LM	OK	8.88987	31.0269	1.80329	4.66537	5e-05	0.000236045	yes	--	Other
ENSSSCT00000003443	ENSSSCG00000003104	STRN4	6:47923849-47939577	LA	LM	OK	33.7913	136.506	2.01424	5.31928	5e-05	0.000236045	yes	--	--
ENSSSCT00000003444	ENSSSCG00000003105	SLC1A5	6:47968135-48032120	LA	LM	OK	101.057	11.0769	-3.18954	-8.1512	5e-05	0.000236045	yes	--	Other
ENSSSCT00000003446	ENSSSCG00000003107	ARHGAP35	6:48128315-48215354	LA	LM	OK	17.8685	51.0933	1.51572	3.79086	5e-05	0.000236045	yes	PeakBoth	PeakStop
ENSSSCT00000003448	ENSSSCG00000003109	TMEM160	6:48248386-48251217	LA	LM	OK	4.78934	13.1417	1.45626	2.98985	5e-05	0.000236045	yes	--	PeakStop
ENSSSCT00000003452	ENSSSCG00000003112	-	6:48411037-48420848	LA	LM	OK	2.91541	1.40414	-1.05402	-1.69169	0.0192	0.0458384	yes	PeakStop	PeakStop
ENSSSCT00000003454	ENSSSCG00000003114	DHX34	6:48557153-48587375	LA	LM	OK	5.33126	2.65368	-1.00648	-2.49385	0.0006	0.00226047	yes	PeakStart	PeakBoth
ENSSSCT00000003469	ENSSSCG00000003128	LIG1	6:49204888-49244858	LA	LM	OK	3.09961	1.45281	-1.09324	-2.23034	0.0022	0.00701019	yes	--	--
ENSSSCT00000003471	ENSSSCG00000003130	SULT2A1	6:49108566-49119941	LA	LM	OK	2.89928	0.200193	-3.85623	-3.0638	0.0102	0.0267161	yes	--	--
ENSSSCT00000003475	ENSSSCG00000003134	GRWD1	6:49562278-49569131	LA	LM	OK	6.61422	14.4732	1.12974	2.87402	0.0001	0.000447156	yes	--	PeakStop
ENSSSCT00000003476	ENSSSCG00000003135	KCNJ14	6:49552039-49556377	LA	LM	OK	0.345535	1.05724	1.6134	2.00928	0.01265	0.0320256	yes	--	--
ENSSSCT00000003478	ENSSSCG00000003137	PLEKHA4	6:49891577-49917064	LA	LM	OK	4.59972	1.44248	-1.673	-3.00633	0.00015	0.000649961	yes	--	--
ENSSSCT00000003479	ENSSSCG00000003138	HSD17B14	6:49872778-49891496	LA	LM	OK	25.6515	5.01721	-2.35409	-4.88644	5e-05	0.000236045	yes	--	--
ENSSSCT00000003483	ENSSSCG00000003141	FUT1	6:49824782-49827868	LA	LM	OK	9.48699	4.34004	-1.12824	-2.67322	0.0001	0.000447156	yes	--	PeakBoth
ENSSSCT00000003486	ENSSSCG00000003143	MAMSTR	6:49799584-49804564	LA	LM	OK	1.8303	16.2965	3.15441	6.15449	5e-05	0.000236045	yes	--	PeakStop
ENSSSCT00000003491	ENSSSCG00000003146	NTN5	6:49754257-49763039	LA	LM	OK	2.59707	1.00195	-1.37407	-2.02564	0.0088	0.0234852	yes	--	--
ENSSSCT00000003494	ENSSSCG00000003148	-	6:49734282-49740069	LA	LM	OK	3.68214	1.50427	-1.29149	-2.13692	0.00495	0.0142567	yes	--	--
ENSSSCT00000003496	ENSSSCG00000003150	NUCB1	6:50119219-50141862	LA	LM	OK	81.0924	31.0883	-1.38319	-3.71924	5e-05	0.000236045	yes	--	--
ENSSSCT00000003500	ENSSSCG00000003153	FTL	6:50078375-50097694	LA	LM	OK	1989.88	818.353	-1.28189	-1.88453	0.01295	0.0326649	yes	--	--
ENSSSCT00000003506	ENSSSCG00000003156	HRC	6:49986779-49990919	LA	LM	OK	2.36453	378.257	7.32167	14.5942	5e-05	0.000236045	yes	--	--
ENSSSCT00000003507	ENSSSCG00000003157	LIN7B	6:50015308-50018862	LA	LM	OK	3.58019	30.7436	3.10218	5.30451	5e-05	0.000236045	yes	--	--
ENSSSCT00000003509	ENSSSCG00000003159	KCNA7	6:50046330-50049620	LA	LM	OK	0	20.4274	4.42138	NA	5e-05	0.000236045	yes	--	PeakStop
ENSSSCT00000003517	ENSSSCG00000003167	FLT3LG	6:50281969-50292760	LA	LM	OK	8.96687	3.08149	-1.54097	-2.58117	0.0009	0.00322092	yes	Other	--
ENSSSCT00000003544	ENSSSCG00000003189	PRMT1	6:50447957-50459249	LA	LM	OK	58.3428	204.697	1.81086	4.83562	5e-05	0.000236045	yes	--	PeakStart
ENSSSCT00000003549	ENSSSCG00000003194	AKT1S1	6:50610688-50619327	LA	LM	OK	16.2633	47.1175	1.53465	4.12162	5e-05	0.000236045	yes	--	PeakStart
ENSSSCT00000003551	ENSSSCG00000003196	PTOV1	6:50594898-50602421	LA	LM	OK	30.1548	82.4265	1.45072	3.90806	5e-05	0.000236045	yes	PeakStop	PeakBoth
ENSSSCT00000003554	ENSSSCG00000003199	AP2A1	6:50515463-50559348	LA	LM	OK	0.000170912	13.7472	16.2955	0.112715	0.01645	0.0401735	yes	--	--
ENSSSCT00000003555	ENSSSCG00000003200	NUP62	6:50702793-50704392	LA	LM	OK	8.515	17.2044	1.0147	2.49124	0.00055	0.00209553	yes	PeakStop	PeakBoth
ENSSSCT00000003557	ENSSSCG00000003202	-	6:50745411-50750379	LA	LM	OK	2.1728	0.320437	-2.76144	-3.14266	0.0017	0.00560521	yes	--	--
ENSSSCT00000003574	ENSSSCG00000003218	MYBPC2	6:51131457-51159087	LA	LM	OK	3.25093	3924.95	10.2376	11.5806	5e-05	0.000236045	yes	--	PeakStop
ENSSSCT00000003575	ENSSSCG00000003218	MYBPC2	6:51131457-51159087	LA	LM	OK	0.376868	19.8838	5.72139	0.561294	0.00275	0.00853058	yes	--	PeakStop
ENSSSCT00000003590	ENSSSCG00000003231	NKG7	6:51692515-51695384	LA	LM	OK	9.1035	1.51396	-2.58809	-3.90254	5e-05	0.000236045	yes	--	--
ENSSSCT00000003595	ENSSSCG00000003236	SIGLEC5	6:51805503-51825376	LA	LM	OK	1.76201	0.421199	-2.06465	-2.48026	0.00795	0.0215335	yes	--	--
ENSSSCT00000003608	ENSSSCG00000003248	-	6:52451044-52456468	LA	LM	OK	6.14446	2.37674	-1.3703	-2.88843	0.0003	0.00121598	yes	--	--
ENSSSCT00000003613	ENSSSCG00000003253	-	6:52972543-52978506	LA	LM	OK	86.5976	27.1445	-1.67367	-4.37141	5e-05	0.000236045	yes	--	PeakBoth
ENSSSCT00000003622	ENSSSCG00000003261	-	6:53196426-53199446	LA	LM	OK	109.837	374.985	1.77146	4.66007	5e-05	0.000236045	yes	--	--
ENSSSCT00000003628	ENSSSCG00000003267	MBOAT7	6:53263391-53279443	LA	LM	OK	15.6011	5.28545	-1.56155	-3.85415	5e-05	0.000236045	yes	--	--
ENSSSCT00000003652	ENSSSCG00000003288	HSPBP1	6:54381183-54393103	LA	LM	OK	4.10485	9.33494	1.18531	2.74668	0.0002	0.00084058	yes	--	--
ENSSSCT00000003665	ENSSSCG00000003301	PPP6R1	6:54395347-54418036	LA	LM	OK	13.6336	27.7116	1.02333	2.76703	0.00025	0.00103027	yes	Other	Other
ENSSSCT00000003691	ENSSSCG00000003325	-	6:56588396-56612552	LA	LM	OK	0	1.02625	1.01881	NA	0.00625	0.0174824	yes	--	--
ENSSSCT00000003692	ENSSSCG00000003326	PEG3	6:56621614-56629815	LA	LM	OK	1.27186	2.71615	1.09462	2.32439	0.0015	0.00502302	yes	PeakStop	PeakStop
ENSSSCT00000003696	ENSSSCG00000003329	ACAP3	6:58048100-58058468	LA	LM	OK	6.08885	2.6714	-1.18857	-2.82412	0.00015	0.000649961	yes	--	--
ENSSSCT00000003709	ENSSSCG00000003340	CPTP	6:58108615-58109437	LA	LM	OK	5.341	1.63951	-1.70385	-2.06836	0.00905	0.0240784	yes	PeakStop	PeakStop
ENSSSCT00000003710	ENSSSCG00000003341	TAS1R3	6:58111611-58115907	LA	LM	OK	1.51549	0.282774	-2.42206	-3.44983	0.0001	0.000447156	yes	--	--
ENSSSCT00000003711	ENSSSCG00000003342	DVL1	6:58116728-58126973	LA	LM	OK	36.116	106.803	1.56425	4.18283	5e-05	0.000236045	yes	--	PeakBoth
ENSSSCT00000003713	ENSSSCG00000003344	VWA1	6:58299022-58304156	LA	LM	OK	11.9255	5.37643	-1.14933	-2.80906	0.0001	0.000447156	yes	Other	PeakStop
ENSSSCT00000003716	ENSSSCG00000003347	MRPL20	6:58274548-58279707	LA	LM	OK	30.5534	66.2826	1.1173	2.89788	5e-05	0.000236045	yes	--	--
ENSSSCT00000003719	ENSSSCG00000003350	MIB2	6:58219212-58230000	LA	LM	OK	12.4323	27.7403	1.15789	2.98659	5e-05	0.000236045	yes	--	PeakBoth
ENSSSCT00000003720	ENSSSCG00000003351	MMP23B	6:58231350-58233984	LA	LM	OK	19.7052	2.53553	-2.95822	-5.94991	5e-05	0.000236045	yes	--	--
ENSSSCT00000003722	ENSSSCG00000003353	SLC35E2B	6:58254066-58261282	LA	LM	OK	9.31367	2.64473	-1.81623	-3.31751	5e-05	0.000236045	yes	PeakStop	PeakStop
ENSSSCT00000003738	ENSSSCG00000003368	RNF207	6:62013769-62022702	LA	LM	OK	0.8959	0.112251	-2.9966	-2.43451	0.0216	0.0507969	no	--	--
ENSSSCT00000003739	ENSSSCG00000003369	ICMT	6:62023914-62033038	LA	LM	OK	13.1977	30.3853	1.20309	3.26421	5e-05	0.000236045	yes	PeakStop	PeakStop
ENSSSCT00000003741	ENSSSCG00000003371	GPR153	6:62038202-62100547	LA	LM	OK	3.56256	1.3878	-1.36012	-2.40741	0.00165	0.00546546	yes	PeakStop	PeakStop
ENSSSCT00000003743	ENSSSCG00000030596	HES2	6:62230884-62231844	LA	LM	OK	3.92803	0.484742	-3.01852	-2.15033	0.02925	0.0654853	no	--	--
ENSSSCT00000003746	ENSSSCG00000003376	PLEKHG5	6:62274253-62285381	LA	LM	OK	4.49172	1.54372	-1.54086	-3.36446	5e-05	0.000236045	yes	--	--
ENSSSCT00000003750	ENSSSCG00000003379	KLHL21	6:62363771-62465718	LA	LM	OK	4.68896	20.2955	2.11382	3.04352	0.00035	0.00139839	yes	--	PeakBoth
ENSSSCT00000003753	ENSSSCG00000003382	TAS1R1	6:62350602-62363204	LA	LM	OK	0.455219	1.06569	1.22715	1.60676	0.03425	0.0749315	no	--	--
ENSSSCT00000003756	ENSSSCG00000003385	PARK7	6:63023404-63034058	LA	LM	OK	84.7341	287.202	1.76105	4.64215	5e-05	0.000236045	yes	--	--
ENSSSCT00000003763	ENSSSCG00000003392	SLC25A33	6:64148525-64168532	LA	LM	OK	17.1035	3.51893	-2.28108	-4.36352	5e-05	0.000236045	yes	--	--
ENSSSCT00000003764	ENSSSCG00000003393	-	6:64119032-64144256	LA	LM	OK	1.1845	4.10296	1.79239	3.70087	5e-05	0.000236045	yes	--	--
ENSSSCT00000003767	ENSSSCG00000003396	-	6:63989936-64029778	LA	LM	OK	13.2941	4.34807	-1.61234	-3.96677	5e-05	0.000236045	yes	PeakStop	PeakStop
ENSSSCT00000003771	ENSSSCG00000003399	RBP7	6:64340057-64353714	LA	LM	OK	14.7887	1.97516	-2.90445	-3.61811	0.00025	0.00103027	yes	--	--
ENSSSCT00000003773	ENSSSCG00000003401	KIF1B	6:64444215-64593489	LA	LM	OK	7.78518	103.882	3.73807	9.24085	5e-05	0.000236045	yes	--	Other
ENSSSCT00000003774	ENSSSCG00000003402	PGD	6:64609320-64625096	LA	LM	OK	154.8	12.2454	-3.66009	-9.01895	5e-05	0.000236045	yes	--	--
ENSSSCT00000003776	ENSSSCG00000003403	APITD1	6:64634413-64644536	LA	LM	OK	5.62412	2.04198	-1.46166	-2.02716	0.00815	0.0219635	yes	--	--
ENSSSCT00000003780	ENSSSCG00000003407	CASZ1	6:64851364-64857266	LA	LM	OK	0.197686	6.81082	5.10655	4.98086	0.0024	0.00757294	yes	--	PeakStart
ENSSSCT00000003786	ENSSSCG00000003413	FRAP1	6:65191721-65317849	LA	LM	OK	5.1477	10.3919	1.01346	2.72403	0.0002	0.00084058	yes	--	Other
ENSSSCT00000003805	ENSSSCG00000003428	MTHFR	6:65755346-65789128	LA	LM	OK	4.81726	1.8355	-1.39204	-3.30864	5e-05	0.000236045	yes	PeakStop	PeakStop
ENSSSCT00000003807	ENSSSCG00000003429	CLCN6	6:65791510-65825700	LA	LM	OK	5.0225	1.32003	-1.92783	-4.45801	5e-05	0.000236045	yes	--	--
ENSSSCT00000003812	ENSSSCG00000003434	MFN2	6:65937787-66016364	LA	LM	OK	19.0529	52.5289	1.4631	3.86417	5e-05	0.000236045	yes	--	--
ENSSSCT00000003817	ENSSSCG00000003439	DHRS3	6:66685214-66695554	LA	LM	OK	141.351	46.0994	-1.61646	-4.25612	5e-05	0.000236045	yes	--	PeakStop
ENSSSCT00000003841	ENSSSCG00000003458	EFHD2	6:69032926-69049580	LA	LM	OK	39.0837	7.79423	-2.32609	-6.05505	5e-05	0.000236045	yes	--	PeakStop
ENSSSCT00000003847	ENSSSCG00000003461	RSC1A1	6:69134873-69136745	LA	LM	OK	5.72268	32.1031	2.48795	5.87193	5e-05	0.000236045	yes	--	PeakBoth
ENSSSCT00000003848	ENSSSCG00000003462	DDI2	6:69143283-69174388	LA	LM	OK	3.94732	20.9177	2.40578	4.89807	5e-05	0.000236045	yes	--	PeakStart
ENSSSCT00000003854	ENSSSCG00000003468	PLEKHM2	6:69396242-69413637	LA	LM	OK	29.888	132.076	2.14373	5.384	5e-05	0.000236045	yes	Other	Other
ENSSSCT00000003856	ENSSSCG00000003470	FAM131C	6:69529631-69545560	LA	LM	OK	1.05973	3.037	1.51895	2.26548	0.00485	0.0139931	yes	--	--
ENSSSCT00000003858	ENSSSCG00000003472	ARHGEF19	6:69633987-69645325	LA	LM	OK	1.36437	0.293169	-2.21843	-2.67618	0.00135	0.00458489	yes	--	--
ENSSSCT00000003861	ENSSSCG00000003475	SZRD1	6:69794994-69797528	LA	LM	OK	30.1491	117.881	1.96715	4.64985	5e-05	0.000236045	yes	PeakStop	PeakStop
ENSSSCT00000003863	ENSSSCG00000003477	NECAP2	6:69840050-69856600	LA	LM	OK	12.3703	4.83164	-1.35629	-3.34206	5e-05	0.000236045	yes	--	PeakStop
ENSSSCT00000003865	ENSSSCG00000003479	MFAP2	6:69920823-69928175	LA	LM	OK	19.217	3.24452	-2.56631	-5.03919	5e-05	0.000236045	yes	--	--
ENSSSCT00000003872	ENSSSCG00000003486	ARHGEF10L	6:70488561-70524285	LA	LM	OK	6.49008	34.9987	2.43099	6.05649	5e-05	0.000236045	yes	--	--
ENSSSCT00000003880	ENSSSCG00000003493	CAPZB	6:71842814-71985441	LA	LM	OK	51.422	103.524	1.00951	2.22391	0.00185	0.00604306	yes	--	--
ENSSSCT00000003881	ENSSSCG00000003493	CAPZB	6:71842814-71985441	LA	LM	OK	25.8791	116.116	2.16571	2.64608	0.00245	0.00771007	yes	--	--
ENSSSCT00000003902	ENSSSCG00000003512	EIF4G3	6:73263240-73317063	LA	LM	OK	27.9033	147.994	2.40704	6.08867	5e-05	0.000236045	yes	Other	--
ENSSSCT00000003903	ENSSSCG00000003513	ECE1	6:73662020-73717839	LA	LM	OK	40.534	11.6417	-1.79984	-4.78998	5e-05	0.000236045	yes	--	PeakStop
ENSSSCT00000003912	ENSSSCG00000003521	WNT4	6:74137834-74165870	LA	LM	OK	0.0335705	1.2265	5.19121	0.306508	0.03665	0.0792787	no	--	PeakStop
ENSSSCT00000003915	ENSSSCG00000003524	C1QA	6:74609911-74612993	LA	LM	OK	149.252	37.3038	-2.00036	-5.25082	5e-05	0.000236045	yes	--	PeakBoth
ENSSSCT00000003916	ENSSSCG00000003525	C1QC	6:74616232-74621248	LA	LM	OK	165.746	35.4798	-2.2239	-5.83097	5e-05	0.000236045	yes	--	PeakStop
ENSSSCT00000003917	ENSSSCG00000003526	C1QB	6:74625258-74629862	LA	LM	OK	7.08864	1.60892	-2.13942	-3.48873	0.0001	0.000447156	yes	--	--
ENSSSCT00000003918	ENSSSCG00000003527	-	6:74751029-74880164	LA	LM	OK	1.39666	0.439809	-1.66703	-2.59488	0.0008	0.00290779	yes	--	--
ENSSSCT00000003924	ENSSSCG00000003532	LUZP1	6:75075114-75102946	LA	LM	OK	3.91115	1.94211	-1.00997	-2.52127	0.00045	0.00174678	yes	--	--
ENSSSCT00000003939	ENSSSCG00000003546	-	6:75996930-75997332	LA	LM	OK	496.1	98.5637	-2.3315	-5.73256	5e-05	0.000236045	yes	--	--
ENSSSCT00000003945	ENSSSCG00000003551	PAQR7	6:76874369-76881068	LA	LM	OK	0.649927	0.168372	-1.94862	-1.82949	0.0291	0.0652379	no	--	--
ENSSSCT00000003952	ENSSSCG00000003558	RPS6KA1	6:77442984-77479999	LA	LM	OK	4.54637	1.41462	-1.6843	-3.18171	5e-05	0.000236045	yes	--	--
ENSSSCT00000003956	ENSSSCG00000003562	SFN	6:77758723-77760027	LA	LM	OK	3.67166	0.1728	-4.40926	-3.75098	0.01415	0.0352661	yes	--	--
ENSSSCT00000003957	ENSSSCG00000003563	GPN2	6:77771209-77779715	LA	LM	OK	6.95303	3.44537	-1.01298	-1.73645	0.0176	0.0425602	yes	--	--
ENSSSCT00000003962	ENSSSCG00000003568	FAM46B	6:77873688-77881717	LA	LM	OK	10.6148	1.69817	-2.64403	-5.58297	5e-05	0.000236045	yes	PeakStop	PeakStop
ENSSSCT00000003963	ENSSSCG00000003569	SLC9A1	6:77942525-77997556	LA	LM	OK	3.5612	1.65031	-1.10963	-2.5611	0.00025	0.00103027	yes	--	--
ENSSSCT00000003964	ENSSSCG00000003570	WDTC1	6:78055583-78105494	LA	LM	OK	17.3164	56.054	1.69468	4.51331	5e-05	0.000236045	yes	--	--
ENSSSCT00000003967	ENSSSCG00000003573	MAP3K6	6:78144529-78156593	LA	LM	OK	2.44456	0.791081	-1.62768	-2.34118	0.00215	0.00688275	yes	--	--
ENSSSCT00000003971	ENSSSCG00000003577	WASF2	6:78196521-78289075	LA	LM	OK	19.6959	7.69936	-1.35508	-2.76113	0.0002	0.00084058	yes	--	--
ENSSSCT00000003977	ENSSSCG00000003582	SMPDL3B	6:78600671-78624777	LA	LM	OK	2.97472	17.7108	2.57381	5.56854	5e-05	0.000236045	yes	--	Other
ENSSSCT00000003981	ENSSSCG00000003586	EPB41	6:79677218-79876085	LA	LM	OK	7.12645	26.8862	1.91561	4.82053	5e-05	0.000236045	yes	--	--
ENSSSCT00000003982	ENSSSCG00000003587	TMEM200B	6:79917690-79918614	LA	LM	OK	5.63292	1.12486	-2.32414	-3.0554	0.00045	0.00174678	yes	PeakStop	PeakStop
ENSSSCT00000003985	ENSSSCG00000003590	PTPRU	6:80024321-80106273	LA	LM	OK	12.6061	0.5553	-4.50471	-8.93958	5e-05	0.000236045	yes	--	--
ENSSSCT00000003987	ENSSSCG00000003592	SDC3	6:81278305-81287308	LA	LM	OK	5.30947	2.32779	-1.18961	-2.92076	5e-05	0.000236045	yes	--	--
ENSSSCT00000003988	ENSSSCG00000003593	NKAIN1	6:81479840-81487848	LA	LM	OK	0.853258	7.34773	3.10624	4.98295	5e-05	0.000236045	yes	--	--
ENSSSCT00000003989	ENSSSCG00000003594	H-FABP	6:81714145-81715640	LA	LM	OK	5900.11	1045.01	-2.49722	-5.7865	5e-05	0.000236045	yes	--	--
ENSSSCT00000003995	ENSSSCG00000003600	TINAGL1	6:81800442-81875581	LA	LM	OK	187.685	17.6839	-3.40781	-6.39046	5e-05	0.000236045	yes	--	PeakStop
ENSSSCT00000003997	ENSSSCG00000003602	PEF1	6:81800442-81875581	LA	LM	OK	54.7664	15.3887	-1.83142	-1.79133	0.01745	0.0422532	yes	--	--
ENSSSCT00000003998	ENSSSCG00000003603	-	6:82011452-82064725	LA	LM	OK	7.60607	1.0938	-2.7978	-4.14164	5e-05	0.000236045	yes	--	--
ENSSSCT00000004000	ENSSSCG00000003605	PTP4A2	6:82337829-82348373	LA	LM	OK	79.8364	580.673	2.86261	7.42585	5e-05	0.000236045	yes	--	--
ENSSSCT00000004003	ENSSSCG00000003608	LCK	6:82831192-82921450	LA	LM	OK	1.84807	0.452954	-2.02858	-1.96264	0.01685	0.0410048	yes	--	--
ENSSSCT00000004007	ENSSSCG00000003612	EIF3I	6:82728284-82737483	LA	LM	OK	36.4737	138.502	1.92498	5.15183	5e-05	0.000236045	yes	--	--
ENSSSCT00000004011	ENSSSCG00000003616	FAM167B	6:82690528-82692173	LA	LM	OK	18.7691	8.10778	-1.21098	-2.56831	0.001	0.0035253	yes	--	--
ENSSSCT00000004015	ENSSSCG00000003619	AZIN2	6:83490856-83529154	LA	LM	OK	3.72184	0.762825	-2.28659	-3.13241	0.00065	0.00242013	yes	--	--
ENSSSCT00000004016	ENSSSCG00000003620	TRIM62	6:83434059-83470411	LA	LM	OK	1.5639	0.704846	-1.14977	-1.88119	0.01325	0.0333147	yes	--	--
ENSSSCT00000004023	ENSSSCG00000003627	ZMYM4	6:85026746-85148157	LA	LM	OK	1.89807	4.25961	1.16619	2.65237	0.00025	0.00103027	yes	--	--
ENSSSCT00000004025	ENSSSCG00000003629	EIF2C4	6:85255419-85300753	LA	LM	OK	4.29297	29.59	2.78506	7.02824	5e-05	0.000236045	yes	--	--
ENSSSCT00000004026	ENSSSCG00000003630	AGO1	6:85325554-85359514	LA	LM	OK	2.26042	6.49852	1.52352	3.35771	5e-05	0.000236045	yes	--	--
ENSSSCT00000004027	ENSSSCG00000003631	AGO3	6:85391722-85417982	LA	LM	OK	1.12823	6.49481	2.52523	2.66963	0.0034	0.0102898	yes	--	--
ENSSSCT00000004031	ENSSSCG00000003635	COL8A2	6:85537935-85541657	LA	LM	OK	2.39693	0.199357	-3.58776	-3.77251	0.00035	0.00139839	yes	--	--
ENSSSCT00000004033	ENSSSCG00000003637	-	6:85628891-85653902	LA	LM	OK	6.52817	20.6569	1.66187	4.43665	5e-05	0.000236045	yes	Other	PeakStart
ENSSSCT00000004037	ENSSSCG00000003641	MTF1	6:86652473-86652932	LA	LM	OK	3.5249	7.99216	1.181	1.48677	0.0413	0.0878297	no	PeakStart	PeakStart
ENSSSCT00000004040	ENSSSCG00000003644	FHL3	6:86751332-86758637	LA	LM	OK	0.498245	13.0726	4.71355	6.08298	5e-05	0.000236045	yes	--	--
ENSSSCT00000004047	ENSSSCG00000003651	RHBDL2	6:87871030-87912911	LA	LM	OK	1.3289	0.476274	-1.48037	-2.13654	0.0053	0.0151406	yes	--	--
ENSSSCT00000004049	ENSSSCG00000003653	NDUFS5	6:87962940-87969007	LA	LM	OK	162.216	329.783	1.0236	2.76344	0.00015	0.000649961	yes	--	--
ENSSSCT00000004056	ENSSSCG00000003660	PABPC4	6:88468835-88485036	LA	LM	OK	25.285	223.507	3.14396	7.97963	5e-05	0.000236045	yes	--	--
ENSSSCT00000004058	ENSSSCG00000003662	NT5C1A	6:88568949-88585198	LA	LM	OK	0.166728	36.6368	7.77965	5.61561	0.0266	0.0604376	no	--	PeakStop
ENSSSCT00000004059	ENSSSCG00000003663	HPCA	6:83217910-83231037	LA	LM	OK	5.60205	0.437314	-3.67922	-2.41239	0.03475	0.0757844	no	--	--
ENSSSCT00000004066	ENSSSCG00000003670	RLF	6:89147721-89241759	LA	LM	OK	3.3536	8.12935	1.27743	3.35657	5e-05	0.000236045	yes	--	PeakStop
ENSSSCT00000004067	ENSSSCG00000003671	-	6:89101260-89120974	LA	LM	OK	3.07773	0.370932	-3.05264	-2.89267	0.01135	0.0293052	yes	--	--
[truncated: 5,556 more rows]
