# Supplementary material for: Transcriptome-wide N6-methyladenosine methylome profiling of porcine muscle and adipose tissues reveals a potential mechanism for transcriptional regulation and differential methylation pattern
Source: BMC Genomics. 2017 Apr 28;18:336. doi: 10.1186/s12864-017-3719-1 (PMC5410061; doi:10.1186/s12864-017-3719-1)
Supplement: Supplementary file 7 — data 5. Go analysis of tissue-differentially methylated genes. (XLS 1292 kb) [file 12864_2017_3719_MOESM7_ESM.xls]

## Sheet: Go of TSMGs
Supplemental Data 5 Go analysis of tissue-specifically methylated genes
GO_id	GO_term	GO_category	GO_rank	Num_of_symbols_in_list_in_GO	Percentage_of_symbols_in_list	Num_of_symbols_in_bglist_in_GO	Num_of_symbols_in_list	Num_of_symbols_in_bglist	Symbols_in_list	Fold_enrichment	Pvalue	FDR
GO:0005488	binding	molecular_function	1	1225	0.905395	12921	1353	16649	AARS2,ABCB8,ABCC5,ABCD1,ABL2,ABLIM1,ACADS,ACBD6,ACKR2,ACKR3,ACO2,ACTR2,ADAMTS15,ADAMTS2,ADAMTS8,ADCY2,ADGRA2,ADGRF5,ADGRL2,ADI1,ADRBK1,AEBP1,AEN,AFF4,AGPAT1,AGPS,AHNAK,AKAP12,AKAP8,AKIRIN2,AKT1S1,AKT2,ALKBH2,AMBRA1,AMIGO1,AMOTL1,ANGPTL1,ANKEF1,ANKHD1,ANKIB1,ANKLE2,ANKRD13C,ANKRD17,ANKRD35,ANKRD40,ANKRD50,ANKRD9,ANKZF1,AOC3,AP4B1,APBA3,APLP2,APN,APOA1,APOE,APOL6,APP,AR,ARHGAP1,ARHGAP24,ARHGAP31,AR…	1.16662	1.5555e-38	1.19136e-34
GO:0005515	protein binding	molecular_function	2	1012	0.747967	9811	1353	16649	ABCD1,ABL2,ABLIM1,ACBD6,ACKR2,ACKR3,ACTR2,ADGRA2,ADGRF5,ADGRL2,ADI1,ADRBK1,AEN,AFF4,AGPAT1,AGPS,AHNAK,AKAP12,AKAP8,AKIRIN2,AKT1S1,AKT2,AMBRA1,AMIGO1,AMOTL1,ANGPTL1,ANKEF1,ANKHD1,ANKIB1,ANKLE2,ANKRD13C,ANKRD17,ANKRD35,ANKRD40,ANKRD50,ANKRD9,ANKZF1,AOC3,AP4B1,APBA3,APLP2,APOA1,APOE,APP,AR,ARHGAP1,ARHGAP24,ARHGAP31,ARHGEF10,ARHGEF12,ARID1A,ARID1B,ARID5A,ARID5B,ARL4A,ARMC6,ASB1,ASPA,ASXL1,ASXL2,ATF7I…	1.26928	3.18043e-37	1.21794e-33
GO:0005622	intracellular	cellular_component	3	955	0.821859	8932	1162	13428	AARS2,ABCB8,ABCD1,ABL2,ABLIM1,ACADS,ACKR2,ACKR3,ACO2,ACTR2,ADCY2,ADGRF5,ADI1,ADPRHL2,ADRBK1,AEN,AFF4,AGPS,AHNAK,AKAP12,AKAP8,AKIRIN2,AKT1S1,AKT2,ALKBH2,AMBRA1,AMOTL1,ANKLE2,ANKRD13C,ANKRD17,AOC3,AP4B1,APBA3,APLP2,APN,APOA1,APOE,APP,AR,ARHGAP1,ARHGAP24,ARHGAP25,ARHGAP30,ARHGAP31,ARHGAP35,ARHGAP44,ARHGEF10,ARHGEF12,ARID1A,ARID1B,ARID5A,ARID5B,ARL4A,ARPC5L,ARRDC2,ARX,ASPA,ASXL1,ASXL2,ATF7IP,ATG3,ATG…	1.23555	1.28607e-35	3.28333e-32
GO:0044424	intracellular part	cellular_component	4	908	0.781411	8467	1162	13428	AARS2,ABCB8,ABCD1,ABL2,ABLIM1,ACADS,ACKR2,ACKR3,ACO2,ACTR2,ADCY2,ADGRF5,ADI1,ADPRHL2,ADRBK1,AEN,AFF4,AGPS,AHNAK,AKAP12,AKAP8,AKIRIN2,AKT1S1,AKT2,ALKBH2,AMBRA1,AMOTL1,ANKLE2,ANKRD13C,ANKRD17,AOC3,AP4B1,APBA3,APLP2,APN,APOA1,APOE,APP,AR,ARHGAP30,ARHGAP35,ARHGEF10,ARHGEF12,ARID1A,ARID1B,ARID5A,ARID5B,ARL4A,ARPC5L,ARRDC2,ARX,ASPA,ASXL1,ASXL2,ATF7IP,ATG3,ATG4A,ATG4D,ATXN1,AXIN1,AZGP1,AZI2,B3GALT4,B3GA…	1.23926	5.0778e-31	9.72271e-28
GO:0060255	regulation of macromolecule metabolic process	biological_process	4	418	0.357571	3210	1169	14465	ABLIM1,ADI1,AEBP1,AHNAK,AKIRIN2,AKT1S1,AKT2,ALKBH2,ANKLE2,ANKRD13C,ANKRD17,APBA3,APLP2,APOA1,APOE,APP,AR,ARHGAP35,ARID1A,ARID5A,ARID5B,ARX,ASXL1,ASXL2,ATF7IP,ATXN1,AVPI1,AXIN1,BACH1,BACH2,BAG1,BAT3,BAZ1B,BAZ2A,BCL3,BCL9,BCL9L,BMPR2,BRD4,BRF2,C2CD3,CABLES2,CACTIN,CALR,CAMTA2,CBX1,CBX4,CBX8,CC2D1A,CCDC88C,CCL21,CCNK,CCNL1,CCNT1,CCPG1,CCRN4L,CD44,CDC37,CDK12,CDKN2C,CDKN2D,C/EBP,CEBPZ,CHD3,CHD8,CHMP1…	1.6113	1.47229e-28	2.25526e-25
GO:0043226	organelle	cellular_component	1	868	0.746988	8141	1162	13428	AARS2,ABCB8,ABCD1,ABL2,ABLIM1,ACADS,ACKR2,ACKR3,ACO2,ACTR2,ADGRF5,ADI1,ADPRHL2,AEBP1,AEN,AFF4,AGPS,AHNAK,AKAP8,AKIRIN2,AKT2,ALKBH2,AMBRA1,AMOTL1,ANGPTL1,ANGPTL2,ANKLE2,ANKRD13C,ANKRD17,AOC3,APLP2,APN,APOA1,APOE,APP,AR,ARHGAP1,ARHGAP30,ARHGAP35,ARHGEF10,ARHGEF12,ARID1A,ARID1B,ARID5A,ARID5B,ARL4A,ARPC5L,ARRDC2,ARX,ASPA,ASXL1,ASXL2,ATF7IP,ATXN1,AXIN1,AZGP1,B3GALT4,B3GAT3,B3GNT3,BACH1,BACH2,BAT3,BAZ1…	1.2321	3.52868e-26	4.50436e-23
GO:0031974	membrane-enclosed lumen	cellular_component	1	330	0.283993	2260	1162	13428	ABCB8,ADI1,ADPRHL2,AEN,AFF4,AGPS,AKAP8,ALKBH2,APP,ARID1A,ARID1B,ARID5A,ARL4A,ASXL1,ASXL2,ATF7IP,ATXN1,BACH1,BAT3,BAZ1B,BAZ2A,BCAR1,BCKDHB,BCL3,BCL9L,BCORL1,BLZF1,BOD1L1,BRD4,BYSL,C10orf2,C11orf30,C2orf42,CACTIN,CALR,CASZ1,CBR3,CBX4,CBX8,CCDC51,CCDC86,CCNT1,CDK12,C/EBP,CEP164,CEP85,CHD3,CHD7,CHD8,CHMP1A,CLEC3B,CLIC4,CLINT1,CLK2,CLK3,CLN5,CLPX,CNP,COIL,CPT2,CREBBP,CRTC2,CSNK1A1,CTNNB1,CTR9,CUTC,DAB…	1.68737	3.40452e-25	3.62955e-22
GO:0070013	intracellular organelle lumen	cellular_component	7	327	0.281411	2234	1162	13428	ABCB8,ADI1,ADPRHL2,AEN,AFF4,AGPS,AKAP8,ALKBH2,ARID1A,ARID1B,ARID5A,ARL4A,ASXL1,ASXL2,ATF7IP,ATXN1,BACH1,BAT3,BAZ1B,BAZ2A,BCAR1,BCKDHB,BCL3,BCL9L,BCORL1,BLZF1,BOD1L1,BRD4,BYSL,C10orf2,C11orf30,C2orf42,CACTIN,CALR,CASZ1,CBR3,CBX4,CBX8,CCDC51,CCDC86,CCNT1,CDK12,C/EBP,CEP164,CEP85,CHD3,CHD7,CHD8,CHMP1A,CLEC3B,CLIC4,CLINT1,CLK2,CLK3,CLN5,CLPX,CNP,COIL,CPT2,CREBBP,CRTC2,CSNK1A1,CTNNB1,CTR9,CUTC,DAB2,DD…	1.69149	4.0309e-25	3.62955e-22
GO:0031981	nuclear lumen	cellular_component	9	315	0.271084	2123	1162	13428	ABCB8,ADI1,ADPRHL2,AEN,AFF4,AGPS,AKAP8,ALKBH2,ARID1A,ARID1B,ARID5A,ARL4A,ASXL1,ASXL2,ATF7IP,ATXN1,BACH1,BAT3,BAZ1B,BAZ2A,BCAR1,BCL3,BCL9L,BCORL1,BLZF1,BOD1L1,BRD4,BYSL,C11orf30,C2orf42,CACTIN,CASZ1,CBR3,CBX4,CBX8,CCDC51,CCDC86,CCNT1,CDK12,C/EBP,CEP164,CEP85,CHD3,CHD7,CHD8,CHMP1A,CLEC3B,CLIC4,CLINT1,CLK2,CLK3,CLPX,CNP,COIL,CPT2,CREBBP,CRTC2,CSNK1A1,CTNNB1,CTR9,CUTC,DAB2,DDX28,DDX54,DDX56,DEDD,DENN…	1.71461	4.26504e-25	3.62955e-22
GO:0043233	organelle lumen	cellular_component	3	327	0.281411	2236	1162	13428	ABCB8,ADI1,ADPRHL2,AEN,AFF4,AGPS,AKAP8,ALKBH2,ARID1A,ARID1B,ARID5A,ARL4A,ASXL1,ASXL2,ATF7IP,ATXN1,BACH1,BAT3,BAZ1B,BAZ2A,BCAR1,BCKDHB,BCL3,BCL9L,BCORL1,BLZF1,BOD1L1,BRD4,BYSL,C10orf2,C11orf30,C2orf42,CACTIN,CALR,CASZ1,CBR3,CBX4,CBX8,CCDC51,CCDC86,CCNT1,CDK12,C/EBP,CEP164,CEP85,CHD3,CHD7,CHD8,CHMP1A,CLEC3B,CLIC4,CLINT1,CLK2,CLK3,CLN5,CLPX,CNP,COIL,CPT2,CREBBP,CRTC2,CSNK1A1,CTNNB1,CTR9,CUTC,DAB2,DD…	1.68998	4.74131e-25	3.63137e-22
GO:0010468	regulation of gene expression	biological_process	5	342	0.292558	2542	1169	14465	ABLIM1,ADI1,AEBP1,AHNAK,AKIRIN2,ALKBH2,APBA3,APOA1,APOE,APP,AR,ARHGAP35,ARID1A,ARID5A,ARID5B,ARX,ASXL1,ASXL2,ATF7IP,ATXN1,AXIN1,BACH1,BACH2,BAG1,BAT3,BAZ1B,BAZ2A,BCL3,BCL9,BCL9L,BMPR2,BRD4,BRF2,CACTIN,CALR,CAMTA2,CBX1,CBX4,CBX8,CC2D1A,CCDC88C,CCNK,CCNL1,CCNT1,CCPG1,CCRN4L,CD44,CDC37,CDK12,C/EBP,CEBPZ,CHD3,CHD8,CHMP1A,CHRDL1,CIITA,CLEC3B,CLK2,CLK3,CLPX,CLU,CNOT3,CONNEXIN,CPEB3,CREBBP,CRTC2,CSRNP1,…	1.66477	5.91616e-25	4.11926e-22
GO:0005654	nucleoplasm	cellular_component	10	268	0.230637	1704	1162	13428	ADI1,ADPRHL2,AEN,AFF4,AKAP8,ALKBH2,ARID1A,ARID1B,ARID5A,ASXL2,ATF7IP,ATXN1,BACH1,BAT3,BCL3,BCL9L,BCORL1,BLZF1,BOD1L1,BRD4,C11orf30,C2orf42,CACTIN,CASZ1,CBR3,CBX4,CBX8,CCDC51,CCDC86,CCNT1,CDK12,C/EBP,CEP164,CHD3,CHD7,CHD8,CLINT1,CLK2,CLK3,CLPX,CNP,COIL,CPT2,CREBBP,CRTC2,CSNK1A1,CTNNB1,CTR9,CUTC,DENND4B,DGCR8,DHX16,DNAJB4,DNMT3A,DRPLA,DUSP10,DUSP4,EFTUD2,EGR1,EIF4EBP1,EIF6,ELF1,ELK3,ELK4,ENG,ENSSSC…	1.81748	8.43695e-25	5.38488e-22
GO:0005634	nucleus	cellular_component	7	511	0.439759	4085	1162	13428	ABCB8,ACADS,ACO2,ADI1,ADPRHL2,AEN,AFF4,AGPS,AHNAK,AKAP8,AKIRIN2,AKT2,ALKBH2,AMOTL1,ANKRD17,APLP2,APOE,APP,AR,ARID1A,ARID1B,ARID5A,ARID5B,ARL4A,ARX,ASPA,ASXL1,ASXL2,ATF7IP,ATXN1,AXIN1,AZGP1,BACH1,BACH2,BAT3,BAZ1B,BAZ2A,BCAR1,BCL3,BCL9,BCL9L,BCORL1,BLZF1,BNIP3,BOD1L1,BRAT1,BRD4,BTBD3,BYSL,C11orf30,C19orf68,C1orf174,C2CD2,C2orf42,CACTIN,CALR,CAMTA2,CASZ1,CBR3,CBX1,CBX4,CBX8,CCDC51,CCDC86,CCNL1,CCNT1…	1.44555	1.27905e-24	7.53558e-22
GO:0019222	regulation of metabolic process	biological_process	3	480	0.410607	4025	1169	14465	ABL2,ABLIM1,ADI1,AEBP1,AHNAK,AKAP12,AKIRIN2,AKT1S1,AKT2,ALKBH2,AMBRA1,ANKLE2,ANKRD13C,ANKRD17,APBA3,APLP2,APOA1,APOE,APP,AR,ARHGAP1,ARHGAP24,ARHGAP31,ARHGAP35,ARHGEF10,ARHGEF12,ARID1A,ARID5A,ARID5B,ARX,ASXL1,ASXL2,ATF7IP,ATXN1,AVPI1,AXIN1,B3GAT3,BACH1,BACH2,BAG1,BAT3,BAZ1B,BAZ2A,BCL3,BCL9,BCL9L,BIRC6,BMPR2,BNIP3,BRD4,BRF2,C2CD3,CABLES2,CACTIN,CALR,CAMTA2,CBX1,CBX4,CBX8,CC2D1A,CCDC88C,CCL21,CCNK,C…	1.47564	1.81618e-24	9.9358e-22
GO:0043229	intracellular organelle	cellular_component	5	796	0.685026	7341	1162	13428	AARS2,ABCB8,ABCD1,ABL2,ABLIM1,ACADS,ACKR2,ACKR3,ACO2,ACTR2,ADGRF5,ADI1,ADPRHL2,AEN,AFF4,AGPS,AHNAK,AKAP8,AKIRIN2,AKT2,ALKBH2,AMBRA1,AMOTL1,ANKLE2,ANKRD13C,ANKRD17,AOC3,APLP2,APN,APOA1,APOE,APP,AR,ARHGAP30,ARHGAP35,ARHGEF10,ARID1A,ARID1B,ARID5A,ARID5B,ARL4A,ARPC5L,ARRDC2,ARX,ASPA,ASXL1,ASXL2,ATF7IP,ATXN1,AXIN1,AZGP1,B3GALT4,B3GAT3,B3GNT3,BACH1,BACH2,BAT3,BAZ1B,BAZ2A,BCAR1,BCKDHB,BCL2L2,BCL3,BCL9,B…	1.25303	6.17386e-24	3.15237e-21
GO:0010556	regulation of macromolecule biosynthetic process	biological_process	5	316	0.270317	2316	1169	14465	ABLIM1,ADI1,AEBP1,AKIRIN2,AKT2,ANKRD13C,ANKRD17,APP,AR,ARHGAP35,ARID1A,ARID5A,ARID5B,ARX,ASXL1,ASXL2,ATF7IP,ATXN1,AXIN1,BACH1,BACH2,BAG1,BAZ1B,BAZ2A,BCL3,BCL9,BCL9L,BMPR2,BRD4,BRF2,CACTIN,CALR,CAMTA2,CBX1,CBX4,CBX8,CC2D1A,CCNK,CCNL1,CCNT1,CCPG1,CDK12,C/EBP,CEBPZ,CHD3,CHD8,CHMP1A,CHRDL1,CIITA,CIZ1,CLPX,CLU,CNOT3,CPEB3,CREBBP,CRTC2,CSRNP1,CTNNB1,CTR9,DAB2,DAB2IP,DDRGK1,DDX54,DEDD,DLL4,DMRT2,DNMT3A,…	1.68831	8.1474e-24	3.90006e-21
GO:0044428	nuclear part	cellular_component	8	336	0.289157	2359	1162	13428	ABCB8,ADI1,ADPRHL2,AEN,AFF4,AGPS,AKAP8,ALKBH2,AMOTL1,APP,ARID1A,ARID1B,ARID5A,ARL4A,ASXL1,ASXL2,ATF7IP,ATXN1,BACH1,BAT3,BAZ1B,BAZ2A,BCAR1,BCL3,BCL9L,BCORL1,BLZF1,BNIP3,BOD1L1,BRD4,BYSL,C11orf30,C2orf42,CACTIN,CASZ1,CBR3,CBX4,CBX8,CCDC51,CCDC86,CCNT1,CDK12,C/EBP,CEP164,CEP85,CHD3,CHD7,CHD8,CHMP1A,CLEC3B,CLIC4,CLINT1,CLK2,CLK3,CLPX,CNP,COIL,CPT2,CREBBP,CRTC2,CSNK1A1,CTNNB1,CTR9,CUTC,DAB2,DDX28,DDX5…	1.64595	9.59364e-24	4.32222e-21
GO:0043227	membrane-bounded organelle	cellular_component	2	800	0.688468	7424	1162	13428	AARS2,ABCB8,ABCD1,ACADS,ACKR3,ACO2,ACTR2,ADI1,ADPRHL2,AEBP1,AEN,AFF4,AGPS,AHNAK,AKAP8,AKIRIN2,AKT2,ALKBH2,AMBRA1,AMOTL1,ANGPTL1,ANGPTL2,ANKLE2,ANKRD13C,ANKRD17,AOC3,APLP2,APN,APOA1,APOE,APP,AR,ARHGAP1,ARHGAP30,ARHGEF12,ARID1A,ARID1B,ARID5A,ARID5B,ARL4A,ARPC5L,ARX,ASPA,ASXL1,ASXL2,ATF7IP,ATXN1,AXIN1,AZGP1,B3GALT4,B3GAT3,B3GNT3,BACH1,BACH2,BAT3,BAZ1B,BAZ2A,BCAM,BCAR1,BCKDHB,BCL2L2,BCL3,BCL9,BCL9L,B…	1.24525	3.75085e-23	1.59599e-20
GO:0080090	regulation of primary metabolic process	biological_process	4	420	0.359281	3421	1169	14465	ABLIM1,ADI1,AEBP1,AHNAK,AKAP12,AKIRIN2,AKT1S1,AKT2,AMBRA1,ANKLE2,ANKRD17,APLP2,APOA1,APOE,APP,AR,ARHGAP1,ARHGAP24,ARHGAP31,ARHGAP35,ARHGEF10,ARHGEF12,ARID1A,ARID5A,ARID5B,ARX,ASXL1,ASXL2,ATF7IP,ATXN1,AVPI1,AXIN1,BACH1,BACH2,BAG1,BAT3,BAZ1B,BAZ2A,BCL3,BCL9,BCL9L,BMPR2,BRD4,BRF2,C2CD3,CABLES2,CACTIN,CALR,CAMTA2,CBX1,CBX4,CBX8,CC2D1A,CCDC88C,CCL21,CCNK,CCNL1,CCNT1,CCPG1,CD44,CDC37,CDK12,CDKN2C,CDKN2…	1.51915	3.98672e-23	1.60707e-20
GO:0048523	negative regulation of cellular process	biological_process	4	315	0.269461	2335	1169	14465	ABL2,ADGRA2,ADRBK1,AEBP1,AKT1S1,AKT2,AMBRA1,ANKLE2,ANKRD17,APOA1,APOE,APP,AR,ARHGAP24,ARHGAP35,ARHGEF12,ARID1A,ARID5B,ARX,ASXL1,ASXL2,ATF7IP,ATXN1,AXIN1,BACH1,BACH2,BAG1,BAT3,BAZ2A,BCL2L2,BCL3,BCL9,BCL9L,BIRC6,BMPR2,BNIP3,BRD4,C1QC,CACTIN,CALR,CASZ1,CBX1,CBX4,CBX8,CC2D1A,CCL21,CCNK,CCNT1,CCRN4L,CD44,CD90,CDKN2C,CDKN2D,C/EBP,C-FLIP,CHD8,CHMP1A,CHRDL1,CILP,CLIC4,CLK2,CLMN,CLU,CNKSR3,CNOT3,CPEB3,CRE…	1.66927	6.85689e-23	2.62584e-20
GO:0031323	regulation of cellular metabolic process	biological_process	4	424	0.362703	3501	1169	14465	ABLIM1,ADI1,AEBP1,AHNAK,AKAP12,AKIRIN2,AKT1S1,AKT2,AMBRA1,ANKLE2,ANKRD13C,ANKRD17,APLP2,APOA1,APOE,APP,AR,ARHGAP1,ARHGAP24,ARHGAP31,ARHGAP35,ARHGEF10,ARHGEF12,ARID1A,ARID5A,ARID5B,ARX,ASXL1,ASXL2,ATF7IP,ATXN1,AVPI1,AXIN1,BACH1,BACH2,BAG1,BAT3,BAZ1B,BAZ2A,BCL3,BCL9,BCL9L,BMPR2,BNIP3,BRD4,BRF2,CABLES2,CACTIN,CALR,CAMTA2,CBX1,CBX4,CBX8,CC2D1A,CCDC88C,CCL21,CCNK,CCNL1,CCNT1,CCPG1,CD44,CDC37,CDK12,CDK…	1.49857	3.64593e-22	1.29029e-19
GO:2000112	regulation of cellular macromolecule biosynthetic process	biological_process	6	303	0.259196	2238	1169	14465	ABLIM1,ADI1,AEBP1,AKIRIN2,AKT2,ANKRD17,APP,AR,ARHGAP35,ARID1A,ARID5A,ARID5B,ARX,ASXL1,ASXL2,ATF7IP,ATXN1,AXIN1,BACH1,BACH2,BAG1,BAZ1B,BAZ2A,BCL3,BCL9,BCL9L,BMPR2,BRD4,BRF2,CACTIN,CALR,CAMTA2,CBX1,CBX4,CBX8,CC2D1A,CCNK,CCNL1,CCNT1,CCPG1,CDK12,C/EBP,CEBPZ,CHD3,CHD8,CHMP1A,CHRDL1,CIITA,CIZ1,CLPX,CLU,CNOT3,CPEB3,CREBBP,CRTC2,CSRNP1,CTNNB1,CTR9,DAB2,DAB2IP,DDRGK1,DEDD,DLL4,DMRT2,DNMT3A,DRPLA,DUSP26,EG…	1.67528	3.70628e-22	1.29029e-19
GO:0009889	regulation of biosynthetic process	biological_process	4	321	0.274594	2424	1169	14465	ABLIM1,ADI1,AEBP1,AKAP12,AKIRIN2,AKT2,ANKRD13C,ANKRD17,APOE,APP,AR,ARHGAP35,ARID1A,ARID5A,ARID5B,ARX,ASXL1,ASXL2,ATF7IP,ATXN1,AXIN1,BACH1,BACH2,BAG1,BAZ1B,BAZ2A,BCL3,BCL9,BCL9L,BMPR2,BRD4,BRF2,CACTIN,CALR,CAMTA2,CBX1,CBX4,CBX8,CC2D1A,CCNK,CCNL1,CCNT1,CCPG1,CDK12,C/EBP,CEBPZ,CHD3,CHD8,CHMP1A,CHRDL1,CIITA,CIZ1,CLK2,CLPX,CLU,CNOT3,CPEB3,CREBBP,CRTC2,CSRNP1,CTNNB1,CTR9,DAB2,DAB2IP,DDRGK1,DDX54,DEDD,D…	1.63861	5.14687e-22	1.71391e-19
GO:0051252	regulation of RNA metabolic process	biological_process	7	296	0.253208	2177	1169	14465	ABLIM1,ADI1,AEBP1,AHNAK,AKIRIN2,APP,AR,ARHGAP35,ARID1A,ARID5A,ARID5B,ARX,ASXL1,ASXL2,ATF7IP,ATXN1,AXIN1,BACH1,BACH2,BAG1,BAZ1B,BAZ2A,BCL3,BCL9,BCL9L,BMPR2,BRD4,BRF2,CACTIN,CALR,CAMTA2,CBX1,CBX4,CBX8,CC2D1A,CCNK,CCNL1,CCNT1,CCPG1,CDK12,C/EBP,CEBPZ,CHD3,CHD8,CHMP1A,CHRDL1,CIITA,CLK2,CLK3,CLPX,CLU,CNOT3,CPEB3,CREBBP,CRTC2,CSRNP1,CTNNB1,CTR9,DAB2,DAB2IP,DDRGK1,DDX54,DEDD,DHX34,DLL4,DMRT2,DNMT3A,DRPLA…	1.68243	7.06762e-22	2.25546e-19
GO:0048519	negative regulation of biological process	biological_process	3	333	0.284859	2557	1169	14465	ABL2,ADGRA2,ADRBK1,AEBP1,AKT1S1,AKT2,AMBRA1,ANKLE2,ANKRD17,APOA1,APOE,APP,AR,ARHGAP24,ARHGAP35,ARHGEF12,ARID1A,ARID5B,ARX,ASXL1,ASXL2,ATF7IP,ATXN1,AXIN1,BACH1,BACH2,BAG1,BAT3,BAZ2A,BCL2L2,BCL3,BCL9,BCL9L,BIRC6,BMPR2,BNIP3,BRD4,C1QC,CACTIN,CALR,CASZ1,CBX1,CBX4,CBX8,CC2D1A,CCL21,CCNK,CCNT1,CCRN4L,CD44,CD90,CDKN2C,CDKN2D,C/EBP,C-FLIP,CHD8,CHMP1A,CHRDL1,CILP,CLIC4,CLK2,CLMN,CLU,CNKSR3,CNOT3,CONNEXIN,…	1.61145	1.0567e-21	3.23729e-19
GO:0044260	cellular macromolecule metabolic process	biological_process	4	585	0.500428	5355	1169	14465	AARS2,ABL2,ABLIM1,ACKR3,ADI1,ADRBK1,AEBP1,AHNAK,AKIRIN2,AKT1S1,AKT2,ALKBH2,ANKLE2,ANKRD13C,ANKRD17,APLP2,APOA1,APOE,APP,AR,ARHGAP35,ARID1A,ARID5A,ARID5B,ART1,ARX,ASXL1,ASXL2,ATF7IP,ATG3,ATXN1,AVPI1,AXIN1,B3GALT4,B3GAT3,B3GNT3,BACH1,BACH2,BAG1,BAT3,BAZ1B,BAZ2A,BCL3,BCL9,BCL9L,BIRC6,BMPR2,BNIP3,BRD4,BRF2,BYSL,C10orf2,C19orf68,C5AR1,CABLES2,CACTIN,CALR,CAMTA2,CANT1,CAPN1,CBX1,CBX4,CBX8,CC2D1A,CCDC88…	1.35176	1.92735e-21	5.67753e-19
GO:0043231	intracellular membrane-bounded organelle	cellular_component	6	716	0.616179	6500	1162	13428	AARS2,ABCB8,ABCD1,ACADS,ACKR3,ACO2,ADI1,ADPRHL2,AEN,AFF4,AGPS,AHNAK,AKAP8,AKIRIN2,AKT2,ALKBH2,AMBRA1,AMOTL1,ANKLE2,ANKRD13C,ANKRD17,AOC3,APLP2,APN,APOA1,APOE,APP,AR,ARHGAP30,ARID1A,ARID1B,ARID5A,ARID5B,ARL4A,ARX,ASPA,ASXL1,ASXL2,ATF7IP,ATXN1,AXIN1,AZGP1,B3GALT4,B3GAT3,B3GNT3,BACH1,BACH2,BAT3,BAZ1B,BAZ2A,BCAR1,BCKDHB,BCL2L2,BCL3,BCL9,BCL9L,BCORL1,BIRC6,BLZF1,BNIP3,BOD1L1,BRAT1,BRD4,BTBD3,BYSL,BZRA…	1.27293	2.16332e-21	6.13661e-19
GO:0043170	macromolecule metabolic process	biological_process	3	645	0.551754	6077	1169	14465	AARS2,ABL2,ABLIM1,ACKR3,ADAMTS15,ADAMTS2,ADAMTS8,ADI1,ADRBK1,AEBP1,AEN,AHNAK,AKIRIN2,AKT1S1,AKT2,ALKBH2,ANKLE2,ANKRD13C,ANKRD17,APBA3,APLP2,APN,APOA1,APOE,APOL6,APP,AR,ARHGAP35,ARID1A,ARID5A,ARID5B,ART1,ARX,ASXL1,ASXL2,ATF7IP,ATG3,ATG4A,ATG4D,ATXN1,AVPI1,AXIN1,B3GALT4,B3GAT3,B3GNT3,BACH1,BACH2,BAG1,BAT3,BAZ1B,BAZ2A,BCL3,BCL9,BCL9L,BIRC6,BMP1,BMPR2,BNIP3,BRD4,BRF2,BYSL,C10orf2,C19orf68,C1QA,C1R,C2…	1.31333	2.4933e-21	6.82007e-19
GO:0048518	positive regulation of biological process	biological_process	3	362	0.309666	2873	1169	14465	ABL2,ABLIM1,ACKR3,ACTR2,ADGRA2,AGPAT1,AKAP12,AKIRIN2,AKT2,AMBRA1,AMIGO1,AMOTL1,ANKLE2,ANKRD17,APOA1,APOE,APP,AR,ARHGAP35,ARHGEF10,ARID1A,ARID5A,ARPC5L,ARX,ASXL1,ASXL2,ATF7IP,ATXN1,AVPI1,AXIN1,AZGP1,B3GAT3,BACH1,BAG1,BAZ1B,BCAR1,BCL3,BCL9,BCL9L,BIRC6,BMP1,BMPR2,BNIP3,BRD4,C1QA,C1R,C5AR1,CACTIN,CALR,CAMTA2,CANT1,CC2D1A,CCDC80,CCL21,CCNK,CCPG1,CCRN4L,CD248,CD44,CD90,CDC42EP4,C/EBP,CEBPZ,C-FLIP,CHD7,…	1.55911	2.8094e-21	7.41973e-19
GO:0031326	regulation of cellular biosynthetic process	biological_process	5	316	0.270317	2399	1169	14465	ABLIM1,ADI1,AEBP1,AKAP12,AKIRIN2,AKT2,ANKRD17,APOE,APP,AR,ARHGAP35,ARID1A,ARID5A,ARID5B,ARX,ASXL1,ASXL2,ATF7IP,ATXN1,AXIN1,BACH1,BACH2,BAG1,BAZ1B,BAZ2A,BCL3,BCL9,BCL9L,BMPR2,BRD4,BRF2,CACTIN,CALR,CAMTA2,CBX1,CBX4,CBX8,CC2D1A,CCNK,CCNL1,CCNT1,CCPG1,CDK12,C/EBP,CEBPZ,CHD3,CHD8,CHMP1A,CHRDL1,CIITA,CIZ1,CLK2,CLPX,CLU,CNOT3,CPEB3,CREBBP,CRTC2,CSRNP1,CTNNB1,CTR9,DAB2,DAB2IP,DDRGK1,DDX54,DEDD,DLL4,DMRT2…	1.6299	3.05039e-21	7.78765e-19
GO:2001141	regulation of RNA biosynthetic process	biological_process	8	283	0.242087	2096	1169	14465	ABLIM1,ADI1,AEBP1,AKIRIN2,APP,AR,ARHGAP35,ARID1A,ARID5A,ARID5B,ARX,ASXL1,ASXL2,ATF7IP,ATXN1,AXIN1,BACH1,BACH2,BAG1,BAZ1B,BAZ2A,BCL3,BCL9,BCL9L,BMPR2,BRD4,BRF2,CACTIN,CALR,CAMTA2,CBX1,CBX4,CBX8,CC2D1A,CCNK,CCNL1,CCNT1,CCPG1,CDK12,C/EBP,CEBPZ,CHD3,CHD8,CHMP1A,CHRDL1,CIITA,CLPX,CLU,CNOT3,CPEB3,CREBBP,CRTC2,CSRNP1,CTNNB1,CTR9,DAB2,DAB2IP,DDRGK1,DDX54,DEDD,DLL4,DMRT2,DNMT3A,DRPLA,DUSP26,EGR1,EGR2,ELF1…	1.6707	2.34527e-20	5.79432e-18
GO:0006355	regulation of transcription, DNA-dependent	biological_process	9	278	0.23781	2062	1169	14465	ABLIM1,ADI1,AEBP1,AKIRIN2,APP,AR,ARHGAP35,ARID1A,ARID5A,ARID5B,ARX,ASXL1,ASXL2,ATF7IP,ATXN1,AXIN1,BACH1,BACH2,BAG1,BAZ1B,BAZ2A,BCL3,BCL9,BCL9L,BMPR2,BRD4,BRF2,CACTIN,CALR,CAMTA2,CBX1,CBX4,CBX8,CC2D1A,CCNK,CCNL1,CCNT1,CCPG1,CDK12,C/EBP,CEBPZ,CHD3,CHD8,CHMP1A,CHRDL1,CIITA,CLPX,CLU,CNOT3,CPEB3,CREBBP,CRTC2,CSRNP1,CTNNB1,CTR9,DAB2,DAB2IP,DDRGK1,DEDD,DLL4,DMRT2,DNMT3A,DRPLA,DUSP26,EGR1,EGR2,ELF1,ELK3,…	1.66825	7.22216e-20	1.72858e-17
GO:0044422	organelle part	cellular_component	2	513	0.44148	4300	1162	13428	ABCB8,ABCD1,ABLIM1,ACKR2,ACTR2,ADI1,ADPRHL2,AEN,AFF4,AGPS,AHNAK,AKAP8,ALKBH2,AMBRA1,AMOTL1,ANKLE2,ANKRD17,APN,APP,ARHGEF10,ARID1A,ARID1B,ARID5A,ARL4A,ARPC5L,ASXL1,ASXL2,ATF7IP,ATXN1,AXIN1,BACH1,BAT3,BAZ1B,BAZ2A,BCAR1,BCKDHB,BCL2L2,BCL3,BCL9L,BCORL1,BIRC6,BLZF1,BNIP3,BOD1L1,BRD4,BYSL,C10orf2,C11orf30,C2CD3,C2orf42,CACTIN,CALR,CAMSAP1,CASZ1,CBR3,CBX1,CBX4,CBX8,CCDC14,CCDC51,CCDC86,CCNT1,CDC42BPB,CD…	1.37865	9.23279e-20	2.14285e-17
GO:0009059	macromolecule biosynthetic process	biological_process	4	375	0.320787	3071	1169	14465	AARS2,ABLIM1,ADI1,AEBP1,AKIRIN2,AKT2,ANKRD13C,ANKRD17,APOA1,APOE,APP,AR,ARHGAP35,ARID1A,ARID5A,ARID5B,ART1,ARX,ASXL1,ASXL2,ATF7IP,ATXN1,AXIN1,B3GALT4,B3GAT3,B3GNT3,BACH1,BACH2,BAG1,BAZ1B,BAZ2A,BCL3,BCL9,BCL9L,BMPR2,BRD4,BRF2,C10orf2,C5AR1,CACTIN,CALR,CAMTA2,CANT1,CBX1,CBX4,CBX8,CC2D1A,CCNK,CCNL1,CCNT1,CCPG1,CDK12,CDKN2D,C/EBP,CEBPZ,CHD3,CHD8,CHMP1A,CHPF,CHRDL1,CHST3,CHST7,CIITA,CIZ1,CLPX,CLU,CMAS…	1.51097	1.10103e-19	2.48023e-17
GO:0032774	RNA biosynthetic process	biological_process	7	290	0.248075	2197	1169	14465	ABLIM1,ADI1,AEBP1,AKIRIN2,APP,AR,ARHGAP35,ARID1A,ARID5A,ARID5B,ARX,ASXL1,ASXL2,ATF7IP,ATXN1,AXIN1,BACH1,BACH2,BAG1,BAZ1B,BAZ2A,BCL3,BCL9,BCL9L,BMPR2,BRD4,BRF2,C10orf2,C5AR1,CACTIN,CALR,CAMTA2,CBX1,CBX4,CBX8,CC2D1A,CCNK,CCNL1,CCNT1,CCPG1,CDK12,C/EBP,CEBPZ,CHD3,CHD8,CHMP1A,CHRDL1,CIITA,CLPX,CLU,CNOT3,CPEB3,CREBBP,CRTC2,CSRNP1,CTNNB1,CTR9,DAB2,DAB2IP,DDRGK1,DDX54,DEDD,DLL4,DMRT2,DNMT3A,DRPLA,DUSP26,…	1.63332	1.99376e-19	4.36292e-17
GO:0006351	transcription, DNA-dependent	biological_process	8	286	0.244654	2158	1169	14465	ABLIM1,ADI1,AEBP1,AKIRIN2,APP,AR,ARHGAP35,ARID1A,ARID5A,ARID5B,ARX,ASXL1,ASXL2,ATF7IP,ATXN1,AXIN1,BACH1,BACH2,BAG1,BAZ1B,BAZ2A,BCL3,BCL9,BCL9L,BMPR2,BRD4,BRF2,C10orf2,C5AR1,CACTIN,CALR,CAMTA2,CBX1,CBX4,CBX8,CC2D1A,CCNK,CCNL1,CCNT1,CCPG1,CDK12,C/EBP,CEBPZ,CHD3,CHD8,CHMP1A,CHRDL1,CIITA,CLPX,CLU,CNOT3,CPEB3,CREBBP,CRTC2,CSRNP1,CTNNB1,CTR9,DAB2,DAB2IP,DDRGK1,DEDD,DLL4,DMRT2,DNMT3A,DRPLA,DUSP26,EGR1,E…	1.6399	2.18082e-19	4.6397e-17
GO:0032502	developmental process	biological_process	1	395	0.337896	3311	1169	14465	ABL2,ABLIM1,ACKR3,ACTR2,ADAMTS2,ADGRA2,ADRBK1,AFF4,AGPAT6,AKIRIN2,AKT2,AMBRA1,AMIGO1,ANKRD17,APBA3,APLP2,APOA1,APOE,APP,AR,ARHGAP24,ARHGAP35,ARHGEF10,ARID1A,ARID5A,ARID5B,ARL4A,ARMC6,ARX,ASB1,ASXL1,ASXL2,ATXN1,AXIN1,AZI2,BAG1,BAT3,BAZ1B,BCL2L2,BCL3,BCL9,BCL9L,BIRC6,BMP1,BMPR2,BNIP3,BRD4,BTBD3,BYSL,C19orf68,C1QC,C2CD3,C5AR1,CALR,CAMSAP1,CAPN1,CASZ1,CCDC14,CCNK,CCRN4L,CD248,CD44,CD90,CDC42EP4,CDH11…	1.47619	4.56582e-19	9.45125e-17
GO:0034645	cellular macromolecule biosynthetic process	biological_process	5	362	0.309666	2972	1169	14465	AARS2,ABLIM1,ADI1,AEBP1,AKIRIN2,AKT2,ANKRD17,APOA1,APOE,APP,AR,ARHGAP35,ARID1A,ARID5A,ARID5B,ART1,ARX,ASXL1,ASXL2,ATF7IP,ATXN1,AXIN1,B3GALT4,B3GAT3,B3GNT3,BACH1,BACH2,BAG1,BAZ1B,BAZ2A,BCL3,BCL9,BCL9L,BMPR2,BRD4,BRF2,C10orf2,C5AR1,CACTIN,CALR,CAMTA2,CANT1,CBX1,CBX4,CBX8,CC2D1A,CCNK,CCNL1,CCNT1,CCPG1,CDK12,CDKN2D,C/EBP,CEBPZ,CHD3,CHD8,CHMP1A,CHPF,CHRDL1,CHST3,CHST7,CIITA,CIZ1,CLPX,CLU,CMAS,CNOT3,CP…	1.50718	1.09795e-18	2.21295e-16
GO:0048522	positive regulation of cellular process	biological_process	4	327	0.279726	2606	1169	14465	ABL2,ABLIM1,ACKR3,ACTR2,ADGRA2,AKAP12,AKIRIN2,AKT2,AMIGO1,AMOTL1,ANKLE2,ANKRD17,APOA1,APOE,APP,AR,ARHGAP35,ARHGEF10,ARID1A,ARID5A,ARPC5L,ASXL1,ASXL2,ATF7IP,ATXN1,AVPI1,AXIN1,BACH1,BAG1,BAZ1B,BCAR1,BCL3,BCL9,BCL9L,BIRC6,BMPR2,BNIP3,BRD4,C5AR1,CALR,CAMTA2,CANT1,CC2D1A,CCDC80,CCL21,CCNK,CCPG1,CCRN4L,CD248,CD44,CDC42EP4,C/EBP,CEBPZ,C-FLIP,CHD8,CIZ1,CLIP1,CLU,CONNEXIN,CPEB3,CREBBP,CRKL,CRTC2,CSRNP1,CT…	1.55266	1.30471e-18	2.56224e-16
GO:0007275	multicellular organismal development	biological_process	3	346	0.295979	2811	1169	14465	ABL2,ABLIM1,ACKR3,ADAMTS2,ADGRA2,ADRBK1,AGPAT6,AKIRIN2,AKT2,AMBRA1,AMIGO1,ANKRD17,APBA3,APLP2,APOA1,APOE,APP,AR,ARHGAP35,ARHGEF10,ARID1A,ARID5A,ARID5B,ARMC6,ARX,ASB1,ASXL1,ASXL2,ATXN1,AXIN1,AZI2,BAG1,BAT3,BAZ1B,BCL2L2,BCL3,BCL9,BCL9L,BIRC6,BMP1,BMPR2,BRD4,BTBD3,BYSL,C19orf68,C1QC,C2CD3,C5AR1,CALR,CAMSAP1,CAPN1,CASZ1,CCDC14,CCNK,CCRN4L,CD248,CD44,CD90,CDH11,C/EBP,CEP120,CH242-204P3.4,CHD7,CHD8,CHK…	1.52307	1.82303e-18	3.46187e-16
GO:0044767	single-organism developmental process	biological_process	2	349	0.298546	2843	1169	14465	ABL2,ABLIM1,ACKR3,ACTR2,ADAMTS2,ADGRA2,ADRBK1,AFF4,AGPAT6,AKIRIN2,AKT2,AMBRA1,ANKRD17,APBA3,APLP2,APOA1,APOE,APP,AR,ARHGAP24,ARHGAP35,ARHGEF10,ARID1A,ARID5B,ARMC6,ARX,ASB1,ASXL1,ASXL2,ATXN1,AXIN1,AZI2,BAT3,BAZ1B,BCL2L2,BCL3,BCL9,BCL9L,BIRC6,BMPR2,BRD4,BTBD3,BYSL,C1QC,C2CD3,C5AR1,CALR,CAMSAP1,CAPN1,CASZ1,CCDC14,CCNK,CCRN4L,CD248,CD44,CD90,CDC42EP4,CDH11,C/EBP,CEP120,CEP164,CH242-204P3.4,CHD7,CHD8,…	1.51898	1.8532e-18	3.46187e-16
GO:0044446	intracellular organelle part	cellular_component	6	499	0.429432	4219	1162	13428	ABCB8,ABCD1,ABLIM1,ACKR2,ACTR2,ADI1,ADPRHL2,AEN,AFF4,AGPS,AHNAK,AKAP8,ALKBH2,AMOTL1,ANKLE2,ANKRD17,APN,APP,ARHGEF10,ARID1A,ARID1B,ARID5A,ARL4A,ARPC5L,ASXL1,ASXL2,ATF7IP,ATXN1,AXIN1,BACH1,BAT3,BAZ1B,BAZ2A,BCAR1,BCKDHB,BCL2L2,BCL3,BCL9L,BCORL1,BIRC6,BLZF1,BNIP3,BOD1L1,BRD4,BYSL,C10orf2,C11orf30,C2CD3,C2orf42,CACTIN,CALR,CAMSAP1,CASZ1,CBR3,CBX1,CBX4,CBX8,CCDC14,CCDC51,CCDC86,CCNT1,CDC42BPB,CDK12,C/E…	1.36677	3.4894e-18	6.36317e-16
GO:0048856	anatomical structure development	biological_process	2	366	0.313088	3048	1169	14465	ABL2,ABLIM1,ACKR3,ACTR2,ADAMTS2,ADGRA2,ADRBK1,AFF4,AGPAT6,AKIRIN2,AKT2,AMBRA1,AMIGO1,ANKRD17,APBA3,APLP2,APOA1,APOE,APP,AR,ARHGAP24,ARHGAP35,ARHGEF10,ARID1A,ARID5A,ARID5B,ARMC6,ARX,ASB1,ASXL1,ASXL2,ATXN1,AXIN1,AZI2,BAG1,BAT3,BAZ1B,BCL2L2,BCL3,BCL9,BCL9L,BIRC6,BMP1,BMPR2,BNIP3,BRD4,BTBD3,BYSL,C1QC,C2CD3,C5AR1,CALR,CAMSAP1,CAPN1,CASZ1,CCDC14,CCNK,CCRN4L,CD248,CD44,CD90,CDC42EP4,CDH11,C/EBP,CEP120,C…	1.48583	7.19754e-18	1.282e-15
GO:0019219	regulation of nucleobase-containing compound metabolic process	biological_process	5	331	0.283148	2677	1169	14465	ABLIM1,ADI1,AEBP1,AHNAK,AKAP12,AKIRIN2,ANKRD17,APOE,APP,AR,ARHGAP1,ARHGAP24,ARHGAP31,ARHGAP35,ARHGEF10,ARHGEF12,ARID1A,ARID5A,ARID5B,ARX,ASXL1,ASXL2,ATF7IP,ATXN1,AXIN1,BACH1,BACH2,BAG1,BAZ1B,BAZ2A,BCL3,BCL9,BCL9L,BMPR2,BRD4,BRF2,CACTIN,CALR,CAMTA2,CBX1,CBX4,CBX8,CC2D1A,CCNK,CCNL1,CCNT1,CCPG1,CDK12,C/EBP,CEBPZ,CHD3,CHD8,CHMP1A,CHRDL1,CIITA,CIZ1,CLK2,CLK3,CLPX,CLU,CNOT3,CPEB3,CREBBP,CRTC2,CSRNP1,CT…	1.52997	7.47181e-18	1.3006e-15
GO:0016070	RNA metabolic process	biological_process	6	329	0.281437	2660	1169	14465	AARS2,ABLIM1,ADI1,AEBP1,AHNAK,AKIRIN2,APP,AR,ARHGAP35,ARID1A,ARID5A,ARID5B,ARX,ASXL1,ASXL2,ATF7IP,ATXN1,AXIN1,BACH1,BACH2,BAG1,BAZ1B,BAZ2A,BCL3,BCL9,BCL9L,BMPR2,BRD4,BRF2,BYSL,C10orf2,C5AR1,CACTIN,CALR,CAMTA2,CBX1,CBX4,CBX8,CC2D1A,CCNK,CCNL1,CCNT1,CCPG1,CCRN4L,CDK12,C/EBP,CEBPZ,CHD3,CHD8,CHMP1A,CHRDL1,CIITA,CLK2,CLK3,CLPX,CLU,CNOT3,CPEB3,CREBBP,CRTC2,CSRNP1,CTNNB1,CTR9,DAB2,DAB2IP,DDRGK1,DDX54,DE…	1.53045	9.45615e-18	1.60944e-15
GO:0051171	regulation of nitrogen compound metabolic process	biological_process	4	333	0.284859	2709	1169	14465	ABLIM1,ADI1,AEBP1,AHNAK,AKAP12,AKIRIN2,ANKRD17,APOE,APP,AR,ARHGAP1,ARHGAP24,ARHGAP31,ARHGAP35,ARHGEF10,ARHGEF12,ARID1A,ARID5A,ARID5B,ARX,ASXL1,ASXL2,ATF7IP,ATXN1,AXIN1,BACH1,BACH2,BAG1,BAZ1B,BAZ2A,BCL3,BCL9,BCL9L,BMPR2,BRD4,BRF2,CACTIN,CALR,CAMTA2,CBX1,CBX4,CBX8,CC2D1A,CCNK,CCNL1,CCNT1,CCPG1,CDK12,C/EBP,CEBPZ,CHD3,CHD8,CHMP1A,CHRDL1,CIITA,CIZ1,CLK2,CLK3,CLPX,CLU,CNOT3,CPEB3,CREBBP,CRTC2,CSRNP1,CT…	1.52103	1.4166e-17	2.35864e-15
GO:0009892	negative regulation of metabolic process	biological_process	4	179	0.153122	1185	1169	14465	AEBP1,AKT1S1,ANKLE2,APOE,ARHGAP35,ARID1A,ARID5B,ARX,ASXL1,ASXL2,ATF7IP,ATXN1,AXIN1,BACH1,BACH2,BAG1,BAT3,BAZ2A,BCL3,BMPR2,BNIP3,CACTIN,CALR,CBX1,CBX4,CBX8,CC2D1A,CCNT1,CCRN4L,CDKN2C,CDKN2D,C/EBP,CHD8,CHMP1A,CLK2,CNKSR3,CONNEXIN,CPEB3,CREBBP,CTNNB1,CTR9,DAB2,DAB2IP,DEDD,DGCR8,DHX34,DLL4,DNMT3A,DRPLA,DUSP10,DUSP26,DUSP4,EGR1,EIF4EBP1,ELK3,ELK4,ENG,ENPP1,EP300,EPC1,ERF,ERLIN2,ESRRA,FAM129A,FGFR1IIIC…	1.86913	2.2206e-17	3.61863e-15
GO:0010467	gene expression	biological_process	4	380	0.325064	3224	1169	14465	AARS2,ABLIM1,ADAMTS2,ADI1,AEBP1,AHNAK,AKIRIN2,ALKBH2,APBA3,APOA1,APOE,APP,AR,ARHGAP35,ARID1A,ARID5A,ARID5B,ARX,ASXL1,ASXL2,ATF7IP,ATXN1,AXIN1,BACH1,BACH2,BAG1,BAT3,BAZ1B,BAZ2A,BCL3,BCL9,BCL9L,BMPR2,BRD4,BRF2,BYSL,C10orf2,C2CD3,C5AR1,CACTIN,CALR,CAMTA2,CBX1,CBX4,CBX8,CC2D1A,CCDC88C,CCNK,CCNL1,CCNT1,CCPG1,CCRN4L,CD44,CDC37,CDK12,C/EBP,CEBPZ,CHD3,CHD8,CHMP1A,CHRDL1,CIITA,CLEC3B,CLK2,CLK3,CLPX,CLU,CN…	1.45845	2.7924e-17	4.45563e-15
GO:0048731	system development	biological_process	4	317	0.271172	2554	1169	14465	ABL2,ABLIM1,ACKR3,ADAMTS2,ADGRA2,ADRBK1,AGPAT6,AKT2,AMBRA1,AMIGO1,ANKRD17,APLP2,APOA1,APOE,APP,AR,ARHGAP35,ARHGEF10,ARID1A,ARID5A,ARID5B,ARMC6,ARX,ASB1,ASXL1,ASXL2,ATXN1,AZI2,BAG1,BAT3,BAZ1B,BCL2L2,BCL3,BCL9,BCL9L,BIRC6,BMP1,BMPR2,BTBD3,C1QC,C2CD3,C5AR1,CALR,CAMSAP1,CAPN1,CASZ1,CCDC14,CD248,CD44,CD90,CDH11,C/EBP,CEP120,CH242-204P3.4,CHD7,CHD8,CHKB,CHRDL1,CLEC3B,CLIC4,CLMN,CLN5,CLU,CNP,CONNEXIN,CR…	1.53583	3.01898e-17	4.71885e-15
GO:0006366	transcription from RNA polymerase II promoter	biological_process	9	171	0.146279	1117	1169	14465	ABLIM1,AEBP1,AKIRIN2,APP,AR,ARHGAP35,ARID1A,ARID5A,ARID5B,ARX,ASXL1,ASXL2,ATF7IP,ATXN1,AXIN1,BACH1,BACH2,BAG1,BCL3,BCL9,BCL9L,BMPR2,BRD4,C5AR1,CALR,CAMTA2,CBX4,CBX8,CC2D1A,CCNK,CCPG1,CDK12,C/EBP,CEBPZ,CHD8,CHRDL1,CPEB3,CREBBP,CRTC2,CSRNP1,CTNNB1,CTR9,DAB2IP,DLL4,DMRT2,DNMT3A,DRPLA,DUSP26,EGR1,EGR2,ELF1,ELK3,ELK4,ENG,ENSSSCG00000021783,ENSSSCG00000027044,EP300,EPC1,ERF,ERLIN2,ESRRA,ETS1,FGFR1IIIC,…	1.89429	3.51579e-17	5.36293e-15
GO:0031324	negative regulation of cellular metabolic process	biological_process	5	167	0.142857	1081	1169	14465	AEBP1,AKT1S1,ANKLE2,APOE,ARHGAP35,ARID1A,ARID5B,ARX,ASXL1,ASXL2,ATF7IP,ATXN1,AXIN1,BACH1,BACH2,BAG1,BAT3,BAZ2A,BCL3,BMPR2,BNIP3,CACTIN,CALR,CBX1,CBX4,CBX8,CC2D1A,CCNT1,CDKN2C,CDKN2D,C/EBP,CHD8,CHMP1A,CLK2,CNKSR3,CPEB3,CREBBP,CTNNB1,CTR9,DAB2,DAB2IP,DEDD,DHX34,DLL4,DNMT3A,DRPLA,DUSP10,DUSP26,DUSP4,EGR1,EIF4EBP1,ELK3,ELK4,ENG,ENPP1,EP300,EPC1,ERF,ERLIN2,ESRRA,FAM129A,FGFR1IIIC,FOXN3,FOXO1,FRAP1,FYN…	1.91159	3.62418e-17	5.36293e-15
GO:0006357	regulation of transcription from RNA polymerase II promoter	biological_process	10	166	0.142002	1072	1169	14465	ABLIM1,AEBP1,AKIRIN2,APP,AR,ARHGAP35,ARID1A,ARID5A,ARID5B,ARX,ASXL1,ASXL2,ATF7IP,ATXN1,AXIN1,BACH1,BACH2,BAG1,BCL3,BCL9,BCL9L,BMPR2,BRD4,CALR,CAMTA2,CBX4,CBX8,CC2D1A,CCNK,CCPG1,CDK12,C/EBP,CEBPZ,CHD8,CHRDL1,CPEB3,CREBBP,CRTC2,CSRNP1,CTNNB1,CTR9,DAB2IP,DLL4,DMRT2,DNMT3A,DRPLA,DUSP26,EGR1,EGR2,ELF1,ELK3,ELK4,ENG,ENSSSCG00000027044,EP300,EPC1,ERF,ERLIN2,ESRRA,ETS1,FGFR1IIIC,FKBP8,FOXK2,FOXO1,GPC3,HC…	1.9161	3.64111e-17	5.36293e-15
GO:0010605	negative regulation of macromolecule metabolic process	biological_process	5	168	0.143713	1107	1169	14465	AEBP1,AKT1S1,APOE,ARHGAP35,ARID1A,ARID5B,ARX,ASXL1,ASXL2,ATF7IP,ATXN1,AXIN1,BACH1,BACH2,BAG1,BAT3,BAZ2A,BCL3,BMPR2,CACTIN,CALR,CBX1,CBX4,CBX8,CC2D1A,CCNT1,CCRN4L,CDKN2C,CDKN2D,C/EBP,CHD8,CHMP1A,CNKSR3,CONNEXIN,CPEB3,CREBBP,CTNNB1,CTR9,DAB2,DAB2IP,DEDD,DGCR8,DHX34,DLL4,DNMT3A,DRPLA,DUSP10,DUSP26,DUSP4,EGR1,EIF4EBP1,ELK3,ELK4,ENG,ENPP1,EP300,EPC1,ERF,ESRRA,FAM129A,FGFR1IIIC,FOXN3,FOXO1,FYN,GBA,GIGY…	1.87787	1.6351e-16	2.36288e-14
GO:0018130	heterocycle biosynthetic process	biological_process	4	309	0.264328	2501	1169	14465	ABLIM1,ADCY2,ADI1,AEBP1,AKAP12,AKIRIN2,APOE,APP,AR,ARHGAP35,ARID1A,ARID5A,ARID5B,ARX,ASXL1,ASXL2,ATF7IP,ATXN1,AXIN1,BACH1,BACH2,BAG1,BAZ1B,BAZ2A,BCL3,BCL9,BCL9L,BMPR2,BRD4,BRF2,C10orf2,C5AR1,CACTIN,CALR,CAMTA2,CBX1,CBX4,CBX8,CC2D1A,CCNK,CCNL1,CCNT1,CCPG1,CDK12,CDKN2D,C/EBP,CEBPZ,CHD3,CHD8,CHMP1A,CHRDL1,CIITA,CLPX,CLU,CNOT3,CPEB3,CPOX,CREBBP,CRTC2,CSRNP1,CTNNB1,CTR9,DAB2,DAB2IP,DDRGK1,DDX54,DEDD,D…	1.52879	1.80877e-16	2.56543e-14
GO:0019438	aromatic compound biosynthetic process	biological_process	4	307	0.262618	2490	1169	14465	ABLIM1,ADCY2,ADI1,AEBP1,AKAP12,AKIRIN2,APOE,APP,AR,ARHGAP35,ARID1A,ARID5A,ARID5B,ARX,ASXL1,ASXL2,ATF7IP,ATXN1,AXIN1,BACH1,BACH2,BAG1,BAZ1B,BAZ2A,BCL3,BCL9,BCL9L,BMPR2,BRD4,BRF2,C10orf2,C5AR1,CACTIN,CALR,CAMTA2,CBX1,CBX4,CBX8,CC2D1A,CCNK,CCNL1,CCNT1,CCPG1,CDK12,CDKN2D,C/EBP,CEBPZ,CHD3,CHD8,CHMP1A,CHRDL1,CIITA,CLPX,CLU,CNOT3,CPEB3,CPOX,CREBBP,CRTC2,CSRNP1,CTNNB1,CTR9,DAB2,DAB2IP,DDRGK1,DDX54,DEDD,D…	1.52561	3.20671e-16	4.46549e-14
GO:1901362	organic cyclic compound biosynthetic process	biological_process	4	312	0.266895	2549	1169	14465	ABLIM1,ADCY2,ADI1,AEBP1,AKAP12,AKIRIN2,APOA1,APOE,APP,AR,ARHGAP35,ARID1A,ARID5A,ARID5B,ARX,ASXL1,ASXL2,ATF7IP,ATXN1,AXIN1,BACH1,BACH2,BAG1,BAZ1B,BAZ2A,BCL3,BCL9,BCL9L,BMPR2,BRD4,BRF2,C10orf2,C5AR1,CACTIN,CALR,CAMTA2,CBX1,CBX4,CBX8,CC2D1A,CCNK,CCNL1,CCNT1,CCPG1,CDK12,CDKN2D,C/EBP,CEBPZ,CHD3,CHD8,CHMP1A,CHRDL1,CIITA,CLPX,CLU,CNOT3,CPEB3,CPOX,CREBBP,CRTC2,CSRNP1,CTNNB1,CTR9,DAB2,DAB2IP,DDRGK1,DDX54,…	1.51457	4.66189e-16	6.37597e-14
GO:0034654	nucleobase-containing compound biosynthetic process	biological_process	5	302	0.25834	2447	1169	14465	ABLIM1,ADCY2,ADI1,AEBP1,AKAP12,AKIRIN2,APOE,APP,AR,ARHGAP35,ARID1A,ARID5A,ARID5B,ARX,ASXL1,ASXL2,ATF7IP,ATXN1,AXIN1,BACH1,BACH2,BAG1,BAZ1B,BAZ2A,BCL3,BCL9,BCL9L,BMPR2,BRD4,BRF2,C10orf2,C5AR1,CACTIN,CALR,CAMTA2,CBX1,CBX4,CBX8,CC2D1A,CCNK,CCNL1,CCNT1,CCPG1,CDK12,CDKN2D,C/EBP,CEBPZ,CHD3,CHD8,CHMP1A,CHRDL1,CIITA,CLPX,CLU,CNOT3,CPEB3,CREBBP,CRTC2,CSRNP1,CTNNB1,CTR9,DAB2,DAB2IP,DDRGK1,DDX54,DEDD,DLL4,D…	1.52713	5.46813e-16	7.34744e-14
GO:1901576	organic substance biosynthetic process	biological_process	3	410	0.350727	3629	1169	14465	AARS2,ABLIM1,ACAA,ADCY2,ADI1,AEBP1,AGPAT1,AGPAT6,AGPS,AKAP12,AKIRIN2,AKT2,ANKRD13C,ANKRD17,APOA1,APOE,APP,AR,ARHGAP35,ARID1A,ARID5A,ARID5B,ART1,ARX,ASXL1,ASXL2,ATF7IP,ATXN1,AXIN1,B3GALT4,B3GAT3,B3GNT3,BACH1,BACH2,BAG1,BAZ1B,BAZ2A,BCL3,BCL9,BCL9L,BMPR2,BRD4,BRF2,C10orf2,C5AR1,CACTIN,CALR,CAMTA2,CANT1,CBX1,CBX4,CBX8,CC2D1A,CCNK,CCNL1,CCNT1,CCPG1,CDIPT,CDK12,CDKN2D,C/EBP,CEBPZ,CHD3,CHD8,CHKB,CHMP1A,…	1.39798	1.25368e-15	1.6555e-13
GO:0044237	cellular metabolic process	biological_process	2	731	0.625321	7465	1169	14465	AARS2,ABCB8,ABCC5,ABCD1,ABHD12,ABL2,ABLIM1,ACKR3,ACO2,ADCY2,ADI1,ADRBK1,AEBP1,AEN,AGPAT1,AGPAT6,AHNAK,AKAP12,AKIRIN2,AKT1S1,AKT2,ALKBH2,AMBRA1,ANKLE2,ANKRD13C,ANKRD17,APLP2,APOA1,APOE,APP,AR,ARHGAP1,ARHGAP24,ARHGAP31,ARHGAP35,ARHGEF10,ARHGEF12,ARID1A,ARID5A,ARID5B,ARL4A,ART1,ARX,ASXL1,ASXL2,ATF7IP,ATG3,ATG4A,ATG4D,ATXN1,AVPI1,AXIN1,B3GALT4,B3GAT3,B3GNT3,BACH1,BACH2,BAG1,BAT3,BAZ1B,BAZ2A,BCKDHB,BC…	1.21169	2.84773e-15	3.69674e-13
GO:0010604	positive regulation of macromolecule metabolic process	biological_process	5	205	0.175364	1495	1169	14465	ABLIM1,AKIRIN2,AKT2,ANKLE2,APOE,APP,ARID1A,ARID5A,ASXL1,ASXL2,ATF7IP,ATXN1,AVPI1,AXIN1,BACH1,BAG1,BAZ1B,BCL3,BCL9,BCL9L,BMPR2,BRD4,CALR,CAMTA2,CCL21,CCNK,CCPG1,CD44,C/EBP,CEBPZ,CHD8,CIZ1,CLEC3B,CLU,CONNEXIN,CPEB3,CREBBP,CRTC2,CSRNP1,CTNNB1,CTR9,DAB2,DAB2IP,DDRGK1,DLG1,DLL4,DMRT2,DRPLA,EGR1,EGR2,ELF1,ELK3,ENG,ENSSSCG00000021783,ENSSSCG00000027044,EP300,EPC1,ERCC6,ERLIN2,ESRRA,ETS1,FAM129A,FAM175A,…	1.69675	3.34447e-15	4.26922e-13
GO:0044271	cellular nitrogen compound biosynthetic process	biological_process	4	308	0.263473	2543	1169	14465	ABLIM1,ADCY2,ADI1,AEBP1,AKAP12,AKIRIN2,APOE,APP,AR,ARHGAP35,ARID1A,ARID5A,ARID5B,ARX,ASXL1,ASXL2,ATF7IP,ATXN1,AXIN1,BACH1,BACH2,BAG1,BAZ1B,BAZ2A,BCL3,BCL9,BCL9L,BMPR2,BRD4,BRF2,C10orf2,C5AR1,CACTIN,CALR,CAMTA2,CBX1,CBX4,CBX8,CC2D1A,CCNK,CCNL1,CCNT1,CCPG1,CDK12,CDKN2D,C/EBP,CEBPZ,CHD3,CHD8,CHMP1A,CHRDL1,CIITA,CLPX,CLU,CNOT3,CPEB3,CPOX,CREBBP,CRTC2,CSRNP1,CTNNB1,CTR9,DAB2,DAB2IP,DDRGK1,DDX54,DEDD,D…	1.49868	3.48385e-15	4.37423e-13
GO:0071704	organic substance metabolic process	biological_process	2	767	0.656116	7941	1169	14465	AARS2,ABCB8,ABCC5,ABCD1,ABHD12,ABL2,ABLIM1,ACAA,ACKR3,ACO2,ADAMTS15,ADAMTS2,ADAMTS8,ADCY2,ADI1,ADRBK1,AEBP1,AEN,AGPAT1,AGPAT6,AGPS,AHNAK,AKAP12,AKIRIN2,AKT1S1,AKT2,ALKBH2,AMBRA1,ANKLE2,ANKRD13C,ANKRD17,AOC3,APBA3,APLP2,APN,APOA1,APOE,APOL6,APP,AR,ARHGAP1,ARHGAP24,ARHGAP31,ARHGAP35,ARHGEF10,ARHGEF12,ARID1A,ARID5A,ARID5B,ARL4A,ART1,ARX,ASXL1,ASXL2,ATF7IP,ATG3,ATG4A,ATG4D,ATXN1,AVPI1,AXIN1,B3GALT4,B…	1.19515	5.59203e-15	6.90796e-13
GO:0009058	biosynthetic process	biological_process	2	414	0.354149	3715	1169	14465	AARS2,ABLIM1,ACAA,ADCY2,ADI1,AEBP1,AGPAT1,AGPAT6,AGPS,AKAP12,AKIRIN2,AKT2,ALG11,ANKRD13C,ANKRD17,APOA1,APOE,APP,AR,ARHGAP35,ARID1A,ARID5A,ARID5B,ART1,ARX,ASXL1,ASXL2,ATF7IP,ATXN1,AXIN1,B3GALT4,B3GAT3,B3GNT3,BACH1,BACH2,BAG1,BAZ1B,BAZ2A,BCL3,BCL9,BCL9L,BMPR2,BRD4,BRF2,C10orf2,C5AR1,CACTIN,CALR,CAMTA2,CANT1,CBX1,CBX4,CBX8,CC2D1A,CCNK,CCNL1,CCNT1,CCPG1,CDIPT,CDK12,CDKN2D,C/EBP,CEBPZ,CHD3,CHD8,CHKB,C…	1.37894	8.72426e-15	1.06062e-12
GO:0030154	cell differentiation	biological_process	4	265	0.226689	2113	1169	14465	ABL2,ABLIM1,ACKR3,ADGRA2,AFF4,AGPAT6,AKT2,ANKRD17,APOA1,APOE,APP,AR,ARHGAP35,ARHGEF10,ARID1A,ARID5A,ARID5B,ARL4A,ARMC6,ARX,ASXL1,ASXL2,ATXN1,AXIN1,AZI2,BAG1,BAT3,BCL3,BCL9,BCL9L,BMPR2,BNIP3,BTBD3,BYSL,C1QC,CALR,CAMSAP1,CASZ1,CCRN4L,CD90,CDH11,C/EBP,CEP120,CH242-204P3.4,CHD7,CLIC4,CLMN,CLN5,CLU,CNOT3,CNP,CONNEXIN,CPT1A,CREBBP,CTNNA1,CTNNB1,CTR9,CUL4A,DAB2,DAB2IP,DAGLA,DBNL,DCHS1,DLL4,DTX1,DUSP10,E…	1.55185	9.79396e-15	1.17206e-12
GO:0090304	nucleic acid metabolic process	biological_process	5	358	0.306245	3102	1169	14465	AARS2,ABLIM1,ADI1,AEBP1,AEN,AHNAK,AKIRIN2,ALKBH2,ANKRD17,APP,AR,ARHGAP35,ARID1A,ARID5A,ARID5B,ARX,ASXL1,ASXL2,ATF7IP,ATXN1,AXIN1,BACH1,BACH2,BAG1,BAZ1B,BAZ2A,BCL3,BCL9,BCL9L,BMPR2,BRD4,BRF2,BYSL,C10orf2,C5AR1,CACTIN,CALR,CAMTA2,CBX1,CBX4,CBX8,CC2D1A,CCNK,CCNL1,CCNT1,CCPG1,CCRN4L,CDK12,CDKN2D,C/EBP,CEBPZ,CHD3,CHD8,CHMP1A,CHRDL1,CIITA,CIZ1,CLK2,CLK3,CLPX,CLU,CNOT3,CPEB3,CREBBP,CRTC2,CSRNP1,CTNNB1,C…	1.42806	1.12472e-14	1.32527e-12
GO:0044249	cellular biosynthetic process	biological_process	3	401	0.343028	3579	1169	14465	AARS2,ABLIM1,ADCY2,ADI1,AEBP1,AGPAT1,AGPAT6,AKAP12,AKIRIN2,AKT2,ANKRD17,APOA1,APOE,APP,AR,ARHGAP35,ARID1A,ARID5A,ARID5B,ART1,ARX,ASXL1,ASXL2,ATF7IP,ATXN1,AXIN1,B3GALT4,B3GAT3,B3GNT3,BACH1,BACH2,BAG1,BAZ1B,BAZ2A,BCL3,BCL9,BCL9L,BMPR2,BRD4,BRF2,C10orf2,C5AR1,CACTIN,CALR,CAMTA2,CANT1,CBX1,CBX4,CBX8,CC2D1A,CCNK,CCNL1,CCNT1,CCPG1,CDIPT,CDK12,CDKN2D,C/EBP,CEBPZ,CHD3,CHD8,CHKB,CHMP1A,CHPF,CHRDL1,CHST3,C…	1.38639	1.32365e-14	1.53604e-12
GO:0048869	cellular developmental process	biological_process	3	281	0.240376	2285	1169	14465	ABL2,ABLIM1,ACKR3,ACTR2,ADGRA2,AFF4,AGPAT6,AKT2,ANKRD17,APOA1,APOE,APP,AR,ARHGAP35,ARHGEF10,ARID1A,ARID5A,ARID5B,ARL4A,ARMC6,ARX,ASXL1,ASXL2,ATXN1,AXIN1,AZI2,BAG1,BAT3,BCL3,BCL9,BCL9L,BMPR2,BNIP3,BTBD3,BYSL,C1QC,C2CD3,CALR,CAMSAP1,CASZ1,CCRN4L,CD90,CDC42EP4,CDH11,C/EBP,CEP120,CEP164,CH242-204P3.4,CHD7,CLIC4,CLMN,CLN5,CLU,CNOT3,CNP,CONNEXIN,CPT1A,CREBBP,CSNK1A1,CTNNA1,CTNNB1,CTR9,CUL4A,DAB2,DAB2IP…	1.52168	1.40651e-14	1.60783e-12
GO:0008152	metabolic process	biological_process	1	869	0.74337	9306	1169	14465	AARS2,AASDH,ABCB8,ABCC5,ABCD1,ABHD12,ABL2,ABLIM1,ACAA,ACADS,ACKR3,ACO2,ADAMTS15,ADAMTS2,ADAMTS8,ADCK2,ADCY2,ADI1,ADRBK1,AEBP1,AEN,AGPAT1,AGPAT6,AGPS,AHNAK,AKAP12,AKIRIN2,AKT1S1,AKT2,ALG11,ALKBH2,AMBRA1,ANKLE2,ANKRD13C,ANKRD17,AOC3,APBA3,APLP2,APN,APOA1,APOE,APOL6,APP,AR,ARHGAP1,ARHGAP24,ARHGAP31,ARHGAP35,ARHGEF10,ARHGEF12,ARID1A,ARID5A,ARID5B,ARL4A,ARSJ,ART1,ARX,ASPA,ASXL1,ASXL2,ATF7IP,ATG3,ATG4A…	1.15548	1.61453e-14	1.81849e-12
GO:0048513	organ development	biological_process	5	248	0.212147	1960	1169	14465	ABL2,ADAMTS2,ADRBK1,AGPAT6,APLP2,APOA1,APP,AR,ARHGAP35,ARID1A,ARID5A,ARID5B,ARMC6,ARX,ASB1,ASXL1,ASXL2,ATXN1,AZI2,BAT3,BAZ1B,BCL2L2,BCL3,BCL9,BCL9L,BIRC6,BMP1,BMPR2,BTBD3,C1QC,C2CD3,CAPN1,CASZ1,CCDC14,CD248,CD44,CD90,C/EBP,CEP120,CH242-204P3.4,CHD7,CHD8,CHKB,CHRDL1,CLEC3B,CLIC4,CNP,CONNEXIN,CRKL,CSGALNACT1,CSRNP1,CST6,CTNNB1,CTR9,CUL1,CUL4A,DAB2,DAB2IP,DCHS1,DDR,DEDD,DHRS3,DLG1,DLL4,DTX1,EDG1,EGR…	1.56567	3.44356e-14	3.82235e-12
GO:0005623	cell	cellular_component	1	1015	0.873494	10640	1162	13428	AARS2,ABCB8,ABCD1,ABHD12,ABL2,ABLIM1,ACADS,ACKR2,ACKR3,ACO2,ACTR2,ADCY2,ADGRA2,ADGRF5,ADGRL2,ADI1,ADPRHL2,ADRBK1,AEN,AFF4,AGPS,AHNAK,AKAP12,AKAP8,AKIRIN2,AKT1S1,AKT2,ALKBH2,AMBRA1,AMIGO1,AMOTL1,ANKLE2,ANKRD13C,ANKRD17,AOC3,AP4B1,APBA3,APLP2,APN,APOA1,APOE,APP,AR,ARHGAP1,ARHGAP24,ARHGAP25,ARHGAP30,ARHGAP31,ARHGAP35,ARHGAP44,ARHGEF10,ARHGEF12,ARID1A,ARID1B,ARID5A,ARID5B,ARL4A,ARPC5L,ARRDC2,ART1,ARX…	1.10238	3.97286e-14	4.34688e-12
GO:0036211	protein modification process	biological_process	5	273	0.233533	2225	1169	14465	ABL2,ADRBK1,AKT1S1,AKT2,ANKLE2,APLP2,APOA1,APOE,APP,ARID5A,ART1,ASXL1,ATG3,AVPI1,AXIN1,B3GALT4,B3GNT3,BAG1,BAT3,BAZ1B,BAZ2A,BIRC6,BMPR2,BRD4,CABLES2,CACTIN,CBX8,CCDC88C,CCL21,CCNK,CCNL1,CCNT1,CD44,CDC37,CDC42BPB,CDK12,CDK9,CDKN2C,CDKN2D,CLK2,CLK3,CLU,CNKSR3,CNPPD1,CREBBP,CRTC2,CSNK1A1,CSNK1G2,CTNNB1,CTR9,CTTNBP2NL,CUL1,DAB2,DAB2IP,DDR,DLG1,DOT1L,DPM2,DUPD1,DUSP10,DUSP26,DUSP4,EGR1,EGR2,ELK4,ENG,E…	1.51823	5.18683e-14	5.51749e-12
GO:0006464	cellular protein modification process	biological_process	6	273	0.233533	2225	1169	14465	ABL2,ADRBK1,AKT1S1,AKT2,ANKLE2,APLP2,APOA1,APOE,APP,ARID5A,ART1,ASXL1,ATG3,AVPI1,AXIN1,B3GALT4,B3GNT3,BAG1,BAT3,BAZ1B,BAZ2A,BIRC6,BMPR2,BRD4,CABLES2,CACTIN,CBX8,CCDC88C,CCL21,CCNK,CCNL1,CCNT1,CD44,CDC37,CDC42BPB,CDK12,CDK9,CDKN2C,CDKN2D,CLK2,CLK3,CLU,CNKSR3,CNPPD1,CREBBP,CRTC2,CSNK1A1,CSNK1G2,CTNNB1,CTR9,CTTNBP2NL,CUL1,DAB2,DAB2IP,DDR,DLG1,DOT1L,DPM2,DUPD1,DUSP10,DUSP26,DUSP4,EGR1,EGR2,ELK4,ENG,E…	1.51823	5.18683e-14	5.51749e-12
GO:0044238	primary metabolic process	biological_process	2	743	0.635586	7696	1169	14465	AARS2,ABCB8,ABCC5,ABCD1,ABHD12,ABL2,ABLIM1,ACAA,ACO2,ADAMTS15,ADAMTS2,ADAMTS8,ADCY2,ADI1,ADRBK1,AEBP1,AEN,AGPAT1,AGPAT6,AGPS,AHNAK,AKAP12,AKIRIN2,AKT1S1,AKT2,ALKBH2,AMBRA1,ANKLE2,ANKRD17,APLP2,APN,APOA1,APOE,APOL6,APP,AR,ARHGAP1,ARHGAP24,ARHGAP31,ARHGAP35,ARHGEF10,ARHGEF12,ARID1A,ARID5A,ARID5B,ARL4A,ART1,ARX,ASXL1,ASXL2,ATF7IP,ATG3,ATG4A,ATG4D,ATXN1,AVPI1,AXIN1,B3GALT4,B3GAT3,B3GNT3,BACH1,BACH2,B…	1.19461	5.68001e-14	5.95934e-12
GO:0009893	positive regulation of metabolic process	biological_process	4	211	0.180496	1598	1169	14465	ABLIM1,AKAP12,AKIRIN2,AKT2,AMBRA1,ANKLE2,APOA1,APOE,APP,ARID1A,ARID5A,ASXL1,ASXL2,ATF7IP,ATXN1,AVPI1,AXIN1,BACH1,BAG1,BAZ1B,BCL3,BCL9,BCL9L,BMPR2,BRD4,CALR,CAMTA2,CCL21,CCNK,CCPG1,CD44,C/EBP,CEBPZ,CHD8,CIZ1,CLEC3B,CLU,CONNEXIN,CPEB3,CREBBP,CRTC2,CSRNP1,CTNNB1,CTR9,DAB2,DAB2IP,DDRGK1,DLG1,DLL4,DMRT2,DRPLA,EGR1,EGR2,ELF1,ELK3,ENG,ENSSSCG00000021783,ENSSSCG00000027044,EP300,EPC1,ERCC6,ERLIN2,ESRRA,E…	1.63384	6.68408e-14	6.91802e-12
GO:0044464	cell part	cellular_component	2	1013	0.871773	10628	1162	13428	AARS2,ABCB8,ABCD1,ABHD12,ABL2,ABLIM1,ACADS,ACKR2,ACKR3,ACO2,ACTR2,ADCY2,ADGRA2,ADGRF5,ADGRL2,ADI1,ADPRHL2,ADRBK1,AEN,AFF4,AGPS,AHNAK,AKAP12,AKAP8,AKIRIN2,AKT1S1,AKT2,ALKBH2,AMBRA1,AMIGO1,AMOTL1,ANKLE2,ANKRD13C,ANKRD17,AOC3,AP4B1,APBA3,APLP2,APN,APOA1,APOE,APP,AR,ARHGAP1,ARHGAP24,ARHGAP25,ARHGAP30,ARHGAP31,ARHGAP35,ARHGAP44,ARHGEF10,ARHGEF12,ARID1A,ARID1B,ARID5A,ARID5B,ARL4A,ARPC5L,ARRDC2,ART1,ARX…	1.10145	8.1948e-14	8.36853e-12
GO:0000122	negative regulation of transcription from RNA polymerase II promoter	biological_process	11	83	0.0710009	436	1169	14465	AEBP1,ARHGAP35,ARID1A,ARID5B,ARX,ASXL1,ASXL2,ATF7IP,ATXN1,BACH1,BACH2,CALR,CBX4,CBX8,CC2D1A,C/EBP,CHD8,CPEB3,CREBBP,CTNNB1,CTR9,DAB2IP,DLL4,DNMT3A,DRPLA,DUSP26,EGR1,ELK4,ENG,EP300,EPC1,ERF,ESRRA,FGFR1IIIC,FOXO1,HDAC2,HDGF,HES1,HEXIM2,HEY1,HIVEP1,HOXB3,JARID2,KLF4,KLF5,MDM4,MED1,MYPOP,NFE2L3,NFIL3,NIPBL,NR2F2,NR2F6,NRIP1,OSR2,PEG3,PHF12,PITX2C,PPARA,PPARD,RBBP7,RBM15,RTF1,SATB1,SEMA4D,SMAD2,SOX11,…	2.35557	9.5211e-14	9.59501e-12
GO:0010629	negative regulation of gene expression	biological_process	6	118	0.100941	731	1169	14465	AEBP1,ARHGAP35,ARID1A,ARID5B,ARX,ASXL1,ASXL2,ATF7IP,ATXN1,BACH1,BACH2,BAZ2A,BCL3,CALR,CBX1,CBX4,CBX8,CC2D1A,CCRN4L,C/EBP,CHD8,CHMP1A,CONNEXIN,CPEB3,CREBBP,CTNNB1,CTR9,DAB2,DAB2IP,DEDD,DGCR8,DLL4,DNMT3A,DRPLA,DUSP26,EGR1,ELK3,ELK4,ENG,EP300,EPC1,ERF,ESRRA,FGFR1IIIC,FOXN3,FOXO1,FYN,HDAC2,HDGF,HES1,HEXIM2,HEY1,HIVEP1,HOXB3,HR,INPPL1,IRF1,JARID2,KAT6B,KDM5C,KLF4,KLF5,MDM4,MED1,MKKS,MYPOP,NELFB,NFE2L3…	1.99742	1.23446e-13	1.22789e-11
GO:0019538	protein metabolic process	biological_process	4	393	0.336185	3545	1169	14465	AARS2,ABL2,ADAMTS15,ADAMTS2,ADAMTS8,ADRBK1,AEBP1,AKT1S1,AKT2,ANKLE2,APLP2,APN,APOA1,APOE,APOL6,APP,ARID5A,ART1,ASXL1,ATG3,ATG4A,ATG4D,AVPI1,AXIN1,B3GALT4,B3GAT3,B3GNT3,BAG1,BAT3,BAZ1B,BAZ2A,BCL3,BIRC6,BMP1,BMPR2,BNIP3,BRD4,C19orf68,C1QA,C1R,C2CD3,CABLES2,CACTIN,CALR,CANT1,CAPN1,CAPN15,CBX8,CCDC88C,CCL21,CCNK,CCNL1,CCNT1,CD44,CDC37,CDC42BPB,CDK12,CDK9,CDKN2C,CDKN2D,C-FLIP,CHPF,CHST3,CHST7,CLEC3B,C…	1.37177	1.61261e-13	1.58346e-11
GO:0031325	positive regulation of cellular metabolic process	biological_process	5	197	0.16852	1474	1169	14465	ABLIM1,AKAP12,AKIRIN2,AKT2,ANKLE2,APOA1,APOE,APP,ARID1A,ARID5A,ASXL1,ASXL2,ATF7IP,ATXN1,AVPI1,AXIN1,BACH1,BAG1,BAZ1B,BCL3,BCL9,BCL9L,BMPR2,BRD4,CALR,CAMTA2,CCL21,CCNK,CCPG1,CD44,C/EBP,CEBPZ,CHD8,CIZ1,CLU,CPEB3,CREBBP,CRTC2,CSRNP1,CTNNB1,CTR9,DAB2,DAB2IP,DDRGK1,DLG1,DMRT2,DRPLA,EGR1,EGR2,ELF1,ELK3,ENG,ENSSSCG00000021783,ENSSSCG00000027044,EP300,EPC1,ERCC6,ERLIN2,ESRRA,ETS1,FAM129A,FAM175A,FGF18,FG…	1.65376	1.71724e-13	1.66486e-11
GO:2000113	negative regulation of cellular macromolecule biosynthetic process	biological_process	7	115	0.0983747	713	1169	14465	AEBP1,ARHGAP35,ARID1A,ARID5B,ARX,ASXL1,ASXL2,ATF7IP,ATXN1,BACH1,BACH2,BAZ2A,BCL3,BMPR2,CALR,CBX1,CBX4,CBX8,CC2D1A,C/EBP,CHD8,CHMP1A,CPEB3,CREBBP,CTNNB1,CTR9,DAB2,DAB2IP,DEDD,DLL4,DNMT3A,DRPLA,DUSP26,EGR1,EIF4EBP1,ELK3,ELK4,ENG,ENPP1,EP300,EPC1,ERF,ESRRA,FGFR1IIIC,FOXN3,FOXO1,GIGYF2,HDAC2,HDGF,HES1,HEXIM2,HEY1,HIVEP1,HOXB3,HR,IRF1,JARID2,KAT6B,KDM5C,KLF4,KLF5,MDM4,MED1,MYPOP,NANOS1,NELFB,NFE2L3,NF…	1.99578	2.75922e-13	2.64161e-11
GO:0009890	negative regulation of biosynthetic process	biological_process	5	123	0.105218	784	1169	14465	AEBP1,APOE,ARHGAP35,ARID1A,ARID5B,ARX,ASXL1,ASXL2,ATF7IP,ATXN1,AXIN1,BACH1,BACH2,BAZ2A,BCL3,BMPR2,CALR,CBX1,CBX4,CBX8,CC2D1A,C/EBP,CHD8,CHMP1A,CLK2,CPEB3,CREBBP,CTNNB1,CTR9,DAB2,DAB2IP,DEDD,DLL4,DNMT3A,DRPLA,DUSP26,EGR1,EIF4EBP1,ELK3,ELK4,ENG,ENPP1,EP300,EPC1,ERF,ERLIN2,ESRRA,FGFR1IIIC,FOXN3,FOXO1,GCHFR,GIGYF2,HDAC2,HDGF,HES1,HEXIM2,HEY1,HIVEP1,HOXB3,HR,INSIG1,IRF1,JARID2,KAT6B,KDM5C,KLF4,KLF5,MD…	1.9413	2.86073e-13	2.70498e-11
GO:0016043	cellular component organization	biological_process	2	354	0.302823	3129	1169	14465	AARS2,ABL2,ABLIM1,ACTR2,ADAMTS2,AHNAK,AKT1S1,AKT2,AMBRA1,AMIGO1,ANKLE2,APLP2,APOA1,APOE,APP,AR,ARHGAP24,ARHGAP35,ARHGEF10,ARID1A,ARID1B,ARID5A,ARPC5L,ARX,ASXL1,ATF7IP,ATG3,AXIN1,BAT3,BAZ1B,BAZ2A,BCAR1,BCL3,BCL9L,BLZF1,BMPR2,BNIP3,BRD4,BTBD3,C10orf2,C1QTNF7,C2CD3,CALR,CAMSAP1,CBX8,CCDC80,CCDC88C,CCL21,CCRN4L,CCSER2,CDC42BPB,CDC42EP4,CDH11,CDKN2C,CDKN2D,C/EBP,CEP120,CEP164,CHD3,CHD8,CHMP1A,CIB2,CLI…	1.39991	3.27345e-13	3.05749e-11
GO:0043412	macromolecule modification	biological_process	4	279	0.238666	2328	1169	14465	ABL2,ADRBK1,AKT1S1,AKT2,ALKBH2,ANKLE2,APLP2,APOA1,APOE,APP,ARID5A,ART1,ASXL1,ATF7IP,ATG3,AVPI1,AXIN1,B3GALT4,B3GNT3,BAG1,BAT3,BAZ1B,BAZ2A,BIRC6,BMPR2,BRD4,CABLES2,CACTIN,CBX8,CCDC88C,CCL21,CCNK,CCNL1,CCNT1,CD44,CDC37,CDC42BPB,CDK12,CDK9,CDKN2C,CDKN2D,CLK2,CLK3,CLU,CNKSR3,CNPPD1,CREBBP,CRTC2,CSNK1A1,CSNK1G2,CTNNB1,CTR9,CTTNBP2NL,CUL1,DAB2,DAB2IP,DDR,DLG1,DNMT3A,DOT1L,DPM2,DUPD1,DUSP10,DUSP26,DUSP4…	1.48295	4.51033e-13	4.162e-11
GO:0045892	negative regulation of transcription, DNA-dependent	biological_process	10	106	0.0906758	640	1169	14465	AEBP1,ARHGAP35,ARID1A,ARID5B,ARX,ASXL1,ASXL2,ATF7IP,ATXN1,BACH1,BACH2,BAZ2A,BCL3,CALR,CBX1,CBX4,CBX8,CC2D1A,C/EBP,CHD8,CHMP1A,CPEB3,CREBBP,CTNNB1,CTR9,DAB2,DAB2IP,DEDD,DLL4,DNMT3A,DRPLA,DUSP26,EGR1,ELK3,ELK4,ENG,EP300,EPC1,ERF,ESRRA,FGFR1IIIC,FOXN3,FOXO1,HDAC2,HDGF,HES1,HEXIM2,HEY1,HIVEP1,HOXB3,HR,IRF1,JARID2,KAT6B,KDM5C,KLF4,KLF5,MDM4,MED1,MYPOP,NELFB,NFE2L3,NFIL3,NIPBL,NR2F2,NR2F6,NRIP1,OSR2,PE…	2.04941	4.59881e-13	4.19313e-11
GO:0051253	negative regulation of RNA metabolic process	biological_process	8	110	0.0940975	677	1169	14465	AEBP1,ARHGAP35,ARID1A,ARID5B,ARX,ASXL1,ASXL2,ATF7IP,ATXN1,AXIN1,BACH1,BACH2,BAZ2A,BCL3,CALR,CBX1,CBX4,CBX8,CC2D1A,CCNT1,C/EBP,CHD8,CHMP1A,CPEB3,CREBBP,CTNNB1,CTR9,DAB2,DAB2IP,DEDD,DHX34,DLL4,DNMT3A,DRPLA,DUSP26,EGR1,ELK3,ELK4,ENG,EP300,EPC1,ERF,ESRRA,FGFR1IIIC,FOXN3,FOXO1,HDAC2,HDGF,HES1,HEXIM2,HEY1,HIVEP1,HOXB3,HR,IRF1,JARID2,KAT6B,KDM5C,KLF4,KLF5,MDM4,MED1,MYPOP,NELFB,NFE2L3,NFIL3,NIPBL,NR2F2,N…	2.01052	5.83448e-13	5.22354e-11
GO:0031327	negative regulation of cellular biosynthetic process	biological_process	6	121	0.103507	774	1169	14465	AEBP1,ARHGAP35,ARID1A,ARID5B,ARX,ASXL1,ASXL2,ATF7IP,ATXN1,AXIN1,BACH1,BACH2,BAZ2A,BCL3,BMPR2,CALR,CBX1,CBX4,CBX8,CC2D1A,C/EBP,CHD8,CHMP1A,CLK2,CPEB3,CREBBP,CTNNB1,CTR9,DAB2,DAB2IP,DEDD,DLL4,DNMT3A,DRPLA,DUSP26,EGR1,EIF4EBP1,ELK3,ELK4,ENG,ENPP1,EP300,EPC1,ERF,ERLIN2,ESRRA,FGFR1IIIC,FOXN3,FOXO1,GIGYF2,HDAC2,HDGF,HES1,HEXIM2,HEY1,HIVEP1,HOXB3,HR,INSIG1,IRF1,JARID2,KAT6B,KDM5C,KLF4,KLF5,MDM4,MED1,MYP…	1.93441	5.86531e-13	5.22354e-11
GO:0071840	cellular component organization or biogenesis	biological_process	1	360	0.307956	3210	1169	14465	AARS2,ABL2,ABLIM1,ACTR2,ADAMTS2,AHNAK,AKT1S1,AKT2,AMBRA1,AMIGO1,ANKLE2,APLP2,APOA1,APOE,APP,AR,ARHGAP24,ARHGAP35,ARHGEF10,ARID1A,ARID1B,ARID5A,ARPC5L,ARX,ASXL1,ATF7IP,ATG3,AXIN1,BAT3,BAZ1B,BAZ2A,BCAR1,BCL3,BCL9L,BLZF1,BMPR2,BNIP3,BRD4,BTBD3,BYSL,C10orf2,C1QTNF7,C2CD3,CALR,CAMSAP1,CBX8,CCDC80,CCDC88C,CCL21,CCRN4L,CCSER2,CDC42BPB,CDC42EP4,CDH11,CDKN2C,CDKN2D,C/EBP,CEP120,CEP164,CHD3,CHD8,CHMP1A,CIB…	1.38772	6.47712e-13	5.7021e-11
GO:0010558	negative regulation of macromolecule biosynthetic process	biological_process	6	117	0.100086	743	1169	14465	AEBP1,ARHGAP35,ARID1A,ARID5B,ARX,ASXL1,ASXL2,ATF7IP,ATXN1,AXIN1,BACH1,BACH2,BAZ2A,BCL3,BMPR2,CALR,CBX1,CBX4,CBX8,CC2D1A,C/EBP,CHD8,CHMP1A,CPEB3,CREBBP,CTNNB1,CTR9,DAB2,DAB2IP,DEDD,DLL4,DNMT3A,DRPLA,DUSP26,EGR1,EIF4EBP1,ELK3,ELK4,ENG,ENPP1,EP300,EPC1,ERF,ESRRA,FGFR1IIIC,FOXN3,FOXO1,GIGYF2,HDAC2,HDGF,HES1,HEXIM2,HEY1,HIVEP1,HOXB3,HR,IRF1,JARID2,KAT6B,KDM5C,KLF4,KLF5,MDM4,MED1,MYPOP,NANOS1,NELFB,NFE…	1.9485	8.9397e-13	7.78058e-11
GO:0005737	cytoplasm	cellular_component	5	615	0.52926	5783	1162	13428	AARS2,ABCB8,ABCD1,ACADS,ACKR3,ACO2,ACTR2,ADCY2,ADGRF5,ADI1,ADPRHL2,ADRBK1,AFF4,AGPS,AHNAK,AKAP12,AKT1S1,AKT2,AMBRA1,AMOTL1,ANKLE2,ANKRD13C,ANKRD17,AOC3,AP4B1,APBA3,APN,APOA1,APOE,APP,ARHGAP35,ARHGEF12,ARID1B,ARL4A,ARRDC2,ASPA,ATF7IP,ATG3,ATG4A,ATG4D,ATXN1,AXIN1,AZI2,B3GALT4,B3GAT3,B3GNT3,BACH1,BAG1,BAT3,BCAR1,BCKDHB,BCL2L2,BCL3,BCL9,BCORL1,BIRC6,BLZF1,BNIP3,BRD4,BTBD2,BTBD3,BYSL,BZRAP1,C10orf10,C…	1.22893	1.00601e-12	8.65736e-11
GO:0051246	regulation of protein metabolic process	biological_process	5	156	0.133447	1105	1169	14465	AKT1S1,AKT2,ANKLE2,APLP2,APOA1,APOE,APP,ARID5A,AVPI1,AXIN1,BAG1,BAT3,BCL3,BMPR2,BRD4,C2CD3,CABLES2,CACTIN,CCDC88C,CCL21,CCNK,CCNL1,CCNT1,CD44,CDC37,CDK12,CDKN2C,CDKN2D,CLEC3B,CLU,CNKSR3,CNPPD1,CPEB3,CTNNB1,CTR9,CUL4A,DAB2,DAB2IP,DDRGK1,DEDD,DLG1,DUSP10,DUSP26,DUSP4,EGR1,EIF4EBP1,ENG,ENPP1,ENSSSCG00000010310,ENSSSCG00000011312,ENSSSCG00000017489,ENSSSCG00000029514,EP300,ERCC6,FAF1,FAM129A,FEM1B,FG…	1.74689	1.17377e-12	9.98875e-11
GO:0045934	negative regulation of nucleobase-containing compound metabolic process	biological_process	6	115	0.0983747	732	1169	14465	AEBP1,ARHGAP35,ARID1A,ARID5B,ARX,ASXL1,ASXL2,ATF7IP,ATXN1,AXIN1,BACH1,BACH2,BAZ2A,BCL3,BMPR2,CALR,CBX1,CBX4,CBX8,CC2D1A,CCNT1,C/EBP,CHD8,CHMP1A,CPEB3,CREBBP,CTNNB1,CTR9,DAB2,DAB2IP,DEDD,DHX34,DLL4,DNMT3A,DRPLA,DUSP26,EGR1,ELK3,ELK4,ENG,EP300,EPC1,ERF,ESRRA,FGFR1IIIC,FOXN3,FOXO1,HDAC2,HDGF,HES1,HEXIM2,HEY1,HIVEP1,HOXB3,HR,IRF1,JARID2,KAT6B,KDM5C,KLF4,KLF5,MDM4,MED1,MYPOP,NELFB,NFE2L3,NFIL3,NIPBL,N…	1.94398	1.66946e-12	1.4051e-10
GO:0009790	embryo development	biological_process	4	114	0.0975192	728	1169	14465	AKIRIN2,AMBRA1,APBA3,APOA1,AR,ARHGAP35,ARID1A,ASXL2,AXIN1,BAT3,BIRC6,BMPR2,BRD4,BYSL,C2CD3,CCNK,CCRN4L,CD44,C/EBP,CHD7,CNOT3,CONNEXIN,CTNNB1,CTR9,CUL4A,DCHS1,DLG1,DLL4,DMRT2,DNMT3A,DUSP4,ENG,ENSSSCG00000026812,EP300,EPHA2,EXT1,FGFR1IIIC,FKBP8,FRAS1,FRZB,GAB1,GJA5,GNA12,GPC3,HES1,HIPK1,HOXA6,HOXB3,HS6ST1,HYAL1,ICMT,INSIG1,IRX3,KDM6A,KIAA1217,KLF4,KMT2D,LMO4,LRIG1,LRIG3,MACF1,MAFF,MED1,MMP15,MYO18B…	1.93766	2.6163e-12	2.17807e-10
GO:0051254	positive regulation of RNA metabolic process	biological_process	8	131	0.112062	883	1169	14465	ABLIM1,AKIRIN2,APP,ARID1A,ARID5A,ASXL1,ASXL2,ATF7IP,ATXN1,AXIN1,BACH1,BAG1,BAZ1B,BCL3,BCL9,BCL9L,BRD4,CAMTA2,CCPG1,C/EBP,CEBPZ,CHD8,CPEB3,CREBBP,CRTC2,CSRNP1,CTNNB1,CTR9,DAB2,DAB2IP,DMRT2,DRPLA,EGR1,EGR2,ELF1,ELK3,ENG,ENSSSCG00000021783,ENSSSCG00000027044,EP300,EPC1,ERCC6,ERLIN2,ESRRA,ETS1,FOXK2,FOXO1,FOXO4,FRAP1,FZD4,HCFC1,HDAC2,HES1,HYAL2,IKZF2,INSIG1,IRF1,KAT6B,KLF4,KLF5,KMT2D,KMT2E,LMO4,MAML1…	1.83575	2.89978e-12	2.38811e-10
GO:0044267	cellular protein metabolic process	biological_process	5	330	0.282293	2915	1169	14465	AARS2,ABL2,ADRBK1,AKT1S1,AKT2,ANKLE2,APLP2,APOA1,APOE,APP,ARID5A,ART1,ASXL1,ATG3,AVPI1,AXIN1,B3GALT4,B3GNT3,BAG1,BAT3,BAZ1B,BAZ2A,BCL3,BIRC6,BMPR2,BNIP3,BRD4,C19orf68,CABLES2,CACTIN,CALR,CBX8,CCDC88C,CCL21,CCNK,CCNL1,CCNT1,CD44,CDC37,CDC42BPB,CDK12,CDK9,CDKN2C,CDKN2D,CLK2,CLK3,CLPX,CLU,CNKSR3,CNPPD1,CPEB3,CREBBP,CRTC2,CSNK1A1,CSNK1G2,CTNNB1,CTR9,CTTNBP2NL,CUL1,CUL4A,DAB2,DAB2IP,DDR,DDRGK1,DLG1,DN…	1.40081	3.05335e-12	2.48783e-10
GO:0051172	negative regulation of nitrogen compound metabolic process	biological_process	5	115	0.0983747	739	1169	14465	AEBP1,ARHGAP35,ARID1A,ARID5B,ARX,ASXL1,ASXL2,ATF7IP,ATXN1,AXIN1,BACH1,BACH2,BAZ2A,BCL3,BMPR2,CALR,CBX1,CBX4,CBX8,CC2D1A,CCNT1,C/EBP,CHD8,CHMP1A,CPEB3,CREBBP,CTNNB1,CTR9,DAB2,DAB2IP,DEDD,DHX34,DLL4,DNMT3A,DRPLA,DUSP26,EGR1,ELK3,ELK4,ENG,EP300,EPC1,ERF,ESRRA,FGFR1IIIC,FOXN3,FOXO1,HDAC2,HDGF,HES1,HEXIM2,HEY1,HIVEP1,HOXB3,HR,IRF1,JARID2,KAT6B,KDM5C,KLF4,KLF5,MDM4,MED1,MYPOP,NELFB,NFE2L3,NFIL3,NIPBL,N…	1.92556	3.1642e-12	2.55101e-10
GO:0010557	positive regulation of macromolecule biosynthetic process	biological_process	6	139	0.118905	961	1169	14465	ABLIM1,AKIRIN2,AKT2,APP,ARID1A,ARID5A,ASXL1,ASXL2,ATF7IP,ATXN1,AXIN1,BACH1,BAG1,BAZ1B,BCL3,BCL9,BCL9L,BRD4,CALR,CAMTA2,CCPG1,C/EBP,CEBPZ,CHD8,CIZ1,CREBBP,CRTC2,CSRNP1,CTNNB1,CTR9,DAB2,DAB2IP,DMRT2,DRPLA,EGR1,EGR2,ELF1,ELK3,ENG,ENSSSCG00000021783,ENSSSCG00000027044,EP300,EPC1,ERCC6,ERLIN2,ESRRA,ETS1,FAM129A,FOXK2,FOXO1,FOXO4,FRAP1,FZD4,HCFC1,HDAC2,HES1,HYAL2,ICOSLG,IKZF2,INSIG1,IRF1,IRS1,KAT6B,KDR…	1.78976	3.96011e-12	3.15943e-10
GO:0009888	tissue development	biological_process	3	150	0.128315	1073	1169	14465	ABL2,ADAMTS2,AGPAT6,APP,AR,ARHGAP24,ARHGAP35,ARID1A,ARID5A,ARID5B,ARX,ASXL2,AXIN1,BCL9,BCL9L,BMP1,BMPR2,C2CD3,CD44,CHD7,CLEC3B,CLIC4,CONNEXIN,CPT1A,CSGALNACT1,CST6,CTNNB1,CTR9,DAB2,DAB2IP,DCHS1,DDR,DEDD,DLG1,DLL4,DUSP4,EDG1,EGR1,EGR2,EHD2,ENG,EP300,EPHA2,EXT1,FAM101A,FAM20A,FEM1B,FGF18,FGFR1IIIC,FHOD3,FRAP1,FRAS1,FRZB,GAB1,GJC1,GPC1,GPC3,HES1,HEY1,HLF,HOXB3,HYAL1,HYAL2,ICAM-1,IRX3,KDM6A,KDR,KLF4,…	1.7298	7.37406e-12	5.82246e-10
GO:0045935	positive regulation of nucleobase-containing compound metabolic process	biological_process	6	139	0.118905	970	1169	14465	ABLIM1,AKAP12,AKIRIN2,APOE,APP,ARID1A,ARID5A,ASXL1,ASXL2,ATF7IP,ATXN1,AXIN1,BACH1,BAG1,BAZ1B,BCL3,BCL9,BCL9L,BRD4,CALR,CAMTA2,CCPG1,C/EBP,CEBPZ,CHD8,CIZ1,CPEB3,CREBBP,CRTC2,CSRNP1,CTNNB1,CTR9,DAB2,DAB2IP,DMRT2,DRPLA,EGR1,EGR2,ELF1,ELK3,ENG,ENSSSCG00000021783,ENSSSCG00000027044,EP300,EPC1,ERCC6,ERLIN2,ESRRA,ETS1,FAM175A,FOXK2,FOXO1,FOXO4,FRAP1,FZD4,HCFC1,HDAC2,HES1,HYAL2,IKZF2,INSIG1,IRF1,KAT6B,KL…	1.77316	7.93234e-12	6.19937e-10
GO:0072359	circulatory system development	biological_process	5	98	0.0838323	601	1169	14465	ACKR3,ADGRA2,ADRBK1,ANKRD17,APOE,ARID1A,ASXL1,ASXL2,BAZ1B,BMPR2,C2CD3,C5AR1,CD90,CHD7,CLIC4,CONNEXIN,CRKL,CTNNB1,DAB2IP,DCHS1,DHRS3,DLL4,EDG1,ELK3,ENG,EP300,EPHA2,ETS1,F3,FGF18,FGFR1IIIC,FHOD3,FOXO1,FOXO4,FRAP1,FZD4,GAB1,GJA5,GJC1,GPC3,HES1,HEY1,HOXB3,HS6ST1,HYAL1,KCNJ8,KDM6A,KDR,KLF4,KLF5,LMO4,LRG1,MAML1,MAPK14,MED1,MYO18B,NEXN,NIPBL,NR2F2,NXN,PITX2C,PKD1,PKD2,PLXND1,POPDC2,PRRX2,RAPGEF1,RASIP1,…	2.0177	9.50511e-12	7.27996e-10
GO:0072358	cardiovascular system development	biological_process	6	98	0.0838323	601	1169	14465	ACKR3,ADGRA2,ADRBK1,ANKRD17,APOE,ARID1A,ASXL1,ASXL2,BAZ1B,BMPR2,C2CD3,C5AR1,CD90,CHD7,CLIC4,CONNEXIN,CRKL,CTNNB1,DAB2IP,DCHS1,DHRS3,DLL4,EDG1,ELK3,ENG,EP300,EPHA2,ETS1,F3,FGF18,FGFR1IIIC,FHOD3,FOXO1,FOXO4,FRAP1,FZD4,GAB1,GJA5,GJC1,GPC3,HES1,HEY1,HOXB3,HS6ST1,HYAL1,KCNJ8,KDM6A,KDR,KLF4,KLF5,LMO4,LRG1,MAML1,MAPK14,MED1,MYO18B,NEXN,NIPBL,NR2F2,NXN,PITX2C,PKD1,PKD2,PLXND1,POPDC2,PRRX2,RAPGEF1,RASIP1,…	2.0177	9.50511e-12	7.27996e-10
GO:0051173	positive regulation of nitrogen compound metabolic process	biological_process	5	140	0.11976	986	1169	14465	ABLIM1,AKAP12,AKIRIN2,APOE,APP,ARID1A,ARID5A,ASXL1,ASXL2,ATF7IP,ATXN1,AXIN1,BACH1,BAG1,BAZ1B,BCL3,BCL9,BCL9L,BRD4,CALR,CAMTA2,CCPG1,C/EBP,CEBPZ,CHD8,CIZ1,CLU,CPEB3,CREBBP,CRTC2,CSRNP1,CTNNB1,CTR9,DAB2,DAB2IP,DMRT2,DRPLA,EGR1,EGR2,ELF1,ELK3,ENG,ENSSSCG00000021783,ENSSSCG00000027044,EP300,EPC1,ERCC6,ERLIN2,ESRRA,ETS1,FAM175A,FOXK2,FOXO1,FOXO4,FRAP1,FZD4,HCFC1,HDAC2,HES1,HYAL2,IKZF2,INSIG1,IRF1,KAT6…	1.75693	1.3062e-11	9.90512e-10
GO:0031328	positive regulation of cellular biosynthetic process	biological_process	6	142	0.121471	1010	1169	14465	ABLIM1,AKAP12,AKIRIN2,AKT2,APOE,APP,ARID1A,ARID5A,ASXL1,ASXL2,ATF7IP,ATXN1,AXIN1,BACH1,BAG1,BAZ1B,BCL3,BCL9,BCL9L,BRD4,CALR,CAMTA2,CCPG1,C/EBP,CEBPZ,CHD8,CIZ1,CLU,CREBBP,CRTC2,CSRNP1,CTNNB1,CTR9,DAB2,DAB2IP,DMRT2,DRPLA,EGR1,EGR2,ELF1,ELK3,ENG,ENSSSCG00000021783,ENSSSCG00000027044,EP300,EPC1,ERCC6,ERLIN2,ESRRA,ETS1,FAM129A,FOXK2,FOXO1,FOXO4,FRAP1,FZD4,HCFC1,HDAC2,HES1,HYAL2,ICOSLG,IKZF2,INSIG1,IRF…	1.73969	1.90421e-11	1.41713e-09
GO:0009891	positive regulation of biosynthetic process	biological_process	5	144	0.123182	1029	1169	14465	ABLIM1,AKAP12,AKIRIN2,AKT2,APOE,APP,ARID1A,ARID5A,ASXL1,ASXL2,ATF7IP,ATXN1,AXIN1,BACH1,BAG1,BAZ1B,BCL3,BCL9,BCL9L,BRD4,CALR,CAMTA2,CCPG1,C/EBP,CEBPZ,CHD8,CIZ1,CLU,CREBBP,CRTC2,CSRNP1,CTNNB1,CTR9,DAB2,DAB2IP,DMRT2,DRPLA,EGR1,EGR2,ELF1,ELK3,ENG,ENSSSCG00000021783,ENSSSCG00000027044,EP300,EPC1,ERCC6,ERLIN2,ESRRA,ETS1,FAM129A,FOXK2,FOXO1,FOXO4,FRAP1,FZD4,HCFC1,HDAC2,HES1,HYAL2,ICOSLG,IKZF2,INSIG1,IRF…	1.73161	1.90579e-11	1.41713e-09
GO:0010628	positive regulation of gene expression	biological_process	6	134	0.114628	937	1169	14465	ABLIM1,AKIRIN2,APP,ARID1A,ARID5A,ASXL1,ASXL2,ATF7IP,ATXN1,AXIN1,BACH1,BAG1,BAZ1B,BCL3,BCL9,BCL9L,BRD4,CALR,CAMTA2,CCPG1,CD44,C/EBP,CEBPZ,CHD8,CONNEXIN,CREBBP,CRTC2,CSRNP1,CTNNB1,CTR9,DAB2,DAB2IP,DLL4,DMRT2,DRPLA,EGR1,EGR2,ELF1,ELK3,ENG,ENSSSCG00000021783,ENSSSCG00000027044,EP300,EPC1,ERLIN2,ESRRA,ETS1,FOXK2,FOXO1,FOXO4,FRAP1,FZD4,HCFC1,HDAC2,HES1,HYAL2,IKZF2,INSIG1,IRF1,KAT6B,KLF4,KLF5,KMT2D,KMT2…	1.76958	2.28608e-11	1.68357e-09
GO:0009653	anatomical structure morphogenesis	biological_process	3	205	0.175364	1640	1169	14465	ABL2,ABLIM1,ACKR3,ACTR2,ADGRA2,APOA1,APOE,APP,AR,ARHGAP24,ARHGAP35,ARID1A,ARID5B,ARX,ASXL1,ASXL2,AXIN1,BAZ1B,BCL9,BCL9L,BMPR2,BNIP3,BTBD3,BYSL,C2CD3,C5AR1,CALR,CAMSAP1,CAPN1,CASZ1,CD248,CD44,CD90,CDC42EP4,CDH11,CEP164,CHD7,CLIC4,CLU,CNOT3,CNP,CONNEXIN,CRKL,CSGALNACT1,CSNK1A1,CSRNP1,CTNNB1,CTR9,CUL1,DAB2,DAB2IP,DBNL,DCHS1,DDR,DHRS3,DLG1,DLL4,DMRT2,DUSP4,EDG1,EGR2,EHD2,ELK3,ENG,EP300,EPHA2,ETS1,EXT…	1.54673	3.31479e-11	2.4179e-09
GO:0045893	positive regulation of transcription, DNA-dependent	biological_process	10	123	0.105218	844	1169	14465	ABLIM1,AKIRIN2,APP,ARID1A,ARID5A,ASXL1,ASXL2,ATF7IP,ATXN1,AXIN1,BACH1,BAG1,BAZ1B,BCL3,BCL9,BCL9L,BRD4,CAMTA2,CCPG1,C/EBP,CEBPZ,CHD8,CREBBP,CRTC2,CSRNP1,CTNNB1,CTR9,DAB2,DAB2IP,DMRT2,DRPLA,EGR1,EGR2,ELF1,ELK3,ENG,ENSSSCG00000021783,ENSSSCG00000027044,EP300,EPC1,ERLIN2,ESRRA,ETS1,FOXK2,FOXO1,FOXO4,FRAP1,FZD4,HCFC1,HDAC2,HES1,HYAL2,IKZF2,INSIG1,IRF1,KAT6B,KLF4,KLF5,KMT2D,KMT2E,LMO4,MAML1,MAPK14,MAPR…	1.80329	4.79382e-11	3.46376e-09
GO:0045444	fat cell differentiation	biological_process	5	35	0.0299401	128	1169	14465	ARID5B,ARL4A,ASXL1,ASXL2,AXIN1,BNIP3,CCRN4L,C/EBP,DUSP10,EGR2,ENPP1,FBXO9,FNDC5,FRZB,HES1,INSIG1,KLF4,KLF5,LRG1,MAPK14,MED1,MEDAG,MEX3C,MKKS,MMP11,NIPBL,PPARD,RGS2,SH2B2,SH3PXD2B,SMAD6,SOCS7,TAF8,TBL1Y,ZNF516	3.38347	7.18727e-11	5.14461e-09
GO:0003676	nucleic acid binding	molecular_function	3	300	0.221729	2636	1353	16649	AARS2,AEBP1,AEN,AKAP8,ANKHD1,ANKRD17,APP,AR,ARHGAP35,ARID1B,ARID5A,ARID5B,ARPP21,ARX,ASXL1,ASXL2,ATXN1,BACH1,BACH2,BAT4,BAZ2A,BCL3,BOD1L1,BRD4,C10orf2,CALR,CAMTA2,CBX4,CBX8,CC2D1A,CCNT1,CCRN4L,C/EBP,CEBPZ,CHD3,CHD7,CHD8,CIZ1,CLIP1,CLUH,CPEB3,CREBBP,CSRNP1,CTNNB1,CU571095.1,DDX28,DDX54,DDX56,DDX59,DEDD,DGCR8,DHX16,DHX30,DHX34,DMRT2,DNAJC21,DNMT3A,DOT1L,EGR1,EGR2,ELF1,ELK3,ELK4,ENDOD1,ENPP1,ENSSSCG…	1.40045	1.0275e-10	7.28667e-09
GO:0044451	nucleoplasm part	cellular_component	11	98	0.0843373	587	1162	13428	AFF4,ARID5A,ATF7IP,ATXN1,BRD4,CBX4,CCNT1,CDK12,C/EBP,CHD3,CHD8,COIL,CREBBP,CSNK1A1,CTNNB1,CTR9,EFTUD2,ENSSSCG00000009328,ENSSSCG00000021783,EP300,EPC1,ERCC6,ETS1,FAAP100,FANCE,FRAP1,GEMIN5,GEMIN6,GTF2E2,GTF3C1,HCFC1,HDAC2,HDGF,HIPK1,HR,JARID2,KANSL1,KAT6B,KDM6A,KLHL20,KMT2D,KMT2E,LAS1L,LMO4,LSG1,MAML1,MBF1,MED1,MED13,MED15,MED18,MED27,MLLT3,MSL2,NELFB,NFYC,NRIP1,PBX2,PHC1,PHF12,PITX2C,POLR2M,POLR…	1.92927	1.08336e-10	7.61232e-09
GO:0009792	embryo development ending in birth or egg hatching	biological_process	5	81	0.06929	480	1169	14465	AMBRA1,APBA3,AR,ARHGAP35,ARID1A,ASXL2,AXIN1,BIRC6,BRD4,BYSL,C2CD3,CCNK,C/EBP,CHD7,CNOT3,CONNEXIN,CTNNB1,CTR9,CUL4A,DCHS1,DLG1,DMRT2,ENSSSCG00000026812,EP300,EPHA2,EXT1,FGFR1IIIC,FKBP8,GAB1,GNA12,HES1,HOXA6,HOXB3,HS6ST1,HYAL1,ICMT,KDM6A,KIAA1217,KMT2D,LMO4,MAFF,MED1,MYO18B,NIPBL,NR2F2,OSR2,PALB2,PITX2C,PKD1,PKD2,PRPF19,PRRX2,PSEN2,RBBP6,RCN1,RGMA,RIC8A,RRP7A,RTF1,RXRB,SEMA3C,SETD2,SIX2,SIX4,SLIT2,…	2.08808	1.19135e-10	8.29507e-09
GO:0006139	nucleobase-containing compound metabolic process	biological_process	4	445	0.380667	4305	1169	14465	AARS2,ABCB8,ABCC5,ABCD1,ABLIM1,ADCY2,ADI1,AEBP1,AEN,AHNAK,AKAP12,AKIRIN2,ALKBH2,ANKRD17,APOE,APP,AR,ARHGAP1,ARHGAP24,ARHGAP31,ARHGAP35,ARHGEF10,ARHGEF12,ARID1A,ARID5A,ARID5B,ARL4A,ARX,ASXL1,ASXL2,ATF7IP,ATXN1,AXIN1,BACH1,BACH2,BAG1,BAZ1B,BAZ2A,BCL3,BCL9,BCL9L,BMPR2,BRD4,BRF2,BYSL,C10orf2,C5AR1,CACTIN,CALR,CAMTA2,CARKD,CBX1,CBX4,CBX8,CC2D1A,CCNK,CCNL1,CCNT1,CCPG1,CCRN4L,CDC42BPB,CDK12,CDKN2D,C/EBP…	1.27906	1.35055e-10	9.31876e-09
GO:0009966	regulation of signal transduction	biological_process	5	197	0.16852	1584	1169	14465	ABL2,ACKR3,ADGRA2,ADRBK1,AKAP12,AKT1S1,ANKRD17,APLP2,APOA1,APOE,APP,AR,ARHGAP24,ARHGAP35,ARHGEF10,ARHGEF12,ASXL1,ASXL2,ATXN1,AVPI1,AXIN1,BAZ1B,BCL3,BCL9L,BIRC6,BMPR2,BNIP3,BRD4,C2CD3,C5AR1,CACTIN,CALR,CANT1,CC2D1A,CCL21,CD44,CD90,CDC37,CDK12,C-FLIP,CHD8,CHRDL1,CILP,CLU,CNKSR3,CONNEXIN,CTNNA1,CTNNB1,CTNND1,CTSC,DAB2,DAB2IP,DDRGK1,DENND4B,DHRS3,DLG1,DNMBP,DOT1L,DTX1,DUSP10,DUSP26,DUSP4,EGFL7,EGR1,E…	1.53892	1.38098e-10	9.44368e-09
GO:0034641	cellular nitrogen compound metabolic process	biological_process	3	460	0.393499	4490	1169	14465	AARS2,ABCB8,ABCC5,ABCD1,ABLIM1,ADCY2,ADI1,AEBP1,AEN,AGPAT6,AHNAK,AKAP12,AKIRIN2,ALKBH2,ANKRD17,APOA1,APOE,APP,AR,ARHGAP1,ARHGAP24,ARHGAP31,ARHGAP35,ARHGEF10,ARHGEF12,ARID1A,ARID5A,ARID5B,ARL4A,ARX,ASXL1,ASXL2,ATF7IP,ATXN1,AXIN1,BACH1,BACH2,BAG1,BAZ1B,BAZ2A,BCL3,BCL9,BCL9L,BMPR2,BRD4,BRF2,BYSL,C10orf2,C5AR1,CACTIN,CALR,CAMTA2,CARKD,CBX1,CBX4,CBX8,CC2D1A,CCNK,CCNL1,CCNT1,CCPG1,CCRN4L,CDC42BPB,CDK12…	1.2677	1.98704e-10	1.34679e-08
GO:0001568	blood vessel development	biological_process	8	68	0.0581694	377	1169	14465	ACKR3,ADGRA2,ANKRD17,APOE,ARID1A,BMPR2,C5AR1,CD90,CHD7,CLIC4,CONNEXIN,CRKL,CTNNB1,DAB2IP,DLL4,EDG1,ELK3,ENG,EPHA2,ETS1,F3,FGF18,FGFR1IIIC,FOXO1,FOXO4,FZD4,GJA5,GJC1,GPC3,HES1,HEY1,HOXB3,HS6ST1,HYAL1,KDR,KLF4,KLF5,LRG1,MAPK14,MED1,MYO18B,NR2F2,PITX2C,PKD1,PKD2,PLXND1,PRRX2,RAPGEF1,RASIP1,RBM15,RHOB,ROBO4,ROCK1,SEMA3C,SERPINE1,SETD2,SHC1,SLIT2,SOX17,TBX2,TGFB2,TGFBR2,TIPARP,TMEM100,VASH2,VEGFB,WNT4…	2.23188	2.10351e-10	1.41008e-08
GO:0043009	chordate embryonic development	biological_process	6	80	0.0684346	477	1169	14465	AMBRA1,APBA3,AR,ARHGAP35,ARID1A,ASXL2,AXIN1,BIRC6,BRD4,BYSL,C2CD3,CCNK,C/EBP,CHD7,CNOT3,CONNEXIN,CTNNB1,CTR9,CUL4A,DCHS1,DLG1,DMRT2,ENSSSCG00000026812,EP300,EPHA2,EXT1,FGFR1IIIC,FKBP8,GAB1,GNA12,HES1,HOXA6,HOXB3,HS6ST1,HYAL1,ICMT,KDM6A,KIAA1217,KMT2D,LMO4,MAFF,MED1,MYO18B,NIPBL,NR2F2,OSR2,PALB2,PITX2C,PKD1,PKD2,PRPF19,PRRX2,PSEN2,RBBP6,RCN1,RGMA,RIC8A,RRP7A,RTF1,RXRB,SEMA3C,SETD2,SIX2,SIX4,SLIT2,…	2.07527	2.11723e-10	1.41008e-08
GO:0001944	vasculature development	biological_process	7	70	0.0598802	394	1169	14465	ACKR3,ADGRA2,ANKRD17,APOE,ARID1A,BMPR2,C5AR1,CD90,CHD7,CLIC4,CONNEXIN,CRKL,CTNNB1,DAB2IP,DLL4,EDG1,ELK3,ENG,EPHA2,ETS1,F3,FGF18,FGFR1IIIC,FOXO1,FOXO4,FZD4,GJA5,GJC1,GPC3,HES1,HEY1,HOXB3,HS6ST1,HYAL1,KDR,KLF4,KLF5,LRG1,MAPK14,MED1,MYO18B,NR2F2,PITX2C,PKD1,PKD2,PLXND1,PRRX2,RAPGEF1,RASIP1,RBM15,RHOB,RIC8A,ROBO4,ROCK1,SEMA3C,SERPINE1,SETD2,SHC1,SLIT2,SMARCA2,SOX17,TBX2,TGFB2,TGFBR2,TIPARP,TMEM100,VA…	2.1984	2.26973e-10	1.4978e-08
GO:0046483	heterocycle metabolic process	biological_process	3	452	0.386655	4401	1169	14465	AARS2,ABCB8,ABCC5,ABCD1,ABLIM1,ADCY2,ADI1,AEBP1,AEN,AHNAK,AKAP12,AKIRIN2,ALKBH2,ANKRD17,APOE,APP,AR,ARHGAP1,ARHGAP24,ARHGAP31,ARHGAP35,ARHGEF10,ARHGEF12,ARID1A,ARID5A,ARID5B,ARL4A,ARX,ASXL1,ASXL2,ATF7IP,ATXN1,AXIN1,BACH1,BACH2,BAG1,BAZ1B,BAZ2A,BCL3,BCL9,BCL9L,BMPR2,BRD4,BRF2,BYSL,C10orf2,C5AR1,CACTIN,CALR,CAMTA2,CARKD,CBX1,CBX4,CBX8,CC2D1A,CCNK,CCNL1,CCNT1,CCPG1,CCRN4L,CDC42BPB,CDK12,CDKN2D,C/EBP…	1.27084	2.28806e-10	1.4978e-08
GO:0007167	enzyme linked receptor protein signaling pathway	biological_process	6	81	0.06929	487	1169	14465	ABL2,ADGRA2,AKT1S1,AKT2,ANGPTL1,APLP2,APP,AR,ARID5B,ATXN1,AXIN1,BCAR1,BCL9L,BMPR2,CHRDL1,CILP,CSRNP1,CTNNB1,DAB2,DAB2IP,DDR,EGR1,EIF4EBP1,ENG,ENPP1,EPHA2,EPHB6,F3,FGF18,FGFR1IIIC,FKBP8,FOXO1,FOXO4,FZD4,GAB1,GAREM,GIGYF2,GPC1,GPC3,HES1,HTRA1,IGF1R,IGFBP4,IRS1,JADE2,KDR,KLB,LNPEP,LRG1,MAPK14,MYOC,NCK2,NCOA5,NEURL1,NPR1,NTF3,NUP62,PLAUR,PPM1L,PSEN2,RAPGEF1,RGMA,SH2B2,SHC1,SMAD2,SMAD6,SOCS5,SOCS7,SOX…	2.05807	2.46541e-10	1.60022e-08
GO:0032268	regulation of cellular protein metabolic process	biological_process	6	135	0.115483	980	1169	14465	AKT1S1,AKT2,ANKLE2,APLP2,APOA1,APOE,APP,ARID5A,AVPI1,AXIN1,BAG1,BAT3,BCL3,BMPR2,BRD4,CABLES2,CACTIN,CCDC88C,CCL21,CCNK,CCNL1,CCNT1,CD44,CDC37,CDK12,CDKN2C,CDKN2D,CLU,CNKSR3,CNPPD1,CPEB3,CTNNB1,CTR9,DAB2,DAB2IP,DDRGK1,DLG1,DUSP10,DUSP26,DUSP4,EGR1,EIF4EBP1,ENG,ENPP1,ENSSSCG00000011312,ENSSSCG00000029514,EP300,ERCC6,FAM129A,FEM1B,FGF18,FGFR1IIIC,FIZ1,FRAP1,FYN,FZD4,GAB1,GBA,GIGYF2,GNA12,HDAC2,HES1,…	1.70456	2.61793e-10	1.68494e-08
GO:0006725	cellular aromatic compound metabolic process	biological_process	3	452	0.386655	4408	1169	14465	AARS2,ABCB8,ABCC5,ABCD1,ABLIM1,ADCY2,ADI1,AEBP1,AEN,AHNAK,AKAP12,AKIRIN2,ALKBH2,ANKRD17,APOE,APP,AR,ARHGAP1,ARHGAP24,ARHGAP31,ARHGAP35,ARHGEF10,ARHGEF12,ARID1A,ARID5A,ARID5B,ARL4A,ARX,ASXL1,ASXL2,ATF7IP,ATXN1,AXIN1,BACH1,BACH2,BAG1,BAZ1B,BAZ2A,BCL3,BCL9,BCL9L,BMPR2,BRD4,BRF2,BYSL,C10orf2,C5AR1,CACTIN,CALR,CAMTA2,CARKD,CBX1,CBX4,CBX8,CC2D1A,CCNK,CCNL1,CCNT1,CCPG1,CCRN4L,CDC42BPB,CDK12,CDKN2D,C/EBP…	1.26882	2.92391e-10	1.86619e-08
GO:0001071	nucleic acid binding transcription factor activity	molecular_function	9	134	0.0990392	969	1353	16649	AEBP1,AR,ARHGAP35,ARID5B,ARX,BACH1,BACH2,BCL3,CACTIN,CC2D1A,C/EBP,CEBPZ,CLU,CREBBP,CRTC2,CSRNP1,CTNNB1,DAB2IP,DDRGK1,DMRT2,EGR1,EGR2,ELF1,ELK3,ELK4,ENSSSCG00000003243,ENSSSCG00000003244,ENSSSCG00000003981,ENSSSCG00000004005,ENSSSCG00000007618,ENSSSCG00000010110,ENSSSCG00000013671,ENSSSCG00000025164,ENSSSCG00000027044,ENSSSCG00000029920,EP300,ERF,ESRRA,ETS1,FOXK2,FOXN3,FOXO1,FOXO4,FZD4,GLI4,GOLGA4…	1.70165	4.28078e-10	2.68741e-08
GO:0003700	sequence-specific DNA binding transcription factor activity	molecular_function	10	134	0.0990392	969	1353	16649	AEBP1,AR,ARHGAP35,ARID5B,ARX,BACH1,BACH2,BCL3,CACTIN,CC2D1A,C/EBP,CEBPZ,CLU,CREBBP,CRTC2,CSRNP1,CTNNB1,DAB2IP,DDRGK1,DMRT2,EGR1,EGR2,ELF1,ELK3,ELK4,ENSSSCG00000003243,ENSSSCG00000003244,ENSSSCG00000003981,ENSSSCG00000004005,ENSSSCG00000007618,ENSSSCG00000010110,ENSSSCG00000013671,ENSSSCG00000025164,ENSSSCG00000027044,ENSSSCG00000029920,EP300,ERF,ESRRA,ETS1,FOXK2,FOXN3,FOXO1,FOXO4,FZD4,GLI4,GOLGA4…	1.70165	4.28078e-10	2.68741e-08
GO:0006807	nitrogen compound metabolic process	biological_process	2	481	0.411463	4761	1169	14465	AARS2,ABCB8,ABCC5,ABCD1,ABHD12,ABLIM1,ADCY2,ADI1,AEBP1,AEN,AGPAT6,AHNAK,AKAP12,AKIRIN2,ALKBH2,ANKRD17,AOC3,APOA1,APOE,APP,AR,ARHGAP1,ARHGAP24,ARHGAP31,ARHGAP35,ARHGEF10,ARHGEF12,ARID1A,ARID5A,ARID5B,ARL4A,ARX,ASXL1,ASXL2,ATF7IP,ATXN1,AXIN1,B3GAT3,B3GNT3,BACH1,BACH2,BAG1,BAZ1B,BAZ2A,BCKDHB,BCL3,BCL9,BCL9L,BMPR2,BRD4,BRF2,BYSL,C10orf2,C5AR1,CACTIN,CALR,CAMTA2,CARKD,CBX1,CBX4,CBX8,CC2D1A,CCNK,CCNL1,…	1.25012	4.76244e-10	2.96549e-08
GO:1901360	organic cyclic compound metabolic process	biological_process	3	459	0.392643	4514	1169	14465	AARS2,ABCB8,ABCC5,ABCD1,ABLIM1,ADCY2,ADI1,AEBP1,AEN,AHNAK,AKAP12,AKIRIN2,ALKBH2,ANKRD17,APLP2,APOA1,APOE,APP,AR,ARHGAP1,ARHGAP24,ARHGAP31,ARHGAP35,ARHGEF10,ARHGEF12,ARID1A,ARID5A,ARID5B,ARL4A,ARX,ASXL1,ASXL2,ATF7IP,ATXN1,AXIN1,BACH1,BACH2,BAG1,BAZ1B,BAZ2A,BCL3,BCL9,BCL9L,BMPR2,BRD4,BRF2,BYSL,C10orf2,C5AR1,CACTIN,CALR,CAMTA2,CARKD,CBX1,CBX4,CBX8,CC2D1A,CCNK,CCNL1,CCNT1,CCPG1,CCRN4L,CDC42BPB,CDK12,…	1.25822	6.79213e-10	4.19524e-08
GO:0048583	regulation of response to stimulus	biological_process	3	237	0.202737	2034	1169	14465	ABL2,ACKR3,ADGRA2,ADRBK1,AKAP12,AKT1S1,AKT2,AMBRA1,ANKRD17,APLP2,APOA1,APOE,APP,AR,ARHGAP24,ARHGAP35,ARHGEF10,ARHGEF12,ASXL1,ASXL2,ATXN1,AVPI1,AXIN1,AZGP1,BAZ1B,BCAR1,BCL3,BCL9L,BIRC6,BMPR2,BNIP3,BRD4,C1QA,C1R,C2CD3,C5AR1,CACTIN,CALR,CANT1,CC2D1A,CCL21,CD44,CD90,CDC37,CDK12,C-FLIP,CHD8,CHRDL1,CHST3,CILP,CLU,CNKSR3,CONNEXIN,CTNNA1,CTNNB1,CTNND1,CTSC,CUL4A,DAB2,DAB2IP,DDRGK1,DENND4B,DHRS3,DLG1,DNAA…	1.44179	7.64404e-10	4.68366e-08
GO:0009887	organ morphogenesis	biological_process	6	96	0.0821215	633	1169	14465	ABL2,AR,ARID1A,ARID5B,ASXL1,ASXL2,BAZ1B,C2CD3,CASZ1,CD44,CD90,CHD7,CONNEXIN,CRKL,CSGALNACT1,CSRNP1,CTNNB1,CUL1,DAB2,DCHS1,DHRS3,DLG1,DLL4,EDG1,ENG,EP300,EPHA2,FAM101A,FAM20A,FEM1B,FGF18,FGFR1IIIC,FRAS1,FRZB,FSCN2,GJA5,GPC3,HES1,HEY1,HIPK1,HOXA6,HOXB3,HYAL1,HYAL2,INPPL1,INSIG1,IRX3,KDM6A,KLF4,LRIG1,LRIG3,MAPK14,MED1,MKKS,MLLT3,NIPBL,NTF4,NTN4,OSR2,PALB2,PITX2C,PKC,PKD1,PKD2,PLXND1,PPARA,PPARGC1B,P…	1.8766	9.15844e-10	5.56702e-08
GO:0031399	regulation of protein modification process	biological_process	7	113	0.0966638	794	1169	14465	AKT1S1,AKT2,ANKLE2,APLP2,APOA1,APOE,APP,ARID5A,AVPI1,AXIN1,BAG1,BMPR2,BRD4,CABLES2,CACTIN,CCDC88C,CCL21,CCNK,CCNL1,CCNT1,CD44,CDC37,CDK12,CDKN2C,CDKN2D,CLU,CNKSR3,CNPPD1,CTNNB1,CTR9,DAB2,DAB2IP,DLG1,DUSP10,DUSP26,DUSP4,EGR1,ENG,ENPP1,EP300,ERCC6,FAM129A,FEM1B,FGF18,FGFR1IIIC,FIZ1,FRAP1,FYN,FZD4,GAB1,GBA,HES1,HEXIM2,HYAL2,IRAK1,JARID2,KDR,LATS1,LRRK1,MAGI3,MAP3K10,MAPRE3,MAVS,NCK2,NEURL1,NIPBL,NOS…	1.76101	1.31475e-09	7.92887e-08
GO:0042325	regulation of phosphorylation	biological_process	7	102	0.0872541	693	1169	14465	AKT1S1,AKT2,AMBRA1,ANKLE2,APLP2,APOA1,APOE,APP,ATXN1,AVPI1,AXIN1,BAG1,BMPR2,BRD4,CABLES2,CACTIN,CCDC88C,CCL21,CCNK,CCNL1,CCNT1,CD44,CDC37,CDK12,CDKN2C,CDKN2D,CNKSR3,CNPPD1,DAB2,DAB2IP,DLG1,DUSP10,DUSP26,DUSP4,ENG,ENPP1,ERCC6,FAM129A,FGF18,FGFR1IIIC,FIZ1,FRAP1,FYN,FZD4,GAB1,GBA,HES1,HEXIM2,HYAL2,IRAK1,IRS1,ITSN1,KCTD20,KDR,LATS1,LRRK1,MAGI3,MAP3K10,MAPRE3,MAVS,NCK2,NEURL1,NR2F2,NRBF2,NSD1,NTF3,NUP…	1.82126	1.42722e-09	8.53993e-08
GO:0007507	heart development	biological_process	7	58	0.0496151	313	1169	14465	ADRBK1,ARID1A,ASXL1,ASXL2,BAZ1B,C2CD3,CHD7,CONNEXIN,CRKL,CTNNB1,DCHS1,DHRS3,DLL4,EDG1,ENG,EP300,FGFR1IIIC,FHOD3,FRAP1,GAB1,GJA5,GJC1,GPC3,HES1,HEY1,KCNJ8,KDM6A,LMO4,MAML1,MAPK14,MED1,MYO18B,NEXN,NIPBL,PITX2C,PKD1,PKD2,PLXND1,POPDC2,RBM15,RBM20,RXRB,SEMA3C,SETD2,SH3PXD2B,SHC1,SMAD2,SOX11,SOX17,TBX18,TBX2,TGFB2,TGFBR2,TMEM100,TP53BP2,TSC2,VEGFB,ZFP36L1	2.29291	1.61555e-09	9.59188e-08
GO:0001501	skeletal system development	biological_process	5	57	0.0487596	306	1169	14465	ARID5A,ARID5B,ASXL1,ASXL2,BMP1,BMPR2,CD44,CHD7,CLEC3B,CSGALNACT1,CSRNP1,CTNNB1,DCHS1,DHRS3,DLG1,DMRT2,EPHA2,EXT1,FAM101A,FGF18,FGFR1IIIC,FRZB,GJA5,HOXA6,HOXB3,HYAL1,HYAL2,INPPL1,INSIG1,KIAA1217,MAPK14,MEX3C,MKKS,MYOC,NIPBL,OSR2,PITX2C,PKD1,PKDCC,PPARGC1B,PRRX2,PTH1R,SEMA4D,SETD2,SH3PXD2B,SIK3,SIX2,SIX4,SMAD2,SNX19,SOX11,SP1,TGFB2,TGFBR2,TIPARP,WNT9A,ZEB1	2.30493	1.82866e-09	1.07736e-07
GO:0000988	protein binding transcription factor activity	molecular_function	9	57	0.0421286	304	1353	16649	AEBP1,ARID5B,ASXL1,ATF7IP,C/EBP,CREBBP,CRTC2,CTNNB1,DDX54,DRPLA,ELK3,ENSSSCG00000021783,EP300,ERF,FOXO1,HCFC1,HDGF,HEY1,HR,HYAL2,ICMT,KLF4,KMT2E,MAML1,MAP3K10,MBF1,MED1,MED13,MED15,MED18,MED27,MYSM1,NRIP1,NSD1,PHF12,PITX2C,PPARA,PPARGC1,PPARGC1B,PUS1,SCAND1,SMAD2,SMARCA2,SOX11,SOX12,SOX17,SPEN,TAF11,TAF5L,TRRAP,URI1,USP16,WNT4,ZHX1,ZHX2,ZNF281,ZYMND11	2.30723	1.86203e-09	1.08865e-07
GO:0048646	anatomical structure formation involved in morphogenesis	biological_process	4	162	0.13858	1277	1169	14465	ABL2,ABLIM1,ACKR3,ACTR2,ADGRA2,APP,AR,ARHGAP35,ARID1A,ARID5B,ARX,AXIN1,BCL9,BMPR2,BTBD3,BYSL,C2CD3,C5AR1,CASZ1,CD248,CD44,CD90,CDH11,CEP164,CHD7,CLIC4,CNOT3,CNP,CONNEXIN,CSGALNACT1,CSRNP1,CTNNB1,CTR9,DAB2,DAB2IP,DBNL,DCHS1,DDR,DHRS3,DLG1,DLL4,DMRT2,DUSP4,EDG1,EGR2,EHD2,ELK3,ENG,EP300,EPHA2,ETS1,EXT1,F3,FAM20A,FEM1B,FGF18,FGFR1IIIC,FHOD3,FOXO4,FRZB,FSCN2,FYN,FZD4,GJA5,GJC1,GNA12,GNPAT,GOLGA4,GPC3,…	1.56974	1.97103e-09	1.14365e-07
GO:0045944	positive regulation of transcription from RNA polymerase II promoter	biological_process	11	97	0.0829769	658	1169	14465	ABLIM1,AKIRIN2,APP,ARID5A,ASXL1,ASXL2,ATXN1,BACH1,BAG1,BCL3,BCL9,BCL9L,BRD4,CAMTA2,CCPG1,C/EBP,CEBPZ,CHD8,CREBBP,CRTC2,CSRNP1,CTNNB1,CTR9,DAB2IP,DMRT2,DRPLA,EGR1,EGR2,ELF1,ELK3,ENG,EP300,EPC1,ERLIN2,ESRRA,ETS1,FOXK2,FOXO1,HCFC1,HDAC2,HES1,HYAL2,IKZF2,INSIG1,IRF1,KLF4,KLF5,KMT2D,LMO4,MAML1,MAPK14,MAVS,MED1,MED13,MURC,MYOG,MYSM1,NCK2,NFYC,NIPBL,NOS1,NRIP1,NTF3,OSR2,PBX2,PITX2C,PKD1,PKD2,PPARA,PPARG…	1.8241	3.41082e-09	1.96417e-07
GO:0035556	intracellular signal transduction	biological_process	5	195	0.166809	1630	1169	14465	ABL2,ACKR3,ADCY2,AEN,AKAP12,AKT1S1,ANKRD17,APOA1,APOE,AR,ARHGAP1,ARHGAP24,ARHGAP31,ARHGAP35,ARHGEF10,ARHGEF12,ARL4A,ASB1,AVPI1,AXIN1,AZI2,BAT3,BCL3,BNIP3,BRD4,C5AR1,CANT1,CC2D1A,CCDC88C,CCL21,CD44,CDC42BPB,CDC42EP4,CDK12,C-FLIP,CLU,CNKSR3,CONNEXIN,CTNNB1,CTR9,DAB2IP,DBNL,DCHS1,DENND4B,DLG1,DNMBP,DOT1L,DUSP10,DUSP26,DUSP4,EFTUD2,EIF4EBP1,ENG,ENSSSCG00000001966,ENSSSCG00000011253,ENSSSCG00000013013…	1.4803	4.53457e-09	2.59181e-07
GO:0010646	regulation of cell communication	biological_process	4	207	0.177074	1763	1169	14465	ABL2,ACKR3,ADGRA2,ADRBK1,AKAP12,AKT1S1,AMBRA1,ANKRD17,APLP2,APOA1,APOE,APP,AR,ARHGAP24,ARHGAP35,ARHGEF10,ARHGEF12,ASXL1,ASXL2,ATXN1,AVPI1,AXIN1,BAZ1B,BCL3,BCL9L,BIRC6,BMPR2,BNIP3,BRD4,C2CD3,C5AR1,CACTIN,CALR,CANT1,CC2D1A,CCL21,CD44,CD90,CDC37,CDK12,C-FLIP,CHD7,CHD8,CHRDL1,CILP,CLU,CNKSR3,CONNEXIN,CTNNA1,CTNNB1,CTNND1,CTSC,DAB2,DAB2IP,DDRGK1,DENND4B,DHRS3,DLG1,DNMBP,DOT1L,DRK1,DTX1,DUSP10,DUSP26,D…	1.45285	6.54191e-09	3.71144e-07
GO:0048514	blood vessel morphogenesis	biological_process	9	58	0.0496151	325	1169	14465	ACKR3,ADGRA2,APOE,C5AR1,CD90,CHD7,CLIC4,CONNEXIN,CTNNB1,DAB2IP,DLL4,EDG1,ELK3,ENG,EPHA2,ETS1,F3,FGF18,FGFR1IIIC,FOXO4,FZD4,GJA5,GJC1,HES1,HEY1,HOXB3,HS6ST1,HYAL1,KDR,KLF4,KLF5,LRG1,MAPK14,MED1,MYO18B,NR2F2,PITX2C,PKD2,PLXND1,PRRX2,RASIP1,RBM15,RHOB,ROBO4,ROCK1,SERPINE1,SETD2,SHC1,SLIT2,SOX17,TBX2,TGFBR2,TIPARP,TMEM100,VASH2,VEGFB,WNT4,ZFP36L1	2.20825	6.88799e-09	3.87905e-07
GO:0045595	regulation of cell differentiation	biological_process	5	122	0.104363	905	1169	14465	ABL2,ADGRA2,ANKRD17,APOA1,APOE,APP,AR,ARHGAP35,ASXL1,ASXL2,ATXN1,AXIN1,BCL9,BCL9L,BMPR2,C1QC,CALR,CASZ1,CCRN4L,C/EBP,CHD7,CNOT3,CONNEXIN,CREBBP,CTNNA1,CTNNB1,CTR9,CUL4A,DAB2,DAB2IP,DLL4,DTX1,DUSP10,EHD2,ENPP1,ETS1,FAM101A,FGF18,FGFR1IIIC,FNDC5,FOXO1,FOXO4,FRAP1,FRZB,FYN,GOLGA4,GPC1,HES1,HEY1,HOXB3,INSIG1,IRF1,IRX3,ITM2C,KDR,KIF13B,KLF4,KLF5,KMT2E,LINGO1,LMO4,MACF1,MAFF,MAML1,MAPK14,MAPT,MED1,MED1…	1.66807	7.75072e-09	4.33305e-07
GO:0003712	transcription cofactor activity	molecular_function	11	52	0.0384331	276	1353	16649	AEBP1,ARID5B,ASXL1,ATF7IP,C/EBP,CREBBP,CRTC2,CTNNB1,DDX54,DRPLA,ELK3,ENSSSCG00000021783,EP300,ERF,HCFC1,HDGF,HR,HYAL2,ICMT,KMT2E,MAML1,MAP3K10,MBF1,MED1,MED13,MED15,MED18,MED27,MYSM1,NRIP1,NSD1,PHF12,PITX2C,PPARGC1,PPARGC1B,PUS1,SCAND1,SMARCA2,SOX11,SOX12,SOX17,SPEN,TAF11,TAF5L,TRRAP,URI1,USP16,WNT4,ZHX1,ZHX2,ZNF281,ZYMND11	2.31838	8.05523e-09	4.47065e-07
GO:0000989	transcription factor binding transcription factor activity	molecular_function	10	55	0.0406504	300	1353	16649	AEBP1,ARID5B,ASXL1,ATF7IP,C/EBP,CREBBP,CRTC2,CTNNB1,DDX54,DRPLA,ELK3,ENSSSCG00000021783,EP300,ERF,FOXO1,HCFC1,HDGF,HR,HYAL2,ICMT,KLF4,KMT2E,MAML1,MAP3K10,MBF1,MED1,MED13,MED15,MED18,MED27,MYSM1,NRIP1,NSD1,PHF12,PITX2C,PPARA,PPARGC1,PPARGC1B,PUS1,SCAND1,SMARCA2,SOX11,SOX12,SOX17,SPEN,TAF11,TAF5L,TRRAP,URI1,USP16,WNT4,ZHX1,ZHX2,ZNF281,ZYMND11	2.25596	8.20766e-09	4.52248e-07
GO:0023051	regulation of signaling	biological_process	3	206	0.176219	1761	1169	14465	ABL2,ACKR3,ADGRA2,ADRBK1,AKAP12,AKT1S1,ANKRD17,APLP2,APOA1,APOE,APP,AR,ARHGAP24,ARHGAP35,ARHGEF10,ARHGEF12,ASXL1,ASXL2,ATXN1,AVPI1,AXIN1,BAZ1B,BCL3,BCL9L,BIRC6,BMPR2,BNIP3,BRD4,C2CD3,C5AR1,CACTIN,CALR,CANT1,CC2D1A,CCL21,CD44,CD90,CDC37,CDK12,C-FLIP,CHD7,CHD8,CHRDL1,CILP,CLU,CNKSR3,CONNEXIN,CTNNA1,CTNNB1,CTNND1,CTSC,DAB2,DAB2IP,DDRGK1,DENND4B,DHRS3,DLG1,DNMBP,DOT1L,DRK1,DTX1,DUSP10,DUSP26,DUSP4,EG…	1.44748	9.75667e-09	5.3376e-07
GO:0007243	intracellular protein kinase cascade	biological_process	6	94	0.0804106	648	1169	14465	ABL2,ACKR3,AKAP12,ANKRD17,APOE,AR,AVPI1,AXIN1,AZI2,BCL3,BRD4,C5AR1,CANT1,CC2D1A,CCDC88C,CCL21,CD44,CDK12,C-FLIP,CNKSR3,CONNEXIN,CTNNB1,CTR9,DAB2IP,DLG1,DOT1L,DUSP10,DUSP26,DUSP4,EPHA2,ERCC6,F3,FAF1,FGF18,FGFR1IIIC,FOXO1,FYN,FZD4,GAB1,GAREM,GBA,HES1,HYAL2,ICAM-1,IGFBP4,IRAK1,IRS1,ITSN1,KDR,KLB,KSR1,LINGO1,LURAP1,MAGI3,MAP2K4,MAP3K10,MAP3K14,MAPK14,MAVS,MED1,MYOC,NFKBIL1,NTF3,NUP62,PECAM1,PHLDA3,PK…	1.79497	1.36607e-08	7.42038e-07
GO:0008283	cell proliferation	biological_process	2	134	0.114628	1035	1169	14465	AMBRA1,APOA1,APOE,AR,ARX,ATXN1,AZI2,BCL2L2,BIRC6,BMPR2,BRD4,BYSL,C5AR1,CALR,CCPG1,CD248,CDKN2C,CDKN2D,C/EBP,CEP120,CLMN,CRKL,CTNNA1,CTNNB1,CUL1,CUL4A,DAB2IP,DAGLA,DDR,DGCR8,DLG1,DLL4,DPT,EDG1,EGFL7,ENG,ENSSSCG00000009328,EPHA2,F3,FGF18,FGFR1IIIC,FOXO1,FOXO4,FRZB,FYN,GAREM,GDF9,GPC3,HDAC2,HES1,HIPK1,HLCS,HYAL1,ICMT,IGFBP4,INPPL1,IRF1,IRS1,ITGAL,JARID2,KDR,KLB,KLF4,KMT2D,LDOC1,LRG1,LRRC32,LZTS2,MAP…	1.60202	1.71785e-08	9.2655e-07
GO:0019899	enzyme binding	molecular_function	3	129	0.0953437	979	1353	16649	ABCD1,AKAP12,AKIRIN2,AMBRA1,ANKLE2,APBA3,APOA1,APP,ATG3,AXIN1,BAT3,BCAR1,BLZF1,BNIP3,C10orf2,CALR,CAMTA2,CBX1,CBX4,CCNK,CCNL1,CCNT1,CDC37,CDKN2C,CDKN2D,C/EBP,C-FLIP,CLU,CNPPD1,CTNNB1,CTTNBP2NL,CUL1,CUL4A,DAB2IP,DDRGK1,DLG1,DTX1,EGR1,EGR2,ENSSSCG00000010676,ENSSSCG00000029430,ERLIN2,F3,FAF1,FOXO1,FOXO4,FZD4,GOLGA4,HDAC2,HES1,HLCS,HNRNPA0,HPS6,HSL,HYAL2,IRS1,KCNH2,KIF13B,KMT2E,KV1.5,LATS1,MAML1,MAP…	1.62143	1.88879e-08	1.00995e-06
GO:0007169	transmembrane receptor protein tyrosine kinase signaling pathway	biological_process	7	54	0.0461933	301	1169	14465	ABL2,ADGRA2,AKT1S1,AKT2,ANGPTL1,APLP2,APP,AR,ARID5B,ATXN1,BCAR1,BMPR2,CILP,CSRNP1,CTNNB1,DAB2IP,DDR,EIF4EBP1,ENPP1,EPHA2,EPHB6,F3,FGF18,FGFR1IIIC,FOXO1,FOXO4,FZD4,GAB1,GAREM,GIGYF2,GPC1,IGF1R,IGFBP4,IRS1,KDR,KLB,MAPK14,MYOC,NCK2,NCOA5,NEURL1,NTF3,NUP62,PLAUR,PSEN2,RAPGEF1,SH2B2,SHC1,SOCS5,SOCS7,TIPARP,TSC2,VEGFB,WNT4	2.21989	1.89884e-08	1.00995e-06
GO:0001932	regulation of protein phosphorylation	biological_process	8	92	0.0786997	634	1169	14465	AKT1S1,AKT2,APLP2,APOA1,APOE,APP,AVPI1,AXIN1,BAG1,BMPR2,BRD4,CABLES2,CACTIN,CCDC88C,CCL21,CCNK,CCNL1,CCNT1,CD44,CDC37,CDK12,CDKN2C,CDKN2D,CNKSR3,CNPPD1,DAB2,DAB2IP,DLG1,DUSP10,DUSP26,DUSP4,ENG,ENPP1,ERCC6,FAM129A,FGF18,FGFR1IIIC,FIZ1,FRAP1,FYN,FZD4,GAB1,GBA,HES1,HEXIM2,HYAL2,IRAK1,KDR,LATS1,LRRK1,MAGI3,MAP3K10,MAPRE3,MAVS,NCK2,NEURL1,NR2F2,NSD1,NTF3,NUP62,PECAM1,PKD1,PKD2,PLAUR,PPP1R15A,PPP1R9B,P…	1.79557	1.93219e-08	1.0206e-06
GO:0010033	response to organic substance	biological_process	3	141	0.120616	1107	1169	14465	ABL2,ACKR2,ACKR3,ADGRA2,AKIRIN2,AKT2,APOA1,AR,ASXL1,AXIN1,BCAR1,BCL9L,C5AR1,CACTIN,CCL21,CCRN4L,CD44,CDC37,CDKN2D,C/EBP,CLEC3B,CLK2,CLU,CTNNA1,CTNNB1,CTR9,DAB2,DAB2IP,DGCR8,DLL4,DNAAF2,DNMT3A,DRK1,DUSP10,EGR1,EGR2,EIF4EBP1,ENG,ENPP1,ENSSSCG00000010968,EP300,EPHA2,ESRRA,FBXO32,FGF18,FGFR1IIIC,FOXO1,FOXO4,FRAP1,FYN,FZD4,GAB1,GAREM,GBA,GHR,GPC1,HIPK1,HLCS,HNRNPA0,HTRA1,HYAL1,HYAL2,ICAM-1,IFIT1,INPPL…	1.57607	1.98404e-08	1.0408e-06
GO:0005794	Golgi apparatus	cellular_component	7	94	0.080895	613	1162	13428	ADI1,AOC3,APOE,B3GALT4,B3GAT3,B3GNT3,BCL9,BLZF1,CD44,CEP85,CHPF,CHPF2,CHST2,CHST3,CHST7,CLINT1,COG1,COG8,CONNEXIN,CSGALNACT1,CSGALNACT2,DENND4B,DLG1,DPP7,DUSP10,DUSP26,ENSSSCG00000007395,ENSSSCG00000010310,ENSSSCG00000027166,EXT1,FAM198B,FAM20A,FAM3C,FUT11,GAL3ST4,GGTA1,GOLGA4,GOLGB1,GORASP2,GOSR1,GULDH,INPPL1,ITM2C,KDR,KLF5,KLHL20,KV1.5,LMAN2L,LMTK2,MACF1,MAN1A1,MYOC,PAP7,PARP10,PKDCC,PPP1R15A,P…	1.77204	2.28868e-08	1.19245e-06
GO:0050793	regulation of developmental process	biological_process	3	157	0.134303	1272	1169	14465	ABL2,ADGRA2,AMIGO1,ANKRD17,APOA1,APOE,APP,AR,ARHGAP35,ASXL1,ASXL2,ATXN1,AXIN1,BCL9,BCL9L,BMP1,BMPR2,BNIP3,C1QC,C5AR1,CALR,CAMSAP1,CASZ1,CCRN4L,CD44,CDC42EP4,C/EBP,CHD7,CNOT3,CONNEXIN,CREBBP,CTNNA1,CTNNB1,CTR9,CUL4A,DAB2,DAB2IP,DLG1,DLL4,DMRT2,DTX1,DUSP10,EDG1,EHD2,ENPP1,EPHA2,ETS1,F3,FAM101A,FGF18,FGFR1IIIC,FNDC5,FOXO1,FOXO4,FRAP1,FRZB,FYN,GDF9,GNA12,GOLGA4,GPC1,HES1,HEY1,HOXB3,HYAL1,INSIG1,IRF1,…	1.52727	2.44128e-08	1.26336e-06
GO:0000981	sequence-specific DNA binding RNA polymerase II transcription factor activity	molecular_function	11	62	0.0458241	368	1353	16649	AEBP1,AR,ARHGAP35,ARID5B,ARX,BACH1,BACH2,CC2D1A,C/EBP,CEBPZ,CREBBP,CSRNP1,EGR1,EGR2,ELF1,ELK3,ELK4,ENSSSCG00000027044,EP300,ERF,ESRRA,ETS1,FOXK2,FOXO1,HCFC1,HES1,HIVEP1,IRF1,JARID2,KLF4,KLF5,MED1,MYOG,MYPOP,NFE2L3,NFIL3,NFYC,NR2F2,NR2F6,OSR2,PITX2C,PLAUR,PPARA,PPARD,RUNX1,RXRB,SATB1,SIX2,SIX4,SMAD2,SOX11,SOX12,SOX17,SP1,TBX2,TFE3,USF1,ZBP-89,ZBTB4,ZEB1,ZNF217,ZNF281	2.07317	2.64909e-08	1.36171e-06
GO:0061448	connective tissue development	biological_process	4	35	0.0299401	160	1169	14465	ARID5A,ARID5B,BMP1,BMPR2,CD44,CSGALNACT1,CTNNB1,FAM101A,FGF18,FGFR1IIIC,FRZB,HOXB3,HYAL1,HYAL2,MAPK14,MEX3C,MKKS,OSR2,PKD1,PKDCC,PPARD,PPARGC1,PRRX2,PTH1R,SH3PXD2B,SIK3,SIX2,SLC25A25,SMAD2,SNX19,TGFB2,TGFBR2,WNT9A,ZEB1,ZNF516	2.70677	4.26426e-08	2.17733e-06
GO:0006468	protein phosphorylation	biological_process	7	143	0.122327	1144	1169	14465	ABL2,ADRBK1,AKT1S1,AKT2,APLP2,APOA1,APOE,APP,AVPI1,AXIN1,BAG1,BAZ1B,BMPR2,BRD4,CABLES2,CACTIN,CCDC88C,CCL21,CCNK,CCNL1,CCNT1,CD44,CDC37,CDC42BPB,CDK12,CDK9,CDKN2C,CDKN2D,CLK2,CLK3,CNKSR3,CNPPD1,CSNK1A1,CSNK1G2,DAB2,DAB2IP,DDR,DLG1,DUSP10,DUSP26,DUSP4,ENG,ENPP1,ENSSSCG00000011253,ENSSSCG00000016781,ENSSSCG00000021333,ENSSSCG00000022493,ENSSSCG00000029792,ENSSSCG00000030480,EPHA2,EPHB6,ERCC6,FAM129…	1.54673	5.13104e-08	2.60256e-06
GO:0048468	cell development	biological_process	5	153	0.130881	1252	1169	14465	ABL2,ABLIM1,ADGRA2,AFF4,AGPAT6,AKT2,APOA1,APOE,APP,AR,ARHGAP35,ARHGEF10,ARID5B,ARX,ATXN1,BCL9,BCL9L,BMPR2,BTBD3,CALR,CAMSAP1,CASZ1,CD90,CDH11,C/EBP,CHD7,CLIC4,CLMN,CLU,CNOT3,CNP,CONNEXIN,CREBBP,CTNNA1,CTNNB1,CTR9,CUL4A,DAB2,DAB2IP,DBNL,DLL4,DTX1,DUSP10,EGR2,EHD2,ENG,ENSSSCG00000004253,ENSSSCG00000014894,EPHA2,EXT1,FAM101A,FEM1B,FGF18,FGFR1IIIC,FHOD3,FOXO1,FRAP1,FRZB,FSCN2,FYN,FZD4,GDF9,GJC1,GOLGA…	1.51214	7.25218e-08	3.65424e-06
GO:0070887	cellular response to chemical stimulus	biological_process	4	141	0.120616	1134	1169	14465	ABL2,ACKR2,ACKR3,ADGRA2,ADPRHL2,AKT2,APOA1,AR,AXIN1,BACH1,BCAR1,BCL9L,BNIP3,C5AR1,CACTIN,CALR,CCL21,CD44,CDC37,C/EBP,CHMP1A,CLEC3B,CLIC4,CTNNA1,CTNNB1,CTR9,DAB2,DAB2IP,DGCR8,DLL4,DNMT3A,DRK1,EGR1,EGR2,EIF4EBP1,ELMO2,ENG,ENPP1,ENSSSCG00000010968,EP300,EPHA2,ESRRA,FBLN5,FBXO32,FGF18,FGFR1IIIC,FOXO1,FOXO4,FRAP1,FYN,FZD4,GAB1,GAREM,GBA,GHR,GPC1,HIPK1,HTRA1,HYAL1,HYAL2,HYOU1,ICAM-1,IFIT1,IRAK1,IRF1,IR…	1.53854	8.92444e-08	4.46747e-06
GO:0010648	negative regulation of cell communication	biological_process	5	87	0.0744226	608	1169	14465	ABL2,ADGRA2,ADRBK1,AKT1S1,APOA1,APOE,ARHGAP24,ARHGAP35,ARHGEF12,ASXL1,ATXN1,AXIN1,BCL9L,BIRC6,CACTIN,CALR,CD44,CD90,C-FLIP,CHD8,CHRDL1,CILP,CNKSR3,CTNNA1,CTNNB1,CTNND1,DAB2,DAB2IP,DHRS3,DLG1,DRK1,DUSP10,DUSP26,DUSP4,EGFL7,EGR1,ELF1,ENG,ENPP1,EPHA2,FAF1,FOXO1,FRAP1,FRZB,GBA,GPC1,GPC3,HEY1,HTRA1,HYAL2,LATS1,LREAP1,LZTS2,MAPK14,MLLT3,MYOC,NCOA5,NEURL1,NFKBIL1,NUP62,NXN,PHLDA3,PLAUR,PRKCDBP,PRP,PSEN2…	1.7706	9.09826e-08	4.52491e-06
GO:0048598	embryonic morphogenesis	biological_process	5	68	0.0581694	437	1169	14465	APOA1,AR,ARHGAP35,ARID1A,ASXL2,AXIN1,BMPR2,C2CD3,CD44,CHD7,CONNEXIN,CTNNB1,CTR9,DLG1,DLL4,DUSP4,ENG,EPHA2,EXT1,FGFR1IIIC,FRAS1,FRZB,GJA5,GNA12,GPC3,HES1,HIPK1,HOXA6,HOXB3,HYAL1,INSIG1,IRX3,KDM6A,KLF4,LMO4,LRIG1,LRIG3,MACF1,MED1,MMP15,NIPBL,OSR2,PBX2,PITX2C,PKD2,PRRX2,PSEN2,RGMA,RIC8A,RTF1,SETD2,SIX2,SIX4,SMAD2,SOX11,SOX17,SP1,TBX18,TBX2,TGFBR2,TSC2,TSHZ1,WNT4,WNT9A,ZEB1,ZEB2,ZFP36L1,ZNF281	1.92545	1.04705e-07	5.17378e-06
GO:0009968	negative regulation of signal transduction	biological_process	6	84	0.0718563	584	1169	14465	ABL2,ADGRA2,ADRBK1,AKT1S1,APOA1,APOE,ARHGAP24,ARHGAP35,ARHGEF12,ASXL1,ATXN1,AXIN1,BCL9L,BIRC6,CACTIN,CALR,CD44,CD90,C-FLIP,CHD8,CHRDL1,CILP,CNKSR3,CTNNA1,CTNNB1,CTNND1,DAB2,DAB2IP,DHRS3,DLG1,DUSP10,DUSP26,DUSP4,EGFL7,EGR1,ELF1,ENG,ENPP1,EPHA2,FAF1,FOXO1,FRZB,GBA,GPC1,GPC3,HEY1,HTRA1,HYAL2,LATS1,LREAP1,LZTS2,MAPK14,MLLT3,MYOC,NCOA5,NEURL1,NFKBIL1,NUP62,NXN,PHLDA3,PLAUR,PRKCDBP,PRP,PSEN2,PTTG1IP,RA…	1.7798	1.21679e-07	5.97395e-06
GO:0048585	negative regulation of response to stimulus	biological_process	4	97	0.0829769	707	1169	14465	ABL2,ADGRA2,ADRBK1,AKT1S1,APOA1,APOE,ARHGAP24,ARHGAP35,ARHGEF12,ASXL1,ATXN1,AXIN1,BCL9L,BIRC6,BRD4,CACTIN,CALR,CD44,CD90,C-FLIP,CHD8,CHRDL1,CILP,CNKSR3,CTNNA1,CTNNB1,CTNND1,DAB2,DAB2IP,DHRS3,DLG1,DUSP10,DUSP26,DUSP4,EGFL7,EGR1,ELF1,ENG,ENPP1,EPHA2,ETS1,FAF1,FOXO1,FRAP1,FRZB,GBA,GPC1,GPC3,HEY1,HTRA1,HYAL2,IFIT1,KLF4,LATS1,LREAP1,LZTS2,MAPK14,MKKS,MLLT3,MYOC,NCOA5,NEURL1,NFKBIL1,NUP62,NXN,PHLDA3,PL…	1.69768	1.28227e-07	6.25535e-06
GO:0071310	cellular response to organic substance	biological_process	5	116	0.0992301	897	1169	14465	ABL2,ACKR2,ACKR3,ADGRA2,AKT2,APOA1,AR,AXIN1,BCAR1,BCL9L,CACTIN,CD44,CDC37,C/EBP,CLEC3B,CTNNA1,CTNNB1,CTR9,DAB2,DAB2IP,DGCR8,DLL4,DNMT3A,DRK1,EGR1,EGR2,EIF4EBP1,ENG,ENPP1,ENSSSCG00000010968,EP300,ESRRA,FBXO32,FGF18,FGFR1IIIC,FOXO1,FOXO4,FYN,FZD4,GAB1,GAREM,GBA,GHR,GPC1,HIPK1,HTRA1,HYAL1,HYAL2,ICAM-1,IFIT1,IRAK1,IRF1,IRS1,JAGN1,KDR,KLB,KLF4,KMT2E,LATS1,LRG1,MAPK14,MAVS,MED1,MKKS,MYOG,NCOA5,NEURL1,N…	1.60018	1.83137e-07	8.8775e-06
GO:0001227	RNA polymerase II transcription regulatory region sequence-specific DNA binding transcription factor activity involved in negative regulation of transcription	molecular_function	12	26	0.0192166	105	1353	16649	AEBP1,ARHGAP35,ARID5B,ARX,BACH1,BACH2,CC2D1A,CREBBP,ESRRA,FOXO1,HES1,HIVEP1,JARID2,MYPOP,NFE2L3,NFIL3,NR2F6,PITX2C,PPARA,SATB1,TBX2,ZBP-89,ZBTB4,ZEB1,ZNF217,ZNF281	3.04701	2.00484e-07	9.65729e-06
GO:0044212	transcription regulatory region DNA binding	molecular_function	6	72	0.0532151	477	1353	16649	AEBP1,ARHGAP35,ARID5B,ARX,BACH1,BACH2,CBX4,CC2D1A,CCNT1,C/EBP,CEBPZ,CHD7,CREBBP,CTNNB1,DMRT2,DOT1L,EGR1,EGR2,ELF1,ELK3,ENSSSCG00000027044,EP300,ESRRA,FOXK2,FRAP1,HDAC2,HES1,HEY1,HIVEP1,HOXB3,IRF1,JARID2,KDM6A,KLF4,KLF5,KMT2D,LMO4,MED1,MYOG,MYPOP,NFE2L3,NFIL3,NFYC,NR2F6,NRIP1,NSD1,OSR2,PITX2C,PPARA,RELB,RUNX1,RXRB,SATB1,SIX2,SIX4,SMAD2,SMAD6,SMARCA2,SOX11,SOX12,SOX17,SP1,TBX2,TFE3,TIPARP,ZBP-89,ZB…	1.8574	2.02256e-07	9.68176e-06
GO:0001701	in utero embryonic development	biological_process	7	50	0.0427716	290	1169	14465	APBA3,AR,AXIN1,BIRC6,BRD4,BYSL,C2CD3,CCNK,C/EBP,CHD7,CNOT3,CONNEXIN,CTNNB1,CTR9,CUL4A,ENSSSCG00000026812,FGFR1IIIC,GAB1,GNA12,HES1,HS6ST1,ICMT,KDM6A,KMT2D,MAFF,MED1,MYO18B,NR2F2,PALB2,PITX2C,PKD1,PKD2,PRPF19,RBBP6,RCN1,RIC8A,RRP7A,RTF1,RXRB,SETD2,SLIT2,SMAD2,SOX17,SP1,SP2,TAF8,TGFB3,TGFBR2,TMEM100,ZFP36L1	2.13342	2.29983e-07	1.09406e-05
GO:1901363	heterocyclic compound binding	molecular_function	2	455	0.33629	4600	1353	16649	AARS2,ABCB8,ABCC5,ABCD1,ABL2,ACADS,ADCY2,ADRBK1,AEBP1,AEN,AGPS,AKAP8,AKT2,ANKHD1,ANKRD17,APP,AR,ARHGAP35,ARHGEF10,ARHGEF12,ARID1B,ARID5A,ARID5B,ARL4A,ARPP21,ARX,ASXL1,ASXL2,ATXN1,BACH1,BACH2,BAT4,BAZ2A,BCL3,BMPR2,BOD1L1,BRD4,BZRAP1,C10orf2,CALR,CAMTA2,CARKD,CBR3,CBX4,CBX8,CC2D1A,CCNT1,CCPG1,CCRN4L,CDC42BPB,CDK12,CDK9,C/EBP,CEBPZ,CHD3,CHD7,CHD8,CIITA,CIZ1,CLIP1,CLK2,CLK3,CLPX,CLUH,CNP,CPEB3,CREBBP…	1.21715	2.46831e-07	1.16696e-05
GO:0046872	metal ion binding	molecular_function	4	296	0.218773	2801	1353	16649	AARS2,ABL2,ABLIM1,ACO2,ADAMTS15,ADAMTS2,ADAMTS8,ADI1,AEBP1,ALKBH2,ANKIB1,ANKZF1,AOC3,APLP2,APN,APOE,APP,AR,ASPA,BAZ1B,BAZ2A,BMP1,BRF2,C19orf68,C1R,CALR,CALU,CANT1,CAPN1,CAPN15,CD248,CDC42BPB,CDH11,CH242-366F10.1,CHD3,CIB2,CIZ1,CLEC3B,CLIP1,CPD,CREBBP,CSRP1,CU571095.1,CUTC,CYB5B,DCHS1,DCTPP1,DLL4,DNAJC21,DST,DTX1,EGFL7,EGR1,EGR2,EHD2,EHD4,ENDOD1,ENPP1,ENSSSCG00000000853,ENSSSCG00000001914,ENSSSCG0…	1.30038	3.0306e-07	1.42401e-05
GO:0051216	cartilage development	biological_process	6	29	0.0248075	129	1169	14465	ARID5A,BMP1,BMPR2,CD44,CSGALNACT1,CTNNB1,FAM101A,FGF18,FGFR1IIIC,FRZB,HOXB3,HYAL1,HYAL2,MAPK14,MEX3C,MKKS,OSR2,PKD1,PKDCC,PRRX2,PTH1R,SIK3,SIX2,SMAD2,SNX19,TGFB2,TGFBR2,WNT9A,ZEB1	2.78171	3.28813e-07	1.5356e-05
GO:0023057	negative regulation of signaling	biological_process	4	85	0.0727117	607	1169	14465	ABL2,ADGRA2,ADRBK1,AKT1S1,APOA1,APOE,ARHGAP24,ARHGAP35,ARHGEF12,ASXL1,ATXN1,AXIN1,BCL9L,BIRC6,CACTIN,CALR,CD44,CD90,C-FLIP,CHD8,CHRDL1,CILP,CNKSR3,CTNNA1,CTNNB1,CTNND1,DAB2,DAB2IP,DHRS3,DLG1,DRK1,DUSP10,DUSP26,DUSP4,EGFL7,EGR1,ELF1,ENG,ENPP1,EPHA2,FAF1,FOXO1,FRZB,GBA,GPC1,GPC3,HEY1,HTRA1,HYAL2,LATS1,LREAP1,LZTS2,MAPK14,MLLT3,MYOC,NCOA5,NEURL1,NFKBIL1,NUP62,NXN,PHLDA3,PLAUR,PRKCDBP,PRP,PSEN2,PTTG1…	1.73274	3.31985e-07	1.54102e-05
GO:0035295	tube development	biological_process	4	59	0.0504705	371	1169	14465	ADAMTS2,AR,ARHGAP35,ARID1A,ASXL1,ATXN1,BAT3,BMPR2,C2CD3,CD44,C/EBP,CHD7,CLIC4,CONNEXIN,CTNNB1,DAB2IP,DCHS1,DDR,DLG1,DLL4,ENG,EP300,EPHA2,FGF18,FGFR1IIIC,GJA5,GPC3,HES1,HS6ST1,IRX3,KDM6A,KDR,LMO4,MED1,PITX2C,PKD1,PKD2,PKDCC,PLXND1,PSEN2,RASIP1,RBM15,RGMA,SETD2,SIX2,SIX4,SLIT2,SMAD2,SMAD6,SOX11,SOX17,SP1,TBX2,TGFBR2,TNS3,TSC2,WNT4,ZEB1,ZEB2	1.9678	3.48637e-07	1.60856e-05
GO:0000975	regulatory region DNA binding	molecular_function	5	72	0.0532151	484	1353	16649	AEBP1,ARHGAP35,ARID5B,ARX,BACH1,BACH2,CBX4,CC2D1A,CCNT1,C/EBP,CEBPZ,CHD7,CREBBP,CTNNB1,DMRT2,DOT1L,EGR1,EGR2,ELF1,ELK3,ENSSSCG00000027044,EP300,ESRRA,FOXK2,FRAP1,HDAC2,HES1,HEY1,HIVEP1,HOXB3,IRF1,JARID2,KDM6A,KLF4,KLF5,KMT2D,LMO4,MED1,MYOG,MYPOP,NFE2L3,NFIL3,NFYC,NR2F6,NRIP1,NSD1,OSR2,PITX2C,PPARA,RELB,RUNX1,RXRB,SATB1,SIX2,SIX4,SMAD2,SMAD6,SMARCA2,SOX11,SOX12,SOX17,SP1,TBX2,TFE3,TIPARP,ZBP-89,ZB…	1.83053	3.58656e-07	1.63509e-05
GO:0001067	regulatory region nucleic acid binding	molecular_function	4	72	0.0532151	484	1353	16649	AEBP1,ARHGAP35,ARID5B,ARX,BACH1,BACH2,CBX4,CC2D1A,CCNT1,C/EBP,CEBPZ,CHD7,CREBBP,CTNNB1,DMRT2,DOT1L,EGR1,EGR2,ELF1,ELK3,ENSSSCG00000027044,EP300,ESRRA,FOXK2,FRAP1,HDAC2,HES1,HEY1,HIVEP1,HOXB3,IRF1,JARID2,KDM6A,KLF4,KLF5,KMT2D,LMO4,MED1,MYOG,MYPOP,NFE2L3,NFIL3,NFYC,NR2F6,NRIP1,NSD1,OSR2,PITX2C,PPARA,RELB,RUNX1,RXRB,SATB1,SIX2,SIX4,SMAD2,SMAD6,SMARCA2,SOX11,SOX12,SOX17,SP1,TBX2,TFE3,TIPARP,ZBP-89,ZB…	1.83053	3.58656e-07	1.63509e-05
GO:0003713	transcription coactivator activity	molecular_function	12	33	0.0243902	158	1353	16649	ARID5B,ASXL1,C/EBP,CREBBP,CRTC2,CTNNB1,DRPLA,ENSSSCG00000021783,EP300,HCFC1,HYAL2,ICMT,KMT2E,MAML1,MBF1,MED1,MED13,MED27,MYSM1,NRIP1,PITX2C,PPARGC1,PPARGC1B,PUS1,SCAND1,SMARCA2,SOX11,SOX12,SOX17,TAF11,TAF5L,TRRAP,USP16	2.57008	3.77889e-07	1.71257e-05
GO:0001503	ossification	biological_process	3	42	0.0359281	231	1169	14465	ASXL2,BMPR2,CCRN4L,C/EBP,CLEC3B,CONNEXIN,CSGALNACT1,CTNNB1,DCHS1,DHRS3,EDG1,EGR2,ENPP1,EPHA2,EXT1,FAM101A,FGF18,GPC3,HEY1,INPPL1,MN1,MYOC,MYOG,NIPBL,OSR2,PKDCC,PPARGC1B,PTGER4,PTH1R,RDH14,RRBP1,RSL1D1,SEMA4D,SIK3,SIX2,SMAD2,SOX11,SP1,TGFB2,TGFB3,TP53INP2,WNT4	2.24979	4.93676e-07	2.22416e-05
GO:0097159	organic cyclic compound binding	molecular_function	2	456	0.337029	4638	1353	16649	AARS2,ABCB8,ABCC5,ABCD1,ABL2,ACADS,ADCY2,ADRBK1,AEBP1,AEN,AGPS,AKAP8,AKT2,ANKHD1,ANKRD17,APOA1,APP,AR,ARHGAP35,ARHGEF10,ARHGEF12,ARID1B,ARID5A,ARID5B,ARL4A,ARPP21,ARX,ASXL1,ASXL2,ATXN1,BACH1,BACH2,BAT4,BAZ2A,BCL3,BMPR2,BOD1L1,BRD4,BZRAP1,C10orf2,CALR,CAMTA2,CARKD,CBR3,CBX4,CBX8,CC2D1A,CCNT1,CCPG1,CCRN4L,CDC42BPB,CDK12,CDK9,C/EBP,CEBPZ,CHD3,CHD7,CHD8,CIITA,CIZ1,CLIP1,CLK2,CLK3,CLPX,CLUH,CNP,CPEB3,…	1.20983	5.05082e-07	2.26223e-05
GO:0070848	response to growth factor stimulus	biological_process	4	43	0.0367836	242	1169	14465	ADGRA2,AXIN1,BCAR1,BCL9L,CD44,CLEC3B,CTNNB1,DAB2,DAB2IP,DLL4,ENG,EPHA2,FGF18,FGFR1IIIC,FYN,FZD4,GAREM,GPC1,HTRA1,HYAL1,HYAL2,KDR,KLB,KLF4,LRG1,MAPK14,MED1,MYOG,NOS1,RIPK1,SLIT2,SMAD2,SMAD6,SOX11,TGFB2,TGFB3,TMEM100,URI1,VASN,VEGFB,WNT4,ZEB1,ZNF703	2.19865	6.93437e-07	3.08548e-05
GO:0010627	regulation of intracellular protein kinase cascade	biological_process	7	79	0.0675791	561	1169	14465	ABL2,ACKR3,AKAP12,ANKRD17,APOE,AR,AVPI1,AXIN1,BCL3,BRD4,C5AR1,CANT1,CC2D1A,CCL21,CD44,CDK12,C-FLIP,CNKSR3,CONNEXIN,CTNNB1,DAB2IP,DLG1,DOT1L,DUSP10,DUSP26,DUSP4,EPHA2,ERCC6,F3,FAF1,FGF18,FGFR1IIIC,FOXO1,FYN,FZD4,GAB1,GAREM,GBA,HES1,HYAL2,ICAM-1,IGFBP4,IRAK1,ITSN1,KDR,KLB,KSR1,LURAP1,MAGI3,MAP3K10,MAP3K14,MAVS,MYOC,NTF3,NUP62,PECAM1,PHLDA3,PLK2,PRKCDBP,RAPGEF1,RGS2,RICTOR,RIPK1,SHC1,SMPD1,ST5,TERF2…	1.74248	6.96941e-07	3.08548e-05
GO:0071363	cellular response to growth factor stimulus	biological_process	6	42	0.0359281	234	1169	14465	ADGRA2,AXIN1,BCAR1,BCL9L,CD44,CLEC3B,CTNNB1,DAB2,DAB2IP,DLL4,ENG,FGF18,FGFR1IIIC,FYN,FZD4,GAREM,GPC1,HTRA1,HYAL1,HYAL2,KDR,KLB,KLF4,LRG1,MAPK14,MED1,MYOG,NOS1,RIPK1,SLIT2,SMAD2,SMAD6,SOX11,TGFB2,TGFB3,TMEM100,URI1,VASN,VEGFB,WNT4,ZEB1,ZNF703	2.22094	7.0632e-07	3.10903e-05
GO:0042326	negative regulation of phosphorylation	biological_process	8	38	0.0325064	202	1169	14465	AKT1S1,ANKLE2,APOE,ATXN1,BAG1,CACTIN,CDKN2C,CDKN2D,CNKSR3,DAB2IP,DUSP10,DUSP26,DUSP4,ENG,ENPP1,FAM129A,GBA,HEXIM2,HYAL2,LATS1,LRRK1,NCK2,NR2F2,NTF3,NUP62,PRKRIP1,PRP,PSEN2,RGS2,SEMA4D,SLIT2,SMAD2,SMAD6,SMPD1,SOCS5,TRIB1,TRIM27,TSC2	2.32775	7.14642e-07	3.12768e-05
GO:0003677	DNA binding	molecular_function	4	168	0.124169	1444	1353	16649	AEBP1,AKAP8,APP,AR,ARHGAP35,ARID1B,ARID5A,ARID5B,ARX,ASXL1,ASXL2,BACH1,BACH2,BAZ2A,BCL3,BOD1L1,BRD4,C10orf2,CAMTA2,CBX4,CC2D1A,CCNT1,C/EBP,CEBPZ,CHD3,CHD7,CHD8,CREBBP,CSRNP1,CTNNB1,DEDD,DMRT2,DNMT3A,DOT1L,EGR1,EGR2,ELF1,ELK3,ELK4,ENSSSCG00000003981,ENSSSCG00000007681,ENSSSCG00000008921,ENSSSCG00000009345,ENSSSCG00000009761,ENSSSCG00000021013,ENSSSCG00000025344,ENSSSCG00000027044,ENSSSCG0000002992…	1.43164	7.42251e-07	3.23006e-05
GO:0051247	positive regulation of protein metabolic process	biological_process	6	86	0.0735672	629	1169	14465	AKT2,ANKLE2,APOE,ARID5A,AVPI1,AXIN1,BCL3,BMPR2,CCL21,CCNK,CD44,CLEC3B,CLU,CTNNB1,CTR9,DAB2,DAB2IP,DDRGK1,DLG1,ENG,ERCC6,FAM129A,FGF18,FGFR1IIIC,FIZ1,FOXO1,FRAP1,FYN,FZD4,GAB1,GBA,GPC3,HDAC2,HES1,ICOSLG,IRAK1,IRF1,JARID2,KDR,KLF4,LATS1,LRRK1,MAGI3,MAP3K10,MAPRE3,MAVS,MPV17L2,NEURL1,NIPBL,NOS1,NTF3,PECAM1,PKD1,PKD2,PLAUR,PPP1R15A,PPP2R4,PPP2R5A,PTTG1IP,PXYLP1,RICTOR,RILP,RIPK1,RTF1,S1PR2,SAMD4A,SEM…	1.69181	7.91415e-07	3.42455e-05
GO:0048568	embryonic organ development	biological_process	6	49	0.0419162	296	1169	14465	ARID1A,ASXL2,BIRC6,C/EBP,CHD7,CTNNB1,DLG1,EPHA2,FGFR1IIIC,FRZB,GAB1,HES1,HIPK1,HOXA6,HOXB3,HS6ST1,HYAL1,INSIG1,KDM6A,LRIG1,LRIG3,MED1,NIPBL,NOTO,NR2F2,OSR2,PALB2,PITX2C,PKD1,PKD2,PKDCC,PRRX2,RBBP6,SETD2,SIX2,SIX4,SMAD2,SOX11,SOX17,SP1,SP2,TBX18,TBX2,TGFB2,TGFBR2,TSHZ1,WNT9A,ZEB1,ZFP36L1	2.04837	1.05002e-06	4.51802e-05
GO:0022603	regulation of anatomical structure morphogenesis	biological_process	4	73	0.0624465	511	1169	14465	ABL2,ADGRA2,APOA1,AR,ARHGAP35,BCL9L,BMPR2,BNIP3,C5AR1,CALR,CAMSAP1,CASZ1,CD44,CDC42EP4,CTNNB1,DAB2,DAB2IP,DLL4,DMRT2,EHD2,EPHA2,ETS1,F3,FGFR1IIIC,FOXO4,FYN,GNA12,GOLGA4,HES1,HYAL1,KDR,KIF13B,KLF4,LARP4,LRG1,MACF1,MAPK14,MAPT,MED1,MLLT3,MYO10,MYOC,MYOG,NTN4,OSR2,PLXND1,PPARD,RHOB,RHOU,RNF6,ROCK1,SEMA3F,SEMA4D,SERPINE1,SIX2,SIX4,SLIT2,SMAD2,SOX17,SSH1,SSH3,TBX2,TGFB2,TGFBR2,TMEM100,VASH2,VASN,VEGFB…	1.76769	1.08101e-06	4.62537e-05
GO:0001570	vasculogenesis	biological_process	10	17	0.0145423	56	1169	14465	ACKR3,CTNNB1,ENG,EPHA2,FZD4,GJC1,HEY1,KDR,MYO18B,PITX2C,RASIP1,SETD2,SOX17,TGFBR2,TIPARP,TMEM100,ZFP36L1	3.75634	1.12598e-06	4.79105e-05
GO:0043169	cation binding	molecular_function	3	297	0.219512	2853	1353	16649	AARS2,ABL2,ABLIM1,ACO2,ADAMTS15,ADAMTS2,ADAMTS8,ADI1,AEBP1,ALKBH2,ANKIB1,ANKZF1,AOC3,APLP2,APN,APOE,APP,AR,ASPA,BAZ1B,BAZ2A,BMP1,BRF2,C19orf68,C1R,CALR,CALU,CANT1,CAPN1,CAPN15,CD248,CDC42BPB,CDH11,CH242-366F10.1,CHD3,CIB2,CIZ1,CLEC3B,CLIP1,CPD,CREBBP,CSRP1,CU571095.1,CUTC,CYB5B,DCHS1,DCTPP1,DLL4,DNAJC21,DST,DTX1,EGFL7,EGR1,EGR2,EHD2,EHD4,ENDOD1,ENPP1,ENSSSCG00000000853,ENSSSCG00000001914,ENSSSCG0…	1.28099	1.13613e-06	4.80751e-05
GO:0060537	muscle tissue development	biological_process	4	51	0.043627	317	1169	14465	APP,ARID1A,BCL9,BCL9L,CONNEXIN,CTNNB1,DLG1,DLL4,EDG1,EGR1,EGR2,EHD2,ENG,EP300,FGFR1IIIC,FHOD3,FRAP1,GJC1,GPC1,HEY1,HLF,KLF5,KY,MAFF,MAML1,MAPK14,MED1,MYO18B,MYOG,NEXN,NR2F2,PDZRN3,PITX2C,PKD2,POPDC2,PPARD,PPARGC1,RNPC1,RXRB,SEMA3C,SIX4,SMAD2,SOX11,SOX17,STIM1,SVIL,TBX2,TGFB2,TIPARP,USP19,XK	1.99074	1.52595e-06	6.42157e-05
GO:0045786	negative regulation of cell cycle	biological_process	5	44	0.037639	259	1169	14465	BRD4,CALR,CCNK,CDKN2C,CDKN2D,C/EBP,CTNNB1,CUL4A,DAB2IP,DLG1,DST,ETS1,FAM175A,FBXO31,FEM1B,FOXN3,FOXO4,GADD45GIP1,GIGYF2,HEXIM2,IRF1,LATS1,MACF1,MAPK14,MDM4,MYOG,NABP2,NR2F2,PKD1,PKD2,PLK2,PPM1G,PRCC,PRPF19,RHOB,RNPC1,RRP8,SETMAR,SMAD2,SMC1A,SOX11,TGFB2,TRRAP,WNT9A	2.10212	1.82343e-06	7.55686e-05
GO:0001525	angiogenesis	biological_process	10	44	0.037639	259	1169	14465	ACKR3,ADGRA2,C5AR1,CD90,CLIC4,CTNNB1,DAB2IP,DLL4,EDG1,ELK3,ENG,EPHA2,ETS1,F3,FGF18,FGFR1IIIC,FOXO4,GJA5,HEY1,HOXB3,HS6ST1,HYAL1,KDR,KLF4,KLF5,LRG1,MAPK14,MED1,PITX2C,PLXND1,RASIP1,RBM15,RHOB,ROBO4,ROCK1,SERPINE1,SETD2,SHC1,SLIT2,SOX17,TGFBR2,TMEM100,VASH2,VEGFB	2.10212	1.82343e-06	7.55686e-05
GO:0042127	regulation of cell proliferation	biological_process	4	103	0.0881095	808	1169	14465	AMBRA1,APOE,AR,ARX,ATXN1,BIRC6,BMPR2,C5AR1,CALR,CCPG1,CD248,CDKN2C,CDKN2D,C/EBP,CLMN,CRKL,CTNNA1,CTNNB1,CUL4A,DAB2IP,DDR,DGCR8,DLG1,DLL4,DPT,EDG1,EGFL7,ENG,F3,FGF18,FGFR1IIIC,FOXO1,FOXO4,FRZB,GAREM,GDF9,GPC3,HDAC2,HES1,HIPK1,HYAL1,ICMT,INPPL1,IRF1,IRS1,ITGAL,JARID2,KDR,KLB,KLF4,KMT2D,LDOC1,LRG1,LRRC32,LZTS2,MAPK14,MDM4,MED1,MYOG,NCK2,NEURL1,NR2F2,NTF3,OSR2,PARP10,PITX2C,PKC,PKD2,PLAU,PPARD,PRP,PR…	1.57736	1.82533e-06	7.55686e-05
GO:0009057	macromolecule catabolic process	biological_process	4	83	0.0710009	613	1169	14465	APOE,AXIN1,BAT3,BNIP3,C19orf68,CAPN1,CCRN4L,CD44,CLPX,CLU,CPEB3,CUL1,CUL4A,DAB2,DAB2IP,DDRGK1,DEDD,DHX34,ENSSSCG00000002036,ENSSSCG00000010676,ENSSSCG00000017489,ENSSSCG00000030424,ERLIN2,FAF1,FBXL3,FBXL5,FBXO31,FBXO9,FEN1,FOXO1,FYN,GNA12,GPC1,GPC3,HYAL1,HYAL2,KLHL20,LNPEP,MDM4,NANOS1,PAN2,PJA1,PKD1,PRPF19,RAD23B,RBBP6,RBM8A,RILP,RIPK1,RNF146,RNF6,RNPS1,SETMAR,SMAD2,SOCS5,SOX17,SPO11,SPOP,STX5,SU…	1.67541	1.84087e-06	7.58022e-05
GO:0051248	negative regulation of protein metabolic process	biological_process	6	59	0.0504705	390	1169	14465	AKT1S1,APOE,AXIN1,BAG1,BAT3,BCL3,CACTIN,CDKN2C,CDKN2D,CNKSR3,CPEB3,CTNNB1,DAB2IP,DEDD,DUSP10,DUSP26,DUSP4,EIF4EBP1,ENG,ENPP1,FAM129A,FYN,GBA,GIGYF2,HEXIM2,HYAL2,JARID2,KLF4,LATS1,LRRK1,MDM4,NANOS1,NCK2,NR2F2,NTF3,NUP62,NXN,PARP10,PPP1R15A,PPP2R4,PRKRIP1,PRP,PSEN2,RGS2,RILP,RNF128,SAMD4A,SEMA4D,SERPINE1,SIRT3,SLIT2,SMAD2,SMAD6,SMPD1,SOCS5,TRIB1,TRIM27,TSC2,WAC	1.87194	1.88264e-06	7.71079e-05
GO:0007399	nervous system development	biological_process	5	135	0.115483	1133	1169	14465	ABL2,ABLIM1,ADGRA2,AKT2,AMBRA1,AMIGO1,APLP2,APOE,APP,ARHGAP35,ARHGEF10,ARID1A,ARX,ATXN1,BAG1,BAT3,BMPR2,BTBD3,C2CD3,CALR,CAMSAP1,CASZ1,CCDC14,CD90,CDH11,CEP120,CHD7,CHD8,CLMN,CLN5,CLU,CNP,CONNEXIN,CTNNA1,CTNNB1,DAB2IP,DAGLA,DBNL,DCHS1,DLG1,DLL4,DTX1,DUSP10,EDG1,EGR2,ENG,ENSSSCG00000014894,EPHA2,EXT1,FGFR1IIIC,FKBP8,FRAP1,FSCN2,FYN,FZD4,GIGYF2,GNPAT,GOLGA4,HES1,HIPK1,HOXB3,HS6ST1,IGHMBP2,IRX3,ITM2…	1.47437	1.90612e-06	7.76541e-05
GO:0009628	response to abiotic stimulus	biological_process	2	69	0.0590248	482	1169	14465	ABHD12,ABL2,AEN,APP,ARPP21,ATXN1,BACH1,BCL3,BNIP3,BRAT1,CDKN2D,CLK2,CREBBP,EGR1,ENG,EP300,ERCC6,FAM175A,FAM175B,FBXL3,FOXO1,FRAP1,FUNDC1,FYN,HYAL1,HYAL2,HYOU1,IRF1,LRRC8A,MAP2K4,MAP3K14,MAPK14,MDM4,MKKS,MYOG,NABP2,NIPBL,NOS1,NR2F6,PKD1,PKD2,PLAU,PPARD,PPP1CC,PTGER4,RAB11B,RBBP7,RBM4B,RCSD1,RHOB,RIC8A,SCAP,SCARA5,SMAD2,SMC1A,SOD3,TACC3,TBL2,TGFB2,TGFB3,TIGAR,TP53BP2,TSC2,TSC22D2,USF1,USP19,USP2,VA…	1.77136	1.98293e-06	8.03559e-05
GO:0030163	protein catabolic process	biological_process	5	67	0.0573139	464	1169	14465	APOE,AXIN1,BAT3,BNIP3,C19orf68,CLPX,CLU,CUL1,CUL4A,DAB2,DAB2IP,DDRGK1,DEDD,ENSSSCG00000002036,ENSSSCG00000010676,ENSSSCG00000017489,ENSSSCG00000030424,ERLIN2,FAF1,FBXL3,FBXL5,FBXO31,FBXO9,FOXO1,FYN,GNA12,GPC1,GPC3,KLHL20,LNPEP,MDM4,PAN2,PJA1,PKD1,PRPF19,RAD23B,RBBP6,RILP,RIPK1,RNF146,RNF6,SMAD2,SOCS5,SOX17,SPOP,STX5,SUMO3,TBL1Y,TIPARP,TMEM129,TMUB1,TRAF2,TRIB1,TRPC4AP,UBA1,UBD,UBE3A,USP16,USP19,U…	1.78674	2.05973e-06	8.30289e-05
GO:0048584	positive regulation of response to stimulus	biological_process	4	119	0.101796	972	1169	14465	ABL2,ACKR3,AKAP12,AKT2,ANKRD17,APOA1,AR,ASXL1,ASXL2,AVPI1,AXIN1,AZGP1,BCAR1,BMPR2,BRD4,C1QA,C1R,C5AR1,CACTIN,CALR,CANT1,CC2D1A,CCL21,CD44,CD90,C-FLIP,CLU,CONNEXIN,CTNNA1,CTNNB1,CTSC,DAB2,DAB2IP,ELF1,ENG,ERCC6,F3,FAM175A,FGF18,FGFR1IIIC,FKBP8,FYN,FZD4,GAB1,GAREM,GPC3,HES1,HYAL2,ICAM-1,IGFBP4,IRAK1,IRF1,IRS1,ITGAL,ITM2C,ITSN1,KDR,KLB,KMT2D,KSR1,LRG1,LURAP1,MAGI3,MAP3K10,MAP3K14,MAPKAPK3,MAVS,MED1,M…	1.5149	2.18879e-06	8.77694e-05
GO:0000976	transcription regulatory region sequence-specific DNA binding	molecular_function	7	57	0.0421286	372	1353	16649	AEBP1,ARHGAP35,ARID5B,ARX,BACH1,BACH2,CC2D1A,C/EBP,CEBPZ,CHD7,CREBBP,DMRT2,EGR1,EGR2,ELF1,ELK3,EP300,ESRRA,FOXK2,HDAC2,HIVEP1,HOXB3,IRF1,JARID2,KDM6A,KLF4,KLF5,LMO4,MYOG,MYPOP,NFE2L3,NFIL3,NFYC,NR2F6,NRIP1,NSD1,OSR2,PITX2C,PPARA,RUNX1,RXRB,SATB1,SIX2,SIX4,SMAD2,SMAD6,SOX11,SOX12,SP1,TBX2,TFE3,ZBP-89,ZBTB4,ZNF217,ZNF281,ZNF395,ZNF516	1.88548	2.32561e-06	9.27702e-05
GO:0051239	regulation of multicellular organismal process	biological_process	3	179	0.153122	1601	1169	14465	ABL2,ADGRA2,ADRBK1,AGPAT1,AGPAT6,AKIRIN2,AMIGO1,ANKRD17,APOA1,APOE,APP,AR,ARHGAP35,ARX,ASXL2,ATXN1,BCL3,BCL9L,BMP1,BMPR2,C1QC,C5AR1,CACTIN,CALR,CASZ1,CCRN4L,CD44,C/EBP,CHD7,CLU,CNOT3,CONNEXIN,CTNNA1,CTNNB1,CTR9,CUL4A,DAB2,DAB2IP,DHRS3,DLG1,DLL4,DMRT2,DRK1,DTX1,DUSP10,EDG1,EGR2,EHD2,ELF1,ENPP1,EPHA2,ETS1,F3,FAM101A,FAM46A,FBXO32,FGF18,FGFR1IIIC,FOXO4,FRAP1,FRZB,FYN,GBA,GDF9,GJA5,GOLGA4,GPC1,HES1,H…	1.38346	2.34675e-06	9.31285e-05
GO:0001933	negative regulation of protein phosphorylation	biological_process	9	36	0.0307956	196	1169	14465	AKT1S1,APOE,BAG1,CACTIN,CDKN2C,CDKN2D,CNKSR3,DAB2IP,DUSP10,DUSP26,DUSP4,ENG,ENPP1,FAM129A,GBA,HEXIM2,HYAL2,LATS1,LRRK1,NCK2,NR2F2,NTF3,NUP62,PRKRIP1,PRP,PSEN2,RGS2,SEMA4D,SLIT2,SMAD2,SMAD6,SMPD1,SOCS5,TRIB1,TRIM27,TSC2	2.27274	2.49409e-06	9.84651e-05
GO:0071822	protein complex subunit organization	biological_process	4	95	0.081266	735	1169	14465	AARS2,ABL2,ACTR2,AHNAK,APOA1,ARHGEF10,ARPC5L,ATF7IP,AXIN1,BCAR1,BNIP3,C10orf2,C1QTNF7,CALR,CCDC88C,CCL21,CEP120,CLIP1,CLU,COL6A2,CRTC2,CUTC,DAB2IP,DBNL,DCTPP1,DLG1,DNAAF2,DRK1,EHD4,ENSSSCG00000008921,ENSSSCG00000016091,ENSSSCG00000027580,FAF1,FAT1,FHOD3,FKBP4,FRAP1,GRHPR,HCFC1,HES1,IGHMBP2,INPPL1,INSIG1,IRAK1,KCNA7,KCNJ2,KCTD12,KCTD20,KCTD6,KV1.5,LATS1,LMO4,MAPT,MDM4,MICALL2,MICU1,MKKS,MYOC,NCK2,…	1.59934	2.58628e-06	0.000101581
GO:0031400	negative regulation of protein modification process	biological_process	8	44	0.037639	263	1169	14465	AKT1S1,APOE,BAG1,CACTIN,CDKN2C,CDKN2D,CNKSR3,CTNNB1,DAB2IP,DUSP10,DUSP26,DUSP4,ENG,ENPP1,FAM129A,FYN,GBA,HEXIM2,HYAL2,JARID2,LATS1,LRRK1,NCK2,NR2F2,NTF3,NUP62,NXN,PARP10,PPP1R15A,PPP2R4,PRKRIP1,PRP,PSEN2,RGS2,SEMA4D,SIRT3,SLIT2,SMAD2,SMAD6,SMPD1,SOCS5,TRIB1,TRIM27,TSC2	2.07015	2.77372e-06	0.000108387
GO:0045598	regulation of fat cell differentiation	biological_process	6	19	0.0162532	72	1169	14465	ASXL1,ASXL2,AXIN1,CCRN4L,C/EBP,DUSP10,ENPP1,FNDC5,FRZB,HES1,INSIG1,KLF5,MAPK14,MEDAG,MEX3C,MMP11,PPARD,SH3PXD2B,TAF8	3.26531	2.83688e-06	0.000110293
GO:0016055	Wnt receptor signaling pathway	biological_process	6	40	0.0342173	230	1169	14465	ABL2,AXIN1,BCL9,BCL9L,CCDC88C,CD44,CHD8,CSNK1A1,CTNNB1,CTNND1,DAB2,DAB2IP,EGR1,FOXO1,FRZB,FZD4,KDM6A,KLF4,LATS1,LZTS2,MACF1,MAPK14,MLLT3,MYOC,NXN,PITX2C,PSEN1,PYGO1,RAPGEF1,RNF146,SMAD2,SOX17,TAX1BP3,TNKS2,TSC2,WNT4,WNT9A,ZEB2,ZNF703,ZRANB1	2.15197	2.93168e-06	0.000112964
GO:0033993	response to lipid	biological_process	4	51	0.043627	324	1169	14465	ABL2,AKIRIN2,AR,ASXL1,CACTIN,CCL21,CCRN4L,CDKN2D,CLK2,CTNNB1,CTR9,DAB2IP,DNAAF2,DUSP10,EP300,ESRRA,FBXO32,HNRNPA0,IRAK1,KCNJ8,KLF4,KMT2D,KMT2E,MAPK14,MAPKAPK3,MED1,MYOG,NFKBIL1,NR2F2,NR2F6,NRIP1,OTUD5,PHC1,PPARA,PPARD,PTGER4,RXRB,SCARB1,SERPINE1,SLC10A3,SLIT2,SMAD2,TBL1Y,TGFB2,TGFB3,TGFBR2,TNIP2,TRIB1,URI1,ZCCHC11,ZNF703	1.94773	2.93733e-06	0.000112964
GO:0065009	regulation of molecular function	biological_process	2	182	0.155689	1639	1169	14465	ABL2,AHNAK,AKT1S1,AMBRA1,APBA3,APLP2,APOA1,APOE,APP,AR,ARHGAP1,ARHGAP24,ARHGAP31,ARHGEF10,ARHGEF12,ARID5B,AVPI1,AXIN1,B3GAT3,BAZ1B,BCL3,BIRC6,BRD4,CABLES2,CACTIN,CBX8,CCL21,CCNK,CCNL1,CCNT1,CCPG1,CD44,CDC37,CDC42BPB,CDK12,CDKN2C,CDKN2D,C-FLIP,CLPX,CLU,CNKSR3,CNPPD1,COL6A3,CRTC2,CST6,CTNNB1,CTSC,CTTNBP2NL,DAB2,DAB2IP,DDRGK1,DENND2A,DENND4B,DLG1,DNMBP,DOT1L,DUSP10,DUSP26,DUSP4,ENG,ENSSSCG0000000425…	1.37403	2.94983e-06	0.000112964
GO:0004674	protein serine/threonine kinase activity	molecular_function	9	83	0.0613452	616	1353	16649	ADRBK1,AKT2,APOE,AVPI1,AXIN1,BMPR2,CABLES2,CCNK,CCNL1,CCNT1,CDC42BPB,CDK12,CDK9,CDKN2C,CDKN2D,CLK2,CLK3,CNPPD1,CSNK1A1,CSNK1G2,DAB2IP,DUSP10,DUSP4,ENG,ENSSSCG00000011253,ENSSSCG00000016781,ENSSSCG00000029792,ENSSSCG00000030480,ERCC6,FGF18,FGFR1IIIC,FRAP1,FZD4,GAB1,GBA,HEXIM2,HYAL2,IRAK1,KSR1,LATS1,LMTK2,MAGI3,MAP2K4,MAP3K10,MAP3K14,MAPK12,MAPK14,MAPKAPK3,MAPRE3,MARK1,MAST2,MKK6,MKNK1,NEK9,NEXN,NR…	1.65801	2.9997e-06	0.000114302
GO:0004672	protein kinase activity	molecular_function	8	114	0.0842572	921	1353	16649	ABL2,ADRBK1,AKT1S1,AKT2,APLP2,APOE,APP,AVPI1,AXIN1,BAZ1B,BMPR2,CABLES2,CCL21,CCNK,CCNL1,CCNT1,CDC37,CDC42BPB,CDK12,CDK9,CDKN2C,CDKN2D,CLK2,CLK3,CNPPD1,CSNK1A1,CSNK1G2,DAB2IP,DDR,DLG1,DUSP10,DUSP26,DUSP4,ENG,ENSSSCG00000011253,ENSSSCG00000016781,ENSSSCG00000021333,ENSSSCG00000022493,ENSSSCG00000029792,ENSSSCG00000030480,EPHA2,EPHB6,ERCC6,FGF18,FGFR1IIIC,FRAP1,FYN,FZD4,GAB1,GBA,HEXIM2,HIPK1,HYAL2,I…	1.52313	3.12282e-06	0.000118404
GO:0002009	morphogenesis of an epithelium	biological_process	5	51	0.043627	325	1169	14465	ABL2,AR,ARHGAP24,ARHGAP35,ARID1A,C2CD3,CD44,CLIC4,CONNEXIN,CTNNB1,DAB2,DCHS1,DDR,DLG1,DLL4,ENG,EPHA2,FEM1B,FGFR1IIIC,FRAS1,FRZB,GPC3,HES1,IRX3,KDM6A,KDR,LMO4,MED1,MLLT3,NTN4,PITX2C,PKD1,PKD2,PLXND1,RASIP1,RBM15,RGMA,SEMA3C,SETD2,SIX2,SIX4,SLIT2,SMAD2,SOX11,SOX17,TBX18,TBX2,TGFBR2,TSC2,WNT4,ZEB2	1.94174	3.21792e-06	0.00012079
GO:0035239	tube morphogenesis	biological_process	5	43	0.0367836	256	1169	14465	AR,ARHGAP35,ARID1A,C2CD3,CD44,CHD7,CLIC4,CONNEXIN,CTNNB1,DAB2IP,DCHS1,DDR,DLG1,DLL4,ENG,EPHA2,GPC3,HES1,IRX3,KDM6A,KDR,LMO4,MED1,PITX2C,PKD1,PKD2,PLXND1,RASIP1,RBM15,RGMA,SETD2,SIX2,SIX4,SLIT2,SMAD2,SOX11,SOX17,TBX2,TGFBR2,TSC2,WNT4,ZEB1,ZEB2	2.07842	3.22799e-06	0.00012079
GO:1901700	response to oxygen-containing compound	biological_process	3	67	0.0573139	470	1169	14465	ABL2,ADPRHL2,AKIRIN2,ASXL1,C5AR1,CACTIN,CCL21,CCRN4L,CDKN2D,CLK2,CTNNA1,CTNNB1,CTR9,DAB2IP,DNAAF2,DNMT3A,DRK1,DUSP10,EGR1,ERCC6,FBLN5,FBXO32,FOXO1,FRAP1,FYN,HLCS,HNRNPA0,HYAL1,HYAL2,ICAM-1,IRAK1,KCNJ8,KLF4,KMT2E,MAPK14,MAPKAPK3,MED1,MYOG,NEURL1,NFKBIL1,NRIP1,OTUD5,PHC1,PKD2,PPARGC1B,PTGER4,RAB11B,RAPGEF1,RHOB,SCARB1,SERPINE1,SLC10A3,SLIT2,SMAD2,SOD3,SSH1,STX4,TGFB2,TGFB3,TGFBR2,TNIP2,TRAF2,TRIB1,…	1.76393	3.23306e-06	0.00012079
GO:0016310	phosphorylation	biological_process	5	158	0.135158	1386	1169	14465	ABL2,ADRBK1,AKT1S1,AKT2,AMBRA1,ANKLE2,APLP2,APOA1,APOE,APP,ATXN1,AVPI1,AXIN1,BAG1,BAZ1B,BMPR2,BRD4,CABLES2,CACTIN,CCDC88C,CCL21,CCNK,CCNL1,CCNT1,CD44,CDC37,CDC42BPB,CDK12,CDK9,CDKN2C,CDKN2D,CLK2,CLK3,CNKSR3,CNP,CNPPD1,CSNK1A1,CSNK1G2,DAB2,DAB2IP,DDR,DLG1,DUSP10,DUSP26,DUSP4,ENG,ENPP1,ENSSSCG00000011253,ENSSSCG00000016781,ENSSSCG00000021333,ENSSSCG00000022493,ENSSSCG00000029792,ENSSSCG00000030480,…	1.41058	3.34119e-06	0.000124224
GO:0045936	negative regulation of phosphate metabolic process	biological_process	7	40	0.0342173	232	1169	14465	AKT1S1,ANKLE2,APOE,ATXN1,BAG1,CACTIN,CDKN2C,CDKN2D,CNKSR3,DAB2IP,DUSP10,DUSP26,DUSP4,ENG,ENPP1,FAM129A,GBA,HEXIM2,HYAL2,LATS1,LRRK1,NCK2,NR2F2,NTF3,NUP62,PPP1R15A,PPP2R4,PRKRIP1,PRP,PSEN2,RGS2,SEMA4D,SLIT2,SMAD2,SMAD6,SMPD1,SOCS5,TRIB1,TRIM27,TSC2	2.13342	3.65618e-06	0.000134628
GO:0010563	negative regulation of phosphorus metabolic process	biological_process	6	40	0.0342173	232	1169	14465	AKT1S1,ANKLE2,APOE,ATXN1,BAG1,CACTIN,CDKN2C,CDKN2D,CNKSR3,DAB2IP,DUSP10,DUSP26,DUSP4,ENG,ENPP1,FAM129A,GBA,HEXIM2,HYAL2,LATS1,LRRK1,NCK2,NR2F2,NTF3,NUP62,PPP1R15A,PPP2R4,PRKRIP1,PRP,PSEN2,RGS2,SEMA4D,SLIT2,SMAD2,SMAD6,SMPD1,SOCS5,TRIB1,TRIM27,TSC2	2.13342	3.65618e-06	0.000134628
GO:0045121	membrane raft	cellular_component	3	27	0.0232358	122	1162	13428	AHNAK,APP,BMPR2,CD90,CTNNA1,CTNNB1,DLG1,EHD2,ERLIN2,FYN,GPC1,HYAL2,ICAM-1,IRS1,KDR,KV1.5,NOS1,PACSIN2,PAG1,PECAM1,PRKCDBP,PRP,PSEN1,PSEN2,SCARB1,TGFBR2,TRAF2	2.55746	4.20209e-06	0.00015399
GO:0048705	skeletal system morphogenesis	biological_process	7	32	0.0273738	169	1169	14465	ARID5B,ASXL2,CSGALNACT1,CSRNP1,CTNNB1,DHRS3,DLG1,FAM101A,FGF18,HOXA6,HOXB3,HYAL1,HYAL2,INPPL1,INSIG1,MAPK14,NIPBL,OSR2,PKD1,PPARGC1B,PRRX2,SETD2,SIK3,SIX2,SIX4,SMAD2,SOX11,TGFB2,TGFBR2,TIPARP,WNT9A,ZEB1	2.34297	4.58122e-06	0.000166705
GO:2000026	regulation of multicellular organismal development	biological_process	4	120	0.102652	997	1169	14465	ABL2,ADGRA2,AMIGO1,APOA1,APOE,APP,AR,ARHGAP35,ASXL2,ATXN1,BCL9L,BMP1,BMPR2,C1QC,C5AR1,CALR,CASZ1,CCRN4L,CD44,CHD7,CONNEXIN,CTNNA1,CTNNB1,CTR9,CUL4A,DAB2,DAB2IP,DLG1,DLL4,DMRT2,DTX1,EDG1,EHD2,EPHA2,ETS1,F3,FAM101A,FGF18,FGFR1IIIC,FOXO4,FRAP1,FRZB,FYN,GDF9,GOLGA4,GPC1,HES1,HOXB3,HYAL1,IRF1,IRX3,ITM2C,KDR,KIF13B,KLF4,KMT2E,LINGO1,LRG1,MACF1,MAFF,MAML1,MAPK14,MAPT,MED1,MLLT3,MYOG,MYSM1,NEURL1,NIPBL,N…	1.48933	4.59261e-06	0.000166705
GO:0016568	chromatin modification	biological_process	6	52	0.0444825	338	1169	14465	ARID1A,ARID1B,ARID5A,ASXL1,BAT3,BAZ1B,BAZ2A,BRD4,CBX8,CHD8,CREBBP,CRTC2,CTNNB1,CTR9,DNMT3A,DOT1L,ELK4,ENSSSCG00000007924,ENSSSCG00000008287,ENSSSCG00000021783,ENSSSCG00000024508,EP300,EPC1,HCFC1,HDAC2,HLCS,HUWE1,JARID2,KANSL1,KAT6B,KDM4B,KDM5C,KDM6A,KMT2E,MSL2,MYSM1,NIPBL,NOS1,NSD1,PHC1,RING1,RTF1,SATB1,SETD1A,SETD2,SETMAR,SIRT3,TAF5L,TET2,TRRAP,USP16,WAC	1.90367	4.66088e-06	0.000168385
GO:0051128	regulation of cellular component organization	biological_process	4	131	0.112062	1112	1169	14465	ABL2,ACTR2,AKT2,AMBRA1,AMIGO1,APOA1,APOE,ARHGAP24,ARHGAP35,ARHGEF10,ARID5A,ARPC5L,ATF7IP,BCL9L,BMPR2,BNIP3,CALR,CAMSAP1,CCL21,CDC42EP4,CDKN2C,CDKN2D,CHMP1A,CLIP1,CLU,CTNNB1,CTR9,DAB2,DAB2IP,DDR,DLG1,EHD2,ENPP1,EPHA2,FAF1,FAM107A,FGFR1IIIC,FHOD3,FRAP1,FRZB,FYN,GDF9,GNA12,GOLGA4,GPC3,HCFC1,HTRA1,HYAL1,HYAL2,ICAM-1,IGFBP4,IGFBP7,INSIG1,ITM2C,JARID2,KDR,KIF13B,KLF5,LARP4,LATS1,LMO4,MACF1,MAPK14,MAPT,…	1.45771	4.95662e-06	0.000178229
GO:0050789	regulation of biological process	biological_process	2	729	0.62361	8139	1169	14465	ABL2,ABLIM1,ACKR2,ACKR3,ACTR2,ADCY2,ADGRA2,ADGRF5,ADGRL2,ADI1,ADRBK1,AEBP1,AEN,AGPAT1,AGPAT6,AHNAK,AKAP12,AKIRIN2,AKT1S1,AKT2,ALKBH2,AMBRA1,AMIGO1,AMOTL1,ANGPTL1,ANKLE2,ANKRD13C,ANKRD17,APBA3,APLP2,APOA1,APOE,APP,AR,ARHGAP1,ARHGAP24,ARHGAP25,ARHGAP30,ARHGAP31,ARHGAP35,ARHGAP44,ARHGEF10,ARHGEF12,ARID1A,ARID5A,ARID5B,ARL4A,ARPC5L,ARX,ASB1,ASXL1,ASXL2,ATF7IP,ATXN1,AVPI1,AXIN1,AZGP1,AZI2,B3GAT3,BACH1…	1.10831	6.07585e-06	0.000217453
GO:0032270	positive regulation of cellular protein metabolic process	biological_process	7	75	0.0641574	556	1169	14465	AKT2,ANKLE2,APOE,ARID5A,AVPI1,AXIN1,BCL3,BMPR2,CCL21,CCNK,CD44,CLU,CTR9,DAB2,DAB2IP,DDRGK1,DLG1,ENG,ERCC6,FAM129A,FGF18,FGFR1IIIC,FIZ1,FRAP1,FYN,FZD4,GAB1,GBA,HDAC2,HES1,IRAK1,JARID2,KDR,KLF4,LATS1,LRRK1,MAGI3,MAP3K10,MAPRE3,MAVS,MPV17L2,NEURL1,NIPBL,NOS1,NTF3,PECAM1,PKD1,PKD2,PLAUR,PPP1R15A,PPP2R4,PPP2R5A,PTTG1IP,RICTOR,RIPK1,RTF1,S1PR2,SAMD4A,SEMA4D,SHC1,SMPD1,SOCS5,SUMO3,TERF2IP,TGFB2,TGFBR2,T…	1.66913	6.67703e-06	0.000237858
GO:0051270	regulation of cellular component movement	biological_process	4	60	0.0513259	416	1169	14465	ADGRA2,AKT2,AMOTL1,APOE,BCAR1,BMPR2,C5AR1,CALR,CCL21,CLIC4,CTNNA1,DAB2,DAB2IP,DLL4,EGFL7,ENG,EPHA2,ETS1,FGF18,GAB1,GJA5,GNA12,HYAL1,HYAL2,ICAM-1,IRS1,KCNH2,KCNJ2,KDR,KLF4,KV1.5,MAPT,MKKS,MMP14,MYOC,MYSM1,NEXN,NISCH,NR2F2,NTF3,PECAM1,PITX2C,PLAU,PLXND1,PODXL,PTGER4,PTPRG,SCN4B,SEMA3F,SEMA6D,SERPINE1,SLIT2,STX4,TCAF1,TGFB2,TGFBR2,TRIB1,VEGFB,WNT4,ZNF703	1.78469	7.28119e-06	0.000258179
GO:0009719	response to endogenous stimulus	biological_process	2	77	0.0658683	577	1169	14465	AKT2,AR,AXIN1,BCL9L,C5AR1,CCL21,CD44,CLEC3B,CTNNA1,CTNNB1,DAB2,DLL4,DNMT3A,EGR1,EIF4EBP1,ENG,ENPP1,EP300,ESRRA,FBXO32,FGF18,FGFR1IIIC,FOXO1,FOXO4,FRAP1,FYN,GAREM,GPC1,HLCS,HTRA1,HYAL1,HYAL2,INPPL1,IRAK1,IRS1,KLB,KMT2D,LATS1,LRG1,MAPK14,MED1,MKKS,MYOG,NCOA5,NEURL1,NR2F2,NR2F6,NRIP1,PKC,PKD2,PPARA,PPARD,PPP1R9B,RAB10,RAPGEF1,RXRB,SCAP,SH2B2,SLC2A4,SLIT2,SMAD2,SMAD6,SOCS7,SOX11,SSH1,TBC1D4,TBL1Y,TGF…	1.65127	7.48155e-06	0.000264061
GO:0006796	phosphate-containing compound metabolic process	biological_process	4	298	0.254919	2957	1169	14465	ABCB8,ABCC5,ABCD1,ABHD12,ABL2,ADCY2,ADRBK1,AGPAT1,AGPAT6,AKAP12,AKT1S1,AKT2,AMBRA1,ANKLE2,APLP2,APOA1,APOE,APP,ARHGAP1,ARHGAP24,ARHGAP31,ARHGEF10,ARHGEF12,ARL4A,ATF7IP,ATXN1,AVPI1,AXIN1,B3GAT3,BAG1,BAZ1B,BMPR2,BRD4,CABLES2,CACTIN,CARKD,CCDC88C,CCL21,CCNK,CCNL1,CCNT1,CCPG1,CD44,CDC37,CDC42BPB,CDIPT,CDK12,CDK9,CDKN2C,CDKN2D,CHD3,CHD8,CHKB,CLK2,CLK3,CLPX,CNKSR3,CNP,CNPPD1,CSGALNACT1,CSNK1A1,CSNK1G2,…	1.24701	7.66903e-06	0.000269436
GO:0019220	regulation of phosphate metabolic process	biological_process	6	134	0.114628	1153	1169	14465	AKAP12,AKT1S1,AKT2,AMBRA1,ANKLE2,APLP2,APOA1,APOE,APP,ARHGAP1,ARHGAP24,ARHGAP31,ARHGEF10,ARHGEF12,ATXN1,AVPI1,AXIN1,BAG1,BMPR2,BRD4,CABLES2,CACTIN,CCDC88C,CCL21,CCNK,CCNL1,CCNT1,CD44,CDC37,CDK12,CDKN2C,CDKN2D,CNKSR3,CNPPD1,DAB2,DAB2IP,DLG1,DNMBP,DUSP10,DUSP26,DUSP4,ENG,ENPP1,ENSSSCG00000013876,ENSSSCG00000014822,ENSSSCG00000015878,ENSSSCG00000016781,ENSSSCG00000029792,ERCC6,FAM129A,FGF18,FGFR1III…	1.43807	7.70714e-06	0.000269539
GO:0001654	eye development	biological_process	7	38	0.0325064	223	1169	14465	ARHGAP35,ARID1A,BMPR2,CASZ1,CD90,CHD7,CHRDL1,CLIC4,CONNEXIN,CTNNB1,DLG1,DLL4,EPHA2,FKBP8,FSCN2,FZD4,HIPK1,KERA,KLF4,MED1,NIPBL,OSR2,PITX2C,PKC,RCN1,RING1,SH3PXD2B,SLC25A25,SMAD2,SOX11,SP1,TBC1D20,TBX2,TDRD7,TENM3,TGFB2,TGFBR2,ZEB1	2.10854	8.42374e-06	0.000293261
GO:0016477	cell migration	biological_process	5	88	0.075278	687	1169	14465	ABL2,ADGRA2,AMOTL1,APOA1,APOE,ARHGAP24,ARID5B,ARX,BCAR1,BMPR2,C5AR1,CALR,CCL21,CD248,CDC42BPB,CLIC4,CONNEXIN,CTNNB1,DAB2,DAB2IP,DDR,DLL4,DRPLA,EDG1,EGFL7,ELMO2,ENG,EPHA2,ETS1,FGF18,FYN,GAB1,GNA12,HES1,HYAL1,HYAL2,ICAM-1,IRS1,KDR,KLF4,MAPT,MMP14,MYOC,MYSM1,NANOS1,NCK2,NEXN,NISCH,NR2F2,NTF3,OGDH,PECAM1,PITX2C,PLAU,PLXND1,PODXL,PODXL2,PPARD,PTGER4,PTPRG,RAB13,RIC8A,ROCK1,SCARB1,SEMA3C,SEMA3F,SEMA6D,…	1.585	8.75917e-06	0.000303559
GO:0051174	regulation of phosphorus metabolic process	biological_process	5	134	0.114628	1157	1169	14465	AKAP12,AKT1S1,AKT2,AMBRA1,ANKLE2,APLP2,APOA1,APOE,APP,ARHGAP1,ARHGAP24,ARHGAP31,ARHGEF10,ARHGEF12,ATXN1,AVPI1,AXIN1,BAG1,BMPR2,BRD4,CABLES2,CACTIN,CCDC88C,CCL21,CCNK,CCNL1,CCNT1,CD44,CDC37,CDK12,CDKN2C,CDKN2D,CNKSR3,CNPPD1,DAB2,DAB2IP,DLG1,DNMBP,DUSP10,DUSP26,DUSP4,ENG,ENPP1,ENSSSCG00000013876,ENSSSCG00000014822,ENSSSCG00000015878,ENSSSCG00000016781,ENSSSCG00000029792,ERCC6,FAM129A,FGF18,FGFR1III…	1.4331	9.19186e-06	0.000317119
GO:0006996	organelle organization	biological_process	3	182	0.155689	1670	1169	14465	AARS2,ABL2,ABLIM1,ACTR2,AKT2,AMBRA1,ANKLE2,APOA1,ARHGEF10,ARID1A,ARID1B,ARID5A,ARPC5L,ASXL1,ATG3,AXIN1,BAT3,BAZ1B,BAZ2A,BCAR1,BLZF1,BNIP3,BRD4,C10orf2,CALR,CAMSAP1,CBX8,CCL21,CCSER2,CDC42BPB,C/EBP,CEP120,CHD3,CHD8,CHMP1A,CLIP1,CLN5,CLUH,CREBBP,CRTC2,CSNK1A1,CTNNB1,CTR9,DLG1,DNMT3A,DOT1L,EDG1,EHD2,EIF6,ELK4,ENSSSCG00000003637,ENSSSCG00000004253,ENSSSCG00000004705,ENSSSCG00000007924,ENSSSCG00000008…	1.34852	9.51521e-06	0.000326803
GO:0060021	palate development	biological_process	3	15	0.0128315	52	1169	14465	ARID5B,CHD7,CSRNP1,DHRS3,DLG1,FRAS1,INSIG1,OSR2,PKDCC,SMAD2,SOX11,TBX2,TGFBR2,TIPARP,TSHZ1	3.56937	9.63997e-06	0.000329609
GO:0007423	sensory organ development	biological_process	6	53	0.0453379	356	1169	14465	ARHGAP35,ARID1A,BMPR2,CASZ1,CD90,C/EBP,CHD7,CHRDL1,CLIC4,CONNEXIN,CTNNB1,DCHS1,DDR,DLG1,DLL4,EPHA2,FGFR1IIIC,FKBP8,FRZB,FSCN2,FZD4,HES1,HIPK1,INSIG1,KERA,KLF4,LRIG1,LRIG3,MED1,NIPBL,NTF4,OSR2,PITX2C,PKC,PRRX2,RCN1,RING1,SH3PXD2B,SIX2,SIX4,SLC25A25,SMAD2,SOX11,SP1,TBC1D20,TBX18,TBX2,TDRD7,TENM3,TGFB2,TGFBR2,TSHZ1,ZEB1	1.84217	9.97912e-06	0.000338477
GO:0048870	cell motility	biological_process	4	94	0.0804106	749	1169	14465	ABL2,ADGRA2,AKT2,AMOTL1,APOA1,APOE,ARHGAP24,ARID5B,ARX,BCAR1,BMPR2,C5AR1,CALR,CCL21,CD248,CDC42BPB,CLIC4,CONNEXIN,CTNNA1,CTNNB1,DAB2,DAB2IP,DDR,DLL4,DNAAF2,DRPLA,EDG1,EGFL7,ELMO2,ENG,EPHA2,ETS1,FGF18,FYN,GAB1,GNA12,HES1,HYAL1,HYAL2,ICAM-1,IRS1,KDR,KLF4,MAPT,MKKS,MMP14,MYOC,MYSM1,NANOS1,NCK2,NEURL1,NEXN,NISCH,NR2F2,NTF3,OGDH,PECAM1,PITX2C,PLAU,PLXND1,PODXL,PODXL2,PPARD,PTGER4,PTPRG,RAB13,RIC8A,ROC…	1.55292	1.00253e-05	0.000338477
GO:0048729	tissue morphogenesis	biological_process	4	59	0.0504705	411	1169	14465	ABL2,AR,ARHGAP24,ARHGAP35,ARID1A,AXIN1,BMPR2,C2CD3,CD44,CLIC4,CONNEXIN,CTNNB1,DAB2,DCHS1,DDR,DLG1,DLL4,EDG1,ENG,EPHA2,FEM1B,FGFR1IIIC,FRAS1,FRZB,GPC3,HES1,HEY1,IRX3,KDM6A,KDR,KLF4,LMO4,MACF1,MED1,MLLT3,NTN4,PITX2C,PKD1,PKD2,PLXND1,RASIP1,RBM15,RGMA,SEMA3C,SETD2,SIX2,SIX4,SLIT2,SMAD2,SOX11,SOX17,TBX18,TBX2,TGFB2,TGFBR2,TMEM100,TSC2,WNT4,ZEB2	1.77629	1.00319e-05	0.000338477
GO:0007050	cell cycle arrest	biological_process	6	36	0.0307956	208	1169	14465	BRD4,CALR,CCNK,CDKN2C,CDKN2D,CUL4A,DAB2IP,DST,FAM175A,FBXO31,FEM1B,FOXN3,FOXO4,GADD45GIP1,GIGYF2,IRF1,MACF1,MAPK14,MDM4,MYOG,NABP2,PKD1,PKD2,PLK2,PPM1G,PRCC,PRPF19,RNPC1,RRP8,SETMAR,SMAD2,SMC1A,SOX11,TGFB2,TRRAP,WNT9A	2.14162	1.01166e-05	0.000339837
GO:0060562	epithelial tube morphogenesis	biological_process	6	40	0.0342173	242	1169	14465	AR,ARHGAP35,ARID1A,C2CD3,CD44,CLIC4,CONNEXIN,CTNNB1,DCHS1,DDR,DLG1,DLL4,ENG,EPHA2,GPC3,HES1,IRX3,KDM6A,KDR,LMO4,MED1,PITX2C,PKD1,PKD2,PLXND1,RASIP1,RBM15,RGMA,SETD2,SIX2,SIX4,SLIT2,SMAD2,SOX11,SOX17,TBX2,TGFBR2,TSC2,WNT4,ZEB2	2.04526	1.04709e-05	0.000350205
GO:0051674	localization of cell	biological_process	2	94	0.0804106	750	1169	14465	ABL2,ADGRA2,AKT2,AMOTL1,APOA1,APOE,ARHGAP24,ARID5B,ARX,BCAR1,BMPR2,C5AR1,CALR,CCL21,CD248,CDC42BPB,CLIC4,CONNEXIN,CTNNA1,CTNNB1,DAB2,DAB2IP,DDR,DLL4,DNAAF2,DRPLA,EDG1,EGFL7,ELMO2,ENG,EPHA2,ETS1,FGF18,FYN,GAB1,GNA12,HES1,HYAL1,HYAL2,ICAM-1,IRS1,KDR,KLF4,MAPT,MKKS,MMP14,MYOC,MYSM1,NANOS1,NCK2,NEURL1,NEXN,NISCH,NR2F2,NTF3,OGDH,PECAM1,PITX2C,PLAU,PLXND1,PODXL,PODXL2,PPARD,PTGER4,PTPRG,RAB13,RIC8A,ROC…	1.55085	1.05859e-05	0.00035251
GO:0000977	RNA polymerase II regulatory region sequence-specific DNA binding	molecular_function	8	51	0.037694	337	1353	16649	AEBP1,ARHGAP35,ARID5B,ARX,BACH1,BACH2,CC2D1A,C/EBP,CEBPZ,CHD7,CREBBP,DMRT2,EGR1,EGR2,ELF1,ELK3,EP300,ESRRA,FOXK2,HDAC2,HIVEP1,HOXB3,IRF1,JARID2,KDM6A,KLF5,MYOG,MYPOP,NFE2L3,NFIL3,NFYC,NR2F6,NSD1,OSR2,PPARA,RUNX1,RXRB,SATB1,SIX2,SIX4,SMAD2,SMAD6,SOX11,SP1,TBX2,TFE3,ZBP-89,ZBTB4,ZNF217,ZNF281,ZNF395	1.86222	1.11243e-05	0.000368834
GO:0051094	positive regulation of developmental process	biological_process	4	79	0.0675791	603	1169	14465	AMIGO1,APOA1,APOE,AR,ASXL2,ATXN1,BCL9L,BMP1,BMPR2,BNIP3,C5AR1,CALR,CCRN4L,C/EBP,CONNEXIN,CTNNB1,DAB2,DAB2IP,DMRT2,EHD2,ETS1,F3,FGF18,FGFR1IIIC,FNDC5,FRAP1,FRZB,GOLGA4,GPC1,HES1,HEY1,HYAL1,IRX3,KDR,KLF5,KMT2E,LRG1,MACF1,MAML1,MAPK14,MAPT,MED1,MEDAG,MYOC,MYOG,NEURL1,OSR2,PKC,PKDCC,PPARD,PPARGC1,PPARGC1B,PRPF19,RHOB,RIPK1,RUNX1,SEMA4D,SERPINE1,SH3PXD2B,SIX4,SMAD2,SMAP1,SOCS5,SOX11,SOX17,SPEN,TBX2,TG…	1.62111	1.12815e-05	0.000372437
GO:0032269	negative regulation of cellular protein metabolic process	biological_process	7	51	0.043627	340	1169	14465	AKT1S1,APOE,BAG1,BAT3,CACTIN,CDKN2C,CDKN2D,CNKSR3,CPEB3,CTNNB1,DAB2IP,DUSP10,DUSP26,DUSP4,EIF4EBP1,ENG,ENPP1,FAM129A,FYN,GBA,GIGYF2,HEXIM2,HYAL2,JARID2,LATS1,LRRK1,NANOS1,NCK2,NR2F2,NTF3,NUP62,NXN,PARP10,PPP1R15A,PPP2R4,PRKRIP1,PRP,PSEN2,RGS2,SAMD4A,SEMA4D,SIRT3,SLIT2,SMAD2,SMAD6,SMPD1,SOCS5,TRIB1,TRIM27,TSC2,WAC	1.85607	1.18345e-05	0.00038807
GO:0030166	proteoglycan biosynthetic process	biological_process	7	11	0.00940975	30	1169	14465	B3GAT3,CANT1,CHPF,CHST3,CHST7,CSGALNACT1,CSGALNACT2,CTNNB1,EXT1,HS6ST1,PXYLP1	4.53707	1.18773e-05	0.00038807
GO:0016569	covalent chromatin modification	biological_process	7	44	0.037639	278	1169	14465	ARID5A,ASXL1,BAZ1B,BAZ2A,BRD4,CBX8,CREBBP,CRTC2,CTR9,DNMT3A,DOT1L,ELK4,ENSSSCG00000021783,EP300,EPC1,HCFC1,HDAC2,HLCS,HUWE1,JARID2,KANSL1,KAT6B,KDM4B,KDM5C,KDM6A,KMT2E,MSL2,MYSM1,NIPBL,NOS1,NSD1,PHC1,RING1,RTF1,SATB1,SETD1A,SETD2,SETMAR,SIRT3,TAF5L,TET2,TRRAP,USP16,WAC	1.95845	1.20424e-05	0.00038807
GO:0060485	mesenchyme development	biological_process	6	25	0.0213858	122	1169	14465	BCL9L,CTNNB1,DAB2,DAB2IP,ENG,FGFR1IIIC,FRZB,HES1,HEY1,PITX2C,PKD2,SEMA3C,SEMA3F,SIX2,SIX4,SMAD2,SOX11,TBX2,TGFB2,TMEM100,VASN,WNT4,ZEB2,ZFP36L1,ZNF703	2.53562	1.20516e-05	0.00038807
GO:0006793	phosphorus metabolic process	biological_process	3	298	0.254919	2973	1169	14465	ABCB8,ABCC5,ABCD1,ABHD12,ABL2,ADCY2,ADRBK1,AGPAT1,AGPAT6,AKAP12,AKT1S1,AKT2,AMBRA1,ANKLE2,APLP2,APOA1,APOE,APP,ARHGAP1,ARHGAP24,ARHGAP31,ARHGEF10,ARHGEF12,ARL4A,ATF7IP,ATXN1,AVPI1,AXIN1,B3GAT3,BAG1,BAZ1B,BMPR2,BRD4,CABLES2,CACTIN,CARKD,CCDC88C,CCL21,CCNK,CCNL1,CCNT1,CCPG1,CD44,CDC37,CDC42BPB,CDIPT,CDK12,CDK9,CDKN2C,CDKN2D,CHD3,CHD8,CHKB,CLK2,CLK3,CLPX,CNKSR3,CNP,CNPPD1,CSGALNACT1,CSNK1A1,CSNK1G2,…	1.2403	1.20646e-05	0.00038807
GO:0001012	RNA polymerase II regulatory region DNA binding	molecular_function	7	51	0.037694	338	1353	16649	AEBP1,ARHGAP35,ARID5B,ARX,BACH1,BACH2,CC2D1A,C/EBP,CEBPZ,CHD7,CREBBP,DMRT2,EGR1,EGR2,ELF1,ELK3,EP300,ESRRA,FOXK2,HDAC2,HIVEP1,HOXB3,IRF1,JARID2,KDM6A,KLF5,MYOG,MYPOP,NFE2L3,NFIL3,NFYC,NR2F6,NSD1,OSR2,PPARA,RUNX1,RXRB,SATB1,SIX2,SIX4,SMAD2,SMAD6,SOX11,SP1,TBX2,TFE3,ZBP-89,ZBTB4,ZNF217,ZNF281,ZNF395	1.85671	1.20921e-05	0.00038807
GO:0050873	brown fat cell differentiation	biological_process	6	10	0.00855432	25	1169	14465	ARL4A,BNIP3,C/EBP,DUSP10,FNDC5,LRG1,MAPK14,RGS2,SH2B2,ZNF516	4.94953	1.21098e-05	0.00038807
GO:0008134	transcription factor binding	molecular_function	3	48	0.0354767	312	1353	16649	ARID5A,ASXL1,BCL3,CAMTA2,C/EBP,CLPX,CREBBP,CTNNB1,DOT1L,DUSP26,EGR2,EP300,FAF1,FOXO1,FOXO4,FRAP1,HDAC2,HDGF,HYAL1,IGHMBP2,KAT6B,KLF4,LMO4,MAP3K10,MAPK14,MED1,MED13,MKKS,NRIP1,PBX2,PHF12,PITX2C,PPARA,PPARGC1,RUNX1,SIX2,SMAD2,SOX17,SP1,SPEN,SPOP,TAF11,TP53BP2,TRIB1,USF1,ZEB1,ZNF516,ZNF703	1.89312	1.2852e-05	0.000410141
GO:0008104	protein localization	biological_process	3	140	0.11976	1229	1169	14465	ABL2,AKAP12,AKT2,ANKRD13C,AP4B1,APOA1,APOE,ARL4A,ATG3,ATG4A,ATG4D,AXIN1,B3GAT3,BAG1,BAT3,BCL3,BIRC6,BLZF1,C2CD3,CACNLB1,CALR,CEP120,CHMP1A,CIZ1,CLU,CTNNA1,CTNNB1,DAB2,DAB2IP,DLG1,EGR2,EHD2,ENSSSCG00000001999,ENSSSCG00000013013,ENSSSCG00000014828,ENSSSCG00000021783,ENSSSCG00000029430,ENSSSCG00000030014,EPHA2,FAF1,FBLN5,FKBP4,FRAP1,FRAS1,FYN,GJA5,GOLGA4,GOLPH3L,GOSR1,HES1,HPS4,HPS6,HYAL2,ICMT,IFIT1…	1.40955	1.34584e-05	0.000425575
GO:0010740	positive regulation of intracellular protein kinase cascade	biological_process	8	55	0.0470488	378	1169	14465	ABL2,ACKR3,AKAP12,ANKRD17,AR,AVPI1,AXIN1,BRD4,C5AR1,CANT1,CC2D1A,CCL21,CD44,C-FLIP,CONNEXIN,CTNNB1,DAB2IP,ERCC6,F3,FGF18,FGFR1IIIC,FYN,FZD4,GAB1,GAREM,HES1,ICAM-1,IGFBP4,IRAK1,ITSN1,KDR,KLB,KSR1,LURAP1,MAGI3,MAP3K10,MAP3K14,MAVS,MYOC,NTF3,PECAM1,PLK2,PRKCDBP,RIPK1,SHC1,ST5,TERF2IP,TGFB2,TMEM9B,TNIP2,TRAF2,TRAF3IP2,UBD,VEGFB,ZEB2	1.80042	1.34611e-05	0.000425575
GO:0043933	macromolecular complex subunit organization	biological_process	3	111	0.094953	927	1169	14465	AARS2,ABL2,ACTR2,AHNAK,APOA1,APOE,ARHGEF10,ARID1A,ARPC5L,ATF7IP,AXIN1,BCAR1,BNIP3,C10orf2,C1QTNF7,CALR,CCDC88C,CCL21,CCRN4L,CEP120,CLIP1,CLU,COL6A2,CRTC2,CUTC,DAB2IP,DBNL,DCTPP1,DLG1,DNAAF2,DRK1,EHD4,EIF6,ENSSSCG00000008921,ENSSSCG00000016091,ENSSSCG00000027580,FAF1,FAT1,FHOD3,FKBP4,FRAP1,GEMIN6,GRHPR,HCFC1,HES1,IGHMBP2,INPPL1,INSIG1,IRAK1,KAT6B,KCNA7,KCNJ2,KCTD12,KCTD20,KCTD6,KV1.5,LATS1,LMO4,MA…	1.48166	1.35024e-05	0.000425575
GO:0006325	chromatin organization	biological_process	5	56	0.0479042	388	1169	14465	ARID1A,ARID1B,ARID5A,ASXL1,BAT3,BAZ1B,BAZ2A,BRD4,CBX8,CHD3,CHD8,CREBBP,CRTC2,CTNNB1,CTR9,DNMT3A,DOT1L,ELK4,ENSSSCG00000007924,ENSSSCG00000008287,ENSSSCG00000021783,ENSSSCG00000024508,EP300,EPC1,HCFC1,HDAC2,HLCS,HUWE1,JARID2,KANSL1,KAT6B,KDM4B,KDM5C,KDM6A,KMT2E,MSL2,MYSM1,NIPBL,NOS1,NSD1,PARP10,PHC1,RING1,RTF1,SATB1,SETD1A,SETD2,SETMAR,SIRT3,TAF5L,TET2,TRRAP,TSPYL1,TSPYL2,USP16,WAC	1.78591	1.43183e-05	0.000449441
GO:0040011	locomotion	biological_process	1	108	0.0923867	898	1169	14465	ABL2,ABLIM1,ACKR2,ACKR3,ADGRA2,ADRBK1,AKT2,AMOTL1,APOA1,APOE,APP,ARHGAP24,ARID5B,ARX,BCAR1,BMPR2,C5AR1,CALR,CCL21,CD248,CDC42BPB,CLIC4,CONNEXIN,CTNNA1,CTNNB1,DAB2,DAB2IP,DDR,DLL4,DNAAF2,DRPLA,EDG1,EGFL7,EGR2,ELMO2,ENG,EPHA2,ETS1,EXT1,FGF18,FYN,FZD4,GAB1,GNA12,HES1,HYAL1,HYAL2,ICAM-1,IRS1,KDR,KLF4,MAPT,MKKS,MMP14,MYOC,MYSM1,NANOS1,NCK2,NEURL1,NEXN,NISCH,NR2F2,NTF3,OGDH,PECAM1,PITX2C,PLAU,PLXND1,PO…	1.48817	1.46812e-05	0.000458952
GO:0045596	negative regulation of cell differentiation	biological_process	6	57	0.0487596	398	1169	14465	ANKRD17,APP,ASXL1,AXIN1,BCL9,BCL9L,C1QC,CALR,CASZ1,CCRN4L,CNOT3,CREBBP,CTNNA1,CTNNB1,CTR9,CUL4A,DAB2IP,DTX1,ENPP1,FAM101A,FOXO1,FOXO4,FRZB,HES1,INSIG1,IRF1,IRX3,KLF4,LINGO1,MED1,MED15,MED27,MMP11,NIPBL,PPARD,PRPF19,RBM15,RNF6,RTF1,RUNX1,SEMA3F,SEMA4D,SETD1A,SIX2,SLIT2,SMAD2,SOCS5,SOX11,SOX17,TRIB1,VASN,WNT4,WNT9A,YWHAH,ZEB1,ZFP36L2,ZHX2	1.77213	1.51663e-05	0.00047219
GO:0051338	regulation of transferase activity	biological_process	5	64	0.0547476	464	1169	14465	AKT1S1,AMBRA1,APLP2,APOE,APP,AVPI1,AXIN1,CABLES2,CCL21,CCNK,CCNL1,CCNT1,CDC37,CDK12,CDKN2C,CDKN2D,CNPPD1,CTNNB1,DAB2IP,DLG1,DUSP10,DUSP26,DUSP4,ERCC6,FGF18,FGFR1IIIC,FRAP1,FZD4,GAB1,GBA,HEXIM2,HYAL2,IRAK1,IRS1,KLF4,LATS1,MAGI3,MAP3K10,MAPRE3,NEURL1,NR2F2,NRBF2,NTF3,NUP62,PKD1,PKD2,PPP1R3F,PPP2R5A,PRKRIP1,PSEN2,RGS2,SHC1,SMPD1,SOCS5,TGFB2,TGFBR2,TRAF2,TRIB1,TRIM27,TSC2,TSPYL2,VAPB,WASH1,ZEB2	1.70673	1.56885e-05	0.000486469
GO:0022607	cellular component assembly	biological_process	3	142	0.121471	1254	1169	14465	AARS2,ABL2,ABLIM1,ACTR2,AHNAK,AMBRA1,AMIGO1,APOA1,APOE,APP,ARHGAP24,ARHGEF10,ARPC5L,ATF7IP,ATG3,AXIN1,BAT3,BAZ2A,C10orf2,C1QTNF7,C2CD3,CALR,CCDC88C,CCL21,CCRN4L,CDC42EP4,CEP164,CHMP1A,CLIP1,CLU,COL6A2,CRTC2,CTNNA1,CTNNB1,CUTC,DAB2IP,DBNL,DCTPP1,DLG1,DNAAF2,DRK1,EDG1,EHD4,EIF6,ENSSSCG00000008921,ENSSSCG00000015878,ENSSSCG00000016091,EPHA2,FAF1,FHOD3,FKBP4,FRAP1,GEMIN6,GJA5,GNPAT,GRHPR,HCFC1,HES1,H…	1.40118	1.57755e-05	0.000487196
GO:0040007	growth	biological_process	1	74	0.063302	561	1169	14465	AGPAT6,APOE,APP,AR,ARID5B,ARX,ATP6V0E1,BCL9,BMPR2,BRD4,CDKN2C,CDKN2D,CHD7,CLIC4,CONNEXIN,CTR9,DDR,EDG1,ENPP1,ERCC6,FAM107A,FGFR1IIIC,FKBP8,FRZB,GDF9,GIGYF2,GOLGA4,GPC3,HTRA1,HYAL1,HYAL2,ICMT,IGFBP4,IGFBP7,KDM6A,MACF1,MAPK14,MAPT,MED1,MEX3C,MKKS,MMP14,NIPBL,PALB2,PKDCC,PPARD,PPARGC1,PRPF19,RBBP6,RBBP7,RNF6,RTF1,RXRB,SEMA3F,SEMA4D,SIK3,SIX4,SLC25A25,SLIT2,SMAD2,SMARCA2,SOX17,SP2,SPR,TAF8,TBX2,TGFB2…	1.6322	1.69158e-05	0.000520312
GO:0016570	histone modification	biological_process	8	43	0.0367836	273	1169	14465	ARID5A,ASXL1,BAZ1B,BAZ2A,BRD4,CBX8,CREBBP,CRTC2,CTR9,DOT1L,ELK4,ENSSSCG00000021783,EP300,EPC1,HCFC1,HDAC2,HLCS,HUWE1,JARID2,KANSL1,KAT6B,KDM4B,KDM5C,KDM6A,KMT2E,MSL2,MYSM1,NIPBL,NOS1,NSD1,PHC1,RING1,RTF1,SATB1,SETD1A,SETD2,SETMAR,SIRT3,TAF5L,TET2,TRRAP,USP16,WAC	1.94899	1.7026e-05	0.000521608
GO:0048706	embryonic skeletal system development	biological_process	7	21	0.0179641	95	1169	14465	ASXL2,CTNNB1,DLG1,DMRT2,EXT1,HOXA6,HOXB3,HYAL1,KIAA1217,NIPBL,OSR2,PRRX2,SETD2,SIX2,SIX4,SMAD2,SOX11,SP1,TGFBR2,WNT9A,ZEB1	2.73527	1.77427e-05	0.000541401
GO:0009967	positive regulation of signal transduction	biological_process	6	92	0.0786997	740	1169	14465	ABL2,ACKR3,AKAP12,ANKRD17,APOA1,AR,ASXL1,ASXL2,AVPI1,AXIN1,BMPR2,BRD4,C5AR1,CANT1,CC2D1A,CCL21,CD44,C-FLIP,CLU,CONNEXIN,CTNNA1,CTNNB1,CTSC,DAB2,DAB2IP,ENG,ERCC6,F3,FGF18,FGFR1IIIC,FKBP8,FYN,FZD4,GAB1,GAREM,GPC3,HES1,HYAL2,ICAM-1,IGFBP4,IRAK1,ITGAL,ITM2C,ITSN1,KDR,KLB,KMT2D,KSR1,LRG1,LURAP1,MAGI3,MAP3K10,MAP3K14,MAVS,MED1,MLLT3,MYOC,NEURL1,NOS1,NTF3,PECAM1,PKC,PKD2,PLAUR,PLK2,PPARD,PRKCDBP,PRRX2,P…	1.53837	1.81436e-05	0.000551435
GO:0043167	ion binding	molecular_function	2	449	0.331855	4702	1353	16649	AARS2,ABCB8,ABCC5,ABCD1,ABL2,ABLIM1,ACADS,ACBD6,ACO2,ADAMTS15,ADAMTS2,ADAMTS8,ADI1,ADRBK1,AEBP1,AGPS,AKT2,ALKBH2,ANKIB1,ANKZF1,AOC3,APLP2,APN,APOE,APP,AR,ARHGAP35,ARHGEF10,ARHGEF12,ARL4A,ASPA,BAZ1B,BAZ2A,BMP1,BMPR2,BRF2,C10orf2,C19orf68,C1R,CALR,CALU,CANT1,CAPN1,CAPN15,CARKD,CBR3,CCDC80,CCPG1,CD248,CDC42BPB,CDH11,CDK12,CDK9,CH242-366F10.1,CHD3,CHD7,CHD8,CIB2,CIITA,CIZ1,CLEC3B,CLIP1,CLK2,CLK3,CLPX…	1.17504	1.84914e-05	0.000559785
GO:0006461	protein complex assembly	biological_process	5	76	0.0650128	584	1169	14465	AARS2,ACTR2,AHNAK,ARPC5L,ATF7IP,AXIN1,C10orf2,C1QTNF7,CALR,CCDC88C,CCL21,CLIP1,CLU,COL6A2,CRTC2,CUTC,DAB2IP,DBNL,DCTPP1,DLG1,DNAAF2,DRK1,EHD4,ENSSSCG00000008921,ENSSSCG00000016091,FAF1,FHOD3,FKBP4,FRAP1,GRHPR,HCFC1,HES1,IGHMBP2,INSIG1,IRAK1,KCNA7,KCNJ2,KCTD12,KCTD20,KCTD6,KV1.5,LATS1,LMO4,MAPT,MDM4,MICALL2,MICU1,MKKS,NCK2,NUP98,PCBD1,PRF1,PRP,PSEN2,PSMG1,PTGER4,RICTOR,RIPK1,RRM1,SCARA5,SEPT9,SH3P…	1.61029	2.0952e-05	0.000631777
GO:0061061	muscle structure development	biological_process	3	55	0.0470488	384	1169	14465	ANKRD17,APP,ARID1A,ARID5B,BCL9,BCL9L,CHKB,CONNEXIN,CTNNB1,DLL4,EDG1,EGR1,EGR2,EHD2,EP300,FGFR1IIIC,FHOD3,FOXO4,FRAP1,GPC1,HES1,HEY1,HLF,JPH1,KLF5,KY,MAFF,MAML1,MAPK12,MAPK14,MED1,MYO18B,MYOG,NEXN,NR2F2,NTF3,PDZRN3,PITX2C,POPDC2,PPARD,RNPC1,RXRB,SIX4,SMAD2,SMARCA2,SOX11,SOX17,STIM1,SVIL,TBX18,TBX2,USP19,WNT4,XK,ZEB1	1.77229	2.12656e-05	0.000638718
GO:0003007	heart morphogenesis	biological_process	8	29	0.0248075	158	1169	14465	ASXL1,ASXL2,BAZ1B,C2CD3,CHD7,CONNEXIN,CTNNB1,DCHS1,DHRS3,DLL4,EDG1,ENG,GJA5,HES1,HEY1,KDM6A,MED1,NIPBL,PITX2C,PKD2,PLXND1,RBM15,SEMA3C,SMAD2,SOX11,SOX17,TBX2,TGFB2,TMEM100	2.27114	2.33736e-05	0.000699291
GO:0070271	protein complex biogenesis	biological_process	3	76	0.0650128	586	1169	14465	AARS2,ACTR2,AHNAK,ARPC5L,ATF7IP,AXIN1,C10orf2,C1QTNF7,CALR,CCDC88C,CCL21,CLIP1,CLU,COL6A2,CRTC2,CUTC,DAB2IP,DBNL,DCTPP1,DLG1,DNAAF2,DRK1,EHD4,ENSSSCG00000008921,ENSSSCG00000016091,FAF1,FHOD3,FKBP4,FRAP1,GRHPR,HCFC1,HES1,IGHMBP2,INSIG1,IRAK1,KCNA7,KCNJ2,KCTD12,KCTD20,KCTD6,KV1.5,LATS1,LMO4,MAPT,MDM4,MICALL2,MICU1,MKKS,NCK2,NUP98,PCBD1,PRF1,PRP,PSEN2,PSMG1,PTGER4,RICTOR,RIPK1,RRM1,SCARA5,SEPT9,SH3P…	1.6048	2.35985e-05	0.000703271
GO:0071495	cellular response to endogenous stimulus	biological_process	3	64	0.0547476	471	1169	14465	AKT2,AR,AXIN1,BCL9L,CD44,CLEC3B,CTNNA1,CTNNB1,DAB2,DLL4,DNMT3A,EIF4EBP1,ENG,ENPP1,ESRRA,FBXO32,FGF18,FGFR1IIIC,FOXO1,FOXO4,FYN,GAREM,GPC1,HTRA1,HYAL1,HYAL2,IRS1,KLB,LATS1,LRG1,MED1,MKKS,MYOG,NCOA5,NEURL1,NR2F2,NR2F6,NRIP1,PKC,PPARA,PPARD,PPP1R9B,RAB10,RAPGEF1,RXRB,SH2B2,SLC2A4,SLIT2,SMAD2,SMAD6,SOCS7,SOX11,SSH1,TBC1D4,TGFB2,TGFB3,TMEM100,TSC2,URI1,USF1,VASN,WNT4,ZEB1,ZNF703	1.68137	2.51683e-05	0.000747146
GO:0034330	cell junction organization	biological_process	3	23	0.0196749	112	1169	14465	CONNEXIN,CTNNA1,CTNNB1,DLG1,ENSSSCG00000015878,GJA5,GNPAT,HIPK1,KDR,MICALL2,MYOC,PKC,PLEKHA7,RAB13,RAPGEF1,ROCK1,SMAD2,TGFB2,TGFB3,TNS1,WHAMM,WNT4,ZNF703	2.54105	2.56368e-05	0.000758116
GO:0060284	regulation of cell development	biological_process	6	65	0.0556031	481	1169	14465	ABL2,ADGRA2,APOA1,APOE,APP,ARHGAP35,ATXN1,BCL9L,BMPR2,CALR,CASZ1,CHD7,CNOT3,CTNNA1,CTNNB1,DAB2,DAB2IP,DLL4,DTX1,DUSP10,EHD2,FAM101A,FGFR1IIIC,FRAP1,FRZB,FYN,GOLGA4,HES1,HOXB3,IRX3,ITM2C,KIF13B,LINGO1,MACF1,MAML1,MAPK14,MAPT,MED1,MYOC,MYOG,NEURL1,NOS1,PKC,PPARD,PRPF19,RAPGEF1,RNF6,RNPC1,SEMA3F,SEMA4D,SIX4,SLIT2,SMAD2,SOX11,SPEN,SSH1,SSH3,TGFB2,VASN,XK,YWHAG,YWHAH,ZEB1,ZHX2,ZNF703	1.67214	2.59249e-05	0.000763687
GO:0044085	cellular component biogenesis	biological_process	2	149	0.127459	1342	1169	14465	AARS2,ABL2,ABLIM1,ACTR2,AHNAK,AMBRA1,AMIGO1,APOA1,APOE,APP,ARHGAP24,ARHGEF10,ARPC5L,ATF7IP,ATG3,AXIN1,BAT3,BAZ2A,BYSL,C10orf2,C1QTNF7,C2CD3,CALR,CCDC88C,CCL21,CCRN4L,CDC42EP4,CEP164,CHMP1A,CLIP1,CLU,COL6A2,CRTC2,CTNNA1,CTNNB1,CUTC,DAB2IP,DBNL,DCTPP1,DLG1,DNAAF2,DRK1,EDG1,EHD4,EIF6,ENSSSCG00000008921,ENSSSCG00000012654,ENSSSCG00000015878,ENSSSCG00000016091,ENSSSCG00000026501,ENSSSCG00000026812,EPH…	1.37384	2.6888e-05	0.000789024
GO:0014706	striated muscle tissue development	biological_process	5	46	0.0393499	305	1169	14465	APP,ARID1A,BCL9,BCL9L,CONNEXIN,CTNNB1,DLL4,EDG1,EGR1,EGR2,EHD2,EP300,FGFR1IIIC,FHOD3,FRAP1,GJC1,GPC1,HEY1,HLF,KLF5,KY,MAFF,MAML1,MAPK14,MED1,MYO18B,MYOG,NEXN,NR2F2,PDZRN3,PITX2C,POPDC2,PPARD,RNPC1,RXRB,SEMA3C,SIX4,SMAD2,SOX11,SOX17,STIM1,SVIL,TBX2,TGFB2,USP19,XK	1.86622	2.72553e-05	0.000789884
GO:0016740	transferase activity	molecular_function	3	218	0.161123	2079	1353	16649	ABL2,ACAA,ADCK2,ADRBK1,AGPAT1,AGPAT6,AGPS,AKT1S1,AKT2,AMBRA1,APLP2,APOA1,APOE,APP,ART1,AVPI1,AXIN1,B3GALT4,B3GAT3,B3GNT3,BAZ1B,BMPR2,C15orf59,CABLES2,CCL21,CCNK,CCNL1,CCNT1,CDC37,CDC42BPB,CDIPT,CDK12,CDK9,CDKN2C,CDKN2D,CHKB,CHPF,CHPF2,CHST10,CHST2,CHST3,CHST7,CLK2,CLK3,CNP,CNPPD1,CPT1A,CPT2,CREBBP,CSGALNACT1,CSGALNACT2,CSNK1A1,CSNK1G2,CTNNB1,DAB2IP,DDR,DLG1,DNMT3A,DOT1L,DPM2,DUSP10,DUSP26,DUSP4,E…	1.2903	2.72564e-05	0.000789884
GO:0070482	response to oxygen levels	biological_process	3	24	0.0205304	120	1169	14465	BACH1,BNIP3,EGR1,ENG,EP300,FOXO1,FRAP1,FUNDC1,HYOU1,MDM4,NOS1,PLAU,PPARD,SCAP,SMAD2,SOD3,TACC3,TBL2,TGFB2,TGFB3,TSC2,USF1,USP19,VASN	2.47476	2.73139e-05	0.000789884
GO:0031012	extracellular matrix	cellular_component	1	49	0.0421687	311	1162	13428	ADAMTS15,ADAMTS2,ADAMTS8,AEBP1,APOE,C1QA,C1QC,C1QTNF5,C1QTNF7,CCDC80,CILP,CLEC3B,CLU,COL6A2,COL6A3,DLG1,DPT,EGFL7,EMILIN2,ENSSSCG00000011609,ENSSSCG00000016816,ENTPD1,F3,FBLN5,FMOD,FRAS1,GPC1,GPC3,HTRA1,IGFBP7,LRP5L,MMP11,MMP14,MMP15,MMP19,MYOC,NID2,OLFML2B,PRELP,SERPINE1,SOD3,STIP,TGFB2,TGFB3,VIT,VWA1,VWF,WNT4,WNT9A	1.82071	2.73298e-05	0.000789884
GO:0016197	endosomal transport	biological_process	6	25	0.0213858	128	1169	14465	DAB2,DENND2A,EHD2,EHD4,FAM160A2,GOSR1,KLHL20,LMTK2,MICALL1,MICALL2,RAB10,RAB11B,RAB13,RAB5C,RDX,RHOB,RILP,SNX27,STX5,TBC1D17,TRIM27,UBE2O,VPS51,WASH1,YKT6	2.41676	2.85625e-05	0.000822406
GO:0016311	dephosphorylation	biological_process	5	51	0.043627	352	1169	14465	ANKLE2,B3GAT3,CTTNBP2NL,DUPD1,DUSP10,DUSP26,DUSP4,ENSSSCG00000015582,ENSSSCG00000028612,FB19,G6PC3,GBA,INPPL1,LMTK2,MTMR1,MTMR10,NT5M,PDP1,PDP2,PPAP2A,PPARGC1B,PPIP5K1,PPM1G,PPM1L,PPP1CC,PPP1R12A,PPP1R15A,PPP1R8,PPP2R4,PPP2R5A,PPP2R5B,PPP2R5D,PPP6R1,PTPN13,PTPN21,PTPRG,PXYLP1,SEMA4D,SGPP1,SKIP,SMG5,SMPD1,SSH1,SSH3,SYNJ2,TGFB2,TIGAR,TNS3,URI1,WBP11,ZCCHC9	1.7928	3.08396e-05	0.000884646
GO:0043123	positive regulation of I-kappaB kinase/NF-kappaB cascade	biological_process	9	22	0.0188195	106	1169	14465	ABL2,ANKRD17,BRD4,CANT1,CC2D1A,CCL21,C-FLIP,CONNEXIN,CTNNB1,FYN,IRAK1,LURAP1,MAP3K14,MAVS,PLK2,RIPK1,TERF2IP,TMEM9B,TNIP2,TRAF2,TRAF3IP2,UBD	2.56815	3.21324e-05	0.000918292
GO:0061138	morphogenesis of a branching epithelium	biological_process	6	28	0.0239521	153	1169	14465	AR,CD44,CLIC4,CTNNB1,DCHS1,DDR,DLG1,DLL4,ENG,EPHA2,FEM1B,FGFR1IIIC,GPC3,KDR,MED1,NTN4,PITX2C,PKD1,PKD2,PLXND1,RASIP1,RBM15,SEMA3C,SIX2,SIX4,SLIT2,TGFBR2,WNT4	2.26449	3.39433e-05	0.000966436
GO:0043549	regulation of kinase activity	biological_process	8	61	0.0521814	447	1169	14465	AKT1S1,AMBRA1,APLP2,APOE,APP,AVPI1,AXIN1,CABLES2,CCL21,CCNK,CCNL1,CCNT1,CDC37,CDK12,CDKN2C,CDKN2D,CNPPD1,DAB2IP,DLG1,DUSP10,DUSP26,DUSP4,ERCC6,FGF18,FGFR1IIIC,FRAP1,FZD4,GAB1,GBA,HEXIM2,HYAL2,IRAK1,IRS1,LATS1,MAGI3,MAP3K10,MAPRE3,NEURL1,NR2F2,NRBF2,NTF3,NUP62,PKD1,PKD2,PPP2R5A,PRKRIP1,PSEN2,RGS2,SHC1,SMPD1,SOCS5,TGFB2,TGFBR2,TRAF2,TRIB1,TRIM27,TSC2,TSPYL2,VAPB,WASH1,ZEB2	1.6886	3.4134e-05	0.000967621
GO:0045216	cell-cell junction organization	biological_process	4	21	0.0179641	99	1169	14465	CONNEXIN,CTNNA1,CTNNB1,DLG1,ENSSSCG00000015878,GJA5,GNPAT,HIPK1,KDR,MICALL2,MYOC,PKC,PLEKHA7,RAB13,ROCK1,SMAD2,TGFB2,TGFB3,WHAMM,WNT4,ZNF703	2.62475	3.4286e-05	0.000967621
GO:0001666	response to hypoxia	biological_process	5	23	0.0196749	114	1169	14465	BACH1,BNIP3,EGR1,ENG,EP300,FRAP1,FUNDC1,HYOU1,MDM4,NOS1,PLAU,PPARD,SCAP,SMAD2,SOD3,TACC3,TBL2,TGFB2,TGFB3,TSC2,USF1,USP19,VASN	2.49647	3.44902e-05	0.000967621
GO:0036293	response to decreased oxygen levels	biological_process	4	23	0.0196749	114	1169	14465	BACH1,BNIP3,EGR1,ENG,EP300,FRAP1,FUNDC1,HYOU1,MDM4,NOS1,PLAU,PPARD,SCAP,SMAD2,SOD3,TACC3,TBL2,TGFB2,TGFB3,TSC2,USF1,USP19,VASN	2.49647	3.44902e-05	0.000967621
GO:0048562	embryonic organ morphogenesis	biological_process	7	32	0.0273738	186	1169	14465	ARID1A,ASXL2,CHD7,CTNNB1,DLG1,EPHA2,FGFR1IIIC,FRZB,HIPK1,HOXA6,HOXB3,HYAL1,INSIG1,KDM6A,LRIG1,LRIG3,NIPBL,OSR2,PITX2C,PRRX2,SETD2,SIX2,SIX4,SMAD2,SOX11,SP1,TBX18,TBX2,TGFBR2,TSHZ1,WNT9A,ZEB1	2.12883	3.49147e-05	0.000975954
GO:0016772	transferase activity, transferring phosphorus-containing groups	molecular_function	4	143	0.105691	1275	1353	16649	ABL2,ADCK2,ADRBK1,AKT1S1,AKT2,AMBRA1,APLP2,APOE,APP,AVPI1,AXIN1,BAZ1B,BMPR2,CABLES2,CCL21,CCNK,CCNL1,CCNT1,CDC37,CDC42BPB,CDIPT,CDK12,CDK9,CDKN2C,CDKN2D,CHKB,CLK2,CLK3,CNP,CNPPD1,CSNK1A1,CSNK1G2,CTNNB1,DAB2IP,DDR,DLG1,DUSP10,DUSP26,DUSP4,ENG,ENSSSCG00000011253,ENSSSCG00000016781,ENSSSCG00000017102,ENSSSCG00000021333,ENSSSCG00000022493,ENSSSCG00000029792,ENSSSCG00000030480,EPHA2,EPHB6,ERCC6,FGF18,…	1.38012	3.56407e-05	0.000992625
GO:2000145	regulation of cell motility	biological_process	5	53	0.0453379	373	1169	14465	ADGRA2,AKT2,AMOTL1,APOE,BCAR1,BMPR2,C5AR1,CALR,CCL21,CLIC4,CTNNA1,DAB2,DAB2IP,DLL4,EGFL7,ENG,EPHA2,ETS1,FGF18,GAB1,GNA12,HYAL1,HYAL2,ICAM-1,IRS1,KDR,KLF4,MKKS,MMP14,MYOC,MYSM1,NEXN,NISCH,NR2F2,NTF3,PECAM1,PITX2C,PLAU,PLXND1,PODXL,PTGER4,PTPRG,SEMA6D,SERPINE1,SLIT2,STX4,TCAF1,TGFB2,TGFBR2,TRIB1,VEGFB,WNT4,ZNF703	1.75821	3.72527e-05	0.00103014
GO:0032456	endocytic recycling	biological_process	7	8	0.00684346	18	1169	14465	EHD2,EHD4,LMTK2,MICALL1,MICALL2,RAB11B,RAB13,VPS51	5.49948	3.72566e-05	0.00103014
GO:0007249	I-kappaB kinase/NF-kappaB cascade	biological_process	7	29	0.0248075	163	1169	14465	ABL2,ANKRD17,AZI2,BCL3,BRD4,CANT1,CC2D1A,CCL21,C-FLIP,CONNEXIN,CTNNB1,DAB2IP,FAF1,FYN,IRAK1,LURAP1,MAP3K14,MAVS,NFKBIL1,PLK2,RIPK1,TERF2IP,TMEM9B,TNIP1,TNIP2,TRAF2,TRAF3IP2,UBD,ZYMND11	2.20148	4.2584e-05	0.0011732
GO:0043565	sequence-specific DNA binding	molecular_function	5	86	0.0635625	692	1353	16649	AEBP1,AR,ARHGAP35,ARID5B,ARX,BACH1,BACH2,CC2D1A,C/EBP,CEBPZ,CHD7,CREBBP,CSRNP1,DMRT2,EGR1,EGR2,ELF1,ELK3,ELK4,ENSSSCG00000008921,ENSSSCG00000021013,ENSSSCG00000025344,ENSSSCG00000027044,ENSSSCG00000029920,EP300,ERF,ESRRA,ETS1,FOXK2,FOXN3,FOXO1,FOXO4,FRAP1,HDAC2,HEY1,HIVEP1,HOXA6,HOXB3,IRF1,IRX3,JARID2,KDM6A,KLF4,KLF5,LMO4,MAFF,MBF1,MYOG,MYPOP,NFE2L3,NFIL3,NFYC,NR2F2,NR2F6,NRIP1,NSD1,OBFC1,OSR2,PB…	1.52926	4.5018e-05	0.00123568
GO:0048704	embryonic skeletal system morphogenesis	biological_process	8	17	0.0145423	72	1169	14465	ASXL2,CTNNB1,DLG1,HOXA6,HOXB3,HYAL1,NIPBL,OSR2,PRRX2,SETD2,SIX2,SIX4,SMAD2,SOX11,TGFBR2,WNT9A,ZEB1	2.9216	4.51743e-05	0.00123568
GO:0050650	chondroitin sulfate proteoglycan biosynthetic process	biological_process	8	7	0.00598802	14	1169	14465	B3GAT3,CHPF,CHST3,CHST7,CSGALNACT1,CSGALNACT2,PXYLP1	6.18691	4.57045e-05	0.00124573
GO:0001763	morphogenesis of a branching structure	biological_process	4	29	0.0248075	164	1169	14465	AR,CD44,CLIC4,CTNNB1,DCHS1,DDR,DLG1,DLL4,ENG,EPHA2,FEM1B,FGFR1IIIC,GPC3,KDR,MED1,NTN4,PITX2C,PKD1,PKD2,PLXND1,RASIP1,RBM15,SEMA3C,SETD2,SIX2,SIX4,SLIT2,TGFBR2,WNT4	2.18805	4.78206e-05	0.00129618
GO:0065007	biological regulation	biological_process	1	745	0.637297	8437	1169	14465	ABL2,ABLIM1,ACKR2,ACKR3,ACTR2,ADCY2,ADGRA2,ADGRF5,ADGRL2,ADI1,ADRBK1,AEBP1,AEN,AGPAT1,AGPAT6,AHNAK,AKAP12,AKIRIN2,AKT1S1,AKT2,ALKBH2,AMBRA1,AMIGO1,AMOTL1,ANGPTL1,ANKLE2,ANKRD13C,ANKRD17,APBA3,APLP2,APOA1,APOE,APP,AR,ARHGAP1,ARHGAP24,ARHGAP25,ARHGAP30,ARHGAP31,ARHGAP35,ARHGAP44,ARHGEF10,ARHGEF12,ARID1A,ARID5A,ARID5B,ARL4A,ARPC5L,ARX,ASB1,ASXL1,ASXL2,ATF7IP,ATXN1,AVPI1,AXIN1,AZGP1,AZI2,B3GAT3,BACH1…	1.09263	4.78938e-05	0.00129618
GO:0002376	immune system process	biological_process	1	141	0.120616	1272	1169	14465	ABL2,ACKR3,ANKRD17,APOA1,ARMC6,ASXL2,AZGP1,AZI2,BAT3,BCAR1,BCL3,BNIP3,C1QA,C1QC,C1R,C5AR1,CACTIN,CALR,CCL21,CD248,CD90,CDC37,C/EBP,CH242-204P3.4,CHD7,CHST3,CLU,CRKL,CTNNB1,CTR9,CTSC,CUL4A,DAB2IP,DLG1,DNAAF2,DTX1,DUSP10,EDG1,EGR1,ELF1,ENPP1,EPHA2,ETS1,FBXO9,FRAP1,FYN,GIMAP1,GPC3,HES1,HOXB3,HYAL2,ICAM-1,IFIT1,IFIT5,IRAK1,IRF1,ITGAL,JAGN1,JARID2,KCNJ8,KDR,KLF4,KMT2E,LMO4,LRRC32,LRRK1,MAP3K14,MAPK14,…	1.37163	4.89438e-05	0.00131993
GO:0000982	RNA polymerase II core promoter proximal region sequence-specific DNA binding transcription factor activity	molecular_function	12	34	0.0251293	206	1353	16649	BACH1,CC2D1A,C/EBP,CEBPZ,CREBBP,EGR1,EGR2,ELF1,ELK3,ESRRA,FOXK2,FOXO1,HES1,IRF1,KLF4,KLF5,MYOG,MYPOP,NFE2L3,NFIL3,NFYC,PITX2C,PPARA,SIX2,SIX4,SMAD2,SOX11,SOX12,SP1,TBX2,TFE3,ZBP-89,ZNF217,ZNF281	2.03096	5.5241e-05	0.00148453
GO:0051093	negative regulation of developmental process	biological_process	4	65	0.0556031	493	1169	14465	ANKRD17,APOE,APP,ASXL1,AXIN1,BCL9,BCL9L,BNIP3,C1QC,CALR,CASZ1,CCRN4L,CNOT3,CREBBP,CTNNA1,CTNNB1,CTR9,CUL4A,DAB2IP,DLL4,DTX1,ENPP1,FAM101A,FOXO1,FOXO4,FRZB,HES1,INSIG1,IRF1,IRX3,KLF4,LINGO1,MED1,MED15,MED27,MMP11,NIPBL,PPARD,PRPF19,RBM15,RNF6,ROCK1,RTF1,RUNX1,SEMA3F,SEMA4D,SERPINE1,SETD1A,SIX2,SLIT2,SMAD2,SOCS5,SOX11,SOX17,TBX2,TGFB2,TRIB1,USP19,VASN,WNT4,WNT9A,YWHAH,ZEB1,ZFP36L2,ZHX2	1.63144	5.55974e-05	0.00148763
GO:0060429	epithelium development	biological_process	4	69	0.0590248	532	1169	14465	ABL2,AGPAT6,AR,ARHGAP24,ARHGAP35,ARID1A,ARX,BMPR2,C2CD3,CD44,CHD7,CLIC4,CONNEXIN,CPT1A,CTNNB1,DAB2,DCHS1,DDR,DLG1,DLL4,ENG,EPHA2,FEM1B,FGFR1IIIC,FRAS1,FRZB,GPC3,HES1,ICAM-1,IRX3,KDM6A,KDR,KLF5,LATS1,LMO4,MED1,MLLT3,NR2F2,NTN4,PITX2C,PKC,PKD1,PKD2,PLXND1,RAPGEF1,RASIP1,RBM15,RDX,RGMA,ROCK1,SEMA3C,SETD2,SIX2,SIX4,SLIT2,SMAD2,SOX11,SOX17,TAGLN,TBX18,TBX2,TGFBR2,TIGAR,TMEM100,TSC2,WNT4,ZEB1,ZEB2,ZNF7…	1.60488	5.5745e-05	0.00148763
GO:0045859	regulation of protein kinase activity	biological_process	9	56	0.0479042	407	1169	14465	AKT1S1,APLP2,APOE,APP,AVPI1,AXIN1,CABLES2,CCL21,CCNK,CCNL1,CCNT1,CDC37,CDK12,CDKN2C,CDKN2D,CNPPD1,DAB2IP,DLG1,DUSP10,DUSP26,DUSP4,ERCC6,FGF18,FGFR1IIIC,FRAP1,FZD4,GAB1,GBA,HEXIM2,HYAL2,IRAK1,LATS1,MAGI3,MAP3K10,MAPRE3,NEURL1,NR2F2,NTF3,NUP62,PKD1,PKD2,PRKRIP1,PSEN2,RGS2,SHC1,SMPD1,SOCS5,TGFB2,TGFBR2,TRAF2,TRIB1,TRIM27,TSC2,TSPYL2,VAPB,ZEB2	1.70254	5.64582e-05	0.00150143
GO:0044703	multi-organism reproductive process	biological_process	3	36	0.0307956	225	1169	14465	ADRBK1,APLP2,APOE,APP,AR,BMPR2,DDR,DEDD,ENSSSCG00000025394,EP300,FKBP4,HCFC1,HYAL2,ICAM-1,IFIT1,MAVS,MED1,NR2F2,PARP10,PPARD,PRR2,RXRB,SMAD2,SP1,SRPK1,SRPK2,TAF11,TBC1D20,THOC2,TRIM26,TRIM27,USF1,VAMP8,VAPB,VPS18,WNT4	1.97981	5.77634e-05	0.00153083
GO:0046907	intracellular transport	biological_process	5	111	0.094953	959	1169	14465	ACTR2,AKAP12,AKT2,AP4B1,APP,ARL4A,ATXN1,AXIN1,B3GAT3,BCL3,BLZF1,BNIP3,CACNLB1,CALR,CCL21,CHMP1A,DAB2,DAB2IP,DENND2A,EGR2,EHD2,EHD4,ENSSSCG00000001999,ENSSSCG00000013013,ENSSSCG00000014828,ENSSSCG00000021783,ENSSSCG00000029430,ENSSSCG00000030014,FAF1,FAM160A2,FRAP1,GOLGA4,GOSR1,HES1,HPS4,HYAL2,IFIT1,INSIG1,KIF1BP,KLHL20,LMTK2,LSG1,MACF1,MAPK14,MAPT,MAVS,MED1,MICALL1,MICALL2,MICU1,MLXIP,MPC2,NUS1,N…	1.43222	5.83135e-05	0.00154008
GO:0050794	regulation of cellular process	biological_process	3	683	0.58426	7670	1169	14465	ABL2,ABLIM1,ACKR2,ACKR3,ACTR2,ADCY2,ADGRA2,ADGRF5,ADGRL2,ADI1,ADRBK1,AEBP1,AEN,AHNAK,AKAP12,AKIRIN2,AKT1S1,AKT2,AMBRA1,AMIGO1,AMOTL1,ANGPTL1,ANKLE2,ANKRD13C,ANKRD17,APLP2,APOA1,APOE,APP,AR,ARHGAP1,ARHGAP24,ARHGAP25,ARHGAP30,ARHGAP31,ARHGAP35,ARHGAP44,ARHGEF10,ARHGEF12,ARID1A,ARID5A,ARID5B,ARL4A,ARPC5L,ARX,ASB1,ASXL1,ASXL2,ATF7IP,ATXN1,AVPI1,AXIN1,AZI2,B3GAT3,BACH1,BACH2,BAG1,BAT3,BAZ1B,BAZ2A,BCAR…	1.10187	6.16783e-05	0.00161276
GO:0031401	positive regulation of protein modification process	biological_process	8	64	0.0547476	485	1169	14465	AKT2,ANKLE2,ARID5A,AVPI1,AXIN1,BMPR2,CCL21,CCNK,CD44,CLU,CTR9,DAB2,DAB2IP,DLG1,ENG,ERCC6,FAM129A,FGF18,FGFR1IIIC,FIZ1,FRAP1,FYN,FZD4,GAB1,GBA,HES1,IRAK1,JARID2,KDR,LATS1,LRRK1,MAGI3,MAP3K10,MAPRE3,MAVS,NEURL1,NIPBL,NOS1,NTF3,PECAM1,PKD1,PKD2,PLAUR,PPP1R15A,PPP2R4,PPP2R5A,PTTG1IP,RICTOR,RIPK1,RTF1,S1PR2,SEMA4D,SHC1,SMPD1,SUMO3,TERF2IP,TGFB2,TGFBR2,TNK2,TRAF2,UBE3A,VAPB,VEGFB,ZEB2	1.63283	6.17174e-05	0.00161276
GO:0061008	hepaticobiliary system development	biological_process	5	15	0.0128315	60	1169	14465	C/EBP,FRZB,HES1,ICMT,JARID2,MED1,NIPBL,PKD1,PKD2,SMAD2,SOX17,SP1,TET2,UPF2,WNT4	3.09346	6.1908e-05	0.00161276
GO:0090090	negative regulation of canonical Wnt receptor signaling pathway	biological_process	9	15	0.0128315	60	1169	14465	AXIN1,CHD8,CTNND1,DAB2,DAB2IP,EGR1,FOXO1,FRZB,LATS1,LZTS2,MAPK14,MLLT3,RAPGEF1,SOX17,WNT4	3.09346	6.1908e-05	0.00161276
GO:0010647	positive regulation of cell communication	biological_process	5	94	0.0804106	785	1169	14465	ABL2,ACKR3,AKAP12,ANKRD17,APOA1,AR,ASXL1,ASXL2,AVPI1,AXIN1,BMPR2,BRD4,C5AR1,CANT1,CC2D1A,CCL21,CD44,C-FLIP,CLU,CONNEXIN,CTNNA1,CTNNB1,CTSC,DAB2,DAB2IP,ENG,ERCC6,F3,FGF18,FGFR1IIIC,FKBP8,FYN,FZD4,GAB1,GAREM,GPC3,HES1,HYAL2,ICAM-1,IGFBP4,IRAK1,ITGAL,ITM2C,ITSN1,KDR,KLB,KMT2D,KSR1,LRG1,LURAP1,MAGI3,MAP3K10,MAP3K14,MAVS,MED1,MLLT3,MYOC,NEURL1,NOS1,NTF3,PECAM1,PKC,PKD2,PLAUR,PLK2,PPARD,PRKCDBP,PRRX2,P…	1.48171	6.32027e-05	0.00164091
GO:0034713	type I transforming growth factor beta receptor binding	molecular_function	6	5	0.00369549	7	1353	16649	ENG,SMAD2,SMAD6,TGFB3,TGFBR2	8.78946	6.4296e-05	0.00166069
GO:0030178	negative regulation of Wnt receptor signaling pathway	biological_process	8	18	0.0153978	81	1169	14465	AXIN1,CHD8,CTNND1,DAB2,DAB2IP,EGR1,FOXO1,FRZB,LATS1,LZTS2,MAPK14,MLLT3,NXN,RAPGEF1,SOX17,TAX1BP3,TSC2,WNT4	2.74974	6.43982e-05	0.00166069
GO:0034613	cellular protein localization	biological_process	5	103	0.0881095	879	1169	14465	ABL2,AKAP12,AKT2,ANKRD13C,AP4B1,APOE,ARL4A,AXIN1,B3GAT3,BAG1,BAT3,BCL3,BLZF1,C2CD3,CACNLB1,CALR,CIZ1,CTNNA1,CTNNB1,DAB2,DAB2IP,DLG1,EGR2,EHD2,ENSSSCG00000013013,ENSSSCG00000014828,ENSSSCG00000029430,ENSSSCG00000030014,EPHA2,FAF1,FBLN5,FRAP1,FYN,GOLGA4,HES1,HPS4,HPS6,HYAL2,IFIT1,IRS1,ITGAL,KLHL21,LATS1,LZTS2,MACF1,MAPK14,MAVS,MED1,MICALL1,NIPBL,NXT1,PACSIN2,PARP10,PEX12,PKC,PKD1,PKD2,PKDCC,PPP1R15…	1.44995	6.71591e-05	0.00172608
GO:0005730	nucleolus	cellular_component	10	70	0.060241	510	1162	13428	ABCB8,AEN,AFF4,AGPS,ARID5A,ARL4A,BAZ2A,BCAR1,BCL9L,BYSL,CCDC86,CDK12,CEP85,CHD3,CLEC3B,COIL,CPT2,CUTC,DAB2,DDX28,DDX54,DDX56,DEDD,ERCC6,ESRRA,FAM193B,FBXO32,FEN1,FGF18,GLTSCR2,GRWD1,GTF3C1,GULDH,LDOC1,MBF1,MED1,MED27,MIDN,MRPL40,MYO10,NOP2,NRIP1,NSD1,OBFC1,PHF12,POLR1A,PPP1CC,PRKRIP1,PUS1,RAB8A,RCL1,RPS19BP1,RRP15,RRP8,RSL1D1,RTF1,SMC1A,SOCS7,SRPK2,TACC2,TFPT,TIMM13,TSPYL1,TSPYL2,TXN2,VPRBP,WDR33…	1.58611	6.75206e-05	0.00172956
GO:0070647	protein modification by small protein conjugation or removal	biological_process	7	60	0.0513259	448	1169	14465	ASXL1,ATG3,AXIN1,BIRC6,CBX8,CLU,CTNNB1,CTR9,CUL1,EGR1,EGR2,ENSSSCG00000000691,ENSSSCG00000009328,ENSSSCG00000021783,FEM1B,FYN,HUWE1,KLHL20,KLHL21,MARCH2,MOCS3,MYSM1,NEURL1,NXN,OTUD5,PARP10,PDZRN3,PHC1,PJA1,PRPF19,PTTG1IP,RBBP6,RING1,RNF146,RNF19,RNF6,RUSC1,SOCS5,SOCS7,SPOP,SUMO3,TMEM129,TNKS2,TRAF2,TRAF3_TV1,TRIB1,TRIM27,TRIM3,TRRAP,UBA1,UBD,UBE2O,UBE3A,USP16,USP2,USP38,USP8,WAC,WASH1,ZRANB1	1.65721	6.82171e-05	0.00174158
GO:0030278	regulation of ossification	biological_process	4	23	0.0196749	119	1169	14465	ASXL2,BMPR2,CCRN4L,C/EBP,CONNEXIN,CTNNB1,DHRS3,EDG1,EGR2,ENPP1,FAM101A,HEY1,NIPBL,OSR2,PKDCC,PTGER4,SEMA4D,SIX2,SMAD2,SOX11,TGFB2,TGFB3,WNT4	2.39158	6.97482e-05	0.00177476
GO:0008270	zinc ion binding	molecular_function	6	115	0.0849963	998	1353	16649	AARS2,ABLIM1,ADAMTS15,ADAMTS2,ADAMTS8,AEBP1,ANKIB1,APN,AR,BAZ1B,BAZ2A,BMP1,BRF2,C19orf68,CAPN15,CH242-366F10.1,CHD3,CIZ1,CLIP1,CPD,CREBBP,CSRP1,DNAJC21,DTX1,ENSSSCG00000004958,ENSSSCG00000016816,ENSSSCG00000022827,ENSSSCG00000025344,ENSSSCG00000025430,ENSSSCG00000027540,EP300,ESRRA,IGHMBP2,JADE2,KAT6B,KDM2A,KDM4B,KDM5C,KMT2D,KMT2E,LMO4,LNPEP,LONRF1,LONRF3,MARCH2,MBD1,MDM4,MEX3C,MICALL1,MICALL2,MM…	1.41794	7.10642e-05	0.00180119
GO:0048754	branching morphogenesis of an epithelial tube	biological_process	7	24	0.0205304	127	1169	14465	AR,CD44,CLIC4,CTNNB1,DCHS1,DDR,DLG1,DLL4,ENG,EPHA2,GPC3,KDR,MED1,PITX2C,PKD1,PKD2,PLXND1,RASIP1,RBM15,SIX2,SIX4,SLIT2,TGFBR2,WNT4	2.33836	7.12574e-05	0.00180119
GO:0006913	nucleocytoplasmic transport	biological_process	7	44	0.037639	299	1169	14465	ATXN1,AXIN1,BCL3,CALR,DAB2,DAB2IP,EGR2,ENSSSCG00000014828,ENSSSCG00000021783,ENSSSCG00000030014,FAF1,FRAP1,HES1,HYAL2,LSG1,MAPK14,MAVS,MED1,MLXIP,NXT1,PARP10,PKD1,PKD2,PPP1R12A,PTTG1IP,RAB10,RAB11B,RAB13,RAB5C,RAB8A,RAB9A,RANGAP1,RBM22,RITA1,SETD2,SIX2,SMAD2,TACC3,TGFB2,THOC2,TMCO6,TSC2,XPO6,XPOT	1.8209	7.32718e-05	0.00184602
GO:0070161	anchoring junction	cellular_component	2	48	0.0413081	315	1162	13428	ACTR2,AHNAK,AKAP12,ARHGAP24,ARPC5L,CALR,CAPN1,CD44,CD90,CD99L2,CIB2,CONNEXIN,CSRP1,CTNNA1,CTNNB1,DAB2,DES,DLG1,ENG,ENSSSCG00000015878,EPHA2,FAT1,GNA12,HYOU1,ICAM-1,MDC1,MLLT4,NEXN,PACSIN2,PLAU,PLAUR,PLEKHA7,PPP1CC,PPP1R12A,PRR2,RAB10,RDX,RHOB,SRP68,SVIL,SYNM,SYNPO2,TNS1,TNS2,TNS3,UBA1,YWHAG,YWHAQ	1.7609	7.75585e-05	0.00194761
GO:0044265	cellular macromolecule catabolic process	biological_process	5	64	0.0547476	489	1169	14465	APOE,AXIN1,BAT3,BNIP3,C19orf68,CCRN4L,CLPX,CLU,CPEB3,CUL1,CUL4A,DAB2,DAB2IP,DDRGK1,DHX34,ENSSSCG00000002036,ENSSSCG00000010676,ENSSSCG00000030424,ERLIN2,FBXL3,FBXL5,FBXO31,FBXO9,FEN1,GNA12,GPC1,KLHL20,NANOS1,PAN2,PKD1,PRPF19,RAD23B,RBBP6,RBM8A,RIPK1,RNF146,RNF6,RNPS1,SETMAR,SOCS5,SPO11,SPOP,SUMO3,TBL1Y,TMEM129,TMUB1,TRIB1,TRPC4AP,UBA1,UBD,UBE3A,USP16,USP19,USP2,USP21,USP32,USP38,USP54,USP8,WAC,ZF…	1.61948	7.88429e-05	0.00196905
GO:0051169	nuclear transport	biological_process	6	44	0.037639	300	1169	14465	ATXN1,AXIN1,BCL3,CALR,DAB2,DAB2IP,EGR2,ENSSSCG00000014828,ENSSSCG00000021783,ENSSSCG00000030014,FAF1,FRAP1,HES1,HYAL2,LSG1,MAPK14,MAVS,MED1,MLXIP,NXT1,PARP10,PKD1,PKD2,PPP1R12A,PTTG1IP,RAB10,RAB11B,RAB13,RAB5C,RAB8A,RAB9A,RANGAP1,RBM22,RITA1,SETD2,SIX2,SMAD2,TACC3,TGFB2,THOC2,TMCO6,TSC2,XPO6,XPOT	1.81483	7.93261e-05	0.00196905
GO:0043122	regulation of I-kappaB kinase/NF-kappaB cascade	biological_process	8	27	0.0230967	152	1169	14465	ABL2,ANKRD17,BCL3,BRD4,CANT1,CC2D1A,CCL21,C-FLIP,CONNEXIN,CTNNB1,DAB2IP,FAF1,FYN,IRAK1,LURAP1,MAP3K14,MAVS,PLK2,RIPK1,TERF2IP,TMEM9B,TNIP1,TNIP2,TRAF2,TRAF3IP2,UBD,ZYMND11	2.19798	7.94408e-05	0.00196905
GO:0060070	canonical Wnt receptor signaling pathway	biological_process	7	27	0.0230967	152	1169	14465	AXIN1,BCL9,BCL9L,CHD8,CTNNB1,CTNND1,DAB2,DAB2IP,EGR1,FOXO1,FRZB,FZD4,KDM6A,KLF4,LATS1,LZTS2,MAPK14,MLLT3,PSEN1,RAPGEF1,RNF146,SMAD2,SOX17,TNKS2,WNT4,WNT9A,ZNF703	2.19798	7.94408e-05	0.00196905
GO:0003682	chromatin binding	molecular_function	2	49	0.0362158	344	1353	16649	ANKRD17,ARID1A,ARID5A,ARX,ATXN1,BAHCC1,BAZ1B,BRD4,CAMTA2,CBX4,CCNT1,CHD7,CHD8,CHD9,CREBBP,CTNNB1,DHX30,DNMT3A,EGR2,ELK4,ENSSSCG00000009761,EP300,ERCC6,HCFC1,HDAC2,HMGN2,JARID2,MED1,MIER2,MYOG,MYPOP,MYSM1,NCOA5,NIPBL,PBX2,PHC1,PITX2C,POLG,POLR3D,PPARGC1,RING1,SATB1,SMAD2,SMAD6,SMC1A,TBL1Y,URI1,WAC,ZEB1	1.75278	8.0278e-05	0.00198115
GO:0008022	protein C-terminus binding	molecular_function	3	21	0.0155211	104	1353	16649	ATXN1,AXIN1,BCAM,CEP120,COIL,CTNNB1,DAB2,DLG1,ENSSSCG00000004253,EP300,ERCC6,FBLN5,FOXN3,KSR1,MDC1,NIPBL,PEX12,PRRC2C,SP1,TAX1BP3,VGLL3	2.48471	8.04464e-05	0.00198115
GO:0051260	protein homooligomerization	biological_process	7	26	0.0222412	144	1169	14465	AXIN1,C10orf2,C1QTNF7,CCDC88C,CLU,CRTC2,DCTPP1,DRK1,EHD4,ENSSSCG00000016091,IGHMBP2,KCNA7,KCNJ2,KCTD12,KCTD20,KCTD6,KV1.5,MICU1,PCBD1,PRF1,PRP,RIPK1,SCARA5,TRAF2,USP16,VWF	2.23416	8.07802e-05	0.001983
GO:0023056	positive regulation of signaling	biological_process	4	93	0.0795552	780	1169	14465	ABL2,ACKR3,AKAP12,ANKRD17,APOA1,AR,ASXL1,ASXL2,AVPI1,AXIN1,BMPR2,BRD4,C5AR1,CANT1,CC2D1A,CCL21,CD44,C-FLIP,CLU,CONNEXIN,CTNNA1,CTNNB1,CTSC,DAB2,DAB2IP,ENG,ERCC6,F3,FGF18,FGFR1IIIC,FKBP8,FYN,FZD4,GAB1,GAREM,GPC3,HES1,HYAL2,ICAM-1,IGFBP4,IRAK1,ITGAL,ITM2C,ITSN1,KDR,KLB,KMT2D,KSR1,LRG1,LURAP1,MAGI3,MAP3K10,MAP3K14,MAVS,MED1,MLLT3,MYOC,NEURL1,NOS1,NTF3,PECAM1,PKC,PKD2,PLAUR,PLK2,PPARD,PRKCDBP,PRRX2,P…	1.47534	8.11286e-05	0.00198519
GO:0005160	transforming growth factor beta receptor binding	molecular_function	5	7	0.00517369	15	1353	16649	ENG,LRG1,SMAD2,SMAD6,TGFB2,TGFB3,TGFBR2	5.74245	8.2756e-05	0.00201856
GO:0070727	cellular macromolecule localization	biological_process	4	103	0.0881095	884	1169	14465	ABL2,AKAP12,AKT2,ANKRD13C,AP4B1,APOE,ARL4A,AXIN1,B3GAT3,BAG1,BAT3,BCL3,BLZF1,C2CD3,CACNLB1,CALR,CIZ1,CTNNA1,CTNNB1,DAB2,DAB2IP,DLG1,EGR2,EHD2,ENSSSCG00000013013,ENSSSCG00000014828,ENSSSCG00000029430,ENSSSCG00000030014,EPHA2,FAF1,FBLN5,FRAP1,FYN,GOLGA4,HES1,HPS4,HPS6,HYAL2,IFIT1,IRS1,ITGAL,KLHL21,LATS1,LZTS2,MACF1,MAPK14,MAVS,MED1,MICALL1,NIPBL,NXT1,PACSIN2,PARP10,PEX12,PKC,PKD1,PKD2,PKDCC,PPP1R15…	1.44175	8.39544e-05	0.00204129
GO:0035108	limb morphogenesis	biological_process	6	22	0.0188195	113	1169	14465	C2CD3,CHD7,CONNEXIN,CTNNB1,FGFR1IIIC,FRAS1,GJA5,GNA12,GPC3,MED1,NIPBL,OSR2,PBX2,PITX2C,PKDCC,PRRX2,PSEN2,SEMA3C,SIK3,SOX11,TBX2,WNT9A	2.40906	8.88453e-05	0.00214658
GO:0035107	appendage morphogenesis	biological_process	5	22	0.0188195	113	1169	14465	C2CD3,CHD7,CONNEXIN,CTNNB1,FGFR1IIIC,FRAS1,GJA5,GNA12,GPC3,MED1,NIPBL,OSR2,PBX2,PITX2C,PKDCC,PRRX2,PSEN2,SEMA3C,SIK3,SOX11,TBX2,WNT9A	2.40906	8.88453e-05	0.00214658
GO:0043010	camera-type eye development	biological_process	8	32	0.0273738	195	1169	14465	ARHGAP35,ARID1A,BMPR2,CASZ1,CD90,CHD7,CLIC4,CONNEXIN,CTNNB1,DLG1,DLL4,EPHA2,FKBP8,FZD4,HIPK1,KERA,KLF4,MED1,OSR2,PITX2C,RCN1,RING1,SLC25A25,SMAD2,SOX11,SP1,TBC1D20,TBX2,TDRD7,TENM3,TGFBR2,ZEB1	2.03058	8.95332e-05	0.0021564
GO:0045597	positive regulation of cell differentiation	biological_process	6	56	0.0479042	414	1169	14465	APOA1,ASXL2,ATXN1,BCL9L,BMPR2,CALR,CCRN4L,C/EBP,CONNEXIN,CTNNB1,DAB2,ETS1,FGF18,FGFR1IIIC,FNDC5,FRAP1,FRZB,GOLGA4,GPC1,HES1,HEY1,IRX3,KLF5,KMT2E,MACF1,MAML1,MAPK14,MAPT,MED1,MEDAG,MYOC,MYOG,NEURL1,PKC,PKDCC,PPARGC1B,PRPF19,RIPK1,RUNX1,SEMA4D,SH3PXD2B,SMAD2,SMAP1,SOCS5,SOX11,SOX17,SPEN,TGFB2,TGFBR2,TMEM100,TRIB1,WNT4,WNT9A,ZEB1,ZEB2,ZNF703	1.67375	9.02687e-05	0.0021673
GO:0060173	limb development	biological_process	5	24	0.0205304	129	1169	14465	BMPR2,C2CD3,CHD7,CONNEXIN,CTNNB1,FGFR1IIIC,FRAS1,GJA5,GNA12,GPC3,MED1,NIPBL,NR2F2,OSR2,PBX2,PITX2C,PKDCC,PRRX2,PSEN2,SEMA3C,SIK3,SOX11,TBX2,WNT9A	2.30211	9.21617e-05	0.00219896
GO:0048736	appendage development	biological_process	4	24	0.0205304	129	1169	14465	BMPR2,C2CD3,CHD7,CONNEXIN,CTNNB1,FGFR1IIIC,FRAS1,GJA5,GNA12,GPC3,MED1,NIPBL,NR2F2,OSR2,PBX2,PITX2C,PKDCC,PRRX2,PSEN2,SEMA3C,SIK3,SOX11,TBX2,WNT9A	2.30211	9.21617e-05	0.00219896
GO:0040012	regulation of locomotion	biological_process	3	56	0.0479042	415	1169	14465	ADGRA2,AKT2,AMOTL1,APOE,BCAR1,BMPR2,C5AR1,CALR,CCL21,CLIC4,CTNNA1,DAB2,DAB2IP,DLL4,EGFL7,ENG,EPHA2,ETS1,FGF18,GAB1,GNA12,HYAL1,HYAL2,ICAM-1,IRS1,KDR,KLF4,MKKS,MMP14,MYOC,MYSM1,NEXN,NISCH,NR2F2,NTF3,PECAM1,PITX2C,PLAU,PLXND1,PODXL,PRR2,PTGER4,PTPRG,SEMA3F,SEMA6D,SERPINE1,SLIT2,STX4,TCAF1,TGFB2,TGFBR2,TRIB1,TRIM26,VEGFB,WNT4,ZNF703	1.66972	9.6382e-05	0.00229252
GO:0090287	regulation of cellular response to growth factor stimulus	biological_process	7	21	0.0179641	106	1169	14465	ADGRA2,AXIN1,BCL9L,CTNNB1,DAB2,DAB2IP,ENG,FGF18,FZD4,GPC1,HTRA1,LRG1,SLIT2,SMAD2,SMAD6,SOX11,VASN,VEGFB,WNT4,ZEB1,ZNF703	2.45142	9.81921e-05	0.00232834
GO:0007389	pattern specification process	biological_process	4	45	0.0384944	312	1169	14465	AR,AXIN1,BMPR2,C2CD3,CONNEXIN,CRKL,CTNNB1,DLL4,DMRT2,EGR2,ENG,EP300,FGFR1IIIC,FKBP8,GPC3,HES1,HEY1,HIPK1,HOXA6,HOXB3,IRX3,KDM6A,MLLT3,NOTO,NR2F2,NTF4,PALB2,PBX2,PITX2C,PKD2,PLXND1,PSEN2,RBM15,RING1,SEMA3C,SIX2,SMAD2,SMAD6,SOX17,TBX18,TBX2,TGFBR2,TSHZ1,ZEB1,ZEB2	1.78469	9.88387e-05	0.00233644
GO:0044087	regulation of cellular component biogenesis	biological_process	4	53	0.0453379	387	1169	14465	ACTR2,AMBRA1,AMIGO1,APOA1,ARHGAP24,ARHGEF10,ARPC5L,ATF7IP,CCL21,CDC42EP4,CHMP1A,CLIP1,CLU,DAB2IP,DLG1,EPHA2,FAF1,FHOD3,FRAP1,HCFC1,HYAL1,ICAM-1,INSIG1,KDR,KLF5,LATS1,LMO4,MAPT,MKKS,MYO10,MYOC,NCK2,NEURL1,PARP10,PKC,PODXL,PSEN2,PTGER4,RAPGEF1,RICTOR,ROCK1,SAMD8,SIX4,SLIT2,SMAD2,SMAD6,SSH1,SSH3,TGFB3,TRIM27,WASH1,WHAMM,WNT4	1.69461	0.000100116	0.00235935
GO:0022008	neurogenesis	biological_process	6	94	0.0804106	796	1169	14465	ABL2,ABLIM1,AKT2,APOE,APP,ARHGAP35,ARHGEF10,ARX,ATXN1,BAG1,BMPR2,BTBD3,CALR,CAMSAP1,CASZ1,CD90,CDH11,CEP120,CHD7,CLMN,CLN5,CLU,CNP,CONNEXIN,CTNNA1,CTNNB1,DAB2IP,DAGLA,DBNL,DCHS1,DLL4,DTX1,DUSP10,EGR2,ENSSSCG00000014894,EPHA2,EXT1,FGFR1IIIC,FSCN2,FYN,GIGYF2,GOLGA4,HES1,HIPK1,HOXB3,HS6ST1,IGHMBP2,IRX3,ITM2C,KIF13B,LINGO1,LMO4,MACF1,MAPT,MED1,MICALL1,MICALL2,MYOC,NEURL1,NOS1,NR2F2,NR2F6,NTF3,NTF4,NT…	1.46123	0.00010593	0.00247489
GO:0010562	positive regulation of phosphorus metabolic process	biological_process	6	60	0.0513259	455	1169	14465	AKAP12,AKT2,ANKLE2,APOE,AVPI1,AXIN1,BMPR2,CCL21,CCNK,CD44,DAB2,DAB2IP,DLG1,ENG,ERCC6,FAM129A,FGF18,FGFR1IIIC,FIZ1,FRAP1,FYN,FZD4,GAB1,GBA,HES1,IRAK1,ITSN1,KCTD20,KDR,LATS1,LRRK1,MAGI3,MAP3K10,MAPRE3,MAVS,NEURL1,NTF3,PECAM1,PKD1,PKD2,PLAUR,PPARGC1,PPARGC1B,PPP1R15A,PPP2R4,PPP2R5A,RICTOR,RIPK1,S1PR2,SEMA4D,SHC1,SMPD1,TERF2IP,TGFB2,TGFBR2,TNK2,TRAF2,VAPB,VEGFB,ZEB2	1.63171	0.000105988	0.00247489
GO:0045937	positive regulation of phosphate metabolic process	biological_process	7	60	0.0513259	455	1169	14465	AKAP12,AKT2,ANKLE2,APOE,AVPI1,AXIN1,BMPR2,CCL21,CCNK,CD44,DAB2,DAB2IP,DLG1,ENG,ERCC6,FAM129A,FGF18,FGFR1IIIC,FIZ1,FRAP1,FYN,FZD4,GAB1,GBA,HES1,IRAK1,ITSN1,KCTD20,KDR,LATS1,LRRK1,MAGI3,MAP3K10,MAPRE3,MAVS,NEURL1,NTF3,PECAM1,PKD1,PKD2,PLAUR,PPARGC1,PPARGC1B,PPP1R15A,PPP2R4,PPP2R5A,RICTOR,RIPK1,S1PR2,SEMA4D,SHC1,SMPD1,TERF2IP,TGFB2,TGFBR2,TNK2,TRAF2,VAPB,VEGFB,ZEB2	1.63171	0.000105988	0.00247489
GO:0007417	central nervous system development	biological_process	6	65	0.0556031	504	1169	14465	ABL2,ADGRA2,APLP2,APP,ARHGAP35,ARID1A,ARX,BAT3,BTBD3,C2CD3,CCDC14,CDH11,CEP120,CHD7,CHD8,CLU,CNP,CTNNB1,DAB2IP,DLL4,DUSP10,EDG1,EGR2,ENG,EXT1,FGFR1IIIC,FYN,FZD4,GIGYF2,GNPAT,HES1,HOXB3,IGHMBP2,LINGO1,LMO4,MED1,MKKS,NIPBL,NNAT,NR2F2,NTF3,OGDH,PITX2C,PKD1,PKD2,PRPF19,PSEN2,PSMG1,SEMA3F,SEMA6D,SETD2,SLIT2,SOCS7,SOX11,SOX12,TACC2,TACC3,TGFBR2,TP53BP2,WNT4,YWHAH,YWHAQ,ZBP-89,ZEB1,ZEB2	1.59583	0.000107627	0.00250552
GO:0048534	hematopoietic or lymphoid organ development	biological_process	6	67	0.0573139	524	1169	14465	ABL2,ARMC6,ASXL2,AZI2,BCL3,C1QC,CD248,C/EBP,CH242-204P3.4,CHD7,CRKL,CTNNB1,CTR9,CUL4A,DTX1,EGR1,EPHA2,ETS1,FRAP1,GIMAP1,GPC3,HES1,HOXB3,HYAL2,IRF1,JAGN1,JARID2,KDR,KLF4,KMT2E,LMO4,LRRK1,MAPK14,MED1,PITX2C,PPARGC1B,PRRC2C,PSEN2,PTGER4,PYGO1,RBM15,RELB,RIPK1,ROGDI,RUNX1,SATB1,SIX4,SLC25A38,SLC8A3,SMAP1,SOCS5,SP1,SPTB,TACC3,TET2,TFE3,TGFB2,TGFBR2,TIPARP,TRIB1,TUSC2,UBD,VPRBP,WNT4,ZEB1,ZFP36L1,ZFP36L2	1.58215	0.000109731	0.00253264
GO:0051145	smooth muscle cell differentiation	biological_process	6	11	0.00940975	37	1169	14465	ANKRD17,CTNNB1,FOXO4,HES1,HEY1,NTF3,PITX2C,SMARCA2,TBX18,WNT4,ZEB1	3.6787	0.000109735	0.00253264
GO:0030334	regulation of cell migration	biological_process	6	50	0.0427716	360	1169	14465	ADGRA2,AMOTL1,APOE,BCAR1,BMPR2,C5AR1,CALR,CCL21,CLIC4,DAB2,DAB2IP,DLL4,EGFL7,ENG,EPHA2,ETS1,FGF18,GAB1,GNA12,HYAL1,HYAL2,ICAM-1,IRS1,KDR,KLF4,MMP14,MYOC,MYSM1,NEXN,NISCH,NR2F2,NTF3,PECAM1,PITX2C,PLAU,PLXND1,PODXL,PTGER4,PTPRG,SEMA6D,SERPINE1,SLIT2,STX4,TCAF1,TGFB2,TGFBR2,TRIB1,VEGFB,WNT4,ZNF703	1.71859	0.000109784	0.00253264
GO:0002062	chondrocyte differentiation	biological_process	7	16	0.0136869	70	1169	14465	ARID5A,BMPR2,CTNNB1,FAM101A,FGF18,FGFR1IIIC,MAPK14,MEX3C,OSR2,PKDCC,PTH1R,SIX2,SMAD2,SNX19,TGFBR2,WNT9A	2.8283	0.000113648	0.0026139
GO:0001076	RNA polymerase II transcription factor binding transcription factor activity	molecular_function	11	18	0.0133038	84	1353	16649	CREBBP,DRPLA,HDGF,HYAL2,KLF4,MED1,MED13,MED15,MED18,PHF12,PITX2C,PPARA,PPARGC1B,SMARCA2,SOX11,SOX12,SPEN,URI1	2.63684	0.000114992	0.00263689
GO:0051259	protein oligomerization	biological_process	6	34	0.0290847	215	1169	14465	AHNAK,AXIN1,C10orf2,C1QTNF7,CCDC88C,CLU,COL6A2,CRTC2,CUTC,DCTPP1,DRK1,EHD4,ENSSSCG00000016091,GRHPR,IGHMBP2,IRAK1,KCNA7,KCNJ2,KCTD12,KCTD20,KCTD6,KV1.5,MICU1,PCBD1,PRF1,PRP,RIPK1,RRM1,SCARA5,SEPT9,TRAF2,TRIM27,USP16,VWF	1.95679	0.000116062	0.0026535
GO:0005912	adherens junction	cellular_component	3	46	0.0395869	303	1162	13428	ACTR2,AHNAK,AKAP12,ARHGAP24,ARPC5L,CALR,CAPN1,CD44,CD90,CD99L2,CIB2,CONNEXIN,CSRP1,CTNNA1,CTNNB1,DAB2,DES,DLG1,ENG,EPHA2,FAT1,GNA12,HYOU1,ICAM-1,MDC1,MLLT4,NEXN,PACSIN2,PLAU,PLAUR,PLEKHA7,PPP1CC,PPP1R12A,PRR2,RAB10,RDX,RHOB,SRP68,SVIL,SYNM,SYNPO2,TNS1,TNS2,TNS3,YWHAG,YWHAQ	1.75437	0.000118715	0.00270606
GO:0016301	kinase activity	molecular_function	6	125	0.0923873	1116	1353	16649	ABL2,ADRBK1,AKT1S1,AKT2,AMBRA1,APLP2,APOE,APP,AVPI1,AXIN1,BAZ1B,BMPR2,CABLES2,CCL21,CCNK,CCNL1,CCNT1,CDC37,CDC42BPB,CDK12,CDK9,CDKN2C,CDKN2D,CLK2,CLK3,CNP,CNPPD1,CSNK1A1,CSNK1G2,DAB2IP,DDR,DLG1,DUSP10,DUSP26,DUSP4,ENG,ENSSSCG00000011253,ENSSSCG00000016781,ENSSSCG00000021333,ENSSSCG00000022493,ENSSSCG00000029792,ENSSSCG00000030480,EPHA2,EPHB6,ERCC6,FGF18,FGFR1IIIC,FRAP1,FYN,FZD4,GAB1,GBA,HEXIM2,HI…	1.37828	0.000119944	0.00272596
GO:0044257	cellular protein catabolic process	biological_process	6	51	0.043627	371	1169	14465	APOE,AXIN1,BAT3,BNIP3,C19orf68,CLPX,CLU,CUL1,CUL4A,DAB2,DAB2IP,DDRGK1,ENSSSCG00000002036,ENSSSCG00000010676,ENSSSCG00000030424,ERLIN2,FBXL3,FBXL5,FBXO31,FBXO9,GNA12,KLHL20,PAN2,PKD1,PRPF19,RAD23B,RBBP6,RIPK1,RNF146,RNF6,SOCS5,SPOP,SUMO3,TBL1Y,TMEM129,TMUB1,TRIB1,TRPC4AP,UBA1,UBD,UBE3A,USP16,USP19,USP2,USP21,USP32,USP38,USP54,USP8,WAC,ZRANB1	1.70098	0.000122327	0.00276905
GO:0015031	protein transport	biological_process	5	99	0.0846878	851	1169	14465	ABL2,AKAP12,AKT2,AP4B1,APOA1,APOE,ARL4A,ATG3,ATG4A,ATG4D,AXIN1,B3GAT3,BCL3,BIRC6,BLZF1,CACNLB1,CALR,CHMP1A,CLU,DAB2,DAB2IP,EGR2,ENSSSCG00000001999,ENSSSCG00000013013,ENSSSCG00000014828,ENSSSCG00000021783,ENSSSCG00000029430,ENSSSCG00000030014,FAF1,FRAP1,FRAS1,GJA5,GOLGA4,GOLPH3L,GOSR1,HES1,HPS4,HYAL2,IFIT1,LATS1,LMAN2L,LMTK2,LRRC32,MACF1,MAPK14,MAVS,MED1,MICALL1,NKIRAS2,NXT1,PARP10,PEX12,PKD1,PKD2…	1.43949	0.000122563	0.00276905
GO:0033554	cellular response to stress	biological_process	4	105	0.0898204	914	1169	14465	ADPRHL2,AEN,ALKBH2,AMBRA1,ARPP21,ATG3,AXIN1,BACH1,BAT3,BAZ1B,BCL3,BMPR2,BNIP3,BRD4,CALR,CCDC88C,CCL21,CCNK,CD44,CDKN2D,CUL4A,DAB2IP,DDRGK1,DUSP10,EGR1,ENSSSCG00000005300,ENSSSCG00000025151,EP300,EPHA2,ERCC6,ERLIN2,FAAP100,FAM129A,FAM175A,FAM175B,FBLN5,FBXO31,FEM1B,FEN1,FOXN3,FOXO1,FOXO4,FRAP1,FZD4,GAB1,GIGYF2,HIPK1,HUWE1,HYOU1,INSIG1,KLF4,MAGI3,MAP3K10,MAPK14,MDM4,NABP2,NIPBL,NRBF2,PALB2,PDIA4,PH…	1.4215	0.000124746	0.0028101
GO:0010608	posttranscriptional regulation of gene expression	biological_process	6	44	0.037639	306	1169	14465	APOA1,APP,BAT3,BCL3,CALR,CCDC88C,CCRN4L,CDC37,CLU,CPEB3,DGCR8,DPM2,EIF4EBP1,ENSSSCG00000011312,ENSSSCG00000029514,EP300,FAM129A,FBXL3,FRAP1,GIGYF2,HCFC1,HNRNPA0,HPS4,MDM4,MPV17L2,NANOS1,NEURL1,PPP1R15A,PUM1,RBM4B,RGS2,RNPC1,SAMD4A,SMAD2,SOX17,SWSAP1,TDRD7,TNIP2,TRMT6,UPF3B,USP16,USP2,ZFP36L1,ZFP36L2	1.77924	0.000126239	0.00283021
GO:0033036	macromolecule localization	biological_process	2	153	0.130881	1428	1169	14465	ABCD1,ABL2,AKAP12,AKT2,ANKRD13C,AP4B1,APOA1,APOE,APOL6,ARL4A,ATG3,ATG4A,ATG4D,AXIN1,B3GAT3,BAG1,BAT3,BCL3,BIRC6,BLZF1,C2CD3,CACNLB1,CALR,CEP120,CHMP1A,CIZ1,CLU,CTNNA1,CTNNB1,DAB2,DAB2IP,DLG1,EGR2,EHD2,ENPP1,ENSSSCG00000001999,ENSSSCG00000013013,ENSSSCG00000014828,ENSSSCG00000021783,ENSSSCG00000029430,ENSSSCG00000030014,EPHA2,FAF1,FBLN5,FKBP4,FRAP1,FRAS1,FYN,FZD4,GDF9,GJA5,GOLGA4,GOLPH3L,GOSR1,HES…	1.32577	0.000126378	0.00283021
GO:0004713	protein tyrosine kinase activity	molecular_function	9	60	0.0443459	455	1353	16649	ABL2,ADRBK1,AKT2,APLP2,APP,BAZ1B,BMPR2,CDC42BPB,CDK12,CDK9,CLK2,CLK3,CSNK1A1,DDR,ENSSSCG00000011253,ENSSSCG00000016781,ENSSSCG00000021333,ENSSSCG00000022493,ENSSSCG00000030480,EPHA2,EPHB6,ERCC6,FGFR1IIIC,FYN,HYAL2,IGF1R,IRAK1,KDR,KSR1,LATS1,LRRK1,MAP2K4,MAP3K10,MAP3K14,MAPK14,MAPKAPK3,MARK1,MKK6,MKNK1,NEK7,NEK9,NEURL1,NPR1,PDIK1L,PKC,PKDCC,PLK2,PSEN2,RIPK1,ROCK1,SBK1,SGK1,SIK3,SNRK,SOCS5,SRPK1,SR…	1.62267	0.000127888	0.00285566
GO:0043408	regulation of MAPK cascade	biological_process	8	50	0.0427716	363	1169	14465	ABL2,ACKR3,APOE,AR,AVPI1,AXIN1,C5AR1,CCL21,CD44,CDK12,CNKSR3,CTNNB1,DAB2IP,DUSP10,DUSP26,DUSP4,EPHA2,ERCC6,FGF18,FGFR1IIIC,FOXO1,FZD4,GAB1,GAREM,GBA,HYAL2,ICAM-1,IGFBP4,KDR,KLB,KSR1,MAGI3,MAP3K10,MYOC,NTF3,NUP62,PRKCDBP,RAPGEF1,RGS2,RIPK1,SHC1,SMPD1,ST5,TGFB2,TNIP1,TRAF2,TRIB1,VEGFB,ZEB2,ZYMND11	1.70438	0.000135163	0.00300935
GO:0016773	phosphotransferase activity, alcohol group as acceptor	molecular_function	5	117	0.0864745	1035	1353	16649	ABL2,ADRBK1,AKT1S1,AKT2,APLP2,APOE,APP,AVPI1,AXIN1,BAZ1B,BMPR2,CABLES2,CCL21,CCNK,CCNL1,CCNT1,CDC37,CDC42BPB,CDK12,CDK9,CDKN2C,CDKN2D,CLK2,CLK3,CNPPD1,CSNK1A1,CSNK1G2,DAB2IP,DDR,DLG1,DUSP10,DUSP26,DUSP4,ENG,ENSSSCG00000011253,ENSSSCG00000016781,ENSSSCG00000021333,ENSSSCG00000022493,ENSSSCG00000029792,ENSSSCG00000030480,EPHA2,EPHB6,ERCC6,FGF18,FGFR1IIIC,FRAP1,FYN,FZD4,GAB1,GBA,HEXIM2,HIPK1,HYAL2,I…	1.39103	0.000136821	0.00303743
GO:0065003	macromolecular complex assembly	biological_process	4	89	0.0761334	751	1169	14465	AARS2,ACTR2,AHNAK,APOA1,APOE,ARPC5L,ATF7IP,AXIN1,C10orf2,C1QTNF7,CALR,CCDC88C,CCL21,CCRN4L,CLIP1,CLU,COL6A2,CRTC2,CUTC,DAB2IP,DBNL,DCTPP1,DLG1,DNAAF2,DRK1,EHD4,EIF6,ENSSSCG00000008921,ENSSSCG00000016091,FAF1,FHOD3,FKBP4,FRAP1,GEMIN6,GRHPR,HCFC1,HES1,IGHMBP2,INSIG1,IRAK1,KAT6B,KCNA7,KCNJ2,KCTD12,KCTD20,KCTD6,KV1.5,LATS1,LMO4,MAPT,MDM4,MICALL2,MICU1,MKKS,NCK2,NUP98,PCBD1,PRF1,PRP,PRPF19,PRPF31,PSEN…	1.46641	0.000142933	0.00316395
GO:0040008	regulation of growth	biological_process	3	47	0.0402053	336	1169	14465	AGPAT6,APOE,APP,AR,ARX,BMPR2,CDKN2C,CDKN2D,CHD7,DDR,ENPP1,FAM107A,FGFR1IIIC,FRZB,GDF9,GOLGA4,GPC3,HTRA1,HYAL1,HYAL2,IGFBP4,IGFBP7,MACF1,MAPK14,MAPT,MKKS,MMP14,NIPBL,PPARD,PPARGC1,RBBP7,RNF6,SEMA3F,SEMA4D,SIX4,SLC25A25,SLIT2,SMAD2,SMARCA2,SOX17,SPR,TBX2,TGFB2,TNKS2,TSPYL2,URI1,VPRBP	1.73086	0.000147326	0.00325179
GO:0016604	nuclear body	cellular_component	12	28	0.0240964	156	1162	13428	CBX4,CDK12,COIL,CREBBP,CSNK1A1,EFTUD2,ENSSSCG00000009328,FRAP1,GEMIN5,GEMIN6,HIPK1,HR,KLHL20,LSG1,MAML1,NRIP1,PHC1,PPP1R8,PRPF19,PRPF31,RING1,RNF6,SATB1,SPOP,STIP,SUMO3,WBP11,ZMYM2	2.07414	0.000157555	0.00346756
GO:0006950	response to stress	biological_process	2	188	0.160821	1823	1169	14465	ACKR3,ADPRHL2,AEN,ALKBH2,AMBRA1,ANKRD17,APOA1,APOE,APP,ARHGAP24,ARPP21,ATG3,AXIN1,BACH1,BAT3,BAZ1B,BCL3,BCL9,BMPR2,BNIP3,BRD4,C5AR1,CACTIN,CALR,CAMTA2,CCDC88C,CCL21,CCNK,CD44,CDC37,CDKN2D,CHST3,CLU,CONNEXIN,CSRP1,CUL4A,DAB2IP,DDR,DDRGK1,DNAAF2,DUSP10,EGR1,ELK3,ENG,ENSSSCG00000005300,ENSSSCG00000012818,ENSSSCG00000023498,ENSSSCG00000025151,ENSSSCG00000026732,ENSSSCG00000029570,ENTPD1,EP300,EPHA2,E…	1.27607	0.000168706	0.00370234
GO:0002573	myeloid leukocyte differentiation	biological_process	9	22	0.0188195	118	1169	14465	ASXL2,C1QC,C/EBP,CTNNB1,CUL4A,EPHA2,FRAP1,GPC3,JAGN1,KMT2E,LRRK1,MAPK14,MED1,PPARGC1B,PSEN2,RELB,RIPK1,RUNX1,TFE3,TGFBR2,TRIB1,UBD	2.30698	0.000172329	0.00377105
GO:0042802	identical protein binding	molecular_function	3	86	0.0635625	720	1353	16649	ABCD1,AMOTL1,APLP2,APOA1,APOE,APP,ATXN1,AXIN1,BNIP3,C11orf30,CBX1,C/EBP,CHMP1A,COIL,CPOX,DAB2IP,DCTPP1,DES,DGCR8,DMRT2,DNMT3A,ENG,ENPP1,ENSSSCG00000004253,EXT1,FBLN5,FGFR1IIIC,FKBP8,FZD4,GRHPR,GULDH,HCFC1,HES1,HPS4,IKZF2,IRAK1,KCNH2,KCNJ2,KDM6A,LRRC41,LRRK1,MICALL1,MICU1,MYPOP,NISCH,NR2F2,PACSIN2,PCBD1,PITX2C,PKD2,PPP2R4,PRP,PRPF19,PRR2,PTPRG,PUF60,RIPK1,RUNX1,RXRB,SAFB2,SETMAR,SH3GL1,SLIT2,SMAD2…	1.46979	0.000179833	0.00392405
GO:0048762	mesenchymal cell differentiation	biological_process	7	20	0.0171086	103	1169	14465	BCL9L,CTNNB1,DAB2,DAB2IP,FGFR1IIIC,FRZB,HES1,HEY1,PITX2C,SEMA3C,SEMA3F,SIX2,SMAD2,SOX11,TGFB2,TMEM100,VASN,WNT4,ZEB2,ZNF703	2.40268	0.000189835	0.00413054
GO:0009725	response to hormone stimulus	biological_process	4	42	0.0359281	293	1169	14465	AKT2,AR,CCL21,CTNNB1,EGR1,EIF4EBP1,ENPP1,EP300,ESRRA,FBXO32,FOXO1,FOXO4,FRAP1,INPPL1,IRS1,KMT2D,LATS1,MED1,MKKS,MYOG,NCOA5,NR2F2,NR2F6,NRIP1,PKC,PPARA,PPARD,RAB10,RXRB,SCAP,SH2B2,SLC2A4,SLIT2,SOCS7,TBC1D4,TBL1Y,TGFB2,TGFB3,TSC2,URI1,USF1,ZNF703	1.77372	0.000190807	0.00413992
GO:0051641	cellular localization	biological_process	3	168	0.143713	1608	1169	14465	ABL2,ACTR2,AKAP12,AKT2,ANKRD13C,AP4B1,APOA1,APOE,APP,ARL4A,ATXN1,AXIN1,B3GAT3,BAG1,BAT3,BCL3,BLZF1,BNIP3,C2CD3,CACNLB1,CALR,CCL21,CEP120,CHD7,CHMP1A,CIZ1,CLUH,CTNNA1,CTNNB1,DAB2,DAB2IP,DENND2A,DLG1,DRK1,EGR2,EHD2,EHD4,ENSSSCG00000001999,ENSSSCG00000013013,ENSSSCG00000014828,ENSSSCG00000021783,ENSSSCG00000029430,ENSSSCG00000030014,EPHA2,FAF1,FAM160A2,FBLN5,FRAP1,FYN,FZD4,GDF9,GJA5,GOLGA4,GOLPH3L,G…	1.29279	0.000208144	0.00450331
GO:0001104	RNA polymerase II transcription cofactor activity	molecular_function	12	14	0.0103474	59	1353	16649	DRPLA,HDGF,HYAL2,MED1,MED13,MED15,MED18,PHF12,PITX2C,PPARGC1B,SMARCA2,SOX11,SOX12,URI1	2.91989	0.00020984	0.00452333
GO:0000165	MAPK cascade	biological_process	7	54	0.0461933	408	1169	14465	ABL2,ACKR3,APOE,AR,AVPI1,AXIN1,C5AR1,CCL21,CD44,CDK12,CNKSR3,CTNNB1,DAB2IP,DUSP10,DUSP26,DUSP4,EPHA2,ERCC6,FGF18,FGFR1IIIC,FOXO1,FZD4,GAB1,GAREM,GBA,HYAL2,ICAM-1,IGFBP4,KDR,KLB,KSR1,MAGI3,MAP2K4,MAP3K10,MAPK14,MED1,MYOC,NTF3,NUP62,PPM1L,PRKCDBP,RAPGEF1,RGS2,RIPK1,SHC1,SMPD1,ST5,TGFB2,TNIP1,TRAF2,TRIB1,VEGFB,ZEB2,ZYMND11	1.63771	0.000210451	0.00452333
GO:0001078	RNA polymerase II core promoter proximal region sequence-specific DNA binding transcription factor activity involved in negative regulation of transcription	molecular_function	13	15	0.0110865	66	1353	16649	BACH1,CC2D1A,CREBBP,ESRRA,FOXO1,HES1,MYPOP,NFE2L3,NFIL3,PITX2C,PPARA,TBX2,ZBP-89,ZNF217,ZNF281	2.79665	0.000210841	0.00452333
GO:0006029	proteoglycan metabolic process	biological_process	6	12	0.0102652	46	1169	14465	B3GAT3,CANT1,CHPF,CHST3,CHST7,CSGALNACT1,CSGALNACT2,CTNNB1,EXT1,GPC1,HS6ST1,PXYLP1	3.22795	0.000215245	0.00460493
GO:0002682	regulation of immune system process	biological_process	3	80	0.0684346	668	1169	14465	ACKR3,ANKRD17,APOA1,ASXL2,AZGP1,BCAR1,C1QA,C1QC,C1R,C5AR1,CACTIN,CALR,CCL21,CD90,CDC37,CHST3,CTNNB1,CTR9,CUL4A,DAB2IP,DLG1,DNAAF2,DTX1,DUSP10,ELF1,ETS1,FRAP1,FYN,HES1,ICAM-1,IFIT1,IRAK1,IRF1,ITGAL,KDR,KMT2E,LRRC32,MAPK14,MAPKAPK3,MAVS,MED1,NCK2,NFKBIL1,PAG1,PKC,POLR3D,PPARGC1B,PRP,PRR2,PSEN2,PTGER4,PUM1,RBM15,RIPK1,RUNX1,SCARB1,SERPINE1,SH2B2,SLC25A19,SLIT2,SMAD2,SMAP1,SOCS5,SOX11,STX4,TFE3,TGFB2…	1.4819	0.000221161	0.0047183
GO:0030018	Z disc	cellular_component	11	14	0.0120482	56	1162	13428	CTNNB1,DES,FBXO32,IGFN1,JPH1,MURC,MYO18B,NEXN,NOS1,PPP2R5A,PSEN1,PSEN2,SYNC,SYNPO2L	2.88898	0.000222344	0.00473038
GO:0051701	interaction with host	biological_process	4	16	0.0136869	74	1169	14465	ADRBK1,HCFC1,HYAL2,ICAM-1,IFIT1,PRR2,SCARB1,SMAD2,TBC1D20,THOC2,TNIP1,TRIM26,TUSC2,VAMP8,VAPB,VPS18	2.67542	0.000226743	0.00480969
GO:0007015	actin filament organization	biological_process	6	31	0.0265184	196	1169	14465	ABL2,ACTR2,APOA1,ARHGEF10,ARPC5L,BCAR1,CCL21,DLG1,ENSSSCG00000027580,FAT1,FHOD3,FRAP1,INPPL1,LATS1,MICALL2,MKKS,MYOC,NCK2,PKC,PPARGC1B,PPP1R9B,PTGER4,RICTOR,SHROOM1,SLIT2,SSH1,SSH3,TRIM27,WASH1,WHAMM,WNT4	1.95708	0.000227328	0.00480969
GO:0030029	actin filament-based process	biological_process	3	50	0.0427716	371	1169	14465	ABL2,ACTR2,APOA1,ARHGEF10,ARPC5L,BCAR1,CALR,CCL21,CDC42BPB,DLG1,EDG1,EHD2,ENSSSCG00000027580,FAT1,FHOD3,FRAP1,GJA5,INPPL1,KCNH2,KCNJ2,KV1.5,LATS1,MICALL2,MKKS,MYOC,NCK2,NISCH,NTF3,PACSIN2,PKC,PPARGC1B,PPP1R9B,PRKCDBP,PTGER4,RHOU,RICTOR,ROCK1,S1PR2,SCN4B,SH2B2,SHC1,SHROOM1,SIX4,SLIT2,SSH1,SSH3,TRIM27,WASH1,WHAMM,WNT4	1.66763	0.000230933	0.0048725
GO:0012505	endomembrane system	cellular_component	3	82	0.070568	645	1162	13428	ACKR3,AEN,ANKLE2,APP,BNIP3,C2orf42,CALR,CHMP1A,CHPF,CHPF2,CHST2,CHST3,CHST7,CSGALNACT1,CSGALNACT2,DAB2,DDRGK1,DPM2,ENSSSCG00000007395,ENSSSCG00000021783,ENSSSCG00000021861,EPC1,EPS15L1,ERLIN2,EXT1,EXTL1,FAF1,FKBP4,FKBP8,FRAP1,FUT11,GCHFR,GOSR1,INSIG1,ITSN1,JAGN1,JPH1,KCNH2,LMAN2L,MAN1A1,MAPKAPK3,NCK2,NOS1,NUP62,NUP98,NUS1,NXT1,PKD2,POLR2M,PSEN1,PSEN2,RAB10,RANGAP1,RNF6,RRBP1,SAMD8,SCAP,SEC24A,SGM…	1.46913	0.000233497	0.00491306
GO:0002088	lens development in camera-type eye	biological_process	9	11	0.00940975	40	1169	14465	CONNEXIN,CTNNB1,DLG1,EPHA2,HIPK1,MED1,SMAD2,SOX11,TBC1D20,TDRD7,TGFBR2	3.4028	0.000236896	0.00497091
GO:0000987	core promoter proximal region sequence-specific DNA binding	molecular_function	8	32	0.0236511	204	1353	16649	CC2D1A,C/EBP,CEBPZ,CHD7,CREBBP,EGR2,ELF1,ELK3,ESRRA,FOXK2,HDAC2,IRF1,KDM6A,KLF4,KLF5,MYOG,MYPOP,NFE2L3,NFYC,PPARA,SIX2,SIX4,SMAD2,SMAD6,SP1,TBX2,TFE3,ZBP-89,ZNF217,ZNF281,ZNF395,ZNF516	1.93023	0.000237646	0.00497303
GO:0032868	response to insulin stimulus	biological_process	7	19	0.0162532	97	1169	14465	AKT2,EGR1,EIF4EBP1,ENPP1,FOXO1,FOXO4,FRAP1,INPPL1,IRS1,NCOA5,PKC,RAB10,SCAP,SH2B2,SLC2A4,SOCS7,TBC1D4,TSC2,USF1	2.42374	0.000241919	0.00504712
GO:0032580	Golgi cisterna membrane	cellular_component	11	6	0.00516351	12	1162	13428	CHPF,CHPF2,CSGALNACT1,CSGALNACT2,FUT11,TMEM115	5.77797	0.000242504	0.00504712
GO:0051130	positive regulation of cellular component organization	biological_process	5	63	0.0538922	499	1169	14465	ABL2,ACTR2,AKT2,AMIGO1,APOA1,APOE,ARHGAP35,ARHGEF10,ARID5A,ARPC5L,BCL9L,BMPR2,BNIP3,CALR,CCL21,CDC42EP4,CLIP1,CTNNB1,CTR9,DAB2,DAB2IP,DLG1,EHD2,EPHA2,FAF1,FGFR1IIIC,FRAP1,FYN,GOLGA4,GPC3,HYAL1,JARID2,KDR,MACF1,MAPK14,MAPT,MPV17L2,MYOC,NCK2,NEURL1,NIPBL,NOS1,NTF3,PKC,PLAUR,PPARGC1,RANBP1,RAPGEF1,RICTOR,ROCK1,RTF1,SEMA4D,SERPINE1,SMAD2,STX4,TGFB2,TGFB3,TMED9,TRIM27,WASH1,WHAMM,WNT4,ZNF703	1.56223	0.000248722	0.00516249
GO:0035258	steroid hormone receptor binding	molecular_function	6	11	0.00813008	40	1353	16649	CALR,CTNNB1,DDX54,EP300,FKBP4,MED1,NRIP1,NSD1,PPARGC1B,RNF6,YWHAH	3.38394	0.000249552	0.00516573
GO:0001159	core promoter proximal region DNA binding	molecular_function	7	32	0.0236511	205	1353	16649	CC2D1A,C/EBP,CEBPZ,CHD7,CREBBP,EGR2,ELF1,ELK3,ESRRA,FOXK2,HDAC2,IRF1,KDM6A,KLF4,KLF5,MYOG,MYPOP,NFE2L3,NFYC,PPARA,SIX2,SIX4,SMAD2,SMAD6,SP1,TBX2,TFE3,ZBP-89,ZNF217,ZNF281,ZNF395,ZNF516	1.92082	0.000260153	0.00536395
GO:0043228	non-membrane-bounded organelle	cellular_component	2	254	0.218589	2417	1162	13428	ABCB8,ABL2,ABLIM1,ACKR2,ACTR2,AEN,AFF4,AGPS,AHNAK,ALKBH2,ANKRD17,APP,ARHGAP35,ARHGEF10,ARID1A,ARID5A,ARL4A,ARPC5L,ASXL1,ASXL2,AXIN1,BAZ1B,BAZ2A,BCAR1,BCL9L,BIRC6,BRD4,BTBD2,BYSL,C10orf2,C2CD3,CAMSAP1,CBX1,CBX8,CCDC14,CCDC86,CCRN4L,CCSER2,CDC42BPB,CDC42EP4,CDK12,CEP120,CEP164,CEP19,CEP85,CHD3,CHMP1A,CLEC3B,CLIC4,CLIP1,CLK3,CLPX,CNOT3,CNP,COIL,CONNEXIN,CPT2,CREBBP,CSNK1A1,CST6,CTNNA1,CTNNB1,CTR9,CT…	1.2144	0.000261229	0.00536395
GO:0043232	intracellular non-membrane-bounded organelle	cellular_component	6	254	0.218589	2417	1162	13428	ABCB8,ABL2,ABLIM1,ACKR2,ACTR2,AEN,AFF4,AGPS,AHNAK,ALKBH2,ANKRD17,APP,ARHGAP35,ARHGEF10,ARID1A,ARID5A,ARL4A,ARPC5L,ASXL1,ASXL2,AXIN1,BAZ1B,BAZ2A,BCAR1,BCL9L,BIRC6,BRD4,BTBD2,BYSL,C10orf2,C2CD3,CAMSAP1,CBX1,CBX8,CCDC14,CCDC86,CCRN4L,CCSER2,CDC42BPB,CDC42EP4,CDK12,CEP120,CEP164,CEP19,CEP85,CHD3,CHMP1A,CLEC3B,CLIC4,CLIP1,CLK3,CLPX,CNOT3,CNP,COIL,CONNEXIN,CPT2,CREBBP,CSNK1A1,CST6,CTNNA1,CTNNB1,CTR9,CT…	1.2144	0.000261229	0.00536395
GO:0034329	cell junction assembly	biological_process	4	18	0.0153978	90	1169	14465	CTNNA1,CTNNB1,DLG1,ENSSSCG00000015878,GJA5,GNPAT,HIPK1,KDR,MICALL2,MYOC,PKC,RAB13,RAPGEF1,ROCK1,TNS1,WHAMM,WNT4,ZNF703	2.47476	0.000266743	0.00545058
GO:0007517	muscle organ development	biological_process	6	40	0.0342173	279	1169	14465	APP,ARID5B,BCL9,BCL9L,CHKB,CONNEXIN,CTNNB1,DLL4,EDG1,EGR1,EGR2,EHD2,EP300,FGFR1IIIC,FRAP1,GPC1,HEY1,HLF,JPH1,KLF5,KY,MAFF,MAML1,MAPK14,MED1,MYOG,NR2F2,PDZRN3,PITX2C,PPARD,RNPC1,SIX4,SMAD2,SOX11,SOX17,STIM1,SVIL,TBX2,USP19,XK	1.77402	0.000267471	0.00545058
GO:0045184	establishment of protein localization	biological_process	4	104	0.0889649	922	1169	14465	ABL2,AKAP12,AKT2,AP4B1,APOA1,APOE,ARL4A,ATG3,ATG4A,ATG4D,AXIN1,B3GAT3,BCL3,BIRC6,BLZF1,CACNLB1,CALR,CHMP1A,CLU,DAB2,DAB2IP,DLG1,EGR2,ENSSSCG00000001999,ENSSSCG00000013013,ENSSSCG00000014828,ENSSSCG00000021783,ENSSSCG00000029430,ENSSSCG00000030014,EPHA2,FAF1,FRAP1,FRAS1,GJA5,GOLGA4,GOLPH3L,GOSR1,HES1,HPS4,HYAL2,IFIT1,LATS1,LMAN2L,LMTK2,LRRC32,MACF1,MAPK14,MAVS,MED1,MICALL1,NKIRAS2,NXT1,PARP10,PEX1…	1.39575	0.000267583	0.00545058
GO:0086011	membrane repolarization involved in regulation of action potential	biological_process	9	6	0.00513259	13	1169	14465	CONNEXIN,GJA5,KCNH2,KCNJ2,KV1.5,SCN4B	5.711	0.000287223	0.00581969
GO:0086013	membrane repolarization involved in regulation of cardiac muscle cell action potential	biological_process	10	6	0.00513259	13	1169	14465	CONNEXIN,GJA5,KCNH2,KCNJ2,KV1.5,SCN4B	5.711	0.000287223	0.00581969
GO:0030513	positive regulation of BMP signaling pathway	biological_process	13	8	0.00684346	23	1169	14465	BMPR2,ENG,FKBP8,GPC3,HES1,SMAD2,SOX11,UBE2O	4.30394	0.000289561	0.00585159
GO:0002520	immune system development	biological_process	5	68	0.0581694	552	1169	14465	ABL2,ARMC6,ASXL2,AZI2,BCL3,C1QC,CD248,C/EBP,CH242-204P3.4,CHD7,CRKL,CTNNB1,CTR9,CUL4A,DTX1,EGR1,EPHA2,ETS1,FRAP1,GIMAP1,GPC3,HES1,HOXB3,HYAL2,IRF1,JAGN1,JARID2,KDR,KLF4,KMT2E,LMO4,LRRK1,MAPK14,MED1,PITX2C,PPARGC1B,PRRC2C,PSEN2,PTGER4,PYGO1,RBM15,RELB,RIPK1,ROGDI,RUNX1,SATB1,SIX4,SLC25A38,SLC8A3,SMAD2,SMAP1,SOCS5,SP1,SPTB,TACC3,TET2,TFE3,TGFB2,TGFBR2,TIPARP,TRIB1,TUSC2,UBD,VPRBP,WNT4,ZEB1,ZFP36L1,…	1.52431	0.000293063	0.00590677
GO:0051726	regulation of cell cycle	biological_process	4	66	0.0564585	532	1169	14465	ANKRD17,APP,BRD4,CABLES2,CALR,CCNG2,CCNK,CCNL1,CCNT1,CCPG1,CDKN2C,CDKN2D,C/EBP,CHMP1A,CNPPD1,CTNNB1,CUL4A,DAB2IP,DLG1,DST,EIF4EBP1,ETS1,FAM175A,FBXO31,FEM1B,FGFR1IIIC,FOXN3,FOXO4,GADD45GIP1,GIGYF2,HES1,HEXIM2,IRF1,LATS1,MACF1,MAPK14,MAPRE3,MDM4,MED1,MYOG,NABP2,NR2F2,PKD1,PKD2,PLK2,PPM1G,PRCC,PRPF19,PUM1,RANBP1,RHOB,RNPC1,RRP8,SETMAR,SMAD2,SMC1A,SOX11,TACC3,TGFB2,THAP1,TRRAP,TSC2,USP2,WNT4,WNT9A,Z…	1.5351	0.000294106	0.00591223
GO:0003714	transcription corepressor activity	molecular_function	12	19	0.0140429	98	1353	16649	AEBP1,ASXL1,ATF7IP,DDX54,DRPLA,ELK3,ERF,HDGF,HR,MAP3K10,NRIP1,PHF12,SPEN,URI1,WNT4,ZHX1,ZHX2,ZNF281,ZYMND11	2.38571	0.000300251	0.00600183
GO:0060840	artery development	biological_process	9	11	0.00940975	41	1169	14465	APOE,BMPR2,CHD7,DLL4,ENG,GJA5,HES1,HEY1,PKD2,PRRX2,TBX2	3.31981	0.000300383	0.00600183
GO:0035097	histone methyltransferase complex	cellular_component	12	13	0.0111876	51	1162	13428	CHD8,HCFC1,HDAC2,JARID2,KANSL1,KDM6A,KMT2D,KMT2E,LAS1L,PPP1CC,PRPF31,RBBP7,SETD1A	2.94563	0.000300915	0.00600183
GO:0006928	cellular component movement	biological_process	3	104	0.0889649	926	1169	14465	ABL2,ACTR2,ADGRA2,AKT2,AMOTL1,APOA1,APOE,APP,ARHGAP24,ARID5B,ARX,BCAR1,BMPR2,C5AR1,CALR,CCL21,CD248,CDC42BPB,CLIC4,CONNEXIN,CTNNA1,CTNNB1,DAB2,DAB2IP,DDR,DLL4,DNAAF2,DRPLA,EDG1,EGFL7,ELMO2,ENG,ENSSSCG00000002538,EPHA2,ETS1,FGF18,FYN,GAB1,GJA5,GNA12,HES1,HYAL1,HYAL2,ICAM-1,IRS1,KCNH2,KCNJ2,KDR,KIF13B,KLF4,KV1.5,MAP4,MAPT,MKKS,MMP14,MYOC,MYSM1,NANOS1,NCK2,NEURL1,NEXN,NISCH,NR2F2,NTF3,OGDH,PECAM1,PI…	1.38972	0.000313703	0.00624066
GO:0010638	positive regulation of organelle organization	biological_process	6	31	0.0265184	200	1169	14465	ACTR2,AKT2,APOA1,ARHGEF10,ARID5A,ARPC5L,BNIP3,CCL21,CLIP1,CTNNB1,CTR9,DLG1,FRAP1,JARID2,MAPT,MPV17L2,MYOC,NCK2,NIPBL,NOS1,NTF3,PLAUR,PPARGC1,RANBP1,RICTOR,RTF1,TMED9,TRIM27,WASH1,WHAMM,WNT4	1.91794	0.000327499	0.00649822
GO:0005924	cell-substrate adherens junction	cellular_component	4	41	0.035284	273	1162	13428	ACTR2,AHNAK,AKAP12,ARHGAP24,ARPC5L,CALR,CAPN1,CD44,CD90,CD99L2,CIB2,CONNEXIN,CSRP1,CTNNA1,CTNNB1,DAB2,ENG,EPHA2,FAT1,GNA12,HYOU1,ICAM-1,MDC1,NEXN,PACSIN2,PLAU,PLAUR,PPP1CC,PPP1R12A,PRR2,RAB10,RDX,RHOB,SRP68,SVIL,SYNPO2,TNS1,TNS2,TNS3,YWHAG,YWHAQ	1.73551	0.000343189	0.00679195
GO:0042692	muscle cell differentiation	biological_process	5	41	0.0350727	292	1169	14465	ANKRD17,APP,ARID1A,BCL9,BCL9L,CTNNB1,EGR1,EGR2,EHD2,FHOD3,FOXO4,FRAP1,GPC1,HES1,HEY1,HLF,KLF5,KY,MAFF,MAML1,MAPK12,MAPK14,MYO18B,MYOG,NEXN,NTF3,PDZRN3,PITX2C,POPDC2,PPARD,RNPC1,RXRB,SIX4,SMARCA2,SOX11,STIM1,TBX18,TBX2,WNT4,XK,ZEB1	1.73742	0.000351538	0.00693925
GO:0042327	positive regulation of phosphorylation	biological_process	8	52	0.0444825	397	1169	14465	AKT2,AVPI1,AXIN1,BMPR2,CCL21,CCNK,CD44,DAB2,DAB2IP,DLG1,ENG,ERCC6,FAM129A,FGF18,FGFR1IIIC,FIZ1,FRAP1,FYN,FZD4,GAB1,HES1,IRAK1,ITSN1,KCTD20,KDR,LATS1,LRRK1,MAGI3,MAP3K10,MAPRE3,MAVS,NEURL1,NTF3,PECAM1,PKD1,PKD2,PLAUR,PPARGC1B,PPP1R15A,RICTOR,RIPK1,S1PR2,SEMA4D,SHC1,TERF2IP,TGFB2,TGFBR2,TNK2,TRAF2,VAPB,VEGFB,ZEB2	1.62075	0.000352767	0.00694562
GO:0019904	protein domain specific binding	molecular_function	3	43	0.0317812	309	1353	16649	APP,AR,ARHGAP31,AXIN1,CCDC88C,C-FLIP,CHMP1A,CLEC3B,CTR9,DAB2IP,DBNL,DLG1,DRPLA,EHD2,ESRRA,FAF1,FZD4,INPPL1,KCNH2,MAPT,MAVS,MDC1,MED1,NIPBL,NUP62,PAG1,PKD1,PKD2,PLAUR,PLXND1,PPARGC1B,RIPK1,SH3BP2,SH3PXD2B,SP1,TACC2,TACC3,TJP2,VAPB,WBP11,YWHAG,YWHAH,YWHAQ	1.71238	0.000356636	0.00698953
GO:0042176	regulation of protein catabolic process	biological_process	6	27	0.0230967	166	1169	14465	APOE,AXIN1,BAT3,CLU,DAB2,DAB2IP,DDRGK1,DEDD,ENSSSCG00000017489,FAF1,FOXO1,FYN,GNA12,GPC3,MDM4,PKD1,RAD23B,RILP,SMAD2,SOCS5,SOX17,STX5,SUMO3,TIPARP,TRIB1,UBE3A,WAC	2.01261	0.000356823	0.00698953
GO:0006511	ubiquitin-dependent protein catabolic process	biological_process	9	42	0.0359281	302	1169	14465	AXIN1,BAT3,C19orf68,CLU,CUL1,CUL4A,DAB2,DAB2IP,ENSSSCG00000010676,ENSSSCG00000030424,ERLIN2,FBXL3,FBXL5,FBXO31,FBXO9,GNA12,KLHL20,PAN2,RAD23B,RBBP6,RNF146,RNF6,SOCS5,SPOP,SUMO3,TBL1Y,TMEM129,TMUB1,TRIB1,TRPC4AP,UBD,UBE3A,USP16,USP19,USP2,USP21,USP32,USP38,USP54,USP8,WAC,ZRANB1	1.72086	0.000367645	0.00718315
GO:0035264	multicellular organism growth	biological_process	3	24	0.0205304	141	1169	14465	AGPAT6,APOE,APP,AR,ARID5B,CHD7,CLIC4,ERCC6,FKBP8,GIGYF2,ICMT,KDM6A,MKKS,NIPBL,PALB2,PKDCC,PPARGC1,RBBP6,SIK3,SLC25A25,SP2,SPR,TNKS2,ZFP36L1	2.10618	0.000375685	0.00732155
GO:0019941	modification-dependent protein catabolic process	biological_process	8	43	0.0367836	312	1169	14465	AXIN1,BAT3,C19orf68,CLU,CUL1,CUL4A,DAB2,DAB2IP,ENSSSCG00000010676,ENSSSCG00000030424,ERLIN2,FBXL3,FBXL5,FBXO31,FBXO9,GNA12,KLHL20,PAN2,RAD23B,RBBP6,RNF146,RNF6,SOCS5,SPOP,SUMO3,TBL1Y,TMEM129,TMUB1,TRIB1,TRPC4AP,UBA1,UBD,UBE3A,USP16,USP19,USP2,USP21,USP32,USP38,USP54,USP8,WAC,ZRANB1	1.70537	0.000382824	0.00744176
GO:0034504	protein localization to nucleus	biological_process	7	31	0.0265184	202	1169	14465	AXIN1,BCL3,CALR,CIZ1,DAB2,DAB2IP,FAF1,FRAP1,FYN,HES1,HYAL2,IRS1,LZTS2,MAPK14,MAVS,MED1,PARP10,PKD1,PKD2,PTTG1IP,PYGO1,RBM22,SIX2,SIX4,SMAD2,SUMO3,TACC3,TAF8,TGFB2,TMCO6,TSC2	1.89895	0.000390954	0.00755114
GO:0022612	gland morphogenesis	biological_process	7	17	0.0145423	85	1169	14465	AR,CAPN1,CD44,DDR,EPHA2,FEM1B,FGFR1IIIC,MED1,NTN4,PLXND1,SEMA3C,SLIT2,TBX2,TGFB2,TGFB3,TGFBR2,WNT4	2.47476	0.000391073	0.00755114
GO:0051603	proteolysis involved in cellular protein catabolic process	biological_process	7	48	0.0410607	360	1169	14465	AXIN1,BAT3,C19orf68,CLPX,CLU,CUL1,CUL4A,DAB2,DAB2IP,DDRGK1,ENSSSCG00000002036,ENSSSCG00000010676,ENSSSCG00000030424,ERLIN2,FBXL3,FBXL5,FBXO31,FBXO9,GNA12,KLHL20,PAN2,PKD1,PRPF19,RAD23B,RBBP6,RNF146,RNF6,SOCS5,SPOP,SUMO3,TBL1Y,TMEM129,TMUB1,TRIB1,TRPC4AP,UBA1,UBD,UBE3A,USP16,USP19,USP2,USP21,USP32,USP38,USP54,USP8,WAC,ZRANB1	1.64984	0.000391409	0.00755114
GO:0030522	intracellular receptor mediated signaling pathway	biological_process	5	25	0.0213858	150	1169	14465	ANKRD17,AR,ARID1A,ASXL1,ASXL2,CALR,DAB2,DDRGK1,DHRS3,EP300,FKBP4,KMT2D,KMT2E,MAVS,MED1,MED13,NR2F2,NR2F6,PPARA,PPARD,PPARGC1B,PUM1,RNF6,RXRB,YWHAH	2.0623	0.000398678	0.00767204
GO:0008285	negative regulation of cell proliferation	biological_process	5	47	0.0402053	351	1169	14465	AMBRA1,APOE,AR,CDKN2C,CDKN2D,CLMN,CTNNA1,CTNNB1,DAB2IP,DDR,DLG1,DLL4,DPT,ENG,FOXO4,FRZB,GPC3,HES1,INPPL1,JARID2,KLF4,LDOC1,LRRC32,LZTS2,MED1,MYOG,NEURL1,NR2F2,PARP10,PPARD,PRP,PTH1R,RAPGEF1,RNPC1,SLIT2,SMAD2,SMAD6,SMARCA2,SOX11,TAX1BP3,TGFB2,TGFB3,TNS2,TRIB1,TSC2,WNT9A,ZEB1	1.65689	0.00040692	0.00781103
GO:0060491	regulation of cell projection assembly	biological_process	6	14	0.011976	63	1169	14465	ARHGAP24,CCL21,CDC42EP4,EPHA2,FRAP1,ICAM-1,KLF5,MYO10,NEURL1,PODXL,SLIT2,SSH1,SSH3,TGFB3	2.74974	0.000408563	0.00782297
GO:0044389	small conjugating protein ligase binding	molecular_function	4	26	0.0192166	158	1353	16649	AMBRA1,AXIN1,BAT3,BLZF1,CALR,CLU,CUL1,CUL4A,DDRGK1,DTX1,EGR2,ENSSSCG00000010676,ERLIN2,FAF1,FOXO1,FZD4,KCNH2,PPARGC1,RIPK1,SMAD2,SMAD6,SPOP,TRAF2,TRAF3_TV1,TRIB1,USP2	2.02491	0.000416037	0.00794621
GO:0048699	generation of neurons	biological_process	7	85	0.0727117	734	1169	14465	ABL2,ABLIM1,APOE,APP,ARHGAP35,ARX,ATXN1,BAG1,BMPR2,BTBD3,CALR,CAMSAP1,CASZ1,CD90,CDH11,CHD7,CLMN,CNP,CONNEXIN,CTNNA1,CTNNB1,DAB2IP,DAGLA,DBNL,DLL4,DTX1,EGR2,ENSSSCG00000014894,EPHA2,EXT1,FGFR1IIIC,FSCN2,FYN,GIGYF2,GOLGA4,HES1,HIPK1,HOXB3,HS6ST1,IGHMBP2,IRX3,ITM2C,KIF13B,LINGO1,LMO4,MACF1,MAPT,MED1,MICALL1,MICALL2,MYOC,NEURL1,NOS1,NR2F2,NR2F6,NTF3,NTF4,NTN4,NYAP1,OGDH,PITX2C,PKC,PPP1R9B,PRICKLE2,P…	1.43294	0.00042726	0.00814026
GO:0030055	cell-substrate junction	cellular_component	2	41	0.035284	276	1162	13428	ACTR2,AHNAK,AKAP12,ARHGAP24,ARPC5L,CALR,CAPN1,CD44,CD90,CD99L2,CIB2,CONNEXIN,CSRP1,CTNNA1,CTNNB1,DAB2,ENG,EPHA2,FAT1,GNA12,HYOU1,ICAM-1,MDC1,NEXN,PACSIN2,PLAU,PLAUR,PPP1CC,PPP1R12A,PRR2,RAB10,RDX,RHOB,SRP68,SVIL,SYNPO2,TNS1,TNS2,TNS3,YWHAG,YWHAQ	1.71664	0.000431884	0.00820793
GO:0019888	protein phosphatase regulator activity	molecular_function	8	10	0.00739098	36	1353	16649	B3GAT3,FB19,LMTK2,PPP1R15A,PPP1R8,PPP2R4,PPP2R5A,PPP2R5B,PPP2R5D,WBP11	3.41812	0.000434416	0.00823562
GO:0043632	modification-dependent macromolecule catabolic process	biological_process	6	43	0.0367836	314	1169	14465	AXIN1,BAT3,C19orf68,CLU,CUL1,CUL4A,DAB2,DAB2IP,ENSSSCG00000010676,ENSSSCG00000030424,ERLIN2,FBXL3,FBXL5,FBXO31,FBXO9,GNA12,KLHL20,PAN2,RAD23B,RBBP6,RNF146,RNF6,SOCS5,SPOP,SUMO3,TBL1Y,TMEM129,TMUB1,TRIB1,TRPC4AP,UBA1,UBD,UBE3A,USP16,USP19,USP2,USP21,USP32,USP38,USP54,USP8,WAC,ZRANB1	1.6945	0.000439017	0.0083023
GO:0016791	phosphatase activity	molecular_function	6	44	0.0325203	322	1353	16649	B3GAT3,DUPD1,DUSP10,DUSP26,DUSP4,ENSSSCG00000015582,ENSSSCG00000028612,FB19,G6PC3,LMTK2,MTMR1,MTMR10,NT5M,PDP1,PDP2,PPAP2A,PPARGC1B,PPIP5K1,PPM1G,PPM1L,PPP1CC,PPP1R12A,PPP1R15A,PPP1R8,PPP2R4,PPP2R5A,PPP2R5B,PPP2R5D,PPP6R1,PTPN13,PTPN21,PTPRG,PXYLP1,SEMA4D,SGPP1,SSH1,SSH3,SYNJ2,TGFB2,TIGAR,TNS3,URI1,WBP11,ZCCHC9	1.68146	0.000455967	0.00860161
GO:0050673	epithelial cell proliferation	biological_process	3	30	0.025663	195	1169	14465	APOA1,APOE,AR,BMPR2,C5AR1,CTNNB1,DAB2IP,DLG1,EGFL7,ENG,EPHA2,F3,GPC3,HYAL1,KDR,LRG1,MED1,NR2F2,OSR2,PPARD,SCARB1,SIX4,SMAD2,SOX11,TBX18,TGFB2,THAP1,VASH2,VEGFB,ZNF703	1.90367	0.000461499	0.00868458
GO:0043542	endothelial cell migration	biological_process	6	18	0.0153978	94	1169	14465	ADGRA2,AMOTL1,APOA1,APOE,BCAR1,BMPR2,DAB2IP,DLL4,EPHA2,ETS1,FGF18,KDR,KLF4,NR2F2,PLXND1,RAB13,SCARB1,SLIT2	2.36946	0.000465913	0.00874615
GO:0002089	lens morphogenesis in camera-type eye	biological_process	10	6	0.00513259	14	1169	14465	CTNNB1,EPHA2,HIPK1,SOX11,TBC1D20,TDRD7	5.30307	0.000468363	0.00877063
GO:0001890	placenta development	biological_process	6	20	0.0171086	110	1169	14465	ARID1A,BIRC6,BMPR2,C/EBP,DEDD,GAB1,HES1,HS6ST1,HTRA1,MAPK14,MED1,NR2F2,PKD1,PKD2,PPARD,RBM15,RXRB,SETD2,SP1,ZFP36L1	2.24979	0.000470323	0.00878587
GO:0030097	hemopoiesis	biological_process	7	61	0.0521814	491	1169	14465	ABL2,ARMC6,ASXL2,AZI2,BCL3,C1QC,C/EBP,CH242-204P3.4,CHD7,CTNNB1,CTR9,CUL4A,DTX1,EGR1,EPHA2,ETS1,FRAP1,GIMAP1,GPC3,HES1,HOXB3,HYAL2,IRF1,JAGN1,KDR,KLF4,KMT2E,LRRK1,MAPK14,MED1,PPARGC1B,PRRC2C,PSEN2,PTGER4,PYGO1,RBM15,RELB,RIPK1,ROGDI,RUNX1,SATB1,SLC25A38,SLC8A3,SMAP1,SOCS5,SP1,SPTB,TACC3,TET2,TFE3,TGFB2,TGFBR2,TIPARP,TRIB1,TUSC2,UBD,VPRBP,WNT4,ZEB1,ZFP36L1,ZFP36L2	1.53728	0.000474693	0.00883036
GO:0050790	regulation of catalytic activity	biological_process	4	141	0.120616	1337	1169	14465	ABL2,AKT1S1,AMBRA1,APBA3,APLP2,APOA1,APOE,APP,AR,ARHGAP1,ARHGAP24,ARHGAP31,ARHGEF10,ARHGEF12,AVPI1,AXIN1,B3GAT3,BIRC6,CABLES2,CBX8,CCL21,CCNK,CCNL1,CCNT1,CCPG1,CD44,CDC37,CDC42BPB,CDK12,CDKN2C,CDKN2D,C-FLIP,CLPX,CNPPD1,COL6A3,CST6,CTNNB1,CTSC,DAB2IP,DENND2A,DENND4B,DLG1,DNMBP,DUSP10,DUSP26,DUSP4,ENG,ENSSSCG00000004253,ENSSSCG00000013876,ENSSSCG00000014822,ENSSSCG00000015878,ENSSSCG00000016781,ENS…	1.30494	0.000475011	0.00883036
GO:0061053	somite development	biological_process	5	14	0.011976	64	1169	14465	DMRT2,EP300,FRZB,KDM6A,PALB2,PSEN2,RBBP6,SEMA3C,SIX4,SMAD2,SOX11,TBX18,WNT4,ZEB2	2.70677	0.000484696	0.00898859
GO:0001558	regulation of cell growth	biological_process	5	28	0.0239521	178	1169	14465	BMPR2,CDKN2C,CDKN2D,DDR,ENPP1,FAM107A,FRZB,GDF9,GOLGA4,HTRA1,HYAL1,HYAL2,IGFBP4,IGFBP7,MACF1,MAPT,MMP14,RBBP7,RNF6,SEMA3F,SEMA4D,SLIT2,SMAD2,SMARCA2,SOX17,TGFB2,TSPYL2,URI1	1.94644	0.000489514	0.00905602
GO:0018193	peptidyl-amino acid modification	biological_process	7	72	0.0615911	603	1169	14465	ABL2,ADRBK1,APOA1,ARID5A,BAT3,BRD4,CD44,CLK2,CLK3,CNKSR3,CREBBP,CRTC2,CTR9,DDR,DOT1L,EP300,EPC1,EPHA2,ERCC6,FGFR1IIIC,FKBP4,FKBP8,FRAP1,FYN,HCFC1,HES1,HYAL2,IGF1R,KANSL1,KAT6B,KDR,KMT2E,LATS1,LMTK2,LRRK1,MAP3K10,MAPK12,MAPK14,MAPKAPK3,MKNK1,MOCS3,MSL2,NAA30,NCK2,NEURL1,NOS1,NSD1,NTF3,PECAM1,PKD1,PKDCC,PPIG,PPP1R15A,RICTOR,RIPK1,RTF1,S1PR2,SEMA4D,SETD1A,SETD2,SETMAR,SIRT3,SOCS5,TAF5L,TERF2IP,TET2,…	1.47747	0.000491981	0.00907973
GO:0005925	focal adhesion	cellular_component	5	40	0.0344234	269	1162	13428	ACTR2,AHNAK,AKAP12,ARHGAP24,ARPC5L,CALR,CAPN1,CD44,CD90,CD99L2,CONNEXIN,CSRP1,CTNNA1,CTNNB1,DAB2,ENG,EPHA2,FAT1,GNA12,HYOU1,ICAM-1,MDC1,NEXN,PACSIN2,PLAU,PLAUR,PPP1CC,PPP1R12A,PRR2,RAB10,RDX,RHOB,SRP68,SVIL,SYNPO2,TNS1,TNS2,TNS3,YWHAG,YWHAQ	1.71836	0.000494349	0.00910149
GO:0019048	virus-host interaction	biological_process	5	13	0.0111206	57	1169	14465	ADRBK1,HCFC1,HYAL2,ICAM-1,IFIT1,PRR2,SMAD2,TBC1D20,THOC2,TRIM26,VAMP8,VAPB,VPS18	2.8221	0.000499196	0.00914676
GO:0001889	liver development	biological_process	6	13	0.0111206	57	1169	14465	C/EBP,FRZB,HES1,ICMT,JARID2,MED1,PKD1,PKD2,SMAD2,SP1,TET2,UPF2,WNT4	2.8221	0.000499196	0.00914676
GO:0043292	contractile fiber	cellular_component	7	22	0.0189329	119	1162	13428	AHNAK,CONNEXIN,CTNNB1,DES,FBXO32,FHOD3,IGFN1,JPH1,KCNJ8,MURC,MYO18B,NEXN,NOS1,PECAM1,PPP1R12A,PPP2R5A,PSEN1,PSEN2,SVIL,SYNC,SYNM,SYNPO2L	2.13639	0.000504833	0.00922796
GO:0015629	actin cytoskeleton	cellular_component	8	42	0.0361446	287	1162	13428	ABL2,ABLIM1,ACKR2,ACTR2,AHNAK,ARHGAP35,ARPC5L,BCAR1,CDC42BPB,CDC42EP4,CTNNA1,CTTNBP2NL,DBNL,DENND2A,ENSSSCG00000018007,ENSSSCG00000020978,ENSSSCG00000029646,ENSSSCG00000030110,FAM101A,FSCN2,FYN,IFIT5,MACF1,MICALL2,MYO10,MYO18B,NCOA5,PKD2,PPP1R12A,PPP1R9B,RAI14,SEPT9,SH2B2,SH3PXD2B,SHROOM1,SLC16A3,SPTB,SVIL,SYNPO2,TAX1BP3,VCAM1,VPS18	1.69111	0.000507847	0.00926094
GO:0005057	receptor signaling protein activity	molecular_function	6	34	0.0251293	231	1353	16649	APOE,AVPI1,AXIN1,BMPR2,CDK12,DAB2IP,DUSP10,DUSP4,ENG,ENSSSCG00000011253,ERCC6,FGF18,FGFR1IIIC,FZD4,GAB1,GBA,HYAL2,IRAK1,MAGI3,MAP3K10,MAP3K14,MAPK14,NTF3,NUP62,RGS2,SHC1,SMAD2,SMAD6,SMPD1,TGFB2,TGFBR2,TRAF2,TRIB1,ZEB2	1.81116	0.000518217	0.0094276
GO:0044444	cytoplasmic part	cellular_component	6	396	0.340792	4001	1162	13428	AARS2,ABCB8,ABCD1,ACADS,ACKR3,ACO2,ACTR2,ADGRF5,ADI1,ADPRHL2,AFF4,AGPS,AHNAK,AKT2,AMBRA1,AMOTL1,ANKLE2,ANKRD13C,AOC3,AP4B1,APBA3,APN,APOA1,APOE,APP,ARRDC2,ASPA,ATG3,AXIN1,B3GALT4,B3GAT3,B3GNT3,BACH1,BAG1,BAT3,BCKDHB,BCL2L2,BCL9,BIRC6,BLZF1,BNIP3,BTBD2,BTBD3,BZRAP1,C10orf10,C10orf2,C2CD2,C2CD3,CACNLB1,CALR,CALU,CAPN1,CARKD,CBR3,CCDC51,CCRN4L,CD44,CD90,CDC37,CEP164,CEP19,CEP85,CHMP1A,CHPF,CHPF2,CHS…	1.14375	0.000532791	0.00966979
GO:0034714	type III transforming growth factor beta receptor binding	molecular_function	6	3	0.00221729	3	1353	16649	TGFB2,TGFB3,TGFBR2	12.3052	0.000535604	0.00969785
GO:0042578	phosphoric ester hydrolase activity	molecular_function	5	54	0.0399113	421	1353	16649	ABL2,B3GAT3,CNP,DUPD1,DUSP10,DUSP26,DUSP4,ENSSSCG00000015582,ENSSSCG00000028612,FB19,FGFR1IIIC,G6PC3,GDE1,LMTK2,MTMR1,MTMR10,NT5M,PDE4A,PDE7A,PDE7B,PDP1,PDP2,PLCD4,PPAP2A,PPARGC1B,PPIP5K1,PPM1G,PPM1L,PPP1CC,PPP1R12A,PPP1R15A,PPP1R8,PPP2R4,PPP2R5A,PPP2R5B,PPP2R5D,PPP6R1,PTPN13,PTPN21,PTPRG,PXYLP1,SEMA4D,SGPP1,SMPD1,SSH1,SSH3,STX4,SYNJ2,TGFB2,TIGAR,TNS3,URI1,WBP11,ZCCHC9	1.57835	0.000538313	0.00972392
GO:0006368	transcription elongation from RNA polymerase II promoter	biological_process	10	8	0.00684346	25	1169	14465	AXIN1,BRD4,CTR9,ENSSSCG00000021783,RTF1,SETD2,SUPT4H1,ZYMND11	3.95962	0.000552104	0.00994956
GO:0072577	endothelial cell apoptotic process	biological_process	7	9	0.00769889	31	1169	14465	ABL2,BMPR2,CD248,HIPK1,ICAM-1,KDR,PKC,SERPINE1,TNIP2	3.5924	0.000561815	0.0100771
GO:0060324	face development	biological_process	4	9	0.00769889	31	1169	14465	ARID5B,CHD7,CSRNP1,HOXB3,MKKS,NIPBL,TGFB2,TGFB3,TIPARP	3.5924	0.000561815	0.0100771
GO:0071889	14-3-3 protein binding	molecular_function	3	4	0.00295639	6	1353	16649	DAB2IP,KIF13B,PPP1R12A,TSC2	8.2035	0.000569927	0.0101988
GO:0043234	protein complex	cellular_component	2	278	0.239243	2709	1162	13428	ABHD12,ACKR2,ACTR2,AFF4,AKT1S1,AMIGO1,AMOTL1,AP4B1,APP,ARID1A,ARID1B,ARID5A,ARPC5L,ASXL1,ATF7IP,ATG3,ATP6V0E1,ATXN1,AXIN1,AZGP1,BAT3,BCKDHB,BCL3,BIRC6,BRD4,CACNLB1,CALR,CAMSAP1,CBX1,CBX4,CBX8,CCNK,CCNT1,CD44,CDK12,C/EBP,CEP19,CEP85,C-FLIP,CHD3,CHD8,CLIP1,CLPX,CNOT11,CNOT3,CNP,COG8,COL6A2,CONNEXIN,CPEB3,CREBBP,CSNK1A1,CTNNA1,CTNNB1,CTR9,CUL1,CUL4A,DAB2,DBNL,DCAF10,DDR,DES,DGCR8,DLG1,DPM2,DRK1,EIF6…	1.18588	0.000601989	0.0107474
GO:0035113	embryonic appendage morphogenesis	biological_process	6	18	0.0153978	96	1169	14465	C2CD3,CHD7,CONNEXIN,CTNNB1,FGFR1IIIC,FRAS1,GJA5,GNA12,GPC3,MED1,NIPBL,OSR2,PBX2,PITX2C,PRRX2,PSEN2,TBX2,WNT9A	2.32009	0.000606583	0.0107568
GO:0030326	embryonic limb morphogenesis	biological_process	7	18	0.0153978	96	1169	14465	C2CD3,CHD7,CONNEXIN,CTNNB1,FGFR1IIIC,FRAS1,GJA5,GNA12,GPC3,MED1,NIPBL,OSR2,PBX2,PITX2C,PRRX2,PSEN2,TBX2,WNT9A	2.32009	0.000606583	0.0107568
GO:0030027	lamellipodium	cellular_component	4	18	0.0154905	90	1162	13428	ABL2,ABLIM1,AMOTL1,ARHGAP31,BCAR1,CTNNA1,CTNNB1,DBNL,FAT1,ITSN1,PKD2,PLXND1,PODXL,PTPN13,RAB13,RDX,ROCK1,STX4	2.31119	0.000606727	0.0107568
GO:2001016	positive regulation of skeletal muscle cell differentiation	biological_process	11	5	0.00427716	10	1169	14465	FRAP1,GPC1,MAML1,MAPK14,MYOG	6.18691	0.000609975	0.0107894
GO:0032880	regulation of protein localization	biological_process	4	49	0.0419162	377	1169	14465	ABL2,AKT2,APOA1,AXIN1,B3GAT3,BCL3,CEP120,CTNNB1,DAB2,DAB2IP,DLG1,EPHA2,FAF1,FRAP1,FYN,GJA5,GOLPH3L,HYAL2,LATS1,LRRC32,LZTS2,MAPK14,MAVS,MED1,PARP10,PKC,PKD1,PKD2,PKDCC,PPP2R5A,PRP,PTGER4,RAB11B,RAB9A,RANGAP1,RBM22,RSL1D1,SEC24A,SIK3,SIX4,SMAD2,STX4,TACC3,TAX1BP3,TCAF1,TGFB2,TGFB3,TRAF2,TRIM27	1.60827	0.000614855	0.0108506
GO:0048593	camera-type eye morphogenesis	biological_process	9	15	0.0128315	73	1169	14465	ARID1A,CASZ1,CD90,CTNNB1,EPHA2,HIPK1,PITX2C,RING1,SOX11,SP1,TBC1D20,TBX2,TDRD7,TENM3,ZEB1	2.54257	0.000626625	0.0110329
GO:0016049	cell growth	biological_process	3	33	0.0282293	226	1169	14465	APP,ATP6V0E1,BMPR2,CDKN2C,CDKN2D,DDR,ENPP1,FAM107A,FRZB,GDF9,GOLGA4,HTRA1,HYAL1,HYAL2,IGFBP4,IGFBP7,MACF1,MAPT,MEX3C,MMP14,RBBP7,RNF6,SEMA3F,SEMA4D,SLIT2,SMAD2,SMARCA2,SOX17,TGFB2,TGFB3,TGFBR2,TSPYL2,URI1	1.8068	0.000641712	0.0112726
GO:0030036	actin cytoskeleton organization	biological_process	5	45	0.0384944	339	1169	14465	ABL2,ACTR2,APOA1,ARHGEF10,ARPC5L,BCAR1,CALR,CCL21,CDC42BPB,DLG1,EDG1,EHD2,ENSSSCG00000027580,FAT1,FHOD3,FRAP1,INPPL1,LATS1,MICALL2,MKKS,MYOC,NCK2,NISCH,NTF3,PACSIN2,PKC,PPARGC1B,PPP1R9B,PRKCDBP,PTGER4,RHOU,RICTOR,ROCK1,S1PR2,SH2B2,SHC1,SHROOM1,SIX4,SLIT2,SSH1,SSH3,TRIM27,WASH1,WHAMM,WNT4	1.64254	0.000645393	0.0113114
GO:0033673	negative regulation of kinase activity	biological_process	9	23	0.0196749	138	1169	14465	AKT1S1,APOE,CDKN2C,CDKN2D,DAB2IP,DUSP10,DUSP26,DUSP4,GBA,HEXIM2,HYAL2,LATS1,NR2F2,NUP62,PPP2R5A,PRKRIP1,RGS2,SMPD1,SOCS5,TRIB1,TRIM27,TSC2,WASH1	2.0623	0.000668477	0.0116892
GO:0048009	insulin-like growth factor receptor signaling pathway	biological_process	8	7	0.00598802	20	1169	14465	AR,ATXN1,CILP,GIGYF2,IGFBP4,IRS1,TSC2	4.33084	0.000670011	0.0116893
GO:0000139	Golgi membrane	cellular_component	9	20	0.0172117	106	1162	13428	CHPF,CHPF2,CHST2,CHST3,CHST7,CSGALNACT1,CSGALNACT2,ENSSSCG00000007395,FUT11,GOSR1,MAN1A1,PSEN1,SGMS2,ST6GALNAC2,TBC1D20,TMED9,TMEM115,UBIAD1,VAPB,WHAMM	2.18037	0.000681706	0.0118531
GO:0034708	methyltransferase complex	cellular_component	5	14	0.0120482	62	1162	13428	CHD8,HCFC1,HDAC2,JARID2,KANSL1,KDM6A,KMT2D,KMT2E,LAS1L,PPP1CC,PRPF31,RBBP7,SETD1A,SNRPD3	2.60941	0.000682495	0.0118531
GO:0048732	gland development	biological_process	6	30	0.025663	200	1169	14465	AGPAT6,APOA1,AR,ARID5B,CAPN1,CD44,CRKL,CTNNB1,DDR,EPHA2,FEM1B,FGFR1IIIC,FKBP4,HES1,HOXB3,IRS1,MED1,NEURL1,NTN4,PITX2C,PLXND1,SEMA3C,SLIT2,SMAD2,TBX2,TGFB2,TGFB3,TGFBR2,WNT4,ZNF703	1.85607	0.00070927	0.0122903
GO:0031625	ubiquitin protein ligase binding	molecular_function	5	25	0.0184775	155	1353	16649	AMBRA1,AXIN1,BAT3,BLZF1,CALR,CLU,CUL1,CUL4A,DTX1,EGR2,ENSSSCG00000010676,ERLIN2,FAF1,FOXO1,FZD4,KCNH2,PPARGC1,RIPK1,SMAD2,SMAD6,SPOP,TRAF2,TRAF3_TV1,TRIB1,USP2	1.98472	0.000720978	0.0124649
GO:0035304	regulation of protein dephosphorylation	biological_process	8	6	0.00513259	15	1169	14465	ANKLE2,GBA,PPP1R15A,PPP2R4,PPP2R5A,SMPD1	4.94953	0.000727458	0.0125067
GO:0030201	heparan sulfate proteoglycan metabolic process	biological_process	7	6	0.00513259	15	1169	14465	B3GAT3,CTNNB1,EXT1,GPC1,HS6ST1,PXYLP1	4.94953	0.000727458	0.0125067
GO:0045995	regulation of embryonic development	biological_process	5	15	0.0128315	74	1169	14465	APOA1,AR,CCRN4L,CD44,CTNNB1,DMRT2,FGFR1IIIC,HES1,KLF4,NIPBL,OSR2,SIX4,SOX17,TBX2,WNT4	2.50821	0.00072829	0.0125067
GO:0021915	neural tube development	biological_process	7	21	0.0179641	122	1169	14465	AMBRA1,ARHGAP35,ARID1A,C2CD3,DCHS1,EPHA2,FKBP8,HES1,KDM6A,LMO4,PKD1,PKD2,PSEN2,RGMA,SEMA3C,SETD2,SOX11,SOX17,TSC2,ZEB2,ZFP36L1	2.12992	0.000730898	0.0125234
GO:0072028	nephron morphogenesis	biological_process	9	8	0.00684346	26	1169	14465	CTNNB1,GPC3,HES1,IRX3,PKD1,PKD2,SIX2,WNT4	3.80733	0.000741525	0.0126489
GO:0014812	muscle cell migration	biological_process	6	8	0.00684346	26	1169	14465	DDR,PLAU,ROCK1,SEMA6D,SERPINE1,SIX4,SLIT2,TRIB1	3.80733	0.000741525	0.0126489
GO:0050678	regulation of epithelial cell proliferation	biological_process	5	26	0.0222412	165	1169	14465	APOE,AR,BMPR2,C5AR1,CTNNB1,DAB2IP,DLG1,EGFL7,ENG,F3,GPC3,HYAL1,KDR,LRG1,MED1,NR2F2,OSR2,PPARD,SIX4,SMAD2,SOX11,TBX18,TGFB2,VASH2,VEGFB,ZNF703	1.94981	0.000745117	0.0126819
GO:0051721	protein phosphatase 2A binding	molecular_function	6	6	0.00443459	15	1353	16649	ANKLE2,CTTNBP2NL,DAB2IP,FOXO1,PPP2R4,SMG5	4.9221	0.000750278	0.0127414
GO:0044403	symbiosis, encompassing mutualism through parasitism	biological_process	3	20	0.0171086	114	1169	14465	ADRBK1,EP300,HCFC1,HYAL2,ICAM-1,IFIT1,PRR2,RAB9A,SCARB1,SMAD2,SP1,TAF11,TBC1D20,THOC2,TNIP1,TRIM26,TUSC2,VAMP8,VAPB,VPS18	2.17085	0.000755541	0.0127741
GO:0044419	interspecies interaction between organisms	biological_process	2	20	0.0171086	114	1169	14465	ADRBK1,EP300,HCFC1,HYAL2,ICAM-1,IFIT1,PRR2,RAB9A,SCARB1,SMAD2,SP1,TAF11,TBC1D20,THOC2,TNIP1,TRIM26,TUSC2,VAMP8,VAPB,VPS18	2.17085	0.000755541	0.0127741
GO:0007519	skeletal muscle tissue development	biological_process	8	29	0.0248075	192	1169	14465	APP,BCL9,BCL9L,CTNNB1,EGR1,EGR2,EHD2,EP300,FRAP1,GPC1,HLF,KLF5,KY,MAFF,MAML1,MAPK14,MYOG,NR2F2,PDZRN3,PITX2C,PPARD,RNPC1,SIX4,SOX11,SOX17,STIM1,SVIL,USP19,XK	1.86896	0.000771124	0.0130089
GO:0001935	endothelial cell proliferation	biological_process	4	14	0.011976	67	1169	14465	APOA1,APOE,BMPR2,DLG1,EGFL7,ENG,F3,KDR,LRG1,NR2F2,SCARB1,THAP1,VASH2,VEGFB	2.58558	0.000789333	0.0132868
GO:0050767	regulation of neurogenesis	biological_process	8	44	0.037639	333	1169	14465	ABL2,APOE,APP,ARHGAP35,ATXN1,BMPR2,CALR,CASZ1,CHD7,CTNNA1,CTNNB1,DAB2IP,DLL4,DTX1,FGFR1IIIC,FYN,GOLGA4,HES1,HOXB3,IRX3,ITM2C,KIF13B,LINGO1,MACF1,MAPT,MED1,NEURL1,NOS1,PKC,PRPF19,RAPGEF1,RNF6,SEMA3F,SEMA4D,SLIT2,SOX11,SPEN,SSH1,SSH3,XK,YWHAG,YWHAH,ZEB1,ZHX2	1.63498	0.000811744	0.0136341
GO:0007369	gastrulation	biological_process	6	21	0.0179641	123	1169	14465	APOA1,AXIN1,BMPR2,CD44,CTNNB1,CTR9,DUSP4,EPHA2,EXT1,FGFR1IIIC,KDM6A,KLF4,MACF1,MMP15,OSR2,RIC8A,RTF1,SIX2,SMAD2,SOX17,TGFBR2	2.1126	0.000815761	0.0136511
GO:0051704	multi-organism process	biological_process	1	80	0.0684346	697	1169	14465	ACKR3,ADRBK1,AKIRIN2,ANKRD17,APLP2,APOE,APP,AR,BCL3,BMPR2,BNIP3,C5AR1,CACTIN,CCRN4L,CHST3,CLU,CTR9,DAB2IP,DDR,DEDD,DNAAF2,DUSP10,ENSSSCG00000025151,ENSSSCG00000025394,EP300,FKBP4,GNB1L,HCFC1,HNRNPA0,HYAL1,HYAL2,ICAM-1,IFIT1,IFIT5,IRAK1,IRF1,JAGN1,KCNJ8,MAPK14,MAPKAPK3,MAVS,MED1,MKKS,NFKBIL1,NR2F2,OTUD5,PARP10,PENK,PPARD,PRF1,PRR2,PTGER4,PUM1,RAB9A,RXRB,SCARB1,SERPINE1,SLC25A19,SMAD2,SP1,SRPK1,SRP…	1.42024	0.00081632	0.0136511
GO:0004721	phosphoprotein phosphatase activity	molecular_function	7	29	0.0214339	192	1353	16649	B3GAT3,DUPD1,DUSP10,DUSP26,DUSP4,ENSSSCG00000015582,ENSSSCG00000028612,FB19,LMTK2,MTMR1,PDP1,PDP2,PPM1G,PPM1L,PPP1CC,PPP1R12A,PPP1R15A,PPP1R8,PPP2R4,PPP2R5A,PPP2R5B,PPP2R5D,PPP6R1,PTPN13,PTPN21,PTPRG,SSH1,SSH3,WBP11	1.85861	0.000851247	0.0142042
GO:0003151	outflow tract morphogenesis	biological_process	9	11	0.00940975	46	1169	14465	CTNNB1,DHRS3,GJA5,HES1,NIPBL,PITX2C,PLXND1,SEMA3C,SOX11,SOX17,TBX2	2.95896	0.000872735	0.014531
GO:0060541	respiratory system development	biological_process	5	25	0.0213858	158	1169	14465	ADAMTS2,ASXL1,ATXN1,BAT3,BMPR2,C/EBP,CHD7,CTNNB1,EP300,FGF18,FGFR1IIIC,GPC3,HES1,HS6ST1,KDR,PITX2C,PKD1,PKDCC,PSEN2,SIX4,SMAD2,SOX11,SP1,TGFBR2,TNS3	1.95788	0.000877696	0.0145819
GO:0010594	regulation of endothelial cell migration	biological_process	7	14	0.011976	68	1169	14465	ADGRA2,AMOTL1,APOE,BCAR1,BMPR2,DAB2IP,DLL4,EPHA2,ETS1,FGF18,KDR,KLF4,NR2F2,SLIT2	2.54755	0.000921399	0.0152497
GO:0008023	transcription elongation factor complex	cellular_component	12	9	0.00774527	31	1162	13428	AFF4,BRD4,CCNT1,CTR9,ERCC6,MLLT3,NELFB,RTF1,SUPT4H1	3.35495	0.000922846	0.0152497
GO:0045600	positive regulation of fat cell differentiation	biological_process	7	9	0.00769889	33	1169	14465	ASXL2,CCRN4L,C/EBP,FNDC5,FRZB,KLF5,MAPK14,MEDAG,SH3PXD2B	3.37468	0.000927845	0.0152497
GO:0006023	aminoglycan biosynthetic process	biological_process	5	9	0.00769889	33	1169	14465	B3GAT3,B3GNT3,CHPF,CHST3,CHST7,CSGALNACT1,CSGALNACT2,HYAL1,PXYLP1	3.37468	0.000927845	0.0152497
GO:0045778	positive regulation of ossification	biological_process	5	9	0.00769889	33	1169	14465	ASXL2,BMPR2,NIPBL,OSR2,PKDCC,SOX11,TGFB2,TGFB3,WNT4	3.37468	0.000927845	0.0152497
GO:0050654	chondroitin sulfate proteoglycan metabolic process	biological_process	7	7	0.00598802	21	1169	14465	B3GAT3,CHPF,CHST3,CHST7,CSGALNACT1,CSGALNACT2,PXYLP1	4.12461	0.000935478	0.0153422
GO:0003002	regionalization	biological_process	5	36	0.0307956	259	1169	14465	AR,AXIN1,BMPR2,CRKL,CTNNB1,DLL4,DMRT2,EGR2,EP300,FGFR1IIIC,FKBP8,GPC3,HES1,HEY1,HIPK1,HOXA6,HOXB3,IRX3,KDM6A,MLLT3,NOTO,NR2F2,NTF4,PALB2,PBX2,PITX2C,PSEN2,RING1,SEMA3C,SIX2,SMAD2,SMAD6,SOX17,TBX18,TSHZ1,ZEB2	1.71991	0.000944772	0.0154615
GO:0044449	contractile fiber part	cellular_component	8	19	0.0163511	101	1162	13428	AHNAK,CTNNB1,DES,FBXO32,FHOD3,IGFN1,JPH1,MURC,MYO18B,NEXN,NOS1,PECAM1,PPP2R5A,PSEN1,PSEN2,SVIL,SYNC,SYNM,SYNPO2L	2.17389	0.000953586	0.0155725
GO:0006470	protein dephosphorylation	biological_process	7	25	0.0213858	159	1169	14465	ANKLE2,CTTNBP2NL,DUPD1,DUSP10,DUSP26,DUSP4,ENSSSCG00000015582,ENSSSCG00000028612,GBA,MTMR1,PDP1,PDP2,PPAP2A,PPM1G,PPP1CC,PPP1R12A,PPP1R15A,PPP2R4,PPP2R5A,PTPN13,PTPN21,PTPRG,SMPD1,SSH1,SSH3	1.94557	0.000963462	0.0156338
GO:0030111	regulation of Wnt receptor signaling pathway	biological_process	7	25	0.0213858	159	1169	14465	ABL2,AXIN1,CHD8,CTNND1,DAB2,DAB2IP,EGR1,FOXO1,FRZB,LATS1,LZTS2,MAPK14,MLLT3,NXN,RAPGEF1,RNF146,SMAD2,SOX17,TAX1BP3,TNKS2,TSC2,WNT4,ZEB2,ZNF703,ZRANB1	1.94557	0.000963462	0.0156338
GO:0071156	regulation of cell cycle arrest	biological_process	7	25	0.0213858	159	1169	14465	BRD4,CCNK,CUL4A,DAB2IP,FAM175A,FBXO31,FEM1B,FOXN3,FOXO4,GIGYF2,MAPK14,MDM4,MYOG,NABP2,PKD2,PLK2,PRCC,PRPF19,RNPC1,RRP8,SETMAR,SMC1A,SOX11,TRRAP,WNT9A	1.94557	0.000963462	0.0156338
GO:0051276	chromosome organization	biological_process	4	65	0.0556031	546	1169	14465	ARID1A,ARID1B,ARID5A,ASXL1,BAT3,BAZ1B,BAZ2A,BRD4,CBX8,CHD3,CHD8,CHMP1A,CREBBP,CRTC2,CTNNB1,CTR9,DNMT3A,DOT1L,ELK4,ENSSSCG00000007924,ENSSSCG00000008287,ENSSSCG00000008921,ENSSSCG00000021783,ENSSSCG00000024508,EP300,EPC1,HCFC1,HDAC2,HLCS,HUWE1,JARID2,KANSL1,KAT6B,KDM4B,KDM5C,KDM6A,KMT2E,LATS1,MSL2,MYSM1,NIPBL,NOS1,NSD1,OBFC1,PALB2,PARP10,PHC1,RAD23B,RING1,RTF1,SATB1,SETD1A,SETD2,SETMAR,SIRT3,SMC1A…	1.47307	0.000982179	0.0159038
GO:0048592	eye morphogenesis	biological_process	8	18	0.0153978	100	1169	14465	ARID1A,CASZ1,CD90,CTNNB1,EPHA2,FSCN2,HIPK1,NIPBL,PITX2C,PKC,RING1,SOX11,SP1,TBC1D20,TBX2,TDRD7,TENM3,ZEB1	2.22729	0.00100003	0.0161546
GO:0030324	lung development	biological_process	7	23	0.0196749	142	1169	14465	ADAMTS2,ASXL1,ATXN1,BAT3,BMPR2,C/EBP,CTNNB1,EP300,FGF18,FGFR1IIIC,GPC3,HES1,HS6ST1,KDR,PITX2C,PKD1,PKDCC,PSEN2,SMAD2,SOX11,SP1,TGFBR2,TNS3	2.00421	0.00100189	0.0161546
GO:0030308	negative regulation of cell growth	biological_process	6	17	0.0145423	92	1169	14465	BMPR2,CDKN2C,CDKN2D,ENPP1,FRZB,GDF9,HYAL1,HYAL2,RBBP7,RNF6,SEMA3F,SLIT2,SMAD2,SMARCA2,SOX17,TGFB2,TSPYL2	2.28647	0.00100912	0.016237
GO:0030155	regulation of cell adhesion	biological_process	4	33	0.0282293	232	1169	14465	ABL2,APOA1,CALR,CCDC80,CCL21,CD44,DDR,DUSP26,EDG1,EPHA2,FAF1,FZD4,HYAL1,ICAM-1,ITGAL,KDR,KLF4,MYO10,MYOC,PKD1,PLAU,PODXL,PPP1R12A,ROCK1,SEMA4D,SERPINE1,STX4,TBX18,TFE3,TGFB2,VIT,WNT4,ZNF703	1.76007	0.00101699	0.0162953
GO:0031344	regulation of cell projection organization	biological_process	5	33	0.0282293	232	1169	14465	ABL2,APOE,ARHGAP24,ARHGAP35,BMPR2,CCL21,CDC42EP4,DAB2IP,EPHA2,FGFR1IIIC,FRAP1,FYN,GOLGA4,ICAM-1,ITM2C,KIF13B,KLF5,MACF1,MAPT,MYO10,NEURL1,PKC,PODXL,RAPGEF1,RNF6,SEMA3F,SEMA4D,SLIT2,SSH1,SSH3,TGFB3,XK,YWHAH	1.76007	0.00101699	0.0162953
GO:0061035	regulation of cartilage development	biological_process	7	10	0.00855432	40	1169	14465	BMP1,CTNNB1,FAM101A,FGF18,FRZB,PKDCC,SIX2,SMAD2,TGFB2,WNT9A	3.09346	0.00102706	0.0164222
GO:0001934	positive regulation of protein phosphorylation	biological_process	9	49	0.0419162	386	1169	14465	AKT2,AVPI1,AXIN1,BMPR2,CCL21,CCNK,CD44,DAB2,DAB2IP,DLG1,ENG,ERCC6,FAM129A,FGF18,FGFR1IIIC,FIZ1,FRAP1,FYN,FZD4,GAB1,HES1,IRAK1,KDR,LATS1,LRRK1,MAGI3,MAP3K10,MAPRE3,MAVS,NEURL1,NTF3,PECAM1,PKD1,PKD2,PLAUR,PPP1R15A,RICTOR,RIPK1,S1PR2,SEMA4D,SHC1,TERF2IP,TGFB2,TGFBR2,TNK2,TRAF2,VAPB,VEGFB,ZEB2	1.57077	0.00103753	0.0165502
GO:0038127	ERBB signaling pathway	biological_process	8	12	0.0102652	54	1169	14465	ABL2,APLP2,APP,GAB1,GAREM,MYOC,NEURL1,NUP62,PLAUR,PSEN2,SHC1,SOCS5	2.74974	0.00103939	0.0165502
GO:0019900	kinase binding	molecular_function	4	44	0.0325203	335	1353	16649	AXIN1,BCAR1,CCNK,CCNL1,CCNT1,CDC37,CDKN2C,CDKN2D,C/EBP,CNPPD1,CTNNB1,DAB2IP,DLG1,FAF1,HNRNPA0,HSL,IRS1,KIF13B,KV1.5,LATS1,MAML1,MAPT,MAVS,NEK9,PKD1,PPP1CC,PPP1R12A,PPP1R15A,PPP2R5A,PRKCDBP,PRKRIP1,RASGRP3,RICTOR,SMAD2,TBL2,TNIP1,TNIP2,TNS2,TRAF2,TRAF3_TV1,TRIB1,USF1,YWHAG,ZBTB4	1.61621	0.0010468	0.0166337
GO:0016032	viral reproduction	biological_process	3	25	0.0213858	160	1169	14465	ADRBK1,APOE,ENSSSCG00000025151,ENSSSCG00000025394,EP300,HCFC1,HYAL2,ICAM-1,IFIT1,MAVS,PARP10,PRR2,SMAD2,SP1,SRPK1,SRPK2,TAF11,TBC1D20,THOC2,TRIM26,TRIM27,USF1,VAMP8,VAPB,VPS18	1.93341	0.0010564	0.0167343
GO:0007173	epidermal growth factor receptor signaling pathway	biological_process	9	11	0.00940975	47	1169	14465	ABL2,APLP2,APP,GAB1,GAREM,NEURL1,NUP62,PLAUR,PSEN2,SHC1,SOCS5	2.896	0.0010575	0.0167343
GO:0019208	phosphatase regulator activity	molecular_function	7	10	0.00739098	40	1353	16649	B3GAT3,FB19,LMTK2,PPP1R15A,PPP1R8,PPP2R4,PPP2R5A,PPP2R5B,PPP2R5D,WBP11	3.07631	0.00107471	0.0168875
GO:0046914	transition metal ion binding	molecular_function	5	132	0.097561	1255	1353	16649	AARS2,ABL2,ABLIM1,ACO2,ADAMTS15,ADAMTS2,ADAMTS8,ADI1,AEBP1,ALKBH2,ANKIB1,AOC3,APLP2,APN,APP,AR,BAZ1B,BAZ2A,BMP1,BRF2,C19orf68,CAPN15,CH242-366F10.1,CHD3,CIZ1,CLIP1,CPD,CREBBP,CSRP1,CUTC,DNAJC21,DTX1,ENSSSCG00000001914,ENSSSCG00000004958,ENSSSCG00000012818,ENSSSCG00000016816,ENSSSCG00000022827,ENSSSCG00000025344,ENSSSCG00000025430,ENSSSCG00000027540,EP300,ESRRA,FBXL5,FEN1,GPC1,IGHMBP2,JADE2,KAT6B,…	1.29426	0.00107559	0.0168875
GO:0060538	skeletal muscle organ development	biological_process	7	29	0.0248075	196	1169	14465	APP,BCL9,BCL9L,CTNNB1,EGR1,EGR2,EHD2,EP300,FRAP1,GPC1,HLF,KLF5,KY,MAFF,MAML1,MAPK14,MYOG,NR2F2,PDZRN3,PITX2C,PPARD,RNPC1,SIX4,SOX11,SOX17,STIM1,SVIL,USP19,XK	1.83082	0.00107588	0.0168875
GO:0004702	receptor signaling protein serine/threonine kinase activity	molecular_function	10	31	0.022912	213	1353	16649	APOE,AVPI1,AXIN1,BMPR2,CDK12,DAB2IP,DUSP10,DUSP4,ENSSSCG00000011253,ERCC6,FGF18,FGFR1IIIC,FZD4,GAB1,GBA,HYAL2,IRAK1,MAGI3,MAP3K10,MAP3K14,MAPK14,NTF3,NUP62,RGS2,SHC1,SMPD1,TGFB2,TGFBR2,TRAF2,TRIB1,ZEB2	1.7909	0.00107879	0.0168875
GO:0032970	regulation of actin filament-based process	biological_process	4	28	0.0239521	187	1169	14465	ACTR2,APOA1,ARHGEF10,ARPC5L,CCL21,DLG1,FHOD3,FRAP1,GJA5,KCNH2,KCNJ2,KV1.5,LATS1,MKKS,MYOC,NCK2,NTF3,PTGER4,RICTOR,ROCK1,SCN4B,SLIT2,SSH1,SSH3,TRIM27,WASH1,WHAMM,WNT4	1.85277	0.00108016	0.0168875
GO:0060306	regulation of membrane repolarization	biological_process	9	6	0.00513259	16	1169	14465	CONNEXIN,GJA5,KCNH2,KCNJ2,KV1.5,SCN4B	4.64018	0.00108482	0.0168875
GO:0034243	regulation of transcription elongation from RNA polymerase II promoter	biological_process	11	6	0.00513259	16	1169	14465	AXIN1,BRD4,CTR9,RTF1,SUPT4H1,ZYMND11	4.64018	0.00108482	0.0168875
GO:0048596	embryonic camera-type eye morphogenesis	biological_process	10	6	0.00513259	16	1169	14465	ARID1A,HIPK1,SOX11,SP1,TBX2,ZEB1	4.64018	0.00108482	0.0168875
GO:0060828	regulation of canonical Wnt receptor signaling pathway	biological_process	8	19	0.0162532	109	1169	14465	AXIN1,CHD8,CTNND1,DAB2,DAB2IP,EGR1,FOXO1,FRZB,LATS1,LZTS2,MAPK14,MLLT3,RAPGEF1,RNF146,SMAD2,SOX17,TNKS2,WNT4,ZNF703	2.15691	0.00109705	0.0170431
GO:0030323	respiratory tube development	biological_process	6	23	0.0196749	143	1169	14465	ADAMTS2,ASXL1,ATXN1,BAT3,BMPR2,C/EBP,CTNNB1,EP300,FGF18,FGFR1IIIC,GPC3,HES1,HS6ST1,KDR,PITX2C,PKD1,PKDCC,PSEN2,SMAD2,SOX11,SP1,TGFBR2,TNS3	1.9902	0.0011048	0.0171289
GO:0008013	beta-catenin binding	molecular_function	3	11	0.00813008	47	1353	16649	AXIN1,BCL9,BCL9L,CHD8,CTNNA1,EP300,KLF4,PSEN1,SMAD2,SOX17,TAX1BP3	2.87995	0.00111017	0.0171774
GO:0001667	ameboidal cell migration	biological_process	6	18	0.0153978	101	1169	14465	AMOTL1,ARID5B,BMPR2,DAB2IP,GNA12,HYAL1,HYAL2,NANOS1,PITX2C,PTPRG,RIC8A,SEMA3C,SEMA3F,SOX17,TGFB2,TGFBR2,TNS1,ZEB2	2.20524	0.00112698	0.0174023
GO:0032879	regulation of localization	biological_process	3	135	0.115483	1299	1169	14465	ABL2,ADGRA2,AHNAK,AKT2,AMIGO1,AMOTL1,APOA1,APOE,AXIN1,B3GAT3,BCAR1,BCL3,BMPR2,C5AR1,CACNLB1,CALR,CCL21,CEP120,CHD7,CLIC4,CNKSR3,CONNEXIN,CTNNA1,CTNNB1,CTTNBP2NL,DAB2,DAB2IP,DLG1,DLL4,DRK1,EGFL7,EHD2,ENG,ENPP1,EPHA2,ETS1,FAF1,FGF18,FRAP1,FYN,GAB1,GDF9,GJA5,GNA12,GOLPH3L,GPC3,HYAL1,HYAL2,ICAM-1,INSIG1,IRS1,KCNA7,KCNH2,KCNJ2,KCNJ8,KCNK5,KCNQ5,KDR,KLF4,KV1.5,LATS1,LRRC32,LZTS2,MAPK14,MAPT,MAVS,MED1,M…	1.28596	0.00113233	0.0174497
GO:0014031	mesenchymal cell development	biological_process	8	17	0.0145423	93	1169	14465	BCL9L,CTNNB1,DAB2,DAB2IP,HES1,HEY1,PITX2C,SEMA3C,SEMA3F,SMAD2,SOX11,TGFB2,TMEM100,VASN,WNT4,ZEB2,ZNF703	2.26188	0.00114384	0.0175917
GO:0006915	apoptotic process	biological_process	5	97	0.0829769	886	1169	14465	ABL2,AEN,AMBRA1,ANKRD13C,APP,ATG3,BAG1,BAT3,BCL2L2,BCL3,BIRC6,BMPR2,BNIP3,CCL21,CD248,CD44,CDKN2D,C-FLIP,CIDE-C,CLU,CTNNA1,CTNNB1,CTSC,CUL1,DAB2,DAB2IP,DEDD,DRPLA,EGR1,EP300,EPHA2,ERCC6,ETS1,F3,FGFR1IIIC,FKBP8,FOXO1,FRZB,HIPK1,HYAL2,HYOU1,ICAM-1,IRF1,ITM2C,ITSN1,KDR,KIAA0141,KLF4,KLHL20,MDM4,MED1,MKNK1,NEURL1,NTF3,PALB2,PHLDA3,PKC,PLAUR,PLK2,PPARD,PPARGC1,PPP2R4,PRP,PSEN1,PSEN2,RHOB,RIPK1,RIPK2,R…	1.3547	0.00116163	0.0178295
GO:0048844	artery morphogenesis	biological_process	10	9	0.00769889	34	1169	14465	APOE,CHD7,DLL4,ENG,GJA5,HES1,PKD2,PRRX2,TBX2	3.27542	0.00117258	0.0179615
GO:0051348	negative regulation of transferase activity	biological_process	6	23	0.0196749	144	1169	14465	AKT1S1,APOE,CDKN2C,CDKN2D,DAB2IP,DUSP10,DUSP26,DUSP4,GBA,HEXIM2,HYAL2,LATS1,NR2F2,NUP62,PPP2R5A,PRKRIP1,RGS2,SMPD1,SOCS5,TRIB1,TRIM27,TSC2,WASH1	1.97637	0.0012167	0.018428
GO:0060251	regulation of glial cell proliferation	biological_process	10	4	0.00342173	7	1169	14465	ATXN1,HES1,PKC,SOX11	7.07076	0.00121747	0.018428
GO:0030853	negative regulation of granulocyte differentiation	biological_process	12	4	0.00342173	7	1169	14465	C1QC,CUL4A,RUNX1,TRIB1	7.07076	0.00121747	0.018428
GO:0014912	negative regulation of smooth muscle cell migration	biological_process	9	4	0.00342173	7	1169	14465	SEMA6D,SERPINE1,SLIT2,TRIB1	7.07076	0.00121747	0.018428
GO:0045023	G0 to G1 transition	biological_process	6	4	0.00342173	7	1169	14465	DAB2IP,FOXO4,MDM4,MED1	7.07076	0.00121747	0.018428
GO:0010831	positive regulation of myotube differentiation	biological_process	12	4	0.00342173	7	1169	14465	FRAP1,MAML1,MAPK14,MYOG	7.07076	0.00121747	0.018428
GO:0019902	phosphatase binding	molecular_function	4	17	0.0125647	93	1353	16649	ANKLE2,CTNNB1,CTTNBP2NL,DAB2IP,DLG1,FOXO1,MAST2,PPP1R15A,PPP1R3F,PPP2R4,PPP6R1,SMAD2,SMG5,TRAF2,TRAF3_TV1,TRPC4AP,TSC2	2.24935	0.0012222	0.0184632
GO:0008284	positive regulation of cell proliferation	biological_process	5	55	0.0470488	449	1169	14465	ATXN1,BIRC6,BMPR2,C5AR1,CALR,CCPG1,CD248,CRKL,CTNNB1,CUL4A,DLG1,DLL4,EDG1,EGFL7,F3,FGF18,FGFR1IIIC,GAREM,GDF9,HDAC2,HES1,HIPK1,HYAL1,ICMT,IRS1,ITGAL,KDR,KLB,KMT2D,LRG1,MAPK14,MDM4,MED1,NCK2,NTF3,OSR2,PITX2C,PKC,PPARD,PRRX2,PTH1R,ROGDI,SETD1A,SOX11,SRPK2,STX4,TBX18,TBX2,TGFB2,TGFBR2,TNS3,VASH2,VCAM1,VEGFB,ZNF703	1.51572	0.00122822	0.0185176
GO:0001657	ureteric bud development	biological_process	7	14	0.011976	70	1169	14465	CD44,CTNNB1,DCHS1,DLG1,FGFR1IIIC,GPC3,HES1,PKD2,SIX2,SIX4,SLIT2,SMAD2,SMAD6,WNT4	2.47476	0.00124178	0.0186853
GO:0022415	viral reproductive process	biological_process	4	24	0.0205304	153	1169	14465	ADRBK1,APOE,ENSSSCG00000025394,EP300,HCFC1,HYAL2,ICAM-1,IFIT1,MAVS,PARP10,PRR2,SMAD2,SP1,SRPK1,SRPK2,TAF11,TBC1D20,THOC2,TRIM26,TRIM27,USF1,VAMP8,VAPB,VPS18	1.94099	0.00124625	0.0187158
GO:0044764	multi-organism cellular process	biological_process	2	25	0.0213858	162	1169	14465	ADRBK1,APOE,ENSSSCG00000025151,ENSSSCG00000025394,EP300,HCFC1,HYAL2,ICAM-1,IFIT1,MAVS,PARP10,PRR2,SMAD2,SP1,SRPK1,SRPK2,TAF11,TBC1D20,THOC2,TRIM26,TRIM27,USF1,VAMP8,VAPB,VPS18	1.90954	0.00126575	0.0189714
GO:0035914	skeletal muscle cell differentiation	biological_process	9	17	0.0145423	94	1169	14465	BCL9,BCL9L,EGR1,EGR2,EHD2,FRAP1,GPC1,HLF,KLF5,MAFF,MAML1,MAPK14,MYOG,PITX2C,RNPC1,SOX11,STIM1	2.23782	0.00129351	0.0193496
GO:0031674	I band	cellular_component	10	14	0.0120482	66	1162	13428	CTNNB1,DES,FBXO32,IGFN1,JPH1,MURC,MYO18B,NEXN,NOS1,PPP2R5A,PSEN1,PSEN2,SYNC,SYNPO2L	2.45126	0.00131202	0.0195882
GO:0019901	protein kinase binding	molecular_function	5	39	0.0288248	292	1353	16649	AXIN1,BCAR1,CCNK,CCNL1,CCNT1,CDC37,CDKN2C,CDKN2D,CNPPD1,DAB2IP,DLG1,FAF1,HNRNPA0,HSL,IRS1,KIF13B,KV1.5,LATS1,MAML1,MAPT,MAVS,NEK9,PKD1,PPP1CC,PPP1R12A,PPP1R15A,PRKCDBP,PRKRIP1,RICTOR,SMAD2,TBL2,TNIP1,TNIP2,TRAF2,TRAF3_TV1,TRIB1,USF1,YWHAG,ZBTB4	1.64351	0.00143743	0.0214188
GO:0008219	cell death	biological_process	3	103	0.0881095	957	1169	14465	ABL2,AEN,AMBRA1,ANKRD13C,APOE,APP,ATG3,BAG1,BAT3,BCL2L2,BCL3,BIRC6,BMPR2,BNIP3,CCL21,CD248,CD44,CDKN2D,C-FLIP,CIDE-C,CLU,CTNNA1,CTNNB1,CTSC,CUL1,DAB2,DAB2IP,DEDD,DRPLA,EGR1,EP300,EPHA2,ERCC6,ETS1,F3,FAF1,FGFR1IIIC,FKBP8,FOXO1,FRZB,HIPK1,HYAL2,HYOU1,ICAM-1,IRF1,ITM2C,ITSN1,KDR,KIAA0141,KLF4,KLHL20,MAGI1,MDM4,MED1,MKNK1,NEURL1,NTF3,NTF4,PALB2,PHLDA3,PKC,PLAUR,PLK2,PPARD,PPARGC1,PPP2R4,PRF1,PRP,PSEN…	1.33177	0.00145525	0.021534
GO:0016265	death	biological_process	2	103	0.0881095	957	1169	14465	ABL2,AEN,AMBRA1,ANKRD13C,APOE,APP,ATG3,BAG1,BAT3,BCL2L2,BCL3,BIRC6,BMPR2,BNIP3,CCL21,CD248,CD44,CDKN2D,C-FLIP,CIDE-C,CLU,CTNNA1,CTNNB1,CTSC,CUL1,DAB2,DAB2IP,DEDD,DRPLA,EGR1,EP300,EPHA2,ERCC6,ETS1,F3,FAF1,FGFR1IIIC,FKBP8,FOXO1,FRZB,HIPK1,HYAL2,HYOU1,ICAM-1,IRF1,ITM2C,ITSN1,KDR,KIAA0141,KLF4,KLHL20,MAGI1,MDM4,MED1,MKNK1,NEURL1,NTF3,NTF4,PALB2,PHLDA3,PKC,PLAUR,PLK2,PPARD,PPARGC1,PPP2R4,PRF1,PRP,PSEN…	1.33177	0.00145525	0.021534
GO:0044272	sulfur compound biosynthetic process	biological_process	4	12	0.0102652	56	1169	14465	ADI1,B3GAT3,CHPF,CHST3,CHST7,CSGALNACT1,CSGALNACT2,CTNNB1,ENSSSCG00000024060,EXT1,HS6ST1,PXYLP1	2.65153	0.00145641	0.021534
GO:0030510	regulation of BMP signaling pathway	biological_process	12	12	0.0102652	56	1169	14465	BMPR2,CHRDL1,ENG,FKBP8,GPC3,HES1,HTRA1,RGMA,SMAD2,SMAD6,SOX11,UBE2O	2.65153	0.00145641	0.021534
GO:0032869	cellular response to insulin stimulus	biological_process	9	15	0.0128315	79	1169	14465	AKT2,EIF4EBP1,ENPP1,FOXO1,FOXO4,IRS1,NCOA5,PKC,RAB10,SH2B2,SLC2A4,SOCS7,TBC1D4,TSC2,USF1	2.34946	0.00147176	0.0217191
GO:0032446	protein modification by small protein conjugation	biological_process	8	48	0.0410607	383	1169	14465	ATG3,AXIN1,BIRC6,CBX8,CLU,CTNNB1,CTR9,CUL1,EGR1,EGR2,FEM1B,FYN,HUWE1,KLHL20,KLHL21,MARCH2,MOCS3,NEURL1,NXN,PARP10,PDZRN3,PHC1,PJA1,PRPF19,PTTG1IP,RBBP6,RING1,RNF146,RNF19,RNF6,RUSC1,SOCS5,SOCS7,SPOP,SUMO3,TMEM129,TNKS2,TRAF2,TRAF3_TV1,TRIB1,TRIM27,TRIM3,UBA1,UBD,UBE2O,UBE3A,WAC,WASH1	1.55077	0.00152312	0.0224209
GO:0044092	negative regulation of molecular function	biological_process	3	69	0.0590248	597	1169	14465	AKT1S1,APBA3,APLP2,APOA1,APOE,APP,BIRC6,CACTIN,CD44,CDKN2C,CDKN2D,COL6A3,CST6,CTTNBP2NL,DAB2,DAB2IP,DUSP10,DUSP26,DUSP4,ENG,FB19,GBA,GPC3,HDAC2,HEXIM2,HEY1,HYAL2,IFIT1,IRAK1,KLF4,LATS1,LMTK2,LREAP1,MAP3K10,MKKS,NFKBIL1,NOS1,NR2F2,NUP62,PARP10,PKD2,PLAUR,PPP1R12A,PPP1R15A,PPP2R4,PPP2R5A,PRKRIP1,PRP,PSEN2,RAB9A,RGS2,ROCK1,SEMA4D,SERPINE1,SLIT2,SMPD1,SOCS5,SOX11,SPOP,TGFB2,TRAF3_TV1,TRIB1,TRIM27,TSC…	1.43014	0.00152517	0.0224209
GO:0060322	head development	biological_process	3	10	0.00855432	42	1169	14465	ARID5B,CHD7,CSRNP1,HOXB3,MKKS,NIPBL,OSR2,TGFB2,TGFB3,TIPARP	2.94615	0.00153768	0.0225453
GO:0023014	signal transduction by phosphorylation	biological_process	6	31	0.0265184	219	1169	14465	APOE,AVPI1,AXIN1,BMPR2,CDK12,DAB2IP,DUSP10,DUSP4,ENSSSCG00000011253,ERCC6,FGF18,FGFR1IIIC,FZD4,GAB1,GBA,HYAL2,IRAK1,MAGI3,MAP3K10,MAP3K14,MAPK14,NTF3,NUP62,RGS2,SHC1,SMPD1,TGFB2,TGFBR2,TRAF2,TRIB1,ZEB2	1.75155	0.00153952	0.0225453
GO:0002521	leukocyte differentiation	biological_process	8	39	0.0333618	295	1169	14465	ABL2,ASXL2,AZI2,BCL3,C1QC,C/EBP,CHD7,CTNNB1,CUL4A,DTX1,EGR1,EPHA2,FRAP1,GIMAP1,GPC3,IRF1,JAGN1,KMT2E,LRRK1,MAPK14,MED1,PPARGC1B,PSEN2,PTGER4,RELB,RIPK1,RUNX1,SATB1,SOCS5,TFE3,TGFBR2,TRIB1,TUSC2,UBD,VPRBP,WNT4,ZEB1,ZFP36L1,ZFP36L2	1.63586	0.00154774	0.0226224
GO:0010718	positive regulation of epithelial to mesenchymal transition	biological_process	11	6	0.00513259	17	1169	14465	BCL9L,CTNNB1,DAB2,SMAD2,TGFB2,ZNF703	4.36723	0.00156278	0.0226692
GO:0042474	middle ear morphogenesis	biological_process	9	6	0.00513259	17	1169	14465	FGFR1IIIC,INSIG1,OSR2,PRRX2,SIX2,TSHZ1	4.36723	0.00156278	0.0226692
GO:0072273	metanephric nephron morphogenesis	biological_process	10	6	0.00513259	17	1169	14465	CTNNB1,HES1,PKD1,PKD2,SIX2,WNT4	4.36723	0.00156278	0.0226692
GO:0014909	smooth muscle cell migration	biological_process	7	6	0.00513259	17	1169	14465	DDR,PLAU,SEMA6D,SERPINE1,SLIT2,TRIB1	4.36723	0.00156278	0.0226692
GO:0010720	positive regulation of cell development	biological_process	7	22	0.0188195	138	1169	14465	APOA1,ATXN1,BCL9L,BMPR2,CALR,CTNNB1,DAB2,GOLGA4,HES1,MACF1,MAPT,MYOC,MYOG,NEURL1,PKC,PRPF19,SEMA4D,SMAD2,SOX11,SPEN,TGFB2,ZNF703	1.97264	0.00157647	0.0228246
GO:0022604	regulation of cell morphogenesis	biological_process	6	34	0.0290847	248	1169	14465	APOA1,ARHGAP35,BCL9L,BMPR2,CALR,CAMSAP1,CDC42EP4,CTNNB1,DAB2,DAB2IP,FYN,GNA12,GOLGA4,KDR,KIF13B,LARP4,MACF1,MAPT,MYO10,MYOC,RHOU,RNF6,SEMA3F,SEMA4D,SLIT2,SMAD2,SSH1,SSH3,TGFB2,VASN,XK,YWHAH,ZNF703,ZRANB1	1.69641	0.00163433	0.0236176
GO:0032535	regulation of cellular component size	biological_process	4	26	0.0222412	174	1169	14465	ACTR2,AKT1S1,ARPC5L,BMPR2,CCL21,DLG1,FHOD3,FRAP1,GOLGA4,LATS1,MACF1,MAPT,MKKS,NCK2,RICTOR,RILP,RNF6,SEMA3F,SEMA4D,SLIT2,SSH1,SSH3,TRIM27,WASH1,WHAMM,XK	1.84896	0.0016471	0.0237574
GO:0035307	positive regulation of protein dephosphorylation	biological_process	9	5	0.00427716	12	1169	14465	ANKLE2,GBA,PPP2R4,PPP2R5A,SMPD1	5.15576	0.00167122	0.0240065
GO:0015012	heparan sulfate proteoglycan biosynthetic process	biological_process	8	5	0.00427716	12	1169	14465	B3GAT3,CTNNB1,EXT1,HS6ST1,PXYLP1	5.15576	0.00167122	0.0240065
GO:0048565	digestive tract development	biological_process	6	16	0.0136869	88	1169	14465	CHD8,CTNNB1,DCHS1,HES1,KLF5,NIPBL,PITX2C,PKD1,PKDCC,SIX2,SMAD2,SOX11,SOX17,TBX2,TGFB2,TIGAR	2.24979	0.00167378	0.0240065
GO:0006469	negative regulation of protein kinase activity	biological_process	10	21	0.0179641	130	1169	14465	AKT1S1,APOE,CDKN2C,CDKN2D,DAB2IP,DUSP10,DUSP26,DUSP4,GBA,HEXIM2,HYAL2,LATS1,NR2F2,NUP62,PRKRIP1,RGS2,SMPD1,SOCS5,TRIB1,TRIM27,TSC2	1.99885	0.00168394	0.0241071
GO:0051058	negative regulation of small GTPase mediated signal transduction	biological_process	8	7	0.00598802	23	1169	14465	ABL2,ARHGAP24,ARHGAP35,MYOC,NUP62,RAPGEF1,SLIT2	3.76595	0.00170934	0.0244251
GO:0050431	transforming growth factor beta binding	molecular_function	4	5	0.00369549	12	1353	16649	ENG,HYAL2,TGFB3,TGFBR2,VASN	5.12719	0.00171496	0.0244597
GO:0005901	caveola	cellular_component	6	10	0.00860585	40	1162	13428	BMPR2,CTNNA1,CTNNB1,EHD2,IRS1,NOS1,PACSIN2,PRKCDBP,SCARB1,TGFBR2	2.88898	0.00172809	0.0245909
GO:0001228	RNA polymerase II transcription regulatory region sequence-specific DNA binding transcription factor activity involved in positive regulation of transcription	molecular_function	12	30	0.0221729	210	1353	16649	BACH1,C/EBP,CEBPZ,CREBBP,CSRNP1,EGR1,EGR2,ELF1,ELK3,EP300,ESRRA,FOXK2,HCFC1,IRF1,KLF4,KLF5,MYOG,NFYC,OSR2,PPARA,RUNX1,RXRB,SIX2,SIX4,SMAD2,SOX11,SOX12,SOX17,SP1,TFE3	1.75789	0.00173058	0.0245909
GO:0071560	cellular response to transforming growth factor beta stimulus	biological_process	7	18	0.0153978	105	1169	14465	AXIN1,BCL9L,CLEC3B,DAB2,ENG,FYN,HTRA1,HYAL2,LRG1,SMAD2,SMAD6,SOX11,TGFB2,TGFB3,VASN,WNT4,ZEB1,ZNF703	2.12123	0.0017809	0.0252123
GO:0071559	response to transforming growth factor beta stimulus	biological_process	5	18	0.0153978	105	1169	14465	AXIN1,BCL9L,CLEC3B,DAB2,ENG,FYN,HTRA1,HYAL2,LRG1,SMAD2,SMAD6,SOX11,TGFB2,TGFB3,VASN,WNT4,ZEB1,ZNF703	2.12123	0.0017809	0.0252123
GO:0009952	anterior/posterior pattern specification	biological_process	6	24	0.0205304	157	1169	14465	BMPR2,CRKL,CTNNB1,DMRT2,EP300,GPC3,HES1,HEY1,HIPK1,HOXA6,HOXB3,KDM6A,MLLT3,NR2F2,PALB2,PSEN2,RING1,SEMA3C,SIX2,SMAD2,SOX17,TBX18,TSHZ1,ZEB2	1.89154	0.00178658	0.0252461
GO:0090100	positive regulation of transmembrane receptor protein serine/threonine kinase signaling pathway	biological_process	9	11	0.00940975	50	1169	14465	AXIN1,BMPR2,DAB2,ENG,FKBP8,GPC3,HES1,LRG1,SMAD2,SOX11,UBE2O	2.72224	0.00181385	0.0254982
GO:0010463	mesenchymal cell proliferation	biological_process	3	9	0.00769889	36	1169	14465	CTNNB1,FGFR1IIIC,GPC3,IRS1,KDR,PRRX2,TBX18,TGFBR2,ZEB1	3.09346	0.00181773	0.0254982
GO:0010770	positive regulation of cell morphogenesis involved in differentiation	biological_process	8	9	0.00769889	36	1169	14465	APOA1,BCL9L,CALR,CTNNB1,DAB2,MYOC,SMAD2,TGFB2,ZNF703	3.09346	0.00181773	0.0254982
GO:0006354	DNA-dependent transcription, elongation	biological_process	9	9	0.00769889	36	1169	14465	AXIN1,BRD4,CTR9,ENSSSCG00000021783,ERCC6,RTF1,SETD2,SUPT4H1,ZYMND11	3.09346	0.00181773	0.0254982
GO:0034399	nuclear periphery	cellular_component	10	12	0.010327	54	1162	13428	AKAP8,ATXN1,CHMP1A,CLIC4,DNMT3A,DRPLA,EIF6,HLCS,MAPT,NUP98,SATB1,ZNF703	2.56799	0.00187231	0.0262157
GO:2000146	negative regulation of cell motility	biological_process	6	19	0.0162532	114	1169	14465	APOE,CLIC4,CTNNA1,DAB2IP,DLL4,EGFL7,ENG,HYAL2,KLF4,NISCH,NR2F2,PTGER4,PTPRG,SEMA6D,SERPINE1,SLIT2,TCAF1,TRIB1,WNT4	2.0623	0.00189252	0.0264504
GO:0018205	peptidyl-lysine modification	biological_process	8	24	0.0205304	158	1169	14465	ARID5A,BAT3,BRD4,CREBBP,CRTC2,CTR9,DOT1L,EP300,EPC1,HCFC1,KANSL1,KAT6B,KMT2E,MSL2,NOS1,NSD1,RTF1,SETD1A,SETD2,SETMAR,SIRT3,TAF5L,TET2,TRRAP	1.87957	0.00194936	0.0271457
GO:0045165	cell fate commitment	biological_process	5	24	0.0205304	158	1169	14465	AR,ARX,CASZ1,CTNNB1,CTR9,DLL4,FGFR1IIIC,FKBP8,HES1,HIPK1,KDR,LMO4,NR2F2,NTF3,NTF4,PSEN2,RTF1,SIX2,SMAD2,SOX12,SOX17,TBX2,TGFB2,WNT4	1.87957	0.00194936	0.0271457
GO:0035522	monoubiquitinated histone H2A deubiquitination	biological_process	12	3	0.0025663	4	1169	14465	ASXL1,MYSM1,USP16	9.28037	0.00197895	0.0272603
GO:0035521	monoubiquitinated histone deubiquitination	biological_process	11	3	0.0025663	4	1169	14465	ASXL1,MYSM1,USP16	9.28037	0.00197895	0.0272603
GO:0061302	smooth muscle cell-matrix adhesion	biological_process	6	3	0.0025663	4	1169	14465	DDR,PLAU,SERPINE1	9.28037	0.00197895	0.0272603
GO:0030953	astral microtubule organization	biological_process	8	3	0.0025663	4	1169	14465	CEP120,TACC2,TACC3	9.28037	0.00197895	0.0272603
GO:0070816	phosphorylation of RNA polymerase II C-terminal domain	biological_process	11	3	0.0025663	4	1169	14465	BRD4,CCNK,CDK12	9.28037	0.00197895	0.0272603
GO:0090219	negative regulation of lipid kinase activity	biological_process	10	3	0.0025663	4	1169	14465	DAB2IP,PPP2R5A,WASH1	9.28037	0.00197895	0.0272603
GO:0010469	regulation of receptor activity	biological_process	6	12	0.0102652	58	1169	14465	APLP2,APP,BAZ1B,LREAP1,MED1,NEURL1,PKD2,PLAU,PPARGC1B,PSEN2,SERPINE1,SOCS5	2.5601	0.00200256	0.0275361
GO:0005114	type II transforming growth factor beta receptor binding	molecular_function	6	3	0.00221729	4	1353	16649	ENG,TGFB2,TGFB3	9.22894	0.0020121	0.0275683
GO:0086008	voltage-gated potassium channel activity involved in cardiac muscle cell action potential repolarization	molecular_function	15	3	0.00221729	4	1353	16649	KCNH2,KCNJ2,KV1.5	9.22894	0.0020121	0.0275683
GO:0007178	transmembrane receptor protein serine/threonine kinase signaling pathway	biological_process	7	28	0.0239521	195	1169	14465	AXIN1,BCL9L,BMPR2,CHRDL1,DAB2,EGR1,ENG,FKBP8,GPC3,HES1,HTRA1,JADE2,LNPEP,LRG1,MAPK14,PPM1L,RGMA,SMAD2,SMAD6,SOX11,TGFB2,TGFB3,TGFBR2,TMEM100,UBE2O,VASN,ZEB1,ZNF703	1.77675	0.00204983	0.0280351
GO:0006024	glycosaminoglycan biosynthetic process	biological_process	6	8	0.00684346	30	1169	14465	B3GAT3,CHPF,CHST3,CHST7,CSGALNACT1,CSGALNACT2,HYAL1,PXYLP1	3.29969	0.00207844	0.0282749
GO:0048010	vascular endothelial growth factor receptor signaling pathway	biological_process	8	8	0.00684346	30	1169	14465	BCAR1,BMPR2,DAB2IP,FGF18,FZD4,KDR,MAPK14,VEGFB	3.29969	0.00207844	0.0282749
GO:0010464	regulation of mesenchymal cell proliferation	biological_process	5	8	0.00684346	30	1169	14465	CTNNB1,FGFR1IIIC,IRS1,KDR,PRRX2,TBX18,TGFBR2,ZEB1	3.29969	0.00207844	0.0282749
GO:0010741	negative regulation of intracellular protein kinase cascade	biological_process	8	22	0.0188195	141	1169	14465	APOE,CNKSR3,DAB2IP,DLG1,DUSP10,DUSP26,DUSP4,EPHA2,FAF1,FOXO1,GBA,HYAL2,NUP62,PHLDA3,PRKCDBP,RAPGEF1,RGS2,RIPK1,SMPD1,TNIP1,TSC2,ZYMND11	1.93067	0.00208795	0.0283539
GO:0048863	stem cell differentiation	biological_process	5	23	0.0196749	150	1169	14465	BCL9,BCL9L,CNOT3,CREBBP,CTR9,CUL4A,FOXO1,FOXO4,HES1,JARID2,KLF4,MED15,MED27,NIPBL,PUM1,RTF1,SETD1A,SETD2,SIX2,SOX17,ZFP36L2,ZHX2,ZNF281	1.89732	0.00211413	0.0286586
GO:0012501	programmed cell death	biological_process	4	97	0.0829769	904	1169	14465	ABL2,AEN,AMBRA1,ANKRD13C,APP,ATG3,BAG1,BAT3,BCL2L2,BCL3,BIRC6,BMPR2,BNIP3,CCL21,CD248,CD44,CDKN2D,C-FLIP,CIDE-C,CLU,CTNNA1,CTNNB1,CTSC,CUL1,DAB2,DAB2IP,DEDD,DRPLA,EGR1,EP300,EPHA2,ERCC6,ETS1,F3,FGFR1IIIC,FKBP8,FOXO1,FRZB,HIPK1,HYAL2,HYOU1,ICAM-1,IRF1,ITM2C,ITSN1,KDR,KIAA0141,KLF4,KLHL20,MDM4,MED1,MKNK1,NEURL1,NTF3,PALB2,PHLDA3,PKC,PLAUR,PLK2,PPARD,PPARGC1,PPP2R4,PRP,PSEN1,PSEN2,RHOB,RIPK1,RIPK2,R…	1.32772	0.00218275	0.0293648
GO:1901652	response to peptide	biological_process	5	20	0.0171086	124	1169	14465	AKT2,EGR1,EIF4EBP1,ENPP1,FOXO1,FOXO4,FRAP1,INPPL1,IRS1,MAPK14,NCOA5,PKC,RAB10,SCAP,SH2B2,SLC2A4,SOCS7,TBC1D4,TSC2,USF1	1.99578	0.00218533	0.0293648
GO:0009649	entrainment of circadian clock	biological_process	4	6	0.00513259	18	1169	14465	FBXL3,NR2F6,PHLPP1,PPP1CC,RBM4B,USP2	4.12461	0.00218539	0.0293648
GO:0001832	blastocyst growth	biological_process	9	6	0.00513259	18	1169	14465	BRD4,CTR9,PALB2,PRPF19,RTF1,TAF8	4.12461	0.00218539	0.0293648
GO:0061333	renal tubule morphogenesis	biological_process	8	6	0.00513259	18	1169	14465	CTNNB1,GPC3,HES1,IRX3,PKD1,PKD2	4.12461	0.00218539	0.0293648
GO:0072088	nephron epithelium morphogenesis	biological_process	10	7	0.00598802	24	1169	14465	CTNNB1,GPC3,HES1,IRX3,PKD1,SIX2,WNT4	3.60903	0.00224692	0.0299811
GO:0003338	metanephros morphogenesis	biological_process	9	7	0.00598802	24	1169	14465	CTNNB1,FRAS1,HES1,PKD1,PKD2,SIX2,WNT4	3.60903	0.00224692	0.0299811
GO:0030851	granulocyte differentiation	biological_process	10	7	0.00598802	24	1169	14465	C1QC,C/EBP,CUL4A,JAGN1,KMT2E,RUNX1,TRIB1	3.60903	0.00224692	0.0299811
GO:0060135	maternal process involved in female pregnancy	biological_process	5	7	0.00598802	24	1169	14465	AR,BMPR2,DEDD,MED1,NR2F2,RXRB,WNT4	3.60903	0.00224692	0.0299811
GO:0070586	cell-cell adhesion involved in gastrulation	biological_process	7	4	0.00342173	8	1169	14465	APOA1,CD44,KLF4,RIC8A	6.18691	0.00227935	0.0303609
GO:0043434	response to peptide hormone stimulus	biological_process	6	19	0.0162532	116	1169	14465	AKT2,EGR1,EIF4EBP1,ENPP1,FOXO1,FOXO4,FRAP1,INPPL1,IRS1,NCOA5,PKC,RAB10,SCAP,SH2B2,SLC2A4,SOCS7,TBC1D4,TSC2,USF1	2.02675	0.00232526	0.0308571
GO:0070411	I-SMAD binding	molecular_function	4	4	0.00295639	8	1353	16649	AXIN1,CTNNB1,SMAD2,SMAD6	6.15262	0.00232827	0.0308571
GO:0017015	regulation of transforming growth factor beta receptor signaling pathway	biological_process	9	12	0.0102652	59	1169	14465	AXIN1,BCL9L,DAB2,ENG,HTRA1,LRG1,SMAD2,SMAD6,SOX11,VASN,ZEB1,ZNF703	2.51671	0.00233271	0.0308571
GO:0003158	endothelium development	biological_process	4	12	0.0102652	59	1169	14465	BMPR2,CLIC4,CTNNB1,DLL4,ENG,ICAM-1,KDR,NR2F2,RAPGEF1,RDX,SOX17,TMEM100	2.51671	0.00233271	0.0308571
GO:0045664	regulation of neuron differentiation	biological_process	9	35	0.0299401	263	1169	14465	ABL2,APOE,APP,ARHGAP35,BMPR2,CALR,CASZ1,DAB2IP,DTX1,FGFR1IIIC,FYN,GOLGA4,HES1,IRX3,ITM2C,KIF13B,MACF1,MAPT,MED1,NEURL1,PKC,PRPF19,RAPGEF1,RNF6,SEMA3F,SEMA4D,SLIT2,SOX11,SSH1,SSH3,XK,YWHAG,YWHAH,ZEB1,ZHX2	1.64671	0.0023469	0.0309912
GO:0018105	peptidyl-serine phosphorylation	biological_process	9	20	0.0171086	125	1169	14465	ADRBK1,CD44,CNKSR3,FRAP1,LATS1,LMTK2,MAP3K10,MAPK12,MAPK14,MAPKAPK3,MKNK1,NCK2,NSD1,NTF3,PKD1,PPP1R15A,RICTOR,RIPK1,TERF2IP,TGFBR2	1.97981	0.00240896	0.031756
GO:0033692	cellular polysaccharide biosynthetic process	biological_process	7	13	0.0111206	67	1169	14465	AKT2,B3GNT3,CMAS,CSGALNACT1,ENPP1,EXT1,IRS1,MAPK14,MAPKAPK3,MKNK1,PPP1R3F,RIOK2,TP53RK	2.40089	0.00243422	0.0320339
GO:0071900	regulation of protein serine/threonine kinase activity	biological_process	10	37	0.031651	283	1169	14465	APOE,AVPI1,AXIN1,CCNK,CCNL1,CCNT1,CDK12,CDKN2C,CDKN2D,CNPPD1,DAB2IP,DUSP10,DUSP4,ERCC6,FGF18,FGFR1IIIC,FZD4,GAB1,GBA,HEXIM2,HYAL2,IRAK1,LATS1,MAGI3,MAP3K10,MAPRE3,NR2F2,NTF3,NUP62,PKD1,PKD2,RGS2,SHC1,SMPD1,TRAF2,TRIB1,ZEB2	1.61778	0.00244602	0.032134
GO:0040013	negative regulation of locomotion	biological_process	4	21	0.0179641	134	1169	14465	APOE,CLIC4,CTNNA1,DAB2IP,DLL4,EGFL7,ENG,HYAL2,KLF4,NISCH,NR2F2,PTGER4,PTPRG,SEMA3F,SEMA6D,SERPINE1,SLIT2,TCAF1,TRIB1,TRIM26,WNT4	1.93918	0.00246686	0.0323523
GO:0030054	cell junction	cellular_component	1	71	0.0611015	589	1162	13428	ACTR2,AHNAK,AKAP12,AMOTL1,APP,ARHGAP24,ARPC5L,CALR,CAPN1,CD44,CD90,CD99L2,CIB2,CLDN12,CLIC4,CONNEXIN,CSRP1,CTNNA1,CTNNB1,CTNND1,DAB2,DES,DLG1,ENG,ENSSSCG00000004854,ENSSSCG00000015878,EPHA2,FAT1,FZD4,GJA5,GJC1,GNA12,HYOU1,ICAM-1,ITGAL,KIAA1462,KV1.5,MAGI1,MAGI3,MDC1,MICALL2,MLLT4,NEXN,NRIP1,PACSIN2,PECAM1,PKC,PKD2,PLAU,PLAUR,PLEKHA7,PPP1CC,PPP1R12A,PRR2,RAB10,RAB13,RDX,RHOB,RSC1A1,SCN4B,SRP68,SVI…	1.39299	0.00251192	0.0328678
GO:1901701	cellular response to oxygen-containing compound	biological_process	5	39	0.0333618	303	1169	14465	ABL2,ADPRHL2,CACTIN,CTNNA1,CTNNB1,CTR9,DAB2IP,DNMT3A,DRK1,FBLN5,FBXO32,FOXO1,ICAM-1,IRAK1,KMT2E,MAPK14,MED1,MYOG,NEURL1,NFKBIL1,NRIP1,PHC1,PKD2,PPARGC1B,RAB11B,RAPGEF1,RHOB,SCARB1,SERPINE1,SLIT2,SOD3,SSH1,STX4,TNIP2,TRAF2,TRIB1,ZCCHC11,ZEB1,ZNF703	1.59267	0.00251823	0.0328678
GO:0035050	embryonic heart tube development	biological_process	8	11	0.00940975	52	1169	14465	C2CD3,CONNEXIN,CTNNB1,ENG,GJA5,HES1,MED1,PKD2,SMAD2,SOX17,TBX2	2.61754	0.00252797	0.0328678
GO:0035306	positive regulation of dephosphorylation	biological_process	8	5	0.00427716	13	1169	14465	ANKLE2,GBA,PPP2R4,PPP2R5A,SMPD1	4.75916	0.00253621	0.0328678
GO:0007176	regulation of epidermal growth factor-activated receptor activity	biological_process	12	5	0.00427716	13	1169	14465	APLP2,APP,NEURL1,PSEN2,SOCS5	4.75916	0.00253621	0.0328678
GO:0030852	regulation of granulocyte differentiation	biological_process	11	5	0.00427716	13	1169	14465	C1QC,CUL4A,KMT2E,RUNX1,TRIB1	4.75916	0.00253621	0.0328678
GO:0032786	positive regulation of DNA-dependent transcription, elongation	biological_process	11	5	0.00427716	13	1169	14465	BRD4,CTR9,ERCC6,RTF1,SUPT4H1	4.75916	0.00253621	0.0328678
GO:0033365	protein localization to organelle	biological_process	6	46	0.0393499	373	1169	14465	ANKRD13C,AXIN1,BAG1,BAT3,BCL3,C2CD3,CALR,CIZ1,DAB2,DAB2IP,FAF1,FRAP1,FYN,GOLGA4,HES1,HYAL2,IRS1,KLHL21,LZTS2,MACF1,MAPK14,MAVS,MED1,MICALL1,PACSIN2,PARP10,PEX12,PKD1,PKD2,PPP1R15A,PTTG1IP,PYGO1,RBM22,SIX2,SIX4,SMAD2,SPO11,SRP68,SUMO3,TACC3,TAF8,TERF2IP,TGFB2,TMCO6,TNKS2,TSC2	1.52599	0.00259935	0.0336076
GO:0030521	androgen receptor signaling pathway	biological_process	7	8	0.00684346	31	1169	14465	AR,ARID1A,DAB2,EP300,FKBP4,MED1,MED13,RNF6	3.19324	0.00260596	0.0336076
GO:0000978	RNA polymerase II core promoter proximal region sequence-specific DNA binding	molecular_function	9	28	0.0206948	197	1353	16649	CC2D1A,C/EBP,CEBPZ,CHD7,EGR2,ELF1,ELK3,ESRRA,FOXK2,HDAC2,IRF1,KDM6A,KLF5,MYOG,MYPOP,NFE2L3,NFYC,PPARA,SIX2,SIX4,SMAD2,SMAD6,TBX2,TFE3,ZBP-89,ZNF217,ZNF281,ZNF395	1.74897	0.00260646	0.0336076
GO:0030016	myofibril	cellular_component	8	19	0.0163511	110	1162	13428	AHNAK,CTNNB1,DES,FBXO32,FHOD3,IGFN1,JPH1,KCNJ8,MURC,MYO18B,NEXN,NOS1,PPP2R5A,PSEN1,PSEN2,SVIL,SYNC,SYNM,SYNPO2L	1.99603	0.00268796	0.0346001
GO:0032273	positive regulation of protein polymerization	biological_process	9	12	0.0102652	60	1169	14465	ACTR2,ARPC5L,CCL21,CLIP1,DLG1,FRAP1,MAPT,NCK2,RICTOR,TRIM27,WASH1,WHAMM	2.47476	0.00270593	0.034773
GO:0030032	lamellipodium assembly	biological_process	5	9	0.00769889	38	1169	14465	ABLIM1,EDG1,EPHA2,FRAP1,NCK2,SLIT2,SSH1,SSH3,WHAMM	2.93064	0.00271926	0.0348857
GO:0021700	developmental maturation	biological_process	3	24	0.0205304	162	1169	14465	ABL2,AGPAT6,ANKRD17,APP,ASXL2,C/EBP,CONNEXIN,CTNNB1,DAB2IP,DCHS1,EDG1,FAM101A,FEM1B,FGFR1IIIC,HES1,KDR,MYOC,NEURL1,NTN4,PTH1R,SEMA4D,TGFB2,TUSC2,WASH1	1.83316	0.00273306	0.0350042
GO:0051271	negative regulation of cellular component movement	biological_process	5	19	0.0162532	118	1169	14465	APOE,CLIC4,CTNNA1,DAB2IP,DLL4,EGFL7,ENG,HYAL2,KLF4,NISCH,NR2F2,PTGER4,PTPRG,SEMA6D,SERPINE1,SLIT2,TCAF1,TRIB1,WNT4	1.9924	0.00283824	0.0362906
GO:0051495	positive regulation of cytoskeleton organization	biological_process	7	17	0.0145423	101	1169	14465	ACTR2,APOA1,ARHGEF10,ARPC5L,CCL21,CLIP1,DLG1,FRAP1,MAPT,MYOC,NCK2,NTF3,RICTOR,TRIM27,WASH1,WHAMM,WNT4	2.08272	0.00287774	0.0367343
GO:0060674	placenta blood vessel development	biological_process	9	7	0.00598802	25	1169	14465	ARID1A,HES1,HS6ST1,NR2F2,PKD1,PKD2,RBM15	3.46467	0.00290601	0.0369107
GO:0051898	negative regulation of protein kinase B signaling cascade	biological_process	9	7	0.00598802	25	1169	14465	DLG1,EPHA2,HYAL2,PHLDA3,PRKCDBP,RAPGEF1,TSC2	3.46467	0.00290601	0.0369107
GO:0002053	positive regulation of mesenchymal cell proliferation	biological_process	6	7	0.00598802	25	1169	14465	CTNNB1,FGFR1IIIC,IRS1,KDR,PRRX2,TBX18,TGFBR2	3.46467	0.00290601	0.0369107
GO:0032182	small conjugating protein binding	molecular_function	3	13	0.00960828	68	1353	16649	BAT3,CBX4,DRK1,ENSSSCG00000009328,FAF1,FAM175A,FAM175B,PARP10,RAD23B,SMAD2,TNIP2,USP16,ZRANB1	2.35247	0.00293989	0.0372791
GO:1901342	regulation of vasculature development	biological_process	8	21	0.0179641	136	1169	14465	ADGRA2,C5AR1,DAB2IP,DLL4,EPHA2,ETS1,F3,FOXO4,HYAL1,KDR,KLF4,LRG1,PLXND1,RHOB,ROCK1,SERPINE1,TGFBR2,TMEM100,VASH2,VEGFB,WNT4	1.91066	0.00296143	0.0374902
GO:0086009	membrane repolarization	biological_process	8	6	0.00513259	19	1169	14465	CONNEXIN,GJA5,KCNH2,KCNJ2,KV1.5,SCN4B	3.90752	0.00297807	0.0375767
GO:0060612	adipose tissue development	biological_process	6	6	0.00513259	19	1169	14465	ARID5B,PPARD,PPARGC1,SH3PXD2B,SLC25A25,ZNF516	3.90752	0.00297807	0.0375767
GO:0043491	protein kinase B signaling cascade	biological_process	7	16	0.0136869	93	1169	14465	CCL21,DLG1,EPHA2,F3,HYAL2,IRS1,ITSN1,LINGO1,MYOC,PHLDA3,PRKCDBP,RAPGEF1,RICTOR,TMEM100,TSC2,VEGFB	2.12883	0.00300947	0.0379104
GO:0030336	negative regulation of cell migration	biological_process	7	18	0.0153978	110	1169	14465	APOE,CLIC4,DAB2IP,DLL4,EGFL7,ENG,HYAL2,KLF4,NISCH,NR2F2,PTGER4,PTPRG,SEMA6D,SERPINE1,SLIT2,TCAF1,TRIB1,WNT4	2.02481	0.00302286	0.0380166
GO:0001191	RNA polymerase II transcription factor binding transcription factor activity involved in negative regulation of transcription	molecular_function	12	6	0.00443459	19	1353	16649	CREBBP,HDGF,PHF12,PITX2C,SPEN,URI1	3.88587	0.00306612	0.0384973
GO:0055038	recycling endosome membrane	cellular_component	10	6	0.00516351	18	1162	13428	EHD2,EHD4,MICALL1,PACSIN2,RAB11B,RAB8A	3.85198	0.00309653	0.0388156
GO:0001824	blastocyst development	biological_process	8	12	0.0102652	61	1169	14465	BRD4,BYSL,CNOT3,CTR9,ENSSSCG00000026812,PALB2,PRPF19,RRP7A,RTF1,SOX17,SP1,TAF8	2.43419	0.00312622	0.0391238
GO:0016482	cytoplasmic transport	biological_process	6	57	0.0487596	489	1169	14465	ACTR2,ATXN1,AXIN1,BCL3,BLZF1,CALR,CCL21,DAB2,DAB2IP,EGR2,ENSSSCG00000021783,FAF1,FAM160A2,FRAP1,GOLGA4,GOSR1,HES1,HYAL2,INSIG1,KLHL20,LMTK2,LSG1,MACF1,MAPK14,MAVS,MED1,NXT1,PARP10,PEX12,PKD1,PKD2,PKDCC,PTTG1IP,RAB5C,RANGAP1,RBM22,RDX,RHOB,RILP,RITA1,SEC24A,SETD2,SIX2,SMAD2,SRP68,STX5,TACC3,TBC1D20,TGFB2,THOC2,TMCO6,TSC2,VAPB,WHAMM,XPO6,XPOT,YKT6	1.44235	0.00313598	0.0391819
GO:0060675	ureteric bud morphogenesis	biological_process	8	10	0.00855432	46	1169	14465	CD44,CTNNB1,DCHS1,DLG1,GPC3,HES1,PKD2,SIX2,SIX4,WNT4	2.68996	0.00317138	0.0395596
GO:0031594	neuromuscular junction	cellular_component	2	8	0.00688468	30	1162	13428	APP,CIB2,DES,DLG1,PDZRN3,PSEN1,PSEN2,SYNC	3.08158	0.003195	0.0396605
GO:0016328	lateral plasma membrane	cellular_component	6	8	0.00688468	30	1162	13428	AXIN1,CLDN12,CONNEXIN,CTNNB1,DLG1,PRICKLE2,RAB13,VANGL1	3.08158	0.003195	0.0396605
GO:0008287	protein serine/threonine phosphatase complex	cellular_component	3	8	0.00688468	30	1162	13428	FB19,PPP1CC,PPP1R12A,PPP1R15A,PPP2R4,PPP2R5A,PPP2R5B,PPP2R5D	3.08158	0.003195	0.0396605
GO:0005102	receptor binding	molecular_function	3	94	0.0694752	877	1353	16649	ADRBK1,ANGPTL1,ANKRD13C,APOA1,APOE,APP,ARHGEF12,ARID1A,ASXL1,ASXL2,BZRAP1,CALR,CCL21,CD90,CIB2,CONNEXIN,CTNNB1,CTNND1,DAB2IP,DDX54,DLL4,DRPLA,DTX1,EDG1,EGFL7,ELMO2,ENG,ENPP1,ENSSSCG00000004253,ENSSSCG00000006815,ENSSSCG00000007665,ENSSSCG00000008702,EP300,FBLN5,FEM1B,FGF18,FIZ1,FKBP4,FYN,GBA,GDF9,GNA12,GNPAT,HYAL2,ICAM-1,IRAK1,IRS1,KDR,KLB,LINGO1,LREAP1,LRG1,MAGI3,MED1,MED13,MYOC,NISCH,NRIP1,NSD1…	1.31892	0.00320801	0.0397575
GO:0043507	positive regulation of JUN kinase activity	biological_process	15	9	0.00769889	39	1169	14465	AXIN1,DAB2IP,ERCC6,FZD4,GAB1,MAGI3,MAP3K10,TRAF2,ZEB2	2.8555	0.00328618	0.0405295
GO:0060443	mammary gland morphogenesis	biological_process	8	9	0.00769889	39	1169	14465	AR,CAPN1,DDR,EPHA2,MED1,SLIT2,TBX2,TGFBR2,WNT4	2.8555	0.00328618	0.0405295
GO:0032922	circadian regulation of gene expression	biological_process	6	9	0.00769889	39	1169	14465	CCRN4L,NRIP1,PPARA,PPARGC1,PPP1CC,PRKCDBP,RBM4B,RELB,USP2	2.8555	0.00328618	0.0405295
GO:0031985	Golgi cisterna	cellular_component	10	7	0.0060241	24	1162	13428	CHPF,CHPF2,CSGALNACT1,CSGALNACT2,FUT11,GGTA1,TMEM115	3.37048	0.00331701	0.0407784
GO:0031984	organelle subcompartment	cellular_component	7	7	0.0060241	24	1162	13428	CHPF,CHPF2,CSGALNACT1,CSGALNACT2,FUT11,GGTA1,TMEM115	3.37048	0.00331701	0.0407784
GO:0048864	stem cell development	biological_process	6	18	0.0153978	111	1169	14465	BCL9,BCL9L,CNOT3,CREBBP,CTR9,CUL4A,FOXO1,HES1,KLF4,MED15,MED27,NIPBL,RTF1,SETD1A,SETD2,SIX2,ZFP36L2,ZHX2	2.00657	0.00334242	0.0410249
GO:0044431	Golgi apparatus part	cellular_component	8	24	0.020654	154	1162	13428	CHPF,CHPF2,CHST2,CHST3,CHST7,COG8,CSGALNACT1,CSGALNACT2,ENSSSCG00000007395,FUT11,GGTA1,GOSR1,MAN1A1,PSEN1,RAB8A,SGMS2,ST6GALNAC2,TBC1D20,TMED9,TMEM115,UBIAD1,VAPB,VPS51,WHAMM	1.80093	0.003351	0.0410645
GO:0006886	intracellular protein transport	biological_process	6	66	0.0564585	585	1169	14465	AKAP12,AKT2,AP4B1,ARL4A,AXIN1,B3GAT3,BCL3,BLZF1,CACNLB1,CALR,DAB2,DAB2IP,EGR2,ENSSSCG00000013013,ENSSSCG00000014828,ENSSSCG00000029430,ENSSSCG00000030014,FAF1,FRAP1,GOLGA4,HES1,HPS4,HYAL2,IFIT1,MACF1,MAPK14,MAVS,MED1,MICALL1,NXT1,PARP10,PEX12,PKD1,PKD2,PKDCC,PTTG1IP,RAB10,RAB11B,RAB13,RAB5C,RAB8A,RAB9A,RANGAP1,RBM22,RHOB,SEC24A,SIX2,SMAD2,SNX27,SRP68,STX11,STX4,STX5,TACC3,TCAF1,TGFB2,TIMM44,TMCO6…	1.39602	0.00342614	0.0419182
GO:0065008	regulation of biological quality	biological_process	2	183	0.156544	1882	1169	14465	ABL2,ACTR2,ADRBK1,AGPAT6,AKT1S1,AKT2,AMIGO1,ANKRD13C,APLP2,APOA1,APOE,APP,AR,ARHGAP35,ARHGEF10,ARPC5L,ATXN1,AZGP1,BAT3,BMPR2,BNIP3,CALR,CCDC88C,CCL21,CCRN4L,CDC42EP4,C/EBP,CHD7,CHST3,CIB2,CIZ1,CLIC4,CLU,CONNEXIN,CPEB3,CRTC2,CSRP1,CTNNB1,CUTC,DAB2IP,DAGLA,DLG1,DPM2,DRK1,EDG1,EGR2,ENG,ENPP1,ENSSSCG00000010310,ENSSSCG00000011312,ENSSSCG00000012818,ENSSSCG00000029514,ENTPD1,EP300,ETS1,F3,FAF1,FAM20A,…	1.20319	0.00346099	0.042277
GO:0007155	cell adhesion	biological_process	3	72	0.0615911	649	1169	14465	ABL2,AEBP1,AOC3,APOA1,BCAM,CALR,CCDC80,CCL21,CD44,CDH11,CSRP1,CTNNA1,CTNNB1,CTNND1,DCHS1,DDR,DLG1,DPT,DUSP26,EDG1,ENSSSCG00000012818,ENSSSCG00000014822,ENSSSCG00000015878,ENSSSCG00000024790,EPHA2,FAF1,FAT1,FZD4,HES1,HYAL1,ICAM-1,IGFBP7,ITGAL,KDR,KLF4,LRP5L,MAPK14,MICALL2,MYO10,MYOC,NID2,PECAM1,PKD1,PLAU,PLEKHA7,PODXL,PODXL2,PPARD,PPP1R12A,PRR2,RAPGEF1,RHOB,RIC8A,ROCK1,SCARB1,SEMA4D,SERPINE1,SHC1,…	1.37275	0.00350272	0.0427187
GO:0042981	regulation of apoptotic process	biological_process	6	87	0.0744226	810	1169	14465	ABL2,AEN,AMBRA1,ANKRD13C,BAG1,BAT3,BCL2L2,BCL3,BIRC6,BNIP3,CCL21,CD248,CD44,CDKN2D,C-FLIP,CLU,CTNNA1,CTNNB1,CTSC,DAB2,DAB2IP,DEDD,EGR1,EP300,EPHA2,ERCC6,ETS1,F3,FGFR1IIIC,FKBP8,FOXO1,FRZB,HIPK1,HYAL2,HYOU1,ICAM-1,ITM2C,ITSN1,KDR,KIAA0141,KLF4,KLHL20,MDM4,MED1,MKNK1,NEURL1,NTF3,PALB2,PHLDA3,PKC,PLAUR,PLK2,PPARD,PPARGC1,PPP2R4,PRP,PSEN1,PSEN2,RHOB,RIPK1,RIPK2,RNPS1,ROCK1,RRP8,RSL1D1,SERPINE1,SGMS1,…	1.32904	0.00352994	0.0429822
GO:0032870	cellular response to hormone stimulus	biological_process	6	31	0.0265184	231	1169	14465	AKT2,AR,EIF4EBP1,ENPP1,ESRRA,FBXO32,FOXO1,FOXO4,IRS1,LATS1,MED1,MKKS,MYOG,NCOA5,NR2F2,NR2F6,NRIP1,PKC,PPARA,PPARD,RAB10,RXRB,SH2B2,SLC2A4,SLIT2,SOCS7,TBC1D4,TSC2,URI1,USF1,ZNF703	1.66056	0.00355606	0.0432316
GO:0016567	protein ubiquitination	biological_process	9	44	0.037639	359	1169	14465	ATG3,AXIN1,BIRC6,CBX8,CLU,CTR9,CUL1,FEM1B,FYN,HUWE1,KLHL20,KLHL21,MARCH2,NEURL1,NXN,PARP10,PDZRN3,PHC1,PJA1,PRPF19,PTTG1IP,RBBP6,RING1,RNF146,RNF19,RNF6,RUSC1,SOCS5,SOCS7,SPOP,SUMO3,TMEM129,TNKS2,TRAF2,TRAF3_TV1,TRIB1,TRIM27,TRIM3,UBA1,UBD,UBE2O,UBE3A,WAC,WASH1	1.51657	0.00357095	0.0433437
GO:0010941	regulation of cell death	biological_process	4	91	0.0778443	854	1169	14465	ABL2,AEN,AMBRA1,ANKRD13C,APOE,BAG1,BAT3,BCL2L2,BCL3,BIRC6,BNIP3,CCL21,CD248,CD44,CDKN2D,C-FLIP,CLU,CTNNA1,CTNNB1,CTSC,DAB2,DAB2IP,DEDD,EGR1,EP300,EPHA2,ERCC6,ETS1,F3,FAF1,FGFR1IIIC,FKBP8,FOXO1,FRZB,HIPK1,HYAL2,HYOU1,ICAM-1,ITM2C,ITSN1,KDR,KIAA0141,KLF4,KLHL20,MDM4,MED1,MKNK1,NEURL1,NTF3,NTF4,PALB2,PHLDA3,PKC,PLAUR,PLK2,PPARD,PPARGC1,PPP2R4,PRP,PSEN1,PSEN2,RHOB,RIPK1,RIPK2,RNPS1,ROCK1,RRP8,RSL1D1,…	1.31852	0.00360959	0.0437213
GO:0019955	cytokine binding	molecular_function	3	11	0.00813008	54	1353	16649	ACKR2,ACKR3,BMPR2,ENG,FZD4,HYAL2,IFNGR1,KLHL20,TGFB3,TGFBR2,VASN	2.50662	0.00361348	0.0437213
GO:0050821	protein stabilization	biological_process	8	13	0.0111206	70	1169	14465	APOA1,BAT3,CALR,CLU,EP300,HCFC1,HPS4,MDM4,SMAD2,SOX17,SWSAP1,TNIP2,USP2	2.298	0.00363573	0.043852
GO:0000271	polysaccharide biosynthetic process	biological_process	6	13	0.0111206	70	1169	14465	AKT2,B3GNT3,CMAS,CSGALNACT1,ENPP1,EXT1,IRS1,MAPK14,MAPKAPK3,MKNK1,PPP1R3F,RIOK2,TP53RK	2.298	0.00363573	0.043852
GO:1901863	positive regulation of muscle tissue development	biological_process	6	5	0.00427716	14	1169	14465	CONNEXIN,CTNNB1,MYOG,PPARGC1,SOX17	4.41922	0.00368502	0.0441131
GO:0016578	histone deubiquitination	biological_process	10	5	0.00427716	14	1169	14465	ASXL1,ENSSSCG00000021783,MYSM1,TRRAP,USP16	4.41922	0.00368502	0.0441131
GO:0014910	regulation of smooth muscle cell migration	biological_process	8	5	0.00427716	14	1169	14465	PLAU,SEMA6D,SERPINE1,SLIT2,TRIB1	4.41922	0.00368502	0.0441131
GO:0005667	transcription factor complex	cellular_component	12	28	0.0240964	190	1162	13428	ARID5A,ATF7IP,C/EBP,CREBBP,CTNNB1,EP300,ETS1,GTF2E2,GTF3C1,LMO4,MBF1,MED27,NFYC,PBX2,PITX2C,PUS1,SMAD2,SMAD6,SOX17,TAF11,TAF5L,TAF8,TBL1Y,TBX2,TFEB,TRRAP,USF1,ZEB1	1.70298	0.00369393	0.0441131
GO:0035257	nuclear hormone receptor binding	molecular_function	5	15	0.0110865	86	1353	16649	ASXL1,CALR,CTNNB1,DDX54,EP300,FKBP4,MED1,MED13,NRIP1,NSD1,PPARGC1B,RNF6,TACC2,TAF11,YWHAH	2.14626	0.00369975	0.0441131
GO:0031076	embryonic camera-type eye development	biological_process	9	7	0.00598802	26	1169	14465	ARID1A,HIPK1,PITX2C,SOX11,SP1,TBX2,ZEB1	3.33141	0.00370345	0.0441131
GO:0071347	cellular response to interleukin-1	biological_process	7	7	0.00598802	26	1169	14465	CACTIN,DAB2IP,EGR1,HYAL1,HYAL2,IRAK1,TNIP2	3.33141	0.00370345	0.0441131
GO:0006513	protein monoubiquitination	biological_process	10	7	0.00598802	26	1169	14465	CTR9,CUL1,HUWE1,NEURL1,RING1,UBE2O,WAC	3.33141	0.00370345	0.0441131
GO:0055123	digestive system development	biological_process	5	16	0.0136869	95	1169	14465	CHD8,CTNNB1,DCHS1,HES1,KLF5,NIPBL,PITX2C,PKD1,PKDCC,SIX2,SMAD2,SOX11,SOX17,TBX2,TGFB2,TIGAR	2.08401	0.00374669	0.0445588
GO:0090092	regulation of transmembrane receptor protein serine/threonine kinase signaling pathway	biological_process	8	19	0.0162532	121	1169	14465	AXIN1,BCL9L,BMPR2,CHRDL1,DAB2,ENG,FKBP8,GPC3,HES1,HTRA1,LRG1,RGMA,SMAD2,SMAD6,SOX11,UBE2O,VASN,ZEB1,ZNF703	1.943	0.0037827	0.0449174
GO:0014009	glial cell proliferation	biological_process	8	4	0.00342173	9	1169	14465	ATXN1,HES1,PKC,SOX11	5.49948	0.00384145	0.0453338
GO:0072164	mesonephric tubule development	biological_process	10	4	0.00342173	9	1169	14465	GPC3,PKD1,PKD2,WNT4	5.49948	0.00384145	0.0453338
GO:0060307	regulation of ventricular cardiac muscle cell membrane repolarization	biological_process	11	4	0.00342173	9	1169	14465	CONNEXIN,GJA5,KCNH2,SCN4B	5.49948	0.00384145	0.0453338
GO:0030206	chondroitin sulfate biosynthetic process	biological_process	9	4	0.00342173	9	1169	14465	CHPF,CHST3,CHST7,CSGALNACT1	5.49948	0.00384145	0.0453338
GO:0001206	RNA polymerase II distal enhancer sequence-specific DNA binding transcription factor activity involved in negative regulation of transcription	molecular_function	13	4	0.00295639	9	1353	16649	ARX,BACH1,BACH2,HIVEP1	5.469	0.00392233	0.0462171
GO:0045446	endothelial cell differentiation	biological_process	6	11	0.00940975	55	1169	14465	BMPR2,CLIC4,CTNNB1,ENG,ICAM-1,KDR,NR2F2,RAPGEF1,RDX,SOX17,TMEM100	2.47476	0.00400868	0.047162
GO:0042063	gliogenesis	biological_process	7	18	0.0153978	113	1169	14465	ABL2,AKT2,ARHGEF10,ATXN1,CLU,CNP,CTNNB1,DTX1,DUSP10,EGR2,HES1,LINGO1,MYOC,NTF3,PKC,PRPF19,SOX11,TGFB2	1.97105	0.00406589	0.0477617
GO:0000790	nuclear chromatin	cellular_component	12	25	0.0215146	165	1162	13428	ARID1A,ASXL1,ASXL2,BRD4,CBX8,CREBBP,CTNNB1,DNMT3A,ENSSSCG00000008287,HDAC2,IRF1,KLF4,NRIP1,PHC1,PHF12,POLR3D,PUS1,RING1,SATB1,SETD1A,SMAD2,SMARCA2,SP1,TFPT,TRRAP	1.7509	0.00408147	0.0478133
GO:0032266	phosphatidylinositol-3-phosphate binding	molecular_function	5	6	0.00443459	20	1353	16649	DAB2IP,PHLDA3,SH3PXD2B,SNX19,SNX27,ZFYVE19	3.69157	0.00408277	0.0478133
GO:0032496	response to lipopolysaccharide	biological_process	6	19	0.0162532	122	1169	14465	AKIRIN2,CACTIN,CCRN4L,CTR9,DAB2IP,DUSP10,HNRNPA0,IRAK1,KCNJ8,MAPK14,MAPKAPK3,NFKBIL1,OTUD5,PTGER4,SCARB1,SERPINE1,TNIP2,TRIB1,ZCCHC11	1.92707	0.00415024	0.0485293
GO:1901698	response to nitrogen compound	biological_process	3	37	0.031651	292	1169	14465	AKT2,C5AR1,CTNNA1,CTNNB1,DGCR8,DNMT3A,EGR1,EIF4EBP1,ENPP1,FOXO1,FOXO4,FRAP1,HLCS,IFIT1,INPPL1,IRAK1,IRS1,KCNJ8,MAPK14,MAVS,NCOA5,NEURL1,PKC,PPP1R9B,RAB10,RAPGEF1,SCAP,SH2B2,SLC2A4,SLIT2,SOCS7,SSH1,TBC1D4,TRAF2,TSC2,USF1,ZEB1	1.56792	0.00416126	0.048584
GO:0002757	immune response-activating signal transduction	biological_process	7	22	0.0188195	149	1169	14465	ANKRD17,BCAR1,C5AR1,CACTIN,CD90,DAB2IP,ELF1,FYN,IRAK1,IRF1,MAPKAPK3,MAVS,NFKBIL1,PKC,PRP,PSEN2,PUM1,SCARB1,SH2B2,THEMIS2,TNIP2,TRAF3_TV1	1.82701	0.00418195	0.0487513
GO:0022610	biological adhesion	biological_process	1	72	0.0615911	654	1169	14465	ABL2,AEBP1,AOC3,APOA1,BCAM,CALR,CCDC80,CCL21,CD44,CDH11,CSRP1,CTNNA1,CTNNB1,CTNND1,DCHS1,DDR,DLG1,DPT,DUSP26,EDG1,ENSSSCG00000012818,ENSSSCG00000014822,ENSSSCG00000015878,ENSSSCG00000024790,EPHA2,FAF1,FAT1,FZD4,HES1,HYAL1,ICAM-1,IGFBP7,ITGAL,KDR,KLF4,LRP5L,MAPK14,MICALL2,MYO10,MYOC,NID2,PECAM1,PKD1,PLAU,PLEKHA7,PODXL,PODXL2,PPARD,PPP1R12A,PRR2,RAPGEF1,RHOB,RIC8A,ROCK1,SCARB1,SEMA4D,SERPINE1,SHC1,…	1.36226	0.00422749	0.0492072
GO:0005856	cytoskeleton	cellular_component	7	129	0.111015	1196	1162	13428	ABL2,ABLIM1,ACKR2,ACTR2,AHNAK,ALKBH2,APP,ARHGAP35,ARHGEF10,ARPC5L,AXIN1,BCAR1,BIRC6,C2CD3,CAMSAP1,CBX1,CCDC14,CCSER2,CDC42BPB,CDC42EP4,CEP120,CEP164,CEP19,CEP85,CHD3,CHMP1A,CLIC4,CLIP1,CLK3,CNP,CONNEXIN,CSNK1A1,CST6,CTNNA1,CTNNB1,CTTNBP2NL,DBNL,DENND2A,DES,DGCR8,DLG1,DST,EIF6,ELMO2,ENSSSCG00000003637,ENSSSCG00000004705,ENSSSCG00000006474,ENSSSCG00000011553,ENSSSCG00000015582,ENSSSCG00000015878,EN…	1.24642	0.00432421	0.0502566
GO:0050679	positive regulation of epithelial cell proliferation	biological_process	6	15	0.0128315	88	1169	14465	BMPR2,C5AR1,CTNNB1,EGFL7,F3,HYAL1,KDR,LRG1,MED1,OSR2,SOX11,TBX18,VASH2,VEGFB,ZNF703	2.10917	0.00437967	0.0507427
GO:0030182	neuron differentiation	biological_process	8	72	0.0615911	655	1169	14465	ABL2,ABLIM1,APOE,APP,ARHGAP35,ARX,BAG1,BMPR2,BTBD3,CALR,CAMSAP1,CASZ1,CD90,CDH11,CLMN,CNP,DAB2IP,DBNL,DLL4,DTX1,EGR2,ENSSSCG00000014894,EPHA2,EXT1,FGFR1IIIC,FSCN2,FYN,GIGYF2,GOLGA4,HES1,HIPK1,HS6ST1,IGHMBP2,IRX3,ITM2C,KIF13B,LINGO1,LMO4,MACF1,MAPT,MED1,MICALL1,MICALL2,MYOC,NEURL1,NR2F6,NTF3,NTF4,NTN4,NYAP1,OGDH,PKC,PPP1R9B,PRICKLE2,PRPF19,RAB13,RAPGEF1,RNF6,SEMA3C,SEMA3F,SEMA4D,SLIT2,SOX11,SPR,SS…	1.36018	0.00438708	0.0507427
GO:0055037	recycling endosome	cellular_component	8	13	0.0111876	67	1162	13428	EHD2,EHD4,LMTK2,MICALL1,MICALL2,PACSIN2,RAB10,RAB11B,RAB13,RAB8A,VAMP8,VPS51,WASH1	2.2422	0.00439238	0.0507427
GO:0043506	regulation of JUN kinase activity	biological_process	14	10	0.00855432	48	1169	14465	AXIN1,DAB2IP,DUSP10,ERCC6,FZD4,GAB1,MAGI3,MAP3K10,TRAF2,ZEB2	2.57788	0.00439253	0.0507427
GO:0010243	response to organic nitrogen	biological_process	4	32	0.0273738	244	1169	14465	AKT2,C5AR1,CTNNA1,CTNNB1,DNMT3A,EGR1,EIF4EBP1,ENPP1,FOXO1,FOXO4,FRAP1,HLCS,INPPL1,IRAK1,IRS1,MAPK14,NCOA5,NEURL1,PKC,PPP1R9B,RAB10,RAPGEF1,SCAP,SH2B2,SLC2A4,SLIT2,SOCS7,SSH1,TBC1D4,TSC2,USF1,ZEB1	1.6228	0.00440786	0.0508431
GO:0048589	developmental growth	biological_process	3	30	0.025663	225	1169	14465	APP,AR,BCL9,BMPR2,BRD4,CONNEXIN,CTR9,EDG1,FGFR1IIIC,GDF9,GOLGA4,MACF1,MAPK14,MAPT,MED1,MEX3C,NIPBL,PALB2,PPARD,PRPF19,RNF6,RTF1,SEMA3F,SEMA4D,SIX4,SLIT2,SMAD2,TAF8,TBX2,TGFBR2	1.64984	0.00449699	0.0517931
GO:1901699	cellular response to nitrogen compound	biological_process	5	28	0.0239521	206	1169	14465	AKT2,CTNNA1,CTNNB1,DGCR8,DNMT3A,EIF4EBP1,ENPP1,FOXO1,FOXO4,IFIT1,IRS1,MAVS,NCOA5,NEURL1,PKC,PPP1R9B,RAB10,RAPGEF1,SH2B2,SLC2A4,SLIT2,SOCS7,SSH1,TBC1D4,TRAF2,TSC2,USF1,ZEB1	1.68188	0.00453607	0.0521648
GO:0045785	positive regulation of cell adhesion	biological_process	5	19	0.0162532	123	1169	14465	APOA1,CALR,CCDC80,CCL21,CD44,DUSP26,HYAL1,ITGAL,KDR,MYO10,MYOC,PODXL,ROCK1,STX4,TBX18,TFE3,TGFB2,VIT,WNT4	1.9114	0.00454682	0.0522101
GO:0002237	response to molecule of bacterial origin	biological_process	5	20	0.0171086	132	1169	14465	AKIRIN2,C5AR1,CACTIN,CCRN4L,CTR9,DAB2IP,DUSP10,HNRNPA0,IRAK1,KCNJ8,MAPK14,MAPKAPK3,NFKBIL1,OTUD5,PTGER4,SCARB1,SERPINE1,TNIP2,TRIB1,ZCCHC11	1.87482	0.00457752	0.0524223
GO:0005178	integrin binding	molecular_function	4	10	0.00739098	48	1353	16649	CALR,CD90,CIB2,FBLN5,ICAM-1,KDR,NISCH,S1PR2,VCAM1,VWF	2.56359	0.00457899	0.0524223
GO:0043067	regulation of programmed cell death	biological_process	5	87	0.0744226	818	1169	14465	ABL2,AEN,AMBRA1,ANKRD13C,BAG1,BAT3,BCL2L2,BCL3,BIRC6,BNIP3,CCL21,CD248,CD44,CDKN2D,C-FLIP,CLU,CTNNA1,CTNNB1,CTSC,DAB2,DAB2IP,DEDD,EGR1,EP300,EPHA2,ERCC6,ETS1,F3,FGFR1IIIC,FKBP8,FOXO1,FRZB,HIPK1,HYAL2,HYOU1,ICAM-1,ITM2C,ITSN1,KDR,KIAA0141,KLF4,KLHL20,MDM4,MED1,MKNK1,NEURL1,NTF3,PALB2,PHLDA3,PKC,PLAUR,PLK2,PPARD,PPARGC1,PPP2R4,PRP,PSEN1,PSEN2,RHOB,RIPK1,RIPK2,RNPS1,ROCK1,RRP8,RSL1D1,SERPINE1,SGMS1,…	1.31604	0.00461197	0.0524452
GO:0008064	regulation of actin polymerization or depolymerization	biological_process	9	16	0.0136869	97	1169	14465	ACTR2,ARPC5L,CCL21,DLG1,FHOD3,FRAP1,LATS1,MKKS,NCK2,RICTOR,SLIT2,SSH1,SSH3,TRIM27,WASH1,WHAMM	2.04104	0.00462609	0.0524452
GO:0030832	regulation of actin filament length	biological_process	8	16	0.0136869	97	1169	14465	ACTR2,ARPC5L,CCL21,DLG1,FHOD3,FRAP1,LATS1,MKKS,NCK2,RICTOR,SLIT2,SSH1,SSH3,TRIM27,WASH1,WHAMM	2.04104	0.00462609	0.0524452
GO:0010498	proteasomal protein catabolic process	biological_process	8	25	0.0213858	178	1169	14465	AXIN1,BAT3,CLU,CUL4A,DAB2,DAB2IP,DDRGK1,ERLIN2,FBXL3,FBXL5,FBXO31,FBXO9,GNA12,KLHL20,PKD1,PRPF19,RAD23B,SOCS5,SPOP,TBL1Y,TMEM129,TMUB1,TRIB1,USP19,WAC	1.7379	0.00463346	0.0524452
GO:0022614	membrane to membrane docking	biological_process	4	3	0.0025663	5	1169	14465	ICAM-1,ROCK1,VCAM1	7.42429	0.00464947	0.0524452
GO:0060745	mammary gland branching involved in pregnancy	biological_process	11	3	0.0025663	5	1169	14465	AR,MED1,WNT4	7.42429	0.00464947	0.0524452
GO:0030214	hyaluronan catabolic process	biological_process	7	3	0.0025663	5	1169	14465	CD44,HYAL1,HYAL2	7.42429	0.00464947	0.0524452
GO:0097242	beta-amyloid clearance	biological_process	3	3	0.0025663	5	1169	14465	APOE,CLU,LREAP1	7.42429	0.00464947	0.0524452
GO:0010692	regulation of alkaline phosphatase activity	biological_process	9	3	0.0025663	5	1169	14465	PPARGC1B,SEMA4D,TGFB2	7.42429	0.00464947	0.0524452
GO:1900221	regulation of beta-amyloid clearance	biological_process	4	3	0.0025663	5	1169	14465	APOE,CLU,LREAP1	7.42429	0.00464947	0.0524452
GO:0034637	cellular carbohydrate biosynthetic process	biological_process	6	13	0.0111206	72	1169	14465	AKT2,B3GNT3,CMAS,CSGALNACT1,ENPP1,EXT1,IRS1,MAPK14,MAPKAPK3,MKNK1,PPP1R3F,RIOK2,TP53RK	2.23416	0.00467537	0.0524677
GO:0001655	urogenital system development	biological_process	5	29	0.0248075	216	1169	14465	AR,ARID5B,BAT3,CD44,CTNNB1,DCHS1,DLG1,FEM1B,FGFR1IIIC,FKBP4,FRAS1,GPC3,HES1,IRX3,LZTS2,OSR2,PKD1,PKD2,PYGO1,SIX2,SIX4,SLIT2,SMAD2,SMAD6,SOX17,TBX18,TET2,TIPARP,WNT4	1.6613	0.00467584	0.0524677
GO:0045665	negative regulation of neuron differentiation	biological_process	10	9	0.00769889	41	1169	14465	APP,CALR,CASZ1,DTX1,HES1,IRX3,MED1,PRPF19,ZHX2	2.71621	0.00469596	0.0524677
GO:0060993	kidney morphogenesis	biological_process	8	9	0.00769889	41	1169	14465	CTNNB1,FRAS1,GPC3,HES1,IRX3,PKD1,PKD2,SIX2,WNT4	2.71621	0.00469596	0.0524677
GO:0001656	metanephros development	biological_process	8	12	0.0102652	64	1169	14465	CTNNB1,FRAS1,GPC3,HES1,IRX3,OSR2,PKD1,PKD2,SIX2,SIX4,SLIT2,WNT4	2.32009	0.00471247	0.0524677
GO:0035259	glucocorticoid receptor binding	molecular_function	7	3	0.00221729	5	1353	16649	FKBP4,NRIP1,YWHAH	7.38315	0.00472559	0.0524677
GO:0005123	death receptor binding	molecular_function	6	3	0.00221729	5	1353	16649	DAB2IP,FEM1B,RIPK1	7.38315	0.00472559	0.0524677
GO:0005072	transforming growth factor beta receptor, cytoplasmic mediator activity	molecular_function	7	3	0.00221729	5	1353	16649	ENG,SMAD2,SMAD6	7.38315	0.00472559	0.0524677
GO:0042975	peroxisome proliferator activated receptor binding	molecular_function	4	3	0.00221729	5	1353	16649	ASXL1,ASXL2,MED1	7.38315	0.00472559	0.0524677
GO:0070628	proteasome binding	molecular_function	4	3	0.00221729	5	1353	16649	BAT3,PSMG1,UBD	7.38315	0.00472559	0.0524677
GO:0009987	cellular process	biological_process	1	1037	0.887083	12470	1169	14465	AARS2,ABCB8,ABCC5,ABCD1,ABHD12,ABL2,ABLIM1,ACKR2,ACKR3,ACO2,ACTR2,ADAMTS2,ADCY2,ADGRA2,ADGRF5,ADGRL2,ADI1,ADPRHL2,ADRBK1,AEBP1,AEN,AFF4,AGPAT1,AGPAT6,AHNAK,AKAP12,AKIRIN2,AKT1S1,AKT2,ALKBH2,AMBRA1,AMIGO1,AMOTL1,ANGPTL1,ANKLE2,ANKRD13C,ANKRD17,AOC3,AP4B1,APBA3,APLP2,APOA1,APOE,APP,AR,ARHGAP1,ARHGAP24,ARHGAP25,ARHGAP30,ARHGAP31,ARHGAP35,ARHGAP44,ARHGEF10,ARHGEF12,ARID1A,ARID1B,ARID5A,ARID5B,ARL4A,A…	1.029	0.00472682	0.0524677
GO:0072332	intrinsic apoptotic signaling pathway by p53 class mediator	biological_process	10	8	0.00684346	34	1169	14465	AEN,BAT3,BCL3,EP300,HIPK1,PHLDA3,RRP8,TP53BP2	2.91149	0.0048308	0.0534669
GO:0048008	platelet-derived growth factor receptor signaling pathway	biological_process	8	8	0.00684346	34	1169	14465	ABL2,ARID5B,BCAR1,CSRNP1,F3,GAB1,RAPGEF1,TIPARP	2.91149	0.0048308	0.0534669
GO:0051960	regulation of nervous system development	biological_process	6	48	0.0410607	406	1169	14465	ABL2,AMIGO1,APOE,APP,ARHGAP35,ATXN1,BMPR2,CALR,CASZ1,CHD7,CTNNA1,CTNNB1,DAB2IP,DLG1,DLL4,DTX1,FGFR1IIIC,FRAP1,FYN,GOLGA4,HES1,HOXB3,IRX3,ITM2C,KIF13B,LINGO1,MACF1,MAPT,MED1,NEURL1,NOS1,PKC,PRPF19,RAPGEF1,RNF6,SEMA3F,SEMA4D,SIX4,SLIT2,SOX11,SPEN,SSH1,SSH3,XK,YWHAG,YWHAH,ZEB1,ZHX2	1.46292	0.00488174	0.0539528
GO:0048471	perinuclear region of cytoplasm	cellular_component	7	37	0.0318417	276	1162	13428	ABCD1,ANKRD13C,APBA3,APP,AXIN1,CALR,CCRN4L,CLIC4,CLU,CTNNB1,DLG1,EHD2,ENSSSCG00000015878,FAF1,FAT1,FBXL5,HYAL2,ITM2C,KCNH2,LMTK2,LNPEP,MAPRE3,NANOS1,PSEN1,PSEN2,RANGAP1,RASGRP3,SEPT9,STX4,TAF8,TMEM100,TNKS2,TP53BP2,TSC2,USP2,VAMP8,WRNIP1	1.54917	0.00493772	0.0544927
GO:0001190	RNA polymerase II transcription factor binding transcription factor activity involved in positive regulation of transcription	molecular_function	12	8	0.00591279	34	1353	16649	DRPLA,HYAL2,KLF4,PITX2C,PPARA,SMARCA2,SOX11,SOX12	2.89535	0.00500371	0.0551416
GO:0042110	T cell activation	biological_process	6	33	0.0282293	256	1169	14465	ABL2,AZI2,BCL3,CCL21,CHD7,CTNNB1,DLG1,DTX1,EGR1,FYN,GIMAP1,HES1,ICAM-1,IRF1,ITGAL,LRRC32,NCK2,PAG1,PRP,PSEN2,PTGER4,RELB,SATB1,SMAD2,SOCS5,STX11,TGFBR2,VCAM1,WASH1,WNT4,ZEB1,ZFP36L1,ZFP36L2	1.59506	0.00505619	0.0556399
GO:0051098	regulation of binding	biological_process	3	24	0.0205304	170	1169	14465	ABL2,APLP2,APP,BCL3,BRD4,DAB2,DAB2IP,DOT1L,EP300,HES1,HEY1,IFIT1,LREAP1,MBF1,PITX2C,PKD1,PLAUR,PLXND1,PSEN2,ROCK1,SETMAR,SMAD2,SOX11,TRAF2	1.74689	0.00511443	0.0561148
GO:0008286	insulin receptor signaling pathway	biological_process	10	10	0.00855432	49	1169	14465	AKT2,EIF4EBP1,ENPP1,FOXO1,FOXO4,IRS1,NCOA5,SH2B2,SOCS7,TSC2	2.52527	0.00512802	0.0561148
GO:0080134	regulation of response to stress	biological_process	4	67	0.0573139	606	1169	14465	ACKR3,AMBRA1,ANKRD17,APOA1,APOE,AXIN1,BRD4,CACTIN,CCL21,CD44,CDC37,CHST3,CUL4A,DAB2IP,DNAAF2,DUSP10,ERCC6,ETS1,FAM175A,FAM46A,FBLN5,FEM1B,FOXO1,FRAP1,FZD4,GAB1,HYAL2,IFIT1,IRAK1,IRF1,MAGI3,MAP3K10,MAPK14,MAPKAPK3,MAVS,MED1,NFKBIL1,PLAU,POLR3D,PPARD,PPP1R15A,PRR2,PTGER4,PTTG1IP,PUM1,RICTOR,RIPK1,RSL1D1,SCARA5,SCARB1,SERPINE1,SETMAR,SLC25A19,SMAD2,TERF2IP,TGFB2,TIGAR,TNIP2,TRAF2,TRAF3IP2,TRAF3_TV1,…	1.36806	0.00514404	0.0561148
GO:0009648	photoperiodism	biological_process	5	5	0.00427716	15	1169	14465	FBXL3,NR2F6,PPP1CC,RBM4B,USP2	4.12461	0.0051638	0.0561148
GO:0086002	regulation of cardiac muscle cell action potential involved in contraction	biological_process	10	5	0.00427716	15	1169	14465	GJA5,KCNH2,KCNJ2,KV1.5,SCN4B	4.12461	0.0051638	0.0561148
GO:0043153	entrainment of circadian clock by photoperiod	biological_process	6	5	0.00427716	15	1169	14465	FBXL3,NR2F6,PPP1CC,RBM4B,USP2	4.12461	0.0051638	0.0561148
GO:0072078	nephron tubule morphogenesis	biological_process	11	5	0.00427716	15	1169	14465	CTNNB1,GPC3,HES1,IRX3,PKD1	4.12461	0.0051638	0.0561148
GO:0007420	brain development	biological_process	7	47	0.0402053	397	1169	14465	ABL2,APLP2,APP,ARHGAP35,ARID1A,ARX,BAT3,BTBD3,C2CD3,CCDC14,CEP120,CHD7,CHD8,CNP,CTNNB1,DAB2IP,EDG1,EGR2,EXT1,FGFR1IIIC,FYN,FZD4,GNPAT,HES1,HOXB3,MED1,MKKS,NIPBL,NNAT,NR2F2,NTF3,OGDH,PITX2C,PSEN2,PSMG1,SEMA6D,SETD2,SLIT2,SOCS7,TACC2,TACC3,TGFBR2,WNT4,YWHAH,YWHAQ,ZBP-89,ZEB2	1.46491	0.00517718	0.0561148
GO:0060325	face morphogenesis	biological_process	6	6	0.00513259	21	1169	14465	ARID5B,CSRNP1,NIPBL,TGFB2,TGFB3,TIPARP	3.53538	0.00517994	0.0561148
GO:0042771	intrinsic apoptotic signaling pathway in response to DNA damage by p53 class mediator	biological_process	11	6	0.00513259	21	1169	14465	AEN,BAT3,BCL3,EP300,HIPK1,PHLDA3	3.53538	0.00517994	0.0561148
GO:0021846	cell proliferation in forebrain	biological_process	9	6	0.00513259	21	1169	14465	ARX,CEP120,FGFR1IIIC,TACC2,TACC3,ZEB2	3.53538	0.00517994	0.0561148
GO:0072001	renal system development	biological_process	6	26	0.0222412	189	1169	14465	ARID5B,BAT3,CD44,CTNNB1,DCHS1,DLG1,FGFR1IIIC,FRAS1,GPC3,HES1,IRX3,LZTS2,OSR2,PKD1,PKD2,PYGO1,SIX2,SIX4,SLIT2,SMAD2,SMAD6,SOX17,TBX18,TET2,TIPARP,WNT4	1.70222	0.00519654	0.0562151
GO:0070201	regulation of establishment of protein localization	biological_process	5	38	0.0325064	306	1169	14465	ABL2,AKT2,APOA1,AXIN1,B3GAT3,BCL3,DAB2,DAB2IP,DLG1,EPHA2,FAF1,FRAP1,GJA5,GOLPH3L,HYAL2,LATS1,LRRC32,MAPK14,MAVS,MED1,PARP10,PKC,PKD1,PKD2,PKDCC,PPP2R5A,PTGER4,RANGAP1,RBM22,SEC24A,SMAD2,STX4,TACC3,TCAF1,TGFB2,TGFB3,TRAF2,TRIM27	1.53662	0.00521125	0.0562948
GO:0045637	regulation of myeloid cell differentiation	biological_process	9	17	0.0145423	107	1169	14465	ASXL2,C1QC,CTNNB1,CTR9,CUL4A,ETS1,FRAP1,KMT2E,MAPK14,MED1,PPARGC1B,RBM15,RIPK1,RUNX1,SMAP1,TFE3,TRIB1	1.96593	0.00528984	0.0569878
GO:0005006	epidermal growth factor-activated receptor activity	molecular_function	11	5	0.00369549	15	1353	16649	APLP2,APP,NEURL1,PSEN2,SOCS5	4.10175	0.0052923	0.0569878
GO:0043410	positive regulation of MAPK cascade	biological_process	9	32	0.0273738	247	1169	14465	ABL2,ACKR3,AR,AVPI1,AXIN1,C5AR1,CCL21,CD44,CTNNB1,DAB2IP,ERCC6,FGF18,FGFR1IIIC,FZD4,GAB1,GAREM,ICAM-1,IGFBP4,KDR,KLB,KSR1,MAGI3,MAP3K10,NTF3,PRKCDBP,RIPK1,SHC1,ST5,TGFB2,TRAF2,VEGFB,ZEB2	1.60309	0.00529773	0.0569878
GO:0030099	myeloid cell differentiation	biological_process	8	29	0.0248075	218	1169	14465	ASXL2,C1QC,C/EBP,CTNNB1,CTR9,CUL4A,EPHA2,ETS1,FRAP1,GPC3,JAGN1,KMT2E,LRRK1,MAPK14,MED1,PPARGC1B,PSEN2,RBM15,RELB,RIPK1,RUNX1,SLC25A38,SMAP1,SP1,TET2,TFE3,TGFBR2,TRIB1,UBD	1.64606	0.00532814	0.0570783
GO:0043022	ribosome binding	molecular_function	3	6	0.00443459	21	1353	16649	BAT3,EIF6,FRAP1,IGHMBP2,RICTOR,SPCS1	3.51579	0.0053285	0.0570783
GO:0001105	RNA polymerase II transcription coactivator activity	molecular_function	13	6	0.00443459	21	1353	16649	DRPLA,HYAL2,PITX2C,SMARCA2,SOX11,SOX12	3.51579	0.0053285	0.0570783
GO:0000079	regulation of cyclin-dependent protein kinase activity	biological_process	11	12	0.0102652	65	1169	14465	CCNK,CCNL1,CCNT1,CDKN2C,CDKN2D,CNPPD1,HEXIM2,LATS1,MAPRE3,NR2F2,PKD1,PKD2	2.2844	0.00536485	0.0573874
GO:0001816	cytokine production	biological_process	3	42	0.0359281	347	1169	14465	ABL2,AGPAT1,AKIRIN2,ANKRD17,APOA1,AZI2,BCL3,C5AR1,CACTIN,CLU,DLG1,ELF1,GBA,HYAL2,ICOSLG,IRF1,KLF4,LRRC32,LURAP1,MAPK14,MAST2,MAVS,NFAT5,NFKBIL1,POLR3D,PRP,PTGER4,PUM1,RELB,RIPK1,RNF128,RNF19B,RUNX1,SERPINE1,SMAD2,TGFB2,TGFB3,TRAF2,TRAF3_TV1,TRIM27,TUSC2,ZCCHC11	1.4977	0.00542135	0.0578704
GO:0007049	cell cycle	biological_process	3	87	0.0744226	823	1169	14465	ACTR2,ANKLE2,ANKRD17,APP,ARHGEF10,AZI2,BACH1,BAT3,BRD4,CABLES2,CALR,CCNG2,CCNK,CCNL1,CCNT1,CCPG1,CDKN2C,CDKN2D,C/EBP,CEP120,CHD3,CHMP1A,CNPPD1,CSNK1A1,CTNNB1,CUL4A,DAB2IP,DLG1,DST,EIF4EBP1,ETS1,FAM175A,FBXO31,FEM1B,FGFR1IIIC,FOXN3,FOXO4,GADD45GIP1,GIGYF2,HES1,HEXIM2,IRF1,LATS1,MACF1,MAP4,MAPK14,MAPRE3,MDM4,MED1,MYOG,NABP2,NIPBL,NR2F2,PKD1,PKD2,PLK2,PPM1G,PPP1R12A,PRCC,PRPF19,PUM1,RANBP1,RGS2,RHOB…	1.30805	0.00542539	0.0578704
GO:0018209	peptidyl-serine modification	biological_process	8	20	0.0171086	134	1169	14465	ADRBK1,CD44,CNKSR3,FRAP1,LATS1,LMTK2,MAP3K10,MAPK12,MAPK14,MAPKAPK3,MKNK1,NCK2,NSD1,NTF3,PKD1,PPP1R15A,RICTOR,RIPK1,TERF2IP,TGFBR2	1.84684	0.00543267	0.0578704
GO:0001658	branching involved in ureteric bud morphogenesis	biological_process	9	9	0.00769889	42	1169	14465	CD44,CTNNB1,DCHS1,DLG1,GPC3,PKD2,SIX2,SIX4,WNT4	2.65153	0.00555732	0.059116
GO:0005915	zonula adherens	cellular_component	5	3	0.00258176	5	1162	13428	CTNNA1,PLEKHA7,PRR2	6.93356	0.00565657	0.0600883
GO:0007219	Notch signaling pathway	biological_process	6	16	0.0136869	99	1169	14465	C/EBP,DLL4,DTX1,EGFL7,HES1,HEY1,KV1.5,MAML1,NEURL1,PSEN1,PSEN2,RBM15,RITA1,TBX2,TGFBR2,TMEM100	1.99981	0.00566701	0.0601159
GO:0032784	regulation of DNA-dependent transcription, elongation	biological_process	10	7	0.00598802	28	1169	14465	AXIN1,BRD4,CTR9,ERCC6,RTF1,SUPT4H1,ZYMND11	3.09346	0.00578366	0.0610994
GO:2000351	regulation of endothelial cell apoptotic process	biological_process	8	7	0.00598802	28	1169	14465	ABL2,CD248,ICAM-1,KDR,PKC,SERPINE1,TNIP2	3.09346	0.00578366	0.0610994
GO:0001569	patterning of blood vessels	biological_process	11	7	0.00598802	28	1169	14465	CTNNB1,DLL4,ENG,PITX2C,PLXND1,RBM15,TGFBR2	3.09346	0.00578366	0.0610994
GO:0001817	regulation of cytokine production	biological_process	4	38	0.0325064	308	1169	14465	ABL2,AGPAT1,AKIRIN2,ANKRD17,APOA1,BCL3,C5AR1,CACTIN,CLU,ELF1,GBA,HYAL2,ICOSLG,IRF1,KLF4,LRRC32,LURAP1,MAPK14,MAST2,MAVS,NFKBIL1,POLR3D,PRP,PTGER4,PUM1,RELB,RIPK1,RNF128,RUNX1,SERPINE1,SMAD2,TGFB2,TGFB3,TRAF2,TRAF3_TV1,TRIM27,TUSC2,ZCCHC11	1.52664	0.00579973	0.0611848
GO:0019827	stem cell maintenance	biological_process	7	17	0.0145423	108	1169	14465	BCL9,BCL9L,CNOT3,CREBBP,CTR9,CUL4A,FOXO1,HES1,KLF4,MED15,MED27,NIPBL,RTF1,SETD1A,SIX2,ZFP36L2,ZHX2	1.94773	0.00581856	0.0612248
GO:0010171	body morphogenesis	biological_process	4	8	0.00684346	35	1169	14465	ARID5B,CSRNP1,GPC3,NIPBL,TGFB2,TGFB3,TIPARP,ZNF281	2.8283	0.00582751	0.0612248
GO:0007159	leukocyte cell-cell adhesion	biological_process	5	8	0.00684346	35	1169	14465	CD44,ICAM-1,ITGAL,PODXL2,ROCK1,SEMA4D,TNIP1,VCAM1	2.8283	0.00582751	0.0612248
GO:0071417	cellular response to organic nitrogen	biological_process	6	24	0.0205304	172	1169	14465	AKT2,CTNNA1,CTNNB1,DNMT3A,EIF4EBP1,ENPP1,FOXO1,FOXO4,IRS1,NCOA5,NEURL1,PKC,PPP1R9B,RAB10,RAPGEF1,SH2B2,SLC2A4,SLIT2,SOCS7,SSH1,TBC1D4,TSC2,USF1,ZEB1	1.72658	0.00592458	0.0620744
GO:0002253	activation of immune response	biological_process	6	24	0.0205304	172	1169	14465	ANKRD17,BCAR1,C1QA,C1R,C5AR1,CACTIN,CD90,DAB2IP,ELF1,FYN,IRAK1,IRF1,MAPKAPK3,MAVS,NFKBIL1,PKC,PRP,PSEN2,PUM1,SCARB1,SH2B2,THEMIS2,TNIP2,TRAF3_TV1	1.72658	0.00592458	0.0620744
GO:0048332	mesoderm morphogenesis	biological_process	5	10	0.00855432	50	1169	14465	AXIN1,BMPR2,EPHA2,FGFR1IIIC,KDM6A,MACF1,SETD2,SIX2,SMAD2,SOX17	2.47476	0.00595657	0.0623242
GO:0030971	receptor tyrosine kinase binding	molecular_function	4	7	0.00517369	28	1353	16649	ELMO2,FIZ1,HYAL2,MYOC,SH2B2,SHC1,SOCS5	3.07631	0.00596881	0.0623672
GO:0000320	re-entry into mitotic cell cycle	biological_process	5	4	0.00342173	10	1169	14465	DAB2IP,FOXO4,MDM4,MED1	4.94953	0.00599576	0.0623934
GO:0001833	inner cell mass cell proliferation	biological_process	10	4	0.00342173	10	1169	14465	BRD4,PALB2,PRPF19,TAF8	4.94953	0.00599576	0.0623934
GO:0072163	mesonephric epithelium development	biological_process	9	4	0.00342173	10	1169	14465	GPC3,PKD1,PKD2,WNT4	4.94953	0.00599576	0.0623934
GO:0019199	transmembrane receptor protein kinase activity	molecular_function	9	14	0.0103474	82	1353	16649	APLP2,APP,BMPR2,DDR,ENG,EPHA2,EPHB6,FGFR1IIIC,IGF1R,KDR,NEURL1,PSEN2,SOCS5,TGFBR2	2.1009	0.00601603	0.0625194
GO:0097190	apoptotic signaling pathway	biological_process	8	38	0.0325064	309	1169	14465	AEN,BAT3,BCL2L2,BCL3,BIRC6,BNIP3,C-FLIP,CLU,CTNNA1,CTNNB1,CTSC,DAB2IP,DEDD,EP300,EPHA2,ERCC6,FGFR1IIIC,HIPK1,HYAL2,ITM2C,KIAA0141,MKNK1,PHLDA3,PLAUR,PPARD,PSEN2,RIPK1,RRP8,SGMS1,SGPP1,SMAD2,TFPT,TGFB2,TP53BP2,TRAF2,URI1,WNT4,ZYMND11	1.5217	0.00611437	0.0634553
GO:0009101	glycoprotein biosynthetic process	biological_process	6	27	0.0230967	201	1169	14465	ART1,B3GALT4,B3GAT3,B3GNT3,CANT1,CHPF,CHST3,CHST7,CSGALNACT1,CSGALNACT2,CTNNB1,EXT1,EXTL1,FUT11,GGTA1,HS6ST1,MGAT3,NUS1,PARP10,PXYLP1,ST6GALNAC2,TET2,TIPARP,TMEM115,TNIP1,TNKS2,VEGFB	1.66216	0.00615522	0.0637927
GO:0044291	cell-cell contact zone	cellular_component	3	9	0.00774527	40	1162	13428	AHNAK,CONNEXIN,CTNNA1,CTNNB1,DES,ENSSSCG00000015878,GJA5,KV1.5,SCN4B	2.60009	0.00617789	0.0639412
GO:0004705	JUN kinase activity	molecular_function	13	10	0.00739098	50	1353	16649	AXIN1,DAB2IP,DUSP10,ERCC6,FZD4,GAB1,MAGI3,MAP3K10,TRAF2,ZEB2	2.46105	0.00620367	0.064035
GO:0016909	SAP kinase activity	molecular_function	12	10	0.00739098	50	1353	16649	AXIN1,DAB2IP,DUSP10,ERCC6,FZD4,GAB1,MAGI3,MAP3K10,TRAF2,ZEB2	2.46105	0.00620367	0.064035
GO:0019903	protein phosphatase binding	molecular_function	5	12	0.00886918	66	1353	16649	ANKLE2,CTNNB1,CTTNBP2NL,DAB2IP,FOXO1,PPP1R15A,PPP1R3F,PPP2R4,PPP6R1,SMG5,TRAF2,TRAF3_TV1	2.23732	0.00637405	0.0654228
GO:0045765	regulation of angiogenesis	biological_process	11	19	0.0162532	127	1169	14465	ADGRA2,C5AR1,DAB2IP,DLL4,EPHA2,ETS1,F3,FOXO4,HYAL1,KDR,KLF4,LRG1,PLXND1,RHOB,ROCK1,SERPINE1,TGFBR2,VASH2,VEGFB	1.8512	0.00645819	0.0654228
GO:0046015	regulation of transcription by glucose	biological_process	11	2	0.00171086	2	1169	14465	CHMP1A,RRP8	12.3738	0.00652605	0.0654228
GO:1901475	pyruvate transmembrane transport	biological_process	11	2	0.00171086	2	1169	14465	MPC2,SLC16A7	12.3738	0.00652605	0.0654228
GO:0034115	negative regulation of heterotypic cell-cell adhesion	biological_process	9	2	0.00171086	2	1169	14465	APOA1,KLF4	12.3738	0.00652605	0.0654228
GO:0051176	positive regulation of sulfur metabolic process	biological_process	6	2	0.00171086	2	1169	14465	CTNNB1,PXYLP1	12.3738	0.00652605	0.0654228
GO:0003294	atrial ventricular junction remodeling	biological_process	9	2	0.00171086	2	1169	14465	CONNEXIN,GJA5	12.3738	0.00652605	0.0654228
GO:1901407	regulation of phosphorylation of RNA polymerase II C-terminal domain	biological_process	12	2	0.00171086	2	1169	14465	BRD4,CCNK	12.3738	0.00652605	0.0654228
GO:0051563	smooth endoplasmic reticulum calcium ion homeostasis	biological_process	11	2	0.00171086	2	1169	14465	APP,PSEN1	12.3738	0.00652605	0.0654228
GO:0007352	zygotic specification of dorsal/ventral axis	biological_process	8	2	0.00171086	2	1169	14465	SMAD2,SMAD6	12.3738	0.00652605	0.0654228
GO:0042762	regulation of sulfur metabolic process	biological_process	5	2	0.00171086	2	1169	14465	CTNNB1,PXYLP1	12.3738	0.00652605	0.0654228
GO:0006848	pyruvate transport	biological_process	10	2	0.00171086	2	1169	14465	MPC2,SLC16A7	12.3738	0.00652605	0.0654228
GO:0002072	optic cup morphogenesis involved in camera-type eye development	biological_process	12	2	0.00171086	2	1169	14465	ARID1A,SOX11	12.3738	0.00652605	0.0654228
GO:0061043	regulation of vascular wound healing	biological_process	13	2	0.00171086	2	1169	14465	SERPINE1,VEGFB	12.3738	0.00652605	0.0654228
GO:0010908	regulation of heparan sulfate proteoglycan biosynthetic process	biological_process	9	2	0.00171086	2	1169	14465	CTNNB1,PXYLP1	12.3738	0.00652605	0.0654228
GO:0042758	long-chain fatty acid catabolic process	biological_process	10	2	0.00171086	2	1169	14465	ABCD1,HSL	12.3738	0.00652605	0.0654228
GO:0001300	chronological cell aging	biological_process	5	2	0.00171086	2	1169	14465	ENG,SERPINE1	12.3738	0.00652605	0.0654228
GO:0007403	glial cell fate determination	biological_process	10	2	0.00171086	2	1169	14465	CTNNB1,NTF3	12.3738	0.00652605	0.0654228
GO:0048320	axial mesoderm formation	biological_process	9	2	0.00171086	2	1169	14465	AXIN1,EPHA2	12.3738	0.00652605	0.0654228
GO:0070483	detection of hypoxia	biological_process	6	2	0.00171086	2	1169	14465	ENG,TGFB3	12.3738	0.00652605	0.0654228
GO:0010909	positive regulation of heparan sulfate proteoglycan biosynthetic process	biological_process	10	2	0.00171086	2	1169	14465	CTNNB1,PXYLP1	12.3738	0.00652605	0.0654228
GO:0031100	organ regeneration	biological_process	7	2	0.00171086	2	1169	14465	MED1,UPF2	12.3738	0.00652605	0.0654228
GO:0008599	protein phosphatase type 1 regulator activity	molecular_function	9	2	0.0014782	2	1353	16649	PPP1R8,WBP11	12.3052	0.0065997	0.065731
GO:0050833	pyruvate transmembrane transporter activity	molecular_function	13	2	0.0014782	2	1353	16649	MPC2,SLC16A7	12.3052	0.0065997	0.065731
GO:0016657	oxidoreductase activity, acting on NAD(P)H, nitrogenous group as acceptor	molecular_function	6	2	0.0014782	2	1353	16649	GMPR,GMPR2	12.3052	0.0065997	0.065731
GO:0008459	chondroitin 6-sulfotransferase activity	molecular_function	7	2	0.0014782	2	1353	16649	CHST3,CHST7	12.3052	0.0065997	0.065731
GO:0003920	GMP reductase activity	molecular_function	7	2	0.0014782	2	1353	16649	GMPR,GMPR2	12.3052	0.0065997	0.065731
GO:0086001	regulation of cardiac muscle cell action potential	biological_process	9	6	0.00513259	22	1169	14465	CONNEXIN,GJA5,KCNH2,KCNJ2,KV1.5,SCN4B	3.37468	0.00664345	0.0659096
GO:0046580	negative regulation of Ras protein signal transduction	biological_process	9	6	0.00513259	22	1169	14465	ABL2,ARHGAP24,ARHGAP35,MYOC,NUP62,RAPGEF1	3.37468	0.00664345	0.0659096
GO:0043388	positive regulation of DNA binding	biological_process	6	6	0.00513259	22	1169	14465	BRD4,HES1,MBF1,PITX2C,PLAUR,SETMAR	3.37468	0.00664345	0.0659096
GO:0030518	intracellular steroid hormone receptor signaling pathway	biological_process	6	13	0.0111206	75	1169	14465	AR,ARID1A,CALR,DAB2,DDRGK1,EP300,FKBP4,KMT2D,MED1,MED13,PPARGC1B,RNF6,YWHAH	2.1448	0.00666969	0.065999
GO:0051896	regulation of protein kinase B signaling cascade	biological_process	8	13	0.0111206	75	1169	14465	CCL21,DLG1,EPHA2,F3,HYAL2,ITSN1,MYOC,PHLDA3,PRKCDBP,RAPGEF1,RICTOR,TSC2,VEGFB	2.1448	0.00666969	0.065999
GO:0035282	segmentation	biological_process	6	12	0.0102652	67	1169	14465	DMRT2,EGR2,EP300,IRX3,KDM6A,MLLT3,PALB2,PSEN2,SEMA3C,SMAD2,TBX18,ZEB2	2.21621	0.006884	0.0678738
GO:0030838	positive regulation of actin filament polymerization	biological_process	11	10	0.00855432	51	1169	14465	ACTR2,ARPC5L,CCL21,DLG1,FRAP1,NCK2,RICTOR,TRIM27,WASH1,WHAMM	2.42624	0.00688575	0.0678738
GO:0007258	JUN phosphorylation	biological_process	10	10	0.00855432	51	1169	14465	AXIN1,DAB2IP,DUSP10,ERCC6,FZD4,GAB1,MAGI3,MAP3K10,TRAF2,ZEB2	2.42624	0.00688575	0.0678738
GO:0007043	cell-cell junction assembly	biological_process	5	8	0.00684346	36	1169	14465	CTNNA1,DLG1,ENSSSCG00000015878,GJA5,GNPAT,MICALL2,PKC,RAB13	2.74974	0.00697316	0.0685838
GO:0001837	epithelial to mesenchymal transition	biological_process	9	11	0.00940975	59	1169	14465	BCL9L,CTNNB1,DAB2,DAB2IP,HEY1,SMAD2,TGFB2,TMEM100,VASN,WNT4,ZNF703	2.30698	0.00697569	0.0685838
GO:2000147	positive regulation of cell motility	biological_process	6	27	0.0230967	203	1169	14465	ADGRA2,AKT2,AMOTL1,BCAR1,BMPR2,C5AR1,CALR,CCL21,DAB2,DAB2IP,ETS1,FGF18,HYAL1,ICAM-1,IRS1,KDR,MMP14,MYOC,NTF3,PODXL,SEMA6D,SERPINE1,STX4,TGFB2,TGFBR2,VEGFB,ZNF703	1.64578	0.00701786	0.0688219
GO:0010591	regulation of lamellipodium assembly	biological_process	7	5	0.00427716	16	1169	14465	EPHA2,FRAP1,SLIT2,SSH1,SSH3	3.86682	0.00701788	0.0688219
GO:0035303	regulation of dephosphorylation	biological_process	7	14	0.011976	84	1169	14465	ANKLE2,GBA,PPARGC1B,PPP1R12A,PPP1R15A,PPP2R4,PPP2R5A,PPP6R1,SEMA4D,SMG5,SMPD1,TGFB2,URI1,ZCCHC9	2.0623	0.00709791	0.0692972
GO:0031214	biomineral tissue development	biological_process	6	14	0.011976	84	1169	14465	ASXL2,BMPR2,CLEC3B,CONNEXIN,EDG1,FAM101A,FAM20A,GPC3,OSR2,PKDCC,PPARA,PTH1R,TGFB3,WNT4	2.0623	0.00709791	0.0692972
GO:0042058	regulation of epidermal growth factor receptor signaling pathway	biological_process	10	7	0.00598802	29	1169	14465	APLP2,APP,NEURL1,NUP62,PLAUR,PSEN2,SOCS5	2.98679	0.00710254	0.0692972
GO:0045814	negative regulation of gene expression, epigenetic	biological_process	7	7	0.00598802	29	1169	14465	ARID1A,BAZ2A,DNMT3A,EPC1,HDAC2,RRP8,TRIM27	2.98679	0.00710254	0.0692972
GO:0002764	immune response-regulating signaling pathway	biological_process	5	22	0.0188195	156	1169	14465	ANKRD17,BCAR1,C5AR1,CACTIN,CD90,DAB2IP,ELF1,FYN,IRAK1,IRF1,MAPKAPK3,MAVS,NFKBIL1,PKC,PRP,PSEN2,PUM1,SCARB1,SH2B2,THEMIS2,TNIP2,TRAF3_TV1	1.74503	0.00723556	0.0705053
GO:0031519	PcG protein complex	cellular_component	9	8	0.00688468	34	1162	13428	ASXL1,CBX4,CBX8,HDAC2,JARID2,PHC1,RBBP7,RING1	2.71904	0.00727516	0.0708011
GO:0043405	regulation of MAP kinase activity	biological_process	12	24	0.0205304	175	1169	14465	APOE,AVPI1,AXIN1,CDK12,DAB2IP,DUSP10,DUSP4,ERCC6,FGF18,FGFR1IIIC,FZD4,GAB1,GBA,HYAL2,MAGI3,MAP3K10,NTF3,NUP62,RGS2,SHC1,SMPD1,TRAF2,TRIB1,ZEB2	1.69698	0.00733657	0.0713082
GO:0048771	tissue remodeling	biological_process	3	15	0.0128315	93	1169	14465	BMPR2,CAPN1,CONNEXIN,CTNNB1,DLL4,EDG1,ENPP1,EPHA2,GJA5,LRRK1,PPARGC1B,PTH1R,SEMA3C,TGFB2,TGFB3	1.99578	0.00739322	0.0717676
GO:0007498	mesoderm development	biological_process	4	13	0.0111206	76	1169	14465	AXIN1,BMPR2,EPHA2,EXT1,FGFR1IIIC,IRX3,KDM6A,MACF1,PALB2,SETD2,SIX2,SMAD2,SOX17	2.11658	0.00746694	0.0722038
GO:0009895	negative regulation of catabolic process	biological_process	5	13	0.0111206	76	1169	14465	BAT3,DAB2IP,DEDD,DHX34,FRAP1,FYN,MDM4,RASIP1,RILP,SMAD2,TIGAR,WAC,WASH1	2.11658	0.00746694	0.0722038
GO:0002944	cyclin K-CDK12 complex	cellular_component	6	2	0.00172117	2	1162	13428	CCNK,CDK12	11.5559	0.00748252	0.0722038
GO:0002133	polycystin complex	cellular_component	3	2	0.00172117	2	1162	13428	PKD1,PKD2	11.5559	0.00748252	0.0722038
GO:0051090	regulation of sequence-specific DNA binding transcription factor activity	biological_process	11	27	0.0230967	204	1169	14465	ARID5B,CACTIN,CLU,CRTC2,DAB2IP,DDRGK1,EP300,FZD4,HDAC2,IRAK1,KLF4,MAP3K10,MAVS,NFKBIL1,PARP10,PKC,PPARGC1,PRP,RIPK1,SPOP,TERF2IP,TRAF2,TRAF3_TV1,TRIB1,TRIM26,TRIM27,ZCCHC11	1.63771	0.00748529	0.0722038
GO:0042803	protein homodimerization activity	molecular_function	4	48	0.0354767	413	1353	16649	ABCD1,APOE,AXIN1,BNIP3,C11orf30,CBX1,C/EBP,CHMP1A,CPOX,DAB2IP,DGCR8,DMRT2,ENG,ENPP1,ENSSSCG00000004253,EXT1,FBLN5,FGFR1IIIC,FZD4,GRHPR,GULDH,HES1,HPS4,IKZF2,IRAK1,KCNH2,LRRC41,MYPOP,NR2F2,PITX2C,PKD2,PPP2R4,PRR2,RUNX1,RXRB,SETMAR,SLIT2,SMAD2,SP1,SUMF2,TGFB2,TRAF2,TSC2,VAPB,VEGFB,VWF,ZBTB4,ZHX2	1.43015	0.00753707	0.0724796
GO:0048545	response to steroid hormone stimulus	biological_process	5	20	0.0171086	138	1169	14465	AR,CTNNB1,EP300,ESRRA,FBXO32,KMT2D,MED1,MYOG,NR2F2,NR2F6,NRIP1,PPARA,PPARD,RXRB,SLIT2,TBL1Y,TGFB2,TGFB3,URI1,ZNF703	1.79331	0.00753788	0.0724796
GO:0070062	extracellular vesicular exosome	cellular_component	5	189	0.162651	1857	1162	13428	ACTR2,AEBP1,AHNAK,ANGPTL1,ANGPTL2,APLP2,APN,APOA1,APOE,APP,ARHGAP1,ARHGEF12,ARPC5L,ASPA,ASXL1,AZGP1,B3GAT3,BCAM,BCL2L2,C1QA,C1QC,C1QTNF5,C1R,CACTIN,CALR,CANT1,CAPN1,CC2D1A,CCDC25,CD248,CD44,CD90,CDC37,CDC42BPB,CDH11,CHMP1A,CILP,CLEC3B,CLIC4,CLU,CNP,COL6A2,COL6A3,CONNEXIN,CPD,CRKL,CRTC2,CSRP1,CST6,CTNNB1,CTNND1,CTSC,CYBRD1,DAB2,DAB2IP,DBNL,DDR,DES,DLG1,DNAJB4,DPP7,DPT,DUSP26,ECI1,EHD2,EHD4,EIF6,EN…	1.17613	0.00754227	0.0724796
GO:0051223	regulation of protein transport	biological_process	6	34	0.0290847	273	1169	14465	ABL2,AKT2,APOA1,AXIN1,B3GAT3,BCL3,DAB2,DAB2IP,FAF1,FRAP1,GJA5,GOLPH3L,HYAL2,LATS1,LRRC32,MAPK14,MAVS,MED1,PARP10,PKD1,PKD2,PKDCC,PTGER4,RANGAP1,RBM22,SEC24A,SMAD2,STX4,TACC3,TCAF1,TGFB2,TGFB3,TRAF2,TRIM27	1.54106	0.00759038	0.0728505
GO:0040017	positive regulation of locomotion	biological_process	4	28	0.0239521	214	1169	14465	ADGRA2,AKT2,AMOTL1,BCAR1,BMPR2,C5AR1,CALR,CCL21,DAB2,DAB2IP,ETS1,FGF18,HYAL1,ICAM-1,IRS1,KDR,MMP14,MYOC,NTF3,PODXL,SEMA6D,SERPINE1,SLIT2,STX4,TGFB2,TGFBR2,VEGFB,ZNF703	1.619	0.00763571	0.073104
GO:0004707	MAP kinase activity	molecular_function	11	25	0.0184775	184	1353	16649	APOE,AVPI1,AXIN1,CDK12,DAB2IP,DUSP10,DUSP4,ERCC6,FGF18,FGFR1IIIC,FZD4,GAB1,GBA,HYAL2,MAGI3,MAP3K10,MAPK14,NTF3,NUP62,RGS2,SHC1,SMPD1,TRAF2,TRIB1,ZEB2	1.67191	0.00763588	0.073104
GO:0035102	PRC1 complex	cellular_component	10	4	0.00344234	10	1162	13428	CBX4,CBX8,PHC1,RING1	4.62238	0.00765788	0.0732231
GO:0031098	stress-activated protein kinase signaling cascade	biological_process	7	18	0.0153978	120	1169	14465	AXIN1,CCDC88C,CCL21,DAB2IP,DUSP10,ERCC6,FOXO1,FZD4,GAB1,MAGI3,MAP3K10,MAPK14,RIPK1,TGFB2,TRAF2,TRIB1,ZEB2,ZYMND11	1.85607	0.00768168	0.0733591
GO:0043230	extracellular organelle	cellular_component	3	189	0.162651	1858	1162	13428	ACTR2,AEBP1,AHNAK,ANGPTL1,ANGPTL2,APLP2,APN,APOA1,APOE,APP,ARHGAP1,ARHGEF12,ARPC5L,ASPA,ASXL1,AZGP1,B3GAT3,BCAM,BCL2L2,C1QA,C1QC,C1QTNF5,C1R,CACTIN,CALR,CANT1,CAPN1,CC2D1A,CCDC25,CD248,CD44,CD90,CDC37,CDC42BPB,CDH11,CHMP1A,CILP,CLEC3B,CLIC4,CLU,CNP,COL6A2,COL6A3,CONNEXIN,CPD,CRKL,CRTC2,CSRP1,CST6,CTNNB1,CTNND1,CTSC,CYBRD1,DAB2,DAB2IP,DBNL,DDR,DES,DLG1,DNAJB4,DPP7,DPT,DUSP26,ECI1,EHD2,EHD4,EIF6,EN…	1.1755	0.00770848	0.0734319
GO:0065010	extracellular membrane-bounded organelle	cellular_component	4	189	0.162651	1858	1162	13428	ACTR2,AEBP1,AHNAK,ANGPTL1,ANGPTL2,APLP2,APN,APOA1,APOE,APP,ARHGAP1,ARHGEF12,ARPC5L,ASPA,ASXL1,AZGP1,B3GAT3,BCAM,BCL2L2,C1QA,C1QC,C1QTNF5,C1R,CACTIN,CALR,CANT1,CAPN1,CC2D1A,CCDC25,CD248,CD44,CD90,CDC37,CDC42BPB,CDH11,CHMP1A,CILP,CLEC3B,CLIC4,CLU,CNP,COL6A2,COL6A3,CONNEXIN,CPD,CRKL,CRTC2,CSRP1,CST6,CTNNB1,CTNND1,CTSC,CYBRD1,DAB2,DAB2IP,DBNL,DDR,DES,DLG1,DNAJB4,DPP7,DPT,DUSP26,ECI1,EHD2,EHD4,EIF6,EN…	1.1755	0.00770848	0.0734319
GO:0009314	response to radiation	biological_process	3	29	0.0248075	224	1169	14465	ABL2,AEN,APP,ATXN1,BCL3,BRAT1,CDKN2D,CLK2,CREBBP,EGR1,EP300,ERCC6,FAM175A,FBXL3,HYAL1,HYAL2,MAPK14,NABP2,NIPBL,NR2F6,PPP1CC,RBM4B,RHOB,RIC8A,SMC1A,TIGAR,TP53BP2,USF1,USP2	1.60197	0.00775752	0.0738073
GO:0043161	proteasomal ubiquitin-dependent protein catabolic process	biological_process	10	22	0.0188195	157	1169	14465	AXIN1,BAT3,CLU,CUL4A,DAB2,DAB2IP,ERLIN2,FBXL3,FBXL5,FBXO31,FBXO9,GNA12,KLHL20,RAD23B,SOCS5,SPOP,TBL1Y,TMEM129,TMUB1,TRIB1,USP19,WAC	1.73391	0.00779234	0.0740286
GO:0043254	regulation of protein complex assembly	biological_process	6	26	0.0222412	195	1169	14465	ACTR2,ARPC5L,ATF7IP,CCL21,CLIP1,CLU,DAB2IP,DLG1,FAF1,FHOD3,FRAP1,HCFC1,INSIG1,LATS1,LMO4,MAPT,MKKS,NCK2,PSEN2,PTGER4,RICTOR,SLIT2,SMAD6,TRIM27,WASH1,WHAMM	1.64984	0.00780011	0.0740286
GO:0004693	cyclin-dependent protein kinase activity	molecular_function	10	13	0.00960828	76	1353	16649	CABLES2,CCNK,CCNL1,CCNT1,CDKN2C,CDKN2D,CNPPD1,HEXIM2,LATS1,MAPRE3,NR2F2,PKD1,PKD2	2.10484	0.00783276	0.0742464
GO:0030833	regulation of actin filament polymerization	biological_process	10	14	0.011976	85	1169	14465	ACTR2,ARPC5L,CCL21,DLG1,FHOD3,FRAP1,LATS1,MKKS,NCK2,RICTOR,SLIT2,TRIM27,WASH1,WHAMM	2.03804	0.00788335	0.0746336
GO:0001077	RNA polymerase II core promoter proximal region sequence-specific DNA binding transcription factor activity involved in positive regulation of transcription	molecular_function	13	21	0.0155211	147	1353	16649	C/EBP,CEBPZ,EGR1,EGR2,ELF1,ELK3,ESRRA,FOXK2,IRF1,KLF4,KLF5,MYOG,NFYC,PPARA,SIX2,SIX4,SMAD2,SOX11,SOX12,SP1,TFE3	1.75789	0.00790686	0.0747462
GO:0045639	positive regulation of myeloid cell differentiation	biological_process	10	10	0.00855432	52	1169	14465	ASXL2,ETS1,KMT2E,MAPK14,MED1,PPARGC1B,RIPK1,RUNX1,SMAP1,TRIB1	2.37958	0.00792331	0.0747462
GO:0090066	regulation of anatomical structure size	biological_process	3	31	0.0265184	244	1169	14465	ACTR2,AKT1S1,APOE,ARPC5L,BMPR2,CCL21,DLG1,FHOD3,FRAP1,GJA5,GOLGA4,KV1.5,LATS1,MACF1,MAPT,MKKS,NCK2,NOS1,RGS2,RICTOR,RILP,RNF6,SEMA3F,SEMA4D,SLIT2,SSH1,SSH3,TRIM27,WASH1,WHAMM,XK	1.57208	0.00792453	0.0747462
GO:0016607	nuclear speck	cellular_component	13	12	0.010327	64	1162	13428	CDK12,CSNK1A1,EFTUD2,HIPK1,MAML1,NRIP1,PPP1R8,PRPF19,PRPF31,SPOP,STIP,WBP11	2.16674	0.00805142	0.0758497
GO:0019221	cytokine-mediated signaling pathway	biological_process	7	25	0.0213858	186	1169	14465	ACKR2,ACKR3,APOA1,CACTIN,CD44,CDC37,CTR9,EGR1,ENSSSCG00000010968,GAB1,GHR,HIPK1,IRAK1,IRF1,JAGN1,MAVS,MED1,MKKS,SH2B2,SLIT2,SOCS5,TNIP2,TRAF2,TRAF3_TV1,ZCCHC11	1.66315	0.00811383	0.0763005
GO:0001085	RNA polymerase II transcription factor binding	molecular_function	4	12	0.00886918	68	1353	16649	CREBBP,CTNNB1,DUSP26,EGR2,EP300,HDAC2,MKKS,PITX2C,PPARA,SMAD2,SPEN,SPOP	2.17151	0.0081192	0.0763005
GO:0006417	regulation of translation	biological_process	7	20	0.0171086	139	1169	14465	APP,BCL3,CPEB3,EIF4EBP1,ENSSSCG00000011312,ENSSSCG00000029514,FAM129A,FRAP1,GIGYF2,MPV17L2,NANOS1,NEURL1,PPP1R15A,RBM4B,RGS2,SAMD4A,TRMT6,UPF3B,USP16,ZFP36L1	1.78041	0.00815642	0.0765564
GO:0002286	T cell activation involved in immune response	biological_process	7	8	0.00684346	37	1169	14465	BCL3,ICAM-1,ITGAL,PSEN2,PTGER4,RELB,SOCS5,STX11	2.67542	0.00828092	0.0774402
GO:0048286	lung alveolus development	biological_process	8	8	0.00684346	37	1169	14465	ASXL1,ATXN1,BMPR2,HS6ST1,KDR,PKDCC,PSEN2,TNS3	2.67542	0.00828092	0.0774402
GO:0010717	regulation of epithelial to mesenchymal transition	biological_process	10	8	0.00684346	37	1169	14465	BCL9L,CTNNB1,DAB2,DAB2IP,SMAD2,TGFB2,VASN,ZNF703	2.67542	0.00828092	0.0774402
GO:0032271	regulation of protein polymerization	biological_process	8	16	0.0136869	103	1169	14465	ACTR2,ARPC5L,CCL21,CLIP1,DLG1,FHOD3,FRAP1,LATS1,MAPT,MKKS,NCK2,RICTOR,SLIT2,TRIM27,WASH1,WHAMM	1.92215	0.00831692	0.0775113
GO:0060348	bone development	biological_process	6	16	0.0136869	103	1169	14465	ASXL1,ASXL2,CSGALNACT1,DCHS1,DHRS3,FAM101A,FGF18,INPPL1,INSIG1,MYOC,OSR2,PITX2C,SEMA4D,SH3PXD2B,SIK3,TGFBR2	1.92215	0.00831692	0.0775113
GO:1900117	regulation of execution phase of apoptosis	biological_process	7	38	0.0325064	315	1169	14465	AEN,BAT3,BCL2L2,BCL3,BIRC6,BNIP3,C-FLIP,CLU,CTNNA1,CTNNB1,CTSC,DAB2IP,DEDD,EP300,EPHA2,ERCC6,FGFR1IIIC,HIPK1,HYAL2,ITM2C,KIAA0141,MKNK1,PHLDA3,PLAUR,PPARD,PSEN2,RIPK1,RRP8,SGMS1,SGPP1,SMAD2,TFPT,TGFB2,TP53BP2,TRAF2,URI1,WNT4,ZYMND11	1.49272	0.00831888	0.0775113
GO:0008154	actin polymerization or depolymerization	biological_process	7	17	0.0145423	112	1169	14465	ACTR2,ARPC5L,CCL21,DLG1,FHOD3,FRAP1,LATS1,MICALL2,MKKS,NCK2,RICTOR,SLIT2,SSH1,SSH3,TRIM27,WASH1,WHAMM	1.87817	0.00837897	0.0779369
GO:0035116	embryonic hindlimb morphogenesis	biological_process	8	6	0.00513259	23	1169	14465	CHD7,CTNNB1,GPC3,MED1,OSR2,PITX2C	3.22795	0.0083849	0.0779369
GO:0043086	negative regulation of catalytic activity	biological_process	5	50	0.0427716	439	1169	14465	AKT1S1,APBA3,APLP2,APOA1,APOE,APP,BIRC6,CD44,CDKN2C,CDKN2D,COL6A3,CST6,DAB2IP,DUSP10,DUSP26,DUSP4,ENG,FB19,GBA,GPC3,HEXIM2,HYAL2,IFIT1,KLF4,LATS1,LMTK2,MKKS,NOS1,NR2F2,NUP62,PLAUR,PPP1R12A,PPP1R15A,PPP2R4,PPP2R5A,PRKRIP1,RGS2,SEMA4D,SERPINE1,SLIT2,SMPD1,SOCS5,TGFB2,TRIB1,TRIM27,TSC2,URI1,WASH1,WNT9A,ZCCHC9	1.40932	0.00841218	0.0780956
GO:0010769	regulation of cell morphogenesis involved in differentiation	biological_process	7	24	0.0205304	177	1169	14465	APOA1,BCL9L,BMPR2,CALR,CTNNB1,DAB2,DAB2IP,GOLGA4,KIF13B,MACF1,MAPT,MYOC,RNF6,SEMA3F,SEMA4D,SLIT2,SMAD2,SSH1,SSH3,TGFB2,VASN,XK,YWHAH,ZNF703	1.67781	0.00842311	0.0781024
GO:0051272	positive regulation of cellular component movement	biological_process	5	27	0.0230967	206	1169	14465	ADGRA2,AKT2,AMOTL1,BCAR1,BMPR2,C5AR1,CALR,CCL21,DAB2,DAB2IP,ETS1,FGF18,HYAL1,ICAM-1,IRS1,KDR,MMP14,MYOC,NTF3,PODXL,SEMA6D,SERPINE1,STX4,TGFB2,TGFBR2,VEGFB,ZNF703	1.62181	0.00849729	0.078673
GO:0016363	nuclear matrix	cellular_component	11	9	0.00774527	42	1162	13428	AKAP8,ATXN1,CHMP1A,CLIC4,DNMT3A,DRPLA,HLCS,SATB1,ZNF703	2.47627	0.00862022	0.078673
GO:0009056	catabolic process	biological_process	2	196	0.167665	2075	1169	14465	ABCB8,ABCC5,ABCD1,ABHD12,AKT2,AMBRA1,APOE,ARHGAP1,ARHGAP24,ARHGAP31,ARHGEF10,ARHGEF12,ARL4A,ATF7IP,ATG3,ATG4A,ATG4D,AXIN1,BAT3,BCKDHB,BNIP3,C19orf68,CAPN1,CCPG1,CCRN4L,CD44,CDC42BPB,CHD3,CHD8,CLPX,CLU,CNP,CPEB3,CUL1,CUL4A,DAB2,DAB2IP,DAGLA,DCTPP1,DDRGK1,DDX54,DEDD,DENND2A,DENND4B,DHX16,DHX30,DHX34,DNMBP,EFTUD2,EHD2,EIF5B,ENPP1,ENSSSCG00000002036,ENSSSCG00000004253,ENSSSCG00000005300,ENSSSCG000000…	1.1688	0.00863018	0.078673
GO:0032330	regulation of chondrocyte differentiation	biological_process	8	7	0.00598802	30	1169	14465	CTNNB1,FAM101A,FGF18,PKDCC,SIX2,SMAD2,WNT9A	2.88723	0.00863161	0.078673
GO:0046323	glucose import	biological_process	9	7	0.00598802	30	1169	14465	AKT2,ENPP1,GPC3,IRS1,MAPK14,PKC,TSC2	2.88723	0.00863161	0.078673
GO:0030031	cell projection assembly	biological_process	4	28	0.0239521	216	1169	14465	ABL2,ABLIM1,ACTR2,ARHGAP24,C2CD3,CCL21,CDC42EP4,CEP164,EDG1,EPHA2,FRAP1,ICAM-1,INPPL1,KLF5,MKKS,MYO10,NCK2,NEURL1,PODXL,RAB8A,RDX,ROCK1,S1PR2,SLIT2,SSH1,SSH3,TGFB3,WHAMM	1.60401	0.00863737	0.078673
GO:0050776	regulation of immune response	biological_process	4	39	0.0333618	326	1169	14465	ANKRD17,APOA1,AZGP1,BCAR1,C1QA,C1R,C5AR1,CACTIN,CD90,CDC37,DAB2IP,DUSP10,ELF1,FYN,IRAK1,IRF1,MAPKAPK3,MAVS,MED1,NFKBIL1,PKC,POLR3D,PRP,PRR2,PSEN2,PUM1,SCARB1,SH2B2,SMAD2,SOCS5,STX4,TGFB2,TGFB3,THEMIS2,TNIP2,TRAF2,TRAF3_TV1,TRIM27,WASH1	1.4803	0.00866846	0.078673
GO:0009894	regulation of catabolic process	biological_process	4	69	0.0590248	642	1169	14465	AKT2,AMBRA1,APOE,ARHGAP1,ARHGAP24,ARHGAP31,ARHGEF10,ARHGEF12,AXIN1,BAT3,CLU,CPEB3,DAB2,DAB2IP,DDRGK1,DEDD,DHX34,DNMBP,ENSSSCG00000013876,ENSSSCG00000014822,ENSSSCG00000015878,ENSSSCG00000016781,ENSSSCG00000017489,ENSSSCG00000029792,FAF1,FOXO1,FRAP1,FYN,GNA12,GPC3,IRS1,MAPT,MDM4,MKKS,NANOS1,NRBF2,PKD1,PPARA,RAD23B,RALBP1,RANGAP1,RAPGEF1,RASGRP3,RASIP1,RICTOR,RILP,SCARB1,SETMAR,SLIT2,SMAD2,SMAP1,SO…	1.3299	0.00869551	0.078673
GO:0001704	formation of primary germ layer	biological_process	7	14	0.011976	86	1169	14465	AXIN1,BMPR2,CTNNB1,CTR9,DUSP4,EPHA2,FGFR1IIIC,KDM6A,MACF1,MMP15,RTF1,SIX2,SMAD2,SOX17	2.01434	0.00873612	0.078673
GO:0030509	BMP signaling pathway	biological_process	11	14	0.011976	86	1169	14465	BMPR2,CHRDL1,EGR1,ENG,FKBP8,GPC3,HES1,HTRA1,RGMA,SMAD2,SMAD6,SOX11,TMEM100,UBE2O	2.01434	0.00873612	0.078673
GO:0006777	Mo-molybdopterin cofactor biosynthetic process	biological_process	9	3	0.0025663	6	1169	14465	FLAD1,MOCS1,MOCS3	6.18691	0.00874145	0.078673
GO:0019720	Mo-molybdopterin cofactor metabolic process	biological_process	8	3	0.0025663	6	1169	14465	FLAD1,MOCS1,MOCS3	6.18691	0.00874145	0.078673
GO:0051189	prosthetic group metabolic process	biological_process	6	3	0.0025663	6	1169	14465	FLAD1,MOCS1,MOCS3	6.18691	0.00874145	0.078673
GO:0045945	positive regulation of transcription from RNA polymerase III promoter	biological_process	11	3	0.0025663	6	1169	14465	C/EBP,CHD8,FRAP1	6.18691	0.00874145	0.078673
GO:0061037	negative regulation of cartilage development	biological_process	8	3	0.0025663	6	1169	14465	FRZB,TGFB2,WNT9A	6.18691	0.00874145	0.078673
GO:2000096	positive regulation of Wnt receptor signaling pathway, planar cell polarity pathway	biological_process	11	3	0.0025663	6	1169	14465	ABL2,DAB2,MLLT3	6.18691	0.00874145	0.078673
GO:0032324	molybdopterin cofactor biosynthetic process	biological_process	8	3	0.0025663	6	1169	14465	FLAD1,MOCS1,MOCS3	6.18691	0.00874145	0.078673
GO:0035520	monoubiquitinated protein deubiquitination	biological_process	10	3	0.0025663	6	1169	14465	ASXL1,MYSM1,USP16	6.18691	0.00874145	0.078673
GO:2000369	regulation of clathrin-mediated endocytosis	biological_process	8	3	0.0025663	6	1169	14465	DAB2,SMAP1,TNK2	6.18691	0.00874145	0.078673
GO:0070316	regulation of G0 to G1 transition	biological_process	7	3	0.0025663	6	1169	14465	DAB2IP,FOXO4,MED1	6.18691	0.00874145	0.078673
GO:0043545	molybdopterin cofactor metabolic process	biological_process	7	3	0.0025663	6	1169	14465	FLAD1,MOCS1,MOCS3	6.18691	0.00874145	0.078673
GO:0072177	mesonephric duct development	biological_process	11	3	0.0025663	6	1169	14465	GPC3,PKD1,PKD2	6.18691	0.00874145	0.078673
GO:0022027	interkinetic nuclear migration	biological_process	10	3	0.0025663	6	1169	14465	CEP120,TACC2,TACC3	6.18691	0.00874145	0.078673
GO:0090335	regulation of brown fat cell differentiation	biological_process	7	3	0.0025663	6	1169	14465	DUSP10,FNDC5,MAPK14	6.18691	0.00874145	0.078673
GO:0061045	negative regulation of wound healing	biological_process	6	3	0.0025663	6	1169	14465	SERPINE1,SMAD2,WNT4	6.18691	0.00874145	0.078673
GO:0060841	venous blood vessel development	biological_process	9	4	0.00342173	11	1169	14465	BMPR2,ENG,PITX2C,SEMA3C	4.49957	0.00882531	0.0792416
GO:0072498	embryonic skeletal joint development	biological_process	8	4	0.00342173	11	1169	14465	CTNNB1,EXT1,HYAL1,OSR2	4.49957	0.00882531	0.0792416
GO:0030041	actin filament polymerization	biological_process	8	15	0.0128315	95	1169	14465	ACTR2,ARPC5L,CCL21,DLG1,FHOD3,FRAP1,LATS1,MICALL2,MKKS,NCK2,RICTOR,SLIT2,TRIM27,WASH1,WHAMM	1.95376	0.008986	0.0804549
GO:0046165	alcohol biosynthetic process	biological_process	5	11	0.00940975	61	1169	14465	AGPAT6,APOA1,APOE,CHKB,ERLIN2,GBA,INSIG1,NUS1,SCAP,SGMS2,WNT4	2.23135	0.00899196	0.0804549
GO:0007565	female pregnancy	biological_process	4	11	0.00940975	61	1169	14465	AR,BMPR2,DDR,DEDD,FKBP4,MED1,NR2F2,PPARD,RXRB,SP1,WNT4	2.23135	0.00899196	0.0804549
GO:0030162	regulation of proteolysis	biological_process	6	18	0.0153978	122	1169	14465	APOE,AXIN1,BAT3,C2CD3,CLU,DAB2,DAB2IP,DDRGK1,GNA12,HDAC2,PKD1,RAD23B,SOCS5,SUMO3,TRAF3_TV1,TRIB1,UBE3A,WAC	1.82565	0.0090922	0.0812569
GO:0032403	protein complex binding	molecular_function	3	31	0.022912	245	1353	16649	BAT3,CALR,CD90,CIB2,DAB2IP,ENPP1,ENSSSCG00000007665,ENSSSCG00000008702,ENSSSCG00000013013,ERCC6,FBLN5,GNA12,ICAM-1,IRS1,KDR,MED1,MYSM1,NCK2,NIPBL,NISCH,PSMG1,RIPK1,S1PR2,SHC1,SIX2,SYNM,UBD,VCAM1,VWF,WAC,WHAMM	1.55699	0.0091286	0.0814871
GO:0017038	protein import	biological_process	6	25	0.0213858	188	1169	14465	APOE,AXIN1,BCL3,CLU,DAB2,DAB2IP,FAF1,FRAP1,HES1,HYAL2,MAPK14,MAVS,MED1,PARP10,PEX12,PKD1,PKD2,PTTG1IP,RBM22,SIX2,SMAD2,TACC3,TGFB2,TMCO6,TSC2	1.64546	0.00925706	0.0825376
GO:0051220	cytoplasmic sequestering of protein	biological_process	8	5	0.00427716	17	1169	14465	FAF1,LATS1,PKD1,PKD2,TACC3	3.63936	0.00929084	0.0825505
GO:0046326	positive regulation of glucose import	biological_process	11	5	0.00427716	17	1169	14465	AKT2,GPC3,IRS1,MAPK14,PKC	3.63936	0.00929084	0.0825505
GO:0000303	response to superoxide	biological_process	5	5	0.00427716	17	1169	14465	ADPRHL2,ERCC6,FBLN5,SOD3,UCP3	3.63936	0.00929084	0.0825505
GO:0080135	regulation of cellular response to stress	biological_process	5	31	0.0265184	247	1169	14465	AMBRA1,AXIN1,BRD4,CCL21,CD44,CUL4A,DAB2IP,DUSP10,ERCC6,FAM175A,FBLN5,FEM1B,FOXO1,FRAP1,FZD4,GAB1,MAGI3,MAP3K10,PPP1R15A,PTTG1IP,RIPK1,RSL1D1,SETMAR,TERF2IP,TGFB2,TIGAR,TRAF2,USP19,WAC,ZEB2,ZYMND11	1.55299	0.00939927	0.0834171
GO:0070412	R-SMAD binding	molecular_function	4	5	0.00369549	17	1353	16649	AXIN1,CTNNB1,SMAD2,SMAD6,ZEB2	3.61919	0.00951419	0.0842648
GO:0001508	regulation of action potential	biological_process	8	20	0.0171086	141	1169	14465	AKT2,ARHGEF10,CLU,CONNEXIN,CTNNB1,DLG1,DRK1,EGR2,FRAP1,GJA5,GNPAT,KCNH2,KCNJ2,KV1.5,MYOC,PPARD,SCN4A,SCN4B,XK,YWHAH	1.75515	0.00951678	0.0842648
GO:0045787	positive regulation of cell cycle	biological_process	5	14	0.011976	87	1169	14465	ANKRD17,APP,BRD4,CALR,CCPG1,EIF4EBP1,FGFR1IIIC,HES1,MAPRE3,MED1,PKD1,PKD2,TGFB2,USP2	1.99119	0.00966007	0.0853361
GO:0007179	transforming growth factor beta receptor signaling pathway	biological_process	8	14	0.011976	87	1169	14465	AXIN1,BCL9L,DAB2,ENG,HTRA1,LRG1,SMAD2,SMAD6,SOX11,TGFB2,TGFB3,VASN,ZEB1,ZNF703	1.99119	0.00966007	0.0853361
GO:0072009	nephron epithelium development	biological_process	9	8	0.00684346	38	1169	14465	CTNNB1,GPC3,HES1,IRX3,PKD1,PKD2,SIX2,WNT4	2.60502	0.00976403	0.0861552
GO:0071375	cellular response to peptide hormone stimulus	biological_process	8	15	0.0128315	96	1169	14465	AKT2,EIF4EBP1,ENPP1,FOXO1,FOXO4,IRS1,NCOA5,PKC,RAB10,SH2B2,SLC2A4,SOCS7,TBC1D4,TSC2,USF1	1.93341	0.00987832	0.0869633
GO:0043409	negative regulation of MAPK cascade	biological_process	9	15	0.0128315	96	1169	14465	APOE,CNKSR3,DAB2IP,DUSP10,DUSP26,DUSP4,FOXO1,GBA,HYAL2,NUP62,RAPGEF1,RGS2,SMPD1,TNIP1,ZYMND11	1.93341	0.00987832	0.0869633
GO:0071345	cellular response to cytokine stimulus	biological_process	6	32	0.0273738	258	1169	14465	ACKR2,ACKR3,APOA1,CACTIN,CD44,CDC37,CTR9,DAB2IP,EGR1,ENSSSCG00000010968,GAB1,GBA,GHR,HIPK1,HYAL1,HYAL2,IFIT1,IRAK1,IRF1,JAGN1,MAVS,MED1,MKKS,NFIL3,RIPK1,SH2B2,SLIT2,SOCS5,TNIP2,TRAF2,TRAF3_TV1,ZCCHC11	1.53474	0.00995136	0.0873739
GO:0006914	autophagy	biological_process	4	17	0.0145423	114	1169	14465	AMBRA1,ATG3,ATG4A,ATG4D,FOXO1,FRAP1,FUNDC1,MAPT,NRBF2,RASIP1,SOGA1,TIGAR,TP53INP2,VAMP8,VPS51,WAC,WASH1	1.84522	0.00996108	0.0873739
GO:1901861	regulation of muscle tissue development	biological_process	5	17	0.0145423	114	1169	14465	CONNEXIN,CTNNB1,EHD2,FGFR1IIIC,FRAP1,GPC1,MAML1,MAPK14,MYOG,PPARD,PPARGC1,RNPC1,SIX4,SMAD2,SOX17,TBX2,USP19	1.84522	0.00996108	0.0873739
GO:0048511	rhythmic process	biological_process	1	21	0.0179641	151	1169	14465	CCRN4L,EGR2,EP300,FBXL3,FZD4,GDF9,KDR,NFIL3,NR2F6,NRIP1,PHLPP1,PPARA,PPARGC1,PPP1CC,PRKCDBP,RBM4B,RELB,SLIT2,SPO11,UBE3A,USP2	1.72086	0.009982	0.0873739
GO:0006066	alcohol metabolic process	biological_process	4	21	0.0179641	151	1169	14465	AGPAT6,APLP2,APOA1,APOE,APP,C/EBP,CHKB,ERLIN2,GBA,GDE1,HSL,INSIG1,ITPK1,NUS1,PPIP5K1,SCAP,SCARB1,SGMS2,SGPP1,SMPD1,WNT4	1.72086	0.009982	0.0873739
GO:0030335	positive regulation of cell migration	biological_process	7	26	0.0222412	199	1169	14465	ADGRA2,AMOTL1,BCAR1,BMPR2,C5AR1,CALR,CCL21,DAB2,DAB2IP,ETS1,FGF18,HYAL1,ICAM-1,IRS1,KDR,MMP14,MYOC,NTF3,PODXL,SEMA6D,SERPINE1,STX4,TGFB2,TGFBR2,VEGFB,ZNF703	1.61668	0.01007	0.0880438
GO:0007093	mitotic cell cycle checkpoint	biological_process	9	11	0.00940975	62	1169	14465	FBXO31,FOXN3,FOXO4,GIGYF2,NABP2,PLK2,PRCC,RNPC1,SMC1A,TRRAP,WNT9A	2.19536	0.0101554	0.088588
GO:0002761	regulation of myeloid leukocyte differentiation	biological_process	10	11	0.00940975	62	1169	14465	ASXL2,C1QC,CTNNB1,CUL4A,FRAP1,KMT2E,PPARGC1B,RIPK1,RUNX1,TFE3,TRIB1	2.19536	0.0101554	0.088588
GO:0051179	localization	biological_process	1	342	0.292558	3808	1169	14465	ABCB8,ABCC5,ABCD1,ABL2,ACKR2,ACKR3,ACTR2,ADGRA2,ADRBK1,AGPAT6,AHNAK,AKAP12,AKT2,AMIGO1,AMOTL1,ANKRD13C,AOC3,AP4B1,APOA1,APOE,APOL6,APP,ARHGAP24,ARID5B,ARL4A,ARX,ATG3,ATG4A,ATG4D,ATP6V0E1,ATXN1,AXIN1,B3GAT3,BAG1,BAT3,BCAR1,BCL3,BIRC6,BLZF1,BMPR2,BNIP3,C2CD3,C5AR1,CACNLB1,CALR,CCL21,CD248,CDC42BPB,CEP120,CEP85,CHD7,CHMP1A,CIZ1,CLIC4,CLU,CLUH,CNKSR3,CONNEXIN,CTNNA1,CTNNB1,CTTNBP2NL,DAB2,DAB2IP,DDR,D…	1.1113	0.0102007	0.0888818
GO:0008203	cholesterol metabolic process	biological_process	6	10	0.00855432	54	1169	14465	APLP2,APOA1,APOE,APP,C/EBP,ERLIN2,HSL,INSIG1,SCAP,SCARB1	2.29145	0.0103552	0.0900679
GO:0006606	protein import into nucleus	biological_process	9	22	0.0188195	161	1169	14465	AXIN1,BCL3,DAB2,DAB2IP,FAF1,FRAP1,HES1,HYAL2,MAPK14,MAVS,MED1,PARP10,PKD1,PKD2,PTTG1IP,RBM22,SIX2,SMAD2,TACC3,TGFB2,TMCO6,TSC2	1.69083	0.0103792	0.0900679
GO:0044744	protein targeting to nucleus	biological_process	8	22	0.0188195	161	1169	14465	AXIN1,BCL3,DAB2,DAB2IP,FAF1,FRAP1,HES1,HYAL2,MAPK14,MAVS,MED1,PARP10,PKD1,PKD2,PTTG1IP,RBM22,SIX2,SMAD2,TACC3,TGFB2,TMCO6,TSC2	1.69083	0.0103792	0.0900679
GO:1901184	regulation of ERBB signaling pathway	biological_process	9	7	0.00598802	31	1169	14465	APLP2,APP,NEURL1,NUP62,PLAUR,PSEN2,SOCS5	2.79409	0.0103891	0.0900679
GO:0051427	hormone receptor binding	molecular_function	4	15	0.0110865	96	1353	16649	ASXL1,CALR,CTNNB1,DDX54,EP300,FKBP4,MED1,MED13,NRIP1,NSD1,PPARGC1B,RNF6,TACC2,TAF11,YWHAH	1.92269	0.0103982	0.0900679
GO:0086036	regulation of cardiac muscle cell membrane potential	biological_process	8	6	0.00513259	24	1169	14465	CONNEXIN,GJA5,KCNH2,KCNJ2,KV1.5,SCN4B	3.09346	0.0104309	0.0900679
GO:0048048	embryonic eye morphogenesis	biological_process	9	6	0.00513259	24	1169	14465	ARID1A,HIPK1,SOX11,SP1,TBX2,ZEB1	3.09346	0.0104309	0.0900679
GO:0045168	cell-cell signaling involved in cell fate commitment	biological_process	6	6	0.00513259	24	1169	14465	AR,CTNNB1,FGFR1IIIC,HES1,HIPK1,WNT4	3.09346	0.0104309	0.0900679
GO:0008092	cytoskeletal protein binding	molecular_function	3	60	0.0443459	547	1353	16649	ABLIM1,ACTR2,APOE,ARHGEF10,CAMSAP1,CCSER2,CLIP1,CLMN,CONNEXIN,CTNNA1,DBNL,DES,DST,ENSSSCG00000004705,ENSSSCG00000014822,ENSSSCG00000018007,ENSSSCG00000027580,FAM101A,FSCN2,FYN,KCTD6,KIF13B,KIF1BP,KV1.5,LMTK2,MACF1,MAGI1,MAP4,MAPRE3,MAPT,MAST2,MICALL2,MYO10,MYOC,NEXN,PACSIN2,PHACTR2,PKD2,PRP,RAB10,RAB11B,RAB8A,RCSD1,RDX,RITA1,RUSC1,SHROOM1,SPTB,SSH1,SSH3,SVIL,SYBU,SYNM,TUBGCP6,VAPB,VPS18,WASH1,WHA…	1.34975	0.0104582	0.0902022
GO:0032989	cellular component morphogenesis	biological_process	4	80	0.0684346	768	1169	14465	ABL2,ABLIM1,ACTR2,APOA1,APP,AR,ARHGAP35,ARX,BCL9L,BMPR2,BTBD3,C2CD3,CALR,CAMSAP1,CDC42EP4,CDH11,CEP164,CLIC4,CLU,CNP,CSNK1A1,CTNNB1,DAB2,DAB2IP,DBNL,EGR2,EPHA2,EXT1,FHOD3,FYN,FZD4,GNA12,GNPAT,GOLGA4,HES1,HEY1,HSP70.2,HYOU1,KDR,KIF13B,LARP4,MACF1,MAPK14,MAPT,MED1,MICALL2,MKKS,MYO10,MYOC,NEURL1,NOTO,NTF3,NYAP1,PACSIN2,PRR2,RAB8A,RHOU,RNF6,ROCK1,SEMA3C,SEMA3F,SEMA4D,SHROOM1,SIX2,SIX4,SLIT2,SMAD2,SOX…	1.28894	0.0106529	0.0917278
GO:0071901	negative regulation of protein serine/threonine kinase activity	biological_process	11	14	0.011976	88	1169	14465	APOE,CDKN2C,CDKN2D,DAB2IP,DUSP10,DUSP4,GBA,HEXIM2,HYAL2,LATS1,NR2F2,NUP62,RGS2,SMPD1	1.96856	0.0106591	0.0917278
GO:0031593	polyubiquitin binding	molecular_function	5	7	0.00517369	31	1353	16649	BAT3,FAM175A,FAM175B,PARP10,RAD23B,TNIP2,ZRANB1	2.7786	0.0107077	0.0919906
GO:0010975	regulation of neuron projection development	biological_process	11	23	0.0196749	171	1169	14465	ABL2,APOE,ARHGAP35,BMPR2,DAB2IP,FGFR1IIIC,FYN,GOLGA4,ITM2C,KIF13B,MACF1,MAPT,NEURL1,PKC,RAPGEF1,RNF6,SEMA3F,SEMA4D,SLIT2,SSH1,SSH3,XK,YWHAH	1.66432	0.0107136	0.0919906
GO:0048638	regulation of developmental growth	biological_process	4	15	0.0128315	97	1169	14465	AR,BMPR2,FGFR1IIIC,GOLGA4,MACF1,MAPK14,MAPT,NIPBL,PPARD,RNF6,SEMA3F,SEMA4D,SIX4,SLIT2,TBX2	1.91348	0.0108391	0.0929638
GO:0016788	hydrolase activity, acting on ester bonds	molecular_function	4	76	0.0561715	721	1353	16649	ABHD12,ABL2,AEN,ARSJ,ASPA,B3GAT3,CCRN4L,CNP,DGCR8,DUPD1,DUSP10,DUSP26,DUSP4,ENSSSCG00000011312,ENSSSCG00000012731,ENSSSCG00000015582,ENSSSCG00000025305,ENSSSCG00000028612,ENSSSCG00000029514,FB19,FEN1,FGFR1IIIC,G6PC3,GDE1,GNPAT,HSL,LMTK2,MTMR1,MTMR10,NRDE2,NT5M,PAN2,PDE4A,PDE7A,PDE7B,PDP1,PDP2,PIGO,PLCD4,POLG,PPAP2A,PPARGC1B,PPIP5K1,PPM1G,PPM1L,PPP1CC,PPP1R12A,PPP1R15A,PPP1R8,PPP2R4,PPP2R5A,PPP2R5…	1.29709	0.0111625	0.09563
GO:0008366	axon ensheathment	biological_process	11	11	0.00940975	63	1169	14465	AKT2,ARHGEF10,CLU,CTNNB1,DLG1,EGR2,FRAP1,GNPAT,MYOC,PPARD,XK	2.16051	0.0114311	0.097495
GO:0009798	axis specification	biological_process	5	11	0.00940975	63	1169	14465	AXIN1,C2CD3,CTNNB1,GPC3,HEY1,KDM6A,PITX2C,SIX2,SMAD2,SMAD6,TBX18	2.16051	0.0114311	0.097495
GO:0010506	regulation of autophagy	biological_process	6	11	0.00940975	63	1169	14465	AMBRA1,FOXO1,FRAP1,MAPT,NRBF2,RASIP1,SOGA1,TIGAR,TP53INP2,WAC,WASH1	2.16051	0.0114311	0.097495
GO:0007272	ensheathment of neurons	biological_process	10	11	0.00940975	63	1169	14465	AKT2,ARHGEF10,CLU,CTNNB1,DLG1,EGR2,FRAP1,GNPAT,MYOC,PPARD,XK	2.16051	0.0114311	0.097495
GO:0007010	cytoskeleton organization	biological_process	4	72	0.0615911	683	1169	14465	ABL2,ABLIM1,ACTR2,APOA1,ARHGEF10,ARPC5L,AXIN1,BCAR1,CALR,CAMSAP1,CCL21,CCSER2,CDC42BPB,CEP120,CHD3,CHMP1A,CLIP1,CTNNB1,DLG1,EDG1,EHD2,ENSSSCG00000003637,ENSSSCG00000004705,ENSSSCG00000027580,FAT1,FHOD3,FRAP1,INPPL1,LARP4,LATS1,MAP4,MAPT,MICALL2,MKKS,MYOC,NCK2,NEURL1,NEXN,NISCH,NTF3,PACSIN2,PKC,PKD1,PLK2,PPARGC1B,PPP1R12A,PPP1R9B,PRKCDBP,PRR2,PTGER4,RANBP1,RDX,RHOU,RICTOR,ROCK1,S1PR2,SH2B2,SHC1,SH…	1.30441	0.011514	0.0980933
GO:0031225	anchored to membrane	cellular_component	4	6	0.00516351	23	1162	13428	ART1,CD90,GPC1,GPC3,HYAL2,PRP	3.01459	0.011589	0.0986221
GO:0000902	cell morphogenesis	biological_process	5	75	0.0641574	716	1169	14465	ABL2,ABLIM1,ACTR2,APOA1,APP,AR,ARHGAP35,ARX,BCL9L,BMPR2,BTBD3,C2CD3,CALR,CAMSAP1,CDC42EP4,CDH11,CEP164,CLIC4,CLU,CNP,CSNK1A1,CTNNB1,DAB2,DAB2IP,DBNL,EGR2,EPHA2,EXT1,FYN,FZD4,GNA12,GOLGA4,HES1,HEY1,HSP70.2,HYOU1,KDR,KIF13B,LARP4,MACF1,MAPK14,MAPT,MED1,MICALL2,MKKS,MYO10,MYOC,NOTO,NTF3,NYAP1,PACSIN2,RAB8A,RHOU,RNF6,ROCK1,SEMA3C,SEMA3F,SEMA4D,SHROOM1,SIX2,SLIT2,SMAD2,SOX17,SPR,SSH1,SSH3,TBC1D20,TGFB…	1.29614	0.0116042	0.0986417
GO:0031090	organelle membrane	cellular_component	3	111	0.095525	1043	1162	13428	ABCD1,AEN,AGPS,AHNAK,ANKLE2,APN,BCL2L2,BNIP3,C2orf42,CALR,CHPF,CHPF2,CHST2,CHST3,CHST7,CLPX,CSGALNACT1,CSGALNACT2,CYB5B,DDRGK1,DPM2,ECI1,EHD2,EHD4,ENPP1,ENSSSCG00000005646,ENSSSCG00000007395,ENSSSCG00000021861,EPC1,ERLIN2,EXT1,EXTL1,FAF1,FKBP4,FKBP8,FRAP1,FUNDC1,FUT11,GBA,GCHFR,GNPAT,GOSR1,INSIG1,JAGN1,JPH1,LETM1,LMAN2L,LNPEP,MAN1A1,MAPKAPK3,MAVS,MICALL1,MICU1,MPC2,MPV17L2,MYOC,NCK2,NDUFA10,NOS1,…	1.22983	0.0116483	0.0989073
GO:0022414	reproductive process	biological_process	2	79	0.0675791	760	1169	14465	ABL2,ADAMTS2,ADRBK1,AFF4,AGPAT6,APLP2,APOE,APP,AR,ARID5B,ASB1,ATXN1,BAT3,BCL2L2,BMPR2,CALR,CD44,CHD7,CLIC4,CTNNB1,DDR,DEDD,DLG1,DNMT3A,ENSSSCG00000004253,ENSSSCG00000025394,EP300,FEM1B,FKBP4,FRAP1,FZD4,GDF9,HCFC1,HYAL2,ICAM-1,IFIT1,KDR,MAVS,MED1,MKKS,NEURL1,NIPBL,NR2F2,NRIP1,PARP10,PKD1,PLCD4,PPARD,PRR2,PUM1,PYGO1,RAD23B,RGS2,RIC8A,RXRB,SIX4,SLC22A16,SLIT2,SMAD2,SOX17,SP1,SPO11,SRPK1,SRPK2,TAF11,…	1.28623	0.0116625	0.098918
GO:0051101	regulation of DNA binding	biological_process	5	10	0.00855432	55	1169	14465	BCL3,BRD4,DOT1L,HES1,HEY1,MBF1,PITX2C,PLAUR,SETMAR,SOX11	2.24979	0.0117656	0.0995162
GO:1900180	regulation of protein localization to nucleus	biological_process	8	17	0.0145423	116	1169	14465	AXIN1,BCL3,DAB2,DAB2IP,FAF1,FRAP1,FYN,HYAL2,LZTS2,MAPK14,MAVS,MED1,PARP10,PKD1,PKD2,SMAD2,TACC3	1.81341	0.011772	0.0995162
GO:0048738	cardiac muscle tissue development	biological_process	8	17	0.0145423	116	1169	14465	ARID1A,DLL4,EDG1,FGFR1IIIC,FHOD3,GJC1,HEY1,MAML1,MAPK14,MED1,MYO18B,NEXN,PITX2C,POPDC2,RXRB,TBX2,TGFB2	1.81341	0.011772	0.0995162
GO:0018022	peptidyl-lysine methylation	biological_process	9	9	0.00769889	47	1169	14465	CTR9,DOT1L,KMT2E,NSD1,RTF1,SETD1A,SETD2,SETMAR,TET2	2.36946	0.0118196	0.0996988
GO:0001707	mesoderm formation	biological_process	8	9	0.00769889	47	1169	14465	AXIN1,BMPR2,EPHA2,FGFR1IIIC,KDM6A,MACF1,SIX2,SMAD2,SOX17	2.36946	0.0118196	0.0996988
GO:1901653	cellular response to peptide	biological_process	7	15	0.0128315	98	1169	14465	AKT2,EIF4EBP1,ENPP1,FOXO1,FOXO4,IRS1,NCOA5,PKC,RAB10,SH2B2,SLC2A4,SOCS7,TBC1D4,TSC2,USF1	1.89395	0.0118718	0.0999138
GO:0009896	positive regulation of catabolic process	biological_process	5	20	0.0171086	144	1169	14465	AKT2,APOE,AXIN1,CLU,CPEB3,DAB2,DAB2IP,FOXO1,GPC3,IRS1,NANOS1,RILP,SOCS5,SOX17,STX5,TIPARP,TP53INP2,TRIB1,WAC,ZFP36L2	1.71859	0.0118937	0.0999138
GO:0019783	small conjugating protein-specific protease activity	molecular_function	7	11	0.00813008	63	1353	16649	ENSSSCG00000009328,MYSM1,OTUD5,TNIP1,USP16,USP19,USP2,USP21,USP38,USP8,ZRANB1	2.14854	0.0119101	0.0999138
GO:0032956	regulation of actin cytoskeleton organization	biological_process	7	22	0.0188195	163	1169	14465	ACTR2,APOA1,ARHGEF10,ARPC5L,CCL21,DLG1,FHOD3,FRAP1,LATS1,MKKS,MYOC,NCK2,NTF3,PTGER4,RICTOR,SLIT2,SSH1,SSH3,TRIM27,WASH1,WHAMM,WNT4	1.67009	0.0119104	0.0999138
GO:0051170	nuclear import	biological_process	8	22	0.0188195	163	1169	14465	AXIN1,BCL3,DAB2,DAB2IP,FAF1,FRAP1,HES1,HYAL2,MAPK14,MAVS,MED1,PARP10,PKD1,PKD2,PTTG1IP,RBM22,SIX2,SMAD2,TACC3,TGFB2,TMCO6,TSC2	1.67009	0.0119104	0.0999138
GO:2000352	negative regulation of endothelial cell apoptotic process	biological_process	9	5	0.00427716	18	1169	14465	ABL2,ICAM-1,KDR,SERPINE1,TNIP2	3.43717	0.0120237	0.100534
GO:0061028	establishment of endothelial barrier	biological_process	8	5	0.00427716	18	1169	14465	CTNNB1,ENG,ICAM-1,RAPGEF1,RDX	3.43717	0.0120237	0.100534
GO:0006383	transcription from RNA polymerase III promoter	biological_process	9	5	0.00427716	18	1169	14465	C/EBP,CHD8,FRAP1,POLR3D,POLR3H	3.43717	0.0120237	0.100534
GO:0030017	sarcomere	cellular_component	9	15	0.0129088	92	1162	13428	CTNNB1,DES,FBXO32,FHOD3,IGFN1,JPH1,MURC,MYO18B,NEXN,NOS1,PPP2R5A,PSEN1,PSEN2,SYNC,SYNPO2L	1.88412	0.0121648	0.101345
GO:0002221	pattern recognition receptor signaling pathway	biological_process	10	12	0.0102652	72	1169	14465	ANKRD17,CACTIN,DAB2IP,IRAK1,IRF1,MAPKAPK3,MAVS,NFKBIL1,PUM1,SCARB1,TNIP2,TRAF3_TV1	2.0623	0.0121736	0.101345
GO:0070646	protein modification by small protein removal	biological_process	8	12	0.0102652	72	1169	14465	ASXL1,ENSSSCG00000000691,ENSSSCG00000009328,ENSSSCG00000021783,MYSM1,OTUD5,TRRAP,USP16,USP2,USP38,USP8,ZRANB1	2.0623	0.0121736	0.101345
GO:0001892	embryonic placenta development	biological_process	8	12	0.0102652	72	1169	14465	BIRC6,C/EBP,GAB1,HES1,HS6ST1,MED1,NR2F2,PKD1,PKD2,SETD2,SP1,ZFP36L1	2.0623	0.0121736	0.101345
GO:0071695	anatomical structure maturation	biological_process	4	7	0.00598802	32	1169	14465	ANKRD17,ASXL2,DCHS1,EDG1,FAM101A,SEMA4D,TGFB2	2.70677	0.0123929	0.102565
GO:0043931	ossification involved in bone maturation	biological_process	8	4	0.00342173	12	1169	14465	ASXL2,DCHS1,FAM101A,SEMA4D	4.12461	0.0124024	0.102565
GO:0070977	bone maturation	biological_process	7	4	0.00342173	12	1169	14465	ASXL2,DCHS1,FAM101A,SEMA4D	4.12461	0.0124024	0.102565
GO:0014823	response to activity	biological_process	2	4	0.00342173	12	1169	14465	FNDC5,MYOG,PPARGC1,SLC25A25	4.12461	0.0124024	0.102565
GO:0001711	endodermal cell fate commitment	biological_process	10	4	0.00342173	12	1169	14465	CTNNB1,CTR9,RTF1,SOX17	4.12461	0.0124024	0.102565
GO:0009299	mRNA transcription	biological_process	9	4	0.00342173	12	1169	14465	C5AR1,MED1,SOX17,USF1	4.12461	0.0124024	0.102565
GO:0051649	establishment of localization in cell	biological_process	4	131	0.112062	1345	1169	14465	ABL2,ACTR2,AKAP12,AKT2,AP4B1,APOA1,APP,ARL4A,ATXN1,AXIN1,B3GAT3,BCL3,BLZF1,BNIP3,CACNLB1,CALR,CCL21,CHD7,CHMP1A,DAB2,DAB2IP,DENND2A,DRK1,EGR2,EHD2,EHD4,ENSSSCG00000001999,ENSSSCG00000013013,ENSSSCG00000014828,ENSSSCG00000021783,ENSSSCG00000029430,ENSSSCG00000030014,FAF1,FAM160A2,FRAP1,FZD4,GDF9,GJA5,GOLGA4,GOLPH3L,GOSR1,HES1,HPS4,HYAL2,IFIT1,INSIG1,IRS1,KIF1BP,KLHL20,LMTK2,LRRC32,LSG1,MACF1,MAP4,…	1.20518	0.0124138	0.102565
GO:0000428	DNA-directed RNA polymerase complex	cellular_component	6	14	0.0120482	84	1162	13428	CTR9,GTF2E2,MBF1,POLR1A,POLR2M,POLR3D,POLR3H,RPRD2,RTF1,TAF11,TAF5L,TAF8,TRRAP,URI1	1.92599	0.0125611	0.103558
GO:0055029	nuclear DNA-directed RNA polymerase complex	cellular_component	9	14	0.0120482	84	1162	13428	CTR9,GTF2E2,MBF1,POLR1A,POLR2M,POLR3D,POLR3H,RPRD2,RTF1,TAF11,TAF5L,TAF8,TRRAP,URI1	1.92599	0.0125611	0.103558
GO:0045732	positive regulation of protein catabolic process	biological_process	7	13	0.0111206	81	1169	14465	APOE,AXIN1,CLU,DAB2,DAB2IP,FOXO1,GPC3,RILP,SOCS5,SOX17,STX5,TIPARP,TRIB1	1.98592	0.0126445	0.103832
GO:0051168	nuclear export	biological_process	8	13	0.0111206	81	1169	14465	ATXN1,CALR,EGR2,ENSSSCG00000021783,LSG1,NXT1,PKD1,RANGAP1,RITA1,SETD2,THOC2,XPO6,XPOT	1.98592	0.0126445	0.103832
GO:0050792	regulation of viral reproduction	biological_process	4	13	0.0111206	81	1169	14465	ENSSSCG00000025151,EP300,IFIT1,MAVS,PARP10,PRR2,SP1,SRPK1,SRPK2,TAF11,TRIM26,TRIM27,VAPB	1.98592	0.0126445	0.103832
GO:0015929	hexosaminidase activity	molecular_function	6	4	0.00295639	12	1353	16649	CD44,HYAL1,HYAL2,MGEA5	4.10175	0.0126485	0.103832
GO:0051403	stress-activated MAPK cascade	biological_process	8	17	0.0145423	117	1169	14465	AXIN1,CCL21,DAB2IP,DUSP10,ERCC6,FOXO1,FZD4,GAB1,MAGI3,MAP3K10,MAPK14,RIPK1,TGFB2,TRAF2,TRIB1,ZEB2,ZYMND11	1.79791	0.0127699	0.104389
GO:0010470	regulation of gastrulation	biological_process	7	6	0.00513259	25	1169	14465	APOA1,CD44,FGFR1IIIC,KLF4,OSR2,SOX17	2.96972	0.0128072	0.104389
GO:0060795	cell fate commitment involved in formation of primary germ layer	biological_process	8	6	0.00513259	25	1169	14465	CTNNB1,CTR9,FGFR1IIIC,RTF1,SIX2,SOX17	2.96972	0.0128072	0.104389
GO:0010596	negative regulation of endothelial cell migration	biological_process	8	6	0.00513259	25	1169	14465	APOE,DAB2IP,DLL4,KLF4,NR2F2,SLIT2	2.96972	0.0128072	0.104389
GO:0072210	metanephric nephron development	biological_process	9	6	0.00513259	25	1169	14465	CTNNB1,HES1,PKD1,PKD2,SIX2,WNT4	2.96972	0.0128072	0.104389
GO:0001709	cell fate determination	biological_process	6	6	0.00513259	25	1169	14465	CTNNB1,HES1,NTF3,NTF4,SOX17,TBX2	2.96972	0.0128072	0.104389
GO:0050921	positive regulation of chemotaxis	biological_process	6	11	0.00940975	64	1169	14465	BMPR2,C5AR1,CALR,CCL21,FGF18,KDR,NTF3,SERPINE1,SLIT2,STX4,VEGFB	2.12675	0.0128255	0.104389
GO:0071453	cellular response to oxygen levels	biological_process	5	11	0.00940975	64	1169	14465	BACH1,BNIP3,EGR1,FOXO1,FRAP1,HYOU1,MDM4,PPARD,TBL2,USP19,VASN	2.12675	0.0128255	0.104389
GO:0071396	cellular response to lipid	biological_process	6	27	0.0230967	213	1169	14465	ABL2,AR,CACTIN,CTR9,DAB2IP,ESRRA,FBXO32,IRAK1,KMT2E,MAPK14,MED1,MYOG,NFKBIL1,NR2F2,NR2F6,NRIP1,PHC1,PPARA,PPARD,RXRB,SCARB1,SERPINE1,TNIP2,TRIB1,URI1,ZCCHC11,ZNF703	1.56851	0.0129585	0.105234
GO:0030030	cell projection organization	biological_process	3	69	0.0590248	654	1169	14465	ABL2,ABLIM1,ACTR2,APOE,APP,ARHGAP24,ARHGAP35,ARX,BMPR2,BTBD3,C2CD3,CAMSAP1,CCL21,CDC42EP4,CDH11,CEP164,CLMN,CNP,DAB2IP,DBNL,EDG1,EGR2,EPHA2,EXT1,FGFR1IIIC,FRAP1,FYN,GOLGA4,ICAM-1,INPPL1,ITM2C,KIF13B,KLF5,LINGO1,MACF1,MAPT,MICALL1,MICALL2,MKKS,MYO10,MYOC,NCK2,NEURL1,NOTO,NTF3,NYAP1,PACSIN2,PKC,PODXL,PPP1R9B,PRICKLE2,RAB13,RAB8A,RAPGEF1,RDX,RNF6,ROCK1,S1PR2,SEMA3C,SEMA3F,SEMA4D,SLIT2,SSH1,SSH3,TGFB…	1.3055	0.0129617	0.105234
GO:0003824	catalytic activity	molecular_function	2	537	0.396896	6134	1353	16649	AARS2,AASDH,ABCB8,ABCC5,ABCD1,ABHD12,ABL2,ACAA,ACADS,ACO2,ADAMTS15,ADAMTS2,ADAMTS8,ADCK2,ADCY2,ADI1,ADRBK1,AEBP1,AEN,AGPAT1,AGPAT6,AGPS,AKT1S1,AKT2,ALKBH2,AMBRA1,AOC3,APBA3,APLP2,APN,APOA1,APOE,APP,AR,ARHGAP1,ARHGAP24,ARHGAP31,ARHGEF10,ARHGEF12,ARL4A,ARSJ,ART1,ASPA,ATF7IP,ATG3,ATG4A,ATG4D,AVPI1,AXIN1,B3GALT4,B3GAT3,B3GNT3,BAZ1B,BCKDHB,BIRC6,BMP1,BMPR2,C10orf2,C15orf59,C1R,CABLES2,CANT1,CAPN1,CAPN…	1.07726	0.0129705	0.105234
GO:0031252	cell leading edge	cellular_component	3	25	0.0215146	181	1162	13428	ABL2,ABLIM1,AKT2,AMOTL1,ARHGAP1,ARHGAP31,ARHGAP44,BCAR1,CTNNA1,CTNNB1,DBNL,EPHA2,FAT1,IFIT5,ITSN1,MACF1,PKD2,PLXND1,PODXL,PTPN13,RAB13,RDX,ROCK1,SH2B2,STX4	1.59612	0.013074	0.105962
GO:0044248	cellular catabolic process	biological_process	3	176	0.150556	1865	1169	14465	ABCB8,ABCC5,ABCD1,ABHD12,AKT2,AMBRA1,APOE,ARHGAP1,ARHGAP24,ARHGAP31,ARHGEF10,ARHGEF12,ARL4A,ATF7IP,ATG3,ATG4A,ATG4D,AXIN1,BAT3,BCKDHB,BNIP3,C19orf68,CAPN1,CCPG1,CCRN4L,CDC42BPB,CHD3,CHD8,CLPX,CLU,CNP,CPEB3,CUL1,CUL4A,DAB2,DAB2IP,DAGLA,DCTPP1,DDRGK1,DDX54,DENND2A,DENND4B,DHX16,DHX30,DHX34,DNMBP,EFTUD2,EHD2,EIF5B,ENPP1,ENSSSCG00000002036,ENSSSCG00000004253,ENSSSCG00000005300,ENSSSCG00000008051,ENSS…	1.16772	0.013212	0.106967
GO:0010631	epithelial cell migration	biological_process	7	8	0.00684346	40	1169	14465	BMPR2,DAB2IP,HYAL1,NANOS1,PTPRG,TGFB2,TGFBR2,ZEB2	2.47476	0.0133092	0.10747
GO:0042752	regulation of circadian rhythm	biological_process	3	10	0.00855432	56	1169	14465	CCRN4L,FBXL3,NR2F6,PHLPP1,PPARA,PPARGC1,PPP1CC,RBM4B,UBE3A,USP2	2.20961	0.0133162	0.10747
GO:0001936	regulation of endothelial cell proliferation	biological_process	6	10	0.00855432	56	1169	14465	APOE,BMPR2,EGFL7,ENG,F3,KDR,LRG1,NR2F2,VASH2,VEGFB	2.20961	0.0133162	0.10747
GO:0035326	enhancer binding	molecular_function	7	11	0.00813008	64	1353	16649	ARX,BACH1,BACH2,HDAC2,HIVEP1,LMO4,NR2F6,RXRB,SOX11,SP1,TIPARP	2.11496	0.0133569	0.107685
GO:0072331	signal transduction by p53 class mediator	biological_process	6	12	0.0102652	73	1169	14465	AEN,BAT3,BCL3,CD44,EP300,HIPK1,MDM4,PHLDA3,PTTG1IP,RNPC1,RRP8,TP53BP2	2.03405	0.0135301	0.108332
GO:0061136	regulation of proteasomal protein catabolic process	biological_process	9	12	0.0102652	73	1169	14465	AXIN1,BAT3,CLU,DAB2,DAB2IP,DDRGK1,GNA12,PKD1,RAD23B,SOCS5,TRIB1,WAC	2.03405	0.0135301	0.108332
GO:0030282	bone mineralization	biological_process	7	12	0.0102652	73	1169	14465	ASXL2,BMPR2,CLEC3B,CONNEXIN,EDG1,FAM101A,GPC3,OSR2,PKDCC,PTH1R,TGFB3,WNT4	2.03405	0.0135301	0.108332
GO:0060759	regulation of response to cytokine stimulus	biological_process	5	9	0.00769889	48	1169	14465	APOA1,CACTIN,CDC37,HIPK1,IRAK1,KLF4,MAVS,MED1,SLIT2	2.32009	0.0135336	0.108332
GO:0048524	positive regulation of viral reproduction	biological_process	5	9	0.00769889	48	1169	14465	ENSSSCG00000025151,EP300,IFIT1,SP1,SRPK1,SRPK2,TAF11,TRIM27,VAPB	2.32009	0.0135336	0.108332
GO:0070372	regulation of ERK1 and ERK2 cascade	biological_process	9	18	0.0153978	127	1169	14465	ABL2,ACKR3,C5AR1,CCL21,CD44,CNKSR3,DAB2IP,DUSP26,EPHA2,FGF18,GAREM,ICAM-1,KDR,PRKCDBP,RAPGEF1,ST5,TNIP1,VEGFB	1.75377	0.0135362	0.108332
GO:0046822	regulation of nucleocytoplasmic transport	biological_process	8	18	0.0153978	127	1169	14465	AXIN1,BCL3,DAB2,DAB2IP,FAF1,FRAP1,HYAL2,MAPK14,MAVS,MED1,PARP10,PKD1,PKD2,PPP1R12A,RANGAP1,SETD2,SMAD2,TACC3	1.75377	0.0135362	0.108332
GO:0051051	negative regulation of transport	biological_process	5	28	0.0239521	224	1169	14465	AKT2,APOA1,APOE,CTTNBP2NL,DAB2IP,DRK1,ENPP1,FAF1,FRAP1,INSIG1,IRS1,KCNH2,KV1.5,LATS1,LRRC32,MAPT,NOS1,PACSIN2,PARP10,PKD1,PKD2,PKDCC,PTGER4,RANGAP1,RSC1A1,TACC3,TRIM27,WNK1	1.54673	0.0137788	0.110158
GO:0004843	ubiquitin-specific protease activity	molecular_function	8	10	0.00739098	56	1353	16649	MYSM1,OTUD5,TNIP1,USP16,USP19,USP2,USP21,USP38,USP8,ZRANB1	2.19737	0.0138308	0.110459
GO:0030880	RNA polymerase complex	cellular_component	5	14	0.0120482	85	1162	13428	CTR9,GTF2E2,MBF1,POLR1A,POLR2M,POLR3D,POLR3H,RPRD2,RTF1,TAF11,TAF5L,TAF8,TRRAP,URI1	1.90333	0.0138784	0.110723
GO:0008146	sulfotransferase activity	molecular_function	5	9	0.00665188	48	1353	16649	CHST10,CHST2,CHST3,CHST7,ENSSSCG00000010310,GAL3ST4,HS6ST1,TPST2,WSCD1	2.30723	0.0140188	0.111727
GO:0030879	mammary gland development	biological_process	7	14	0.011976	91	1169	14465	AGPAT6,AR,CAPN1,DDR,EPHA2,IRS1,MED1,NEURL1,SLIT2,TBX2,TGFB3,TGFBR2,WNT4,ZNF703	1.90367	0.0141459	0.112419
GO:0010001	glial cell differentiation	biological_process	8	15	0.0128315	100	1169	14465	ABL2,AKT2,ARHGEF10,CLU,CNP,CTNNB1,DTX1,DUSP10,EGR2,HES1,LINGO1,MYOC,NTF3,PRPF19,SOX11	1.85607	0.0141666	0.112419
GO:0033157	regulation of intracellular protein transport	biological_process	7	21	0.0179641	156	1169	14465	AKT2,AXIN1,B3GAT3,BCL3,DAB2,DAB2IP,FAF1,FRAP1,HYAL2,MAPK14,MAVS,MED1,PARP10,PKD1,PKD2,PKDCC,RANGAP1,RBM22,SMAD2,TACC3,TCAF1	1.66571	0.0141754	0.112419
GO:0070371	ERK1 and ERK2 cascade	biological_process	8	19	0.0162532	137	1169	14465	ABL2,ACKR3,C5AR1,CCL21,CD44,CNKSR3,DAB2IP,DUSP26,EPHA2,FGF18,GAREM,ICAM-1,KDR,MED1,PRKCDBP,RAPGEF1,ST5,TNIP1,VEGFB	1.71608	0.0141829	0.112419
GO:0005783	endoplasmic reticulum	cellular_component	7	76	0.0654045	686	1162	13428	ANKLE2,ANKRD13C,AOC3,APOE,APP,BNIP3,CACNLB1,CALR,CALU,CD90,CLU,DDRGK1,DLG1,DPM2,EHD4,ENSSSCG00000021861,ERLIN2,EXT1,EXTL1,FAF1,FAM213B,FDFT1,FKBP4,FKBP8,FNDC5,G6PC3,GIMAP1,HYOU1,ICMT,INSIG1,JAGN1,JPH1,KDR,KSR1,LCLAT1,LMAN2L,LREAP1,LSG1,MARCH2,MYOC,NCK2,NOS1,NUS1,PDIA4,PKD2,PLCD4,PPP1R15A,PRP,PSEN1,PSEN2,PSMG1,RAB10,RCN1,RDH14,RNF128,RRBP1,SAMD8,SCAP,SGPP1,SPCS1,SSR2,SUMF2,TBC1D20,TBL2,TMED9,TMEM1…	1.28025	0.01435	0.112419
GO:0034114	regulation of heterotypic cell-cell adhesion	biological_process	6	3	0.0025663	7	1169	14465	APOA1,CD44,KLF4	5.30307	0.0143844	0.112419
GO:0071501	cellular response to sterol depletion	biological_process	5	3	0.0025663	7	1169	14465	ERLIN2,INSIG1,SCAP	5.30307	0.0143844	0.112419
GO:0046321	positive regulation of fatty acid oxidation	biological_process	11	3	0.0025663	7	1169	14465	AKT2,IRS1,PPARA	5.30307	0.0143844	0.112419
GO:0070587	regulation of cell-cell adhesion involved in gastrulation	biological_process	8	3	0.0025663	7	1169	14465	APOA1,CD44,KLF4	5.30307	0.0143844	0.112419
GO:0072173	metanephric tubule morphogenesis	biological_process	10	3	0.0025663	7	1169	14465	HES1,PKD1,WNT4	5.30307	0.0143844	0.112419
GO:0006991	response to sterol depletion	biological_process	3	3	0.0025663	7	1169	14465	ERLIN2,INSIG1,SCAP	5.30307	0.0143844	0.112419
GO:0048617	embryonic foregut morphogenesis	biological_process	9	3	0.0025663	7	1169	14465	CTNNB1,SMAD2,SOX17	5.30307	0.0143844	0.112419
GO:0032933	SREBP signaling pathway	biological_process	12	3	0.0025663	7	1169	14465	ERLIN2,INSIG1,SCAP	5.30307	0.0143844	0.112419
GO:0033148	positive regulation of intracellular estrogen receptor signaling pathway	biological_process	9	3	0.0025663	7	1169	14465	AR,KMT2D,MED1	5.30307	0.0143844	0.112419
GO:0010452	histone H3-K36 methylation	biological_process	11	3	0.0025663	7	1169	14465	NSD1,SETD2,SETMAR	5.30307	0.0143844	0.112419
GO:0007440	foregut morphogenesis	biological_process	8	3	0.0025663	7	1169	14465	CTNNB1,SMAD2,SOX17	5.30307	0.0143844	0.112419
GO:0030854	positive regulation of granulocyte differentiation	biological_process	12	3	0.0025663	7	1169	14465	KMT2E,RUNX1,TRIB1	5.30307	0.0143844	0.112419
GO:0031665	negative regulation of lipopolysaccharide-mediated signaling pathway	biological_process	10	3	0.0025663	7	1169	14465	CACTIN,NFKBIL1,TRIB1	5.30307	0.0143844	0.112419
GO:0032968	positive regulation of transcription elongation from RNA polymerase II promoter	biological_process	12	3	0.0025663	7	1169	14465	BRD4,CTR9,RTF1	5.30307	0.0143844	0.112419
GO:0009100	glycoprotein metabolic process	biological_process	5	28	0.0239521	225	1169	14465	ART1,B3GALT4,B3GAT3,B3GNT3,CANT1,CHPF,CHST3,CHST7,CSGALNACT1,CSGALNACT2,CTNNB1,EXT1,EXTL1,FUT11,GGTA1,GPC1,HS6ST1,MGAT3,NUS1,PARP10,PXYLP1,ST6GALNAC2,TET2,TIPARP,TMEM115,TNIP1,TNKS2,VEGFB	1.53985	0.014566	0.113595
GO:0030198	extracellular matrix organization	biological_process	4	18	0.0153978	128	1169	14465	ADAMTS2,APLP2,APP,BCL3,CCDC80,CSGALNACT1,DDR,DPT,ENG,FBLN5,MMP11,OLFML2B,RIC8A,SH3PXD2B,SMAD2,TGFB2,VIT,VWA1	1.74007	0.0146014	0.113595
GO:0004035	alkaline phosphatase activity	molecular_function	7	3	0.00221729	7	1353	16649	PPARGC1B,SEMA4D,TGFB2	5.27368	0.0146091	0.113595
GO:0055106	ubiquitin-protein ligase regulator activity	molecular_function	11	3	0.00221729	7	1353	16649	CBX8,RING1,TRIB1	5.27368	0.0146091	0.113595
GO:0022829	wide pore channel activity	molecular_function	9	3	0.00221729	7	1353	16649	CONNEXIN,GJA5,PRF1	5.27368	0.0146091	0.113595
GO:0048701	embryonic cranial skeleton morphogenesis	biological_process	9	7	0.00598802	33	1169	14465	NIPBL,PRRX2,SETD2,SIX2,SIX4,SMAD2,TGFBR2	2.62475	0.0146606	0.11388
GO:0014704	intercalated disc	cellular_component	4	7	0.0060241	31	1162	13428	CONNEXIN,CTNNA1,CTNNB1,DES,GJA5,KV1.5,SCN4B	2.60941	0.0148061	0.114893
GO:0016125	sterol metabolic process	biological_process	5	10	0.00855432	57	1169	14465	APLP2,APOA1,APOE,APP,C/EBP,ERLIN2,HSL,INSIG1,SCAP,SCARB1	2.17085	0.0150152	0.116398
GO:0097191	extrinsic apoptotic signaling pathway	biological_process	9	19	0.0162532	138	1169	14465	BCL2L2,BIRC6,C-FLIP,CTNNA1,DAB2IP,DEDD,FGFR1IIIC,HIPK1,HYAL2,ITM2C,KIAA0141,MKNK1,RIPK1,SGMS1,SGPP1,SMAD2,TGFB2,TRAF2,ZYMND11	1.70364	0.0152439	0.117775
GO:0006473	protein acetylation	biological_process	8	16	0.0136869	110	1169	14465	ARID5A,BAT3,BRD4,CREBBP,CRTC2,EP300,EPC1,HCFC1,KANSL1,KAT6B,MSL2,NAA30,NOS1,SIRT3,TAF5L,TRRAP	1.79983	0.0152512	0.117775
GO:0001823	mesonephros development	biological_process	8	5	0.00427716	19	1169	14465	GPC3,OSR2,PKD1,PKD2,WNT4	3.25627	0.0152543	0.117775
GO:0086004	regulation of cardiac muscle cell contraction	biological_process	9	5	0.00427716	19	1169	14465	GJA5,KCNH2,KCNJ2,KV1.5,SCN4B	3.25627	0.0152543	0.117775
GO:0090132	epithelium migration	biological_process	4	8	0.00684346	41	1169	14465	BMPR2,DAB2IP,HYAL1,NANOS1,PTPRG,TGFB2,TGFBR2,ZEB2	2.4144	0.0153972	0.118758
GO:0046849	bone remodeling	biological_process	4	9	0.00769889	49	1169	14465	CONNEXIN,CTNNB1,EDG1,ENPP1,EPHA2,LRRK1,PPARGC1B,PTH1R,TGFB3	2.27274	0.0154248	0.118816
GO:0048469	cell maturation	biological_process	6	15	0.0128315	101	1169	14465	ABL2,AGPAT6,APP,C/EBP,CONNEXIN,CTNNB1,FEM1B,FGFR1IIIC,HES1,KDR,MYOC,NTN4,PTH1R,TUSC2,WASH1	1.8377	0.0154357	0.118816
GO:0016574	histone ubiquitination	biological_process	10	6	0.00513259	26	1169	14465	CBX8,CTR9,HUWE1,PHC1,RING1,WAC	2.8555	0.0155383	0.119366
GO:0060323	head morphogenesis	biological_process	5	6	0.00513259	26	1169	14465	ARID5B,CSRNP1,NIPBL,TGFB2,TGFB3,TIPARP	2.8555	0.0155383	0.119366
GO:0006605	protein targeting	biological_process	7	34	0.0290847	287	1169	14465	AKAP12,AKT2,AXIN1,BCL3,CACNLB1,DAB2,DAB2IP,FAF1,FRAP1,GOLGA4,HES1,HPS4,HYAL2,MACF1,MAPK14,MAVS,MED1,MICALL1,PARP10,PEX12,PKD1,PKD2,PTTG1IP,RBM22,SIX2,SMAD2,SRP68,TACC3,TCAF1,TGFB2,TMCO6,TSC2,YWHAG,YWHAQ	1.46589	0.0155631	0.119436
GO:0003730	mRNA 3'-UTR binding	molecular_function	6	5	0.00369549	19	1353	16649	PUM1,RNPC1,RNPS1,SERBP1,ZFP36L2	3.23822	0.0156083	0.119486
GO:0005484	SNAP receptor activity	molecular_function	3	5	0.00369549	19	1353	16649	GOSR1,STX11,STX4,STX5,YKT6	3.23822	0.0156083	0.119486
GO:0019787	small conjugating protein ligase activity	molecular_function	6	27	0.0199557	215	1353	16649	ATG3,AXIN1,BIRC6,CBX4,CBX8,ENSSSCG00000004958,FEM1B,HUWE1,KLHL20,KLHL21,MARCH2,NEURL1,PDZRN3,PRPF19,RBBP6,RING1,RNF146,RNF6,SUMO3,TRAF2,TRAF3_TV1,TRIB1,TRIM27,TRIM3,UBA1,UBE2O,UBE3A	1.54531	0.0156163	0.119486
GO:0045926	negative regulation of growth	biological_process	4	18	0.0153978	129	1169	14465	BMPR2,CDKN2C,CDKN2D,ENPP1,FRZB,GDF9,GPC3,HYAL1,HYAL2,RBBP7,RNF6,SEMA3F,SLIT2,SMAD2,SMARCA2,SOX17,TGFB2,TSPYL2	1.72658	0.0157311	0.120005
GO:0000075	cell cycle checkpoint	biological_process	8	18	0.0153978	129	1169	14465	BRD4,CUL4A,FAM175A,FBXO31,FEM1B,FOXN3,FOXO4,GIGYF2,MAPK14,NABP2,PLK2,PRCC,PRPF19,RNPC1,SMC1A,SOX11,TRRAP,WNT9A	1.72658	0.0157311	0.120005
GO:0043062	extracellular structure organization	biological_process	3	18	0.0153978	129	1169	14465	ADAMTS2,APLP2,APP,BCL3,CCDC80,CSGALNACT1,DDR,DPT,ENG,FBLN5,MMP11,OLFML2B,RIC8A,SH3PXD2B,SMAD2,TGFB2,VIT,VWA1	1.72658	0.0157311	0.120005
GO:0050839	cell adhesion molecule binding	molecular_function	3	8	0.00591279	41	1353	16649	CTNNA1,CTNNB1,CTNND1,ITGAL,MLLT4,PRR2,PSEN1,VCAM1	2.40102	0.0158992	0.121166
GO:0034097	response to cytokine stimulus	biological_process	4	35	0.0299401	298	1169	14465	ACKR2,ACKR3,APOA1,CACTIN,CD44,CDC37,CTR9,DAB2IP,EGR1,ENSSSCG00000010968,GAB1,GBA,GHR,HIPK1,HYAL1,HYAL2,IFIT1,IRAK1,IRF1,JAGN1,KLF4,MAPKAPK3,MAVS,MED1,MKKS,NFIL3,RIPK1,SH2B2,SLIT2,SOCS5,TNIP2,TRAF2,TRAF3_TV1,UBD,ZCCHC11	1.4533	0.0161137	0.122678
GO:0005911	cell-cell junction	cellular_component	2	32	0.0275387	250	1162	13428	AHNAK,AMOTL1,APP,CLDN12,CLIC4,CONNEXIN,CTNNA1,CTNNB1,CTNND1,DES,DLG1,ENSSSCG00000004854,ENSSSCG00000015878,FAT1,FZD4,GJA5,GJC1,ITGAL,KIAA1462,KV1.5,MAGI3,MICALL2,MLLT4,PACSIN2,PKC,PKD2,PLEKHA7,PRR2,RAB13,SCN4B,TJP2,UBA1	1.47916	0.0161452	0.122797
GO:0048193	Golgi vesicle transport	biological_process	6	16	0.0136869	111	1169	14465	BLZF1,GOLGA4,GOSR1,INSIG1,KLHL20,MACF1,PKDCC,RAB8A,SEC24A,STX5,TBC1D20,TMED9,TMEM115,VAPB,WHAMM,YKT6	1.78361	0.0165285	0.125236
GO:0002758	innate immune response-activating signal transduction	biological_process	9	12	0.0102652	75	1169	14465	ANKRD17,CACTIN,DAB2IP,IRAK1,IRF1,MAPKAPK3,MAVS,NFKBIL1,PUM1,SCARB1,TNIP2,TRAF3_TV1	1.97981	0.0165853	0.125236
GO:0003203	endocardial cushion morphogenesis	biological_process	9	4	0.00342173	13	1169	14465	ENG,HEY1,TBX2,TMEM100	3.80733	0.0167873	0.125236
GO:0032105	negative regulation of response to extracellular stimulus	biological_process	6	4	0.00342173	13	1169	14465	FRAP1,MKKS,PPARA,TIGAR	3.80733	0.0167873	0.125236
GO:0051894	positive regulation of focal adhesion assembly	biological_process	9	4	0.00342173	13	1169	14465	KDR,MYOC,ROCK1,WNT4	3.80733	0.0167873	0.125236
GO:0010962	regulation of glucan biosynthetic process	biological_process	9	4	0.00342173	13	1169	14465	AKT2,ENPP1,IRS1,PPP1R3F	3.80733	0.0167873	0.125236
GO:0045939	negative regulation of steroid metabolic process	biological_process	7	4	0.00342173	13	1169	14465	APOE,ERLIN2,INSIG1,WNT4	3.80733	0.0167873	0.125236
GO:0032108	negative regulation of response to nutrient levels	biological_process	7	4	0.00342173	13	1169	14465	FRAP1,MKKS,PPARA,TIGAR	3.80733	0.0167873	0.125236
GO:0045844	positive regulation of striated muscle tissue development	biological_process	9	4	0.00342173	13	1169	14465	CONNEXIN,CTNNB1,MYOG,SOX17	3.80733	0.0167873	0.125236
GO:0010894	negative regulation of steroid biosynthetic process	biological_process	8	4	0.00342173	13	1169	14465	APOE,ERLIN2,INSIG1,WNT4	3.80733	0.0167873	0.125236
GO:0005979	regulation of glycogen biosynthetic process	biological_process	10	4	0.00342173	13	1169	14465	AKT2,ENPP1,IRS1,PPP1R3F	3.80733	0.0167873	0.125236
GO:0009950	dorsal/ventral axis specification	biological_process	7	4	0.00342173	13	1169	14465	AXIN1,CTNNB1,SMAD2,SMAD6	3.80733	0.0167873	0.125236
GO:0003161	cardiac conduction system development	biological_process	8	4	0.00342173	13	1169	14465	GJA5,MAML1,POPDC2,TBX18	3.80733	0.0167873	0.125236
GO:0048636	positive regulation of muscle organ development	biological_process	8	4	0.00342173	13	1169	14465	CONNEXIN,CTNNB1,MYOG,SOX17	3.80733	0.0167873	0.125236
GO:0042659	regulation of cell fate specification	biological_process	7	4	0.00342173	13	1169	14465	AR,FGFR1IIIC,LMO4,SOX17	3.80733	0.0167873	0.125236
GO:0002064	epithelial cell development	biological_process	6	15	0.0128315	102	1169	14465	AGPAT6,AR,CLIC4,CONNEXIN,CTNNB1,ENG,FEM1B,ICAM-1,KLF5,RAPGEF1,RDX,ROCK1,SIX2,TIGAR,WNT4	1.81968	0.0167907	0.125236
GO:0032872	regulation of stress-activated MAPK cascade	biological_process	9	15	0.0128315	102	1169	14465	AXIN1,CCL21,DAB2IP,DUSP10,ERCC6,FOXO1,FZD4,GAB1,MAGI3,MAP3K10,RIPK1,TGFB2,TRAF2,ZEB2,ZYMND11	1.81968	0.0167907	0.125236
GO:0018394	peptidyl-lysine acetylation	biological_process	9	15	0.0128315	102	1169	14465	ARID5A,BAT3,BRD4,CREBBP,CRTC2,EP300,EPC1,HCFC1,KANSL1,KAT6B,MSL2,NOS1,SIRT3,TAF5L,TRRAP	1.81968	0.0167907	0.125236
GO:0007623	circadian rhythm	biological_process	2	15	0.0128315	102	1169	14465	CCRN4L,EP300,FBXL3,NFIL3,NR2F6,NRIP1,PHLPP1,PPARA,PPARGC1,PPP1CC,PRKCDBP,RBM4B,RELB,UBE3A,USP2	1.81968	0.0167907	0.125236
GO:0005902	microvillus	cellular_component	4	8	0.00688468	39	1162	13428	AOC3,CLIC4,CTNNB1,FSCN2,HYAL2,PODXL,RDX,VCAM1	2.37045	0.0167929	0.125236
GO:0036294	cellular response to decreased oxygen levels	biological_process	6	10	0.00855432	58	1169	14465	BACH1,BNIP3,EGR1,FRAP1,HYOU1,MDM4,PPARD,TBL2,USP19,VASN	2.13342	0.0168704	0.125325
GO:0032434	regulation of proteasomal ubiquitin-dependent protein catabolic process	biological_process	11	10	0.00855432	58	1169	14465	AXIN1,BAT3,CLU,DAB2,DAB2IP,GNA12,RAD23B,SOCS5,TRIB1,WAC	2.13342	0.0168704	0.125325
GO:2000243	positive regulation of reproductive process	biological_process	4	10	0.00855432	58	1169	14465	AR,CTNNB1,EP300,IFIT1,SP1,SRPK1,SRPK2,TAF11,VAPB,WNT4	2.13342	0.0168704	0.125325
GO:0071456	cellular response to hypoxia	biological_process	7	10	0.00855432	58	1169	14465	BACH1,BNIP3,EGR1,FRAP1,HYOU1,MDM4,PPARD,TBL2,USP19,VASN	2.13342	0.0168704	0.125325
GO:0042471	ear morphogenesis	biological_process	8	14	0.011976	93	1169	14465	CHD7,FGFR1IIIC,FRZB,INSIG1,LRIG1,LRIG3,NIPBL,OSR2,PRRX2,SIX2,SIX4,TBX18,TSHZ1,ZEB1	1.86273	0.0169188	0.125563
GO:0016192	vesicle-mediated transport	biological_process	4	74	0.063302	718	1169	14465	ABL2,ACKR2,ACKR3,ADRBK1,AKT2,AP4B1,APOE,APP,BLZF1,CALR,CEP85,CHMP1A,CTNNB1,DAB2,DENND2A,EHD2,EHD4,ELMO2,ENPP1,FAM160A2,GOLGA4,GOSR1,GPC3,INPPL1,INSIG1,JAGN1,KLHL20,LMTK2,MACF1,MAPKAPK3,MICALL1,MICALL2,NTF3,PACSIN2,PEAR1,PKDCC,PLCD4,RAB10,RAB11B,RAB13,RAB20,RAB5C,RAB8A,RAB9A,RAI14,RDX,RILP,RUFY1,SCARA5,SCARB1,SEC24A,SERPINE1,SH3GL1,SMAP1,SMC1A,STX11,STX4,STX5,TBC1D17,TBC1D20,TBC1D4,TMED9,TMEM115,T…	1.2753	0.0172073	0.127224
GO:0031663	lipopolysaccharide-mediated signaling pathway	biological_process	8	7	0.00598802	34	1169	14465	CACTIN,IRAK1,MAPK14,NFKBIL1,SCARB1,TRIB1,ZCCHC11	2.54755	0.0172091	0.127224
GO:0043487	regulation of RNA stability	biological_process	7	7	0.00598802	34	1169	14465	CCRN4L,CPEB3,HNRNPA0,PUM1,RNPC1,ZFP36L1,ZFP36L2	2.54755	0.0172091	0.127224
GO:0045669	positive regulation of osteoblast differentiation	biological_process	7	7	0.00598802	34	1169	14465	BMPR2,C/EBP,CONNEXIN,CTNNB1,HEY1,SOX11,WNT4	2.54755	0.0172091	0.127224
GO:0072357	PTW/PP1 phosphatase complex	cellular_component	4	3	0.00258176	7	1162	13428	FB19,PPP1CC,PPP1R12A	4.95254	0.0173449	0.128105
GO:0005768	endosome	cellular_component	7	39	0.0335628	319	1162	13428	ACKR3,AOC3,APP,BIRC6,CHMP1A,CLIP1,EHD2,EHD4,FYN,KDR,LMTK2,MICALL1,MICALL2,PACSIN2,RAB10,RAB11B,RAB13,RAB8A,RAB9A,RAPGEF1,RHOB,RIN3,RNF128,RUSC1,SMPD1,SNX19,SNX27,STX4,TGFB2,TRIM27,UBA1,USP8,VAMP8,VCAM1,VPS18,VPS37B,VPS51,WASH1,YKT6	1.41279	0.0173909	0.128321
GO:0032526	response to retinoic acid	biological_process	5	9	0.00769889	50	1169	14465	ABL2,ASXL1,CDKN2D,CLK2,DNAAF2,KLF4,KMT2E,PHC1,SLC10A3	2.22729	0.0175032	0.128803
GO:0043407	negative regulation of MAP kinase activity	biological_process	13	9	0.00769889	50	1169	14465	APOE,DAB2IP,DUSP10,DUSP4,GBA,HYAL2,NUP62,RGS2,SMPD1	2.22729	0.0175032	0.128803
GO:0043130	ubiquitin binding	molecular_function	4	10	0.00739098	58	1353	16649	BAT3,FAF1,FAM175A,FAM175B,PARP10,RAD23B,SMAD2,TNIP2,USP16,ZRANB1	2.12159	0.0175067	0.128803
GO:0005913	cell-cell adherens junction	cellular_component	4	7	0.0060241	32	1162	13428	CONNEXIN,CTNNA1,CTNNB1,DES,MLLT4,PLEKHA7,PRR2	2.52786	0.0175747	0.129179
GO:0043623	cellular protein complex assembly	biological_process	6	35	0.0299401	300	1169	14465	AARS2,ACTR2,ARPC5L,AXIN1,CALR,CCL21,CLIP1,CLU,DLG1,DNAAF2,ENSSSCG00000008921,FHOD3,FKBP4,FRAP1,INSIG1,LATS1,MAPT,MICALL2,MKKS,NCK2,NUP98,PSMG1,RICTOR,SLIT2,SMAD2,SMAD6,STX4,TBC1D20,TRAF2,TRAF3_TV1,TRIM27,TUBB2B,TUBB4B,WASH1,WHAMM	1.44361	0.0176807	0.129834
GO:0034968	histone lysine methylation	biological_process	10	11	0.00940975	67	1169	14465	BAZ2A,CTR9,DOT1L,JARID2,KMT2E,NSD1,RTF1,SETD1A,SETD2,SETMAR,TET2	2.03152	0.0177869	0.130364
GO:0008361	regulation of cell size	biological_process	5	11	0.00940975	67	1169	14465	AKT1S1,BMPR2,FRAP1,GOLGA4,MACF1,MAPT,RNF6,SEMA3F,SEMA4D,SLIT2,XK	2.03152	0.0177869	0.130364
GO:0070302	regulation of stress-activated protein kinase signaling cascade	biological_process	8	15	0.0128315	103	1169	14465	AXIN1,CCL21,DAB2IP,DUSP10,ERCC6,FOXO1,FZD4,GAB1,MAGI3,MAP3K10,RIPK1,TGFB2,TRAF2,ZEB2,ZYMND11	1.80201	0.0182351	0.131495
GO:0042306	regulation of protein import into nucleus	biological_process	10	15	0.0128315	103	1169	14465	AXIN1,BCL3,DAB2,DAB2IP,FAF1,FRAP1,HYAL2,MAPK14,MAVS,MED1,PARP10,PKD1,PKD2,SMAD2,TACC3	1.80201	0.0182351	0.131495
GO:0004714	transmembrane receptor protein tyrosine kinase activity	molecular_function	10	11	0.00813008	67	1353	16649	APLP2,APP,DDR,EPHA2,EPHB6,FGFR1IIIC,IGF1R,KDR,NEURL1,PSEN2,SOCS5	2.02026	0.0184987	0.131495
GO:0032488	Cdc42 protein signal transduction	biological_process	9	2	0.00171086	3	1169	14465	APOA1,APOE	8.24922	0.018525	0.131495
GO:0061010	gall bladder development	biological_process	6	2	0.00171086	3	1169	14465	NIPBL,SOX17	8.24922	0.018525	0.131495
GO:2000097	regulation of smooth muscle cell-matrix adhesion	biological_process	7	2	0.00171086	3	1169	14465	PLAU,SERPINE1	8.24922	0.018525	0.131495
GO:0014877	response to muscle inactivity involved in regulation of muscle adaptation	biological_process	8	2	0.00171086	3	1169	14465	FBXO32,MYOG	8.24922	0.018525	0.131495
GO:0032489	regulation of Cdc42 protein signal transduction	biological_process	10	2	0.00171086	3	1169	14465	APOA1,APOE	8.24922	0.018525	0.131495
GO:0002291	T cell activation via T cell receptor contact with antigen bound to MHC molecule on antigen presenting cell	biological_process	8	2	0.00171086	3	1169	14465	ICAM-1,ITGAL	8.24922	0.018525	0.131495
GO:0007221	positive regulation of transcription of Notch receptor target	biological_process	12	2	0.00171086	3	1169	14465	MAML1,RBM15	8.24922	0.018525	0.131495
GO:0061074	regulation of neural retina development	biological_process	11	2	0.00171086	3	1169	14465	CASZ1,DLL4	8.24922	0.018525	0.131495
GO:0014870	response to muscle inactivity	biological_process	3	2	0.00171086	3	1169	14465	FBXO32,MYOG	8.24922	0.018525	0.131495
GO:0019064	viral entry into host cell via membrane fusion with the plasma membrane	biological_process	9	2	0.00171086	3	1169	14465	HYAL2,PRR2	8.24922	0.018525	0.131495
GO:0014894	response to denervation involved in regulation of muscle adaptation	biological_process	9	2	0.00171086	3	1169	14465	FBXO32,MYOG	8.24922	0.018525	0.131495
GO:0003350	pulmonary myocardium development	biological_process	10	2	0.00171086	3	1169	14465	PITX2C,SEMA3C	8.24922	0.018525	0.131495
GO:0060373	regulation of ventricular cardiac muscle cell membrane depolarization	biological_process	11	2	0.00171086	3	1169	14465	CONNEXIN,GJA5	8.24922	0.018525	0.131495
GO:0003032	detection of oxygen	biological_process	4	2	0.00171086	3	1169	14465	ENG,TGFB3	8.24922	0.018525	0.131495
GO:0048319	axial mesoderm morphogenesis	biological_process	6	2	0.00171086	3	1169	14465	AXIN1,EPHA2	8.24922	0.018525	0.131495
GO:0061197	fungiform papilla morphogenesis	biological_process	9	2	0.00171086	3	1169	14465	CTNNB1,SIX4	8.24922	0.018525	0.131495
GO:0060253	negative regulation of glial cell proliferation	biological_process	11	2	0.00171086	3	1169	14465	HES1,SOX11	8.24922	0.018525	0.131495
GO:0010936	negative regulation of macrophage cytokine production	biological_process	8	2	0.00171086	3	1169	14465	TGFB2,TGFB3	8.24922	0.018525	0.131495
GO:0042701	progesterone secretion	biological_process	10	2	0.00171086	3	1169	14465	FZD4,GDF9	8.24922	0.018525	0.131495
GO:0070317	negative regulation of G0 to G1 transition	biological_process	8	2	0.00171086	3	1169	14465	DAB2IP,FOXO4	8.24922	0.018525	0.131495
GO:0043553	negative regulation of phosphatidylinositol 3-kinase activity	biological_process	11	2	0.00171086	3	1169	14465	DAB2IP,WASH1	8.24922	0.018525	0.131495
GO:0006702	androgen biosynthetic process	biological_process	7	2	0.00171086	3	1169	14465	MED1,WNT4	8.24922	0.018525	0.131495
GO:0014854	response to inactivity	biological_process	2	2	0.00171086	3	1169	14465	FBXO32,MYOG	8.24922	0.018525	0.131495
GO:0061325	cell proliferation involved in outflow tract morphogenesis	biological_process	10	2	0.00171086	3	1169	14465	CTNNB1,PITX2C	8.24922	0.018525	0.131495
GO:0045990	carbon catabolite regulation of transcription	biological_process	10	2	0.00171086	3	1169	14465	CHMP1A,RRP8	8.24922	0.018525	0.131495
GO:0036023	embryonic skeletal limb joint morphogenesis	biological_process	10	2	0.00171086	3	1169	14465	CTNNB1,OSR2	8.24922	0.018525	0.131495
GO:0060023	soft palate development	biological_process	4	2	0.00171086	3	1169	14465	SOX11,TSHZ1	8.24922	0.018525	0.131495
GO:0032474	otolith morphogenesis	biological_process	10	2	0.00171086	3	1169	14465	LRIG1,LRIG3	8.24922	0.018525	0.131495
GO:0045415	negative regulation of interleukin-8 biosynthetic process	biological_process	9	2	0.00171086	3	1169	14465	BCL3,KLF4	8.24922	0.018525	0.131495
GO:0046340	diacylglycerol catabolic process	biological_process	8	2	0.00171086	3	1169	14465	DAGLA,HSL	8.24922	0.018525	0.131495
GO:0060748	tertiary branching involved in mammary gland duct morphogenesis	biological_process	12	2	0.00171086	3	1169	14465	AR,WNT4	8.24922	0.018525	0.131495
GO:0030501	positive regulation of bone mineralization	biological_process	9	6	0.00513259	27	1169	14465	ASXL2,BMPR2,OSR2,PKDCC,TGFB3,WNT4	2.74974	0.0186473	0.131835
GO:0046718	viral entry into host cell	biological_process	8	6	0.00513259	27	1169	14465	ADRBK1,HYAL2,PRR2,TRIM26,VAMP8,VPS18	2.74974	0.0186473	0.131835
GO:0032648	regulation of interferon-beta production	biological_process	6	6	0.00513259	27	1169	14465	CACTIN,IRF1,MAVS,POLR3D,RELB,TRAF3_TV1	2.74974	0.0186473	0.131835
GO:0061383	trabecula morphogenesis	biological_process	4	6	0.00513259	27	1169	14465	DLL4,EDG1,HEY1,MED1,PPARGC1B,SEMA4D	2.74974	0.0186473	0.131835
GO:0008035	high-density lipoprotein particle binding	molecular_function	4	2	0.0014782	3	1353	16649	APOA1,SCARB1	8.2035	0.0187279	0.131835
GO:0036033	mediator complex binding	molecular_function	4	2	0.0014782	3	1353	16649	MED1,NIPBL	8.2035	0.0187279	0.131835
GO:0016885	ligase activity, forming carbon-carbon bonds	molecular_function	4	2	0.0014782	3	1353	16649	ENSSSCG00000009937,PCCB	8.2035	0.0187279	0.131835
GO:0016421	CoA carboxylase activity	molecular_function	5	2	0.0014782	3	1353	16649	ENSSSCG00000009937,PCCB	8.2035	0.0187279	0.131835
GO:0001517	N-acetylglucosamine 6-O-sulfotransferase activity	molecular_function	6	2	0.0014782	3	1353	16649	CHST2,CHST7	8.2035	0.0187279	0.131835
GO:0016579	protein deubiquitination	biological_process	9	10	0.00855432	59	1169	14465	ASXL1,ENSSSCG00000021783,MYSM1,OTUD5,TRRAP,USP16,USP2,USP38,USP8,ZRANB1	2.09726	0.0188898	0.132853
GO:0060444	branching involved in mammary gland duct morphogenesis	biological_process	10	5	0.00427716	20	1169	14465	AR,DDR,EPHA2,MED1,WNT4	3.09346	0.0190166	0.133256
GO:0086003	cardiac muscle cell contraction	biological_process	8	5	0.00427716	20	1169	14465	GJA5,KCNH2,KCNJ2,KV1.5,SCN4B	3.09346	0.0190166	0.133256
GO:0086091	regulation of heart rate by cardiac conduction	biological_process	9	5	0.00427716	20	1169	14465	GJA5,KCNH2,KCNJ2,KV1.5,SCN4B	3.09346	0.0190166	0.133256
GO:0010828	positive regulation of glucose transport	biological_process	10	5	0.00427716	20	1169	14465	AKT2,GPC3,IRS1,MAPK14,PKC	3.09346	0.0190166	0.133256
GO:0019838	growth factor binding	molecular_function	3	12	0.00886918	76	1353	16649	ENG,FGFR1IIIC,GPC1,HTRA1,HYAL2,IGFBP4,IGFBP7,KDR,KLB,TGFB3,TGFBR2,VASN	1.94293	0.019069	0.1335
GO:0097194	execution phase of apoptosis	biological_process	6	38	0.0325064	333	1169	14465	AEN,BAT3,BCL2L2,BCL3,BIRC6,BNIP3,C-FLIP,CLU,CTNNA1,CTNNB1,CTSC,DAB2IP,DEDD,EP300,EPHA2,ERCC6,FGFR1IIIC,HIPK1,HYAL2,ITM2C,KIAA0141,MKNK1,PHLDA3,PLAUR,PPARD,PSEN2,RIPK1,RRP8,SGMS1,SGPP1,SMAD2,TFPT,TGFB2,TP53BP2,TRAF2,URI1,WNT4,ZYMND11	1.41203	0.0191836	0.13418
GO:0016881	acid-amino acid ligase activity	molecular_function	5	30	0.0221729	249	1353	16649	ATG3,AXIN1,BIRC6,CBX4,CBX8,ENSSSCG00000004958,ENSSSCG00000011553,ENSSSCG00000027723,FEM1B,HUWE1,KLHL20,KLHL21,MARCH2,NEURL1,PDZRN3,PRPF19,RBBP6,RING1,RNF146,RNF6,SUMO3,TRAF2,TRAF3_TV1,TRIB1,TRIM27,TRIM3,UBA1,UBE2O,UBE2QL1,UBE3A	1.48256	0.019257	0.134571
GO:0016202	regulation of striated muscle tissue development	biological_process	8	16	0.0136869	113	1169	14465	CONNEXIN,CTNNB1,EHD2,FGFR1IIIC,FRAP1,GPC1,MAML1,MAPK14,MYOG,PPARD,RNPC1,SIX4,SMAD2,SOX17,TBX2,USP19	1.75205	0.019329	0.134951
GO:1901575	organic substance catabolic process	biological_process	3	183	0.156544	1967	1169	14465	ABCB8,ABCC5,ABCD1,ABHD12,AKT2,APOE,ARHGAP1,ARHGAP24,ARHGAP31,ARHGEF10,ARHGEF12,ARL4A,ATF7IP,AXIN1,BAT3,BCKDHB,BNIP3,C19orf68,CAPN1,CCPG1,CCRN4L,CD44,CDC42BPB,CHD3,CHD8,CLPX,CLU,CNP,CPEB3,CUL1,CUL4A,DAB2,DAB2IP,DAGLA,DCTPP1,DDRGK1,DDX54,DEDD,DENND2A,DENND4B,DHX16,DHX30,DHX34,DNMBP,EFTUD2,EHD2,EIF5B,ENPP1,ENSSSCG00000002036,ENSSSCG00000004253,ENSSSCG00000005300,ENSSSCG00000008051,ENSSSCG00000010676…	1.1512	0.0194086	0.135383
GO:0030331	estrogen receptor binding	molecular_function	7	5	0.00369549	20	1353	16649	CTNNB1,DDX54,MED1,NRIP1,PPARGC1B	3.07631	0.0194502	0.135549
GO:0046660	female sex differentiation	biological_process	5	11	0.00940975	68	1169	14465	ARID5B,CHD7,FZD4,GDF9,KDR,MED1,NRIP1,SLIT2,SPO11,TIPARP,WNT4	2.00165	0.0197218	0.137193
GO:0048520	positive regulation of behavior	biological_process	5	11	0.00940975	68	1169	14465	BMPR2,C5AR1,CALR,CCL21,FGF18,KDR,NTF3,SERPINE1,SLIT2,STX4,VEGFB	2.00165	0.0197218	0.137193
GO:0001756	somitogenesis	biological_process	7	9	0.00769889	51	1169	14465	DMRT2,EP300,KDM6A,PALB2,PSEN2,SEMA3C,SMAD2,TBX18,ZEB2	2.18362	0.0197784	0.137462
GO:0071339	MLL1 complex	cellular_component	14	5	0.00430293	19	1162	13428	CHD8,HCFC1,KANSL1,LAS1L,PRPF31	3.04104	0.0200376	0.139002
GO:0044665	MLL1/2 complex	cellular_component	13	5	0.00430293	19	1162	13428	CHD8,HCFC1,KANSL1,LAS1L,PRPF31	3.04104	0.0200376	0.139002
GO:0014013	regulation of gliogenesis	biological_process	9	7	0.00598802	35	1169	14465	ATXN1,CTNNB1,HES1,LINGO1,PKC,PRPF19,SOX11	2.47476	0.0200545	0.139002
GO:0050778	positive regulation of immune response	biological_process	5	28	0.0239521	231	1169	14465	ANKRD17,AZGP1,BCAR1,C1QA,C1R,C5AR1,CACTIN,CD90,DAB2IP,ELF1,FYN,IRAK1,IRF1,MAPKAPK3,MAVS,NFKBIL1,PKC,POLR3D,PRP,PRR2,PSEN2,PUM1,SCARB1,SH2B2,THEMIS2,TNIP2,TRAF2,TRAF3_TV1	1.49986	0.020077	0.139033
GO:0048588	developmental cell growth	biological_process	6	12	0.0102652	77	1169	14465	APP,BMPR2,GDF9,GOLGA4,MACF1,MAPT,MEX3C,RNF6,SEMA3F,SEMA4D,SLIT2,TGFBR2	1.92839	0.0201333	0.139296
GO:0042060	wound healing	biological_process	4	26	0.0222412	211	1169	14465	APOE,ARHGAP24,BCL9,CD44,CONNEXIN,CSRP1,DDR,ELK3,ENG,ENSSSCG00000012818,ENTPD1,F3,FAM46A,HPS4,HPS6,MAPK14,PECAM1,PLAU,PPARA,PPARD,SCARA5,SERPINE1,SMAD2,VEGFB,VWF,WNT4	1.52474	0.0202498	0.139466
GO:0003143	embryonic heart tube morphogenesis	biological_process	9	8	0.00684346	43	1169	14465	C2CD3,CONNEXIN,ENG,HES1,PKD2,SMAD2,SOX17,TBX2	2.30211	0.0202671	0.139466
GO:0033143	regulation of intracellular steroid hormone receptor signaling pathway	biological_process	7	8	0.00684346	43	1169	14465	AR,CALR,DAB2,DDRGK1,EP300,KMT2D,MED1,RNF6	2.30211	0.0202671	0.139466
GO:0034333	adherens junction assembly	biological_process	6	8	0.00684346	43	1169	14465	CTNNB1,HIPK1,KDR,MYOC,ROCK1,WHAMM,WNT4,ZNF703	2.30211	0.0202671	0.139466
GO:0090130	tissue migration	biological_process	3	8	0.00684346	43	1169	14465	BMPR2,DAB2IP,HYAL1,NANOS1,PTPRG,TGFB2,TGFBR2,ZEB2	2.30211	0.0202671	0.139466
GO:0042147	retrograde transport, endosome to Golgi	biological_process	7	8	0.00684346	43	1169	14465	DENND2A,GOSR1,STX5,TBC1D17,TRIM27,UBE2O,VPS51,YKT6	2.30211	0.0202671	0.139466
GO:0003705	RNA polymerase II distal enhancer sequence-specific DNA binding transcription factor activity	molecular_function	12	9	0.00665188	51	1353	16649	ARX,BACH1,BACH2,C/EBP,ENSSSCG00000027044,HCFC1,HIVEP1,SOX17,USF1	2.17151	0.0204605	0.140671
GO:0048634	regulation of muscle organ development	biological_process	7	16	0.0136869	114	1169	14465	CONNEXIN,CTNNB1,EHD2,FGFR1IIIC,FRAP1,GPC1,MAML1,MAPK14,MYOG,PPARD,RNPC1,SIX4,SMAD2,SOX17,TBX2,USP19	1.73668	0.0208585	0.143278
GO:0051146	striated muscle cell differentiation	biological_process	6	29	0.0248075	242	1169	14465	APP,ARID1A,BCL9,BCL9L,EGR1,EGR2,EHD2,FHOD3,FRAP1,GPC1,HLF,KLF5,KY,MAFF,MAML1,MAPK14,MYO18B,MYOG,NEXN,PDZRN3,PITX2C,POPDC2,PPARD,RNPC1,RXRB,SIX4,SOX11,STIM1,XK	1.48281	0.0209607	0.143851
GO:0030203	glycosaminoglycan metabolic process	biological_process	5	10	0.00855432	60	1169	14465	B3GAT3,CD44,CHPF,CHST3,CHST7,CSGALNACT1,CSGALNACT2,HYAL1,HYAL2,PXYLP1	2.0623	0.0210809	0.144417
GO:0071356	cellular response to tumor necrosis factor	biological_process	7	10	0.00855432	60	1169	14465	APOA1,CACTIN,DAB2IP,GBA,HIPK1,HYAL1,HYAL2,RIPK1,TRAF2,TRAF3_TV1	2.0623	0.0210809	0.144417
GO:0030014	CCR4-NOT complex	cellular_component	5	4	0.00344234	13	1162	13428	CNOT11,CNOT3,CPEB3,TNKS1BP1	3.55567	0.0211435	0.144663
GO:0043219	lateral loop	cellular_component	4	2	0.00172117	3	1162	13428	DLG1,STX4	7.70396	0.0211546	0.144663
GO:0007264	small GTPase mediated signal transduction	biological_process	6	55	0.0470488	517	1169	14465	ABL2,APOA1,APOE,ARHGAP1,ARHGAP24,ARHGAP31,ARHGAP35,ARHGEF10,ARHGEF12,ARL4A,CDC42EP4,DAB2IP,DBNL,DENND4B,DNMBP,EFTUD2,ENSSSCG00000001966,ENSSSCG00000013013,ENSSSCG00000014822,ENSSSCG00000014828,ENSSSCG00000015878,ENSSSCG00000016781,ENSSSCG00000030014,GNA12,ICMT,ITSN1,LRRK1,MYOC,NISCH,NKIRAS2,NUP62,PECAM1,RAB10,RAB11B,RAB13,RAB20,RAB5C,RAB8A,RAB9A,RALBP1,RANGAP1,RAPGEF1,RASGRP3,RHOB,RHOBTB2,RHOU,RR…	1.31636	0.0213071	0.145576
GO:0070102	interleukin-6-mediated signaling pathway	biological_process	8	3	0.0025663	8	1169	14465	CTR9,GAB1,ZCCHC11	4.64018	0.0216475	0.146854
GO:0033145	positive regulation of intracellular steroid hormone receptor signaling pathway	biological_process	8	3	0.0025663	8	1169	14465	AR,KMT2D,MED1	4.64018	0.0216475	0.146854
GO:2000052	positive regulation of non-canonical Wnt receptor signaling pathway	biological_process	9	3	0.0025663	8	1169	14465	ABL2,DAB2,MLLT3	4.64018	0.0216475	0.146854
GO:0016322	neuron remodeling	biological_process	11	3	0.0025663	8	1169	14465	ABL2,APP,NTN4	4.64018	0.0216475	0.146854
GO:0022028	tangential migration from the subventricular zone to the olfactory bulb	biological_process	12	3	0.0025663	8	1169	14465	ARX,OGDH,SLIT2	4.64018	0.0216475	0.146854
GO:0042789	mRNA transcription from RNA polymerase II promoter	biological_process	10	3	0.0025663	8	1169	14465	C5AR1,MED1,SOX17	4.64018	0.0216475	0.146854
GO:0046719	regulation of viral protein levels in host cell	biological_process	6	3	0.0025663	8	1169	14465	IFIT1,TBC1D20,VAPB	4.64018	0.0216475	0.146854
GO:0048715	negative regulation of oligodendrocyte differentiation	biological_process	12	3	0.0025663	8	1169	14465	CTNNB1,HES1,LINGO1	4.64018	0.0216475	0.146854
GO:0003006	developmental process involved in reproduction	biological_process	3	36	0.0307956	315	1169	14465	AFF4,AR,ARID5B,ASB1,BCL2L2,BMPR2,CD44,CHD7,CTNNB1,DEDD,DLG1,ENSSSCG00000004253,FEM1B,FKBP4,FRAP1,FZD4,GDF9,KDR,MED1,MKKS,NEURL1,NIPBL,NR2F2,NRIP1,PKD1,PRR2,PYGO1,RXRB,SIX4,SLIT2,SPO11,TBC1D20,TDRD7,TIPARP,WASH1,WNT4	1.41415	0.0217264	0.147204
GO:0031346	positive regulation of cell projection organization	biological_process	6	17	0.0145423	124	1169	14465	ABL2,ARHGAP35,BMPR2,CCL21,CDC42EP4,DAB2IP,FGFR1IIIC,FRAP1,FYN,GOLGA4,MACF1,MAPT,NEURL1,PKC,RAPGEF1,SEMA4D,TGFB3	1.69641	0.0217375	0.147204
GO:0016782	transferase activity, transferring sulfur-containing groups	molecular_function	4	10	0.00739098	60	1353	16649	CHST10,CHST2,CHST3,CHST7,ENSSSCG00000010310,GAL3ST4,HS6ST1,MOCS3,TPST2,WSCD1	2.05087	0.0218565	0.147349
GO:0007548	sex differentiation	biological_process	4	20	0.0171086	153	1169	14465	AR,ARID5B,ASB1,BCL2L2,CHD7,CTNNB1,FKBP4,FZD4,GDF9,KDR,MED1,NIPBL,NRIP1,PKD1,SIX4,SLIT2,SPO11,TBC1D20,TIPARP,WNT4	1.61749	0.0219439	0.147349
GO:0031434	mitogen-activated protein kinase kinase binding	molecular_function	6	3	0.00221729	8	1353	16649	DAB2IP,DLG1,TRIB1	4.61447	0.0219776	0.147349
GO:0004415	hyalurononglucosaminidase activity	molecular_function	7	3	0.00221729	8	1353	16649	CD44,HYAL1,HYAL2	4.61447	0.0219776	0.147349
GO:0055103	ligase regulator activity	molecular_function	6	3	0.00221729	8	1353	16649	CBX8,RING1,TRIB1	4.61447	0.0219776	0.147349
GO:0045499	chemorepellent activity	molecular_function	6	3	0.00221729	8	1353	16649	APOA1,SEMA3F,SLIT2	4.61447	0.0219776	0.147349
GO:0002832	negative regulation of response to biotic stimulus	biological_process	5	4	0.00342173	14	1169	14465	CACTIN,IFIT1,NFKBIL1,TRIB1	3.53538	0.0220282	0.147349
GO:0031146	SCF-dependent proteasomal ubiquitin-dependent protein catabolic process	biological_process	11	4	0.00342173	14	1169	14465	FBXL3,FBXL5,FBXO31,FBXO9	3.53538	0.0220282	0.147349
GO:0042994	cytoplasmic sequestering of transcription factor	biological_process	13	4	0.00342173	14	1169	14465	FAF1,PKD1,PKD2,TACC3	3.53538	0.0220282	0.147349
GO:0070536	protein K63-linked deubiquitination	biological_process	10	4	0.00342173	14	1169	14465	OTUD5,USP16,USP8,ZRANB1	3.53538	0.0220282	0.147349
GO:0043567	regulation of insulin-like growth factor receptor signaling pathway	biological_process	9	4	0.00342173	14	1169	14465	AR,ATXN1,CILP,IGFBP4	3.53538	0.0220282	0.147349
GO:0031664	regulation of lipopolysaccharide-mediated signaling pathway	biological_process	9	4	0.00342173	14	1169	14465	CACTIN,NFKBIL1,TRIB1,ZCCHC11	3.53538	0.0220282	0.147349
GO:0045746	negative regulation of Notch signaling pathway	biological_process	8	4	0.00342173	14	1169	14465	EGFL7,HEY1,NEURL1,RITA1	3.53538	0.0220282	0.147349
GO:1901890	positive regulation of cell junction assembly	biological_process	6	4	0.00342173	14	1169	14465	KDR,MYOC,ROCK1,WNT4	3.53538	0.0220282	0.147349
GO:0070169	positive regulation of biomineral tissue development	biological_process	8	6	0.00513259	28	1169	14465	ASXL2,BMPR2,OSR2,PKDCC,TGFB3,WNT4	2.65153	0.0221556	0.147685
GO:0034394	protein localization to cell surface	biological_process	6	6	0.00513259	28	1169	14465	CTNNB1,FBLN5,RAB11B,STX4,TAX1BP3,WASH1	2.65153	0.0221556	0.147685
GO:0007435	salivary gland morphogenesis	biological_process	8	6	0.00513259	28	1169	14465	FGFR1IIIC,NTN4,PLXND1,SEMA3C,TGFB2,TGFB3	2.65153	0.0221556	0.147685
GO:0046324	regulation of glucose import	biological_process	10	6	0.00513259	28	1169	14465	AKT2,ENPP1,GPC3,IRS1,MAPK14,PKC	2.65153	0.0221556	0.147685
GO:0005635	nuclear envelope	cellular_component	9	26	0.0223752	199	1162	13428	AEN,APP,BNIP3,C2orf42,ENSSSCG00000021783,EPC1,FAF1,GCHFR,KCNH2,MAPKAPK3,NUP62,NUP98,NXT1,POLR2M,PSEN2,RANGAP1,RNF6,SIX2,SLC16A3,SMAD2,TBC1D20,TERF2IP,TFPT,TNKS2,TRIM27,XPOT	1.50982	0.0222738	0.148344
GO:0043543	protein acylation	biological_process	7	18	0.0153978	134	1169	14465	ARID5A,BAT3,BRD4,CREBBP,CRTC2,EP300,EPC1,HCFC1,KANSL1,KAT6B,MSL2,NAA30,NOS1,SIRT3,TAF5L,TRRAP,ZDHHC5,ZDHHC7	1.66216	0.0224348	0.149115
GO:0017069	snRNA binding	molecular_function	5	4	0.00295639	14	1353	16649	CCNT1,GEMIN5,HEXIM2,RBM22	3.51579	0.0224481	0.149115
GO:0008376	acetylgalactosaminyltransferase activity	molecular_function	6	4	0.00295639	14	1353	16649	CHPF,CHPF2,CSGALNACT1,CSGALNACT2	3.51579	0.0224481	0.149115
GO:0006790	sulfur compound metabolic process	biological_process	3	16	0.0136869	115	1169	14465	ADI1,B3GAT3,CHPF,CHST2,CHST3,CHST7,CSGALNACT1,CSGALNACT2,CTNNB1,ENPP1,ENSSSCG00000024060,EXT1,GPC1,HS6ST1,PXYLP1,TPST2	1.72158	0.0224782	0.149186
GO:0001102	RNA polymerase II activating transcription factor binding	molecular_function	5	6	0.00443459	28	1353	16649	CTNNB1,DUSP26,EGR2,EP300,PITX2C,SMAD2	2.63684	0.0227243	0.15056
GO:0006508	proteolysis	biological_process	5	88	0.075278	884	1169	14465	ADAMTS15,ADAMTS2,ADAMTS8,AEBP1,APN,APOE,ATG4A,ATG4D,AXIN1,BAT3,BMP1,C19orf68,C1R,C2CD3,CAPN1,CAPN15,C-FLIP,CLPX,CLU,CPD,CTSC,CUL1,CUL4A,DAB2,DAB2IP,DDRGK1,DPP7,ENSSSCG00000002036,ENSSSCG00000007968,ENSSSCG00000009328,ENSSSCG00000010676,ENSSSCG00000014894,ENSSSCG00000016816,ENSSSCG00000030424,ERLIN2,FBXL3,FBXL5,FBXO31,FBXO9,GNA12,HDAC2,HTRA1,KLHL20,LNPEP,LONRF1,LONRF3,MMP11,MMP14,MMP15,MMP19,NPEPL…	1.23178	0.0227246	0.15056
GO:0042177	negative regulation of protein catabolic process	biological_process	7	8	0.00684346	44	1169	14465	BAT3,DAB2IP,DEDD,FYN,MDM4,RILP,SMAD2,WAC	2.24979	0.0230729	0.152271
GO:0051817	modification of morphology or physiology of other organism involved in symbiotic interaction	biological_process	4	7	0.00598802	36	1169	14465	EP300,HYAL2,RAB9A,SP1,TAF11,TNIP1,TUSC2	2.40602	0.0232121	0.152271
GO:0070555	response to interleukin-1	biological_process	5	7	0.00598802	36	1169	14465	CACTIN,DAB2IP,EGR1,HYAL1,HYAL2,IRAK1,TNIP2	2.40602	0.0232121	0.152271
GO:0001947	heart looping	biological_process	10	7	0.00598802	36	1169	14465	C2CD3,CONNEXIN,ENG,PKD2,SMAD2,SOX17,TBX2	2.40602	0.0232121	0.152271
GO:0045833	negative regulation of lipid metabolic process	biological_process	6	7	0.00598802	36	1169	14465	APOE,DAB2IP,ERLIN2,INSIG1,PPP2R5A,WASH1,WNT4	2.40602	0.0232121	0.152271
GO:0010595	positive regulation of endothelial cell migration	biological_process	8	7	0.00598802	36	1169	14465	ADGRA2,AMOTL1,BCAR1,BMPR2,ETS1,FGF18,KDR	2.40602	0.0232121	0.152271
GO:0001938	positive regulation of endothelial cell proliferation	biological_process	7	7	0.00598802	36	1169	14465	BMPR2,EGFL7,F3,KDR,LRG1,VASH2,VEGFB	2.40602	0.0232121	0.152271
GO:0032606	type I interferon production	biological_process	4	7	0.00598802	36	1169	14465	AZI2,CACTIN,IRF1,MAVS,POLR3D,RELB,TRAF3_TV1	2.40602	0.0232121	0.152271
GO:0032677	regulation of interleukin-8 production	biological_process	5	7	0.00598802	36	1169	14465	BCL3,CACTIN,HYAL2,KLF4,MAVS,RIPK1,SERPINE1	2.40602	0.0232121	0.152271
GO:0048538	thymus development	biological_process	7	7	0.00598802	36	1169	14465	CRKL,CTNNB1,HES1,JARID2,LMO4,PSEN2,SIX4	2.40602	0.0232121	0.152271
GO:0043550	regulation of lipid kinase activity	biological_process	9	7	0.00598802	36	1169	14465	AMBRA1,CCL21,DAB2IP,IRS1,NRBF2,PPP2R5A,WASH1	2.40602	0.0232121	0.152271
GO:0001649	osteoblast differentiation	biological_process	5	17	0.0145423	125	1169	14465	BMPR2,CCRN4L,C/EBP,CONNEXIN,CTNNB1,EPHA2,HEY1,MYOC,PTH1R,RDH14,RRBP1,RSL1D1,SEMA4D,SMAD2,SOX11,TP53INP2,WNT4	1.68284	0.0233348	0.152271
GO:0006695	cholesterol biosynthetic process	biological_process	7	5	0.00427716	21	1169	14465	APOA1,APOE,ERLIN2,INSIG1,SCAP	2.94615	0.0233406	0.152271
GO:0043297	apical junction assembly	biological_process	6	5	0.00427716	21	1169	14465	CTNNA1,DLG1,MICALL2,PKC,RAB13	2.94615	0.0233406	0.152271
GO:0060412	ventricular septum morphogenesis	biological_process	11	5	0.00427716	21	1169	14465	GJA5,HES1,PITX2C,RBM15,SOX11	2.94615	0.0233406	0.152271
GO:0006360	transcription from RNA polymerase I promoter	biological_process	9	5	0.00427716	21	1169	14465	C/EBP,DEDD,ERCC6,MED1,PPP1R15A	2.94615	0.0233406	0.152271
GO:0010453	regulation of cell fate commitment	biological_process	6	5	0.00427716	21	1169	14465	AR,CASZ1,FGFR1IIIC,LMO4,SOX17	2.94615	0.0233406	0.152271
GO:0072089	stem cell proliferation	biological_process	3	5	0.00427716	21	1169	14465	DGCR8,SETD1A,SIX2,SOX11,SOX17	2.94615	0.0233406	0.152271
GO:0042552	myelination	biological_process	12	10	0.00855432	61	1169	14465	AKT2,ARHGEF10,CLU,CTNNB1,DLG1,EGR2,FRAP1,GNPAT,MYOC,XK	2.0285	0.0234512	0.152862
GO:0000904	cell morphogenesis involved in differentiation	biological_process	6	50	0.0427716	466	1169	14465	ABL2,ABLIM1,APOA1,APP,AR,ARX,BCL9L,BMPR2,BTBD3,CALR,CDH11,CLIC4,CNP,CTNNB1,DAB2,DAB2IP,EGR2,EPHA2,EXT1,FYN,FZD4,GOLGA4,HES1,HEY1,KIF13B,MACF1,MAPT,MICALL2,MYOC,NTF3,RNF6,ROCK1,SEMA3C,SEMA3F,SEMA4D,SIX2,SLIT2,SMAD2,SOX17,SPR,SSH1,SSH3,TBC1D20,TGFB2,TMEM100,VASN,WNT4,XK,YWHAH,ZNF703	1.32766	0.0236655	0.154124
GO:0051224	negative regulation of protein transport	biological_process	7	14	0.011976	97	1169	14465	APOA1,DAB2IP,FAF1,FRAP1,LATS1,LRRC32,PARP10,PKD1,PKD2,PKDCC,PTGER4,RANGAP1,TACC3,TRIM27	1.78591	0.0236851	0.154124
GO:0051493	regulation of cytoskeleton organization	biological_process	6	30	0.025663	255	1169	14465	ACTR2,APOA1,ARHGEF10,ARPC5L,CCL21,CHMP1A,CLIP1,CTNNB1,DLG1,FHOD3,FRAP1,LATS1,MAPT,MKKS,MYOC,NCK2,NEXN,NTF3,PKD1,PLK2,PTGER4,RANBP1,RICTOR,SLIT2,SSH1,SSH3,TRIM27,WASH1,WHAMM,WNT4	1.45574	0.0239922	0.15599
GO:0006022	aminoglycan metabolic process	biological_process	4	11	0.00940975	70	1169	14465	B3GAT3,B3GNT3,CD44,CHPF,CHST3,CHST7,CSGALNACT1,CSGALNACT2,HYAL1,HYAL2,PXYLP1	1.94446	0.0240511	0.156071
GO:0035051	cardiocyte differentiation	biological_process	8	11	0.00940975	70	1169	14465	ARID1A,FHOD3,FRAP1,HES1,MAML1,PITX2C,POPDC2,RXRB,SOX17,TBX2,TGFB2	1.94446	0.0240511	0.156071
GO:0046328	regulation of JNK cascade	biological_process	10	13	0.0111206	88	1169	14465	AXIN1,CCL21,DAB2IP,DUSP10,ERCC6,FZD4,GAB1,MAGI3,MAP3K10,RIPK1,TRAF2,ZEB2,ZYMND11	1.82795	0.0240658	0.156071
GO:0031175	neuron projection development	biological_process	10	45	0.0384944	413	1169	14465	ABL2,ABLIM1,APOE,APP,ARHGAP35,ARX,BMPR2,BTBD3,CAMSAP1,CDH11,CLMN,CNP,DAB2IP,DBNL,EGR2,EXT1,FGFR1IIIC,FYN,GOLGA4,ITM2C,KIF13B,LINGO1,MACF1,MAPT,MICALL1,MICALL2,MYOC,NEURL1,NTF3,NYAP1,PKC,PPP1R9B,PRICKLE2,RAB13,RAPGEF1,RNF6,SEMA3C,SEMA3F,SEMA4D,SLIT2,SSH1,SSH3,TGFB2,XK,YWHAH	1.34824	0.0242943	0.157419
GO:0001822	kidney development	biological_process	7	19	0.0162532	145	1169	14465	ARID5B,BAT3,CTNNB1,DCHS1,FRAS1,GPC3,HES1,IRX3,LZTS2,OSR2,PKD1,PKD2,PYGO1,SIX2,SIX4,SLIT2,TET2,TIPARP,WNT4	1.6214	0.0245104	0.158686
GO:0014070	response to organic cyclic compound	biological_process	4	34	0.0290847	297	1169	14465	AR,CDKN2D,C/EBP,CTNNA1,CTNNB1,DGCR8,EP300,ESRRA,FBXO32,HLCS,IFIT1,KCNJ8,KMT2D,MAVS,MED1,MYOG,NR2F2,NR2F6,NRIP1,PPARA,PPARD,PPP1R9B,RAPGEF1,RXRB,SLIT2,SMAD2,SSH1,TBL1Y,TGFB2,TGFB3,TGFBR2,TIPARP,URI1,ZNF703	1.41653	0.0246163	0.159237
GO:0030900	forebrain development	biological_process	8	31	0.0265184	266	1169	14465	APLP2,APP,ARHGAP35,ARID1A,ARX,BTBD3,CCDC14,CEP120,CHD7,CNP,CTNNB1,DAB2IP,EXT1,FGFR1IIIC,FYN,HES1,MKKS,NR2F2,OGDH,PITX2C,PSEN2,SETD2,SLIT2,SOCS7,TACC2,TACC3,WNT4,YWHAH,YWHAQ,ZBP-89,ZEB2	1.44206	0.0247831	0.16018
GO:0030500	regulation of bone mineralization	biological_process	8	9	0.00769889	53	1169	14465	ASXL2,BMPR2,CONNEXIN,EDG1,FAM101A,OSR2,PKDCC,TGFB3,WNT4	2.10122	0.0249561	0.161163
GO:0045088	regulation of innate immune response	biological_process	6	17	0.0145423	126	1169	14465	ANKRD17,CACTIN,CDC37,DAB2IP,DUSP10,IRAK1,IRF1,MAPKAPK3,MAVS,MED1,NFKBIL1,POLR3D,PRR2,PUM1,SCARB1,TNIP2,TRAF3_TV1	1.66948	0.0250195	0.161436
GO:0048608	reproductive structure development	biological_process	6	22	0.0188195	175	1169	14465	AR,ARID5B,ASB1,BCL2L2,CD44,CHD7,CTNNB1,DLG1,FEM1B,FKBP4,FZD4,GDF9,KDR,NIPBL,NRIP1,PKD1,SIX4,SLIT2,SPO11,TBC1D20,TIPARP,WNT4	1.55557	0.0252595	0.162847
GO:0005764	lysosome	cellular_component	9	29	0.024957	230	1162	13428	AHNAK,APN,CAPN1,CLN5,ENPP1,FRAP1,GBA,GPC3,HPS4,HYAL1,HYAL2,ITM2C,LNPEP,PRF1,PSEN1,PSEN2,RAB5C,RAB9A,RDH14,RILP,RNF19B,RRAGD,SCARB1,SLC15A3,SMPD1,UBA1,VAMP8,VASN,VPS18	1.45705	0.0254504	0.16394
GO:0018393	internal peptidyl-lysine acetylation	biological_process	10	14	0.011976	98	1169	14465	ARID5A,BAT3,BRD4,CREBBP,CRTC2,EP300,EPC1,HCFC1,KANSL1,KAT6B,MSL2,NOS1,TAF5L,TRRAP	1.76769	0.025654	0.165112
GO:0044325	ion channel binding	molecular_function	3	9	0.00665188	53	1353	16649	CTNNB1,DLG1,DRK1,FYN,PKD1,PKD2,SCN4B,TCAF1,YWHAH	2.08957	0.0257944	0.165874
GO:0000785	chromatin	cellular_component	9	38	0.0327022	318	1162	13428	AFF4,ANKRD17,ARID1A,ASXL1,ASXL2,BAZ1B,BRD4,CBX1,CBX8,CREBBP,CTNNB1,CTR9,DNMT3A,ENSSSCG00000008287,FB19,HDAC2,HLCS,HMGN2,IRF1,KAT6B,KLF4,NIPBL,NRIP1,PHC1,PHF12,PLK2,POLR3D,PUS1,RING1,RRP8,SATB1,SETD1A,SMAD2,SMARCA2,SP1,TFPT,TRRAP,UBA1	1.3809	0.0258157	0.165874
GO:0032797	SMN complex	cellular_component	5	3	0.00258176	8	1162	13428	GEMIN5,GEMIN6,IGHMBP2	4.33348	0.0259884	0.166471
GO:0031931	TORC1 complex	cellular_component	5	3	0.00258176	8	1162	13428	AKT1S1,ENSSSCG00000017139,FRAP1	4.33348	0.0259884	0.166471
GO:0070688	MLL5-L complex	cellular_component	13	3	0.00258176	8	1162	13428	HCFC1,KMT2E,PPP1CC	4.33348	0.0259884	0.166471
GO:0055017	cardiac muscle tissue growth	biological_process	9	6	0.00513259	29	1169	14465	EDG1,FGFR1IIIC,MAPK14,RXRB,TBX2,TGFB2	2.5601	0.0260825	0.166471
GO:0035567	non-canonical Wnt receptor signaling pathway	biological_process	7	6	0.00513259	29	1169	14465	ABL2,DAB2,FZD4,MLLT3,MYOC,WNT4	2.5601	0.0260825	0.166471
GO:0060603	mammary gland duct morphogenesis	biological_process	9	6	0.00513259	29	1169	14465	AR,DDR,EPHA2,MED1,SLIT2,WNT4	2.5601	0.0260825	0.166471
GO:0001825	blastocyst formation	biological_process	9	6	0.00513259	29	1169	14465	BYSL,CNOT3,CTR9,RRP7A,SOX17,SP1	2.5601	0.0260825	0.166471
GO:0032608	interferon-beta production	biological_process	5	6	0.00513259	29	1169	14465	CACTIN,IRF1,MAVS,POLR3D,RELB,TRAF3_TV1	2.5601	0.0260825	0.166471
GO:0032088	negative regulation of NF-kappaB transcription factor activity	biological_process	13	8	0.00684346	45	1169	14465	CACTIN,DAB2IP,IRAK1,KLF4,NFKBIL1,PARP10,TRAF3_TV1,ZCCHC11	2.19979	0.0261409	0.166505
GO:0043467	regulation of generation of precursor metabolites and energy	biological_process	5	8	0.00684346	45	1169	14465	AKT2,ENPP1,IRS1,PPARA,PPARGC1,PPP1R3F,PRKCDBP,TIGAR	2.19979	0.0261409	0.166505
GO:0050920	regulation of chemotaxis	biological_process	5	13	0.0111206	89	1169	14465	ADGRA2,BMPR2,C5AR1,CALR,CCL21,FGF18,KDR,NTF3,SEMA3F,SERPINE1,SLIT2,STX4,VEGFB	1.80741	0.0261747	0.166505
GO:0043433	negative regulation of sequence-specific DNA binding transcription factor activity	biological_process	12	13	0.0111206	89	1169	14465	CACTIN,DAB2IP,HDAC2,IRAK1,KLF4,MAP3K10,NFKBIL1,PARP10,PRP,SPOP,TRAF3_TV1,TRIB1,ZCCHC11	1.80741	0.0261747	0.166505
GO:0034612	response to tumor necrosis factor	biological_process	5	11	0.00940975	71	1169	14465	APOA1,CACTIN,DAB2IP,GBA,HIPK1,HYAL1,HYAL2,RIPK1,TRAF2,TRAF3_TV1,UBD	1.91707	0.0264577	0.167842
GO:0006338	chromatin remodeling	biological_process	7	11	0.00940975	71	1169	14465	ARID1A,ARID1B,BAZ1B,BAZ2A,BRD4,CHD8,CTNNB1,ENSSSCG00000008287,HDAC2,MYSM1,SATB1	1.91707	0.0264577	0.167842
GO:0002218	activation of innate immune response	biological_process	8	12	0.0102652	80	1169	14465	ANKRD17,CACTIN,DAB2IP,IRAK1,IRF1,MAPKAPK3,MAVS,NFKBIL1,PUM1,SCARB1,TNIP2,TRAF3_TV1	1.85607	0.0264725	0.167842
GO:0034976	response to endoplasmic reticulum stress	biological_process	5	12	0.0102652	80	1169	14465	BAT3,DAB2IP,DDRGK1,EP300,FAM129A,HYOU1,NRBF2,PDIA4,PPP1R15A,TBL2,USP19,VAPB	1.85607	0.0264725	0.167842
GO:0061371	determination of heart left/right asymmetry	biological_process	8	7	0.00598802	37	1169	14465	C2CD3,CONNEXIN,ENG,PKD2,SMAD2,SOX17,TBX2	2.34099	0.026696	0.169119
GO:0000323	lytic vacuole	cellular_component	8	29	0.024957	231	1162	13428	AHNAK,APN,CAPN1,CLN5,ENPP1,FRAP1,GBA,GPC3,HPS4,HYAL1,HYAL2,ITM2C,LNPEP,PRF1,PSEN1,PSEN2,RAB5C,RAB9A,RDH14,RILP,RNF19B,RRAGD,SCARB1,SLC15A3,SMPD1,UBA1,VAMP8,VASN,VPS18	1.45075	0.0267899	0.169573
GO:0016337	cell-cell adhesion	biological_process	4	36	0.0307956	320	1169	14465	ABL2,APOA1,CD44,CDH11,CSRP1,CTNNA1,CTNNB1,CTNND1,DCHS1,DLG1,ENSSSCG00000015878,ENSSSCG00000024790,FAT1,ICAM-1,ITGAL,KLF4,MAPK14,MYO10,PKD1,PLEKHA7,PODXL,PODXL2,PRR2,RAPGEF1,RIC8A,ROCK1,SEMA4D,SHC1,SLIT2,TBX18,TGFB2,TNIP1,VCAM1,WNT4,ZFP36L1,ZNF703	1.39206	0.0268514	0.169822
GO:0000003	reproduction	biological_process	1	80	0.0684346	802	1169	14465	ABL2,ACTR2,ADAMTS2,ADRBK1,AFF4,AGPAT6,APLP2,APOE,APP,AR,ARID5B,ASB1,ATXN1,BAT3,BCL2L2,BMPR2,CALR,CD44,CHD7,CLIC4,CTNNB1,DDR,DEDD,DLG1,DNMT3A,ENSSSCG00000004253,ENSSSCG00000025394,EP300,FEM1B,FKBP4,FRAP1,FZD4,GDF9,HCFC1,HYAL2,ICAM-1,IFIT1,KDR,MAVS,MED1,MKKS,NEURL1,NIPBL,NR2F2,NRIP1,PARP10,PKD1,PLCD4,PPARD,PRR2,PUM1,PYGO1,RAD23B,RGS2,RIC8A,RXRB,SIX4,SLC22A16,SLIT2,SMAD2,SOX17,SP1,SPO11,SRPK1,SRPK2,…	1.2343	0.0277067	0.175018
GO:0006475	internal protein amino acid acetylation	biological_process	9	14	0.011976	99	1169	14465	ARID5A,BAT3,BRD4,CREBBP,CRTC2,EP300,EPC1,HCFC1,KANSL1,KAT6B,MSL2,NOS1,TAF5L,TRRAP	1.74983	0.0277415	0.175018
GO:0061351	neural precursor cell proliferation	biological_process	3	14	0.011976	99	1169	14465	ARX,CEP120,CTNNA1,CTNNB1,DAGLA,DLL4,FGFR1IIIC,FOXO1,PSMG1,RAPGEF1,SETD1A,TACC2,TACC3,ZEB2	1.74983	0.0277415	0.175018
GO:0043902	positive regulation of multi-organism process	biological_process	4	9	0.00769889	54	1169	14465	ENSSSCG00000025151,EP300,IFIT1,SP1,SRPK1,SRPK2,TAF11,TRIM27,VAPB	2.0623	0.0278763	0.175579
GO:0090317	negative regulation of intracellular protein transport	biological_process	8	9	0.00769889	54	1169	14465	DAB2IP,FAF1,FRAP1,PARP10,PKD1,PKD2,PKDCC,RANGAP1,TACC3	2.0623	0.0278763	0.175579
GO:0002683	negative regulation of immune system process	biological_process	4	20	0.0171086	157	1169	14465	CACTIN,CD90,DAB2IP,DLG1,DTX1,DUSP10,ELF1,IFIT1,IRF1,LRRC32,NFKBIL1,PAG1,PRP,PTGER4,SLIT2,SOCS5,SOX11,TGFB2,TGFB3,TRIM27	1.57628	0.0280978	0.176068
GO:0001829	trophectodermal cell differentiation	biological_process	10	4	0.00342173	15	1169	14465	BYSL,CNOT3,CTR9,SP1	3.29969	0.0281608	0.176068
GO:0072132	mesenchyme morphogenesis	biological_process	7	4	0.00342173	15	1169	14465	ENG,HEY1,TBX2,TMEM100	3.29969	0.0281608	0.176068
GO:0071357	cellular response to type I interferon	biological_process	7	4	0.00342173	15	1169	14465	CACTIN,CDC37,IFIT1,MAVS	3.29969	0.0281608	0.176068
GO:2000008	regulation of protein localization to cell surface	biological_process	7	4	0.00342173	15	1169	14465	CTNNB1,RAB11B,STX4,TAX1BP3	3.29969	0.0281608	0.176068
GO:0046503	glycerolipid catabolic process	biological_process	6	4	0.00342173	15	1169	14465	ABHD12,DAGLA,HSL,SCARB1	3.29969	0.0281608	0.176068
GO:0070830	tight junction assembly	biological_process	7	4	0.00342173	15	1169	14465	DLG1,MICALL2,PKC,RAB13	3.29969	0.0281608	0.176068
GO:0045648	positive regulation of erythrocyte differentiation	biological_process	11	4	0.00342173	15	1169	14465	ETS1,MAPK14,MED1,SMAP1	3.29969	0.0281608	0.176068
GO:0030866	cortical actin cytoskeleton organization	biological_process	6	4	0.00342173	15	1169	14465	CALR,DLG1,EHD2,PRKCDBP	3.29969	0.0281608	0.176068
GO:0007584	response to nutrient	biological_process	5	5	0.00427716	22	1169	14465	CDKN2D,CHMP1A,HLCS,MED1,RRP8	2.81223	0.0282515	0.176204
GO:0002762	negative regulation of myeloid leukocyte differentiation	biological_process	11	5	0.00427716	22	1169	14465	C1QC,CTNNB1,CUL4A,RUNX1,TRIB1	2.81223	0.0282515	0.176204
GO:0051155	positive regulation of striated muscle cell differentiation	biological_process	8	5	0.00427716	22	1169	14465	FRAP1,GPC1,MAML1,MAPK14,MYOG	2.81223	0.0282515	0.176204
GO:0003205	cardiac chamber development	biological_process	8	13	0.0111206	90	1169	14465	ARID1A,DHRS3,DLL4,GJA5,HES1,HEY1,LMO4,MED1,PITX2C,RBM15,SEMA3C,SOX11,TBX2	1.78733	0.0284162	0.177087
GO:0001540	beta-amyloid binding	molecular_function	4	4	0.00295639	15	1353	16649	APOA1,APOE,ITM2C,TGFB2	3.2814	0.0286865	0.178481
GO:0043548	phosphatidylinositol 3-kinase binding	molecular_function	3	4	0.00295639	15	1353	16649	DAB2IP,ENSSSCG00000007665,IGF1R,PTPN13	3.2814	0.0286865	0.178481
GO:0045834	positive regulation of lipid metabolic process	biological_process	6	10	0.00855432	63	1169	14465	AKT2,AMBRA1,APOA1,APOE,CCL21,FRAP1,IRS1,PPARA,SCARB1,WNT4	1.9641	0.0287585	0.178784
GO:0048641	regulation of skeletal muscle tissue development	biological_process	9	12	0.0102652	81	1169	14465	CTNNB1,EHD2,FRAP1,GPC1,MAML1,MAPK14,MYOG,PPARD,RNPC1,SIX4,SOX17,USP19	1.83316	0.0288773	0.179377
GO:0019058	viral infectious cycle	biological_process	5	15	0.0128315	109	1169	14465	ADRBK1,APOE,ENSSSCG00000025394,EP300,IFIT1,MAVS,PARP10,SP1,SRPK1,SRPK2,TAF11,TBC1D20,TRIM27,USF1,VAPB	1.70282	0.0289733	0.179682
GO:0040029	regulation of gene expression, epigenetic	biological_process	6	15	0.0128315	109	1169	14465	ALKBH2,ARID1A,ATF7IP,BAZ1B,BAZ2A,CTNNB1,DGCR8,DNMT3A,EPC1,HDAC2,KMT2E,PUM1,RRP8,TET2,TRIM27	1.70282	0.0289733	0.179682
GO:0016051	carbohydrate biosynthetic process	biological_process	5	18	0.0153978	138	1169	14465	AKT2,B3GNT3,CHST10,CLK2,CMAS,CRTC2,CSGALNACT1,ENPP1,EXT1,FOXO1,IRS1,MAPK14,MAPKAPK3,MKNK1,PPARA,PPP1R3F,RIOK2,TP53RK	1.61398	0.0292121	0.181016
GO:0048666	neuron development	biological_process	9	54	0.0461933	516	1169	14465	ABL2,ABLIM1,APOE,APP,ARHGAP35,ARX,BMPR2,BTBD3,CAMSAP1,CD90,CDH11,CLMN,CNP,DAB2IP,DBNL,EGR2,ENSSSCG00000014894,EXT1,FGFR1IIIC,FSCN2,FYN,GOLGA4,HES1,HS6ST1,ITM2C,KIF13B,LINGO1,MACF1,MAPT,MICALL1,MICALL2,MYOC,NEURL1,NR2F6,NTF3,NTN4,NYAP1,OGDH,PKC,PPP1R9B,PRICKLE2,RAB13,RAPGEF1,RNF6,SEMA3C,SEMA3F,SEMA4D,SLIT2,SPR,SSH1,SSH3,TGFB2,XK,YWHAH	1.29494	0.0294406	0.182284
GO:0043534	blood vessel endothelial cell migration	biological_process	7	8	0.00684346	46	1169	14465	AMOTL1,APOA1,APOE,DLL4,EPHA2,KLF4,SCARB1,SLIT2	2.15197	0.0294815	0.18239
GO:0045089	positive regulation of innate immune response	biological_process	7	14	0.011976	100	1169	14465	ANKRD17,CACTIN,DAB2IP,IRAK1,IRF1,MAPKAPK3,MAVS,NFKBIL1,POLR3D,PRR2,PUM1,SCARB1,TNIP2,TRAF3_TV1	1.73234	0.0299514	0.184969
GO:0007254	JNK cascade	biological_process	9	14	0.011976	100	1169	14465	AXIN1,CCL21,DAB2IP,DUSP10,ERCC6,FZD4,GAB1,MAGI3,MAP3K10,RIPK1,TRAF2,TRIB1,ZEB2,ZYMND11	1.73234	0.0299514	0.184969
GO:0048566	embryonic digestive tract development	biological_process	7	6	0.00513259	30	1169	14465	NIPBL,PITX2C,PKDCC,SIX2,SOX11,TGFB2	2.47476	0.0304452	0.184969
GO:0061337	cardiac conduction	biological_process	8	6	0.00513259	30	1169	14465	CONNEXIN,GJA5,KCNH2,KCNJ2,KV1.5,SCN4B	2.47476	0.0304452	0.184969
GO:0060389	pathway-restricted SMAD protein phosphorylation	biological_process	8	6	0.00513259	30	1169	14465	BMPR2,DAB2,ENG,SMAD6,TGFB2,TGFBR2	2.47476	0.0304452	0.184969
GO:0035137	hindlimb morphogenesis	biological_process	7	6	0.00513259	30	1169	14465	CHD7,CTNNB1,GPC3,MED1,OSR2,PITX2C	2.47476	0.0304452	0.184969
GO:1901800	positive regulation of proteasomal protein catabolic process	biological_process	10	7	0.00598802	38	1169	14465	AXIN1,CLU,DAB2,DAB2IP,DDRGK1,SOCS5,TRIB1	2.27939	0.0305193	0.184969
GO:0048546	digestive tract morphogenesis	biological_process	7	7	0.00598802	38	1169	14465	CTNNB1,NIPBL,PITX2C,SIX2,SMAD2,SOX11,SOX17	2.27939	0.0305193	0.184969
GO:0060411	cardiac septum morphogenesis	biological_process	10	7	0.00598802	38	1169	14465	DHRS3,GJA5,HES1,PITX2C,RBM15,SOX11,TBX2	2.27939	0.0305193	0.184969
GO:0046339	diacylglycerol metabolic process	biological_process	7	3	0.0025663	9	1169	14465	AGPAT6,DAGLA,HSL	4.12461	0.0305505	0.184969
GO:0090114	COPII-coated vesicle budding	biological_process	8	3	0.0025663	9	1169	14465	INSIG1,TBC1D20,VAPB	4.12461	0.0305505	0.184969
GO:0044406	adhesion to host	biological_process	5	3	0.0025663	9	1169	14465	ICAM-1,PRR2,SCARB1	4.12461	0.0305505	0.184969
GO:0051825	adhesion to other organism involved in symbiotic interaction	biological_process	4	3	0.0025663	9	1169	14465	ICAM-1,PRR2,SCARB1	4.12461	0.0305505	0.184969
GO:0086012	membrane depolarization involved in regulation of cardiac muscle cell action potential	biological_process	10	3	0.0025663	9	1169	14465	CONNEXIN,GJA5,SCN4B	4.12461	0.0305505	0.184969
GO:0051150	regulation of smooth muscle cell differentiation	biological_process	7	3	0.0025663	9	1169	14465	ANKRD17,FOXO4,ZEB1	4.12461	0.0305505	0.184969
GO:0006359	regulation of transcription from RNA polymerase III promoter	biological_process	10	3	0.0025663	9	1169	14465	C/EBP,CHD8,FRAP1	4.12461	0.0305505	0.184969
GO:0003272	endocardial cushion formation	biological_process	10	3	0.0025663	9	1169	14465	ENG,HEY1,TMEM100	4.12461	0.0305505	0.184969
GO:0045540	regulation of cholesterol biosynthetic process	biological_process	8	3	0.0025663	9	1169	14465	APOE,ERLIN2,SCAP	4.12461	0.0305505	0.184969
GO:0014850	response to muscle activity	biological_process	3	3	0.0025663	9	1169	14465	FNDC5,MYOG,PPARGC1	4.12461	0.0305505	0.184969
GO:0097320	membrane tubulation	biological_process	6	3	0.0025663	9	1169	14465	MICALL1,PACSIN2,WHAMM	4.12461	0.0305505	0.184969
GO:0060272	embryonic skeletal joint morphogenesis	biological_process	9	3	0.0025663	9	1169	14465	CTNNB1,HYAL1,OSR2	4.12461	0.0305505	0.184969
GO:0006474	N-terminal protein amino acid acetylation	biological_process	9	3	0.0025663	9	1169	14465	CREBBP,EP300,NAA30	4.12461	0.0305505	0.184969
GO:0035024	negative regulation of Rho protein signal transduction	biological_process	10	3	0.0025663	9	1169	14465	ABL2,ARHGAP35,MYOC	4.12461	0.0305505	0.184969
GO:0035112	genitalia morphogenesis	biological_process	8	3	0.0025663	9	1169	14465	AR,CTNNB1,NIPBL	4.12461	0.0305505	0.184969
GO:0072070	loop of Henle development	biological_process	11	3	0.0025663	9	1169	14465	IRX3,PKD1,PKD2	4.12461	0.0305505	0.184969
GO:0070498	interleukin-1-mediated signaling pathway	biological_process	8	3	0.0025663	9	1169	14465	EGR1,IRAK1,TNIP2	4.12461	0.0305505	0.184969
GO:0060856	establishment of blood-brain barrier	biological_process	6	3	0.0025663	9	1169	14465	ADGRA2,CTNNB1,ENG	4.12461	0.0305505	0.184969
GO:0010721	negative regulation of cell development	biological_process	7	13	0.0111206	91	1169	14465	CTNNA1,CTNNB1,DAB2IP,FAM101A,FRZB,HES1,LINGO1,RNF6,SEMA3F,SLIT2,SOX11,VASN,YWHAH	1.76769	0.0307946	0.186176
GO:0016591	DNA-directed RNA polymerase II, holoenzyme	cellular_component	12	11	0.00946644	68	1162	13428	CTR9,GTF2E2,MBF1,POLR2M,RPRD2,RTF1,TAF11,TAF5L,TAF8,TRRAP,URI1	1.86934	0.0307985	0.186176
GO:0045321	leukocyte activation	biological_process	4	44	0.037639	409	1169	14465	ABL2,AZI2,BCL3,CCL21,CHD7,CLU,CTNNB1,DLG1,DTX1,EGR1,FYN,GIMAP1,HES1,HYAL2,ICAM-1,IRF1,ITGAL,KMT2E,LRRC32,NCK2,PAG1,PRF1,PRP,PRR2,PSEN2,PTGER4,RELB,SATB1,SMAD2,SOCS5,SOX11,STX11,STX4,TGFBR2,TNIP2,TUSC2,UBD,VCAM1,VPRBP,WASH1,WNT4,ZEB1,ZFP36L1,ZFP36L2	1.33117	0.0310053	0.186829
GO:0005159	insulin-like growth factor receptor binding	molecular_function	4	3	0.00221729	9	1353	16649	IRS1,SHC1,YWHAG	4.10175	0.0310053	0.186829
GO:0030316	osteoclast differentiation	biological_process	10	9	0.00769889	55	1169	14465	ASXL2,CTNNB1,EPHA2,FRAP1,GPC3,LRRK1,MAPK14,PPARGC1B,TFE3	2.02481	0.0310284	0.186829
GO:0015718	monocarboxylic acid transport	biological_process	9	9	0.00769889	55	1169	14465	ABCD1,AKT2,APOE,MPC2,PPARD,SLC10A3,SLC16A5,SLC16A7,SLC22A16	2.02481	0.0310284	0.186829
GO:0008585	female gonad development	biological_process	8	9	0.00769889	55	1169	14465	ARID5B,FZD4,GDF9,KDR,NRIP1,SLIT2,SPO11,TIPARP,WNT4	2.02481	0.0310284	0.186829
GO:0008374	O-acyltransferase activity	molecular_function	6	6	0.00443459	30	1353	16649	AGPAT1,AGPAT6,APOA1,APOE,CPT1A,GNPAT	2.46105	0.0312012	0.187722
GO:0044707	single-multicellular organism process	biological_process	2	423	0.361848	4870	1169	14465	ABHD12,ABL2,ABLIM1,ACKR3,ADAMTS2,ADGRA2,ADRBK1,AGPAT1,AGPAT6,AKIRIN2,AKT2,AMBRA1,AMIGO1,ANKRD17,APBA3,APLP2,APOA1,APOE,APP,AR,ARHGAP35,ARHGEF10,ARID1A,ARID5A,ARID5B,ARMC6,ARX,ASB1,ASXL1,ASXL2,ATXN1,AXIN1,AZGP1,AZI2,BAG1,BAT3,BAZ1B,BCL2L2,BCL3,BCL9,BCL9L,BIRC6,BMP1,BMPR2,BRD4,BTBD3,BYSL,C19orf68,C1QC,C2CD3,C5AR1,CACTIN,CALR,CAMSAP1,CAMTA2,CAPN1,CASZ1,CBR3,CCDC14,CCNK,CCRN4L,CD248,CD44,CD90,CDH11,C…	1.07477	0.0314113	0.188544
GO:1901617	organic hydroxy compound biosynthetic process	biological_process	4	12	0.0102652	82	1169	14465	AGPAT6,APOA1,APOE,CHKB,ERLIN2,GBA,INSIG1,NUS1,SCAP,SGMS2,TGFB2,WNT4	1.8108	0.0314363	0.188544
GO:0010212	response to ionizing radiation	biological_process	4	12	0.0102652	82	1169	14465	AEN,BRAT1,CLK2,EGR1,ERCC6,FAM175A,MAPK14,NABP2,NIPBL,RHOB,TIGAR,TP53BP2	1.8108	0.0314363	0.188544
GO:0097305	response to alcohol	biological_process	4	12	0.0102652	82	1169	14465	CDKN2D,CTNNA1,CTNNB1,FBXO32,FYN,MED1,MYOG,NRIP1,SLIT2,SMAD2,TGFBR2,ZNF703	1.8108	0.0314363	0.188544
GO:0061458	reproductive system development	biological_process	5	22	0.0188195	179	1169	14465	AR,ARID5B,ASB1,BCL2L2,CD44,CHD7,CTNNB1,DLG1,FEM1B,FKBP4,FZD4,GDF9,KDR,NIPBL,NRIP1,PKD1,SIX4,SLIT2,SPO11,TBC1D20,TIPARP,WNT4	1.52081	0.0316224	0.189512
GO:0022407	regulation of cell-cell adhesion	biological_process	5	10	0.00855432	64	1169	14465	ABL2,APOA1,CD44,ITGAL,KLF4,MYO10,PODXL,TBX18,WNT4,ZNF703	1.93341	0.0317091	0.189586
GO:0014065	phosphatidylinositol 3-kinase cascade	biological_process	8	10	0.00855432	64	1169	14465	DAB2IP,IRS1,KDR,MYOC,NYAP1,PPARD,PTPN13,SEMA4D,TGFB2,TSC2	1.93341	0.0317091	0.189586
GO:0045667	regulation of osteoblast differentiation	biological_process	6	10	0.00855432	64	1169	14465	BMPR2,CCRN4L,C/EBP,CONNEXIN,CTNNB1,HEY1,SEMA4D,SMAD2,SOX11,WNT4	1.93341	0.0317091	0.189586
GO:0071702	organic substance transport	biological_process	4	126	0.107784	1332	1169	14465	ABCD1,ABL2,AKAP12,AKT2,AP4B1,APOA1,APOE,APOL6,ARL4A,ATG3,ATG4A,ATG4D,AXIN1,B3GAT3,BCL3,BIRC6,BLZF1,CACNLB1,CALR,CHD7,CHMP1A,CLU,DAB2,DAB2IP,DRK1,EGR2,ENPP1,ENSSSCG00000001999,ENSSSCG00000013013,ENSSSCG00000014828,ENSSSCG00000021783,ENSSSCG00000029430,ENSSSCG00000030014,FAF1,FRAP1,FRAS1,FZD4,G6PC3,GDF9,GJA5,GOLGA4,GOLPH3L,GOSR1,GPC3,HES1,HPS4,HYAL2,IFIT1,IRS1,LATS1,LMAN2L,LMTK2,LRRC32,MACF1,MAPK14…	1.1705	0.0317678	0.189789
GO:0031647	regulation of protein stability	biological_process	7	16	0.0136869	120	1169	14465	APOA1,BAT3,CALR,CCDC88C,CLU,DPM2,EP300,FBXL3,HCFC1,HPS4,MDM4,SMAD2,SOX17,SWSAP1,TNIP2,USP2	1.64984	0.0320359	0.191093
GO:0007009	plasma membrane organization	biological_process	5	16	0.0136869	120	1169	14465	AKT2,CLU,DLG1,EHD2,EPHA2,MICALL1,PACSIN2,PKC,PPP2R5A,RAB10,RAB13,SPTB,STX4,TGFB2,WHAMM,WNT4	1.64984	0.0320359	0.191093
GO:0006955	immune response	biological_process	2	61	0.0521814	596	1169	14465	ANKRD17,APOA1,AZGP1,BCAR1,BCL3,C1QA,C1R,C5AR1,CACTIN,CCL21,CD90,CDC37,CTSC,DAB2IP,DLG1,DUSP10,ELF1,ENPP1,FBXO9,FYN,ICAM-1,IFIT1,IRAK1,IRF1,ITGAL,MAP3K14,MAPKAPK3,MAVS,MED1,NFIL3,NFKBIL1,PKC,POLR3D,PRF1,PRP,PRR2,PSEN2,PTGER4,PUM1,RELB,RNF19B,SCARB1,SH2B2,SMAD2,SMAD6,SOCS5,STX11,STX4,TFE3,TFEB,TGFB2,TGFB3,THEMIS2,TNIP2,TRAF2,TRAF3IP2,TRAF3_TV1,TRIM26,TRIM27,UBD,WASH1	1.26645	0.0322925	0.192474
GO:0009605	response to external stimulus	biological_process	2	79	0.0675791	797	1169	14465	ABHD12,ABLIM1,ACKR2,ACKR3,ADGRA2,AMBRA1,APOA1,APOE,APP,ARX,ATG3,BCAR1,BMPR2,BNIP3,BRD4,C5AR1,CALR,CCL21,CCRN4L,CDKN2D,CHMP1A,CONNEXIN,DUSP10,EDG1,EGR2,ELMO2,ENG,EPHA2,ETS1,EXT1,FAM46A,FBXL3,FGF18,FOXO1,FRAP1,FYN,HLCS,HYAL2,IRF1,KDR,MAP2K4,MAP3K14,MAPK14,MED1,MKKS,NR2F6,NTF3,PENK,PHLPP1,PKD1,PKD2,PLAU,PPARA,PPARD,PPP1CC,PTGER4,RAB13,RBM4B,RICTOR,RRP8,SATB1,SCARA5,SEMA3C,SEMA3F,SERPINE1,SLC25A25,SL…	1.22651	0.0324656	0.193355
GO:0043900	regulation of multi-organism process	biological_process	3	25	0.0213858	210	1169	14465	ACKR3,ANKRD17,CACTIN,CHST3,DNAAF2,ENSSSCG00000025151,EP300,IFIT1,MAVS,NFKBIL1,PARP10,PRR2,PUM1,SLC25A19,SP1,SRPK1,SRPK2,TAF11,TRAF3IP2,TRAF3_TV1,TRIB1,TRIM26,TRIM27,VAPB,ZCCHC11	1.47307	0.0325705	0.193828
GO:0070603	SWI/SNF-type complex	cellular_component	9	9	0.00774527	52	1162	13428	ARID1A,ARID1B,CHD3,ENSSSCG00000008287,HDAC2,RBBP7,SMARCA2,TFPT,TRRAP	2.00007	0.032832	0.195233
GO:0009986	cell surface	cellular_component	3	45	0.0387263	394	1162	13428	ACKR3,ADGRA2,ADGRF5,AOC3,APN,APP,ART1,BCAM,BMPR2,CALR,CD44,CD90,CLIC4,EDG1,ENG,ENPP1,EPHA2,F3,FGL2,FZD4,HYAL2,ICAM-1,ICOSLG,ITGAL,KCNH2,KDR,LRRC8A,PDIA4,PECAM1,PKD1,PLAU,PRP,PRR2,PSEN1,PSEN2,RGMA,SCARA5,SCARB1,SLIT2,SPTB,STX4,TGFBR2,VASN,VCAM1,WNT4	1.31984	0.0329008	0.195403
GO:0001959	regulation of cytokine-mediated signaling pathway	biological_process	8	8	0.00684346	47	1169	14465	APOA1,CACTIN,CDC37,HIPK1,IRAK1,MAVS,MED1,SLIT2	2.10618	0.0331044	0.195403
GO:0008630	intrinsic apoptotic signaling pathway in response to DNA damage	biological_process	10	8	0.00684346	47	1169	14465	AEN,BAT3,BCL3,EP300,EPHA2,ERCC6,HIPK1,PHLDA3	2.10618	0.0331044	0.195403
GO:0051258	protein polymerization	biological_process	7	19	0.0162532	150	1169	14465	ACTR2,ARPC5L,CCL21,CLIP1,DLG1,FHOD3,FRAP1,LATS1,MAPT,MICALL2,MKKS,NCK2,RICTOR,SLIT2,TRIM27,TUBB2B,TUBB4B,WASH1,WHAMM	1.56735	0.0333905	0.195403
GO:0032386	regulation of intracellular transport	biological_process	6	29	0.0248075	252	1169	14465	AKT2,AXIN1,B3GAT3,BCL3,DAB2,DAB2IP,EHD2,FAF1,FRAP1,HYAL2,INSIG1,MAPK14,MAPT,MAVS,MED1,NUS1,PARP10,PKD1,PKD2,PKDCC,PPP1R12A,RAB11B,RANGAP1,RBM22,RDX,SETD2,SMAD2,TACC3,TCAF1	1.42397	0.0337089	0.195403
GO:0060038	cardiac muscle cell proliferation	biological_process	10	5	0.00427716	23	1169	14465	FGFR1IIIC,MAPK14,RXRB,TBX2,TGFB2	2.68996	0.03377	0.195403
GO:0051291	protein heterooligomerization	biological_process	7	5	0.00427716	23	1169	14465	COL6A2,PCBD1,RIPK1,RRM1,SEPT9	2.68996	0.03377	0.195403
GO:0031128	developmental induction	biological_process	7	5	0.00427716	23	1169	14465	AR,CTNNB1,FGFR1IIIC,HIPK1,WNT4	2.68996	0.03377	0.195403
GO:0016126	sterol biosynthetic process	biological_process	6	5	0.00427716	23	1169	14465	APOA1,APOE,ERLIN2,INSIG1,SCAP	2.68996	0.03377	0.195403
GO:0006342	chromatin silencing	biological_process	11	5	0.00427716	23	1169	14465	ARID1A,BAZ2A,DNMT3A,HDAC2,RRP8	2.68996	0.03377	0.195403
GO:0046649	lymphocyte activation	biological_process	5	38	0.0325064	347	1169	14465	ABL2,AZI2,BCL3,CCL21,CHD7,CTNNB1,DLG1,DTX1,EGR1,FYN,GIMAP1,HES1,ICAM-1,IRF1,ITGAL,LRRC32,NCK2,PAG1,PRF1,PRP,PSEN2,PTGER4,RELB,SATB1,SMAD2,SOCS5,SOX11,STX11,TGFBR2,TNIP2,TUSC2,VCAM1,VPRBP,WASH1,WNT4,ZEB1,ZFP36L1,ZFP36L2	1.35506	0.0337986	0.195403
GO:0005578	proteinaceous extracellular matrix	cellular_component	3	28	0.0240964	226	1162	13428	ADAMTS15,ADAMTS2,ADAMTS8,C1QA,C1QC,C1QTNF5,C1QTNF7,CCDC80,COL6A2,COL6A3,DLG1,DPT,ENSSSCG00000016816,ENTPD1,FMOD,FRAS1,GPC1,GPC3,MMP11,NID2,OLFML2B,PRELP,STIP,TGFB3,VIT,VWA1,WNT4,WNT9A	1.43171	0.0338421	0.195403
GO:0002039	p53 binding	molecular_function	3	8	0.00591279	47	1353	16649	AXIN1,BRD4,CREBBP,DUSP26,EP300,PTTG1IP,TP53BP2,TP53RK	2.09451	0.0340963	0.195403
GO:0019228	regulation of action potential in neuron	biological_process	9	12	0.0102652	83	1169	14465	AKT2,ARHGEF10,CLU,CTNNB1,DLG1,EGR2,FRAP1,GNPAT,MYOC,PPARD,SCN4A,XK	1.78899	0.034154	0.195403
GO:0050770	regulation of axonogenesis	biological_process	13	12	0.0102652	83	1169	14465	BMPR2,GOLGA4,KIF13B,MACF1,MAPT,RNF6,SEMA3F,SEMA4D,SLIT2,SSH1,SSH3,XK	1.78899	0.034154	0.195403
GO:0016879	ligase activity, forming carbon-nitrogen bonds	molecular_function	4	32	0.0236511	282	1353	16649	ATG3,AXIN1,BIRC6,CBX4,CBX8,ENSSSCG00000004958,ENSSSCG00000009937,ENSSSCG00000011553,ENSSSCG00000027723,FEM1B,HLCS,HUWE1,KLHL20,KLHL21,MARCH2,NEURL1,PDZRN3,PRPF19,RBBP6,RING1,RNF146,RNF6,SUMO3,TRAF2,TRAF3_TV1,TRIB1,TRIM27,TRIM3,UBA1,UBE2O,UBE2QL1,UBE3A	1.39634	0.0341549	0.195403
GO:0060048	cardiac muscle contraction	biological_process	7	9	0.00769889	56	1169	14465	ADRBK1,GJA5,KCNH2,KCNJ2,KV1.5,PSEN2,RGS2,SCN4B,VEGFB	1.98865	0.0344201	0.195403
GO:0014902	myotube differentiation	biological_process	10	9	0.00769889	56	1169	14465	BCL9,EHD2,FRAP1,MAML1,MAPK14,MYOG,PITX2C,RNPC1,STIM1	1.98865	0.0344201	0.195403
GO:0051492	regulation of stress fiber assembly	biological_process	9	7	0.00598802	39	1169	14465	APOA1,ARHGEF10,FRAP1,MKKS,MYOC,PTGER4,WNT4	2.22094	0.0346939	0.195403
GO:0006888	ER to Golgi vesicle-mediated transport	biological_process	7	7	0.00598802	39	1169	14465	GOSR1,INSIG1,SEC24A,TBC1D20,VAPB,WHAMM,YKT6	2.22094	0.0346939	0.195403
GO:0032637	interleukin-8 production	biological_process	4	7	0.00598802	39	1169	14465	BCL3,CACTIN,HYAL2,KLF4,MAVS,RIPK1,SERPINE1	2.22094	0.0346939	0.195403
GO:0035821	modification of morphology or physiology of other organism	biological_process	3	7	0.00598802	39	1169	14465	EP300,HYAL2,RAB9A,SP1,TAF11,TNIP1,TUSC2	2.22094	0.0346939	0.195403
GO:0009612	response to mechanical stimulus	biological_process	3	11	0.00940975	74	1169	14465	ABHD12,BNIP3,FYN,IRF1,MAP2K4,MAP3K14,MAPK14,MKKS,PKD1,PKD2,PTGER4	1.83935	0.034715	0.195403
GO:0000082	G1/S transition of mitotic cell cycle	biological_process	8	14	0.011976	102	1169	14465	ANKRD17,BACH1,BRD4,CDKN2C,CDKN2D,CUL4A,EIF4EBP1,FBXO31,GIGYF2,PKD1,PKD2,PLK2,RHOU,RNPC1	1.69837	0.0347526	0.195403
GO:0046545	development of primary female sexual characteristics	biological_process	6	10	0.00855432	65	1169	14465	ARID5B,CHD7,FZD4,GDF9,KDR,NRIP1,SLIT2,SPO11,TIPARP,WNT4	1.90367	0.0348661	0.195403
GO:0044344	cellular response to fibroblast growth factor stimulus	biological_process	7	10	0.00855432	65	1169	14465	CD44,CTNNB1,DLL4,FGF18,FGFR1IIIC,GPC1,HYAL1,HYAL2,KLB,WNT4	1.90367	0.0348661	0.195403
GO:0071774	response to fibroblast growth factor stimulus	biological_process	5	10	0.00855432	65	1169	14465	CD44,CTNNB1,DLL4,FGF18,FGFR1IIIC,GPC1,HYAL1,HYAL2,KLB,WNT4	1.90367	0.0348661	0.195403
GO:0009855	determination of bilateral symmetry	biological_process	6	10	0.00855432	65	1169	14465	C2CD3,CONNEXIN,CTNNB1,ENG,NOTO,PITX2C,PKD2,SMAD2,SOX17,TBX2	1.90367	0.0348661	0.195403
GO:0061025	membrane fusion	biological_process	4	10	0.00855432	65	1169	14465	AKT2,BNIP3,GOSR1,HYAL2,PRR2,RAB20,RAB8A,STX4,TPST2,VAMP8	1.90367	0.0348661	0.195403
GO:0016592	mediator complex	cellular_component	12	6	0.00516351	29	1162	13428	MED1,MED13,MED15,MED18,MED27,PPARGC1B	2.39088	0.0350178	0.195403
GO:0045792	negative regulation of cell size	biological_process	6	2	0.00171086	4	1169	14465	AKT1S1,FRAP1	6.18691	0.035071	0.195403
GO:0060252	positive regulation of glial cell proliferation	biological_process	11	2	0.00171086	4	1169	14465	ATXN1,PKC	6.18691	0.035071	0.195403
GO:0032570	response to progesterone stimulus	biological_process	6	2	0.00171086	4	1169	14465	TGFB2,TGFB3	6.18691	0.035071	0.195403
GO:0072021	ascending thin limb development	biological_process	12	2	0.00171086	4	1169	14465	PKD1,PKD2	6.18691	0.035071	0.195403
GO:1900747	negative regulation of vascular endothelial growth factor signaling pathway	biological_process	10	2	0.00171086	4	1169	14465	ADGRA2,DAB2IP	6.18691	0.035071	0.195403
GO:0032534	regulation of microvillus assembly	biological_process	7	2	0.00171086	4	1169	14465	KLF5,PODXL	6.18691	0.035071	0.195403
GO:1900157	regulation of bone mineralization involved in bone maturation	biological_process	10	2	0.00171086	4	1169	14465	ASXL2,FAM101A	6.18691	0.035071	0.195403
GO:0045541	negative regulation of cholesterol biosynthetic process	biological_process	9	2	0.00171086	4	1169	14465	APOE,ERLIN2	6.18691	0.035071	0.195403
GO:0090206	negative regulation of cholesterol metabolic process	biological_process	8	2	0.00171086	4	1169	14465	APOE,ERLIN2	6.18691	0.035071	0.195403
GO:0061031	endodermal digestive tract morphogenesis	biological_process	8	2	0.00171086	4	1169	14465	PITX2C,SOX17	6.18691	0.035071	0.195403
GO:0061196	fungiform papilla development	biological_process	8	2	0.00171086	4	1169	14465	CTNNB1,SIX4	6.18691	0.035071	0.195403
GO:0045448	mitotic cell cycle, embryonic	biological_process	5	2	0.00171086	4	1169	14465	CTNNB1,HES1	6.18691	0.035071	0.195403
GO:0061055	myotome development	biological_process	6	2	0.00171086	4	1169	14465	DMRT2,SIX4	6.18691	0.035071	0.195403
GO:0060666	dichotomous subdivision of terminal units involved in salivary gland branching	biological_process	10	2	0.00171086	4	1169	14465	PLXND1,SEMA3C	6.18691	0.035071	0.195403
GO:0035426	extracellular matrix-cell signaling	biological_process	4	2	0.00171086	4	1169	14465	FZD4,NTN4	6.18691	0.035071	0.195403
GO:0070309	lens fiber cell morphogenesis	biological_process	12	2	0.00171086	4	1169	14465	EPHA2,TBC1D20	6.18691	0.035071	0.195403
GO:0006344	maintenance of chromatin silencing	biological_process	12	2	0.00171086	4	1169	14465	ARID1A,HDAC2	6.18691	0.035071	0.195403
GO:0022009	central nervous system vasculogenesis	biological_process	11	2	0.00171086	4	1169	14465	CTNNB1,ENG	6.18691	0.035071	0.195403
GO:0043654	recognition of apoptotic cell	biological_process	8	2	0.00171086	4	1169	14465	PEAR1,SCARB1	6.18691	0.035071	0.195403
GO:0010693	negative regulation of alkaline phosphatase activity	biological_process	10	2	0.00171086	4	1169	14465	SEMA4D,TGFB2	6.18691	0.035071	0.195403
GO:0030575	nuclear body organization	biological_process	5	2	0.00171086	4	1169	14465	ENSSSCG00000009328,ETS1	6.18691	0.035071	0.195403
GO:0036022	limb joint morphogenesis	biological_process	7	2	0.00171086	4	1169	14465	CTNNB1,OSR2	6.18691	0.035071	0.195403
GO:0036072	direct ossification	biological_process	4	2	0.00171086	4	1169	14465	FGF18,MN1	6.18691	0.035071	0.195403
GO:0006729	tetrahydrobiopterin biosynthetic process	biological_process	6	2	0.00171086	4	1169	14465	PCBD1,SPR	6.18691	0.035071	0.195403
GO:0072218	metanephric ascending thin limb development	biological_process	13	2	0.00171086	4	1169	14465	PKD1,PKD2	6.18691	0.035071	0.195403
GO:0009794	regulation of mitotic cell cycle, embryonic	biological_process	6	2	0.00171086	4	1169	14465	CTNNB1,HES1	6.18691	0.035071	0.195403
GO:0034447	very-low-density lipoprotein particle clearance	biological_process	5	2	0.00171086	4	1169	14465	APOE,LREAP1	6.18691	0.035071	0.195403
GO:0003415	chondrocyte hypertrophy	biological_process	9	2	0.00171086	4	1169	14465	MEX3C,TGFBR2	6.18691	0.035071	0.195403
GO:0061009	common bile duct development	biological_process	6	2	0.00171086	4	1169	14465	HES1,SOX17	6.18691	0.035071	0.195403
GO:0030223	neutrophil differentiation	biological_process	11	2	0.00171086	4	1169	14465	JAGN1,TRIB1	6.18691	0.035071	0.195403
GO:0046146	tetrahydrobiopterin metabolic process	biological_process	5	2	0.00171086	4	1169	14465	PCBD1,SPR	6.18691	0.035071	0.195403
GO:2000510	positive regulation of dendritic cell chemotaxis	biological_process	10	2	0.00171086	4	1169	14465	CALR,CCL21	6.18691	0.035071	0.195403
GO:0050651	dermatan sulfate proteoglycan biosynthetic process	biological_process	8	2	0.00171086	4	1169	14465	B3GAT3,CSGALNACT2	6.18691	0.035071	0.195403
GO:0001957	intramembranous ossification	biological_process	5	2	0.00171086	4	1169	14465	FGF18,MN1	6.18691	0.035071	0.195403
GO:0070213	protein auto-ADP-ribosylation	biological_process	9	2	0.00171086	4	1169	14465	PARP10,TNKS2	6.18691	0.035071	0.195403
GO:0061072	iris morphogenesis	biological_process	10	2	0.00171086	4	1169	14465	HIPK1,PITX2C	6.18691	0.035071	0.195403
GO:0060022	hard palate development	biological_process	4	2	0.00171086	4	1169	14465	DLG1,SOX11	6.18691	0.035071	0.195403
GO:0086067	AV node cell to bundle of His cell communication	biological_process	10	2	0.00171086	4	1169	14465	GJA5,SCN4B	6.18691	0.035071	0.195403
GO:0018076	N-terminal peptidyl-lysine acetylation	biological_process	10	2	0.00171086	4	1169	14465	CREBBP,EP300	6.18691	0.035071	0.195403
GO:0014045	establishment of endothelial blood-brain barrier	biological_process	9	2	0.00171086	4	1169	14465	CTNNB1,ENG	6.18691	0.035071	0.195403
GO:0048557	embryonic digestive tract morphogenesis	biological_process	8	4	0.00342173	16	1169	14465	NIPBL,PITX2C,SIX2,SOX11	3.09346	0.0352084	0.195403
GO:0018023	peptidyl-lysine trimethylation	biological_process	10	4	0.00342173	16	1169	14465	CTR9,RTF1,SETD2,TET2	3.09346	0.0352084	0.195403
GO:2000058	regulation of protein ubiquitination involved in ubiquitin-dependent protein catabolic process	biological_process	11	4	0.00342173	16	1169	14465	AXIN1,CLU,SUMO3,UBE3A	3.09346	0.0352084	0.195403
GO:0010869	regulation of receptor biosynthetic process	biological_process	7	4	0.00342173	16	1169	14465	ANKRD13C,HDAC2,PPARA,SEC24A	3.09346	0.0352084	0.195403
GO:0034405	response to fluid shear stress	biological_process	3	4	0.00342173	16	1169	14465	KLF4,PKD1,PKD2,SMAD6	3.09346	0.0352084	0.195403
GO:0070873	regulation of glycogen metabolic process	biological_process	9	4	0.00342173	16	1169	14465	AKT2,ENPP1,IRS1,PPP1R3F	3.09346	0.0352084	0.195403
GO:0036342	post-anal tail morphogenesis	biological_process	4	4	0.00342173	16	1169	14465	AXIN1,DCHS1,EPHA2,PALB2	3.09346	0.0352084	0.195403
GO:0034340	response to type I interferon	biological_process	5	4	0.00342173	16	1169	14465	CACTIN,CDC37,IFIT1,MAVS	3.09346	0.0352084	0.195403
GO:0032885	regulation of polysaccharide biosynthetic process	biological_process	7	4	0.00342173	16	1169	14465	AKT2,ENPP1,IRS1,PPP1R3F	3.09346	0.0352084	0.195403
GO:0034763	negative regulation of transmembrane transport	biological_process	7	4	0.00342173	16	1169	14465	AKT2,CTTNBP2NL,KCNH2,TRIM27	3.09346	0.0352084	0.195403
GO:0061384	heart trabecula morphogenesis	biological_process	5	4	0.00342173	16	1169	14465	DLL4,EDG1,HEY1,MED1	3.09346	0.0352084	0.195403
GO:0030204	chondroitin sulfate metabolic process	biological_process	8	4	0.00342173	16	1169	14465	CHPF,CHST3,CHST7,CSGALNACT1	3.09346	0.0352084	0.195403
GO:0006974	response to DNA damage stimulus	biological_process	5	49	0.0419162	467	1169	14465	AEN,ALKBH2,BACH1,BAT3,BAZ1B,BCL3,BRD4,CCNK,CD44,CDKN2D,CUL4A,ENSSSCG00000005300,ENSSSCG00000025151,EP300,EPHA2,ERCC6,FAAP100,FAM175A,FBXO31,FEM1B,FEN1,FOXN3,FOXO1,FOXO4,GIGYF2,HIPK1,HUWE1,MAPK14,MDM4,NABP2,NIPBL,PALB2,PHLDA3,POLG,PRPF19,PTTG1IP,RAD23B,RNPC1,SETD2,SETMAR,SGK1,SMC1A,SWSAP1,TERF2IP,UBA1,USP16,WAC,WRNIP1,ZBTB4	1.29832	0.0352403	0.195403
GO:0007431	salivary gland development	biological_process	7	6	0.00513259	31	1169	14465	FGFR1IIIC,NTN4,PLXND1,SEMA3C,TGFB2,TGFB3	2.39493	0.0352587	0.195403
GO:0044409	entry into host	biological_process	6	6	0.00513259	31	1169	14465	ADRBK1,HYAL2,PRR2,TRIM26,VAMP8,VPS18	2.39493	0.0352587	0.195403
GO:0030260	entry into host cell	biological_process	7	6	0.00513259	31	1169	14465	ADRBK1,HYAL2,PRR2,TRIM26,VAMP8,VPS18	2.39493	0.0352587	0.195403
GO:0030520	intracellular estrogen receptor signaling pathway	biological_process	7	6	0.00513259	31	1169	14465	AR,ARID1A,DDRGK1,KMT2D,MED1,PPARGC1B	2.39493	0.0352587	0.195403
GO:0001885	endothelial cell development	biological_process	7	6	0.00513259	31	1169	14465	CLIC4,CTNNB1,ENG,ICAM-1,RAPGEF1,RDX	2.39493	0.0352587	0.195403
GO:0051806	entry into cell of other organism involved in symbiotic interaction	biological_process	6	6	0.00513259	31	1169	14465	ADRBK1,HYAL2,PRR2,TRIM26,VAMP8,VPS18	2.39493	0.0352587	0.195403
GO:0052192	movement in environment of other organism involved in symbiotic interaction	biological_process	4	6	0.00513259	31	1169	14465	ADRBK1,HYAL2,PRR2,TRIM26,VAMP8,VPS18	2.39493	0.0352587	0.195403
GO:0052126	movement in host environment	biological_process	5	6	0.00513259	31	1169	14465	ADRBK1,HYAL2,PRR2,TRIM26,VAMP8,VPS18	2.39493	0.0352587	0.195403
GO:0051828	entry into other organism involved in symbiotic interaction	biological_process	5	6	0.00513259	31	1169	14465	ADRBK1,HYAL2,PRR2,TRIM26,VAMP8,VPS18	2.39493	0.0352587	0.195403
GO:0072080	nephron tubule development	biological_process	10	6	0.00513259	31	1169	14465	CTNNB1,GPC3,HES1,IRX3,PKD1,PKD2	2.39493	0.0352587	0.195403
GO:0002763	positive regulation of myeloid leukocyte differentiation	biological_process	11	6	0.00513259	31	1169	14465	ASXL2,KMT2E,PPARGC1B,RIPK1,RUNX1,TRIB1	2.39493	0.0352587	0.195403
GO:0097027	ubiquitin-protein ligase activator activity	molecular_function	12	2	0.0014782	4	1353	16649	CBX8,RING1	6.15262	0.0354437	0.195579
GO:0051425	PTB domain binding	molecular_function	4	2	0.0014782	4	1353	16649	APP,NUP62	6.15262	0.0354437	0.195579
GO:0060228	phosphatidylcholine-sterol O-acyltransferase activator activity	molecular_function	8	2	0.0014782	4	1353	16649	APOA1,APOE	6.15262	0.0354437	0.195579
GO:0043237	laminin-1 binding	molecular_function	4	2	0.0014782	4	1353	16649	NTN4,SLIT2	6.15262	0.0354437	0.195579
GO:0072542	protein phosphatase activator activity	molecular_function	9	2	0.0014782	4	1353	16649	B3GAT3,PPP2R4	6.15262	0.0354437	0.195579
GO:0070326	very-low-density lipoprotein particle receptor binding	molecular_function	5	2	0.0014782	4	1353	16649	APOE,LREAP1	6.15262	0.0354437	0.195579
GO:0004402	histone acetyltransferase activity	molecular_function	12	7	0.00517369	39	1353	16649	CREBBP,EP300,EPC1,HCFC1,KANSL1,KAT6B,TAF5L	2.20863	0.0356377	0.196366
GO:0033613	activating transcription factor binding	molecular_function	4	7	0.00517369	39	1353	16649	CTNNB1,DUSP26,EGR2,EP300,PITX2C,SMAD2,ZNF516	2.20863	0.0356377	0.196366
GO:0042805	actinin binding	molecular_function	4	4	0.00295639	16	1353	16649	KV1.5,MAGI1,MICALL2,PKD2	3.07631	0.0358522	0.19684
GO:0004659	prenyltransferase activity	molecular_function	5	4	0.00295639	16	1353	16649	FDFT1,NUS1,PTAR1,UBIAD1	3.07631	0.0358522	0.19684
GO:0071813	lipoprotein particle binding	molecular_function	3	4	0.00295639	16	1353	16649	APOA1,APOE,MAPT,SCARB1	3.07631	0.0358522	0.19684
GO:0071814	protein-lipid complex binding	molecular_function	2	4	0.00295639	16	1353	16649	APOA1,APOE,MAPT,SCARB1	3.07631	0.0358522	0.19684
GO:0030332	cyclin binding	molecular_function	3	4	0.00295639	16	1353	16649	CDK12,CIZ1,FBXO31,USP2	3.07631	0.0358522	0.19684
GO:0050731	positive regulation of peptidyl-tyrosine phosphorylation	biological_process	11	13	0.0111206	93	1169	14465	CD44,ERCC6,FRAP1,FYN,HES1,LRRK1,NEURL1,NTF3,PECAM1,RICTOR,SEMA4D,TNK2,VEGFB	1.72967	0.0359781	0.197249
GO:0044264	cellular polysaccharide metabolic process	biological_process	5	13	0.0111206	93	1169	14465	AKT2,B3GNT3,CMAS,CSGALNACT1,ENPP1,EXT1,IRS1,MAPK14,MAPKAPK3,MKNK1,PPP1R3F,RIOK2,TP53RK	1.72967	0.0359781	0.197249
GO:0030855	epithelial cell differentiation	biological_process	5	30	0.025663	264	1169	14465	AGPAT6,AR,ARX,BMPR2,CLIC4,CONNEXIN,CPT1A,CTNNB1,DAB2,ENG,EPHA2,FEM1B,ICAM-1,KDR,KLF5,LATS1,MED1,NR2F2,PKC,RAPGEF1,RDX,ROCK1,SIX2,SOX17,TAGLN,TIGAR,TMEM100,WNT4,ZEB1,ZNF703	1.40612	0.0361128	0.197742
GO:0050840	extracellular matrix binding	molecular_function	2	6	0.00443459	31	1353	16649	BCAM,CD248,GPC1,NTN4,OLFML2B,SLIT2	2.38166	0.0361197	0.197742
GO:0016514	SWI/SNF complex	cellular_component	10	3	0.00258176	9	1162	13428	ARID1A,ARID1B,SMARCA2	3.85198	0.0365178	0.199351
GO:0005916	fascia adherens	cellular_component	5	3	0.00258176	9	1162	13428	CONNEXIN,CTNNB1,DES	3.85198	0.0365178	0.199351
GO:0017119	Golgi transport complex	cellular_component	9	3	0.00258176	9	1162	13428	COG8,TMEM115,VPS51	3.85198	0.0365178	0.199351
[truncated: 149 more rows]

## Sheet: Go of TDMGs
Supplemental Data 5 Go analysis of tissue-dynamic methylated genes
[truncated: 499 more rows]

[truncated: 1 more sheets: Go of TGMGs]
