# Supplementary material for: Transcriptome-wide N6-methyladenosine methylome profiling of porcine muscle and adipose tissues reveals a potential mechanism for transcriptional regulation and differential methylation pattern
Source: BMC Genomics. 2017 Apr 28;18:336. doi: 10.1186/s12864-017-3719-1 (PMC5410061; doi:10.1186/s12864-017-3719-1)
Supplement: Supplementary file 8 — data 6. m6A peaks and related genes in among three breeds. (XLSX 2851 kb) [file 12864_2017_3719_MOESM8_ESM.xlsx]

## Sheet: WB_peaks 
Supplemental Data 6. m6A peaks in WB
chr	start	end	length	summit	tags	#NAME?	fold_enrichment	FDR(%)
1	256455	257409	955	660	204	291.16	6.26	44.35
1	1069681	1070582	902	335	181	230.95	6.36	48.72
1	2720224	2722083	1860	1588	784	1924.91	8.75	39.93
1	2727334	2727811	478	158	148	375.62	10.02	38.94
1	2734585	2735752	1168	705	819	3100	15.23	47.66
1	2736160	2736674	515	274	93	101.29	5.11	68.38
1	2737465	2737816	352	168	60	58.4	4.43	80.02
1	3306557	3307295	739	143	101	58.14	4.34	79.96
1	3658964	3660105	1142	783	408	1186.54	10.6	31.93
1	3661205	3662100	896	249	150	130.11	4.72	62.66
1	3680983	3681529	547	242	160	192.24	8.31	52.94
1	3716425	3716724	300	115	78	163.43	7.13	57.22
1	8536908	8538224	1317	249	382	864.01	8.67	31.98
1	9388959	9389557	599	297	97	56.28	6.58	80.69
1	9420488	9421259	772	465	320	1100.6	10.5	31.58
1	9475505	9475770	266	146	106	81.87	3.77	73.25
1	10383450	10383924	475	261	73	56.17	2.89	80.7
1	10567390	10568010	621	436	163	329.52	7.52	41.35
1	10818163	10818794	632	503	103	87.23	2.99	71.74
1	11252686	11253588	903	407	345	679.38	8.35	32.53
1	11476059	11477078	1020	641	409	1354.4	12.34	32.54
1	11754653	11755173	521	197	170	67.18	4.74	76.83
1	11889086	11891052	1967	249	1118	3100	13.59	47.66
1	13622894	13623785	892	399	188	262.91	5.3	45.91
1	14083733	14085185	1453	415	487	610.34	6.77	32.9
1	14317670	14318416	747	270	258	732.56	8.19	32.2
1	14449916	14450485	570	251	106	121.08	5.3	64.1
1	16020419	16021332	914	191	314	881.98	13.88	31.94
1	16021516	16022547	1032	563	234	186.86	3.36	54.07
1	16455128	16456123	996	119	206	210.72	6.9	50.2
1	16481508	16481998	491	167	90	60.15	3.97	79.33
1	16507171	16508069	899	557	323	234.32	4.51	48.31
1	17303730	17304446	717	369	179	334.16	9.25	41.19
1	17317136	17318322	1187	697	252	334.99	5.86	41.2
1	17318473	17322180	3708	1442	1053	2331.81	8.48	42.02
1	18078589	18079400	812	334	491	658.95	5.53	33.02
1	18929838	18930569	732	317	355	1414.92	14.65	33.33
1	20705632	20706595	964	636	189	229.59	6.36	48.88
1	21999941	22000300	360	147	89	171.25	5.59	55.92
1	22050494	22051004	511	240	262	956.74	10.8	32.09
1	22134406	22135181	776	445	313	259.9	3.9	46.24
1	23568336	23569161	826	632	330	96.23	2.87	69.49
1	24927725	24928329	605	266	138	226.11	6.94	49.28
1	24947633	24948277	645	314	112	109.35	4.43	66.63
1	24949623	24950153	531	396	104	132.24	4.24	62.43
1	28295018	28295432	415	153	81	86.69	5.44	71.82
1	28295759	28296860	1102	758	336	245.43	6.09	47.09
1	28455185	28455622	438	243	133	331.06	6.55	41.18
1	28529969	28531163	1195	862	723	1937.76	10.08	40.15
1	28641677	28642146	470	119	103	161.19	5.49	57.51
1	29827305	29827867	563	300	92	79.67	5.59	74
1	30408282	30409251	970	389	281	137.19	4.49	61.26
1	31432439	31433233	795	222	259	686.22	11.08	32.17
1	32595070	32595556	487	253	80	71.68	4.34	75.79
1	33254944	33255903	960	688	254	353.55	6.87	39.95
1	33338198	33338503	306	168	54	60.8	3.76	79.15
1	33358187	33358601	415	207	84	116.34	5.4	64.94
1	33358992	33359637	646	323	106	68.79	3.82	76.36
1	35134534	35135212	679	364	133	129.87	5.08	62.62
1	35997274	35997905	632	217	248	810.77	12.43	31.66
1	37694664	37695090	427	209	69	60.9	5.97	79.13
1	39459497	39460024	528	241	114	89.57	6.04	70.94
1	39462568	39463902	1335	620	436	73.55	4.41	75.55
1	39594481	39595827	1347	809	780	73.08	2.73	75.48
1	40795249	40795710	462	257	107	112.76	5	65.94
1	41676400	41677012	613	453	112	122.5	4.34	63.93
1	47894715	47895643	929	624	121	52.28	3.95	82.55
1	48670463	48671137	675	267	132	163.73	5.78	57.18
1	49532189	49532852	664	234	210	539.89	8.29	34.35
1	49584140	49584758	619	131	220	611.35	7.14	33.04
1	49627319	49627711	393	215	82	89.97	5.23	70.97
1	49904016	49904508	493	362	187	102.41	4.92	68
1	57276801	57277206	406	199	112	129.54	5.05	62.64
1	58772635	58773498	864	285	203	342.01	5.69	40.92
1	59273037	59273871	835	338	268	696.61	9.64	32.16
1	59274321	59274815	495	233	104	150.95	7.32	58.97
1	59275140	59275617	478	277	79	71.96	5.49	75.75
1	62396914	62397394	481	248	83	82.99	5.59	72.85
1	62455397	62455803	407	176	151	135.21	4.67	61.63
1	62812268	62813157	890	440	450	799.69	5.27	31.56
1	63965947	63966550	604	270	121	158.53	7.13	57.72
1	64178693	64179175	483	211	254	244.29	3.5	47.26
1	64198862	64199131	270	136	132	486.74	9.59	34.69
1	74468856	74469460	605	290	182	107.97	4.52	66.94
1	80637678	80638367	690	457	219	188.44	5.23	53.55
1	80720622	80721220	599	327	95	75.92	6.94	74.8
1	82526224	82526647	424	246	72	70.92	5.59	75.87
1	82936834	82938206	1373	1152	253	264.74	4.82	45.6
1	83348954	83349355	402	239	78	100.57	5.78	68.64
1	83886691	83887126	436	138	72	66.46	3.66	77.12
1	83887871	83888892	1022	560	592	2728.07	17.92	42.47
1	84047458	84049041	1584	1295	550	620.54	6.23	33.41
1	84065830	84066295	466	183	101	126.19	5.86	63.21
1	84463276	84464502	1227	294	378	288.5	5.29	44.42
1	84735525	84735957	433	186	129	68.09	4.84	76.68
1	86046567	86047218	652	408	301	427.1	6.19	36.02
1	86679296	86681011	1716	942	454	223.06	6.59	49.35
1	86687681	86688244	564	271	82	52.91	4.34	82.09
1	86960386	86960927	542	257	79	51.73	3.18	82.81
1	89851391	89851921	531	409	87	76.46	3.47	74.69
1	89853534	89854850	1317	993	462	1320.11	9.54	32.07
1	89962678	89963009	332	202	77	107.97	4.46	66.93
1	92022816	92025168	2353	1724	1031	934.76	5.45	32.12
1	96716224	96716608	385	244	91	163.07	7.42	57.21
1	101174384	101174853	470	237	223	85.69	3.3	71.89
1	101299707	101300528	822	131	239	543.78	9.25	34.57
1	101628171	101629632	1462	511	343	164.25	3.63	57.2
1	103946022	103946732	711	346	223	566.31	10.02	33.64
1	104405823	104406414	592	304	107	114.88	5.97	65.23
1	106025572	106026560	989	269	304	409.03	5.7	37.23
1	106964267	106964702	436	221	76	78.73	5.78	74.27
1	108026881	108027384	504	295	125	235.68	8.67	48.16
1	108116694	108117429	736	428	245	667.15	10.41	32.78
1	109591009	109591514	506	169	77	57.13	3.28	80.43
1	109591579	109592164	586	376	158	332.52	9.06	41.3
1	110465957	110466491	535	184	96	99.48	4.14	68.75
1	110509086	110509548	463	139	107	182.47	4.91	55.01
1	110613890	110614561	672	518	92	57.06	2.6	80.37
1	114063236	114063594	359	224	91	181.4	7.32	55.1
1	117493555	117493927	373	207	60	53.78	5.59	81.78
1	117634574	117634951	378	162	80	120.76	6.07	64.16
1	118018086	118019201	1116	809	224	282.48	6.26	44.65
1	118156731	118157184	454	160	203	332.16	7.56	41.27
1	118179173	118179633	461	256	74	63.47	4.14	77.99
1	118377833	118378818	986	734	248	462.01	6.36	34.77
1	119006200	119006717	518	217	110	161.95	6.94	57.39
1	119006832	119008118	1287	771	498	1415.16	11.66	33.4
1	119405110	119405607	498	188	86	85.71	5.01	71.85
1	119565215	119565765	551	336	129	221.64	7.23	49.47
1	120133528	120134284	757	425	306	55.71	3	80.7
1	120144926	120145367	442	253	181	58.21	3.54	79.96
1	120147614	120148220	607	269	138	120.45	5.74	64.12
1	120234263	120235040	778	348	306	998.23	14.36	31.65
1	120238389	120239492	1104	425	501	97.29	4.67	69.32
1	120239623	120240420	798	451	490	121.33	4.41	64
1	120431401	120432305	905	595	546	1165	8.03	32.17
1	125222930	125223225	296	145	84	67.68	3.81	76.76
1	125332958	125333349	392	117	64	55.81	5.01	80.7
1	126385995	126386397	403	221	119	89.12	4.7	71.03
1	126390860	126391759	900	663	233	105.24	4.89	67.75
1	128013296	128013847	552	275	83	58.79	4.91	79.8
1	128198850	128199192	343	162	66	85.62	5.49	71.95
1	128780150	128780566	417	240	73	76.81	4.24	74.77
1	132089058	132090352	1295	854	737	2774.63	11.14	43.26
1	132202787	132203354	568	314	169	109.81	4.75	66.53
1	132905764	132906580	817	492	137	64.72	3.28	77.6
1	136509070	136509846	777	575	316	860.04	9.91	32.02
1	136636506	136637109	604	271	103	97.37	4.34	69.35
1	137103332	137103636	305	169	59	78.61	5.01	74.32
1	137104088	137104559	472	295	74	59.81	3.18	79.56
1	138044703	138045365	663	269	126	148.06	5.49	59.55
1	138095245	138095798	554	314	82	55.7	4.05	80.68
1	141742242	141742762	521	252	228	536.76	7.75	34.36
1	142577328	142577629	302	173	98	199.23	6.59	51.69
1	142577977	142578360	384	168	66	53.72	3.41	81.8
1	142579353	142579828	476	328	94	60.79	4.15	79.17
1	142588719	142589642	924	547	313	265.78	7.48	45.62
1	142643543	142643904	362	218	125	332.84	8.84	41.25
1	142759830	142760458	629	275	115	88.76	5.42	71.18
1	142765392	142765814	423	305	65	51.14	3.37	83.23
1	142766685	142769117	2433	869	461	527.96	5.2	34.4
1	142771062	142771965	904	597	170	190.7	5.78	53.17
1	142944764	142945490	727	328	140	167.52	4.05	56.52
1	142982082	142982511	430	111	69	59.87	3.37	79.55
1	143102990	143103346	357	124	85	70.45	4.59	75.91
1	143473291	143473753	463	196	76	68.53	4.34	76.41
1	143548861	143549421	561	180	120	177.71	5.97	55.38
1	143572783	143573553	771	329	129	113.48	3.76	65.88
1	143581364	143581961	598	383	100	90.57	4.05	70.84
1	143989617	143990202	586	270	114	67.22	5.42	76.81
1	144485929	144487257	1329	731	350	691.74	6.07	32.27
1	144624575	144625224	650	348	138	199.51	6.75	51.65
1	144924617	144925435	819	169	199	354.33	5.69	39.97
1	144960082	144960883	802	548	269	58.43	3.31	79.96
1	145010213	145010543	331	137	109	296.78	9.16	44
1	145130851	145131622	772	520	232	64.11	4.21	77.68
1	145570903	145571857	955	416	328	920.17	10.02	31.7
1	145573822	145575462	1641	1193	499	1195.75	7.81	32.4
1	145668925	145669407	483	137	114	200.17	6.26	51.62
1	145717628	145718414	787	316	272	403.51	5.64	37.53
1	145809249	145809853	605	417	108	112.72	3.66	65.95
1	145931022	145932198	1177	825	303	581.07	8.77	33.77
1	145942577	145943917	1341	812	376	806.84	8.38	31.54
1	145995299	145995704	406	240	75	88.11	6.84	71.6
1	146060458	146061065	608	372	178	362.19	6.7	39.8
1	146062845	146063313	469	188	97	57.5	4.06	80.29
1	146064442	146064710	269	150	108	152.39	4.88	58.66
1	146065104	146069168	4065	432	1704	356.13	4.38	39.96
1	146126628	146127831	1204	543	769	3100	13.4	47.66
1	146422621	146423094	474	251	83	85.76	4.34	71.93
1	146907391	146908058	668	461	100	65.29	3.47	77.45
1	153853849	153854415	567	449	97	93.09	3.85	70.12
1	154019772	154020385	614	255	552	437.3	3.86	35.41
1	154688268	154688737	470	174	151	84.61	4.73	72.36
1	154984085	154984712	628	277	193	480.07	9.44	34.67
1	156033974	156034346	373	215	70	85.73	4.53	71.91
1	157783390	157784273	884	537	277	208.26	5.07	50.54
1	159399255	159400593	1339	342	530	1128.91	10.73	31.32
1	159400625	159401079	455	201	86	104.01	4.91	67.76
1	159484703	159485753	1051	450	285	591.19	6.26	33.43
1	159860162	159860944	783	457	223	425.23	8.7	35.91
1	159935460	159936095	636	334	130	175.96	7.13	55.55
1	160546021	160547104	1084	375	659	2073.9	9.38	39.5
1	161043237	161043872	636	378	121	143.03	5.01	60.45
1	161413588	161414219	632	198	100	78.83	3.76	74.28
1	161527877	161528582	706	351	256	568.8	9.36	33.83
1	163898709	163900323	1615	1297	350	505.58	5.88	34.44
1	163944269	163945265	997	795	290	662.82	6.46	32.84
1	164773935	164774682	748	260	213	472.42	8.38	34.67
1	164775977	164776414	438	291	68	54.45	4.53	81.57
1	164776763	164777670	908	587	160	156.05	4.82	57.99
1	164782997	164784075	1079	370	693	423.37	4.06	35.88
1	164832613	164833780	1168	841	258	306.74	5.21	43.06
1	164834253	164836212	1960	383	554	1049.91	7.21	30.84
1	165071008	165072621	1614	1013	441	914.95	7.13	31.59
1	166048015	166048434	420	180	106	189.84	7.82	53.39
1	168992002	168993687	1686	360	440	853.3	7.32	32.1
1	175695499	175696076	578	230	127	196.34	6.46	52.3
1	175991362	175992090	729	261	220	526.77	8.19	34.34
1	176120399	176121009	611	371	98	80.25	3.57	73.86
1	176409131	176410000	870	582	232	472.9	9.73	34.69
1	176515465	176515989	525	294	79	56.59	4.53	80.53
1	176595627	176596104	478	224	86	93.84	4.24	69.97
1	176608436	176609187	752	306	143	166.43	5.3	56.87
1	176780469	176781192	724	417	141	172.52	6.17	55.92
1	179453557	179454281	725	338	222	270.42	7.25	45.25
1	179809298	179810773	1476	998	563	1394.38	8.37	33.13
1	179850095	179851245	1151	466	368	570.08	6.35	33.85
1	179851861	179852544	684	334	134	83.99	4.66	72.52
1	179852683	179853595	913	605	192	99.95	5.06	68.79
1	179891090	179891780	691	345	186	164.61	6.99	57.08
1	179955134	179955534	401	152	78	101.05	5.11	68.47
1	180746881	180747282	402	231	126	220.96	7.06	49.53
1	180762489	180765217	2729	789	1943	2534.63	5.19	38.95
1	180972460	180973246	787	474	273	777.95	11.47	31.62
1	181492620	181493042	423	135	78	90.81	7.23	70.7
1	182101909	182102469	561	211	112	146.78	5.78	59.77
1	182138279	182138917	639	234	245	389.14	4.64	37.96
1	182400140	182401230	1091	603	388	1129.36	8.77	31.36
1	182685313	182686208	896	300	222	405.74	7.71	37.23
1	182898846	182899407	562	260	111	142.58	6.55	60.61
1	182901110	182901829	720	292	152	216.03	6.46	49.59
1	182902440	182903305	866	383	328	1026.66	12.43	31.45
1	183918787	183919873	1087	931	212	256.62	3.76	46.29
1	183928080	183929949	1870	557	598	285.88	4.95	44.59
1	184440335	184441080	746	239	155	213.6	5.3	49.9
1	184593866	184594243	378	260	105	66.37	3.81	77.15
1	184594311	184594558	248	127	91	288.12	8.19	44.41
1	184596520	184596809	290	122	137	473.58	9.72	34.7
1	184629608	184630082	475	186	96	130.71	6.46	62.68
1	186790601	186791210	610	218	181	426.01	9.06	35.96
1	188061154	188061457	304	161	51	52.06	4.43	82.71
1	188403757	188405393	1637	1242	438	68.39	3.25	76.44
1	188410184	188410442	259	140	53	79.57	4.63	74.07
1	188410895	188411166	272	109	71	150.9	6.55	58.97
1	194967521	194968014	494	261	83	78.03	4.63	74.41
1	199864327	199865385	1059	263	297	645.35	7.61	33.36
1	199865417	199866067	651	368	149	244.34	6.75	47.28
1	199875756	199876333	578	209	94	80.2	3.37	73.84
1	199876818	199877614	797	168	183	298.23	5.3	44.03
1	199945623	199946432	810	311	219	93.78	4.84	69.99
1	200006548	200006783	236	118	81	241.68	7.81	47.69
1	200073796	200075313	1518	324	732	1927.54	9.07	40.07
1	200724294	200724889	596	408	218	512.85	6.69	34.44
1	201696009	201696335	327	203	63	82.48	5.01	73
1	202028433	202028922	490	226	94	115.93	5.49	64.88
1	203774148	203775031	884	658	224	423.7	5.01	35.9
1	204434730	204435362	633	221	159	301.4	5.4	43.5
1	204436475	204437067	593	325	169	361.06	6.65	39.85
1	204640813	204641472	660	336	140	79.75	5.61	74.05
1	205237720	205238094	375	158	59	50.27	4.34	83.38
1	205253161	205254021	861	729	198	322.24	6.36	41.76
1	207004091	207004529	439	151	91	130.56	7.61	62.71
1	207102789	207103055	267	147	70	149.89	6.46	59.24
1	207103167	207104083	917	548	491	1827.08	10.91	39.03
1	210373460	210373966	507	200	90	73.5	5.19	75.58
1	210390617	210391651	1035	445	592	67.68	2.53	76.82
1	210726725	210727588	864	605	164	188.14	4.14	53.67
1	210783696	210784334	639	321	147	50.73	4.83	83.25
1	210788019	210788665	647	453	156	142.17	4.1	60.75
1	210791472	210792528	1057	320	238	370.49	5.88	39.26
1	210800354	210800667	314	134	67	104.73	5.49	67.66
1	212634900	212635437	538	291	151	336.8	8.87	41.22
1	212639659	212640376	718	249	179	333.45	6.36	41.22
1	212702746	212703310	565	225	106	123.33	5.11	63.78
1	212743501	212744010	510	215	140	84.82	4.06	72.21
1	212763812	212764268	457	328	209	446.98	6.66	35.12
1	215796220	215796965	746	355	367	335.06	5.42	41.25
1	216298640	216299422	783	456	177	262.83	5.28	45.85
1	216418638	216419670	1033	343	246	358.72	6.68	39.87
1	216419780	216420051	272	152	54	76.56	4.43	74.77
1	216796621	216797172	552	253	119	178.81	8.38	55.48
1	218678068	218678564	497	250	76	57.27	3.37	80.32
1	219726285	219727369	1085	398	242	370.26	5.2	39.22
1	224616450	224617036	587	404	103	104	3.85	67.75
1	224957431	224958049	619	325	102	88.9	4.14	71.09
1	231964145	231964654	510	236	77	55.93	5.11	80.68
1	241784465	241786038	1574	931	449	99.84	5.12	68.79
1	241841624	241842947	1324	793	444	1204.24	10.99	32.05
1	242117243	242117818	576	274	154	320.63	9.25	41.8
1	243123030	243123515	486	308	102	81.55	5.7	73.4
1	244996356	244996818	463	238	71	54.6	4.72	81.42
1	245032631	245033041	411	128	73	66.14	5.52	77.32
1	247300565	247302784	2220	1036	1156	1038.61	5.12	31.19
1	247781690	247782019	330	136	88	52.44	4.21	82.38
1	247885417	247886304	888	292	286	745.33	8.19	32.08
1	248524192	248524807	616	465	171	298.07	7.21	44.01
1	248680730	248681003	274	112	56	83.19	5.3	72.9
1	248825614	248826092	479	142	101	86.09	4.92	71.83
1	248848204	248848821	618	341	148	261.47	5.3	46.03
1	248989138	248989734	597	340	95	76.58	3.76	74.79
1	248993975	248994968	994	276	764	1558.66	6.44	35.51
1	250029744	250031342	1599	1110	1020	1584.8	6.55	35.89
1	250053772	250054413	642	336	398	431.57	5.29	35.75
1	251726064	251726643	580	338	96	85.28	4.82	71.95
1	251758629	251759198	570	426	173	425.31	10.02	35.87
1	252239646	252241107	1462	558	904	114.71	3.18	65.3
1	254943770	254944639	870	590	220	415.12	7.32	36.58
1	254991008	254991575	568	283	189	477.39	8.73	34.59
1	255040275	255040587	313	198	52	51.72	4.05	82.79
1	256395148	256395559	412	214	72	75.63	5.3	74.83
1	256395687	256396249	563	251	101	107.38	5.59	67.12
1	256783178	256783488	311	131	93	231.86	7.13	48.62
1	259251749	259252562	814	349	246	334.97	5.81	41.18
1	259398509	259398985	477	253	99	90.41	5.14	70.95
1	261897724	261898894	1171	936	400	1110.8	8.77	31.95
1	263394740	263395125	386	220	227	164.17	3.95	57.23
1	263990660	263991170	511	147	141	308.28	8	42.92
1	264033943	264036267	2325	1739	1016	1110.44	5.66	31.85
1	264046146	264047762	1617	323	493	396.75	4.8	37.87
1	264065301	264066006	706	304	131	116.89	5.07	64.99
1	264066025	264066953	929	315	201	54.28	4.71	81.58
1	264069754	264071117	1364	813	1234	1004.63	3.24	31.76
1	264105651	264106046	396	119	76	96.23	4.91	69.52
1	264133660	264134309	650	281	301	58.95	4.53	79.73
1	264134337	264134950	614	223	422	77.63	3.7	74.63
1	264175462	264176674	1213	902	235	178.17	4.68	55.36
1	264192489	264193346	858	285	305	785.11	9.35	31.72
1	264257311	264258241	931	134	251	86.1	3.79	71.85
1	264307755	264308716	962	446	262	548.27	7.81	34.28
1	264391605	264391858	254	120	50	70.68	4.34	75.85
1	264392155	264393988	1834	893	610	1630.83	10.22	36.36
1	266090879	266091144	266	138	107	263.98	7.44	45.77
1	266103834	266104321	488	211	78	65.6	3.66	77.4
1	266124600	266125255	656	134	124	144.3	5.4	60.34
1	266262253	266262712	460	206	197	72.05	3.48	75.77
1	266265994	266266424	431	294	115	79.37	5.66	74.15
1	266502576	266503235	660	418	113	106.65	4.05	67.25
1	266611907	266612419	513	283	141	306.62	8.29	43.07
1	267393512	267394137	626	209	162	63.41	3.85	77.98
1	267431536	267432453	918	293	169	181.14	5.01	55.15
1	268031703	268032059	357	217	185	112.17	3.58	66.07
1	268034188	268034492	305	181	176	265.06	4.72	45.64
1	268035969	268036294	326	126	94	172.64	7.07	55.86
1	268967185	268967823	639	446	131	150.91	4.7	58.96
1	269215252	269215725	474	303	86	95.55	4.34	69.7
1	269813277	269814004	728	507	119	99.69	4.24	68.77
1	270000193	270000828	636	307	139	111.93	5.36	66.09
1	276190712	276191250	539	219	200	558	8.6	33.68
1	278509097	278509718	622	274	100	82.15	4.05	73.05
1	278901464	278902344	881	318	488	247.63	4.2	47.1
1	279057666	279057971	306	155	79	136.07	6.23	61.39
1	279058734	279060248	1515	512	497	1310.41	10.6	31.95
1	281917413	281919880	2468	2172	634	1216.14	8.29	32.32
1	281948912	281949682	771	460	200	393.7	7.9	38
1	281951115	281951979	865	340	249	563.67	7.52	33.55
1	282563134	282563749	616	445	135	206.86	4.72	50.71
1	283258946	283259538	593	295	86	54.58	6.07	81.42
1	283609054	283609838	785	322	159	204.57	4.77	51.12
1	283610036	283610850	815	270	209	258.79	4.92	46.19
1	284186734	284187174	441	142	112	184.96	5.6	54.51
1	284602183	284602932	750	217	154	207.63	4.91	50.66
1	284607094	284607883	790	324	261	703.15	9.06	31.98
1	284659556	284659915	360	215	76	114.88	6.75	65.22
1	284829722	284830397	676	395	214	191.06	4.85	53.19
1	284950029	284950535	507	232	81	67.62	4.14	76.75
1	284951796	284952635	840	249	122	78.09	3.08	74.41
1	284972845	284973878	1034	851	364	859.73	11.23	32.09
1	284989903	284991107	1205	681	1446	2032.6	3.83	39.68
1	284993258	284994574	1317	686	1065	131.77	2.57	62.59
1	284996392	284997179	788	522	369	341.27	6.02	40.97
1	285698806	285699368	563	188	84	58.1	3.37	80.01
1	285699410	285700004	595	348	90	63.9	3.85	77.8
1	286260289	286260890	602	275	93	69.57	4.05	76.13
1	286780772	286782262	1491	765	581	1858.64	7.71	39.46
1	292354791	292355101	311	142	57	68.72	4.63	76.36
1	292891612	292892222	611	361	249	846.23	11.76	31.94
1	292927224	292928289	1066	721	433	1410.18	10.03	33.33
1	292949928	292950762	835	621	137	114.01	4.14	65.66
1	293477406	293477896	491	305	99	124.21	7.7	63.75
1	293629995	293630810	816	570	229	75.25	3.9	75.01
1	293631292	293631885	594	361	214	352	8	40.03
1	294000840	294002122	1283	763	659	1170.06	8.09	32.21
1	294007579	294008093	515	329	117	80.57	4.57	73.74
1	294009808	294010296	489	223	83	79.91	5.59	73.94
1	294010698	294011759	1062	377	395	1021.95	10.51	31.81
1	294240077	294240466	390	134	69	74.93	5.2	75.1
1	294534863	294535298	436	167	80	91.87	5.4	70.33
1	294559540	294559814	275	113	90	73.5	3.99	75.58
1	297476815	297477417	603	390	217	288.59	4.25	44.44
1	297483113	297483539	427	184	131	330.59	8.58	41.21
1	297487153	297487785	633	148	101	81.26	2.79	73.47
1	297560759	297561076	318	169	59	69.04	4.34	76.32
1	297713943	297714345	403	290	75	89.46	6.55	70.9
1	299424889	299426178	1290	286	362	783.31	7.71	31.64
1	299470682	299471074	393	204	113	199.29	4.76	51.68
1	299754031	299754721	691	307	353	65.79	3.27	77.4
1	299840376	299841101	726	366	295	272.77	5.11	45.1
1	300175892	300176237	346	181	97	221.69	7.71	49.46
1	300805561	300805813	253	124	50	71.19	4.43	75.85
1	300805879	300806404	526	324	196	610.41	11.56	32.97
1	301001729	301004612	2884	1972	1788	3100	7.31	47.66
1	301554432	301554863	432	207	97	159.02	5.4	57.71
1	301555564	301556208	645	287	173	359.84	10.7	39.81
1	301558269	301558710	442	192	81	92.63	5.49	70.15
1	301573863	301574775	913	673	303	817.71	8.77	31.74
1	301587081	301587581	501	323	197	649.35	10.02	33.38
1	301679442	301679937	496	197	78	62.95	3.57	78.22
1	301844070	301844563	494	161	126	247.68	7.03	47.11
1	301869215	301869923	709	359	202	454.16	9.44	34.92
1	301922049	301923081	1033	323	314	759.04	8	31.96
1	302129841	302130261	421	124	72	72.07	5.11	75.76
1	302134778	302135365	588	260	112	133.69	3.95	62.07
1	302142530	302143183	654	383	197	477.26	10.6	34.57
1	302206600	302207346	747	467	275	396.86	7.31	37.84
1	302230957	302231607	651	405	197	480.1	9.06	34.69
1	302232066	302233072	1007	633	444	1614.46	10.41	35.79
1	302265719	302266101	383	252	60	50.4	3.57	83.35
1	302282197	302283119	923	379	442	80.97	4.72	73.5
1	302284182	302284894	713	256	150	103.35	5.98	67.91
1	302305483	302306042	560	327	128	211.52	8.1	50.2
1	302318053	302318643	591	192	241	359.38	4.68	39.8
1	302324557	302324775	219	109	48	86.3	4.63	71.95
1	302342014	302342574	561	239	115	158.1	6.07	57.74
1	302448266	302449016	751	469	149	188.4	5.59	53.56
1	302558029	302559132	1104	261	191	138.84	5.38	61.17
1	302565298	302566723	1426	402	516	80.57	4.17	73.73
1	302576225	302576964	740	447	336	506.33	5.81	34.32
1	302580984	302581338	355	226	64	51.78	2.99	82.92
1	302606170	302607002	833	609	213	409.3	6.55	37.25
1	302608203	302608849	647	329	149	246.87	7.61	47.09
1	302609773	302610338	566	286	81	50.01	5.11	83.49
1	302620213	302620624	412	170	80	102.97	5.69	67.82
1	302620871	302621634	764	191	293	316.02	4.43	42.1
1	302632072	302632370	299	161	91	232.28	8.1	48.61
1	302716495	302716853	359	154	88	153.13	6.65	58.5
1	302736260	302737308	1049	722	324	536.39	6.38	34.3
1	302758319	302759105	787	207	215	454.97	7.81	34.91
1	303025831	303026346	516	270	86	78.91	5.97	74.26
1	303104993	303105791	799	344	247	614.03	12.14	33.26
1	303110154	303110681	528	304	135	152.3	6.62	58.61
1	303165863	303166466	604	266	114	133.31	3.66	62.25
1	303173086	303174042	957	614	254	507.69	7.52	34.43
1	303244874	303245751	878	288	192	286.82	5.4	44.66
1	303252672	303253504	833	462	404	1607.33	12.53	35.43
1	303273544	303274176	633	337	106	95.61	3.85	69.74
1	303330134	303330783	650	412	108	95.36	3.85	69.73
1	303378589	303379485	897	537	178	222.39	4.82	49.41
1	303403145	303404566	1422	624	1006	67.31	2.47	76.82
1	303417060	303417568	509	349	198	58.3	4.18	79.91
1	303418009	303418382	374	176	80	123.03	6.17	63.84
1	303470120	303470959	840	187	237	522.84	10.12	34.31
1	303694411	303694923	513	215	181	343.9	7.45	40.85
1	303695366	303696413	1048	399	627	2881.26	14.79	45.31
1	303696796	303698139	1344	574	536	1758.57	12.05	38.81
1	303868977	303869872	896	315	365	1230.66	10.89	32.13
1	303872880	303873527	648	383	173	357.45	7.71	39.89
1	303892532	303892753	222	111	61	123.93	5.23	63.82
1	303934332	303935527	1196	686	287	493.72	7.52	34.71
1	304679797	304680363	567	343	145	283.8	6.75	44.71
1	304685361	304686140	780	487	153	188.74	5.4	53.47
1	304825925	304829283	3359	1819	982	2214.4	9.83	42.79
1	305265590	305266158	569	297	90	72.02	4.53	75.78
1	305266250	305267507	1258	721	229	164	4.6	57.22
1	305269584	305272795	3212	2392	1856	408.26	3.05	37.16
1	305283661	305285150	1490	478	1032	636.03	3.79	32.88
1	305285467	305286256	790	448	244	577.64	9.16	33.9
1	305288141	305289233	1093	652	305	657.63	7.52	33.02
1	305296187	305297354	1168	588	583	184.48	4.41	54.58
1	305416677	305418875	2199	1400	1037	3100	11.18	47.66
1	305435079	305436845	1767	1027	653	1969.97	10.31	40.08
1	305438303	305439165	863	328	202	244.28	6.94	47.24
1	305455990	305458084	2095	612	460	669.81	6.07	32.73
1	305461281	305461677	397	238	75	92.21	5.2	70.28
1	305461880	305462223	344	160	94	207.96	6.94	50.56
1	305503195	305504639	1445	824	997	405.03	3.33	37.32
1	305536345	305536924	580	294	117	63.46	3.52	77.97
1	305733772	305734201	430	152	74	74.8	5.49	75.14
1	306154364	306155454	1091	482	455	1565.84	12.53	35.37
1	306234602	306235264	663	277	174	350.6	6.84	40.18
1	306417125	306417839	715	369	188	378.54	9.93	38.96
1	306494031	306494529	499	279	77	59.29	5.49	79.72
1	306506723	306507255	533	338	99	113.64	5.59	65.81
1	306712593	306713746	1154	551	479	841.03	7.51	31.88
1	306729954	306730706	753	559	372	1506.35	12.43	35.23
1	306795080	306796093	1014	555	498	1998.68	15.13	39.69
1	306805799	306806437	639	161	129	170.62	5.11	55.96
1	306824993	306825620	628	333	138	212.13	6.17	50.04
1	306985535	306986656	1122	384	699	3100	14.65	47.66
1	306989889	306990569	681	275	143	202.1	6.07	51.4
1	307030324	307030656	333	134	70	106.04	5.97	67.35
1	307038299	307038676	378	259	60	52.07	4.53	82.7
1	307039027	307040426	1400	883	681	2652.31	15.3	39.62
1	307471968	307473213	1246	919	371	869.62	9.16	31.86
1	307477966	307478468	503	276	75	52.9	2.99	82.08
1	307481844	307482316	473	173	75	62.24	3.18	78.23
1	307484581	307485044	464	236	88	106.87	4.91	67.18
1	307526608	307527051	444	195	71	60.77	4.05	79.15
1	307549070	307549499	430	215	175	550.58	8.97	34.2
1	308173771	308174372	602	290	94	72.23	4.14	75.58
1	308351669	308353112	1444	767	674	2139.18	11.84	41.07
1	308620295	308621366	1072	231	201	231.84	5.69	48.62
1	308621827	308624343	2517	1919	1239	3100	13.11	47.66
1	308637712	308638834	1123	770	512	1324.15	10.24	32.13
1	308840189	308841128	940	606	204	299.67	5.97	43.67
1	308852421	308853659	1239	200	404	556.45	6.29	33.84
1	308858278	308858896	619	426	129	139.32	3.64	61.07
1	308859359	308862033	2675	582	1909	3100	15.03	47.66
1	309603419	309603617	199	99	46	99.14	4.43	68.85
1	310004900	310005840	941	333	231	415.43	7.9	36.63
1	310067181	310067999	819	295	182	280.5	5.49	44.83
1	310068684	310069505	822	532	452	2001.56	16	40.16
1	310139928	310140419	492	227	212	111.9	3.95	66.07
1	310163609	310164277	669	294	182	235.17	8.23	48.21
1	310219825	310221102	1278	191	457	553.32	6.13	34.2
1	311558862	311559930	1069	469	491	1853.73	14.17	39.2
1	311678134	311678791	658	275	193	451.94	9.83	35.04
1	313727464	313727878	415	151	86	124.05	6.55	63.87
1	313735630	313736361	732	226	131	123.66	3.34	63.83
1	313736519	313737502	984	430	673	1235.3	6.85	32.3
1	313759765	313760207	443	135	109	204.94	8.58	51.12
1	313760792	313761582	791	253	198	148.83	4.62	59.53
1	313763764	313764394	631	197	548	2064.75	9.22	39.17
1	313771872	313773096	1225	892	421	1049	10.44	30.72
1	313774109	313774459	351	157	63	64.2	3.76	77.7
1	313774754	313775268	515	145	133	260.87	5.24	46.1
1	313782365	313782781	417	279	75	83.32	4.53	72.76
1	313804940	313805470	531	177	232	212.89	6.4	50.03
1	313819067	313819711	645	332	274	149.57	5.07	59.3
1	313853844	313855854	2011	998	1291	3100	9.22	47.66
1	313878473	313878962	490	200	141	103.21	3.04	67.86
1	313890666	313891034	369	180	171	463.18	7.3	34.77
1	313920691	313921635	945	592	691	2255.18	9.33	41.67
1	313922163	313922627	465	285	195	298.37	6.37	44.07
1	313922729	313923588	860	519	356	196.4	4.06	52.33
1	313924054	313924545	492	311	125	171.64	6.55	55.97
1	313924592	313925150	559	300	157	251.17	8.06	46.53
1	313981088	313982019	932	291	242	468.78	9.16	34.72
1	314112219	314113362	1144	670	205	203.97	5.2	51.01
1	314117241	314118045	805	389	317	831.59	8.42	31.74
1	314125515	314126054	540	261	162	393.45	9.64	38
1	314135328	314135658	331	158	204	102.33	3.31	68.07
1	314135760	314136819	1060	705	583	214.63	3.66	49.68
1	314136975	314137464	490	357	263	50.58	2.47	83.3
1	314137555	314137807	253	119	112	65.44	3.34	77.45
1	314164193	314165003	811	246	270	347.96	6.49	40.39
10	85461	86098	638	216	271	529.47	8.02	34.47
10	2543670	2544235	566	248	161	364.6	8.48	39.68
10	10337460	10338057	598	254	241	467.59	7.22	34.6
10	10352900	10353606	707	118	122	116.29	4.72	64.9
10	10354242	10354597	356	240	66	79.56	3.76	74.06
10	11060501	11060909	409	272	68	64.4	5.4	77.67
10	11930771	11931389	619	242	239	294.37	5.5	44.19
10	11933312	11933936	625	348	379	567.64	5.87	33.78
10	12258025	12258737	713	367	134	86.25	3.75	71.9
10	12259051	12259802	752	424	217	277.36	4.45	45.01
10	12317482	12319272	1791	887	377	569.98	5.88	33.83
10	12328686	12329103	418	277	67	58.29	3.66	79.9
10	12516104	12517063	960	698	269	585.47	8.1	33.59
10	12978195	12978721	527	237	201	641.31	12.53	33.13
10	13013233	13013746	514	197	84	73.76	4.72	75.48
10	13497370	13499447	2078	1250	1022	2064.9	7.58	39.33
10	13549278	13550422	1145	390	615	1998.9	9.8	39.84
10	13582457	13583052	596	321	196	157.84	5	57.8
10	13620806	13621343	538	366	132	243.93	7.42	47.22
10	13866040	13866664	625	328	147	252.36	8.96	46.42
10	14850169	14850999	831	162	188	298.35	6.46	44.05
10	14878788	14879059	272	146	88	87.18	4.37	71.72
10	15140860	15141429	570	312	190	100.91	4.24	68.44
10	15178758	15179743	986	635	416	950.11	10.16	31.94
10	15703142	15703546	405	117	63	51.48	4.14	82.97
10	15903654	15904366	713	329	360	1333.56	12.06	32.18
10	16015102	16015648	547	230	93	88.46	4.43	71.31
10	16236012	16236443	432	228	217	892.76	11.37	31.63
10	16635828	16636236	409	246	100	187.41	6.07	53.93
10	16927482	16927780	299	111	81	179.16	7.61	55.49
10	16934348	16934807	460	147	88	108.75	5.3	66.77
10	17094639	17095121	483	345	175	194.56	6.33	52.53
10	17113732	17114902	1171	517	916	59.78	2.33	79.54
10	17571677	17571986	310	190	55	56.12	4.49	80.66
10	18263838	18264325	488	238	84	83.37	5.69	72.78
10	18264507	18265024	518	319	87	81.16	4.63	73.44
10	19355804	19358483	2680	1181	2297	838.71	3.17	31.72
10	19698863	19699668	806	588	205	118.37	5.99	64.64
10	19746855	19747171	317	166	109	318.1	8.29	41.87
10	19918338	19919589	1252	715	1137	2191.07	5.7	41.67
10	21700931	21701359	429	181	87	120.46	5.69	64.14
10	21761582	21762046	465	310	100	151.84	6.55	58.68
10	21915543	21916507	965	319	416	1481.22	10.02	34.97
10	21917395	21917892	498	188	112	181.92	4.91	55.14
10	24461346	24462206	861	584	145	128.06	3.76	62.72
10	24474825	24475434	610	274	100	83.41	4.43	72.79
10	24602033	24602813	781	200	232	283.82	5.46	44.73
10	25626914	25627340	427	142	130	262.87	7.83	45.88
10	27513220	27513831	612	172	114	129.7	4.82	62.65
10	27514301	27515828	1528	596	279	331.96	9.54	41.23
10	27697071	27697722	652	228	120	132.41	5.11	62.4
10	27746980	27747501	522	198	107	148.04	6.36	59.54
10	27759682	27761320	1639	934	356	511.98	6.65	34.35
10	27934590	27935954	1365	904	609	55.02	2.86	81.04
10	27999083	27999515	433	191	290	296.57	4.66	44
10	28061072	28062058	987	288	283	357.72	10.73	39.89
10	28062134	28064090	1957	1276	407	420.65	8.62	36.1
10	28074941	28076820	1880	637	2644	872.78	2.12	31.81
10	28180638	28181508	871	511	245	532.49	8.38	34.29
10	28209419	28209824	406	132	80	105.93	4.72	67.35
10	28233526	28234197	672	402	306	1153.87	12.82	31.97
10	28235282	28236019	738	417	163	250.11	5.59	46.66
10	28304974	28305670	697	212	748	161.96	2.45	57.41
10	28313264	28314645	1382	978	811	121.67	4.05	64.04
10	28387279	28387577	299	126	65	105.27	5.4	67.76
10	28392590	28392942	353	176	63	53.38	4.44	81.88
10	28397130	28397932	803	233	266	225.9	4.97	49.27
10	28612245	28612498	254	136	47	59.78	4.34	79.54
10	28860669	28861467	799	304	209	415.79	9.44	36.6
10	28922985	28923253	269	154	56	84.61	4.39	72.34
10	28924042	28924337	296	134	76	63.48	3.52	78
10	28967229	28967614	386	197	146	124.39	4.06	63.77
10	29070829	29071056	228	114	48	78.14	4.63	74.42
10	29075055	29075672	618	218	125	166.37	5.11	56.85
10	29076101	29076755	655	288	139	153.2	4.29	58.54
10	29078368	29083029	4662	582	1663	216.39	5.7	49.57
10	29187842	29188561	720	427	136	156.74	6.07	57.97
10	29188677	29189181	505	318	97	119.53	4.34	64.37
10	29219471	29220014	544	279	91	83.55	5.11	72.78
10	29228082	29229617	1536	733	673	715.42	4.85	31.89
10	29272474	29272763	290	134	91	80.08	3.84	73.88
10	29915444	29915905	462	250	94	129.88	5.11	62.65
10	30847195	30847770	576	294	84	54.43	5.11	81.58
10	31339070	31339980	911	265	297	138.65	4.52	61.24
10	32610352	32611043	692	547	115	97.9	3.66	69.11
10	32611051	32612437	1387	635	673	2664.02	11.47	39.87
10	33039652	33040165	514	328	87	82.65	4.63	72.91
10	33070293	33070904	612	277	105	100.45	5.69	68.72
10	33088147	33088571	425	267	71	67.5	5.69	76.75
10	33123250	33123712	463	244	286	118.7	3.8	64.6
10	34558219	34558851	633	318	126	162.48	5.69	57.21
10	35228922	35229354	433	155	90	73.5	5.62	75.56
10	35363082	35363935	854	518	292	231.87	5.16	48.63
10	36278907	36279415	509	273	149	218.22	5.93	49.7
10	36280374	36280883	510	334	96	54.02	2.73	81.76
10	36283719	36284718	1000	823	246	386.67	7.55	38.13
10	36285706	36286084	379	233	74	97.22	6.65	69.31
10	36321528	36321889	362	115	79	125.92	7.13	63.41
10	36330762	36332152	1391	867	698	1255.25	7.29	32.57
10	36352584	36352970	387	153	66	66.59	5.01	77.09
10	36360300	36360599	300	177	70	126.1	5.78	63.27
10	36372632	36372891	260	128	50	67.69	4.34	76.81
10	36432759	36433650	892	577	461	941.75	8.68	31.91
10	36586107	36586736	630	339	112	115.36	5.78	65.23
10	36608929	36610868	1940	1548	755	51.24	3.5	83.19
10	36618569	36619225	657	251	223	622.99	7.9	33.41
10	36813196	36813605	410	292	99	182.14	8.48	55.06
10	37089057	37089623	567	252	141	73.18	4.44	75.49
10	37090352	37090943	592	272	149	119.19	5.28	64.51
10	37296051	37296502	452	153	91	123.69	5.97	63.83
10	37312271	37312943	673	329	138	187.05	7.13	54.02
10	37484422	37485203	782	536	399	581.66	6.82	33.68
10	38102665	38103107	443	214	230	59.39	3.22	79.81
10	38119486	38119833	348	170	56	50.95	4.63	83.23
10	44120320	44121249	930	592	271	622.07	9.16	33.38
10	44208620	44209079	460	155	137	51.24	4.41	83.21
10	44246412	44246972	561	240	82	53.74	3.85	81.8
10	45222243	45222746	504	247	93	106.05	5.2	67.36
10	45418328	45419662	1335	202	240	247.92	4.91	47.11
10	45420234	45422151	1918	1665	579	1371.19	10.89	32.53
10	45728941	45729551	611	442	343	239.36	3.93	47.85
10	45951440	45952209	770	404	572	213.77	2.75	49.9
10	45958560	45958921	362	185	171	105.47	3.73	67.75
10	45959047	45960175	1129	516	628	246.28	4.15	47.02
10	45979277	45980082	806	444	500	171.38	3.14	55.95
10	46149216	46149798	583	249	147	281.46	6.36	44.67
10	46545913	46547036	1124	844	481	1697.08	9.06	38.1
10	46794140	46794747	608	263	130	70.29	3.68	75.92
10	46825705	46826771	1067	245	503	1318.39	10.48	32.01
10	46828611	46829283	673	341	202	289.13	7.49	44.36
10	47289047	47289557	511	232	204	388.62	6.13	37.93
10	47432499	47432819	321	116	53	51.78	4.34	82.87
10	48226966	48227878	913	424	553	171.4	2.2	55.94
10	51297571	51298771	1201	660	260	375.98	6.46	38.98
10	51454418	51455471	1054	635	250	177.33	3.85	55.43
10	51661347	51661878	532	321	152	347.21	9.35	40.48
10	51686564	51687131	568	226	280	410.82	6.07	37.22
10	52903804	52904318	515	156	131	255.86	6.84	46.3
10	53835525	53836004	480	190	88	99.66	6.75	68.72
10	54227012	54227488	477	181	94	111.58	7.09	66.02
10	54244244	54244645	402	234	63	52.45	4.14	82.4
10	56091276	56092016	741	312	148	94.69	4.19	69.96
10	56130468	56132239	1772	1422	668	1343.14	10.17	32.11
10	56161305	56162263	959	650	170	63.36	4.19	77.99
10	56231364	56231841	478	172	87	97.17	4.53	69.39
10	57273908	57275318	1411	681	1305	377.59	2.52	38.97
10	58062374	58063291	918	249	195	178.54	5.41	55.46
10	58063973	58064499	527	245	102	65.83	4.7	77.38
10	58570387	58570860	474	145	75	61.91	3.18	78.41
10	58718868	58719523	656	230	250	792.35	11.37	31.83
10	60561388	60562178	791	571	129	106.42	3.66	67.28
10	61653701	61654984	1284	863	590	2223.97	12.43	43.2
10	62722087	62722502	416	181	163	89.63	3.87	70.95
10	63503188	63503967	780	328	318	749.05	10.22	31.81
10	63658887	63659853	967	552	547	1077.88	6.71	31.91
10	65737105	65737662	558	203	102	112.81	4.53	65.96
10	65789476	65790015	540	317	112	157.73	5.59	57.84
10	65801613	65801944	332	206	70	106.6	5.59	67.26
10	65807058	65810582	3525	498	1966	3100	7.76	47.66
10	69669450	69670471	1022	171	369	1093.49	7.32	31.45
10	69841799	69842831	1033	291	527	2110.86	13.52	40.26
10	70831391	70832017	627	187	444	363.66	3.62	39.69
10	70832050	70832612	563	228	122	110.92	3.84	66.18
10	70834360	70835429	1070	776	266	485.42	6.46	34.63
10	70835809	70836414	606	333	126	158	5.46	57.75
10	70941964	70942457	494	297	78	63.61	6.26	78
10	70943241	70943900	660	315	187	111.53	5.62	65.98
10	70949993	70950320	328	210	65	75.15	4.94	75.02
10	70987383	70987655	273	135	55	79.85	4.34	73.95
10	71084965	71085519	555	207	124	197.64	6.17	51.91
10	71209400	71210137	738	466	161	241.91	5.88	47.66
10	71224821	71225310	490	149	93	112.39	4.24	66.12
10	71237116	71237696	581	245	109	126.45	4.91	63.21
10	71310707	71312353	1647	1110	789	302.66	3.97	43.38
10	71323169	71325606	2438	589	675	1417.05	7.23	33.47
10	71331639	71332172	534	236	88	75.41	3.76	74.94
10	71415071	71415905	835	296	400	1573.96	13.11	35.45
10	71416091	71416675	585	348	90	66.93	3.85	77.03
10	71543289	71543971	683	253	301	1100.67	14.17	31.63
10	72992320	72992759	440	122	110	211.74	5.49	50.17
10	72995424	72996309	886	492	362	1224.41	12.62	32.48
10	72998745	72999522	778	352	186	323.73	5.69	41.72
10	73710713	73711168	456	192	73	55.35	4.88	81
10	75665377	75666281	905	291	160	157.25	3.57	57.92
10	75666519	75667935	1417	1055	430	1030.3	10.7	31.62
10	75704115	75704567	453	330	88	112.09	5.78	66.07
10	75706449	75707131	683	291	150	229.07	5.88	48.89
10	75707622	75708200	579	202	300	982.88	8.66	32.05
10	75773758	75774080	323	123	78	146.56	6.84	59.87
10	76210067	76210585	519	285	199	638.69	9.83	33.01
10	76211006	76212508	1503	236	338	518.21	6.75	34.49
10	76997813	76998160	348	119	81	82.3	4.74	73.02
10	77740243	77740535	293	143	131	136.71	4.62	61.42
11	5843	6405	563	391	150	311.16	8	42.45
11	183505	184466	962	666	197	267.82	8.1	45.59
11	192376	193229	854	658	186	186.62	6.49	54.05
11	302070	302577	508	192	80	64.52	4.14	77.7
11	303661	305117	1457	293	330	516.9	6.94	34.36
11	427734	428431	698	366	154	236.68	6.36	47.95
11	428491	429228	738	276	204	60.69	4.62	79.2
11	433840	434460	621	281	112	119.09	5.49	64.48
11	1545117	1546036	920	183	123	56.15	4.53	80.67
11	1648946	1649821	876	373	356	185.15	4.4	54.42
11	1725669	1726942	1274	333	331	642.02	6.55	33.18
11	1744676	1745107	432	158	78	86.89	5.01	71.74
11	2145978	2147028	1051	258	390	1190.16	10.99	32.14
11	2150934	2151230	297	118	60	86.42	3.85	71.94
11	2488864	2489816	953	226	428	1584.72	12.14	35.8
11	3039424	3041547	2124	1363	1042	144.05	2.92	60.36
11	3043954	3045140	1187	670	832	2860.69	11.24	45.38
11	3045420	3045864	445	119	130	308.24	10.31	42.91
11	3461642	3462473	832	479	487	2267.15	15.71	42.29
11	4031540	4032132	593	165	132	208.13	5.97	50.56
11	4032320	4033117	798	574	196	355.23	5.11	39.9
11	4498163	4498987	825	587	238	541.12	8.38	34.48
11	4534088	4534675	588	295	105	110.01	5.11	66.5
11	4679065	4679561	497	197	113	62.18	5.37	78.22
11	4679973	4680741	769	509	310	178.69	3.96	55.48
11	4724072	4724650	579	232	304	716.4	7.27	32.03
11	5299057	5300087	1031	556	167	131.75	3.95	62.59
11	5307470	5307973	504	193	96	116.45	5.49	64.94
11	5483150	5483561	412	259	129	334.15	7.9	41.17
11	6517223	6518359	1137	909	642	1833.86	8.05	39.16
11	6756804	6757185	382	151	63	59.35	4.05	79.81
11	6994334	6994824	491	151	110	177.76	6.94	55.4
11	7413207	7414009	803	639	200	370.13	5.78	39.19
11	7660555	7661116	562	224	99	100.32	4.51	68.71
11	8641953	8642563	611	190	116	137.07	3.95	61.34
11	9041140	9041564	425	219	93	146.51	5.49	59.85
11	9454754	9455714	961	326	181	202.82	4.72	51.39
11	12636898	12637730	833	400	279	762.72	10.5	31.83
11	14558650	14559329	680	237	125	137.02	4.43	61.32
11	15548724	15550282	1559	329	385	687.65	9.35	32.12
11	15687547	15688346	800	548	179	279.44	6.17	44.85
11	16000478	16001445	968	625	300	369.16	5.77	39.37
11	16014987	16015653	667	258	108	86.6	3.57	71.82
11	16034070	16035082	1013	201	193	224.15	4.91	49.41
11	16035110	16035634	525	291	79	56.59	4.72	80.53
11	18612052	18612798	747	490	173	286.87	5.59	44.7
11	18740919	18741290	372	208	82	132.43	6.07	62.42
11	18859969	18860352	384	255	61	52.86	4.82	82.12
11	18867893	18868734	842	348	315	630.42	6.97	33.08
11	19874263	19874855	593	393	329	319.27	6.14	41.79
11	19988915	19989378	464	270	71	54.29	6.46	81.63
11	21813686	21814309	624	182	191	472.86	8.77	34.67
11	21824831	21825494	664	241	366	1628.2	11.47	36.25
11	21830709	21831536	828	181	160	190.83	3.57	53.16
11	21832443	21833132	690	300	336	1345.25	13.88	32.04
11	22821048	22825414	4367	2947	2073	1656.37	4.97	36.9
11	22983495	22984034	540	346	257	305.62	5.47	43.01
11	23597316	23598085	770	466	171	240.77	5.95	47.73
11	24079284	24079936	653	304	225	639.48	10.22	33.03
11	26214820	26215138	319	191	57	61.95	3.95	78.39
11	26394049	26394479	431	118	86	98.69	5.52	68.94
11	34988104	34988826	723	284	183	348.54	7.32	40.28
11	48597301	48597936	636	314	124	153.7	5.88	58.43
11	52161546	52162275	730	497	354	462.38	6.64	34.75
11	52209087	52209826	740	342	186	97.43	3.69	69.31
11	52350960	52352334	1375	606	431	1046.16	8.61	30.86
11	52693757	52694213	457	274	231	274.95	5.02	44.96
11	53668986	53669505	520	184	85	74.54	3.57	75.28
11	53764269	53764689	421	193	65	51.77	4.82	82.87
11	53771499	53772059	561	193	175	331.55	8.56	41.19
11	53788500	53789122	623	216	173	377.87	8.96	38.94
11	56246122	56246612	491	232	117	132.09	6.16	62.46
11	56943786	56944793	1008	366	365	1085.36	12.62	31.42
11	72063028	72063602	575	324	92	75.57	4.34	74.89
11	72066005	72066453	449	241	128	294.08	8.19	44.22
11	72161471	72162351	881	642	233	469.17	9.06	34.76
11	72163254	72164019	766	478	153	161.51	4.48	57.42
11	73511918	73512786	869	386	317	128.54	4.71	62.73
11	73724381	73725024	644	497	189	443.26	5.59	35.37
11	74998553	74999201	649	314	192	319.25	8.64	41.75
11	76549287	76550016	730	520	135	148.85	3.85	59.56
11	78546145	78546497	353	131	58	55.02	3.37	81.04
11	81564004	81565411	1408	838	696	2800.63	13.01	43.48
11	81586488	81586846	359	160	62	65.02	4.24	77.52
11	81609222	81610180	959	354	263	555.75	7.23	33.9
11	81643308	81644317	1010	609	354	97.37	3.61	69.34
11	82962617	82962938	322	166	83	170.84	6.36	55.98
11	84373190	84373846	657	350	134	101.72	4.41	68.19
11	84394963	84395287	325	138	75	131.79	5.78	62.58
11	84681425	84681971	547	292	79	50.36	5.11	83.38
11	84744106	84744661	556	210	163	384.07	9.54	38.54
11	84746677	84747229	553	316	85	63.66	5.01	77.98
11	84925832	84926535	704	427	118	105.31	3.57	67.74
11	85003163	85003424	262	144	46	52.88	4.05	82.13
11	85003452	85003692	241	121	50	67.43	4.37	76.79
11	85004614	85004874	261	142	82	219.2	7.03	49.55
11	86117944	86118918	975	479	322	58.15	2.61	79.98
11	86125582	86125933	352	139	92	71.89	4.51	75.72
11	86134598	86134947	350	118	94	172.64	5.26	55.86
11	86146606	86147929	1324	1081	878	308.74	3.71	42.88
11	86178071	86178934	864	417	382	896.68	7.87	31.81
11	86368962	86370336	1375	1014	473	795.06	8.52	31.6
11	86371632	86372111	480	166	92	113.54	5.59	65.88
11	86372942	86374281	1340	311	814	1598.79	7.9	35.5
11	86376977	86377655	679	332	244	398.52	7.58	37.7
11	86389528	86389974	447	278	108	87.36	4.99	71.74
11	86391289	86391803	515	224	114	152.48	7.39	58.7
11	86391968	86392522	555	244	210	187.13	5.32	54.05
11	86399138	86401329	2192	337	1071	3100	11.47	47.66
11	86401619	86406588	4970	1916	2002	3100	12.53	47.66
11	86436733	86437393	661	257	174	57.9	4.58	80.15
11	86441168	86442938	1771	738	1066	3100	16.03	47.66
11	86448784	86449413	630	423	140	219.22	7.13	49.57
11	86505328	86505698	371	212	84	67.68	4.23	76.79
11	86510352	86511185	834	272	233	199.62	6.24	51.61
11	86762066	86762822	757	333	211	454.47	5.88	34.94
11	86858321	86858941	621	238	249	832.34	11.95	31.63
11	86869867	86870994	1128	655	545	781.21	5.35	31.58
11	86888814	86889708	895	572	185	249.66	6.46	46.63
11	86890587	86891115	529	290	125	218.46	6.94	49.57
11	86971012	86971443	432	281	78	86.89	5.59	71.74
11	86976778	86977507	730	294	166	75.41	3.5	74.95
12	32180	33221	1042	783	176	153.82	3.85	58.41
12	74764	75069	306	149	69	117.88	5.88	64.73
12	75307	76348	1042	452	323	800.12	11.47	31.59
12	102337	102851	515	189	116	184.68	7.91	54.55
12	103551	105990	2440	1381	1731	3100	10	47.66
12	173659	177009	3351	539	1916	3100	9.12	47.66
12	190592	191517	926	416	289	724.04	8	32.07
12	221182	221941	760	435	333	1208.75	13.3	31.99
12	264149	265210	1062	376	378	1101.79	12.91	31.72
12	268527	269048	522	288	85	70.99	5.2	75.83
12	274528	275111	584	205	238	522.24	7.38	34.33
12	277546	277885	340	187	81	53.35	3.61	81.87
12	286341	287151	811	303	184	157.65	4.42	57.79
12	287909	288333	425	130	122	283.65	6.65	44.73
12	410394	410897	504	228	75	52.61	5.59	82.17
12	411203	411840	638	333	179	213.53	7.13	49.94
12	497111	497648	538	176	332	1618.22	13.97	36.06
12	554375	555052	678	421	377	963.52	8.78	32.4
12	561547	562365	819	468	450	1815.92	16.27	39.3
12	887622	888065	444	242	342	1889.27	15.22	39.45
12	960999	961428	430	219	78	87.75	6.36	71.62
12	963355	964965	1611	165	395	608.07	8.44	32.83
12	965032	967705	2674	1850	1560	1565.18	6.44	35.52
12	969790	971679	1890	1386	999	1860.74	7.2	39.86
12	1032385	1032789	405	214	69	68.95	4.72	76.29
12	1049071	1049668	598	118	90	63.01	3.18	78.18
12	1126109	1128870	2762	654	1654	2132.8	6.8	40.71
12	1132982	1133654	673	280	135	175.73	5.69	55.44
12	1135406	1135975	570	245	82	51.29	3.08	83.19
12	1148079	1149721	1643	661	415	761.92	7.32	31.83
12	1153219	1154059	841	231	125	95.52	3.47	69.71
12	1196399	1196920	522	364	89	85.73	3.95	71.89
12	1197965	1199051	1087	620	339	845.32	8.96	31.84
12	1210740	1211645	906	509	246	513.61	8.87	34.28
12	1214995	1216282	1288	421	299	486.17	7.13	34.73
12	1418001	1418942	942	487	197	270.81	4.82	45.17
12	1422739	1424411	1673	752	1018	3100	14.74	47.66
12	1424862	1425536	675	357	139	189.82	5.97	53.37
12	1426725	1427433	709	308	177	238.82	6.93	47.87
12	1428663	1429158	496	168	212	490.63	6.64	34.48
12	1437666	1438589	924	337	259	564.62	8	33.62
12	1509853	1510421	569	311	86	61.41	4.14	78.82
12	1511527	1512225	699	323	112	89.82	3.76	70.98
12	1517309	1519019	1711	281	522	1255.33	6.55	32.62
12	1520222	1521234	1013	628	307	739.66	6.46	31.95
12	1589470	1590109	640	379	122	144.68	4.34	60.3
12	1595217	1595857	641	236	96	65.58	2.89	77.42
12	1595903	1598490	2588	1911	1277	3100	18.12	47.66
12	1601251	1601755	505	127	111	173.51	5.3	55.85
12	1613881	1614864	984	696	216	322.94	7.23	41.59
12	1892114	1892645	532	288	88	79.02	5.2	74.22
12	2267443	2267743	301	145	53	56.37	4.53	80.59
12	2297724	2298066	343	146	84	160.14	6.46	57.6
12	2406541	2407233	693	544	207	216.79	4.08	49.59
12	2471887	2472304	418	161	77	89.61	4.63	70.95
12	2475259	2476006	748	483	421	1901.9	12.24	39.3
12	2525767	2528927	3161	149	982	1878.09	9.62	39.38
12	3380390	3381102	713	307	230	604.13	8.1	32.83
12	3386005	3386477	473	181	90	109.73	5.2	66.56
12	3396107	3396342	236	118	51	82.18	4.91	73.07
12	3520848	3521815	968	658	189	227.66	5.97	49.16
12	4002271	4003136	866	629	140	111.89	4.14	66.07
12	4071012	4071577	566	332	100	102.9	5.49	67.85
12	4629769	4630574	806	553	179	258.49	6.41	46.24
12	4660870	4661387	518	322	135	272.81	7.13	45.11
12	4661692	4662085	394	186	98	142.83	4.72	60.54
12	4666324	4666756	433	201	95	150.04	6.07	59.29
12	4667671	4668323	653	275	150	247.38	6.07	47.17
12	4710320	4711090	771	406	194	365.21	6.07	39.73
12	4805160	4806187	1028	458	356	638.56	8.88	32.98
12	4887171	4887928	758	542	118	87.05	4.43	71.74
12	4906732	4907417	686	450	280	950.63	13.01	31.98
12	5008431	5009015	585	243	127	138.42	6.52	61.21
12	5011850	5012852	1003	328	319	557.63	9.12	33.7
12	5015527	5017850	2324	435	1551	3100	10.4	47.66
12	5018843	5019570	728	232	102	58.66	2.99	79.86
12	5106923	5108181	1259	799	762	488.51	4.82	34.56
12	5111946	5112438	493	181	176	284.75	7.27	44.7
12	5197795	5198045	251	122	52	67.62	4.31	76.74
12	5207593	5210497	2905	472	1514	193.62	4.08	52.74
12	5258640	5259593	954	469	179	199.1	3.85	51.65
12	5272393	5272749	357	157	89	164.86	7.55	57.07
12	5356920	5357781	862	650	317	232.14	4.84	48.68
12	5386130	5386754	625	295	190	466.38	9.93	34.69
12	5421883	5422844	962	274	241	446.68	6.26	35.06
12	5428258	5429109	852	170	411	300.25	4.18	43.65
12	5434900	5435426	527	167	133	109.81	5.12	66.54
12	5439028	5440068	1041	850	229	342.74	6.36	40.93
12	5442924	5443389	466	270	73	59.03	4.63	79.77
12	5495457	5496276	820	513	171	235.77	5.97	48.11
12	5578705	5579094	390	136	72	84.96	6.36	72.12
12	5642559	5643383	825	456	281	783.4	11.85	31.63
12	5813894	5814415	522	310	93	98.36	4.53	68.96
12	5816748	5817444	697	344	221	341.29	6.6	40.99
12	5817581	5818212	632	317	157	114.99	4.27	65.25
12	5824083	5824862	780	465	216	465.82	6.55	34.78
12	5858758	5859858	1101	271	380	252.19	5.82	46.47
12	5921294	5921695	402	213	159	199.15	4.34	51.68
12	5928687	5928987	301	147	155	662.89	13.01	32.86
12	6033180	6034854	1675	812	745	1859.21	6.9	39.73
12	6148066	6149494	1429	959	846	718.61	4.12	32.08
12	6150562	6151665	1104	769	353	157.83	3.86	57.78
12	6156988	6157433	446	203	111	92.12	3.08	70.27
12	6160856	6161724	869	466	359	499.35	5.72	34.53
12	6238940	6241664	2725	1079	1239	321.03	3.54	41.81
12	6256782	6257826	1045	335	299	667.77	9.16	32.81
12	6372611	6373237	627	333	131	184.62	7.32	54.61
12	6395637	6396220	584	305	86	57.07	4.43	80.42
12	6452664	6453365	702	358	295	1030.18	13.2	31.58
12	6857552	6859277	1726	593	1055	3100	10.33	47.66
12	6866790	6867345	556	251	86	65.37	5.59	77.41
12	7937614	7939473	1860	532	934	3100	11.18	47.66
12	8025908	8027089	1182	763	301	186.57	5.15	54.06
12	8031419	8032297	879	364	328	244.41	4.38	47.27
12	8040525	8040979	455	282	119	243.56	6.36	47.35
12	11139513	11139899	387	211	90	157.32	5.49	57.9
12	12147244	12147803	560	243	113	151.03	4.82	58.99
12	13607210	13607700	491	159	129	181.29	6.27	55.11
12	14494050	14494683	634	405	119	136.99	5.49	61.33
12	14674940	14675391	452	198	100	66.33	4.4	77.12
12	14716071	14716888	818	525	194	93.83	2.7	69.94
12	14801024	14802846	1823	1420	821	471.7	5.43	34.63
12	14950937	14952215	1279	353	237	252.02	4.43	46.46
12	15008072	15008964	893	626	331	410.67	5.85	37.2
12	15021789	15022376	588	262	156	69.59	4.1	76.14
12	15026932	15027677	746	373	341	199.11	4.46	51.66
12	15036158	15038901	2744	850	1916	1454.88	4.69	34.13
12	15038906	15039547	642	391	236	77.99	3.74	74.43
12	15083101	15083709	609	297	119	148.7	5.11	59.49
12	15103689	15104381	693	348	205	484.37	10.12	34.64
12	15105099	15106106	1008	419	482	1164.6	8.01	32.11
12	15155085	15155489	405	210	144	181.79	5.85	55.12
12	15217543	15218515	973	421	514	2179.84	16.23	41.74
12	15285239	15285686	448	318	127	289.72	7.81	44.39
12	15295068	15295791	724	373	189	286.49	4.96	44.6
12	15337408	15337866	459	290	86	102.18	4.14	68.12
12	15952486	15953049	564	251	83	55.34	3.37	80.99
12	16021948	16022682	735	241	145	56.05	3.84	80.63
12	16978869	16979506	638	365	164	321.39	7.42	41.87
12	17124335	17127565	3231	1010	1399	513.74	4.31	34.3
12	17156383	17157772	1390	361	543	1130.93	8.81	31.46
12	17874371	17875011	641	141	168	338.4	6.17	41.16
12	18184774	18185541	768	251	150	183.72	4.82	54.83
12	18200746	18201321	576	252	86	59.35	4.53	79.8
12	18411709	18412131	423	164	80	97.75	5.3	69.1
12	18430700	18431444	745	321	174	292.51	6.46	44.22
12	18500139	18501221	1083	540	611	1372.45	5.9	32.6
12	18515787	18518066	2280	399	2151	3090.72	4.8	47.22
12	18521538	18522114	577	142	157	334.81	6.46	41.15
12	18552105	18554468	2364	858	1263	1885.66	6.81	39.18
12	18554996	18555577	582	379	193	119.44	4.56	64.42
12	18584632	18584887	256	118	78	100.73	4.67	68.56
12	18759107	18759629	523	217	273	713.21	7.74	32.01
12	18945473	18946128	656	392	323	201.12	5.05	51.55
12	18949523	18949953	431	245	98	64.48	4.64	77.69
12	18953290	18953650	361	199	155	263.19	6.51	45.91
12	19168811	19170490	1680	931	546	920.77	8.95	31.66
12	19212401	19213054	654	386	117	121.64	4.14	64.04
12	19216814	19217283	470	311	97	137.18	5.78	61.27
12	19300683	19301236	554	166	128	183.3	5.53	54.85
12	19312509	19312983	475	157	89	105.31	4.53	67.75
12	19321629	19322329	701	387	190	109.31	3.68	66.66
12	19323025	19324451	1427	197	770	262.59	3.38	45.96
12	19330024	19330712	689	369	209	509.85	7.61	34.49
12	19332033	19333118	1086	784	482	1761.95	10.89	38.92
12	19373912	19374348	437	284	139	365.75	7.81	39.66
12	19405091	19405644	554	301	115	161.84	6.07	57.41
12	19682491	19683080	590	296	95	76.13	4.63	74.77
12	19791603	19792400	798	290	146	156.2	4.72	57.97
12	19889929	19890764	836	293	178	254.45	5.59	46.38
12	19891047	19891669	623	272	115	124.87	5.01	63.65
12	20118383	20118972	590	334	324	213.23	4.15	49.93
12	20170700	20172022	1323	1001	433	1127.72	10.6	31.57
12	20234422	20235567	1146	721	304	609.61	7.32	32.93
12	20244629	20245030	402	250	73	52.09	5.15	82.69
12	20249854	20250377	524	351	204	664.82	13.88	32.83
12	20256892	20257124	233	116	51	86.3	4.91	71.95
12	20277755	20278156	402	171	185	204.47	3.53	51.09
12	20278258	20278911	654	256	420	257.02	3.82	46.25
12	20304845	20305549	705	402	172	114.17	4.51	65.52
12	20363903	20364501	599	383	97	50.94	2.45	83.22
12	20365428	20365949	522	164	209	700.68	12.43	32.18
12	20373710	20374735	1026	692	249	438.45	7.61	35.5
12	20427167	20427691	525	206	129	53.56	3.43	81.89
12	20453834	20454759	926	349	272	631	11.85	33.13
12	20484952	20486460	1509	1165	248	194.04	6.26	52.58
12	20689085	20690014	930	553	495	355.21	4.01	39.88
12	20707187	20707593	407	128	89	51.94	4.67	82.79
12	20707756	20708583	828	453	312	372.45	5.24	39.16
12	20775263	20775730	468	263	73	58.38	6.17	79.99
12	20904014	20904389	376	242	82	130.04	6.94	62.67
12	20994362	20994967	606	323	108	112.3	5.97	66.12
12	21049245	21049901	657	473	151	249.15	5.3	46.78
12	21053643	21054594	952	318	368	1174.78	12.05	32.21
12	22091697	22092154	458	265	128	270.07	8.78	45.2
12	22094131	22094475	345	118	108	94.88	3.98	69.96
12	22356918	22357710	793	491	222	485.58	5.97	34.65
12	22381080	22381779	700	312	164	278	8.19	44.99
12	22488747	22489397	651	381	151	93.3	4.55	70.07
12	22497352	22498943	1592	125	399	87.65	3.99	71.56
12	22500736	22501765	1030	428	267	204.44	4.41	51.07
12	22502483	22503745	1263	449	687	2546.27	12.33	38.24
12	22506080	22506487	408	125	64	51.78	4.29	82.9
12	22507450	22508421	972	202	206	56.8	4.01	80.51
12	22518267	22518691	425	235	91	138.34	4.34	61.18
12	22566430	22566872	443	190	145	294.42	7.8	44.21
12	22572302	22573130	829	489	250	223.37	4.98	49.38
12	22802743	22803332	590	218	336	644.34	6.77	33.28
12	22818021	22818553	533	360	239	217.69	4.14	49.61
12	22869393	22869680	288	130	69	126.23	5.59	63.24
12	23045666	23046152	487	176	159	155.68	4.95	58.12
12	23049187	23050401	1215	241	683	2483.55	9.34	39.66
12	23104566	23105314	749	361	203	117.27	4.5	64.97
12	23138958	23139382	425	223	117	252.62	7.71	46.48
12	23230679	23231232	554	242	86	66	4.24	77.31
12	23275328	23276010	683	336	131	156.34	5.69	57.96
12	23283089	23283784	696	363	119	111.29	3.76	66.04
12	23490986	23491389	404	181	99	146.8	6.51	59.79
12	23511379	23512109	731	312	398	953.16	8.96	31.94
12	23674020	23674505	486	157	163	177.85	5.49	55.43
12	23826672	23826936	265	145	46	51.64	4.14	82.86
12	23828057	23828417	361	186	75	76.28	4.17	74.73
12	23828838	23829337	500	180	104	148.21	7.03	59.51
12	23837960	23838857	898	265	272	464.54	6.23	34.74
12	23972274	23972747	474	229	91	112.81	5.49	65.97
12	24228633	24228984	352	151	68	75.86	5	74.81
12	24300313	24300744	432	286	90	130.45	8	62.66
12	24300905	24301204	300	129	86	131.48	5.97	62.54
12	24302013	24303238	1226	338	1040	408.77	3.26	37.19
12	25078026	25078542	517	194	91	93.96	6.75	69.98
12	25095061	25095923	863	184	245	490.42	9.46	34.46
12	25108486	25108848	363	169	168	95.45	3.61	69.67
12	25118402	25118643	242	124	64	76.53	4.23	74.73
12	25383074	25385853	2780	2467	1381	2577.21	6.33	38.32
12	25435080	25435655	576	302	184	481.11	6.75	34.7
12	25450105	25450712	608	368	117	142	4.05	60.83
12	25535896	25537132	1237	325	874	804.56	4.46	31.54
12	25776290	25777148	859	288	361	715.21	6.96	31.81
12	25894649	25894919	271	159	50	53.16	4.19	81.96
12	26007556	26008172	617	362	131	190.13	5.97	53.42
12	26359136	26359920	785	428	182	301.54	6.26	43.52
12	26360461	26360855	395	222	83	123.21	5.49	63.77
12	26369904	26370276	373	173	71	89.27	4.63	70.99
12	26373892	26375468	1577	287	789	3205.99	17.83	0
12	26395284	26395552	269	153	52	51.05	4.2	83.25
12	26406906	26407310	405	148	72	78.49	3.37	74.38
12	26625984	26626255	272	132	55	80.38	4.63	73.86
12	26667260	26667873	614	332	99	79.25	5.69	74.19
12	26769000	26769489	490	340	79	67.75	3.76	76.77
12	26978704	26979011	308	189	78	152.6	6.17	58.65
12	27119937	27120979	1043	839	616	753.06	4.93	31.8
12	27135571	27136109	539	392	158	372.76	7.81	39.2
12	27163253	27163718	466	185	264	173.79	4.22	55.8
12	27206517	27207550	1034	793	614	898.36	8	31.88
12	27285966	27288249	2284	1345	637	1352.34	9.73	32.48
12	27288262	27288874	613	308	108	109.45	5.78	66.58
12	27437591	27438096	506	307	162	426.82	6.65	36
12	27513082	27513410	329	183	157	108.28	4.23	66.77
12	27595062	27595535	474	176	96	131.23	4.63	62.6
12	32304596	32305100	505	181	119	207.77	7.23	50.63
12	32675552	32676162	611	272	146	257.23	9.16	46.26
12	34050154	34050702	549	268	111	149.16	7.03	59.53
12	34060731	34061091	361	183	72	98.82	5.88	68.88
12	35196638	35197970	1333	604	625	197.29	3.76	52.02
12	35222483	35223074	592	407	273	952.38	13.14	32.02
12	35389850	35390346	497	305	187	416.64	10.99	36.52
12	36064360	36064921	562	267	84	58.39	3.66	80.01
12	36189540	36190004	465	295	251	750.48	9.42	31.74
12	36225962	36226745	784	458	186	319.72	6.46	41.77
12	36602525	36603046	522	201	97	65.09	5.48	77.54
12	36812722	36813519	798	268	117	72.81	3.95	75.55
12	37386742	37387077	336	153	126	243.72	6.81	47.23
12	37657833	37658280	448	167	175	574.98	8.38	33.99
12	37687968	37688480	513	152	104	141.31	4.63	60.91
12	37710441	37711071	631	304	127	100.32	6.29	68.7
12	38332253	38332987	735	360	180	326.04	6.26	41.52
12	38345419	38345923	505	160	86	83.01	3.76	72.89
12	38933747	38934140	394	285	69	73.29	3.66	75.52
12	39084270	39084760	491	221	144	341.42	6.65	40.98
12	39530784	39531328	545	235	131	234.54	6.84	48.28
12	39576162	39576700	539	316	103	124.82	5.3	63.66
12	39583990	39584564	575	292	133	223.58	6.17	49.42
12	39694980	39695355	376	130	76	106.22	5.49	67.32
12	39732368	39732839	472	213	78	71.18	4.43	75.84
12	39747458	39748006	549	180	100	110.01	4.24	66.49
12	40083527	40084082	556	326	137	254.27	7.13	46.43
12	40198889	40199374	486	210	73	52.82	3.76	82.14
12	40199743	40200258	516	306	83	70.21	3.57	75.91
12	40619730	40620247	518	191	89	87.26	4.34	71.74
12	40620322	40620947	626	314	105	95.2	3.66	69.9
12	40652157	40652803	647	358	140	201.75	7.18	51.41
12	40895896	40896782	887	295	162	171.18	4.63	55.9
12	41256450	41256829	380	186	65	66.19	3.66	77.26
12	41257922	41258852	931	352	668	3100	14.35	47.66
12	41700383	41700930	548	299	154	343.76	8.29	40.84
12	41705029	41705425	397	262	67	65.85	4.53	77.4
12	41709290	41710239	950	631	265	573.41	8	33.92
12	41714769	41715400	632	257	113	117.77	5.59	64.81
12	41732698	41734058	1361	918	459	1191.7	8.78	32.24
12	41771259	41771954	696	384	253	761.49	12.82	31.9
12	44430990	44431469	480	213	108	176.06	5.49	55.56
12	44670051	44670503	453	265	107	189	8.38	53.42
12	44880008	44880258	251	131	55	92.26	5.2	70.28
12	45686419	45686860	442	301	90	125.1	5.3	63.59
12	45943478	45944013	536	259	88	77.6	4.14	74.64
12	45979730	45980819	1090	452	276	357.89	6.93	39.9
12	46119160	46119741	582	235	141	254.44	6.75	46.4
12	46120112	46120786	675	331	138	186	5.4	54.19
12	46536012	46536725	714	425	177	298.67	5.01	43.84
12	46548339	46548794	456	243	140	157.41	6.22	57.82
12	46844984	46845617	634	312	141	75.84	4.34	74.78
12	46866056	46867080	1025	299	251	139.53	3.84	61.07
12	46882083	46882813	731	575	205	66.04	2.88	77.31
12	47006788	47007510	723	493	115	87.45	4.53	71.7
12	47119767	47120361	595	158	149	282.12	6.26	44.6
12	47160441	47161429	989	322	210	63.09	3.47	78.05
12	47177492	47178073	582	252	105	112.52	4.91	66.02
12	47182622	47182998	377	246	82	129.45	5.2	62.66
12	47219934	47220705	772	399	332	307.03	4.18	43.04
12	47221226	47221533	308	171	98	67.6	3.46	76.73
12	47221661	47222146	486	199	151	152.13	5.48	58.63
12	47224668	47224985	318	157	98	70.83	4.02	75.84
12	47230601	47230979	379	170	160	63.71	2.68	77.95
12	47235014	47235574	561	279	101	95.61	6.93	69.72
12	47236466	47238144	1679	689	1140	1451.56	4.66	34.05
12	47242633	47244239	1607	614	801	219.79	4.88	49.66
12	47359495	47360433	939	393	189	70.13	3.4	75.91
12	47365739	47366784	1046	296	637	1515.48	7.44	35.16
12	47399202	47399837	636	244	136	199.39	5.59	51.68
12	47450807	47451458	652	357	187	425.51	7.9	35.89
12	47451625	47452683	1059	731	199	190.95	6.06	53.17
12	47864766	47867027	2262	1959	1533	1787.59	4.82	39.2
12	47907538	47908144	607	341	135	211.66	8.08	50.14
12	47945814	47946343	530	226	87	76.81	3.18	74.78
12	47947295	47947758	464	139	286	825.92	6.97	31.85
12	47947835	47948214	380	182	178	62.83	3.22	78.24
12	48172224	48173255	1032	269	432	72.67	3.71	75.59
12	48229091	48230396	1306	1104	672	735.02	4.12	32.31
12	48551800	48552676	877	131	180	146.08	4.39	60.03
12	48682562	48683000	439	205	132	324.62	8.38	41.6
12	49036524	49037112	589	206	159	335.09	8.77	41.27
12	49040967	49041662	696	347	235	651.51	7.81	33.23
12	49045875	49046370	496	260	87	89.66	4.91	70.99
12	49238046	49239862	1817	657	928	603.15	5.01	32.91
12	49245149	49246157	1009	475	557	2469.26	15.71	40
12	49276608	49277382	775	461	149	176.81	4.91	55.49
12	49278139	49278779	641	246	100	75.94	3.47	74.82
12	49453404	49454320	917	641	123	65.13	3.85	77.47
12	49519618	49520021	404	143	74	85.59	4.53	71.93
12	49602648	49603419	772	290	150	181.79	4.72	55.14
12	49669780	49670256	477	304	182	582.69	13.11	33.61
12	49679942	49682114	2173	1215	1441	2664.17	6.46	40.13
12	49723455	49724564	1110	386	317	705.06	12.72	32.06
12	49731519	49732861	1343	306	440	1160.53	9.44	31.91
12	49742297	49742783	487	319	80	71.68	4.14	75.79
12	49744811	49746111	1301	949	260	322.64	6.36	41.69
12	49779370	49779992	623	438	212	594.93	9.73	33.47
12	49801097	49801573	477	318	75	60.92	3.47	79.12
12	49862637	49862860	224	112	59	136.57	5.69	61.42
12	49900713	49901270	558	230	123	153.17	4.78	58.53
12	50022627	50024707	2081	539	608	1404.09	8.38	33.26
12	50415150	50415860	711	262	278	608.09	7.77	32.86
12	50509973	50511140	1168	806	540	696.76	7.74	32.19
12	50516487	50517033	547	343	147	131.28	5.52	62.56
12	50517651	50518566	916	371	328	255.36	4.33	46.29
12	51490511	51490954	444	314	71	60.77	5.4	79.15
12	51611894	51612797	904	571	178	218.95	6.46	49.51
12	51614514	51615152	639	178	151	260.79	5.2	46.09
12	51619236	51620181	946	419	412	108.28	2.78	66.79
12	51643279	51644145	867	537	308	116.7	4.57	65
12	51737145	51738040	896	591	229	438.48	6.55	35.52
12	51818844	51819363	520	256	110	160.83	5.49	57.47
12	52028696	52029122	427	243	91	137.2	6.36	61.27
12	52032431	52032998	568	302	85	59.16	4.53	79.78
12	52119722	52120253	532	261	85	70.42	3.18	75.93
12	52126755	52127107	353	194	86	162.32	6.94	57.3
12	52193951	52194660	710	420	400	391.48	5.72	37.97
12	52488251	52489112	862	373	217	406.87	6.55	37.3
12	52489637	52491294	1658	467	575	219.46	3.37	49.6
12	52494906	52496289	1384	543	388	425.61	6.93	35.93
12	52504276	52504670	395	252	83	123.21	6.46	63.77
12	52581725	52582869	1145	690	649	51.73	3.15	82.84
12	52591326	52591887	562	330	173	52.52	4.14	82.36
12	52601107	52601891	785	563	449	688.93	6.93	32.14
12	52735870	52736202	333	207	70	69.15	4.2	76.31
12	53661097	53661437	341	125	61	69.17	4.05	76.31
12	53914967	53915571	605	354	111	122.62	4.72	63.98
12	53968259	53969758	1500	534	1617	566.47	2.69	33.67
12	53971942	53972763	822	362	1048	1010.63	3.21	31.88
12	53973016	53973802	787	598	391	66.08	3.89	77.31
12	54011723	54012638	916	259	273	645.53	9.93	33.41
12	54012707	54013741	1035	801	328	194.9	4.46	52.49
12	54014492	54015007	516	322	122	100.97	5.31	68.45
12	54017443	54017940	498	253	97	51.61	5.94	82.86
12	54021345	54022294	950	350	421	161.69	3.04	57.38
12	54031361	54031918	558	151	282	302.76	6.02	43.36
12	54039333	54039913	581	345	213	214.87	6.4	49.6
12	54042053	54042978	926	499	482	352.57	3.9	40
12	54269880	54270576	697	365	191	407.82	7.61	37.15
12	54318821	54319041	221	110	76	59.12	3.24	79.86
12	54448168	54449576	1409	514	530	1157.54	9.82	31.97
12	54711357	54711999	643	484	193	465.78	8.96	34.76
12	54717442	54717903	462	204	91	118.64	6.36	64.6
12	54816474	54816771	298	173	111	92.12	3.7	70.26
12	54846456	54846875	420	222	175	613.87	8.19	33.21
12	54915797	54916695	899	617	174	206.99	4.82	50.67
12	54918122	54918662	541	286	87	73	4.14	75.46
12	54937898	54938592	695	377	152	138.23	6.09	61.14
12	54942144	54942548	405	252	74	85.15	5.88	72.04
12	54987068	54988028	961	438	287	679.54	6.46	32.56
12	54988507	54990381	1875	901	1142	3100	17.54	47.66
12	54992508	54992882	375	131	120	223.55	7.03	49.41
12	55260973	55261332	360	119	59	55.46	4.24	80.89
12	55262198	55262685	488	198	77	62.82	3.95	78.22
12	55270607	55271384	778	251	430	800.14	8.19	31.62
12	55285477	55285989	513	286	165	56.16	3.42	80.68
12	55286274	55287379	1106	497	563	221.32	4.35	49.46
12	55380493	55381267	775	357	168	149.92	4.23	59.25
12	55531448	55532938	1491	1350	346	559.63	6.07	33.77
12	55547374	55547830	457	133	69	51.2	3.95	83.24
12	55836956	55838038	1083	732	818	2051.15	7.55	39.09
12	55838102	55839485	1384	320	341	387.95	8.82	37.87
12	55839670	55841533	1864	551	601	512.46	4.87	34.42
12	55851370	55851829	460	340	95	134.79	5.2	61.79
12	55879642	55881412	1771	1267	947	3100	13.78	47.66
12	55960721	55961824	1104	170	296	139.07	3.5	61.16
12	55980169	55980954	786	171	132	116.9	3.18	65
12	56822544	56823031	488	193	90	102.92	4.91	67.85
12	56823144	56823690	547	321	103	121.12	5.59	64.11
12	56978783	56979392	610	243	157	308.93	8.77	42.8
12	57397801	57398656	856	549	164	191.83	4.14	53.06
12	57400442	57401239	798	242	101	50.66	3.28	83.23
12	57403870	57404572	703	389	153	229.65	7.61	48.88
12	58040400	58041772	1373	323	306	467.45	7.13	34.58
12	58116079	58116665	587	259	108	120.37	5.4	64.19
12	58118312	58118669	358	215	62	65.42	4.43	77.45
12	58121217	58121952	736	414	139	159.84	5.49	57.65
12	58122602	58124206	1605	795	363	219.02	5.58	49.54
12	58124702	58127916	3215	1867	1003	1563.09	7.88	35.35
12	58130948	58132259	1312	392	280	393.19	5.78	37.98
12	59249475	59249878	404	115	76	92.48	4.72	70.19
12	59406979	59409329	2351	565	869	746.49	6.98	31.93
12	60115897	60116251	355	225	89	174.87	6.75	55.59
12	60166912	60167958	1047	447	453	1616.85	10.79	35.88
12	60944587	60945186	600	352	103	98.9	5.59	68.9
12	62334215	62334791	577	401	101	101.66	4.24	68.21
12	62342419	62342977	559	252	110	140.4	8.48	61.08
12	62499786	62503625	3840	907	1628	3100	15.61	47.66
12	62504566	62505052	487	251	80	71.68	3.57	75.79
12	62507351	62508967	1617	1317	339	457.04	6.17	34.75
12	62509106	62509720	615	404	107	105.49	3.95	67.74
12	62591956	62592444	489	282	112	187.53	7.81	53.94
12	62607795	62608842	1048	657	199	91.77	3.89	70.41
12	62667834	62669254	1421	835	929	2028.05	7.57	39.76
12	62673828	62674205	378	177	110	208.09	6.87	50.54
12	62676638	62677025	388	194	68	71.39	4.5	75.83
12	62944706	62945896	1191	339	292	519.69	6.94	34.63
12	62950629	62951446	818	401	157	184.92	4.72	54.49
12	62973267	62973798	532	198	79	54.54	3.28	81.5
12	63034597	63035027	431	218	150	60.24	3.86	79.38
12	63078501	63079022	522	372	125	223.16	5.3	49.33
12	63124554	63124875	322	196	54	54.44	3.47	81.58
12	63131803	63133524	1722	995	835	2831.66	11.18	45.11
12	63139385	63139920	536	163	160	192.24	5.89	52.94
12	63205760	63206035	276	131	80	119.67	5.18	64.27
12	63297603	63298154	552	357	119	178.81	5.4	55.48
12	63431267	63431956	690	335	207	497.98	7.03	34.68
12	63490167	63490871	705	367	134	156.65	4.24	57.97
12	63553641	63554595	955	635	344	1018.06	10.99	31.74
12	63584021	63584803	783	523	336	1194.99	12.43	32.4
13	763820	764148	329	152	141	512.11	10.41	34.38
13	2433135	2433868	734	435	467	536.82	5.07	34.38
13	2434029	2434486	458	137	138	64.34	3.42	77.68
13	2446618	2446967	350	139	122	55.92	3.14	80.67
13	2512206	2512712	507	227	194	621.76	13.88	33.43
13	2750475	2750781	307	188	51	50.92	4.34	83.21
13	2750975	2751464	490	201	91	105.45	6.17	67.74
13	3073939	3075021	1083	770	453	211.13	3.84	50.26
13	3520948	3521471	524	209	79	56.88	3.28	80.45
13	3715369	3715797	429	205	90	132.1	4.82	62.47
13	4251786	4252586	801	511	220	468.69	7.9	34.68
13	6020779	6021639	861	385	289	791.41	9.93	31.8
13	7721044	7721757	714	387	212	502.77	10.5	34.34
13	12404231	12404870	640	392	155	278.03	7.23	45
13	12856947	12857435	489	260	90	102.48	5.11	68.01
13	14291760	14292401	642	429	138	71.91	4.01	75.72
13	16533630	16534838	1209	719	374	710.14	8	32.1
13	18709523	18710531	1009	325	234	214.85	4.91	49.59
13	20264895	20265272	378	118	80	120.76	6.65	64.16
13	20829354	20830220	867	481	503	531.99	6.23	34.35
13	20860837	20861613	777	472	255	681.93	8.96	32.53
13	22755353	22756115	763	392	287	894.1	12.34	31.7
13	23546134	23546631	498	267	84	67.68	4.96	76.76
13	24019438	24019933	496	194	204	211.5	5.98	50.22
13	24061718	24062170	453	251	238	105.72	3.95	67.6
13	24826450	24826789	340	114	75	122.42	6.75	63.93
13	24874480	24874947	468	248	148	385.58	9.83	38.43
13	25168889	25169359	471	162	108	181.69	7.03	55.06
13	25224838	25225332	495	141	181	553.64	9.83	34.24
13	25427841	25428173	333	144	106	283.12	8.67	44.69
13	25450346	25450851	506	321	183	552.84	12.91	34.18
13	25450890	25451638	749	370	275	565.98	8.06	33.6
13	26094169	26094961	793	599	125	94.68	4.05	69.94
13	26127756	26134212	6457	3413	4720	3100	4.35	47.66
13	26303635	26304344	710	186	197	427.5	5.69	35.94
13	27623164	27623507	344	165	107	187.06	7.27	54.03
13	28380049	28380796	748	355	366	901.68	9.32	31.76
13	28588885	28589371	487	231	75	57.73	3.66	80.24
13	28601461	28602633	1173	444	375	962.55	10.12	32.36
13	28754423	28754970	548	343	156	354.16	6.75	39.95
13	28849345	28850093	749	156	151	196.82	5.2	52.28
13	28853376	28855194	1819	1168	1518	2981.56	6.6	47.46
13	28859441	28862465	3025	534	1531	909.51	5.13	31.86
13	28870191	28871682	1492	1055	1062	440.27	2.69	35.56
13	28886433	28886982	550	378	154	176.2	5.6	55.58
13	29014887	29015531	645	343	110	103.18	4.43	67.81
13	29116219	29117214	996	485	201	257.73	3.66	46.29
13	29361357	29361897	541	183	96	100.24	4.53	68.67
13	29396172	29397490	1319	669	373	810.1	7.32	31.56
13	30615420	30615914	495	171	120	219.01	6.94	49.52
13	30617068	30617670	603	301	90	59.08	6.55	79.79
13	30941105	30941837	733	329	255	730.3	9.93	32.15
13	30991235	30992885	1651	992	585	783.34	7.85	31.67
13	31054437	31054868	432	142	74	74.02	5.88	75.37
13	31097025	31097436	412	214	188	302.04	5.82	43.45
13	31101238	31101521	284	162	115	344.82	8.24	40.79
13	31106127	31106965	839	233	591	2116.5	11.38	40.43
13	31639782	31641089	1308	566	297	465.09	8	34.76
13	31679518	31681324	1807	1454	491	1008.46	6.55	31.79
13	32213353	32213651	299	140	103	128.17	4.71	62.74
13	32214133	32214406	274	119	71	96.48	4.72	69.44
13	32215193	32217847	2655	577	2749	3100	5.01	47.66
13	32233081	32233541	461	304	94	102.02	6.22	68.13
13	32700283	32700880	598	293	125	176.96	5.3	55.5
13	32829822	32830517	696	394	210	508.7	9.16	34.49
13	33023068	33023639	572	416	126	195.76	5.4	52.39
13	33067963	33068668	706	266	234	450.33	6.42	35.02
13	33082734	33082989	256	128	55	89.28	4.82	71
13	33200471	33201187	717	348	166	219.7	6.79	49.66
13	33225517	33226060	544	230	114	96.93	4.45	69.44
13	33370503	33371600	1098	400	287	564.04	8.67	33.62
13	33483963	33484505	543	164	152	337.7	8.1	41.17
13	33487338	33487984	647	310	135	189.36	6.55	53.37
13	33560514	33561194	681	333	212	528.64	11.08	34.53
13	33904845	33905783	939	232	216	350.28	4.91	40.29
13	33936971	33937703	733	326	144	179	5.4	55.45
13	33937968	33938658	691	373	189	402.66	9.25	37.58
13	34292156	34292879	724	458	199	426.01	7.23	35.98
13	34299423	34299972	550	299	93	87.33	5.3	71.71
13	34407796	34408954	1159	405	345	809.68	11.76	31.53
13	34417889	34418609	721	326	256	123.22	4.13	63.8
13	34457637	34459370	1734	1138	705	1091.38	6.98	31.46
13	34552575	34553059	485	149	184	55.72	3.99	80.71
13	34770335	34770913	579	220	224	111.57	2.69	66
13	34777776	34778310	535	335	187	340.04	8.61	41.08
13	34804565	34804831	267	139	50	64.35	4.43	77.69
13	34826925	34827403	479	205	397	146.82	3.12	59.81
13	34890295	34891405	1111	242	296	597.83	11.28	33.45
13	34891698	34892217	520	217	82	66.09	4.91	77.32
13	34893491	34894028	538	235	80	55.31	4.43	81
13	34895897	34896552	656	333	124	79.99	5.16	73.92
13	34900048	34901087	1040	644	315	328.23	6.65	41.31
13	34907044	34907654	611	244	192	273.12	5.55	45.14
13	34925672	34926893	1222	486	287	305.31	4.51	42.98
13	34942277	34942758	482	247	114	170.11	6.99	55.84
13	34966378	34967276	899	542	194	94.96	4.35	69.89
13	34968167	34968678	512	302	149	184.03	5.78	54.71
13	34969917	34972351	2435	901	922	1120.87	5.98	31.73
13	34980508	34981103	596	393	144	258.42	5.2	46.25
13	34998050	34999630	1581	467	342	504.94	6.55	34.44
13	35007221	35007905	685	404	154	219.87	5.08	49.63
13	35080349	35081076	728	367	212	490.03	5.97	34.44
13	35399955	35400186	232	116	45	62.81	4.34	78.2
13	35435351	35436200	850	296	187	282.75	7.81	44.64
13	35510522	35511341	820	510	150	160.05	4.82	57.66
13	35607439	35608241	803	122	269	451.29	9.17	35.07
13	35608561	35609532	972	279	302	183.5	3.64	54.89
13	35610305	35610944	640	278	325	749.68	8.86	31.77
13	35612120	35612440	321	137	100	217.68	7.04	49.59
13	35618252	35618615	364	119	73	101.05	4.72	68.46
13	35652397	35653898	1502	369	626	2104.22	13.62	39.91
13	35848992	35849577	586	242	129	199.85	7.61	51.61
13	35871773	35872302	530	222	90	85.75	5.3	71.91
13	35891145	35891764	620	321	153	282.82	7.9	44.66
13	35927283	35928097	815	337	227	492.63	6.55	34.68
13	35972768	35973369	602	362	195	439.47	5.68	35.54
13	35983824	35984520	697	349	175	329.92	6.46	41.26
13	35985592	35986564	973	440	363	1115.67	12.14	31.69
13	35990909	35992092	1184	854	510	86.18	3.44	71.88
13	35993518	35993918	401	274	103	207.37	5.88	50.71
13	36000263	36000792	530	230	82	62.88	4.34	78.2
13	36015906	36016790	885	262	305	495.8	5.58	34.6
13	36019678	36021129	1452	684	462	961.14	7.47	32.16
13	36319465	36320451	987	440	406	596.77	6.97	33.4
13	36880867	36881271	405	170	87	133.61	5.4	62.07
13	36890336	36890778	443	178	86	109.69	5.88	66.56
13	36890915	36892738	1824	420	594	1548.31	8.87	35
13	36909487	36910379	893	593	161	66.67	3.8	77.07
13	36921825	36922358	534	346	135	260.78	7.61	46.07
13	37127313	37127969	657	228	186	415.93	5.88	36.57
13	37268201	37268489	289	119	51	58.04	4.05	80.01
13	37271434	37271731	298	129	52	57.58	4.53	80.28
13	37273158	37273622	465	261	72	56.64	4.53	80.53
13	37286387	37287546	1160	340	390	627.36	8.77	33.18
13	37290056	37290520	465	288	95	120.24	5.6	64.22
13	37296222	37296474	253	143	47	60.24	4.43	79.39
13	37311297	37311568	272	124	61	104.82	5.2	67.68
13	37396357	37398172	1816	1299	643	207.12	4.54	50.68
13	37402584	37403356	773	476	143	86.05	3.96	71.83
13	37614507	37615167	661	300	162	206.44	6.91	50.68
13	37758781	37759738	958	641	347	201.53	4.59	51.46
13	37790050	37790826	777	324	210	438.03	8.96	35.45
13	37836419	37837273	855	344	290	803.93	11.18	31.52
13	37842759	37843625	867	377	318	961.71	10.6	32.32
13	37968542	37968988	447	182	84	100.7	6.65	68.53
13	38028658	38029149	492	178	166	337.47	8.58	41.19
13	38039200	38040189	990	320	336	749.84	7.81	31.8
13	38189710	38190203	494	260	83	78.03	3.95	74.41
13	39034474	39034982	509	358	129	212.99	6.52	50.01
13	39036827	39037286	460	196	84	94.9	6.17	69.87
13	42403085	42403554	470	119	85	93.93	4.24	69.97
13	42431103	42431644	542	413	125	210	5.3	50.29
13	43545116	43546437	1322	390	609	1502.03	7.11	35.15
13	43799601	43800173	573	291	87	62.78	5.01	78.19
13	44032493	44033035	543	228	162	204.78	5.14	51.1
13	44287491	44288050	560	242	146	293.91	7.03	44.17
13	47768404	47768995	592	274	103	102.01	5.49	68.13
13	49910411	49911129	719	528	249	709.86	8.67	32.15
13	49913406	49914224	819	449	235	525.41	8.58	34.3
13	49977851	49978290	440	198	133	260.87	8.87	46.12
13	51687300	51688072	773	342	238	589.28	8.67	33.5
13	52652639	52653666	1028	441	319	611.17	6.64	33.02
13	52769869	52770953	1085	703	354	932.75	9.35	31.9
13	53322849	53323801	953	332	238	178.95	3.6	55.43
13	55583440	55583715	276	144	62	74.51	4.43	75.24
13	55736585	55737402	818	311	171	236.85	5.01	48.01
13	57531803	57532654	852	575	217	414.19	7.32	36.53
13	60423321	60425255	1935	542	1474	308.84	2.84	42.82
13	67233206	67233989	784	205	110	67.12	3.37	76.84
13	67831888	67832770	883	309	184	61.34	4.7	78.87
13	67835177	67837147	1971	365	1244	179.33	3.5	55.44
13	68134595	68135174	580	391	107	120.06	4.72	64.19
13	72260977	72261575	599	269	231	290.93	5.72	44.33
13	72411764	72412476	713	503	347	268.07	4.97	45.56
13	72419467	72420001	535	268	84	66.68	3.47	77.08
13	72924921	72926005	1085	747	317	491.9	8.73	34.56
13	72926381	72926853	473	217	101	137.69	5.86	61.33
13	73030556	73030988	433	193	159	463.49	8.05	34.81
13	73230670	73231022	353	119	58	55.02	4.24	81.04
13	73232603	73233469	867	301	208	162.35	4.83	57.29
13	73269636	73270506	871	689	282	739.89	7.52	32.03
13	73278422	73279249	828	462	249	373.03	7.07	39.13
13	73412543	73413030	488	173	88	96.21	5.69	69.53
13	73504049	73504668	620	271	122	154.24	4.91	58.25
13	73576251	73577305	1055	434	385	241.93	6.05	47.67
13	74628602	74629271	670	380	146	220.3	5.69	49.62
13	75873795	75874886	1092	256	767	94.66	2.92	69.95
13	75926997	75927477	481	260	175	89.27	3.79	70.99
13	76044844	76045857	1014	823	922	1754.68	4.68	38.46
13	76179903	76180639	737	289	137	152.54	4.53	58.68
13	76748487	76749845	1359	884	732	3089.81	13.46	46.79
13	76846959	76847560	602	302	330	345.38	5.54	40.81
13	77242176	77242841	666	269	133	171.84	6.36	55.97
13	77243107	77243794	688	395	128	143.64	5.3	60.42
13	77785026	77785994	969	576	422	1517.27	11.28	35.4
13	77793976	77794622	647	197	118	127.88	3.85	62.77
13	77796573	77797308	736	174	152	199.52	5.95	51.67
13	78256564	78257299	736	397	141	166.83	4.63	56.71
13	78358167	78359544	1378	1185	506	1520.4	9.64	35.73
13	78557476	78557963	488	147	92	109.58	4.24	66.54
13	78558580	78559142	563	282	92	65.17	4.37	77.47
13	78980471	78981869	1399	613	691	396.05	4.09	38.03
13	78985596	78986022	427	246	95	80.22	3.58	73.86
13	79018227	79018703	477	252	191	612.17	9.39	33.04
13	79156023	79156474	452	285	68	50.13	3.76	83.49
13	79156613	79156879	267	147	51	67.93	4.53	76.7
13	79157775	79158030	256	119	48	62.38	4.53	78.22
13	79289232	79289597	366	217	131	228.74	5.35	48.96
13	79367379	79368044	666	350	181	254.33	9.88	46.42
13	79407742	79408199	458	221	93	128.16	5.59	62.73
13	79607404	79608121	718	318	173	306	5.01	43.08
13	79641816	79643387	1572	1192	353	589.99	10.02	33.45
13	79984429	79985074	646	496	98	69.17	3.18	76.31
13	80087228	80087749	522	256	77	52.43	3.85	82.37
13	80097111	80097747	637	339	298	1152.78	12.82	32.03
13	80105085	80106003	919	433	466	1917.6	15.03	39.57
13	80134269	80134697	429	148	69	60.21	3.66	79.36
13	80734062	80734640	579	312	180	455.45	8.29	34.82
13	80737356	80737930	575	244	162	362.02	7.9	39.79
13	80737934	80738950	1017	312	437	1550	10.31	35.08
13	82170010	82170462	453	334	97	127.57	4.38	62.85
13	82506679	82507048	370	195	123	310.7	7.99	42.47
13	83035747	83036219	473	309	83	86.17	4.34	71.86
13	83261867	83264528	2662	1816	1352	97.86	3.75	69.09
13	83304516	83304756	241	123	52	69.44	4.36	76.22
13	83307526	83308045	520	284	145	321.19	10.22	41.85
13	84520868	84521824	957	695	164	149.41	4.24	59.42
13	84549950	84551618	1669	426	405	702.4	6.84	32.04
13	84587443	84587793	351	151	107	137.41	5.67	61.29
13	85576763	85577571	809	290	291	204.04	4.6	51.04
13	86823534	86823820	287	163	51	58.89	4.63	79.7
13	88294449	88294830	382	176	80	113.76	6.12	65.74
13	89630020	89630521	502	227	118	150.91	6.89	58.98
13	89711347	89711801	455	242	73	62.68	4.53	78.2
13	89768490	89769310	821	547	175	250.92	6.55	46.5
13	90378328	90378875	548	247	218	96.52	4.31	69.44
13	91736015	91736487	473	264	76	65.05	4.72	77.53
13	95430150	95430792	643	366	138	199.98	6.4	51.59
13	95430960	95431708	749	444	192	371.95	6.26	39.28
13	95442232	95443217	986	665	286	651.47	8.87	33.2
13	95444051	95444858	808	443	165	219.12	4.14	49.52
13	97595677	97596110	434	165	189	357.74	6.42	39.91
13	98236906	98238510	1605	1008	570	1647.04	10.02	36.58
13	98710227	98712226	2000	1581	625	1546.22	10.22	34.92
13	98829359	98829919	561	252	121	181.73	5.01	55.11
13	99076435	99077178	744	269	254	705.86	10.99	32
13	101031653	101034035	2383	1031	1104	252.86	3.59	46.46
13	101346451	101347074	624	219	132	190.19	6.46	53.43
13	102370236	102370617	382	263	75	90.07	5.41	71.02
13	102395793	102396187	395	198	75	93.14	4.91	70.11
13	105160535	105160902	368	231	64	67.79	4.05	76.76
13	105445631	105446577	947	285	215	341.02	5.3	41.04
13	107836086	107836873	788	275	237	569.48	9.25	33.85
13	107919530	107920175	646	269	428	176.99	3.15	55.48
13	108775713	108776232	520	341	371	1449.24	11.86	33.98
13	108853253	108853868	616	230	191	321.91	6.93	41.86
13	109148111	109148598	488	225	149	163.11	5.14	57.22
13	115398532	115399020	489	246	147	359.51	8.87	39.82
13	115530249	115530922	674	204	122	129.62	4.24	62.65
13	130222457	130222786	330	210	69	103.73	5.78	67.83
13	131001711	131002112	402	128	69	70.11	4.91	75.93
13	131013641	131014243	603	348	175	76.84	4.46	74.78
13	131529551	131530520	970	409	269	577.05	7.42	33.9
13	131534135	131534413	279	139	110	339.6	9.02	41.03
13	131545263	131545505	243	125	59	74.61	4.33	75.25
13	131551823	131553148	1326	346	597	568.41	6.23	33.8
13	131627234	131627712	479	171	220	139.52	5.43	61.06
13	131643242	131643674	433	170	85	110.34	6.63	66.38
13	131649140	131650254	1115	702	795	151.51	3.05	58.79
13	131664441	131665129	689	294	530	501.7	4.46	34.41
13	131672811	131673586	776	446	217	474.3	9.64	34.73
13	132133011	132134085	1075	699	455	903.58	6.28	31.76
13	132562526	132563351	826	501	180	238.84	7.15	47.9
13	133005800	133006285	486	367	139	131.58	3.96	62.57
13	133782439	133782852	414	182	72	74.82	5.4	75.14
13	134076833	134077320	488	202	81	74.26	5.88	75.35
13	134682877	134683526	650	312	124	51.26	3.29	83.19
13	140627139	140627617	479	166	90	98.01	5.08	69.09
13	140635128	140635562	435	253	70	61	5.11	79.14
13	141180277	141180850	574	248	89	67.71	3.57	76.81
13	141224975	141225458	484	267	114	104.77	4.3	67.66
13	141231400	141232022	623	326	173	202.5	6.6	51.36
13	141266825	141267490	666	233	332	1357.45	14.26	32.67
13	141267768	141269475	1708	1221	923	3100	13.4	47.66
13	142336286	142336863	578	143	216	672.9	10.31	32.7
13	142880170	142880656	487	291	90	103.36	5.4	67.93
13	143073628	143074141	514	160	134	234.84	7.2	48.28
13	143074440	143074827	388	228	79	111.39	6.46	65.99
13	143284766	143285488	723	392	231	127.56	4.83	62.84
13	143623179	143624606	1428	157	371	717.44	6.17	32.08
13	143662943	143664509	1567	392	391	709.61	9.35	32.13
13	143665936	143666645	710	357	195	362.23	5.6	39.82
13	144000068	144000407	340	120	71	106.12	4.63	67.35
13	144365364	144365879	516	185	95	107.55	4.24	67.1
13	144516907	144517925	1019	397	232	155.15	5.61	58.14
13	144704653	144705173	521	292	116	184.72	6.07	54.58
13	144782591	144783381	791	166	118	84.76	3.85	72.22
13	145041966	145042578	613	182	158	311.46	7.52	42.42
13	147425770	147426148	379	254	60	51.73	4.34	82.83
13	149429943	149430885	943	317	286	690.98	7.81	32.25
13	149914750	149915222	473	219	281	90.4	3.89	70.94
13	149932101	149933131	1031	256	298	343.23	4.9	40.89
13	149944532	149945309	778	442	224	62.13	3.37	78.21
13	150142308	150143220	913	719	158	147.85	4.72	59.58
13	155778262	155778909	648	362	399	193.95	4.29	52.59
13	155859234	155860526	1293	782	264	341.58	5.59	40.93
13	156787579	156788434	856	339	248	561.09	8.48	33.51
13	156788697	156790759	2063	316	740	1544.54	7.71	34.83
13	156876874	156877368	495	170	132	276.08	6.75	44.96
13	166902205	166902973	769	255	222	501.12	8.19	34.43
13	166938662	166939262	601	344	96	78.02	4.14	74.41
13	168041067	168041496	430	184	117	202.65	7.55	51.36
13	168217957	168218635	679	362	194	75.05	3.52	75.03
13	170412160	170412775	616	313	129	182.79	5.11	54.93
13	170521849	170522607	759	209	273	809.53	7.51	31.5
13	179718897	179719183	287	167	54	69.2	4.72	76.33
13	189552022	189552477	456	302	74	65.19	4.91	77.49
13	190062960	190064770	1811	1223	449	294.24	4.59	44.2
13	190065874	190066635	762	360	171	185.79	4.46	54.27
13	190476968	190477445	478	306	84	87.34	5.11	71.72
13	199436797	199437186	390	208	146	224.88	6.64	49.33
13	199568464	199568784	321	143	78	147.96	5.78	59.55
13	199817491	199818551	1061	380	271	311.93	5.68	42.41
13	202700836	202701482	647	323	202	289.13	7	44.36
13	205632363	205633115	753	426	192	368.98	9.93	39.33
13	205690208	205690670	463	240	75	65.63	3.57	77.4
13	206184367	206185012	646	243	106	90.96	4.24	70.71
13	206235027	206235507	481	259	111	65.96	5.41	77.34
13	206242794	206243330	537	258	80	55.6	4.63	80.73
13	206978163	206984027	5865	1902	2194	524.85	4.67	34.34
13	207198634	207199066	433	247	97	158.41	6.46	57.7
13	207935035	207935554	520	273	132	69.78	5	76.01
13	207935907	207936695	789	579	259	307.58	4.42	42.98
13	208033755	208034314	560	244	182	486.14	8	34.71
13	209757353	209757939	587	270	242	240.06	6.35	47.78
13	210482423	210482940	518	286	79	58.69	3.28	79.87
13	210659791	210660620	830	472	233	510.74	6.17	34.39
13	210991620	210993053	1434	821	503	1435.33	11.85	33.76
13	211098144	211098618	475	191	142	345.38	10.5	40.79
13	211245694	211246491	798	324	355	822.05	8.24	31.8
13	212085668	212086709	1042	355	448	1589.39	16.09	35.82
13	212915897	212916160	264	121	88	251	8.19	46.52
13	212929486	212930624	1139	560	448	1229.03	11.2	32.08
13	212932039	212932819	781	220	121	85.2	3.76	72
13	213109562	213109821	260	119	96	305.05	8.67	43
13	213126869	213127141	273	117	47	51.62	4.05	82.86
13	215576666	215577251	586	271	87	58.97	3.28	79.74
13	215586108	215586574	467	283	107	179.91	5.3	55.3
13	216486483	216487279	797	387	301	940.85	11.56	31.84
13	216523081	216523425	345	131	79	57.76	4.66	80.22
13	216575694	216576940	1247	274	322	619.27	5.49	33.33
13	216634718	216635611	894	240	169	191.78	4.24	53.04
13	216654183	216654624	442	282	113	219.71	6.07	49.67
13	216791961	216792596	636	368	131	179.79	4.43	55.33
13	216905354	216907469	2116	784	631	1468.62	8.77	34.43
13	216915930	216916698	769	343	187	334.35	5.78	41.22
13	216919289	216919962	674	162	216	268.22	5.8	45.49
13	216922595	216923012	418	185	105	90.95	4.86	70.7
13	216923227	216923900	674	295	205	347.89	9.05	40.4
13	216925770	216926285	516	341	128	95.98	5.19	69.56
13	216927013	216927543	531	310	194	210.98	5.79	50.23
13	216928298	216929366	1069	755	788	2077.93	8.58	39.66
13	216984892	216986602	1711	150	569	1522.29	8.38	35.81
13	216989851	216990425	575	334	88	64.76	4.63	77.58
13	217076608	217077223	616	338	161	323.66	8.38	41.71
13	217376168	217376798	631	356	140	218.62	5.49	49.6
13	217376814	217377472	659	357	133	175.39	5.11	55.52
13	217405773	217407822	2050	1781	1153	290.18	3.85	44.42
13	217412063	217412387	325	194	170	88.94	2.96	71.05
13	217415112	217415378	267	149	75	175.31	7.13	55.54
13	217425013	217426382	1370	478	623	1617.24	8.81	35.97
13	217427559	217427908	350	125	66	82.31	5.11	73.02
13	217510079	217510390	312	197	52	52.1	4.63	82.71
13	217516714	217517014	301	128	53	56.37	4.43	80.59
13	217519364	217520414	1051	734	313	736.74	9.44	32.3
13	217648172	217648595	424	260	65	50.83	3.95	83.24
13	217702982	217704502	1521	492	911	2665.79	8.36	40.91
13	217704642	217705309	668	518	132	167.15	5.88	56.54
13	217918738	217919839	1102	369	194	189.1	3.57	53.42
13	218088362	218088879	518	345	90	90.38	4.24	70.93
13	218089295	218089976	682	362	133	163.95	4.82	57.2
13	218447871	218448210	340	145	69	98.33	5.78	68.96
13	218605302	218605653	352	232	57	52.44	3.18	82.39
13	218612928	218613520	593	284	92	69.73	4.82	76.06
13	218615048	218616378	1331	692	449	667.15	6.28	32.75
14	1169743	1170176	434	259	68	55.74	4.14	80.73
14	1171520	1173064	1545	1308	836	406.64	4.38	37.32
14	1173160	1173695	536	228	102	122.69	8.19	63.94
14	1176573	1176991	419	219	75	57.26	4.55	80.3
14	1182828	1183617	790	482	191	338.04	8.87	41.16
14	1183767	1185178	1412	584	683	2695.66	15.42	42
14	1419436	1419915	480	272	84	86.54	4.14	71.87
14	1420956	1422830	1875	1477	1579	1403.38	4.71	33.2
14	3221875	3222285	411	252	73	79.27	4.82	74.22
14	3265007	3266460	1454	305	258	149.75	3.53	59.26
14	6810854	6811825	972	498	407	1268.97	10.63	32.85
14	6812134	6812571	438	262	84	104.89	5.2	67.69
14	6814644	6815504	861	657	154	155.93	4.91	58.07
14	6835879	6836838	960	728	153	136.4	5.01	61.42
14	6837864	6838349	486	167	76	60.73	3.57	79.18
14	6955049	6955315	267	119	108	269.46	7.25	45.37
14	6959755	6960200	446	130	159	55.66	2.25	80.68
14	6960742	6961654	913	182	309	75.97	3.37	74.83
14	7143016	7143491	476	198	145	93.92	4.23	69.96
14	7334339	7334871	533	226	95	100.3	5.78	68.69
14	7336941	7337450	510	202	83	72.27	4.24	75.56
14	7348655	7349397	743	224	165	255.41	5.11	46.27
14	7350609	7351240	632	311	113	85.59	5.5	71.94
14	7352553	7354357	1805	1162	517	607.02	5.17	32.79
14	7697927	7698488	562	272	199	115.91	5.03	64.92
14	8266976	8267950	975	456	551	2140.65	12.38	41.26
14	8694509	8695533	1025	718	342	926.46	13.01	31.99
14	10682226	10682600	375	223	92	174.49	6.46	55.65
14	12521549	12522097	549	373	159	59.74	3.51	79.58
14	12527679	12528095	417	137	80	100.57	7.32	68.62
14	12580164	12580778	615	198	142	237	6.26	47.95
14	12647628	12648071	444	166	140	107.47	4.77	67.11
14	12846822	12848112	1291	1008	393	947.14	8.96	31.99
14	12859211	12859588	378	192	80	120.76	5.01	64.16
14	12890785	12891063	279	118	50	58.97	4.24	79.73
14	12904260	12905115	856	573	374	1351.31	12.82	32.42
14	13293688	13294215	528	303	98	112.45	6.94	66.07
14	13662532	13663281	750	284	171	276.38	6.17	45.04
14	13709811	13710283	473	236	80	76.8	4.24	74.77
14	13710519	13711095	577	260	114	146.17	5.69	59.93
14	14155670	14156351	682	223	162	281.03	6.84	44.64
14	15288101	15289222	1122	711	215	247.17	5.11	47.15
14	15315747	15316439	693	395	202	463.01	9.44	34.75
14	16198552	16199433	882	383	700	659.95	4.46	33.1
14	21329004	21329479	476	173	104	161.77	8.1	57.37
14	21333871	21334629	759	473	219	465.1	8.24	34.78
14	21908744	21909128	385	173	80	79.17	4.13	74.16
14	21965764	21966624	861	585	245	77.87	3.36	74.52
14	21966641	21967427	787	240	501	1069.58	6.59	31.74
14	22139053	22139550	498	223	104	149.3	6.36	59.5
14	22380219	22380506	288	159	62	99.36	5.4	68.79
14	22431707	22432829	1123	838	241	344.11	5.11	40.85
14	24107330	24108023	694	362	193	420.49	11.56	36.11
14	24116869	24117380	512	280	117	176.01	5.27	55.58
14	24124095	24124491	397	138	76	75.17	4.81	75.01
14	24271421	24272189	769	146	122	94.29	3.28	69.94
14	24287995	24288388	394	143	65	60.93	5.59	79.13
14	24289539	24290875	1337	618	352	372.72	5.26	39.18
14	24730038	24730668	631	289	158	298.17	5.69	43.98
14	24733769	24735810	2042	1675	727	2100.92	8.77	39.74
14	24834403	24835393	991	327	185	203.07	6.36	51.29
14	24852175	24852585	411	227	94	159.31	7.32	57.7
14	24854838	24855645	808	298	221	467.98	7.52	34.62
14	24869545	24869978	434	310	89	125.49	5.01	63.47
14	24876001	24877260	1260	730	624	440.07	5.05	35.53
14	24878750	24879697	948	684	191	54.35	3.42	81.61
14	25057930	25058417	488	227	83	80.28	5.78	73.86
14	25058881	25059600	720	467	252	720.86	10.12	32.04
14	27801970	27802430	461	201	88	108.27	6.07	66.76
14	29958800	29959495	696	216	160	257.18	7.03	46.24
14	30458121	30458455	335	216	56	55.65	4.24	80.67
14	30470261	30470905	645	274	135	190.45	6.26	53.26
14	30513528	30514721	1194	774	544	828.6	6.44	31.74
14	30791243	30792157	915	295	210	339.68	10.22	41.05
14	31060603	31061080	478	170	84	67.68	4.59	76.79
14	31116402	31117451	1050	825	786	1279.28	5.45	32.66
14	31150025	31150520	496	312	169	55.23	4.12	81.01
14	31166521	31167482	962	229	399	1245.17	9.86	32.57
14	31187639	31188283	645	462	127	160.21	5.11	57.57
14	31335457	31335995	539	265	101	117.82	6.36	64.77
14	31494189	31495001	813	287	126	91.04	3.95	70.67
14	31571011	31572226	1216	558	376	925.4	10.22	31.91
14	31576151	31577207	1057	739	342	892.63	10.6	31.6
14	31651885	31652181	297	119	55	68.11	5.01	76.66
14	31681223	31681790	568	202	123	185.81	5.59	54.23
14	32286703	32287161	459	268	72	58.57	5.3	79.9
14	32288261	32289134	874	263	673	883.39	4.83	31.98
14	32469804	32470466	663	284	113	105.51	3.66	67.74
14	32470995	32472583	1589	955	450	981.7	9.93	32.13
14	32675679	32676809	1131	269	217	250	5.01	46.64
14	32677836	32678510	675	381	212	540.18	10.02	34.41
14	32684502	32685205	704	336	178	338.9	7.32	41.07
14	32714410	32715034	625	326	134	133.03	6.34	62.23
14	33049917	33050394	478	252	72	52.64	2.79	82.19
14	33091025	33091245	221	110	48	86.3	4.63	71.95
14	33491113	33492802	1690	409	1064	349.9	4.41	40.27
14	33692622	33693308	687	343	321	1238.76	12.43	32.58
14	33868051	33868825	775	432	261	645.43	10.5	33.38
14	33930410	33931262	853	655	197	151.1	6.25	59.02
14	34590535	34591638	1104	614	326	758	7.81	31.9
14	34656686	34657234	549	281	82	57.14	5.2	80.42
14	34767074	34767545	472	140	76	65.39	3.37	77.47
14	35700980	35701490	511	310	550	205.45	2.57	50.94
14	36447117	36447503	387	236	119	297.12	6.26	43.94
14	36770296	36770702	407	127	67	62.15	6.17	78.2
14	36777514	36777871	358	191	145	57.41	3.39	80.31
14	37428525	37429374	850	461	157	170.47	3.85	55.89
14	37517967	37518541	575	245	94	81.24	5.2	73.46
14	37570329	37570996	668	261	146	194.75	6.2	52.52
14	37925293	37925760	468	296	166	492.43	7.9	34.62
14	38654308	38654608	301	151	50	50.13	4.43	83.49
14	40024259	40024878	620	301	113	122.82	5.59	63.91
14	40662444	40662965	522	255	104	136.71	5.11	61.41
14	41003160	41003561	402	274	70	73.27	3.85	75.5
14	41110045	41110828	784	343	221	405.26	8.32	37.35
14	41113232	41113780	549	376	182	438.75	7.05	35.58
14	41114746	41115142	397	120	133	129.87	4.83	62.62
14	41120551	41120864	314	147	77	148.28	6.36	59.52
14	41122837	41123311	475	252	73	56.17	5.3	80.7
14	41124391	41124900	510	230	93	103.43	6.17	67.91
14	41774490	41774785	296	128	83	191.95	7.52	52.99
14	41829645	41830197	553	183	195	571.5	8.19	33.87
14	42018362	42019478	1117	835	215	249.49	4.43	46.65
14	42178796	42179717	922	544	448	732.36	5.07	32.08
14	42362287	42363006	720	433	132	143.12	5.2	60.46
14	42686817	42687309	493	287	83	69.15	4.67	76.28
14	42687330	42687873	544	330	165	237.69	6.03	47.96
14	42688060	42688974	915	491	282	598.93	7.58	33.43
14	42703404	42704499	1096	760	440	1457.29	10.12	34.06
14	42713776	42714312	537	259	155	128.37	5.54	62.74
14	42881182	42881986	805	155	188	70.41	4.27	75.94
14	42900948	42901469	522	237	89	85.73	5.88	71.89
14	42990693	42991353	661	325	144	192.81	8.03	52.95
14	43069245	43069930	686	467	392	545.24	5.55	34.49
14	43110603	43110832	230	115	72	65.14	3.59	77.48
14	43123642	43124662	1021	511	501	71.35	3.66	75.81
14	43168110	43168834	725	419	223	552.57	11.85	34.13
14	43403116	43403836	721	288	138	163.26	4.91	57.2
14	43750558	43750894	337	212	59	64.29	3.95	77.69
14	43886878	43887731	854	266	178	244.59	5.69	47.17
14	43901170	43902230	1061	692	420	488.32	7.61	34.54
14	43983890	43984524	635	180	153	272.41	6.84	45.07
14	44153381	44154246	866	447	229	440.65	7.01	35.58
14	44331135	44331715	581	441	194	528.09	9.44	34.44
14	44332773	44333353	581	335	111	133.43	3.85	62.14
14	44562840	44563562	723	416	233	611.05	8.19	33
14	44567818	44568469	652	371	119	129.06	4.82	62.75
14	44569048	44569567	520	214	145	321.19	9.44	41.85
14	44769201	44769646	446	165	173	564.48	10.89	33.6
14	44799699	44800157	459	176	103	167.82	7.9	56.51
14	45888504	45888935	432	313	71	64.95	5.49	77.52
14	45936789	45938037	1249	305	293	256.79	4.51	46.32
14	46128654	46128975	322	157	76	138.2	6.84	61.12
14	46263656	46265048	1393	853	787	1848.14	9.39	39.02
14	46276850	46277175	326	144	111	172.72	5.6	55.92
14	46298630	46300202	1573	450	1549	2970.2	5.33	47.5
14	46356899	46357207	309	173	73	52.09	3.84	82.69
14	46405401	46405735	335	183	128	82.91	3.73	72.86
14	46426883	46427357	475	224	124	76.23	4.65	74.77
14	46451420	46451791	372	201	147	65.77	3.07	77.41
14	46511090	46512824	1735	364	1294	1203.3	3.89	31.95
14	46514386	46514869	484	366	146	96.41	4.78	69.42
14	46929582	46930210	629	308	131	183.53	7.32	54.85
14	46937284	46938318	1035	353	257	468.71	8.38	34.7
14	46951196	46951721	526	168	149	336.76	7.03	41.18
14	46976791	46977387	597	312	138	231.18	8.29	48.72
14	46981111	46982183	1073	218	151	84.04	3.37	72.51
14	46991236	46991561	326	170	76	135.54	5.88	61.56
14	47002037	47002520	484	213	128	253.23	6.16	46.41
14	47019553	47020561	1009	472	322	827.36	7.81	31.78
14	47946253	47946906	654	424	195	76.92	3.31	74.77
14	47986959	47990731	3773	282	2303	3100	9.6	47.66
14	49198154	49198795	642	186	96	62.81	2.7	78.19
14	49368008	49368875	868	538	166	193.27	4.72	52.82
14	49393280	49393840	561	274	94	86.26	7.42	71.91
14	49403341	49403892	552	189	237	177.2	5.22	55.4
14	49419338	49419993	656	290	157	276.15	5.59	45.01
14	49484998	49485225	228	114	44	62.81	4.24	78.2
14	49740326	49740624	299	180	54	63.78	4.53	77.91
14	49740989	49741541	553	385	142	279.96	6.84	44.84
14	49806144	49806454	311	194	67	92.53	5.79	70.18
14	50053253	50054844	1592	324	919	1390.86	5.93	33.06
14	50477204	50477432	229	114	78	235.64	7.52	48.16
14	50480007	50480660	654	240	371	1204.46	7.61	32.11
14	50580239	50580866	628	178	186	287	5	44.69
14	50582525	50583093	569	417	162	367.21	6.84	39.65
14	50867725	50868449	725	421	165	266.4	8.77	45.64
14	50873598	50874301	704	259	121	114.36	3.57	65.3
14	50874867	50875322	456	266	74	65.19	5.59	77.49
14	50910141	50910975	835	334	220	441.48	7.9	35.57
14	50911089	50911735	647	378	119	131.22	4.91	62.59
14	50913016	50913671	656	437	186	309.78	5.34	42.78
14	51003426	51004157	732	231	199	405.82	7.82	37.24
14	51005618	51006102	485	183	94	97.51	4.48	69.27
14	51014523	51015081	559	216	90	75.35	3.95	74.95
14	51057244	51057530	287	117	56	68.43	4.73	76.45
14	51088263	51089749	1487	340	452	267.62	4.57	45.56
14	51148671	51150140	1470	908	560	1749.42	10.99	38.35
14	51153047	51153640	594	332	131	203.37	6.55	51.21
14	51253549	51254246	698	370	160	261.93	7.03	45.93
14	51318277	51318816	540	273	82	59.81	4.82	79.56
14	51342803	51343309	507	206	145	332.41	9.16	41.28
14	51861371	51861829	459	205	158	453.91	9.64	34.9
14	51872262	51873619	1358	299	394	141.3	4.08	60.9
14	52826516	52827399	884	534	254	567.96	8.29	33.83
14	52827715	52828206	492	303	88	94.53	5.4	69.95
14	53015636	53017025	1390	865	597	1785.45	10.93	38.96
14	53026956	53027859	904	767	168	175.95	5.53	55.52
14	53104504	53104949	446	237	77	77.92	4.53	74.46
14	53128151	53128762	612	259	114	108.88	4.19	66.75
14	53136384	53137227	844	543	383	1143.59	10.43	31.59
14	53234530	53235485	956	768	267	578.59	7.52	33.9
14	53348015	53348315	301	182	72	134.4	5.4	61.88
14	53350298	53350925	628	305	131	184.08	5.59	54.67
14	53358838	53359824	987	264	201	262.34	5.01	45.93
14	53376521	53376968	448	140	79	83.48	5.4	72.77
14	53377695	53378934	1240	830	304	540.32	6.65	34.45
14	53502548	53503491	944	303	245	474.1	6.46	34.71
14	53503695	53504645	951	204	184	217.91	6.17	49.61
14	53716608	53718160	1553	1289	756	282.04	4.45	44.59
14	53838882	53839227	346	177	100	226.75	8	49.22
14	53940933	53941410	478	320	128	264.83	5.88	45.63
14	53955735	53956277	543	280	80	53.89	4.72	81.78
14	53977690	53978584	895	135	355	152.18	3.61	58.6
14	54037672	54038200	529	242	104	133.22	7.23	62.23
14	54040143	54040930	788	265	559	1310.12	7.4	31.89
14	54041500	54042380	881	613	159	163.86	4.91	57.18
14	54081130	54082286	1157	758	250	360.87	6.07	39.86
14	54204638	54205371	734	327	247	675.22	10.12	32.72
14	54221722	54222096	375	209	135	97.52	4.58	69.28
14	54227059	54227974	916	496	346	555.14	6.6	33.92
14	54251312	54252098	787	375	260	700.5	10.02	32.15
14	54382507	54383264	758	440	128	115.27	3.47	65.21
14	54388877	54390272	1396	948	582	441.16	4.48	35.53
14	54441416	54441721	306	166	105	171.49	5.94	56.01
14	54464950	54465461	512	301	100	126.96	4.82	62.97
14	54484345	54485089	745	311	154	210.28	6.36	50.22
14	54511953	54512608	656	219	281	1000.95	12.53	31.64
14	54512871	54513166	296	118	57	75.7	5.11	74.78
14	54544727	54545313	587	305	91	68.95	4.34	76.31
14	54546734	54547242	509	235	86	81.5	3.57	73.41
14	54669842	54670598	757	467	241	454.76	7.42	34.85
14	54672324	54672820	497	247	236	53.75	2.87	81.8
14	54674095	54674793	699	467	105	71.31	3.37	75.8
14	54675880	54676691	812	633	160	198.53	6.36	51.77
14	54678822	54679378	557	426	198	585.3	9.44	33.56
14	54778105	54779077	973	449	417	1476.22	11.95	34.66
14	54943012	54943920	909	436	375	708.43	8.31	32.1
14	54948948	54949341	394	154	82	73.12	4.26	75.46
14	54954354	54954706	353	192	65	77.46	4.63	74.65
14	54979333	54979706	374	128	97	198.93	6.26	51.72
14	55040172	55041286	1115	622	385	562.39	7.16	33.49
14	55043243	55044169	927	467	251	521.61	6.36	34.5
14	55046646	55046981	336	164	55	52.28	3.95	82.54
14	55047040	55047503	464	303	98	144.38	7.52	60.35
14	55047937	55048489	553	241	172	436.24	9.16	35.39
14	55048613	55049554	942	531	583	2830.67	14.17	44.78
14	55049809	55051227	1419	418	577	1848.56	14.33	39.14
14	55076396	55076700	305	135	57	71.44	4.24	75.84
14	55110677	55111695	1019	363	376	1027.12	9.32	31.54
14	55130090	55131237	1148	942	468	1251.4	8.86	32.69
14	55131388	55131799	412	137	118	273.6	10.3	45.14
14	55152028	55152945	918	639	128	67.06	3.95	76.9
14	59826818	59827253	436	263	125	289.74	8.19	44.41
14	60173098	60173743	646	370	155	273.94	6.36	45.14
14	60722080	60722729	650	431	173	350.95	7.71	40.19
14	60810767	60811088	322	185	85	133.69	5.64	62.06
14	62473337	62473731	395	235	65	60.57	3.28	79.21
14	63787470	63788430	961	455	689	715.34	4.24	31.84
14	63861225	63863479	2255	1698	691	1686.92	13.68	37.53
14	63878474	63878957	484	249	163	225.44	7.58	49.32
14	63904148	63904442	295	182	60	67.76	3.55	76.79
[truncated: 5,496 more rows]

## Sheet: LD_peaks 
Supplemental Data 6. m6A peaks in LD
chr	start	end	length	summit	tags	#NAME?	fold_enrichment	FDR(%)
1	256550	257382	833	533	168	142.01	4.08	45.45
1	1069667	1070374	708	353	151	145.59	5.24	45.01
1	2720225	2722098	1874	944	721	1306.49	6.97	25.17
1	2727337	2727816	480	158	139	237.45	8.7	35.26
1	2734521	2735803	1283	768	856	3100	14.12	46.88
1	2736170	2736681	512	286	113	120.58	5.95	49.3
1	3306493	3307603	1111	224	193	107.03	4.08	52.17
1	3659179	3660087	909	463	379	1011.46	11.19	25.79
1	3681004	3681477	474	222	140	155.02	7.29	43.06
1	8536947	8538368	1422	208	490	1032.05	7.99	25.57
1	9189820	9190219	400	250	92	106.7	5.24	52.22
1	9420470	9421231	762	265	446	933.67	6.51	25.42
1	9427142	9428148	1007	748	398	141.9	4.18	45.45
1	9475510	9475770	261	138	106	112.42	4.79	50.87
1	9839163	9839757	595	305	120	102.84	5.15	53.29
1	10383478	10383914	437	313	100	116.22	6.13	50.25
1	10430818	10431404	587	236	103	64.17	3.55	62.48
1	10567282	10568010	729	550	142	112.04	6.21	51.05
1	11252709	11253533	825	338	234	374.23	7.81	27.64
1	11476094	11477176	1083	609	360	726.25	9.06	24.87
1	11754555	11755159	605	316	145	79.51	6.32	57.93
1	11883555	11884463	909	536	295	562.57	8.53	24.91
1	11889071	11891052	1982	287	1287	3100	10.93	46.88
1	13622866	13623856	991	525	512	1436.02	10.36	26.7
1	13879713	13881055	1343	453	388	644.04	8.43	24.31
1	13885852	13886437	586	157	140	172.1	6.13	40.71
1	14083734	14084502	769	416	267	542.37	6.89	25.43
1	14084593	14085183	591	348	102	60.5	4.44	63.85
1	14317642	14318400	759	190	237	440.32	6.21	26.78
1	14449947	14450497	551	300	98	62.97	4.62	63.06
1	15948006	15948493	488	339	84	50.27	3.55	66.98
1	16020410	16021359	950	196	251	356.8	8.26	28.95
1	16455099	16456143	1045	159	363	153.71	4.42	43.42
1	16507110	16508072	963	636	388	378.5	6.43	27.51
1	17303080	17304515	1436	1002	386	559.75	8.26	24.89
1	17317132	17318302	1171	217	412	894.93	7.9	25.26
1	17318455	17322124	3670	592	1344	3031.73	8.79	44.29
1	18078597	18079377	781	279	443	489.09	5.85	26.15
1	18625419	18626647	1229	503	213	124.61	3.73	48.35
1	18929844	18930626	783	307	247	464.07	10.56	26.21
1	21319979	21320560	582	296	97	51.39	4.97	66.74
1	21999953	22000336	384	175	80	76.87	5.24	58.8
1	22050434	22051058	625	372	249	488.11	8.25	26.12
1	22134289	22135554	1266	471	530	195.69	4.27	38.09
1	23568355	23569100	746	122	365	132.88	2.91	46.53
1	23705802	23706510	709	407	158	165.31	7.1	41.62
1	23765640	23766165	526	272	94	60.81	4.26	63.71
1	23855747	23856246	500	302	114	130.16	5.59	47.29
1	24697017	24697953	937	275	159	82.43	3.91	56.92
1	24927581	24928649	1069	410	583	1041.61	7.36	25.74
1	24934161	24935035	875	353	256	66.78	4.58	61.37
1	24946940	24948289	1350	1005	335	86.96	2.9	56.09
1	24949233	24950310	1078	626	323	218.99	4.98	36.81
1	28295006	28296802	1797	985	1041	1539.71	7.03	25.99
1	28370825	28371540	716	359	534	76.51	3.3	58.83
1	28422196	28423319	1124	442	870	242.3	2.96	34.77
1	28455185	28455636	452	185	138	254.99	5.42	33.57
1	28529996	28531163	1168	846	886	1811.45	7.19	29.46
1	29123723	29124517	795	599	165	148.74	3.91	44.42
1	29827175	29827832	658	418	107	51.03	3.11	66.83
1	30408240	30409223	984	810	296	350.45	5.51	29.15
1	31432445	31434237	1793	205	859	940.33	8.75	25.71
1	32069219	32069763	545	271	92	50.27	3.91	66.96
1	33254949	33255905	957	701	158	90.65	5.06	55.31
1	34150185	34150765	581	321	129	138.49	7.81	45.52
1	34299677	34300495	819	290	244	423.8	6.83	27.08
1	35134408	35135228	821	482	228	69.87	4.04	60.61
1	35136767	35137159	393	248	87	96.08	6.21	54.53
1	35243772	35244390	619	462	162	231.49	6.57	35.73
1	35997137	35997975	839	427	404	1257.25	15.62	25.86
1	37694646	37695038	393	221	85	89.22	7.1	55.8
1	38605194	38605449	256	121	94	224.96	7.72	36.25
1	39459597	39460040	444	149	83	62.04	5.77	63.34
1	39462597	39463904	1308	593	371	258.94	5.1	33.06
1	39594512	39595843	1332	762	930	231.02	3.08	35.79
1	41676259	41677099	841	562	152	96.93	4.71	54.34
1	45545308	45546716	1409	433	741	1006.28	6.14	25.82
1	47895067	47895664	598	263	113	84.21	3.99	56.79
1	48670463	48671301	839	401	289	360.26	5.53	28.46
1	49532197	49532795	599	227	149	195.42	6.13	38.14
1	49584141	49584721	581	409	142	182.62	4.53	39.9
1	49627356	49627737	382	208	85	94.57	5.15	54.65
1	49647295	49647881	587	240	103	64.17	3.73	62.48
1	49880319	49881368	1050	678	447	376.05	4.91	27.73
1	49904067	49904507	441	298	200	174.24	5.49	40.4
1	57276688	57277221	534	311	131	119.74	5.88	49.43
1	57663227	57664095	869	246	193	200.47	5.86	38
1	58772654	58773415	762	370	180	213.04	5.33	36.85
1	59272736	59273898	1163	650	479	1101.42	8.65	25.53
1	59274248	59274782	535	332	143	156.67	4.84	42.84
1	59275161	59275681	521	272	93	59.87	4.88	63.95
1	60195036	60195658	623	317	112	72.94	5.15	59.87
1	62812257	62813152	896	446	435	325.81	3.72	30.03
1	64178691	64179175	485	210	257	260.18	4.23	33.04
1	64198860	64199131	272	152	108	282.23	8.17	31.9
1	64605151	64605584	434	228	103	128.93	5.15	47.69
1	64916619	64917880	1262	557	228	160.16	4.53	42.17
1	74468815	74469531	717	281	233	168.98	4.3	41.28
1	80637768	80638442	675	368	165	70.29	4.12	60.67
1	80720633	80721211	579	313	101	61.7	5.95	63.4
1	80817108	80817823	716	283	314	183.42	4.29	39.8
1	82936805	82937617	813	329	182	190.07	5.68	38.84
1	82937677	82938274	598	266	122	107.73	5.15	51.87
1	83291150	83291454	305	148	77	54.73	3.75	65.46
1	83887934	83888935	1002	497	541	1881.47	14.65	29.91
1	84047438	84049192	1755	318	1277	2535.24	5.2	34.78
1	84065824	84066615	792	228	307	319.13	6.81	30.31
1	84416599	84417030	432	192	93	94.38	6.48	54.63
1	84463266	84464489	1224	305	367	191.3	6.22	38.8
1	84735536	84736022	487	170	155	81.41	5.8	57.24
1	86046617	86047269	653	366	162	210.37	7.37	37.1
1	86679794	86681023	1230	436	442	102.39	4.12	53.42
1	87083830	87084426	597	304	118	96.05	5.15	54.54
1	87146438	87147026	589	270	136	155.68	6.21	42.79
1	89853543	89854872	1330	976	474	1043.25	9.32	25.62
1	89962665	89963021	357	213	105	150.36	5.17	44.05
1	92022881	92025164	2284	1651	911	1326.21	5.94	25.48
1	93051247	93051670	424	272	81	63.72	5.33	62.71
1	95104876	95105567	692	293	129	91.9	4.17	55.19
1	96716191	96716601	411	267	82	71.7	5.5	60.18
1	101174359	101174894	536	261	249	51.51	3.57	66.67
1	101299558	101300454	897	276	152	79.92	6.3	57.71
1	103945964	103946652	689	345	179	252.47	6.3	33.64
1	104405842	104406399	558	269	94	51.22	4.71	66.78
1	106025574	106026575	1002	713	430	754.19	6.97	24.63
1	107929880	107930518	639	274	158	203.02	5.5	37.7
1	108026869	108027394	526	288	178	375.95	8.61	27.7
1	108116585	108117427	843	538	193	213.59	5.42	36.86
1	109590313	109590869	557	309	96	56.2	5.15	65.06
1	109591043	109592197	1155	886	305	414.14	5.99	27.58
1	110465975	110466493	519	208	101	82.44	4.35	56.93
1	110613566	110614840	1275	978	347	280.63	3.89	31.78
1	117634580	117634947	368	159	74	67.98	4.44	60.87
1	118018042	118019244	1203	845	302	388.67	6.57	27.17
1	118156731	118157239	509	162	231	392.74	10.32	27.5
1	118180563	118181103	541	214	92	51.4	3.73	66.75
1	118182273	118182908	636	306	125	101.38	5.15	53.68
1	118377864	118378812	949	410	303	578.05	5.77	24.48
1	119006889	119008211	1323	686	426	819.11	8.52	25.2
1	120002081	120002526	446	185	86	69.78	4.79	60.66
1	120133527	120134230	704	428	253	117.08	4.06	50.19
1	120147735	120148207	473	143	125	185.1	7.1	39.51
1	120234228	120235221	994	358	324	465.68	8.7	26.39
1	120238384	120240475	2092	1690	1279	170.32	4.53	41.1
1	120431292	120432301	1010	759	548	802.88	6.59	25
1	123222742	123223472	731	333	233	168.98	5.61	41.28
1	123238304	123239099	796	278	350	244.22	4.28	34.44
1	125475845	125476359	515	324	96	67.35	5.17	61.15
1	126385865	126386406	542	353	203	65.96	4.09	61.59
1	126390841	126391761	921	744	378	219.78	4.09	36.72
1	128013280	128014271	992	357	285	361.13	6.35	28.32
1	128014324	128015556	1233	905	304	114.32	4.77	50.59
1	128283111	128283691	581	305	99	56.29	3.82	65.05
1	128285101	128285989	889	704	164	73.47	3.12	59.63
1	128805629	128806709	1081	880	459	170.05	3.97	41.08
1	128807531	128808454	924	387	333	82.63	3.89	56.95
1	129024854	129025770	917	511	490	84.82	3.62	56.59
1	132089054	132090361	1308	859	681	1846.61	8.99	28.94
1	132202797	132203423	627	306	168	100.62	5.11	53.76
1	133199273	133199800	528	364	128	163.17	4.71	41.91
1	134769965	134770600	636	325	148	170.74	6.48	41.1
1	136509040	136509874	835	606	342	888.48	12.16	25.49
1	137103359	137103636	278	117	64	80.2	5.24	57.57
1	137104088	137104592	505	238	92	62.52	3.91	63.13
1	141742226	141742783	558	256	226	190.14	5.1	38.87
1	142577316	142577630	315	188	94	86	4.94	56.43
1	142577986	142578361	376	161	82	78.81	3.56	58.22
1	142579287	142579940	654	392	140	108.02	5.21	51.87
1	142584859	142585512	654	463	124	71.97	3.9	60.17
1	142588718	142589618	901	521	326	156.16	6.55	42.8
1	142643541	142643892	352	195	138	128.05	5.25	47.78
1	142759797	142760419	623	297	120	91.89	5.77	55.17
1	142760426	142761210	785	280	136	77.14	3.99	58.7
1	142765385	142765949	565	322	98	58.63	5.5	64.04
1	142766299	142767227	929	641	196	179.14	5.68	40.08
1	142767260	142769255	1996	599	603	1046.17	7.1	25.54
1	142770920	142771964	1045	740	252	303	6.13	30.95
1	143473278	143473812	535	178	126	151.67	5.77	43.82
1	143548847	143549333	487	199	87	58.06	4.53	64.15
1	143572840	143573695	856	633	189	193.09	4.44	38.48
1	143574947	143575542	596	331	101	56.65	3.46	64.81
1	143581382	143581925	544	364	105	81.57	4.26	57.19
1	143982059	143982601	543	355	208	450.7	9.53	26.52
1	144485922	144487246	1325	1018	276	253.65	5.06	33.58
1	144622109	144622868	760	350	170	178.19	5.24	40.14
1	144624535	144625344	810	382	230	371.79	7.1	27.67
1	144924634	144925461	828	510	218	311.59	6.21	30.81
1	144960071	144961005	935	596	336	289.99	5.95	31.71
1	144995768	144996059	292	119	68	83.74	5.24	56.75
1	145010211	145010544	334	131	83	113.44	6.3	50.76
1	145130923	145131538	616	439	203	87.44	4.35	56.04
1	145539647	145540228	582	309	107	73.51	6.66	59.62
1	145570937	145571893	957	356	216	229.67	4.71	35.86
1	145573883	145574613	731	335	179	226.77	5.5	36.1
1	145574617	145575322	706	376	139	112.2	3.99	51.01
1	145668931	145669341	411	134	82	71.7	5.42	60.18
1	145717624	145718435	812	290	239	135.53	3.84	46.25
1	145930762	145932163	1402	629	376	544.47	6.92	25.38
1	145937051	145937420	370	158	73	64.11	3.99	62.5
1	145942574	145943936	1363	795	412	721.68	5.68	24.97
1	145981081	145981767	687	313	274	139.22	3.82	45.57
1	146060427	146061027	601	415	182	214	5.01	36.84
1	146062851	146063231	381	237	113	120.91	5.09	49.28
1	146064429	146064841	413	164	125	116.25	6.41	50.24
1	146064967	146069167	4201	452	1916	1016.35	5.63	25.84
1	146126560	146127831	1272	457	635	2045.92	10.74	31.18
1	146907306	146908208	903	363	252	155.35	5.15	42.87
1	154019775	154020363	589	274	523	239.58	3.36	35.14
1	154688259	154688752	494	183	156	75.58	5.15	59.18
1	154775149	154775605	457	142	81	52.39	3.46	66.39
1	155373233	155373777	545	262	106	84.07	4.53	56.8
1	155849240	155849766	527	312	105	88.16	4.71	55.94
1	156033966	156034335	370	226	70	55.36	4.62	65.22
1	157783412	157784198	787	208	219	51.48	3.26	66.7
1	158276575	158276995	421	294	85	76.76	5.68	58.78
1	159399271	159401078	1808	307	689	1640.55	10.83	26.39
1	159484701	159485478	778	353	172	176.26	5.24	40.3
1	159860171	159860927	757	432	307	774.2	11.15	24.59
1	159935428	159936129	702	382	162	182.98	5.95	39.81
1	160546022	160547137	1116	373	525	1592.91	12.07	25.64
1	161043236	161044146	911	383	234	316.01	6.3	30.65
1	161527715	161528618	904	568	409	707.02	6.94	24.78
1	163898622	163900193	1572	1236	414	578.77	4.97	24.54
1	163944214	163945306	1093	227	361	722.14	7.1	25
1	164774002	164774556	555	183	155	249.55	7.28	34.02
1	164775955	164776370	416	258	76	55.52	4.53	65.24
1	164782997	164784134	1138	371	774	184.4	3.54	39.74
1	164832614	164833762	1149	829	308	447.58	5.95	26.58
1	164834056	164836182	2127	1729	699	1372.21	9.32	26.72
1	165070997	165071684	688	340	146	138.35	4.88	45.55
1	165071706	165072660	955	295	192	158.78	4.62	42.63
1	168991986	168993731	1746	596	672	1624.06	7.55	26.35
1	175991279	175992334	1056	269	187	116.64	5.24	50.21
1	176120227	176121120	894	259	238	343.47	5.95	29.55
1	176408780	176410045	1266	943	376	643.49	6.84	24.34
1	176515459	176515996	538	297	105	83.85	4.53	56.72
1	176595536	176596141	606	299	111	75.97	4.35	59.09
1	176608474	176609245	772	468	173	182.64	4.97	39.91
1	179453501	179454345	845	347	388	1085.93	10.56	25.87
1	179809906	179810770	865	314	205	241.97	5.06	34.74
1	179850172	179850856	685	419	128	91.65	3.37	55.21
1	179955011	179955528	518	270	94	63.42	5.95	62.79
1	180746893	180747250	358	219	87	114.92	6.13	50.42
1	180762389	180765232	2844	1047	2165	1675.12	4.34	26.74
1	180972441	180973243	803	417	207	286.41	6.48	31.9
1	181024798	181025268	471	284	109	77.53	4.14	58.63
1	182101914	182102452	539	227	102	77.77	4.88	58.55
1	182138346	182138951	606	374	202	249.78	5.44	33.99
1	182400350	182401184	835	315	165	132.22	3.82	46.76
1	182685202	182686305	1104	275	410	953.9	11.45	25.66
1	182898809	182899490	682	305	239	478.97	9.67	26.05
1	182901016	182901868	853	445	317	216.51	4.76	36.75
1	182902403	182903486	1084	422	561	1009.33	7.91	25.94
1	183918726	183919879	1154	936	248	233.44	6.48	35.74
1	183928074	183929959	1886	1446	853	575.41	4.43	24.43
1	183948515	183948937	423	212	106	143.09	7.28	45.32
1	184440262	184441077	816	296	167	146.02	4.44	44.96
1	184594307	184594556	250	120	70	118.39	5.95	49.77
1	184596525	184596809	285	121	101	233.39	7.55	35.73
1	186647140	186648254	1115	366	521	155.16	3.87	43.03
1	186790574	186791344	771	249	281	643.82	9.41	24.29
1	187975619	187976314	696	424	127	85.18	3.64	56.52
1	188403742	188405393	1652	1387	807	361.46	4	28.36
1	194977378	194977940	563	254	104	61.24	4.44	63.57
1	199863015	199863566	552	367	326	77.41	3	58.63
1	199864342	199866219	1878	1290	503	732.83	5.5	24.74
1	199876808	199877679	872	221	205	238.15	4.71	35.19
1	199945663	199946355	693	285	134	80.98	4.88	57.36
1	200073739	200075292	1554	390	969	1972.65	8.62	31.03
1	200724289	200724858	570	135	183	351.42	5.98	29.05
1	201688618	201689060	443	251	106	131.44	4.79	46.98
1	201695927	201696386	460	281	136	239.02	8.97	35.14
1	202028361	202029023	663	272	229	492.17	10.03	26.34
1	203774055	203775184	1130	438	465	1222.94	9.5	26.74
1	204436465	204437073	609	357	158	221.41	5.95	36.68
1	204613607	204613997	391	187	118	119.16	5.11	49.67
1	204917780	204918424	645	281	171	247.86	6.75	33.94
1	205238488	205239262	775	359	169	167.54	4.88	41.37
1	205253112	205254013	902	765	180	147.16	3.82	44.67
1	206216106	206216694	589	332	102	61.1	3.64	63.56
1	207102789	207103046	258	140	59	72.52	4.97	60.04
1	207103167	207104089	923	408	460	1318.4	9.75	25.47
1	210730372	210731350	979	544	491	125.38	3.73	48.18
1	210732974	210734222	1249	934	326	131.49	4.49	46.98
1	210783619	210784621	1003	379	219	151.01	5.43	43.97
1	210788087	210788685	599	321	196	390.78	6.57	27.46
1	210791475	210792478	1004	279	242	292.09	4.88	31.72
1	212634841	212635386	546	349	181	372.72	9.06	27.57
1	212639641	212640337	697	322	161	182	4.35	39.9
1	212702660	212703486	827	325	199	240.61	5.68	34.97
1	212743490	212744012	523	277	178	139.86	4.77	45.6
1	212763722	212764301	580	403	184	266.88	7.06	32.66
1	215796261	215796983	723	313	325	467.18	6.98	26.44
1	215901691	215902206	516	290	92	58.93	3.99	64.08
1	215907339	215908172	834	485	219	311.83	6.04	30.79
1	216298635	216299422	788	601	209	300.25	5.24	31.1
1	216418657	216419701	1045	760	200	144.4	4.08	45.03
1	216796557	216797260	704	327	353	949.48	14.26	25.76
1	224616361	224617100	740	302	158	150.65	5.42	43.99
1	224957510	224958175	666	274	125	90.18	3.46	55.48
1	226117804	226118484	681	145	168	217.25	4.88	36.78
1	231964072	231964644	573	260	107	76.62	5.59	58.78
1	232191179	232191616	438	195	85	69.94	4.26	60.61
1	241784962	241785962	1001	446	257	212.02	5.88	37.03
1	241841956	241842993	1038	436	342	680.33	7.72	24.74
1	241950289	241951008	720	442	140	109.7	4.35	51.55
1	242117201	242117763	563	293	187	382.77	8.79	27.35
1	242978851	242979402	552	346	107	84.29	3.91	56.83
1	243123001	243123518	518	280	135	137.7	7.81	45.7
1	244996280	244996789	510	313	117	132.14	5.68	46.75
1	245526207	245526537	331	150	116	64.73	3.66	62.21
1	245648496	245648892	397	194	72	51.32	4.71	66.67
1	245656227	245656781	555	172	148	147.8	4.19	44.49
1	247300564	247302784	2221	937	942	1747.39	7.63	27.91
1	247885364	247886287	924	337	194	178.14	4.44	40.14
1	248523487	248524777	1291	1159	430	491.04	5.44	26.21
1	248848202	248848879	678	282	245	558.55	8.26	24.96
1	248993978	248994956	979	195	490	1090.84	8.86	25.96
1	249498570	249499012	443	272	109	142.97	7.55	45.35
1	250029767	250031479	1713	1086	1164	1017.09	5.65	25.76
1	250053772	250054991	1220	319	606	71.75	4.69	60.2
1	251758762	251759194	433	301	78	52.45	4.88	66.41
1	252239674	252241222	1549	510	925	54.13	3.29	65.76
1	254943787	254944607	821	586	183	189.58	5.68	38.92
1	254991014	254991576	563	238	149	218.06	6.13	36.81
1	257372610	257373111	502	249	96	59.69	3.84	63.88
1	259251745	259252549	805	608	217	166.31	4	41.41
1	261897900	261898895	996	757	258	356.01	5.24	28.95
1	263394737	263395148	412	198	216	120.13	4.23	49.35
1	263412034	263412828	795	449	155	121.47	3.99	49.08
1	263990686	263991197	512	123	138	209.87	7.01	37.11
1	264033893	264036216	2324	1069	1353	1338.48	4.27	25.98
1	264041249	264042093	845	449	251	76.64	3.21	58.79
1	264046063	264047866	1804	376	635	336.7	5.99	29.86
1	264066174	264066523	350	161	83	104.18	6.13	52.8
1	264069755	264071039	1285	909	1309	2303.07	4.91	32
1	264141043	264141713	671	364	205	118.5	4.36	49.7
1	264181252	264182088	837	436	272	199.35	6.55	38
1	264192486	264193372	887	290	405	1193.16	12.52	26.11
1	264234694	264235290	597	306	125	117.62	5.5	49.97
1	264307899	264308597	699	369	154	159.88	5.5	42.34
1	264392172	264393889	1718	210	655	1563.39	9.06	26.01
1	266090879	266091136	258	143	72	64.24	4.49	62.5
1	266101336	266101773	438	185	137	115.91	5.47	50.27
1	266124596	266125152	557	161	121	122.77	5.06	48.68
1	266266125	266266418	294	174	78	66.44	4.5	61.46
1	266611890	266612542	653	297	233	326.25	7.77	29.95
1	266626201	266626901	701	306	176	232.84	7.81	35.71
1	267393491	267394221	731	323	269	175.86	4.39	40.24
1	267545285	267546471	1187	356	308	99.69	3.67	53.86
1	267879770	267880320	551	306	103	52.21	4.2	66.46
1	268034186	268034491	306	183	174	163.18	4.44	41.92
1	268035969	268036212	244	122	91	64.94	3.8	62.09
1	268967155	268967825	671	470	268	216.68	5.46	36.76
1	269813294	269813975	682	141	171	224.51	5.24	36.38
1	269819482	269820224	743	361	183	231.38	4.88	35.75
1	270000145	270000789	645	339	129	109.72	5.24	51.56
1	270382657	270383291	635	292	118	82.05	3.37	57.04
1	270818289	270818836	548	356	318	70.59	3.75	60.56
1	276190727	276191255	529	198	131	170.35	6.3	41.14
1	278508979	278510339	1361	684	422	602.54	6.5	24.05
1	278511771	278513094	1324	916	237	162.8	3.91	41.87
1	278901451	278902322	872	521	409	174.63	4.25	40.3
1	279057234	279057984	751	584	245	395.72	8.11	27.55
1	279058722	279060255	1534	468	696	2028.37	13.23	31.38
1	281917334	281919965	2632	1630	858	1657.06	9.85	26.41
1	281948855	281949728	874	540	362	793.97	10.3	24.58
1	281950933	281951963	1031	616	285	189.06	3.54	39.03
1	282147771	282148705	935	228	142	57.56	3.55	64.36
1	282512580	282513156	577	307	125	126.76	6.04	48.17
1	282563147	282563737	591	390	121	107.58	4.17	51.93
1	284186721	284187256	536	287	105	84.62	4.26	56.73
1	284598236	284599102	867	456	287	92.1	4.11	55.1
1	284607089	284607928	840	357	225	328.86	6.92	29.9
1	284659630	284659908	279	152	69	94.96	5.77	54.61
1	284829657	284830378	722	537	324	202	5.04	37.95
1	284830969	284831483	515	302	93	61.81	4.17	63.25
1	284949971	284950599	629	287	153	193.36	5.59	38.43
1	284951758	284952671	914	570	155	82.02	3.46	57.02
1	284972936	284973827	892	745	186	179.55	8.08	40.14
1	284989909	284991014	1106	317	1245	3025.33	6	43.66
1	284993334	284994417	1084	679	852	903.99	4.27	25.27
1	284996411	284997057	647	298	149	131.97	5.47	46.79
1	286780819	286782216	1398	895	639	1875.96	8.52	29.78
1	292891510	292892211	702	465	303	844.45	10.74	25.43
1	292927224	292928202	979	702	201	173.28	4.53	40.39
1	293477534	293477915	382	185	112	172.79	7.18	40.53
1	293629867	293630892	1026	687	399	64.99	3.77	62.13
1	293631145	293632034	890	508	389	248.07	6.17	33.96
1	293704307	293704727	421	136	101	128.68	5.59	47.75
1	294000909	294002074	1166	755	553	1349.45	9.57	26.3
1	294007607	294008094	488	287	98	85.84	5.42	56.41
1	294009890	294010229	340	160	78	91.13	4.88	55.22
1	294010728	294011764	1037	345	315	557.47	8.26	25.15
1	294023387	294024044	658	380	134	102.91	4.39	53.27
1	294240076	294240462	387	149	72	54.79	4.62	65.46
1	294559405	294559783	379	252	88	67.01	6.1	61.21
1	296330265	296330565	301	139	85	143.98	6.48	45.21
1	297475013	297475396	384	195	78	70.57	4.44	60.55
1	297476814	297477423	610	328	193	262.91	4.94	32.94
1	297483096	297483567	472	201	136	229.77	8.7	35.84
1	297560754	297561076	323	176	66	62.02	4.44	63.3
1	297714101	297714345	245	137	58	75.88	5.06	59.09
1	299424850	299426253	1404	416	610	1700.55	9.23	27.07
1	299461726	299462644	919	634	376	67.77	5.25	60.92
1	299470699	299471090	392	190	79	65.22	4.13	62.08
1	299478417	299479034	618	179	170	50.35	4.3	67.01
1	299840481	299841136	656	274	244	108.19	3.51	51.81
1	299984247	299984707	461	234	92	78.65	5.15	58.12
1	300805906	300806402	497	315	99	85.21	6.21	56.57
1	301001729	301005193	3465	2108	2040	3100	7.33	46.88
1	301555645	301556269	625	209	268	336.53	6.18	29.83
1	301558258	301558710	453	257	174	295.59	6.34	31.3
1	301560199	301560575	377	193	89	69.82	3.57	60.62
1	301573732	301574785	1054	452	672	1764.66	7.36	28.29
1	301587030	301587658	629	381	224	499.28	8.97	26.44
1	301869171	301870023	853	446	336	844.93	11.1	25.49
1	301922053	301923083	1031	431	373	841.76	9.77	25.4
1	302134783	302135374	592	379	108	72.78	3.73	59.92
1	302142567	302143183	617	336	143	162.64	6.48	41.86
1	302206535	302207353	819	528	274	227.45	6.61	36.08
1	302231951	302233077	1127	739	588	1893.78	11.14	30.32
1	302265678	302266118	441	288	95	96.85	5.5	54.35
1	302284201	302284853	653	239	134	71.48	5.59	60.27
1	302294845	302295482	638	368	274	136.23	4.47	45.94
1	302317947	302318652	706	299	271	177.52	4.72	40.24
1	302342008	302342624	617	247	143	162.64	6.04	41.86
1	302555909	302556415	507	236	92	61.85	5.33	63.26
1	302561752	302562197	446	287	90	72.68	6.08	59.96
1	302565302	302566567	1266	389	368	102.59	4.28	53.36
1	302576271	302576964	694	335	208	340.53	8.42	29.91
1	302606246	302606954	709	533	135	99.6	4.35	53.83
1	302608221	302608935	715	320	170	201.66	6.04	37.89
1	302611373	302611828	456	288	111	143.13	7.81	45.34
1	302620218	302620660	443	163	84	65.19	5.5	62.07
1	302620758	302621720	963	476	444	1009.24	8.45	25.9
1	302736322	302737309	988	305	314	593.79	9.59	24.13
1	302758261	302759136	876	333	252	383.99	7.81	27.33
1	302803863	302805180	1318	838	431	225.29	4.73	36.25
1	303104980	303105813	834	402	281	580.68	10.12	24.44
1	303110150	303110685	536	334	147	227.87	9.41	36.03
1	303165826	303166402	577	228	126	130.14	4.26	47.29
1	303173222	303174054	833	495	249	432.4	5.77	27.03
1	303244874	303247222	2349	2161	760	1461.04	9.06	26.48
1	303252659	303253554	896	542	481	1661.43	10.83	26.69
1	303273629	303274230	602	280	111	77.34	4.26	58.63
1	303329997	303330791	795	552	176	181.68	4.35	39.98
1	303378782	303379498	717	367	204	332.47	9.5	29.91
1	303417988	303418408	421	198	88	86.25	5.77	56.28
1	303470014	303470955	942	303	324	687.64	9.59	25.12
1	303694325	303694855	531	256	135	185.02	6.48	39.48
1	303695393	303696314	922	300	475	1581.42	12.52	26.11
1	303696917	303698121	1205	483	463	1121.82	9.06	25.74
1	303770138	303770731	594	290	118	97.24	4.79	54.37
1	303865182	303865713	532	395	113	111.12	4.62	51.13
1	303868957	303870261	1305	233	550	1261.38	8.86	25.97
1	303872853	303873578	726	388	265	607.95	8.97	24.1
1	303934375	303935532	1158	692	305	429.03	6.84	27.09
1	304445253	304445844	592	348	159	226.68	7.62	36.13
1	304679798	304680374	577	343	135	158.42	5.95	42.68
1	304825927	304828727	2801	1747	1054	2463.05	8.61	34.13
1	304828729	304829305	577	280	98	55.09	5.68	65.39
1	305269570	305272876	3307	2397	1699	1198.13	5.7	26.34
1	305283680	305285080	1401	457	849	1082.62	5.7	25.61
1	305285501	305286069	569	364	173	312.73	7.28	30.88
1	305296324	305297334	1011	470	665	735.32	5.83	24.85
1	305416670	305418905	2236	1431	1175	3100	11.9	46.88
1	305435025	305436762	1738	960	586	1191.65	7.99	26.01
1	305438308	305439039	732	347	225	343.38	7.3	29.59
1	305455980	305458069	2090	635	441	391.71	7.1	27.44
1	305502157	305504647	2491	2210	1246	263.47	4.53	32.9
1	305531916	305532971	1056	726	190	116.64	4.17	50.21
1	305534881	305535718	838	241	149	95.34	4.44	54.63
1	305536256	305536980	725	404	166	185.35	4.88	39.57
1	305538490	305539173	684	331	170	128.98	5.35	47.68
1	305544088	305544928	841	371	271	112.41	3.68	50.91
1	305733700	305734257	558	220	102	71.05	4.44	60.31
1	306154394	306155548	1155	454	523	1523.41	10.12	26.13
1	306234549	306235526	978	404	267	401.63	7.01	27.57
1	306417132	306417866	735	388	202	310.64	7.63	30.86
1	306494034	306494523	490	254	91	64.96	6.13	62.1
1	306495365	306495921	557	244	94	51.5	4.62	66.67
1	306712698	306713583	886	208	301	625.49	6.66	23.95
1	306730106	306730707	602	386	180	319.37	8.61	30.36
1	306795051	306796190	1140	603	612	2110.6	14.2	30.86
1	306805767	306806264	498	180	89	59.63	4.26	63.93
1	306825008	306825561	554	284	105	77.89	4.97	58.53
1	306985538	306986652	1115	330	614	2169.51	11.98	31.95
1	306993398	306993932	535	255	115	116.36	5.24	50.24
1	307039023	307040313	1291	882	539	1436.38	10.65	26.85
1	307472426	307473091	666	238	132	107.29	4.53	52.05
1	307477501	307478825	1325	220	250	170.53	5.33	41.15
1	307481798	307482311	514	331	130	175.41	5.59	40.25
1	307484603	307485063	461	234	143	266.9	8.08	32.67
1	307490676	307491317	642	465	189	325.31	7.01	29.99
1	307492725	307493166	442	271	96	99.74	4.79	53.83
1	307495786	307496264	479	330	119	156.9	5.24	42.83
1	307548949	307549500	552	302	124	135.51	6.21	46.24
1	308166996	308167376	381	251	93	56.24	3.49	65.06
1	308173680	308176140	2461	372	773	447.72	5.54	26.6
1	308351573	308353076	1504	896	752	2422.86	10.48	34.62
1	308620342	308620826	485	160	92	69.47	4.26	60.67
1	308621865	308624396	2532	954	823	1585	7.72	25.88
1	308637645	308638963	1319	842	887	2580.53	10.55	34.23
1	308840174	308841028	855	216	252	429.13	5.33	27.1
1	308852322	308853731	1410	1067	516	737.22	8.05	24.92
1	308858277	308858894	618	418	160	223.88	5.59	36.46
1	308859381	308862033	2653	527	1825	3100	13.14	46.88
1	309952161	309952763	603	295	103	59.33	4.35	63.96
1	310004937	310005615	679	296	135	111.03	4.08	51.12
1	310068723	310069570	848	455	417	1325.05	14.56	25.42
1	310139967	310140398	432	193	221	94.22	3.94	54.64
1	310163585	310164272	688	312	211	308.46	10.15	30.92
1	310219827	310221115	1289	165	506	544.84	5.42	25.34
1	311558838	311559930	1093	526	498	1461.44	10.92	26.55
1	311676856	311677386	531	186	98	69.62	3.28	60.72
1	311678128	311678675	548	300	100	69.14	5.33	60.75
1	313727402	313727862	461	216	88	69.86	5.95	60.62
1	313734751	313735410	660	420	107	50.52	2.93	66.94
1	313735560	313736161	602	296	106	64.48	4.53	62.39
1	313736514	313737554	1041	691	643	918.61	5.98	25.07
1	313759747	313760078	332	158	92	148.29	6.92	44.39
1	313760807	313762812	2006	545	431	283.31	4.35	31.9
1	313763768	313764506	739	275	535	2124.46	14.63	31.4
1	313771805	313773119	1315	969	541	900.13	7.85	25.4
1	313774744	313775260	517	136	158	157.88	4.31	42.79
1	313804965	313805310	346	154	226	113.46	3.51	50.77
1	313807172	313807989	818	226	360	130.01	5.05	47.32
1	313808027	313808824	798	360	351	197.77	6.04	37.99
1	313809211	313810076	866	317	209	252.67	5.68	33.65
1	313818791	313819665	875	605	317	106.41	4.62	52.24
1	313819862	313820888	1027	240	284	79.81	4.89	57.82
1	313853847	313855729	1883	995	1209	3100	10.38	46.88
1	313878529	313878967	439	293	154	210.33	4.43	37.12
1	313890669	313891041	373	119	129	229.19	5.31	35.82
1	313899049	313899475	427	169	121	178.15	7.45	40.15
1	313920670	313921681	1012	615	638	1571.16	9.59	26.42
1	313922131	313923515	1385	299	549	536.79	5.4	25.46
1	313924094	313925735	1642	792	356	347.79	7.19	29.18
1	313925892	313926656	765	579	120	53.64	4.08	65.87
1	313981041	313981995	955	338	344	772.01	9.23	24.7
1	314112191	314113279	1089	720	241	250.85	5.5	33.87
1	314117290	314118127	838	361	262	465.24	7.24	26.31
1	314125544	314125961	418	265	89	90.9	4.88	55.32
1	314135326	314135658	333	143	192	55.17	3.13	65.39
1	314135760	314136775	1016	533	587	103.61	2.74	52.88
1	314136923	314137823	901	395	446	147.38	4.09	44.63
1	314164149	314164692	544	311	183	379.79	9.41	27.55
10	27217	27982	766	549	161	148.71	5.33	44.39
10	85457	85964	508	201	282	409.29	6.33	27.65
10	2543565	2544389	825	333	228	352.1	9.23	29.11
10	2731524	2732064	541	284	94	56.15	5.24	65.05
10	10337501	10338033	533	193	218	270.51	6.29	32.61
10	10352849	10353960	1112	140	319	517.63	9.59	25.59
10	10354218	10354682	465	277	157	170.08	4.89	41.09
10	10474564	10475057	494	325	155	59.93	4.38	63.97
10	10595639	10595934	296	136	65	70.99	5.06	60.33
10	11930741	11932021	1281	272	496	202.7	4.14	37.82
10	11933206	11933894	689	445	300	305.45	5.51	31.05
10	12259154	12259698	545	383	109	92.93	4.17	54.81
10	12287938	12288354	417	143	79	60.65	4.79	63.75
10	12317895	12318526	632	315	129	115.11	4.35	50.45
10	12516104	12517040	937	674	226	273.15	6.13	32.29
10	12978103	12978785	683	327	244	321.14	9.02	30.16
10	13012818	13013812	995	611	383	485.33	7.37	26.06
10	13497421	13499449	2029	1056	854	1978.39	9.75	31.19
10	13549297	13550408	1112	336	419	990.51	7.01	25.76
10	13582444	13583064	621	331	160	70.44	4.84	60.64
10	13586242	13587288	1047	628	412	104.99	4.28	52.5
10	13865984	13866639	656	355	143	143.19	6.3	45.37
10	14850169	14850684	516	159	123	150.95	6.39	44.01
10	14878805	14879090	286	130	76	55.7	4.28	65.23
10	15140808	15141429	622	312	274	194.28	5.18	38.4
10	15178605	15179559	955	424	461	935.9	6.35	25.53
10	15903678	15904368	691	356	310	904.11	10.3	25.3
10	16233867	16234903	1037	205	296	344.55	5.76	29.45
10	16236002	16236513	512	189	502	349.89	3.55	29.11
10	16635792	16636234	443	323	90	83.03	5.59	56.85
10	16743797	16744425	629	299	143	156.43	5.68	42.8
10	16890989	16891741	753	263	141	100.35	3.55	53.76
10	16927284	16927707	424	306	87	81.73	7.19	57.12
10	16930848	16931525	678	357	155	85.23	4.2	56.56
10	16934302	16934781	480	220	164	351.62	8.97	29.06
10	17094797	17095126	330	187	141	106.88	4.18	52.19
10	17113732	17114937	1206	463	837	76.17	2.34	58.97
10	17433609	17434247	639	343	138	58.01	5.52	64.13
10	18263818	18264350	533	249	101	77.16	5.59	58.7
10	18264502	18265117	616	325	121	97.45	4.62	54.29
10	19355915	19357824	1910	625	2302	1939.35	3.47	30.66
10	19698739	19699739	1001	707	307	346.69	7.6	29.32
10	19746820	19747169	350	198	89	127.74	5.86	47.84
10	19918372	19919535	1164	683	1076	2069.13	6.24	31.32
10	21761605	21762047	443	286	97	102.66	5.06	53.36
10	21915645	21916505	861	565	198	218.56	5.86	36.79
10	24461303	24461825	523	213	112	111.96	5.86	51.04
10	24475032	24475751	720	283	142	115.54	3.99	50.33
10	24601969	24602801	833	264	323	617.62	7.96	23.94
10	24677315	24678160	846	297	168	136.75	4.17	46.03
10	25626955	25627341	387	115	95	115.11	5.86	50.44
10	27513202	27515802	2601	1693	711	1047.53	8.43	25.58
10	27697058	27697762	705	286	133	95.5	3.99	54.61
10	27747029	27747736	708	148	222	415.04	6.21	27.59
10	27759689	27761554	1866	816	674	1504.62	9.23	26.67
10	27934754	27936108	1355	741	612	51.71	3.02	66.58
10	27999082	27999555	474	194	260	209.89	4.77	37.12
10	28061054	28061670	617	307	205	194.91	9.14	38.28
10	28074888	28076809	1922	691	2499	295.27	1.98	31.28
10	28180547	28181484	938	626	257	390.45	7.19	27.39
10	28209437	28209795	359	121	72	65.55	4.79	61.98
10	28233446	28234150	705	472	342	1076.06	10.83	25.52
10	28235287	28235985	699	408	160	177.37	5.68	40.28
10	28304965	28305657	693	414	728	100.02	2.51	53.76
10	28313334	28314615	1282	907	802	77.11	3.95	58.67
10	28397127	28397955	829	236	279	200.45	6.04	37.98
10	28518660	28519265	606	445	109	70.76	2.93	60.52
10	28620751	28621243	493	313	86	53.64	3.82	65.84
10	28860180	28861838	1659	1286	799	1362.33	6.84	26.32
10	28917397	28917753	357	191	115	53.85	3.77	65.83
10	28922984	28923315	332	151	66	54.81	4.84	65.47
10	28924041	28924338	298	141	89	58.75	4.07	64.03
10	28931094	28931579	486	308	117	97.48	5.08	54.3
10	28962095	28962479	385	267	72	55.5	5.5	65.23
10	28967228	28967616	389	199	147	94.32	3.45	54.63
10	28969257	28969958	702	212	192	57.16	3.09	64.68
10	29075009	29075599	591	262	122	70.34	4.25	60.65
10	29078341	29079981	1641	601	962	861.26	5.61	25.95
10	29187875	29188450	576	322	157	239.1	7.19	35.15
10	29188725	29189224	500	297	98	81.03	3.99	57.36
10	29219212	29220033	822	540	253	460.42	7.46	26.39
10	29228486	29229541	1056	856	393	501.57	5.09	26.39
10	29289018	29289789	772	457	214	54.63	5.06	65.45
10	29915441	29915905	465	262	83	54.92	3.91	65.44
10	30846870	30847766	897	638	168	117.61	4.71	49.96
10	31339059	31339972	914	260	392	330.77	6.68	29.8
10	31964862	31965828	967	332	218	231.64	5.77	35.8
10	32610352	32612518	2167	993	1099	3100	15.62	46.88
10	33039521	33040166	646	454	153	183.76	4.97	39.8
10	33070010	33070956	947	555	249	350.44	7.37	29.14
10	33088143	33088557	415	225	136	277.22	7.63	31.77
10	33123247	33123822	576	218	303	87.92	4.3	55.93
10	33252396	33252851	456	258	85	63.27	4.26	62.87
10	34558227	34558870	644	312	131	113.17	4.79	50.89
10	35363101	35363880	780	496	347	362.8	5.28	28.23
10	36233824	36234378	555	330	122	127.11	5.24	48.04
10	36278902	36279398	497	269	127	93.86	4.21	54.67
10	36283719	36284544	826	216	147	89.07	4.17	55.89
10	36303551	36304214	664	302	187	299.62	6.57	31.06
10	36330785	36331994	1210	838	450	903.51	7.46	25.23
10	36360317	36360594	278	160	56	52.91	4.35	66.22
10	36391165	36391489	325	203	71	53.28	4.14	66.12
10	36431616	36432038	423	133	143	186	6.59	39.38
10	36432682	36433650	969	655	829	364.84	3.28	27.97
10	36495192	36495686	495	295	126	175.08	6.13	40.29
10	36586107	36586782	676	348	156	174.98	6.84	40.31
10	36609077	36610830	1754	1411	718	118.06	3.42	49.77
10	36618578	36619279	702	225	216	395.7	5.5	27.54
10	36813194	36813630	437	286	104	127.26	8.08	48.03
10	37099603	37099986	384	196	125	81.15	4.09	57.36
10	37105969	37106329	361	168	133	96.18	4.33	54.44
10	37296051	37296499	449	130	93	86.75	4.44	56.21
10	37312266	37313130	865	337	206	92.38	4.62	54.95
10	37484558	37485183	626	451	317	227.94	4.06	36.07
10	37632092	37632720	629	417	121	92.49	4.17	54.88
10	38130524	38131042	519	239	105	70.6	4.81	60.57
10	44120340	44121255	916	569	236	320.98	6.39	30.15
10	44183400	44183882	483	174	220	84.1	4.21	56.81
10	45222189	45222680	492	270	89	61.61	4.08	63.43
10	45418640	45421053	2414	2066	615	914.61	6.92	25.27
10	45421196	45422109	914	708	295	573.87	7.81	24.54
10	45728894	45729549	656	489	326	98.79	3.86	53.89
10	45951305	45952209	905	322	545	104.8	2.97	52.54
10	45958566	45958921	356	167	162	64.3	3.43	62.53
10	45959111	45960175	1065	334	678	421.11	3.83	27.21
10	45979146	45980082	937	576	611	274.9	3.42	32.17
10	46149170	46149771	602	277	125	115.43	4.71	50.32
10	46151496	46152072	577	269	100	59.86	4.97	63.92
10	46152473	46153063	591	364	98	51.18	2.93	66.78
10	46545917	46547025	1109	269	310	484.03	7.63	26.08
10	46681491	46681878	388	212	87	98.59	5.24	54
10	46793604	46794051	448	141	93	74.4	4.81	59.38
10	46794131	46794747	617	264	127	86.38	4.35	56.29
10	46825667	46826772	1106	379	668	1833.25	9.97	28.57
10	46828603	46829282	680	316	335	625.97	7.59	23.99
10	47289026	47289555	530	261	137	134.39	4.86	46.27
10	47432441	47432840	400	191	131	139.52	5.7	45.65
10	47434641	47435282	642	280	246	302.73	5.63	31.03
10	48226830	48227908	1079	306	857	103.47	2.51	52.91
10	51296941	51298794	1854	1294	403	398.34	4.44	27.55
10	51454283	51455414	1132	844	317	231.92	4.07	35.83
10	51661338	51661893	556	327	171	313.81	8.43	30.79
10	51686579	51687142	564	181	224	253.77	6.21	33.6
10	51941683	51942193	511	345	88	53.05	3.37	66.22
10	52884480	52884895	416	157	87	85.24	5.59	56.57
10	52903277	52904527	1251	771	349	541.13	6.39	25.38
10	53808834	53809303	470	156	107	79.62	4.66	57.9
10	53835507	53836022	516	215	121	77.81	4.98	58.54
10	56090788	56092619	1832	753	616	1005.13	7.59	25.74
10	56130465	56132318	1854	1425	1082	2221.29	8.45	31.9
10	56161134	56162291	1158	831	287	360.61	5.95	28.45
10	56230801	56231825	1025	431	254	322.22	5.24	30.14
10	57273922	57275260	1339	1133	1679	494.96	2.42	26.47
10	58718842	58719595	754	345	290	707.95	11.01	24.88
10	60561702	60562275	574	330	109	81.78	4.17	57.13
10	61653586	61654974	1389	992	765	2233.76	9.67	32.08
10	61685336	61685780	445	197	92	85.31	4.71	56.65
10	63503142	63504083	942	370	487	334.3	5.45	29.96
10	63531738	63532700	963	278	187	140.96	4.17	45.57
10	63658842	63660095	1254	590	612	463.42	4.82	26.19
10	65737091	65738242	1152	363	245	227.83	4.08	36.04
10	65807049	65808442	1394	1047	888	3067.11	10.59	45.45
10	65808512	65810525	2014	1721	642	994.8	6.51	25.69
10	69669449	69670437	989	549	341	721.48	8.43	24.92
10	69670749	69671407	659	466	130	104.14	4.08	52.79
10	69839836	69840122	287	173	67	82.74	4.44	56.95
10	69841844	69842781	938	213	532	983.16	7.87	25.52
10	70831400	70831934	535	178	152	250.76	7.99	33.86
10	70855012	70856749	1738	989	657	700.22	4.11	24.71
10	70856814	70857594	781	395	237	132.21	4.17	46.75
10	70943246	70943805	560	306	179	51.29	4.55	66.7
10	70987381	70987694	314	188	60	50.55	4.53	66.94
10	71084985	71085574	590	272	130	134.09	5.5	46.26
10	71310708	71312413	1706	1108	944	171.85	3.54	40.8
10	71313834	71314462	629	132	109	63.6	2.84	62.73
10	71322963	71326262	3300	2266	941	1489.98	7.28	26.72
10	71331642	71332297	656	253	125	93.8	4.17	54.68
10	71339144	71339601	458	202	125	195.31	6.48	38.16
10	71415075	71415865	791	402	323	847.91	10.56	25.71
10	71543283	71543973	691	262	350	1153.43	13.23	26.41
10	72510997	72511461	465	185	87	65.58	4.53	61.94
10	72512377	72513047	671	402	167	219.28	7.46	36.73
10	72992322	72992751	430	148	140	211.63	5.56	36.98
10	72995291	72996362	1072	651	542	1455.55	9.81	26.33
10	72998669	72999525	857	387	209	236.93	5.27	35.29
10	75667281	75667867	587	274	98	52.28	5.06	66.44
10	75704238	75704567	330	170	68	65.33	4.26	62
10	75706556	75707120	565	374	128	143.04	4.71	45.36
10	75707552	75708160	609	287	283	758.73	9.36	24.76
10	75708254	75708972	719	329	161	87.8	4.17	55.96
10	75773738	75774075	338	144	66	55.92	4.62	65.12
10	76089656	76090039	384	183	76	67.51	4.88	61.08
10	76210067	76210669	603	288	176	299.88	8.34	31.06
10	76210973	76212502	1530	224	351	375.42	5.5	27.66
10	76245854	76246209	356	194	140	64.75	3.88	62.2
10	76246305	76246759	455	269	211	67.51	3.04	61.07
10	77740071	77740531	461	307	153	170.34	7.87	41.13
11	5833	6405	573	315	128	127.62	5.12	47.85
11	183274	185170	1897	915	481	621.84	8.08	24
11	185777	187642	1866	649	499	711.26	5.33	24.93
11	187650	189064	1415	598	287	237.02	4.44	35.28
11	189402	190099	698	381	136	106.55	4.44	52.24
11	303763	305067	1305	259	264	227.66	4.88	36.05
11	428621	429108	488	164	219	84.6	3.79	56.75
11	433908	434537	630	213	155	200.52	4.88	38.01
11	1542078	1542772	695	156	116	61	2.93	63.63
11	1543593	1544182	590	292	99	53.72	4.62	65.85
11	1549277	1550017	741	454	142	107.5	3.91	51.98
11	1648911	1649832	922	380	529	227.38	3.62	36.1
11	1725664	1726657	994	327	260	361.4	5.42	28.35
11	2146027	2147028	1002	814	314	581.75	7.81	24.3
11	2488834	2489803	970	554	391	1002.69	7.9	26.01
11	2495873	2496395	523	311	92	56.74	5.5	64.82
11	3040094	3041600	1507	818	1061	509.73	3.85	26.17
11	3044058	3045084	1027	587	767	2285.02	9.49	32.03
11	3045423	3045632	210	105	62	130.63	5.5	47.19
11	3460804	3461421	618	211	167	253.28	6.04	33.69
11	3461642	3462483	842	491	534	2138.27	13.32	31.58
11	4032296	4033176	881	309	257	432.17	7.1	27.01
11	4498272	4498987	716	436	268	635.63	9.94	24.04
11	4679928	4680714	787	553	477	186.21	3.83	39.35
11	4724070	4724723	654	206	219	268.23	6.48	32.59
11	5298057	5298860	804	216	139	78.68	4.17	58.15
11	5299336	5300207	872	595	152	87.2	4.79	56.02
11	5307449	5308012	564	231	111	91.32	5.68	55.2
11	5381933	5382856	924	231	172	116.29	4.71	50.23
11	5483113	5483574	462	298	110	135.91	6.48	46
11	6517211	6518503	1293	922	509	811.63	5.74	25.09
11	6994309	6994814	506	177	101	87.6	6.13	56
11	7211776	7212563	788	602	162	142.34	4.17	45.38
11	7413114	7414180	1067	728	479	651.51	7.2	24.68
11	7660401	7661183	783	378	271	109.83	3.73	51.54
11	8468315	8469081	767	246	294	399.53	6.87	27.62
11	8641936	8642775	840	517	321	339.31	6.59	29.91
11	9035635	9036225	591	390	111	53.49	3.23	65.94
11	9431726	9432172	447	192	90	81.34	5.5	57.24
11	9454432	9455813	1382	660	533	1291.13	9.06	25.4
11	12279776	12280230	455	163	152	89.98	4.77	55.63
11	12636972	12637758	787	326	229	384.52	5.59	27.41
11	14260450	14261192	743	519	133	82.68	5.42	56.94
11	14558642	14559271	630	187	217	446.85	8.78	26.61
11	15547727	15548484	758	146	142	118.3	6.66	49.78
11	15548758	15550334	1577	760	785	1187.97	6.4	25.85
11	15687144	15688440	1297	621	332	442.84	6.13	26.61
11	16000435	16001498	1064	617	436	669.63	6.04	24.54
11	16014597	16015707	1111	787	203	159.4	4.44	42.39
11	16034007	16035605	1599	1400	391	474.41	5.42	26.22
11	18867810	18868734	925	330	417	516.89	4.97	25.53
11	18894102	18894813	712	441	176	115.05	3.89	50.4
11	19874313	19874989	677	330	317	220.14	7.09	36.72
11	21813693	21814309	617	178	198	384.78	8.08	27.43
11	21824829	21825526	698	283	328	999.12	9.23	25.97
11	21830697	21831900	1204	750	363	636.36	6.04	24.06
11	21832441	21833131	691	307	316	936.65	11.54	25.6
11	22821024	22825416	4393	2938	2526	3100	6.14	46.88
11	22983495	22984034	540	353	351	384.39	5.23	27.38
11	23597326	23598117	792	452	220	298.96	6.86	31.09
11	25421473	25422486	1014	676	166	77.22	4.44	58.72
11	26376739	26377253	515	253	120	140.37	4.97	45.6
11	26383506	26384274	769	470	222	366.14	5.77	27.83
11	34988140	34988788	649	176	139	136.47	4.62	46
11	49866469	49867184	716	316	160	168.77	5.15	41.29
11	49869625	49870196	572	321	232	218.39	4.35	36.8
11	50017607	50018136	530	233	148	124.46	4.93	48.37
11	50030904	50031463	560	376	207	206.53	6.13	37.48
11	52161604	52162297	694	414	348	399.9	6.2	27.6
11	52209033	52209895	863	243	217	221.71	4.53	36.7
11	52351297	52352613	1317	1020	297	311.06	4.79	30.84
11	52693725	52694382	658	311	336	109.93	4.32	51.46
11	52730231	52731164	934	425	424	185.25	3.71	39.57
11	53668234	53669652	1419	543	350	436.38	5.59	26.77
11	53764267	53764728	462	189	106	121.18	6.04	49.2
11	53771355	53772156	802	338	291	115.94	4.62	50.29
11	53788497	53789312	816	230	319	794.06	8.61	24.61
11	56943699	56944965	1267	466	662	1806.11	11.16	29.34
11	56947512	56948020	509	184	104	92.49	4.44	54.87
11	72161476	72162431	956	644	329	695.23	10.48	24.81
11	72163192	72164113	922	527	264	366.53	5.66	27.82
11	73511939	73512773	835	368	306	150.9	4.98	43.97
11	73724345	73725820	1476	548	449	801.5	8.61	24.94
11	73764966	73765468	503	222	118	139.48	4.17	45.64
11	74998451	74999182	732	418	260	218.65	5.64	36.8
11	75619002	75619493	492	196	147	78.05	5.67	58.37
11	78546143	78546510	368	160	92	124.69	4.88	48.38
11	81563832	81565577	1746	1411	593	1220.67	7.46	26.57
11	81634951	81635491	541	362	237	63.17	3.69	62.89
11	81643306	81644117	812	596	381	197.89	3.38	38.01
11	82962611	82962963	353	165	67	53.13	4.62	66.21
11	84372951	84373863	913	672	580	64.45	3.26	62.45
11	84681452	84682037	586	265	102	62.01	5.06	63.34
11	84743942	84744738	797	377	321	626.47	10.71	24.05
11	84925946	84926550	605	256	104	58.75	3.99	64.02
11	85003163	85003424	262	144	54	53.43	4.35	65.95
11	85003452	85003692	241	120	53	59.8	4.53	63.9
11	85004614	85004874	261	134	76	137.6	6.04	45.83
11	86125549	86125889	341	162	121	216.86	7.63	36.77
11	86146588	86147933	1346	1117	798	260.88	4.33	32.98
11	86178128	86178781	654	139	284	620.43	6.45	24.03
11	86369370	86370401	1032	592	423	334.97	5.85	30
11	86371578	86372118	541	222	107	88.55	4.53	55.98
11	86372799	86374304	1506	455	740	942.56	7.42	25.82
11	86374702	86375387	686	295	126	85.92	3.91	56.45
11	86376971	86377790	820	335	363	356.87	6.75	28.97
11	86391180	86391772	593	334	149	92.53	6.02	54.88
11	86391891	86392712	822	347	377	337.45	6.85	29.9
11	86399027	86406588	7562	1655	6144	3100	11.15	46.88
11	86436691	86437467	777	314	298	281.81	6.43	31.91
11	86439440	86440281	842	369	310	719.04	9.94	24.97
11	86441217	86442480	1264	689	766	2950.3	12.78	41.03
11	86448759	86449461	703	446	188	276.72	6.39	31.85
11	86762069	86762750	682	334	177	248.73	5.42	34
11	86858334	86858850	517	285	155	278.58	6.3	31.91
11	86869865	86870846	982	642	534	515.01	4.52	25.68
11	86888902	86889713	812	485	191	222.77	5.77	36.67
11	86890521	86891218	698	361	173	222.82	7.1	36.63
12	74759	75066	308	189	63	62.15	4.71	63.28
12	75297	76765	1469	462	394	567.23	7.81	25.06
12	85984	86264	281	157	59	61.2	4.97	63.53
12	102344	102786	443	205	81	56.98	5.77	64.7
12	103592	105492	1901	1333	1149	3100	12.57	46.88
12	151756	152133	378	159	100	86.73	5.23	56.2
12	163775	164252	478	212	138	98.52	3.52	54.01
12	164275	164713	439	215	157	232.35	6.72	35.75
12	173747	175391	1645	327	1168	2632.75	7.91	34.62
12	175400	176845	1446	1203	566	1072.1	10.74	25.81
12	190517	191494	978	543	281	459.2	8.43	26.46
12	221223	222015	793	395	300	715.92	9.06	24.78
12	264207	264935	729	319	218	383.25	8.34	27.33
12	274529	275006	478	294	170	179.99	4.99	40.1
12	277563	277886	324	205	84	63.58	4.11	62.74
12	286400	287135	736	450	182	128.49	5.32	47.74
12	287887	288324	438	150	82	61.42	3.37	63.43
12	497101	497777	677	192	248	570.73	9.77	24.64
12	554495	555095	601	191	312	702.49	7.42	24.71
12	561585	562333	749	351	331	946.15	14.03	25.79
12	887630	888071	442	233	294	1235.56	12.78	26.06
12	963381	963784	404	123	86	87.42	5.95	56.03
12	965144	966396	1253	728	405	556.84	6.68	25.09
12	966522	967701	1180	410	776	2226.21	10.39	32.5
12	969763	971726	1964	1501	1107	2159.12	8.7	31.76
12	976638	977479	842	531	202	73.09	4.85	59.76
12	1126119	1128822	2704	610	1521	1513.17	6.38	26.92
12	1132970	1133630	661	248	140	134.27	4.71	46.25
12	1148124	1149316	1193	897	333	516.51	4.88	25.65
12	1153235	1154118	884	243	138	78.99	3.73	58.26
12	1198237	1198961	725	454	130	80.84	3.64	57.33
12	1214996	1215578	583	246	99	55.71	3.55	65.23
12	1415933	1416600	668	299	119	73.75	3.46	59.54
12	1417998	1418936	939	499	211	221.23	5.15	36.64
12	1422740	1424250	1511	434	863	3147.14	11.1	0
12	1426895	1427403	509	160	194	473.92	10.87	26.25
12	1428502	1429130	629	290	177	284.94	7.72	31.83
12	1437623	1439038	1416	623	300	290.52	4.08	31.67
12	1517269	1518580	1312	306	252	180.73	3.28	40.1
12	1520230	1521321	1092	310	335	603.47	5.77	24.13
12	1597398	1598512	1115	415	805	3100	14.2	46.88
12	1613974	1614797	824	207	199	242.3	5.42	34.79
12	2094368	2094997	630	326	107	58.58	3.91	64.03
12	2406534	2407226	693	244	229	296.87	4.77	31.19
12	2475262	2476009	748	347	288	703.19	7.63	24.73
12	2525663	2528451	2789	845	882	1633.79	7.72	26.8
12	2595701	2596852	1152	321	256	261.23	4.26	32.99
12	3337519	3338762	1244	299	434	97.29	3.89	54.34
12	3380336	3381101	766	474	288	683.02	8.52	24.86
12	3385929	3386499	571	252	110	85.72	6.48	56.46
12	4070886	4071577	692	466	166	203.21	5.33	37.77
12	4188266	4189014	749	520	131	75.88	3.73	59.08
12	4629766	4630605	840	556	207	211.65	5.65	36.99
12	4660970	4661388	419	206	163	410.81	8.79	27.52
12	4661692	4662228	537	202	136	76.16	4.9	58.96
12	4667653	4668296	644	310	163	219.77	4.53	36.7
12	4707576	4708185	610	257	110	66.17	3.36	61.56
12	4710308	4711058	751	395	227	403.49	7.1	27.67
12	4714805	4715472	668	353	139	127.94	5.95	47.8
12	4805127	4806139	1013	552	543	1196.5	10.28	26.12
12	4906783	4907406	624	410	253	660.25	11.54	24.59
12	5008388	5009149	762	287	181	157.53	5.74	42.78
12	5010704	5010972	269	150	58	63.45	4.71	62.8
12	5011981	5012839	859	194	319	419.36	7.1	27.26
12	5014952	5017848	2897	1040	1591	3100	10.7	46.88
12	5107392	5108143	752	507	572	604.3	5.28	24.17
12	5111439	5111801	363	233	98	139.28	7.39	45.61
12	5111921	5112424	504	203	189	372.11	9.85	27.65
12	5197247	5197690	444	319	131	61.92	3.65	63.33
12	5197795	5198045	251	123	55	61.84	4.53	63.27
12	5207581	5210592	3012	313	1658	376.22	4.46	27.7
12	5258601	5259362	762	155	158	140.93	4.08	45.55
12	5272415	5272761	347	154	88	125.55	6.66	48.19
12	5356910	5357811	902	659	365	241.8	4.91	34.8
12	5386105	5386716	612	320	130	123.85	5.77	48.49
12	5421893	5422687	795	258	135	71.9	3.64	60.16
12	5428276	5429131	856	266	374	375.43	5.78	27.68
12	5438960	5440119	1160	409	409	889.79	8.43	25.56
12	5442904	5443372	469	292	83	53.64	4.08	65.85
12	5495461	5496507	1047	520	237	250.92	4.79	33.88
12	5578705	5579065	361	137	84	59.84	5.25	63.86
12	5642589	5643440	852	424	300	653.52	9.14	24.64
12	5643447	5643701	255	118	60	77.87	5.06	58.52
12	5816751	5817381	631	314	117	80.75	3.73	57.33
12	5817389	5818188	800	403	326	230.74	5.07	35.76
12	5824033	5824727	695	198	171	216.8	5.77	36.75
12	5858780	5859544	765	248	268	349.23	7.08	29.1
12	5921294	5921695	402	163	120	56.94	3.2	64.72
12	5928675	5928986	312	161	116	283.04	9.06	31.87
12	6033145	6034863	1719	382	850	1812.9	6.47	29.58
12	6148214	6149495	1282	618	717	811.09	4.34	25.06
12	6150667	6151608	942	175	327	378.3	4.5	27.48
12	6160957	6161700	744	359	237	203.09	4.82	37.73
12	6238917	6241684	2768	1094	974	332.22	4.11	29.85
12	6256695	6257814	1120	715	359	687.67	6.66	25.14
12	6395633	6396223	591	277	99	53.44	4.08	65.93
12	6452627	6453359	733	395	291	738.24	10.03	24.97
12	6455418	6456041	624	321	150	184.76	7.28	39.59
12	6857614	6859140	1527	551	621	1604.81	9.68	25.9
12	6865565	6866109	545	220	129	157.36	6.57	42.79
12	6866767	6867429	663	344	180	274.01	9.5	32.27
12	7937614	7939455	1842	448	688	1602.92	7.55	25.65
12	7999778	8000486	709	296	156	158.46	5.95	42.7
12	8025935	8027556	1622	736	452	232.02	5.08	35.84
12	8031393	8032399	1007	352	463	423.71	5.7	27.07
12	8040516	8040931	416	289	89	91.83	3.99	55.19
12	11139513	11139897	385	196	102	154.97	5.77	43.05
12	12146933	12147927	995	743	178	110.88	4.53	51.18
12	12403579	12404169	591	301	98	51.18	4.35	66.78
12	13607175	13607774	600	255	205	112.07	5.18	51.04
12	13833015	13833666	652	304	361	95.22	3.36	54.59
12	13897356	13897974	619	382	187	334.16	6.3	29.95
12	14494159	14494715	557	324	95	53.82	3.91	65.81
12	14554276	14554911	636	350	164	228.82	8.26	35.88
12	14674938	14675430	493	209	163	52.49	4.15	66.41
12	14801037	14802856	1820	1406	1011	1085.85	5.27	25.83
12	14859738	14860783	1046	283	422	64.24	3.23	62.51
12	14950892	14951569	678	442	122	78.15	3.82	58.2
12	14951669	14952132	464	303	86	63.19	4.62	62.9
12	14982659	14983211	553	244	112	98.78	5.15	53.88
12	15008072	15009034	963	640	215	200.09	4.73	37.97
12	15021788	15022322	535	242	100	73.65	4.62	59.55
12	15026974	15027677	704	389	316	401.05	6.95	27.55
12	15036158	15038815	2658	819	1668	2841.47	7.57	36.78
12	15099807	15100417	611	342	121	99.41	4.53	53.78
12	15102034	15102754	721	414	140	73.27	4.7	59.69
12	15103364	15104393	1030	675	384	502.18	9.25	26.41
12	15105149	15106173	1025	368	500	1139.29	9.2	25.81
12	15155024	15155485	462	289	83	55.89	6.75	65.1
12	15217511	15218510	1000	456	519	1329.61	8.75	25.78
12	15285258	15285691	434	298	85	71.49	4.97	60.26
12	15295094	15295865	772	394	199	273.39	6.57	32.32
12	15337341	15337851	511	334	104	91.65	4.26	55.2
12	15440758	15441524	767	462	160	145.08	4.08	44.98
12	16021969	16022692	724	232	174	157.56	4.71	42.75
12	16978577	16979547	971	603	209	209.12	5.5	37.3
12	17120294	17120713	420	222	79	59.57	5.24	63.95
12	17123512	17124080	569	235	142	69.06	4.8	60.77
12	17124313	17127628	3316	715	1411	577.8	4.56	24.44
12	17156364	17157411	1048	379	361	764.86	10.74	24.6
12	17874371	17875032	662	141	153	175.12	5.59	40.31
12	18162683	18163272	590	269	113	87.15	4.44	56.03
12	18170701	18171199	499	134	99	84.4	4.17	56.81
12	18184701	18185365	665	310	141	135.72	5.5	46.03
12	18200655	18201189	535	316	99	70.93	4.53	60.38
12	18411650	18412155	506	236	153	277.96	8.79	31.84
12	18415375	18415884	510	207	91	58.31	4.35	64.01
12	18429963	18431576	1614	1272	570	982.45	9.36	25.48
12	18500147	18501242	1096	444	378	638.47	6.32	24.3
12	18515777	18518037	2261	409	2130	2855.53	5.06	37.65
12	18552139	18554386	2248	904	946	772.56	5.3	24.62
12	18555174	18555651	478	180	182	121.03	5.07	49.29
12	18584631	18584883	253	115	76	92.65	4.96	54.85
12	18759118	18759620	503	245	164	207.49	4.99	37.47
12	18790025	18790800	776	253	118	65.81	2.84	61.82
12	18945504	18946141	638	361	283	232.88	6.62	35.73
12	18953301	18953682	382	182	102	97.5	5.61	54.32
12	19167594	19171139	3546	2177	1120	1332.99	6.9	25.91
12	19212384	19213106	723	383	198	259.29	5.78	33.1
12	19312503	19313158	656	146	228	493.73	8.17	26.46
12	19321628	19322350	723	391	193	107.95	3.65	51.92
12	19322995	19324761	1767	704	930	182.35	3.91	39.84
12	19329966	19330708	743	341	246	499.79	7.81	26.47
12	19332106	19333288	1183	527	445	1048.85	8.61	25.67
12	19361379	19361976	598	252	102	58.43	3.46	63.98
12	19372672	19373093	422	221	89	82.55	6.43	56.95
12	19373854	19374445	592	331	207	191.79	6.22	38.75
12	19405170	19405652	483	210	84	51.78	3.55	66.5
12	19889922	19890753	832	534	195	223	5.77	36.64
12	19891091	19891663	573	282	103	68.66	3.91	60.68
12	20118400	20118971	572	353	327	275.59	4.09	32.14
12	20170755	20172002	1248	382	353	556.6	7.99	25.06
12	20172400	20172827	428	288	91	89.61	4.17	55.62
12	20234303	20235669	1367	344	556	1439.02	10.3	27.07
12	20244571	20245041	471	311	101	81.28	6.73	57.24
12	20249930	20250364	435	257	175	457.14	11.98	26.5
12	20277776	20278918	1143	738	593	300.91	5.28	31.06
12	20304808	20305650	843	443	265	151.75	4.01	43.83
12	20363977	20364589	613	336	132	129.95	6.21	47.35
12	20365380	20365836	457	210	98	99.4	6.04	53.77
12	20427147	20427691	545	206	209	273.14	6.23	32.28
12	20453852	20454707	856	310	231	343.58	8.88	29.53
12	20463034	20463639	606	386	248	77.79	4.72	58.56
12	20689082	20690121	1040	556	549	336.35	4.55	29.82
12	20707891	20708564	674	362	222	401.29	8.92	27.58
12	20775234	20775731	498	292	95	73.14	7.19	59.76
12	20904135	20904393	259	141	67	66.7	4.75	61.32
12	21007844	21008760	917	647	164	76.19	4.63	58.98
12	21049288	21049904	617	234	117	85.67	3.99	56.45
12	21053658	21054566	909	342	281	513.85	6.48	25.84
12	22091668	22092153	486	292	173	374	11.03	27.63
12	22094102	22094495	394	147	138	189.49	6.82	38.94
12	22289410	22289888	479	330	122	168.86	6.66	41.3
12	22356939	22357718	780	462	211	314.08	5.33	30.83
12	22381100	22381789	690	253	149	147.29	4.62	44.61
12	22488817	22489394	578	318	108	71.27	6.11	60.35
12	22494382	22494716	335	189	94	73.26	4.13	59.67
12	22497354	22498791	1438	144	463	185.05	4.57	39.5
12	22500734	22501762	1029	229	241	58.33	3.22	64.01
12	22502526	22503744	1219	833	580	1780.32	11.45	28.74
12	22507451	22508371	921	239	285	281.78	6.1	31.88
12	22566380	22566877	498	257	123	83.02	4.81	56.83
12	22572274	22573130	857	218	341	539.77	5.12	25.39
12	22604375	22605131	757	428	173	190.23	4.62	38.85
12	22802759	22803337	579	238	377	527.58	5.91	25.66
12	22817971	22818677	707	372	219	117.82	4.55	49.87
12	23045700	23046162	463	137	160	127.47	4.67	47.88
12	23049245	23050233	989	237	412	1100.51	8.26	25.62
12	23104547	23105323	777	369	209	69.67	3.6	60.7
12	23109933	23111999	2067	1715	515	79.06	2.86	58.23
12	23230491	23231322	832	502	194	223	6.3	36.64
12	23275236	23276011	776	493	180	205.48	5.68	37.54
12	23282918	23283752	835	434	288	611.37	8.52	24.08
12	23318943	23320621	1679	642	490	202.74	3.47	37.83
12	23320682	23322367	1686	1252	619	449.51	4.5	26.48
12	23418360	23418895	536	233	92	52.84	5.5	66.18
12	23495119	23495356	238	119	64	50.88	3.97	66.86
12	23511380	23512111	732	309	341	487.8	6.56	26.1
12	23674042	23674513	472	149	151	94.18	4.38	54.63
12	23837972	23838871	900	232	183	154.01	4.97	43.31
12	23840713	23841484	772	482	154	73.4	3.66	59.66
12	24075582	24076769	1188	707	370	477.69	5.39	26.15
12	24228650	24228977	328	143	89	87.2	4.31	56.01
12	24301880	24303321	1442	443	1063	403.74	4.01	27.69
12	24762077	24762790	714	146	119	60.3	3.11	63.87
12	25066603	25067211	609	309	111	59.2	7.78	64.03
12	25095087	25095881	795	191	340	645.79	7.16	24.4
12	25383075	25385740	2666	2279	1181	1393.12	6.58	26.3
12	25435040	25435652	613	286	145	172.12	5.59	40.72
12	25450091	25450640	550	273	101	71.12	3.37	60.36
12	25535886	25537128	1243	498	925	986.15	4.22	25.71
12	25776317	25777142	826	244	307	502.71	7.09	26.43
12	26007554	26008114	561	361	97	57.41	3.55	64.44
12	26359138	26359997	860	336	206	248.49	4.53	33.99
12	26360450	26360857	408	239	105	148.33	6.13	44.39
12	26373883	26375531	1649	310	795	2463.27	15.09	34.4
12	26395305	26395636	332	131	73	81.03	5.59	57.36
12	26396244	26397142	899	337	341	65.6	3.94	61.94
12	26667222	26667826	605	323	106	63.56	4.62	62.72
12	27119866	27120979	1114	853	704	489.97	4.91	26.22
12	27127989	27128656	668	320	371	152.34	3.37	43.7
12	27135531	27136111	581	254	158	239.97	5.77	35.11
12	27163255	27163720	466	183	351	163.92	3.21	41.87
12	27206596	27207535	940	705	463	644.6	9.97	24.38
12	27437519	27438095	577	223	124	123.42	4.88	48.61
12	27513076	27513429	354	191	177	51.96	3.83	66.55
12	32241039	32241503	465	192	115	98.77	4.16	53.87
12	32304535	32305105	571	249	156	238.23	7.01	35.17
12	32675409	32676199	791	438	280	575.25	11.28	24.41
12	34049536	34050534	999	876	198	174.15	5.24	40.39
12	35196579	35197973	1395	1159	503	121.95	4.29	49.02
12	35222639	35223074	436	198	241	667.85	8.09	24.49
12	35387115	35387438	324	199	139	80.18	3.96	57.58
12	35389952	35390343	392	202	120	222.49	9.32	36.63
12	36189512	36190202	691	323	273	513.83	9.17	25.8
12	36602521	36603016	496	203	90	62.9	5.42	63.1
12	36812941	36813566	626	347	167	247.85	8.17	33.93
12	37199147	37199911	765	211	340	51.41	2.73	66.74
12	37386742	37387131	390	154	138	312.01	9.5	30.83
12	37430559	37431343	785	309	460	433.43	3.98	26.92
12	37657842	37658279	438	181	138	266.84	6.84	32.68
12	37710395	37711114	720	389	248	526.91	10.65	25.72
12	38329329	38330032	704	286	131	90.42	4.88	55.47
12	38332144	38333021	878	436	246	389.15	7.01	27.22
12	38345385	38345818	434	186	79	54.73	3.73	65.45
12	38933565	38934154	590	330	164	201.39	6.22	37.85
12	39084279	39084740	462	119	94	84.34	4.71	56.83
12	39530779	39531264	486	184	120	156.66	6.75	42.83
12	39584041	39584518	478	139	89	66.45	3.99	61.48
12	39695599	39695991	393	159	84	85.86	5.95	56.43
12	39747454	39748006	553	182	133	164.19	5.5	41.78
12	40083528	40084087	560	340	98	60.15	4.08	63.96
12	40198378	40199482	1105	705	283	380.85	6.57	27.45
12	40199668	40200773	1106	829	220	175.85	3.99	40.23
12	40642485	40643037	553	263	105	78.25	5.77	58.2
12	40652093	40653185	1093	335	278	316.59	5.83	30.59
12	40896232	40896911	680	420	137	116.64	4.08	50.23
12	41257931	41258854	924	341	546	1989.54	11.21	31.16
12	41541722	41542188	467	325	165	62.85	5.06	63.08
12	41700374	41700941	568	313	161	262.42	6.84	32.89
12	41709389	41710194	806	536	155	117.29	4.62	50.09
12	41732698	41734054	1357	848	552	963.99	7.01	25.7
12	41771281	41771988	708	350	253	565.95	8.52	25.06
12	44670156	44670504	349	175	92	136.66	6.48	45.98
12	45686361	45686839	479	296	93	74.55	4.71	59.38
12	45943486	45944053	568	294	96	53.01	4.17	66.21
12	45979770	45980941	1172	375	350	605.28	8.26	24.03
12	46535942	46536723	782	314	277	610.39	9.06	24.1
12	46537639	46538354	716	467	149	85.29	3.94	56.64
12	46866078	46867079	1002	771	215	94.43	5.05	54.64
12	46882095	46882798	704	522	254	125.04	2.87	48.29
12	46924333	46924837	505	178	140	190.95	7.61	38.86
12	47006812	47008530	1719	1362	366	335.31	4.79	29.97
12	47119768	47120391	624	185	180	302.22	6.39	31.08
12	47130108	47131020	913	196	242	347.69	6.66	29.26
12	47160475	47161429	955	748	200	60.42	4.1	63.89
12	47212905	47213538	634	302	109	62.12	3.37	63.37
12	47219847	47220705	859	494	362	263.29	4.5	32.93
12	47221070	47222197	1128	788	291	278.42	8.58	31.89
12	47224589	47226003	1415	251	313	148.38	6.43	44.41
12	47227499	47228734	1236	1117	269	68.95	5.74	60.71
12	47230576	47231118	543	213	227	176	5.95	40.26
12	47234828	47235489	662	466	195	52.6	4.08	66.26
12	47236324	47238238	1915	968	1326	798.71	3.67	24.78
12	47242621	47244237	1617	626	1038	360.4	4.22	28.47
12	47359470	47360465	996	713	184	60.42	3.63	63.9
12	47365710	47366804	1095	327	616	1104.67	6.92	25.71
12	47399194	47400144	951	254	200	182.22	3.64	39.9
12	47450817	47452683	1867	377	603	833.05	5.28	25.21
12	47457971	47458440	470	299	175	416.84	9.59	27.46
12	47720188	47720693	506	276	89	57.06	4.17	64.71
12	47864657	47867013	2357	1737	2025	3100	5.81	46.88
12	47907531	47908056	526	349	117	124.07	5.5	48.49
12	47947296	47947758	463	142	264	571.28	7.66	24.6
12	47947834	47948223	390	181	210	72.3	3.1	60.14
12	48229000	48230395	1396	321	1005	1487.52	4.88	26.65
12	48551800	48552650	851	157	181	140.36	5.54	45.59
12	48618677	48619329	653	227	211	127.6	5.44	47.81
12	48682515	48683062	548	251	157	259.19	8.43	33.07
12	48712296	48713145	850	322	204	246.56	5.33	34.14
12	49036518	49037118	601	222	207	446.32	9.41	26.65
12	49040988	49041556	569	266	113	95.28	3.91	54.61
12	49237989	49239835	1847	712	838	383.98	4.37	27.32
12	49245239	49246169	931	375	422	1235.03	11.9	26.43
12	49276434	49277348	915	650	143	66.36	3.91	61.47
12	49602665	49603471	807	325	189	218.12	6.3	36.82
12	49669785	49670213	429	297	166	416.81	11.36	27.44
12	49679853	49682172	2320	1933	1368	2404.47	7.43	33.82
12	49723431	49724532	1102	406	306	471.42	10.21	26.33
12	49731580	49732669	1090	234	309	493.38	6.04	26.45
12	49742021	49742799	779	576	206	179.33	4.83	40.14
12	49744776	49746132	1357	998	290	274.91	4.79	32.18
12	49779340	49779992	653	355	242	568.44	8.7	25.04
12	49862634	49862892	259	117	59	71.99	5.15	60.18
12	49900668	49901229	562	185	139	182.11	6.84	39.92
12	50010781	50011312	532	350	133	176.42	6.3	40.32
12	50022523	50024865	2343	696	840	1851.12	8.34	29.57
12	50415131	50415787	657	255	184	274.02	6.33	32.29
12	50510286	50511098	813	492	432	846.21	8.63	25.59
12	50511620	50512215	596	291	144	154.8	5.13	43.11
12	50517657	50518547	891	569	350	597.01	6.42	23.95
12	51614446	51615146	701	249	208	282.24	5.38	31.92
12	51619103	51620171	1069	847	422	57.73	3.21	64.34
12	51643297	51644176	880	532	332	174.68	5.6	40.32
12	51705742	51706518	777	199	169	100.62	5.38	53.76
12	51737105	51737985	881	186	306	656.88	8.26	24.73
12	51738172	51738639	468	278	82	51.45	4.79	66.72
12	51818806	51819292	487	295	136	218.69	6.39	36.79
12	52028697	52029120	424	237	84	72.48	6.21	60.05
12	52032393	52032993	601	349	101	55.23	3.28	65.3
12	52119691	52120608	918	589	174	123.84	3.73	48.48
12	52194114	52194757	644	258	376	256.64	4.91	33.33
12	52488305	52489085	781	428	187	224.94	5.95	36.23
12	52489644	52491313	1670	1337	742	587.59	4.3	24.18
12	52494928	52495843	916	547	338	566.15	7.85	25.09
12	52581797	52582761	965	622	475	58.21	3.54	64.12
12	52591343	52591880	538	329	150	105.92	5.2	52.27
12	52593338	52593841	504	282	171	123.89	4.9	48.51
12	52601117	52601827	711	537	302	520.71	7.73	25.67
12	53968304	53969764	1461	492	1481	654.32	3.05	24.75
12	53971952	53972871	920	277	1008	1197.18	4.33	26.23
12	53992705	53993330	626	308	167	69.22	7.11	60.72
12	54006504	54007405	902	546	198	101.45	2.69	53.69
12	54011808	54012535	728	157	133	95.56	5.24	54.64
12	54012852	54013753	902	637	249	173.02	4.83	40.4
12	54014517	54015015	499	283	97	50.33	5.14	67
12	54017509	54017947	439	199	113	80.92	6.42	57.36
12	54031359	54031873	515	156	343	290.52	5.39	31.66
12	54039344	54039885	542	314	174	140.65	6.17	45.55
12	54042042	54042935	894	260	374	177.24	3.76	40.29
12	54269887	54270503	617	329	202	405.04	6.57	27.66
12	54448301	54449571	1271	939	370	611.82	7.55	24.06
12	54717435	54717967	533	244	94	58.6	4.71	64.04
12	54846456	54846876	421	208	125	222.86	5.95	36.67
12	54937791	54938582	792	481	219	340.4	6.39	29.9
12	54987113	54987864	752	281	167	175.22	4.79	40.3
12	54988459	54990281	1823	941	940	3112.41	12.61	28.57
12	54992470	54992843	374	161	81	84.71	6.21	56.7
12	54994475	54995189	715	269	154	84.05	3.46	56.79
12	55033100	55034402	1303	777	443	111.89	2.61	51.04
12	55270515	55271412	898	332	399	640.91	9.6	24.36
12	55286156	55287379	1224	609	597	54.43	3.76	65.55
12	55380493	55381220	728	375	174	124.5	5.22	48.34
12	55506861	55507107	247	131	54	60.33	4.71	63.86
12	55507400	55507738	339	164	70	67.79	4.71	60.94
12	55510261	55510700	440	208	79	52.75	3.64	66.23
12	55523659	55524627	969	184	232	197.05	4.32	38.07
12	55532238	55532935	698	291	146	133.91	5.59	46.22
12	55836967	55838029	1063	714	718	1436.58	7.41	26.92
12	55838114	55839581	1468	320	358	188.94	5.7	38.99
12	55839792	55841469	1678	459	546	476.5	6.44	26.21
12	55841586	55842390	805	630	196	105.6	4.29	52.36
12	55844966	55846506	1541	1230	421	93.59	4.17	54.67
12	55856459	55857054	596	330	104	61.41	4.71	63.43
12	55879986	55881413	1428	926	576	1472.92	9.41	26.78
12	55960757	55961828	1072	139	278	288.98	6.55	31.68
12	56822544	56823799	1256	823	417	834.02	7.81	25.18
12	56978324	56978768	445	312	82	58.97	4.62	64.1
12	56978799	56979398	600	254	304	1000.96	13.14	26.13
12	57515512	57516383	872	335	199	216.44	6.48	36.71
12	58041024	58041766	743	346	200	296.51	7.55	31.2
12	58123039	58123716	678	352	156	173.94	6.04	40.41
12	58124761	58125777	1017	680	212	188.3	5.68	39.04
12	58126095	58127217	1123	452	363	705.11	7.72	24.68
12	58128107	58128746	640	380	108	58.06	3.55	64.16
12	58129562	58130138	577	245	120	110.44	6.84	51.21
12	58131070	58131937	868	537	182	70.11	5.18	60.7
12	59406999	59409329	2331	547	791	626.46	6.05	24.03
12	60166414	60166725	312	164	62	57.31	3.73	64.53
12	60166944	60168013	1070	691	440	1157.71	7.9	26.26
12	62259257	62259687	431	251	118	55.39	5.07	65.21
12	62334237	62334767	531	334	104	58.11	4.81	64.13
12	62342363	62342977	615	320	144	167.35	6.39	41.36
12	62388029	62388983	955	642	171	103.45	3.55	52.9
12	62390285	62391080	796	534	148	101.55	4.79	53.66
12	62435177	62435445	269	119	68	97.05	5.68	54.33
12	62499903	62501592	1690	792	736	2051	12.96	31.35
12	62501897	62503780	1884	1189	771	1507.38	9.12	26.53
12	62504552	62505089	538	227	94	57.06	4.26	64.72
12	62507331	62509722	2392	1317	562	654.27	6.3	24.73
12	62591971	62592424	454	260	104	118.16	6.04	49.78
12	62607664	62608923	1260	854	407	236.74	5.94	35.35
12	62667814	62669256	1443	835	964	1395.08	6.39	26.44
12	62673810	62674193	384	197	80	76.87	4.88	58.8
12	62679876	62680294	419	162	113	80.92	3.37	57.37
12	62973281	62974207	927	231	202	199.73	3.73	37.98
12	63078402	63079035	634	500	163	226	6.21	36.27
12	63131736	63133474	1739	546	746	2042.61	10.12	31.02
12	63139384	63139877	494	144	156	90.8	5.01	55.3
12	63205751	63206069	319	138	91	106.15	5.68	52.23
12	63297612	63298142	531	386	100	75.09	3.91	59.22
12	63422135	63422748	614	251	122	101.19	4.88	53.69
12	63431202	63431936	735	267	133	85.26	3.55	56.62
12	63489881	63490878	998	477	227	244.08	4.44	34.41
12	63553570	63554522	953	718	301	564.65	8.61	25.02
12	63584017	63584804	788	526	195	247.71	5.77	33.94
13	763825	764215	391	145	91	107.82	6.75	51.92
13	1492583	1493242	660	337	125	92.34	4.35	54.95
13	1680588	1681116	529	333	97	67.63	3.37	60.99
13	1684886	1685439	554	290	94	52.35	4.17	66.39
13	2433111	2433868	758	450	370	313.89	5.41	30.8
13	2438002	2438304	303	183	74	61.76	4.56	63.32
13	2446615	2447051	437	139	104	71.46	4.88	60.26
13	2512218	2512733	516	263	98	74.96	6.21	59.3
13	2581886	2582369	484	205	89	64.34	3.91	62.51
13	2588125	2588531	407	153	91	99.58	4.62	53.83
13	2590557	2591002	446	207	84	56.28	5.24	65.03
13	2748380	2748930	551	254	115	109.08	5.33	51.74
13	3074095	3075029	935	596	445	575.51	5.57	24.44
13	3520469	3521681	1213	924	301	378.79	5.68	27.5
13	4251952	4252525	574	441	153	206.32	5.79	37.45
13	4511953	4512894	942	215	139	50.4	3.73	67.01
13	6020908	6021552	645	279	123	92.22	3.91	55
13	7721121	7721571	451	316	109	138.32	5.86	45.54
13	11850385	11850751	367	156	112	112.43	4.43	50.88
13	12204394	12205270	877	656	347	93.68	3.64	54.69
13	12404317	12404894	578	302	124	122.96	5.95	48.63
13	14295744	14296217	474	209	93	76.48	5.06	58.86
13	16458452	16459021	570	356	173	150.72	4.45	43.95
13	16533611	16534957	1347	738	389	636.44	7.1	24.08
13	18709516	18710637	1122	733	578	1116.21	7.77	25.78
13	20264802	20265199	398	214	76	62.02	5.5	63.32
13	20829440	20830264	825	393	547	523.45	5.49	25.66
13	20860839	20861499	661	152	139	131.03	5.24	47.13
13	21238672	21239076	405	164	155	64.85	4	62.17
13	22755381	22756168	788	376	276	598.93	10.21	23.94
13	23546119	23546699	581	282	99	56.29	5.42	65.05
13	23690557	23691036	480	178	95	67.28	5.3	61.1
13	23691777	23692477	701	332	195	106.7	5.11	52.21
13	24019359	24019958	600	269	218	235.82	6.06	35.32
13	24874470	24874947	478	259	96	83.85	5.59	56.73
13	25168751	25169371	621	304	179	299.92	9.59	31.07
13	25184014	25184930	917	176	169	110.72	3.99	51.22
13	25224841	25225325	485	129	133	206.92	7.1	37.5
13	25450488	25450858	371	229	96	139.02	6.3	45.57
13	25450897	25451601	705	358	161	177.84	5.15	40.2
13	26093999	26095682	1684	834	519	937.79	7.37	25.67
13	26303704	26304407	704	481	125	77.43	3.37	58.64
13	27623164	27623479	316	167	93	164.76	7.81	41.71
13	28380187	28380735	549	212	241	481.41	7.16	26.11
13	28588873	28589416	544	218	122	132.52	6.3	46.7
13	28601528	28602634	1107	740	402	911.53	8.79	25.31
13	28754470	28754970	501	275	110	115.64	5.24	50.33
13	28849345	28849833	489	143	102	97.96	4.97	54.22
13	28853371	28855256	1886	1173	1413	2943.66	8.13	40.51
13	28858918	28861324	2407	1052	1269	1195.88	6.75	26.07
13	28862608	28863421	814	283	161	128.25	4.17	47.79
13	28886428	28887125	698	368	173	222.82	8.34	36.63
13	28991519	28992301	783	382	209	303.57	7.9	30.95
13	29014913	29015529	617	299	106	59.98	4.08	64.02
13	29116150	29117276	1127	600	349	637.24	7.1	24.15
13	29168984	29169512	529	302	94	59.86	4.26	63.91
13	29361307	29362033	727	287	166	184.32	4.97	39.75
13	29396111	29397582	1472	756	624	1686.28	8.79	27.04
13	30615420	30615883	464	150	103	113.08	5.59	50.85
13	30617086	30617670	585	290	97	50.57	5.15	66.95
13	30809617	30809847	231	115	58	86.67	5.15	56.13
13	30941090	30941862	773	355	276	614.13	9.85	24.15
13	30991273	30992883	1611	965	619	450.77	5.21	26.55
13	31054424	31054716	293	157	74	106.45	5.42	52.25
13	31097008	31097436	429	232	289	252.83	4.73	33.66
13	31101238	31101521	284	162	127	145.18	4.92	45
13	31106126	31107008	883	235	689	988	6.62	25.79
13	31639703	31640645	943	309	194	169.9	4.71	41.1
13	31679643	31681268	1626	1344	340	312.44	5.06	30.91
13	32213248	32213796	549	224	130	84.37	7.17	56.82
13	32215188	32217847	2660	2125	3205	3100	4.47	46.88
13	32233047	32233540	494	313	138	170.58	7.78	41.13
13	32700263	32701054	792	355	255	496.08	8.34	26.54
13	32701918	32702581	664	386	132	108.08	5.33	51.86
13	32827759	32828798	1040	752	156	64.72	5.06	62.2
13	32829879	32830483	605	375	146	180.33	5.68	40.13
13	33023151	33023639	489	338	106	107.82	4.88	51.91
13	33067386	33068670	1285	835	358	101.27	3.91	53.7
13	33174709	33175565	857	579	163	98.18	3.49	54.11
13	33200484	33201231	748	424	218	323.85	5.99	29.92
13	33225502	33226250	749	551	227	292.92	5.26	31.6
13	33370518	33371256	739	385	169	185.26	5.95	39.58
13	33483936	33484402	467	223	85	59.47	3.64	63.92
13	33487362	33487961	600	287	117	91.98	5.86	55.19
13	33560551	33561182	632	325	169	248.07	7.55	33.95
13	33904760	33905807	1048	713	264	343.85	5.42	29.51
13	33936805	33938701	1897	1555	789	1305.48	8.02	25.12
13	33948427	33951992	3566	3101	2885	61.28	2.29	63.59
13	33955397	33956693	1297	720	1289	79.99	1.92	57.65
13	34292342	34292910	569	291	95	50.44	4.44	67.02
13	34407911	34408825	915	288	205	215.8	6.66	36.73
13	34417886	34418609	724	330	289	138.38	4.2	45.56
13	34457680	34459262	1583	1114	501	935.44	6.66	25.49
13	34552566	34553067	502	185	194	84.05	5.07	56.78
13	34777720	34778338	619	360	188	87.6	5.25	56.01
13	34804557	34804817	261	134	68	102.13	5.42	53.4
13	34826907	34827402	496	205	380	138.11	3.48	45.57
13	34890295	34890863	569	230	121	117.21	5.68	50.19
13	34900324	34901090	767	418	227	253.14	5.69	33.68
13	34907041	34907895	855	176	242	187.87	5.51	39.05
13	34925666	34926893	1228	194	807	2518.13	9.18	35.59
13	34942275	34942735	461	192	155	327.68	7.01	29.94
13	34966399	34967493	1095	558	236	135.28	4.31	46.23
13	34968151	34968674	524	332	131	73.68	4.55	59.54
13	34969913	34970577	665	185	317	224.01	3.68	36.45
13	34970635	34972321	1687	228	775	816.49	5.72	25.09
13	34980157	34981129	973	809	235	179.87	4.27	40.1
13	34997927	34999724	1798	1445	547	959.22	7.37	25.62
13	35080310	35081107	798	589	238	357.31	7.54	28.84
13	35315989	35316268	280	163	129	52.1	3.14	66.49
13	35429193	35430327	1135	859	244	78.97	3.98	58.3
13	35435332	35436268	937	316	313	634.67	9.68	24.02
13	35510576	35511297	722	459	144	117.72	3.91	49.89
13	35607397	35608117	721	188	307	401.56	6.32	27.55
13	35608654	35609578	925	357	395	448.38	4.86	26.44
13	35610273	35610934	662	307	261	260.1	5.91	33
13	35618252	35618585	334	155	103	198.02	5.95	38.03
13	35652365	35653924	1560	402	685	1928.04	11.9	30.23
13	35848976	35849564	589	239	193	389.67	8.43	27.27
13	35871853	35872296	444	142	91	82.6	4.71	56.93
13	35891242	35891852	611	257	191	360.18	10.48	28.45
13	35927318	35928085	768	309	172	181.16	4.88	39.98
13	35972641	35973449	809	323	196	239.42	5.5	35.13
13	35983787	35984469	683	292	156	171.36	6.04	40.92
13	35985641	35986551	911	387	351	853.83	10.74	25.69
13	35990885	35992101	1217	882	561	169.32	3.73	41.18
13	36000276	36000795	520	195	103	87.97	4.79	55.96
13	36015838	36016791	954	380	453	798.46	6.81	24.75
13	36019679	36020974	1296	740	426	652.66	6.98	24.62
13	36319490	36320451	962	391	377	442.72	5.56	26.6
13	36880858	36881282	425	191	88	84.48	5.5	56.78
13	36890189	36892769	2581	316	1031	2593.26	8.7	35.19
13	36909393	36910364	972	290	278	450.1	8.34	26.45
13	36921942	36922356	415	228	98	120.7	5.06	49.3
13	37127314	37127973	660	180	156	183.52	4.44	39.78
13	37273190	37273653	464	280	114	150.11	6.13	44.08
13	37278364	37279008	645	296	173	179.85	5.6	40.09
13	37286223	37287653	1431	503	419	696.18	8.43	24.69
13	37290054	37290515	462	302	91	75.28	5.77	59.13
13	37396320	37398252	1933	1303	590	300.24	6.11	31.08
13	37400653	37401252	600	290	155	141.67	4.5	45.48
13	37402559	37403209	651	293	125	95.65	3.73	54.65
13	37614657	37615571	915	149	256	102.98	4.54	53.22
13	37637878	37638329	452	139	134	74.55	5.16	59.37
13	37759033	37759747	715	442	318	366.16	6.29	27.79
13	37760355	37761282	928	599	224	63.19	4.14	62.91
13	37788222	37788932	711	463	128	82.81	3.64	56.91
13	37790048	37790835	788	331	263	535.49	10.12	25.6
13	37830131	37830814	684	218	126	86.6	3.91	56.24
13	37836419	37837900	1482	354	429	698.58	6.13	24.66
13	37842766	37843595	830	398	293	643.22	10.12	24.4
13	37871728	37872516	789	420	206	170.47	5.34	41.14
13	38028652	38029187	536	185	185	196.88	6.85	38.03
13	38039198	38040276	1079	813	338	282.72	6.18	31.89
13	38103112	38103692	581	259	99	56.29	4.26	65.05
13	38112131	38112829	699	374	147	136.66	5.77	45.99
13	38189684	38190195	512	280	95	52.76	4.22	66.25
13	39034454	39034982	529	370	119	129.53	4.97	47.41
13	39036801	39037254	454	226	81	53.35	4.97	66
13	42402957	42403553	597	293	104	61.11	5.24	63.56
13	42430250	42430822	573	271	101	63.56	4.53	62.73
13	42431031	42431834	804	449	262	515.67	10.12	25.7
13	43545026	43546582	1557	473	686	1050.07	6.42	25.75
13	44032550	44033023	474	198	166	249.09	5.72	33.97
13	44227841	44228739	899	694	195	141.35	5.82	45.53
13	44285766	44286200	435	139	88	79.44	5.84	57.94
13	44287492	44288122	631	244	179	292.44	7.1	31.62
13	47768379	47769025	647	309	131	111.93	5.5	51.03
13	49879587	49880091	505	306	91	59.92	3.99	63.96
13	49910343	49911217	875	345	308	673.65	8.7	24.54
13	49913339	49914580	1242	445	504	1302.69	11.01	25.29
13	49977763	49978175	413	278	97	111.1	6.71	51.11
13	50517826	50518262	437	118	78	51.16	3.11	66.8
13	50687422	50688027	606	231	111	75.97	4.44	59.09
13	51687289	51688211	923	593	254	387.9	5.59	27.2
13	52652676	52653725	1050	407	271	370.77	6.3	27.71
13	52770036	52770848	813	539	165	141.11	3.82	45.55
13	53322815	53323804	990	369	357	268.06	4.36	32.6
13	53326613	53327219	607	172	147	61.43	3.84	63.42
13	55736573	55737459	887	510	302	629.79	8.34	23.94
13	56593778	56594326	549	363	125	140.58	5.5	45.56
13	57531812	57532663	852	617	394	595.68	5.67	24.05
13	57865757	57866647	891	254	219	276.6	7.19	31.92
13	59466475	59466946	472	292	95	83.26	4.88	56.75
13	60423321	60425310	1990	614	1566	840.49	3.51	25.3
13	67233145	67234333	1189	245	294	314.7	5	30.71
13	67831898	67832531	634	304	132	118.3	7.13	49.79
13	67835171	67837112	1942	382	1104	889.18	5.95	25.53
13	68134534	68135278	745	189	154	138.81	5.06	45.58
13	72260969	72261639	671	190	396	152.67	3.84	43.51
13	72411764	72412481	718	504	516	185.11	3.42	39.53
13	72924880	72926040	1161	727	597	1196.81	6.9	26.18
13	73030562	73030986	425	189	99	118.96	5.15	49.68
13	73149549	73150177	629	276	154	58.03	3.23	64.13
13	73191752	73192413	662	307	140	133.82	3.91	46.24
13	73217049	73217659	611	323	155	207.79	8.25	37.4
13	73232576	73233442	867	326	208	86.84	3.75	56.14
13	73269748	73270489	742	472	205	318.82	4.79	30.38
13	73278488	73279172	685	316	185	181.39	6.78	39.97
13	73412548	73412996	449	152	80	52.41	3.99	66.42
13	73576340	73577205	866	315	260	453.24	8.17	26.54
13	74627924	74628516	593	290	108	72.45	4.88	60.07
13	74628616	74629349	734	308	161	163.43	4.97	41.91
13	74831001	74831428	428	130	79	56.76	4.26	64.79
13	74918961	74919514	554	308	94	52.35	5.59	66.39
13	75873782	75874838	1057	346	967	303.32	2.94	30.95
13	76044858	76045857	1000	806	817	1501.15	5.29	26.88
13	76179766	76180506	741	392	177	213.44	6.57	36.87
13	76451653	76452318	666	423	112	59.95	3.91	64
13	76738734	76739101	368	192	146	69.99	4.29	60.65
13	76748431	76749861	1431	885	743	2479.29	13.14	35.25
13	76826802	76827406	605	325	145	176.54	7.63	40.28
13	76846943	76847648	706	352	340	376.36	6.74	27.66
13	77242162	77242872	711	376	163	181.88	6.13	39.92
13	77244122	77244845	724	349	159	161.45	5.24	41.87
13	77784961	77785926	966	590	332	701.42	8.61	24.66
13	77796472	77797423	952	318	317	536.65	7.08	25.44
13	78256568	78257297	730	391	234	165.09	3.6	41.69
13	78358132	78359538	1407	494	839	2099.32	7.8	31.07
13	78557468	78557939	472	169	95	83.26	4.53	56.75
13	78558560	78559189	630	303	162	224.45	6.57	36.37
13	78945074	78945569	496	190	95	73.88	3.91	59.56
13	78945993	78946836	844	366	218	50.27	3.69	66.97
13	78947463	78948566	1104	176	322	218.31	3.91	36.8
13	78980372	78981858	1487	753	889	1340.69	6.23	26.04
13	78985594	78986024	431	262	90	88.26	4.44	55.96
13	79018226	79018794	569	283	146	201.8	6.92	37.88
13	79156622	79156878	257	137	55	58.97	4.53	64.08
13	79289240	79289706	467	212	95	85.34	4.88	56.59
13	79367452	79368036	585	284	153	139.97	8.83	45.61
13	79433158	79434722	1565	432	717	82.04	3.67	57.01
13	79607381	79608210	830	484	225	335.63	6.21	29.92
13	79641814	79643365	1552	1189	378	455.52	6.92	26.52
13	79984486	79985141	656	434	135	80.15	3.95	57.57
13	80097244	80097729	486	191	167	361.73	6.75	28.39
13	80105081	80105968	888	581	226	302.08	5.77	31.06
13	80737271	80737951	681	326	194	318.55	7.99	30.37
13	80738060	80739107	1048	400	319	567.61	6.84	25.08
13	81348328	81349090	763	429	155	134.29	4.62	46.29
13	82170010	82170467	458	195	218	205.02	4.17	37.5
13	82506621	82507036	416	255	95	93.89	5.45	54.71
13	82605501	82606178	678	344	133	105.53	5.15	52.37
13	83035745	83036211	467	230	95	85.34	4.53	56.59
13	83261786	83264528	2743	1895	1149	376.74	5.3	27.69
13	83307684	83308045	362	123	104	175.69	7.46	40.26
13	84520238	84521850	1613	1315	370	356.8	5.07	28.94
13	84549967	84550732	766	411	185	225.82	5.59	36.23
13	84587327	84587761	435	268	128	200.87	8.9	37.96
13	85576763	85577605	843	304	283	329.24	6.15	29.94
13	89629955	89630522	568	256	123	69.58	6	60.74
13	89883924	89884563	640	338	128	108.73	5.5	51.75
13	90378323	90378905	583	251	208	93.15	4.33	54.77
13	91366602	91367018	417	241	81	66.36	4.44	61.48
13	91736049	91736553	505	213	93	65.16	5.42	62.07
13	95427201	95427767	567	309	149	215.43	4.88	36.72
13	95429898	95430805	908	404	286	534.26	6.04	25.62
13	95431037	95431659	623	362	117	83.53	4.97	56.72
13	95442411	95443168	758	462	211	329.41	6.92	29.91
13	96977160	96977997	838	556	199	50.37	2.97	67.01
13	97595501	97596102	602	315	228	187.45	6.44	39.14
13	98236925	98238467	1543	945	489	915.61	8.88	25.31
13	98710304	98712480	2177	1496	660	1151.61	7.81	26.36
13	98759661	98760170	510	205	121	146.78	8.26	44.71
13	98829322	98829922	601	250	198	228.84	5.14	35.9
13	99076262	99077193	932	442	532	1351.42	10.14	26.43
13	99095250	99096248	999	213	187	127.89	3.64	47.78
13	101031638	101034035	2398	526	1229	497.52	4.37	26.47
13	101331619	101332057	439	300	93	91.17	4.62	55.23
13	101346451	101347005	555	168	136	174.54	6.13	40.3
13	104603453	104603808	356	119	67	52.04	4.88	66.51
13	104606528	104607589	1062	826	412	353.61	5.28	29.1
13	104629982	104630453	472	186	116	89.25	4.97	55.76
13	105145028	105145613	586	290	273	251.94	4.52	33.71
13	105160494	105160902	409	168	81	69.49	4.08	60.7
13	105441524	105442163	640	382	175	268.31	5.68	32.61
13	105445606	105446652	1047	252	602	908.09	6.03	25.51
13	107836055	107836891	837	377	252	443.37	7.37	26.66
13	107919510	107920172	663	321	427	152.84	3.39	43.55
13	108775750	108776218	469	246	339	1026.69	10.06	25.65
13	108853247	108853815	569	217	165	279.86	7.9	31.84
13	109147515	109148064	550	220	114	51.76	4.38	66.52
13	115377002	115377353	352	114	75	78.26	4.44	58.21
13	115396418	115396877	460	197	82	53.97	3.73	65.79
13	115398539	115399020	482	226	207	507.13	9.69	26.28
13	119880985	119882604	1620	396	363	282.61	4.34	31.87
13	126401720	126402275	556	147	169	134.28	4.34	46.26
13	130222518	130222825	308	155	69	78.99	5.5	58.24
13	131001720	131002146	427	138	85	74.29	4.62	59.4
13	131349111	131349723	613	302	130	123.4	6.04	48.55
13	131524531	131525012	482	301	91	67.78	5.15	60.93
13	131529392	131530509	1118	569	396	865.63	10.37	26.06
13	131534141	131534469	329	129	103	202.3	8.79	37.89
13	131551802	131552846	1045	368	435	566.16	7.68	25.11
13	131627241	131628094	854	164	291	142.87	7.91	45.35
13	131644828	131645120	293	164	73	67.31	4.52	61.12
13	131649241	131650258	1018	579	858	315.69	3.56	30.62
13	131664417	131665143	727	315	465	244.45	4.68	34.38
13	131672842	131673908	1067	400	284	417.93	9.41	27.46
13	132133009	132134086	1078	402	447	605.44	6.44	24.05
13	132562706	132563392	687	334	130	93.68	4.17	54.68
13	133765059	133765621	563	276	103	72.01	5.77	60.18
13	134076686	134077410	725	315	451	194.65	3.55	38.32
13	134668991	134669344	354	186	167	127.28	3.75	48.02
13	140635089	140635532	444	274	96	98.8	4.97	53.9
13	141224968	141225453	486	242	137	213.37	5.95	36.84
13	141231406	141232023	618	332	164	143.9	6.52	45.2
13	141266876	141267397	522	165	217	586.3	9.5	24.12
13	141267728	141269473	1746	919	983	3100	12.69	46.88
13	142336295	142336718	424	136	76	52.81	4.35	66.2
13	143073571	143074112	542	277	97	63.32	5.15	62.83
13	143120466	143121244	779	249	126	58.5	3.37	64.02
13	143284775	143285487	713	381	248	277.11	6.95	31.79
13	143623876	143624495	620	391	109	66.33	3.82	61.51
13	143663014	143664534	1521	301	309	266.45	4.88	32.66
13	143666012	143666640	629	239	109	63.6	3.28	62.73
13	144130696	144131125	430	195	80	58.77	5.68	64.03
13	144516959	144518026	1068	324	294	447.33	7.1	26.57
13	144704677	144705218	542	263	155	259.13	6.66	33.06
13	144782526	144784018	1493	224	590	1472.59	8.88	26.7
13	145042019	145042410	392	142	87	96.58	5.59	54.42
13	147362270	147362845	576	205	98	55.38	3.28	65.2
13	147363621	147364235	615	311	115	83.63	3.73	56.77
13	147425528	147426262	735	503	205	323.81	7.37	29.91
13	148440250	148440850	601	334	111	77.68	4.71	58.56
13	149429987	149431397	1411	675	429	201.14	4.54	37.83
13	149914712	149915274	563	250	277	53.61	4.5	65.87
13	149932098	149933121	1024	165	237	98.92	3.4	53.88
13	149944522	149945217	696	371	237	112.55	3.58	50.85
13	149950646	149951268	623	332	267	170.58	4.77	41.14
13	150141331	150143342	2012	215	544	791.02	5.68	24.56
13	155134764	155135189	426	143	77	54.77	3.28	65.43
13	155778426	155779031	606	196	427	209.06	4.13	37.29
13	155859220	155860409	1190	939	244	208.1	4.26	37.39
13	155860591	155861758	1168	947	215	139.16	4.62	45.57
13	156787562	156788435	874	355	503	729.36	6.03	24.9
13	156788696	156790759	2064	1443	1670	1144.57	3.48	26.05
13	156876858	156877395	538	183	129	158.3	5.8	42.74
13	162888948	162889551	604	300	100	52.13	4.08	66.53
13	166902256	166902965	710	211	217	393.9	6.75	27.49
13	166938581	166939242	662	309	129	102.98	3.91	53.21
13	168041072	168041500	429	179	99	116.81	7.28	50.23
13	168217941	168218610	670	405	135	54.55	3.31	65.51
13	168580693	168581309	617	409	138	148.43	4.44	44.44
13	169089470	169090063	594	277	125	118.96	4.79	49.69
13	170412123	170412778	656	301	146	153.4	5.95	43.46
13	170521908	170522616	709	420	146	129.16	3.37	47.74
13	179696679	179697379	701	269	244	529.6	9.94	25.68
13	179718859	179719204	346	176	69	61.71	5.06	63.35
13	189552007	189552576	570	326	115	100.93	6.84	53.75
13	190062595	190066697	4103	535	2324	1145.56	4.08	26.2
13	199436815	199437186	372	193	184	154.78	4.85	43.1
13	199568336	199568831	496	282	108	111.24	7.55	51.19
13	199817384	199818614	1231	444	359	280.72	4.56	31.79
13	200135229	200136226	998	622	263	371.24	5.42	27.63
13	200404841	200405646	806	352	198	248.81	6.57	34.01
13	200447759	200448469	711	188	195	296.98	5.95	31.21
13	202700883	202701469	587	251	131	83.58	5.11	56.74
13	203136219	203137484	1266	559	350	285.13	5.47	31.85
13	203147343	203148000	658	170	187	198.53	5.13	38.08
13	205632434	205633322	889	323	240	355.31	7.37	28.91
13	206242854	206243291	438	184	87	75.88	4.62	59.07
13	206978130	206980701	2572	1930	1153	670.06	6.13	24.47
13	207198636	207199055	420	251	117	187.07	6.13	39.14
13	207246819	207247236	418	210	79	60.29	4.71	63.88
13	208033771	208034275	505	201	94	67.85	4.79	60.92
13	208205070	208205975	906	304	195	172.27	4.46	40.73
13	208298136	208298631	496	240	98	82.61	5.59	56.93
13	209752084	209752530	447	144	92	84.45	4.71	56.8
13	209757376	209757936	561	253	191	162.95	5.9	41.92
13	210659957	210660567	611	371	113	79.6	4.26	57.89
13	210992109	210992966	858	335	238	368.17	7.46	27.82
13	211098164	211098611	448	172	112	151.8	7.46	43.8
13	211244744	211245001	258	142	57	65.35	4.08	62
13	211245623	211246522	900	364	360	390.54	5.78	27.42
13	212085597	212087366	1770	409	889	2870.04	14.74	39.02
13	212915889	212916138	250	130	82	171.55	7.01	40.8
13	212929486	212930653	1168	550	412	871.61	10.07	26.23
13	213109565	213109812	248	122	82	173.4	7.1	40.35
13	215576278	215577293	1016	704	257	339.47	6.13	29.89
13	215686677	215687383	707	343	142	120.77	4.08	49.27
13	216297190	216297802	613	201	109	68.52	3.37	60.72
13	216486463	216487374	912	342	365	929.1	10.48	25.31
13	216572621	216573185	565	330	224	111.89	5.28	51.05
13	216575631	216577082	1452	728	710	1168.58	7.27	26.14
13	216654184	216654620	437	262	80	56.36	3.55	65.01
13	216735744	216736072	329	182	65	56.49	4.44	64.91
13	216791853	216792575	723	310	140	73.27	3.09	59.69
13	216905418	216907131	1714	1313	495	801.37	7.99	24.92
13	216915183	216915922	740	452	156	144.18	4.79	45.12
13	216916071	216916694	624	236	120	91.52	3.55	55.23
13	216919286	216919996	711	163	166	192.75	5.42	38.51
13	216922502	216923035	534	284	91	51.07	5.68	66.83
13	216923337	216923849	513	186	142	94.52	5.27	54.64
13	216927084	216927662	579	258	192	153	6.57	43.58
13	216928299	216929458	1160	690	668	1176.65	8	25.95
13	216984884	216985718	835	143	180	176.13	4.79	40.25
13	216985764	216986531	768	456	150	117.35	4.35	50.08
13	217076559	217077286	728	400	185	248.27	7.37	33.97
13	217376117	217377464	1348	256	274	253.08	4.53	33.67
13	217405804	217407765	1962	1773	1058	413.84	4.33	27.57
13	217409072	217409328	257	119	92	63.97	3.87	62.52
13	217412063	217412500	438	138	197	214.02	6.13	36.86
13	217415094	217415391	298	179	73	99.41	6.3	53.77
13	217424878	217426481	1604	612	885	2008.39	9.63	31.61
13	217519632	217520329	698	456	168	207.4	6.04	37.44
13	217648093	217648717	625	337	111	69.75	4.88	60.67
13	217703091	217704407	1317	554	630	1941.84	8.61	30.95
13	217918700	217919992	1293	788	329	433.26	6.57	26.89
13	218088315	218088978	664	348	130	102.21	5.5	53.37
13	218089341	218090040	700	345	148	139.44	4.53	45.63
13	218600833	218601863	1031	814	377	94.58	3.58	54.64
13	218612965	218613525	561	226	125	134.51	5.86	46.25
13	218615037	218616498	1462	992	798	555.19	4.56	25.04
14	1171540	1173097	1558	1290	628	725.34	6.17	24.95
14	1173260	1173539	280	123	58	58.39	4.53	64
14	1182884	1183490	607	430	132	132.75	5.24	46.61
14	1183671	1185135	1465	678	610	1621.18	12.16	26.17
14	1420991	1422810	1820	1474	1180	1107.89	6.55	25.63
14	3221937	3222289	353	170	70	61.91	3.99	63.32
14	3264949	3266755	1807	502	986	358.68	3.18	28.59
14	3278895	3279191	297	138	79	120.49	6.48	49.29
14	6810870	6811853	984	470	363	841.49	8.7	25.37
14	6812119	6812618	500	259	109	112.72	5.42	50.88
14	6822741	6823365	625	254	139	93.81	3.59	54.7
14	6835877	6836838	962	747	248	336.74	6.66	29.87
14	6837823	6838613	791	225	213	315.15	6.21	30.68
14	6922378	6922891	514	233	94	64.76	4.17	62.2
14	6955051	6955725	675	131	221	265.99	6.48	32.66
14	7117376	7117924	549	292	97	61.09	3.73	63.55
14	7310147	7310677	531	241	110	80.26	5.31	57.6
14	7348604	7350071	1468	261	356	427.3	5.15	27.07
14	7350623	7351280	658	289	136	81.37	4.7	57.25
14	7352206	7354472	2267	1577	758	712.17	4.69	24.95
14	7453427	7454752	1326	908	381	426.63	5.94	27.18
14	7455119	7456599	1481	314	417	649.86	8.26	24.6
14	7697942	7698525	584	224	198	77.37	5.07	58.62
14	8266976	8267876	901	206	626	1660.18	9.32	26.5
14	8694514	8695523	1010	696	364	813.99	7.37	25.06
14	12521535	12522098	564	379	270	86.7	2.83	56.17
14	12527671	12528104	434	143	83	65.69	6.13	61.92
14	12568729	12569470	742	317	147	118.69	4.35	49.7
14	12580158	12580777	620	201	141	157.49	4.71	42.77
14	12846669	12848112	1444	1135	706	910.16	5.95	25.41
14	12859212	12859607	396	189	151	373.09	8.34	27.62
14	12890778	12891063	286	116	76	119.37	5.86	49.53
14	12893690	12893957	268	123	58	63.93	4.26	62.55
14	12904243	12905108	866	590	489	1774.26	12.61	28.51
14	13662511	13663298	788	334	223	356.56	7.63	28.91
14	13709803	13710307	505	369	104	94.18	4.62	54.61
14	13710509	13711093	585	254	100	57.49	3.55	64.4
14	14155627	14156208	582	255	122	114.63	5.24	50.5
14	15288054	15289073	1020	289	203	162.57	5.77	41.85
14	15315709	15316496	788	399	225	365.54	7.72	27.91
14	16198534	16199417	884	400	594	395.95	4.69	27.57
14	21328985	21329510	526	202	129	168.21	6.92	41.35
14	21332218	21332873	656	357	126	96.62	4.26	54.39
14	21334010	21334667	658	312	145	149	6.57	44.38
14	21965391	21967559	2169	1476	1337	165.91	3.81	41.41
14	21999446	21999757	312	139	80	114.92	5.06	50.41
14	22007219	22007694	476	312	110	128.3	5.33	47.8
14	22138945	22139576	632	330	326	556.52	7.82	25.04
14	22380119	22380505	387	258	107	170.89	8.43	41.04
14	22431708	22432944	1237	794	621	708.89	5.51	24.9
14	24107314	24107939	626	363	153	195.1	5.68	38.11
14	24116888	24117380	493	301	88	58.68	4.26	64.06
14	24287994	24288467	474	153	105	111.61	5.86	51.06
14	24289730	24290864	1135	377	347	620.93	9.5	24.09
14	24356809	24357415	607	261	104	58.17	4.17	64.14
14	24730041	24730611	571	287	110	85.72	4.97	56.46
14	24734210	24735727	1518	301	679	1715.34	8.57	27.27
14	24834387	24835467	1081	706	310	504.55	6.21	26.35
14	24852124	24852587	464	276	105	116.59	6.21	50.21
14	24854838	24855728	891	283	314	684.59	7.19	24.91
14	24875316	24877289	1974	1364	947	213.33	4.55	36.83
14	24895129	24895579	451	290	136	82.62	3.76	56.94
14	25057926	25058430	505	209	102	91.07	6.39	55.32
14	25058917	25059616	700	434	198	318.03	6.92	30.37
14	25519217	25519998	782	383	214	325.62	7.9	30.01
14	30092715	30093258	544	184	118	118.83	5.06	49.67
14	30441201	30441467	267	148	56	57.69	4.53	64.33
14	30470263	30470889	627	293	119	87.61	5.06	55.99
14	30495426	30495888	463	273	82	53.02	3.28	66.21
14	30499234	30499645	412	246	80	65.37	3.64	62.02
14	30500014	30500449	436	151	92	50.74	3.13	66.95
14	30513531	30514653	1123	718	419	381.3	5.74	27.42
14	30791236	30791834	599	297	128	126.49	6.21	48.18
14	31116410	31117413	1004	819	696	989.01	5.49	25.68
14	31150161	31150520	360	178	177	69.63	3.57	60.72
14	31162310	31163367	1058	360	608	94.46	3.91	54.65
14	31166518	31167561	1044	248	456	1278.35	10.39	25.73
14	31216360	31216714	355	141	77	83.6	5.33	56.75
14	31335445	31336048	604	269	140	162.26	6.84	41.91
14	31570958	31572309	1352	640	448	894.56	10.03	25.36
14	31575308	31576012	705	154	161	53.26	3.02	66.12
14	31576165	31577150	986	724	293	503.77	8.08	26.33
14	31651880	31652266	387	123	90	109.98	7.01	51.45
14	31681119	31682027	909	306	347	838.75	9.23	25.3
14	31682913	31683465	553	337	133	85.24	5.61	56.58
14	31859190	31859481	292	134	62	63.22	4.87	62.92
14	31869120	31869503	384	185	164	58.66	3.55	64.05
14	32288252	32289051	800	312	716	1073.43	4.61	25.65
14	32294520	32295463	944	520	650	513.84	3.97	25.82
14	32450715	32451394	680	382	322	196.84	3.82	38.01
14	32469749	32470462	714	295	215	381.08	8.61	27.41
14	32471024	32472651	1628	912	422	571.58	6.92	24.62
14	32675702	32676808	1107	895	281	371.57	5.77	27.64
14	32677843	32678508	666	377	182	276.25	7.46	32.02
14	32684461	32685805	1345	388	429	824.73	8.7	24.85
14	32714415	32715055	641	341	156	100.99	4.81	53.72
14	32816849	32818100	1252	551	896	377.19	3.87	27.58
14	33491151	33492281	1131	401	882	585.52	4.81	24.08
14	33692602	33693305	704	362	271	666.32	9.85	24.54
14	33733058	33733396	339	116	67	58.5	5.77	64.02
14	33868062	33868767	706	394	170	206.67	5.86	37.51
14	33930819	33931274	456	218	105	120.71	5.95	49.31
14	34013611	34014069	459	290	111	56.29	4.74	65.06
14	34590655	34591484	830	657	207	269.75	5.42	32.69
14	34656732	34657229	498	293	122	157.41	6.92	42.78
14	34664436	34664907	472	265	88	56.22	4.35	65.03
14	34767060	34767587	528	222	106	90.76	4.44	55.3
14	35182132	35182629	498	279	120	106.62	5.21	52.21
14	36447123	36447503	381	220	79	74.99	4.53	59.26
14	36619593	36619882	290	166	59	57.22	4.53	64.62
14	36770292	36770709	418	130	91	94.25	7.46	54.65
14	37428658	37429412	755	554	157	140.8	4.08	45.58
14	37570322	37571189	868	267	250	227.09	4.95	36.05
14	37925305	37925741	437	287	98	109.09	4.35	51.73
14	38661553	38662261	709	397	161	78.76	3.58	58.23
14	40024300	40024830	531	242	90	51.93	3.46	66.53
14	41110139	41110834	696	254	230	258.6	5.36	33.18
14	41112578	41112885	308	171	70	62.5	4.36	63.15
14	41113194	41113778	585	426	170	286.03	6.48	31.92
14	41114747	41115138	392	132	137	220.94	6.25	36.66
14	41124390	41124928	539	205	174	330.2	7.77	29.85
14	41774501	41774758	258	123	82	88.67	4.73	55.95
14	42018302	42019420	1119	754	256	277.79	4.62	31.83
14	42178796	42179717	922	530	394	390.31	5.15	27.36
14	42686888	42687877	990	697	181	67.54	4.84	61.02
14	42688169	42689000	832	589	348	937.04	12.07	25.64
14	42703428	42704503	1076	737	326	573.47	6.66	24.52
14	42713757	42714354	598	284	168	187.29	6.64	39.12
14	42900946	42901459	514	238	91	57.05	5.42	64.69
14	42933080	42933762	683	243	468	255.65	3.58	33.46
14	42990753	42991321	569	303	102	67.38	5.59	61.17
14	43069408	43069930	523	306	320	328.99	4.2	29.91
14	43110602	43110830	229	114	66	121.29	5.86	49.12
14	43123791	43124737	947	361	478	78.21	3.91	58.18
14	43168120	43168828	709	407	178	235.93	7.28	35.33
14	43403234	43404008	775	349	169	167.54	4.53	41.37
14	43901419	43902224	806	436	315	423.08	8	27.12
14	43983888	43984519	632	201	240	580.2	9.32	24.5
14	44153455	44154214	760	381	229	405.73	8.61	27.68
14	44253625	44254424	800	495	201	264.11	5.42	32.94
14	44331180	44331844	665	416	192	321.47	8.61	30.14
14	44332775	44333390	616	434	156	208.94	5.86	37.34
14	44562852	44563513	662	374	132	108.87	4.79	51.73
14	44567687	44569551	1865	1579	459	562.56	5.24	24.89
14	44741353	44741814	462	202	91	75.28	4.97	59.13
14	44769208	44769693	486	157	154	299.73	8.88	31.09
14	45936802	45937422	621	339	139	109.2	4.71	51.71
14	46263656	46265141	1486	888	826	1374.32	7.72	26.79
14	46276856	46277327	472	139	136	229.77	8.26	35.84
14	46291673	46292155	483	191	139	105.17	5.8	52.4
14	46293331	46293840	510	325	166	145.61	6.54	45
14	46298719	46300337	1619	495	1708	2986.21	5.32	42.11
14	46361285	46361823	539	257	104	52.21	4.72	66.45
14	46445816	46446150	335	208	88	52.95	4.01	66.21
14	46451420	46451933	514	201	167	79.9	4.78	57.71
14	46510972	46512738	1767	1333	1316	842.21	3.77	25.43
14	46513576	46514927	1352	1147	401	142.86	6.26	45.34
14	46929586	46930421	836	301	199	235.6	6.84	35.38
14	46937256	46938311	1056	354	285	421.12	6.48	27.16
14	46976680	46977334	655	417	165	221.03	6.92	36.65
14	46981827	46982408	582	380	128	134.55	5.24	46.26
14	47019499	47020563	1065	432	332	611.5	6.84	24.12
14	47946405	47946906	502	277	117	136.34	5.5	45.94
14	47987038	47990464	3427	2359	1094	2076.46	7.72	31.49
14	48214785	48215603	819	287	153	107.03	4.88	52.16
14	48228324	48229000	677	329	116	66.12	3.28	61.57
14	49393259	49393748	490	294	93	56.31	5.15	65.05
14	49403223	49403910	688	292	240	198.97	6.97	38.03
14	49419289	49420054	766	457	186	229.63	5.06	35.86
14	49740319	49740626	308	189	62	58.99	4.53	64.07
14	49741011	49741544	534	316	119	99.2	6.04	53.84
14	49806144	49806454	311	180	82	111.74	6.02	51.04
14	50053183	50054814	1632	398	816	852.68	5.44	25.56
14	50059080	50060019	940	329	252	82.68	5.62	56.93
14	50308180	50308818	639	310	138	137.79	6.84	45.69
14	50479990	50480653	664	424	281	544.4	6.01	25.43
14	50580213	50580837	625	218	172	181.65	5.43	40
14	50582526	50583094	569	416	182	346.46	6.76	29.37
14	50867829	50868340	512	329	131	180.67	8.26	40.12
14	50909904	50910940	1037	571	234	245.45	5.68	34.22
14	50912903	50913589	687	447	189	292.01	5.59	31.7
14	51003445	51003923	479	188	109	123.13	5.42	48.56
14	51005620	51006114	495	176	101	50.64	3.77	66.94
14	51014546	51015078	533	248	105	70.51	3.7	60.61
14	51088326	51089560	1235	879	306	150.32	5.11	44.09
14	51149155	51149899	745	336	172	192.88	5.68	38.52
14	51153064	51153640	577	329	111	86.32	5.06	56.31
14	51253558	51254312	755	340	166	170.33	5.15	41.11
14	51342784	51343271	488	245	94	74.02	4.97	59.52
14	51861376	51861833	458	199	203	419.26	7.97	27.23
14	51872208	51873595	1388	719	630	61.16	2.96	63.53
14	52311540	52312561	1022	668	215	92.61	3.83	54.86
14	52423047	52423532	486	156	89	63.65	3.99	62.75
14	52826495	52827385	891	556	232	324.61	6.48	29.93
14	52827450	52828196	747	569	171	188.26	6.13	39.02
14	53015602	53017023	1422	984	654	1490.88	8.94	26.8
14	53027420	53027877	458	328	96	63.79	4.73	62.71
14	53136392	53137227	836	478	354	962.84	10.83	25.63
14	53234622	53235416	795	672	240	425	6.75	27.14
14	53282459	53283391	933	211	350	207.84	5.98	37.41
14	53348008	53348317	310	190	72	88.8	5.06	55.87
14	53350308	53350897	590	294	100	56.04	3.99	65.07
14	53377643	53378854	1212	886	251	217.4	4.26	36.79
14	53502632	53503454	823	500	197	235.32	6.75	35.38
14	53716560	53717672	1113	704	432	101.72	3.43	53.62
14	53717676	53718180	505	200	303	178.63	4.45	40.11
14	53838846	53839278	433	221	116	177.99	7.28	40.14
14	53940820	53941409	590	431	128	130.7	4.17	47.18
14	53948550	53948937	388	204	83	64.66	4.5	62.24
14	53977679	53978625	947	753	307	141.54	3.83	45.51
14	54004070	54005018	949	480	409	64.33	3.52	62.5
14	54037679	54038187	509	242	135	199.14	6.92	37.97
14	54040097	54040950	854	324	481	839.73	7.16	25.33
14	54041470	54042380	911	625	195	183.98	5.86	39.81
14	54081529	54082220	692	355	149	146.36	5.42	44.84
14	54204671	54205334	664	210	194	331.44	6.21	29.8
14	54221654	54222129	476	272	175	102.22	5.25	53.38
14	54227000	54227982	983	559	384	390.68	5.44	27.45
14	54251357	54252085	729	346	190	267.99	6.84	32.58
14	54278862	54279434	573	319	158	245.53	7.01	34.13
14	54388919	54390343	1425	876	542	337.59	4.66	29.91
14	54441370	54441699	330	210	82	78.81	5.05	58.22
14	54464983	54465533	551	345	94	53.21	3.82	66.18
14	54484002	54485063	1062	160	240	268.03	5.33	32.59
14	54511955	54512717	763	324	345	1010.54	10.56	26.03
14	54512871	54513168	298	118	58	50.87	4.79	66.84
14	54669943	54670600	658	345	191	235.96	7.04	35.35
14	54672331	54672810	480	325	283	138.86	3.52	45.59
14	54674100	54674782	683	448	111	53.17	3.55	66.17
14	54675907	54676693	787	551	181	203.3	6.04	37.79
14	54678823	54679399	577	374	152	221.41	5.15	36.67
14	54778091	54779455	1365	455	824	2588.52	11.71	34.55
14	54899053	54899585	533	276	97	66.28	5.24	61.53
14	54943061	54943838	778	393	346	546.54	8.85	25.35
14	54979347	54979668	322	119	67	65.63	3.73	61.96
14	55040112	55041088	977	629	269	190.92	4.69	38.83
14	55047171	55047474	304	176	70	84.66	5.15	56.68
14	55047922	55048429	508	291	155	285.93	8.26	31.89
14	55048673	55049593	921	574	384	1026.97	10.83	25.77
14	55049878	55051237	1360	355	434	821.54	10.56	25
14	55110686	55111675	990	362	298	524.15	8.08	25.7
14	55124966	55125661	696	423	127	85.18	3.55	56.52
14	55126927	55127400	474	152	102	58.84	4.02	64.06
14	55130156	55131241	1086	253	411	825.02	7.63	24.91
14	55131307	55131800	494	238	112	126.11	9.14	48.2
14	59247589	59248107	519	295	163	145.32	4.85	44.98
14	59282083	59282614	532	275	92	54.02	4.35	65.77
14	59826874	59827251	378	238	82	86.19	5.42	56.27
14	60172959	60173859	901	581	212	244.53	5.86	34.4
14	60722175	60722691	517	296	90	56.12	4.08	65.05
14	63787470	63788431	962	455	659	694.44	4.69	24.86
14	63861413	63863238	1826	1516	550	960.32	11.01	25.7
14	63878573	63878954	382	161	155	161.32	5.74	41.87
14	64061700	64062127	428	205	85	55.4	3.88	65.22
14	64216106	64216809	704	330	172	215.43	7.99	36.73
14	64774570	64775490	921	533	370	948.13	7.01	25.72
14	64778864	64779138	275	115	56	54.18	4.71	65.77
14	65057309	65058126	818	168	221	326.7	7.19	29.97
14	65058490	65059115	626	275	136	137.21	6.57	45.88
14	65098587	65099490	904	399	363	619.58	8.19	23.93
14	65107232	65108586	1355	914	926	2484.18	8.94	34.71
14	65303529	65303941	413	182	74	51.23	4.17	66.79
14	65510954	65511570	617	300	125	109.04	5.42	51.73
14	65893336	65893994	659	352	123	87.19	4.71	56
14	65930587	65931300	714	306	187	63.26	3.28	62.86
14	66243828	66244257	430	181	103	71.46	3.99	60.26
14	68150570	68151142	573	209	258	190.37	6.23	38.86
14	68154039	68154867	829	596	371	157.64	4.09	42.78
14	68273705	68274536	832	453	214	292.55	6.3	31.59
14	69472859	69473280	422	117	80	61.63	3.55	63.45
14	70674463	70674951	489	247	101	81.28	6.32	57.24
14	70677947	70680776	2830	1633	1865	2246.58	4.65	31.85
14	71509850	71511570	1721	1390	799	1952	8.41	30.62
14	71864216	71865302	1087	903	217	174.5	4.97	40.29
14	71918839	71919517	679	333	189	84.26	4.93	56.82
14	78075682	78076293	612	176	328	565.89	6.34	25.04
14	78086497	78087046	550	197	108	87.96	4.26	55.94
14	78289277	78289745	469	145	104	110.61	4.26	51.23
14	79012173	79012820	648	463	260	105.52	3.34	52.36
14	79135531	79137236	1706	509	1029	518.92	4.85	25.64
14	79137288	79137811	524	326	116	101.94	5.66	53.49
14	79161516	79161862	347	183	104	55.1	3.69	65.4
14	79207327	79207650	324	140	78	66.44	4.31	61.46
14	79241159	79241825	667	345	287	212.32	4.95	37.05
14	79649038	79649540	503	195	89	58.01	4.71	64.12
14	80558765	80559374	610	284	147	181.29	6.04	40
[truncated: 5,106 more rows]

## Sheet: RC_peaks 
Supplemental Data 6. m6A peaks in RC
chr	start	end	length	summit	tags	#NAME?	fold_enrichment	FDR(%)
1	256482	257360	879	603	200	151.59	4.96	58.55
1	1069631	1070619	989	413	276	316.81	7.01	40.02
1	1591163	1591767	605	346	118	61.32	4.36	77.47
1	1596805	1597267	463	255	117	115.05	5.9	65.46
1	1610993	1611787	795	329	204	201	7.01	51.51
1	2720234	2722089	1856	936	934	1392.59	6.82	43.01
1	2727174	2727819	646	326	174	192.24	9.14	52.5
1	2734486	2735802	1317	803	1013	3100	14.78	66.18
1	2736201	2736688	488	291	140	175.68	7.78	54.47
1	2737397	2737815	419	244	101	92.83	6.15	68.88
1	3306558	3307665	1108	166	318	384.38	5.81	37.76
1	3659061	3660084	1024	585	380	687.29	9.06	34.42
1	3661167	3661779	613	308	119	61.26	5.9	77.41
1	3680951	3681512	562	274	151	68.77	6.84	75.49
1	3689197	3689795	599	273	126	81.04	5.47	71.64
1	8536890	8538369	1480	327	532	915.19	8.37	37.4
1	9420510	9421241	732	469	498	1299.17	9.81	41.84
1	9427158	9428148	991	732	385	88.28	4.06	69.81
1	9838997	9839734	738	472	348	853.76	9.23	36.35
1	9877932	9880655	2724	2130	877	1261.88	9.23	41
1	10383432	10383975	544	301	111	66.04	4.7	76.2
1	10428025	10428708	684	230	168	154.29	5.98	58.57
1	10430743	10431514	772	310	190	171.51	6.15	55.06
1	10567551	10568005	455	279	93	57.55	5.9	78.35
1	11252625	11253548	924	511	344	394.01	6.15	37.14
1	11476070	11477144	1075	627	361	564.4	8.54	33.91
1	11883563	11884453	891	547	257	314.89	7.18	40.3
1	11888999	11891050	2052	1081	1223	2248.09	7.52	56.94
1	13622950	13623752	803	440	383	952.57	9.31	37.48
1	13879808	13880409	602	332	130	88.15	5.47	69.82
1	13880523	13881055	533	249	101	50.1	4.44	80.82
1	14083732	14085262	1531	441	485	367.1	5.08	37.81
1	14317609	14318394	786	254	283	494.38	7.35	34.72
1	14449918	14450373	456	308	101	76.55	4.96	72.93
1	15947875	15948549	675	439	167	155.35	5.9	58.36
1	16020420	16021265	846	186	200	166.02	7.6	56.21
1	16021503	16022409	907	248	193	67.15	3.46	75.63
1	16455094	16456140	1047	160	297	69.9	3.77	75.2
1	16507075	16508079	1005	666	518	496.73	6.37	34.79
1	17303051	17304515	1465	1022	466	664.45	7.6	34.2
1	17317136	17322259	5124	1901	2732	3100	8.39	66.18
1	18078690	18079393	704	192	394	285.16	5.48	42.58
1	18536440	18537024	585	271	112	55.61	4.36	79.18
1	18625441	18626665	1225	447	268	80.74	3.29	71.66
1	18929905	18930459	555	231	199	350.2	8.29	38.63
1	21319963	21320617	655	293	153	125.66	6.15	63.14
1	22050458	22051018	561	350	190	306.28	8.12	41.1
1	22134405	22135439	1035	356	387	97.21	3.84	67.92
1	23480329	23481664	1336	461	388	474.83	5.47	34.71
1	23568337	23569116	780	146	347	132.78	3.07	61.84
1	23705776	23706513	738	415	199	217.84	7.09	49.14
1	23855663	23856252	590	382	130	92.78	4.44	68.89
1	24149089	24149570	482	275	122	122.65	6.07	63.58
1	24927717	24928582	866	338	425	1055.85	9.25	39.26
1	24934189	24934871	683	311	172	99.29	5.9	67.85
1	24949547	24950218	672	329	142	92.43	4.96	68.83
1	28294995	28295534	540	183	148	163.07	6.58	56.39
1	28295554	28296815	1262	434	804	1201.61	6.67	40.56
1	28455189	28455629	441	155	98	65.96	4.08	76.18
1	28529900	28531169	1270	950	873	1123.89	6.46	39.24
1	29115058	29115648	591	239	150	146.4	7.01	59.69
1	29123706	29124636	931	408	311	485.73	6.92	34.84
1	29827100	29827941	842	486	216	211.46	6.49	50.03
1	29829588	29830134	547	281	104	50.62	4.19	80.77
1	30408222	30409262	1041	823	378	201.18	4.31	51.48
1	31432418	31433279	862	232	332	632.02	11.02	33.56
1	33254914	33255878	965	721	248	241.71	6.84	46.86
1	33358714	33359613	900	667	182	99.71	4.96	67.95
1	35134442	35135315	874	454	392	59.25	3.43	77.94
1	35135529	35137161	1633	1491	432	221.1	7	49.05
1	35243772	35244381	610	446	161	171.91	5.9	54.99
1	35997133	35998002	870	430	531	1669.72	16.61	48.54
1	39462553	39463754	1202	628	361	231.94	6.23	48.06
1	39594524	39595851	1328	732	798	118.52	3.08	64.57
1	45545455	45546691	1237	267	611	1422.37	9.84	43.48
1	47894244	47895686	1443	1095	451	623.65	7.95	34.05
1	48670441	48671302	862	320	287	443.97	7.78	35.37
1	49532159	49532752	594	288	114	57.58	4.96	78.37
1	49584144	49584758	615	408	164	176.36	4.87	54.33
1	49880366	49881368	1003	700	337	53.54	3.93	79.83
1	49904135	49904582	448	228	160	56.53	4.45	78.6
1	57276745	57277216	472	238	140	173.04	7.54	54.95
1	57663203	57663712	510	239	115	89.99	5.21	69.48
1	58772654	58773478	825	362	221	235.12	6.07	47.83
1	59272712	59273901	1190	688	541	743.39	6.51	34.73
1	59274255	59274776	522	335	151	111.35	4.56	66.28
1	62812265	62813153	889	439	412	331.26	4.12	40.03
1	64178693	64179175	483	221	196	84.21	3.87	70.97
1	64198863	64199131	269	136	82	119.51	6.07	64.28
1	64605148	64605615	468	232	93	53.24	4.7	80.02
1	74468838	74469504	667	310	226	177.93	4.74	54.33
1	80817092	80817862	771	340	332	140.64	4.96	60.53
1	82936182	82938296	2115	1762	752	1264.95	7.52	41.18
1	83887884	83888935	1052	546	587	1709	12.9	49.81
1	84047432	84049173	1742	315	1290	2333.89	6.11	58.73
1	84065792	84066624	833	260	290	242.11	6.59	46.82
1	84416624	84417059	436	164	87	51.13	6.24	80.49
1	84463312	84464478	1167	280	355	100.79	5.12	67.93
1	84735542	84735972	431	170	184	82.09	5.41	71.48
1	86046657	86047261	605	326	171	144.86	7.63	59.86
1	87083810	87084503	694	349	200	248.52	8.71	45.75
1	87146482	87147061	580	224	186	277.37	7.69	43.11
1	87740894	87741377	484	258	174	192.29	6.34	52.53
1	89851348	89851921	574	454	132	71.13	3.97	75.1
1	89853396	89854942	1547	1116	654	1033.51	8.33	38.41
1	89962623	89963030	408	251	96	84.95	4.87	70.78
1	92022801	92025148	2348	1721	1152	866.94	5.1	36.82
1	92246918	92247568	651	312	137	86.53	4.1	70.25
1	92247644	92248655	1012	305	212	128.5	4.96	62.74
1	95104877	95105621	745	249	231	322.46	6.58	40.05
1	95106623	95107219	597	255	113	54.43	3.42	79.29
1	101628134	101630133	2000	1826	546	192.75	3.01	52.56
1	103945951	103946731	781	358	309	613.18	9.83	34.15
1	104405699	104406396	698	381	237	381.53	9.91	37.71
1	104506307	104507200	894	248	225	219.31	6.66	49.1
1	106025603	106026624	1022	719	373	552.12	6.77	33.97
1	107929859	107930528	670	316	178	189.73	6.15	52.97
1	108026891	108027401	511	268	174	286.35	7.78	42.57
1	108089062	108089752	691	443	172	160.95	5.04	56.92
1	108116561	108117430	870	588	306	513.22	8.71	34.6
1	109590340	109590872	533	290	101	50.1	5.04	80.82
1	109591047	109592225	1179	884	402	643.14	8.03	33.42
1	110082801	110083424	624	304	145	117.52	5.9	64.52
1	110152358	110153367	1010	636	283	327.29	5.21	40.01
1	110613514	110614818	1305	666	354	180.76	3.72	54.1
1	118017971	118019320	1350	938	562	1177.2	9.65	40.23
1	118156753	118157237	485	139	224	261.36	8.5	44.47
1	118179163	118179706	544	268	137	132.42	6.84	62.05
1	118180576	118181859	1284	850	270	192.28	5.38	52.52
1	118182241	118182937	697	375	167	144.77	5.3	59.85
1	118377851	118378764	914	426	414	967.4	8.29	37.45
1	119006905	119008215	1311	715	368	423.18	6.75	36.13
1	119565225	119565762	538	318	132	121.83	6.07	63.78
1	120001963	120002530	568	299	117	70.78	6.24	75.23
1	120133544	120134215	672	409	207	81.04	4.14	71.66
1	120147607	120148197	591	287	116	63.24	6.41	76.91
1	120234236	120235256	1021	346	372	586.75	10.08	33.77
1	120238384	120239481	1098	426	561	50.12	4.67	80.84
1	120431385	120432381	997	560	592	600.2	5.73	34
1	123222878	123223419	542	177	194	64.42	3.77	76.69
1	125109146	125109500	355	172	84	77.14	4.36	72.73
1	125475794	125476339	546	374	130	79.66	4.92	71.9
1	126390869	126391760	892	626	306	159.83	4.72	57.21
1	128013287	128014187	901	305	279	162.29	5.33	56.59
1	128805752	128806666	915	757	317	58.57	3.68	78.13
1	132089127	132090361	1235	787	669	1891.94	11.53	49.76
1	132202788	132203423	636	316	154	54.1	5.24	79.4
1	134770013	134770596	584	334	114	54.43	4.45	79.27
1	136509051	136509860	810	594	407	861.88	10.44	36.65
1	136636523	136637125	603	302	135	102.15	4.53	67.34
1	137103331	137103633	303	170	81	93.61	6.15	68.7
1	137104099	137104605	507	229	108	73.83	4.78	73.72
1	138044681	138045886	1206	289	291	260.25	6.07	44.67
1	141742300	141742863	564	206	196	142.8	5.14	60.07
1	142584873	142585538	666	444	147	86.91	4.36	70.13
1	142588930	142589594	665	313	236	151.37	7.09	58.57
1	142643430	142643908	479	306	135	71.97	5.9	74.72
1	142759801	142760441	641	304	147	116.3	7.01	64.99
1	142767254	142769257	2004	575	505	461.46	5.55	34.98
1	142770991	142771898	908	685	173	99.59	4.7	67.92
1	143473216	143473826	611	275	120	64.26	3.76	76.72
1	143548859	143549352	494	161	104	67.67	4.87	75.51
1	143572721	143573775	1055	668	327	449.38	6.32	35.02
1	143574840	143575620	781	312	195	180.53	4.87	54.19
1	143577254	143578307	1054	285	209	106.97	5.13	66.72
1	143581251	143581928	678	517	187	215.17	6.07	49.41
1	143982136	143982738	603	278	216	348.24	10.05	38.82
1	144485938	144487143	1206	258	294	253.65	5.04	45.25
1	144621666	144622940	1275	809	364	429.81	7.09	36.58
1	144624494	144625518	1025	452	409	817.75	9.31	35.31
1	144924615	144925464	850	298	221	221.36	5.47	48.98
1	144960145	144960925	781	485	344	87.74	3.61	69.8
1	145010212	145010515	304	153	84	104.54	5.98	67.04
1	145130894	145131615	722	484	231	83.18	4.78	71.31
1	145503259	145503862	604	266	120	66.46	5.47	75.92
1	145539664	145540213	550	280	141	143.28	7.09	60.19
1	145541220	145542013	794	294	199	187.63	5.47	53.19
1	145570939	145571912	974	662	244	226.7	5.3	48.47
1	145573837	145575336	1500	1164	432	517.99	5.47	34.55
1	145717634	145718507	874	278	309	500.05	6.7	34.71
1	145721769	145721986	218	109	60	81.07	5.13	71.67
1	145930630	145932206	1577	1233	520	780.88	9.14	35.01
1	145937049	145937450	402	192	98	91.04	4.87	69.06
1	145942577	145943936	1360	807	580	1250.54	7.69	40.69
1	146060389	146061050	662	448	167	79.82	4.15	71.8
1	146062847	146063231	385	198	128	70.29	4.33	75.26
1	146064982	146069137	4156	450	1739	150.27	4.3	58.92
1	146126523	146127829	1307	499	664	1750.5	10.77	50.2
1	146422649	146423092	444	186	130	167.75	5.72	55.91
1	146907196	146908208	1013	460	571	134.18	4	61.78
1	146921483	146922315	833	385	278	327.51	7.23	39.98
1	146922945	146923372	428	271	107	105.26	7.52	66.9
1	152358100	152358545	446	166	95	66.15	4.87	76.03
1	152412889	152413217	329	144	71	54.45	5.04	79.26
1	153772400	153772922	523	197	136	143.49	6.32	60.2
1	154019775	154020319	545	251	499	51.04	2.6	80.5
1	155849181	155849833	653	363	217	338.76	8.63	39.35
1	159399202	159401079	1878	394	1049	1691.5	7.59	49.25
1	159484559	159485664	1106	501	439	868.26	9.57	36.96
1	159860162	159860820	659	446	318	794.47	11.07	35.23
1	159935458	159936072	615	314	120	63.02	5.21	76.93
1	160546023	160546994	972	305	453	1092.55	11.36	39.34
1	161043217	161044203	987	375	368	468.32	7.07	34.59
1	161413649	161414254	606	324	126	78.55	4.02	72.35
1	161527748	161528613	866	484	398	591.51	7.64	34.09
1	163200935	163201365	431	312	88	55.37	3.93	79.12
1	163898607	163900317	1711	1237	592	956.6	6.24	37.5
1	163944214	163945298	1085	201	462	996.36	7.52	37.03
1	164773999	164774559	561	173	205	369.76	8.2	37.79
1	164775929	164776388	460	295	102	77.87	4.87	72.62
1	164782997	164784076	1080	370	807	119.98	3.09	64.34
1	164832540	164833880	1341	897	484	837.22	8.03	35.88
1	164834013	164836191	2179	1772	895	1834.09	9.31	49.35
1	165071032	165072654	1623	343	399	367.09	5.98	37.77
1	166048031	166048458	428	162	91	61.79	5.04	77.33
1	168992005	168993665	1661	623	596	1019.73	7.43	37.7
1	175695489	175696109	621	279	134	92.13	4.78	68.79
1	175991278	175992330	1053	439	291	261.15	5.2	44.49
1	176120285	176121060	776	232	183	150.17	5.38	58.91
1	176408381	176410035	1655	1298	546	842.94	7.86	35.98
1	176595529	176596206	678	349	191	226.81	7.86	48.49
1	176608410	176609214	805	345	288	497.11	6.92	34.86
1	179453512	179454302	791	324	427	717.71	7.43	34.74
1	179809236	179810779	1544	1096	652	554.64	6.05	33.75
1	179850095	179851742	1648	416	552	189.1	4.85	53.06
1	179891032	179891792	761	369	241	74.79	5.18	73.43
1	180746908	180747233	326	212	88	71.18	5.58	75.03
1	180762356	180765259	2904	814	2731	693.78	3.16	34.46
1	180972354	180973255	902	504	363	735.52	8.89	34.44
1	181492617	181492884	268	135	61	52.71	4.96	80.01
1	182101909	182102452	544	192	121	90.83	5.38	69.15
1	182138300	182138920	621	419	201	140.87	4.19	60.5
1	182399995	182401278	1284	762	457	774.66	7.43	35.03
1	182685293	182686236	944	175	390	811.33	10.68	35.17
1	182898938	182899450	513	200	162	99.82	4.22	67.91
1	182901056	182901880	825	397	296	165.96	4.8	56.2
1	182902427	182903497	1071	325	471	410	6.03	35.99
1	183919362	183919879	518	322	120	98.8	5.21	67.76
1	183928034	183929947	1914	1488	738	337.26	4.95	39.37
1	183948539	183948936	398	188	103	110.45	6.66	66.49
1	184440278	184441586	1309	272	449	719.28	7.6	34.84
1	184596417	184596809	393	233	99	98.92	6.84	67.75
1	184629608	184630085	478	190	95	54.98	4.96	79.22
1	185088765	185089306	542	280	110	66.71	5.38	75.79
1	186647185	186648243	1059	340	399	63.53	4.11	76.84
1	186790589	186791707	1119	230	464	969.44	12.22	37.57
1	187975614	187976300	687	248	166	146.22	4.44	59.73
1	188403752	188405399	1648	1383	887	208.94	3.57	50.21
1	199863022	199863534	513	370	345	64.46	2.94	76.66
1	199864354	199866236	1883	237	578	803.42	6.75	35.37
1	199876692	199877630	939	336	227	197.03	5.98	52.26
1	200073746	200075276	1531	529	1026	1862.29	8.86	49.77
1	200724236	200724848	613	475	232	276.11	5.36	43.04
1	200932596	200933159	564	247	108	54.85	5.9	79.2
1	200991273	200991822	550	322	107	56.7	4.02	78.65
1	201688553	201689055	503	269	139	162.42	5.47	56.49
1	201695217	201695745	529	180	142	158.53	6.84	57.52
1	201695886	201696405	520	324	150	187.32	9.23	53.24
1	202028326	202029241	916	324	497	1410	12.9	42.93
1	203017629	203018509	881	259	181	106.04	5.3	66.9
1	203774078	203775185	1108	699	374	588.85	7.35	33.8
1	204436465	204437024	560	348	144	145.06	5.55	59.91
1	204917780	204918400	621	256	189	256.14	7.78	45.17
1	205238486	205239199	714	291	156	107.17	5.21	66.73
1	206216004	206216677	674	431	127	59.54	3.93	77.92
1	207103167	207104082	916	388	397	877.02	9.4	37.16
1	210733035	210734193	1159	875	312	87.63	4.21	69.87
1	210783677	210784564	888	323	213	96.67	5.22	68.07
1	210788051	210788765	715	388	208	259.17	6.07	44.7
1	210791502	210792487	986	614	242	214.06	4.78	49.58
1	211526280	211527032	753	400	165	114.76	4.1	65.54
1	211816680	211817283	604	310	119	64.02	4.7	76.6
1	212634844	212635526	683	352	203	263.94	9.4	44.06
1	212639639	212640366	728	280	225	313.08	5.55	40.65
1	212702742	212703415	674	411	132	68.78	3.33	75.48
1	212743446	212744039	594	284	155	69.06	5.01	75.43
1	212763768	212764362	595	350	186	266.14	8.29	43.92
1	215796249	215796977	729	328	389	417.92	6.34	35.96
1	216298599	216299429	831	637	218	224.48	5.98	48.88
1	216418681	216419654	974	296	253	162.59	4.94	56.45
1	216796571	216797275	705	302	341	860.7	15.38	36.56
1	219726292	219727191	900	552	200	142.95	3.84	60.11
1	224616337	224617010	674	339	149	108.56	5.3	66.57
1	224957353	224958135	783	407	197	186.35	4.87	53.29
1	224958286	224958821	536	306	107	61.1	5.13	77.43
1	226117808	226118424	617	354	119	60.07	4.53	77.8
1	230103095	230103643	549	209	128	106.96	5.3	66.7
1	231964094	231964678	585	282	133	103.67	6.58	67.17
1	232191109	232191614	506	244	114	88.66	4.44	69.61
1	241785063	241786014	952	326	248	64.83	4.63	76.72
1	241842056	241842976	921	370	328	561.26	6.84	33.83
1	241950453	241951004	552	278	107	52.58	4.85	80.03
1	242117200	242117798	599	287	178	233.45	8.2	48.09
1	242978833	242979501	669	402	160	138.39	6.24	60.88
1	243123145	243123511	367	168	83	55.7	4.78	79.17
1	245648451	245648892	442	248	114	90.18	5.41	69.37
1	245656126	245656782	657	260	202	64.09	4.23	76.68
1	246944698	246945262	565	243	124	88.26	6.84	69.79
1	246949378	246950254	877	594	207	171.01	4.87	55.02
1	247300564	247302838	2275	1020	1286	677.37	4.6	34.34
1	247885412	247886330	919	607	267	329.05	7.26	39.96
1	248523590	248524776	1187	220	408	533.24	6.14	34.49
1	248848204	248848873	670	343	155	125.27	4.87	63.23
1	248989076	248989862	787	437	204	205.24	5.64	50.75
1	248990174	248990654	481	361	149	53.59	4.06	79.84
1	248993980	248994971	992	226	561	575.8	6.37	33.69
1	249498638	249499022	385	203	110	141.14	6.92	60.39
1	250029856	250031348	1493	980	975	1159.69	7.35	40.38
1	250053774	250054399	626	318	455	453.01	6.08	34.99
1	251758758	251759198	441	293	91	57.14	5.3	78.52
1	252239689	252240621	933	637	580	56.43	3.32	78.63
1	254943782	254944593	812	593	169	101.23	3.93	67.62
1	254991021	254991515	495	230	113	90.28	5.64	69.31
1	256390721	256391352	632	360	141	105.05	5.21	66.88
1	256395701	256396250	550	240	108	59.1	4.27	78.01
1	259251784	259252524	741	281	159	105.3	4.53	66.91
1	261897648	261898897	1250	1014	428	688.05	7.35	34.48
1	263394740	263395154	415	213	220	88.01	4.43	69.79
1	263412022	263412928	907	524	199	137.3	4.61	61.03
1	263990658	263991195	538	171	145	160.84	6.49	56.91
1	264033927	264036355	2429	1065	1573	735.44	3.62	34.41
1	264046004	264047883	1880	437	786	324.91	5.56	40.04
1	264069755	264071112	1358	909	1445	1044.49	3.63	38.94
1	264141078	264142007	930	359	389	122.03	4.18	63.75
1	264180434	264182115	1682	1254	509	79.91	5.6	71.82
1	264192474	264193412	939	285	504	1081.81	10.12	39.31
1	264234726	264235290	565	287	115	69.22	5.38	75.46
1	264257307	264257761	455	140	113	79	5.8	72.35
1	264307798	264308604	807	470	179	127.94	5.38	62.84
1	264392135	264393945	1811	244	833	1514.78	8.8	44.18
1	266090898	266091226	329	119	95	80.82	6.24	71.68
1	266101334	266101767	434	187	168	129.58	5.93	62.59
1	266124591	266125119	529	175	116	85.18	4.7	70.68
1	266611909	266612463	555	273	139	133.71	6.49	61.82
1	266626171	266626882	712	312	207	249.59	7.83	45.63
1	267393524	267394137	614	252	172	102.65	4.61	67.31
1	267431536	267432571	1036	530	329	416.1	6.51	35.85
1	267545278	267545984	707	364	225	92.41	3.78	68.82
1	268967146	268967831	686	467	361	507.62	7.61	34.7
1	269002317	269002630	314	182	87	64.06	4.09	76.66
1	269813253	269814063	811	185	464	589.52	5.65	33.96
1	269816902	269817431	530	278	149	107.49	6.56	66.61
1	269819420	269820734	1315	357	586	272.04	4.97	43.54
1	270000154	270000795	642	331	136	89.8	5.9	69.49
1	270382670	270383311	642	325	140	98.18	4.61	67.9
1	276190842	276191240	399	258	90	73.28	3.93	73.99
1	278509072	278509993	922	592	294	424.55	6.84	36.21
1	279057169	279058005	837	645	378	375.61	6.97	38.02
1	279058651	279060309	1659	540	1146	3100	13.54	66.18
1	281917279	281919880	2602	1685	1391	2495.53	8.06	60.71
1	281948848	281949977	1130	544	486	572.3	8.39	33.79
1	281950906	281951976	1071	569	401	200.95	4.19	51.48
1	282147318	282148270	953	635	182	83.55	4.61	71.22
1	282512567	282513193	627	355	162	166.22	7.09	56.2
1	282563151	282563798	648	384	150	119.42	5.72	64.32
1	282666640	282667271	632	292	145	114.05	6.41	65.72
1	283609067	283609662	596	301	112	52.47	5.04	80.07
1	284186716	284187193	478	301	104	73.63	4.1	73.76
1	284358794	284359378	585	252	114	60.29	4.27	77.71
1	284598281	284599065	785	399	218	76.14	3.87	73.09
1	284607094	284607872	779	314	231	298.76	6.49	41.93
1	284829690	284830393	704	479	280	129.59	3.99	62.62
1	284949939	284950586	648	254	184	221.85	6.92	48.89
1	284951731	284952734	1004	280	207	120.81	4.1	64.23
1	284972954	284973425	472	150	102	73.11	4.53	74.09
1	284973436	284973828	393	245	116	65.34	5.06	76.38
1	284989767	284991097	1331	548	1355	1239.06	4.47	40.59
1	284993323	284994574	1252	167	1082	431.76	3.63	36.4
1	284996394	284997198	805	496	380	405.75	7.83	36.11
1	285698746	285700092	1347	941	299	240.36	5.04	47.07
1	286260274	286260894	621	297	128	78.57	4.27	72.38
1	286780772	286782290	1519	753	938	3001.81	10.34	62.16
1	286785134	286785791	658	468	143	97.67	4.36	68.04
1	292891619	292892222	604	342	289	723.05	10	34.66
1	292927224	292928236	1013	738	223	152.89	5.3	58.43
1	293477545	293477866	322	166	97	62.27	4.9	77.13
1	293629920	293630916	997	649	442	129.5	3.9	62.59
1	293631206	293632042	837	447	376	338.62	7.77	39.33
1	293704238	293704755	518	237	115	86.69	5.64	70.2
1	294000857	294002192	1336	805	670	846.08	8.59	36.42
1	294007567	294008086	520	343	132	109.75	5.83	66.57
1	294009812	294010279	468	238	95	57.08	5.6	78.57
1	294010687	294011791	1105	389	427	579.64	7.03	33.54
1	294240077	294240464	388	132	80	51.89	5.13	80.04
1	296330236	296330636	401	154	94	81.74	6.49	71.5
1	297476802	297477420	619	405	184	181.84	5.08	53.85
1	297483098	297483533	436	212	150	245.26	9.29	46.33
1	297763565	297764072	508	300	129	127.71	6.86	62.87
1	299424797	299426186	1390	506	685	1747.81	11.36	49.8
1	299840523	299841121	599	230	230	61.31	3.29	77.46
1	300805938	300806425	488	274	129	140.97	7.6	60.5
1	301001729	301005085	3357	786	1984	2282.11	6.81	57.04
1	301555525	301556269	745	332	443	606.24	7.99	34.38
1	301558257	301558710	454	203	263	521.99	8.21	34.26
1	301560183	301560578	396	207	180	347.24	7.6	38.84
1	301573609	301574785	1177	570	1040	3001.92	9.78	63.01
1	301586913	301587618	706	479	393	1147.78	14.27	39.89
1	301869178	301869992	815	437	369	744.59	10.53	34.7
1	301922049	301923207	1159	421	543	1313.04	11.11	41.63
1	302129683	302130307	625	327	147	123.35	7.01	63.59
1	302134725	302135397	673	335	201	266.57	6.32	43.88
1	302142572	302143181	610	341	172	206.1	7.69	50.59
1	302206531	302207370	840	557	306	250.72	7.11	45.7
1	302230874	302231613	740	397	195	201.99	5.98	51.54
1	302231915	302233179	1265	790	892	1903.96	9.41	50.48
1	302265640	302266126	487	367	182	332.65	7.78	39.86
1	302294819	302295481	663	396	274	99.61	4.78	67.93
1	302318075	302318718	644	166	212	101	4.61	67.79
1	302342014	302342632	619	266	140	107.45	5.38	66.62
1	302576270	302576964	695	321	257	403.03	8.88	36.26
1	302606133	302607038	906	646	271	354.12	8.37	38.45
1	302608179	302609009	831	359	271	408.88	8.29	35.96
1	302609639	302610310	672	440	144	95.17	5.72	68.42
1	302611395	302611960	566	265	145	136.02	8.94	61.37
1	302620758	302621649	892	476	482	690.44	6.52	34.45
1	302622253	302622547	295	131	68	59.62	4.36	77.96
1	302736312	302737279	968	389	307	398.03	7.18	36.68
1	302758302	302759099	798	326	248	329.13	6.48	40
1	302803870	302805037	1168	724	313	56.38	3.65	78.65
1	302994112	302994568	457	257	93	56.87	5.21	78.6
1	303004288	303004898	611	265	141	68.29	4.17	75.61
1	303025796	303026369	574	306	122	82.02	5.38	71.43
1	303105014	303105748	735	297	209	250.41	8.89	45.69
1	303110165	303110735	571	316	148	103.67	7.97	67.15
1	303165841	303166286	446	128	101	80.69	4.44	71.66
1	303173122	303174168	1047	360	401	758.07	7.78	35.01
1	303244821	303247222	2402	369	990	2033.69	10.34	51.09
1	303252632	303253578	947	350	528	1537.13	12.05	44.07
1	303273594	303274241	648	370	140	95.87	4.61	68.15
1	303329950	303330783	834	597	257	353.51	5.9	38.52
1	303330926	303331342	417	251	97	84.05	5.38	71.07
1	303378661	303379660	1000	487	331	508.95	8.63	34.74
1	303417988	303418403	416	198	92	69.24	5.13	75.5
1	303470065	303471016	952	252	548	1646.56	14.01	47.54
1	303471094	303471734	641	509	166	169.42	4.78	55.6
1	303694280	303694962	683	352	164	141.58	7.09	60.37
1	303695277	303696309	1033	416	519	1359.61	12.56	43.04
1	303696876	303698215	1340	492	681	1799.56	11.02	49.79
1	303770044	303770865	822	416	354	779.61	11.19	35.01
1	303868902	303870026	1125	282	475	1013.24	9.65	37.42
1	303872952	303873586	635	300	233	422.31	8.2	36.06
1	303922079	303922681	603	456	128	85.02	4.1	70.77
1	303934317	303935527	1211	703	395	589.5	8.37	33.93
1	304445345	304445825	481	257	111	90.17	5.55	69.36
1	304679796	304680363	568	327	140	130.62	4.96	62.49
1	304685525	304686140	616	294	122	67.55	4.36	75.53
1	304825856	304829347	3492	1863	1639	3100	11.45	66.18
1	305266324	305267604	1281	929	261	56.31	3.44	78.68
1	305283790	305285087	1298	345	1058	462	3.46	35.07
1	305285438	305286083	646	437	235	124.18	4.39	63.33
1	305288148	305289447	1300	709	327	301.31	5.72	41.76
1	305296317	305297333	1017	477	707	436.36	5.15	36.26
1	305416614	305418866	2253	1487	1489	3100	12.73	66.18
1	305434943	305436629	1687	1055	720	1467.24	9.31	45.06
1	305438327	305439040	714	313	257	290.9	7.28	42.24
1	305455943	305458076	2134	670	666	911.97	7.6	37.1
1	305503320	305504639	1320	1051	844	386.06	3.98	37.8
1	306154324	306155564	1241	330	640	1717.16	10.51	49.42
1	306234533	306235504	972	419	313	458.06	7.26	34.83
1	306417117	306417849	733	406	227	318.13	8.29	40.07
1	306494032	306494579	548	286	115	75.17	6.32	73.37
1	306495378	306495890	513	207	103	61.11	4.53	77.46
1	306712692	306713730	1039	198	580	1145.76	7.8	39.93
1	306729976	306730707	732	529	249	400.53	8.54	36.38
1	306795032	306796172	1141	602	617	1743.36	14.7	49.4
1	306805790	306806428	639	175	124	62.84	4.53	77.02
1	306824991	306825621	631	290	149	126.99	5.21	62.93
1	306985489	306986802	1314	406	820	2651.12	13.84	62.24
1	306989944	306990595	652	492	130	70.81	4.19	75.25
1	306993398	306993981	584	328	147	143.07	5.72	60.15
1	307039053	307040325	1273	849	543	1173.76	9.65	40.15
1	307472335	307473138	804	295	187	150.24	4.53	58.91
1	307477476	307478802	1327	285	252	113.97	4.19	65.82
1	307481770	307482316	547	354	153	182.26	6.07	53.7
1	307484633	307485046	414	222	125	171.39	6.58	55.01
1	307490701	307491318	618	442	197	288.78	5.98	42.35
1	307492799	307493183	385	197	139	250.1	7.09	45.64
1	307495786	307496253	468	331	126	141.2	5.72	60.44
1	307548947	307549548	602	327	145	127.52	6.75	62.91
1	308158354	308158876	523	329	113	64.51	5.15	76.7
1	308166864	308167375	512	301	138	152.97	6.14	58.49
1	308173662	308176231	2570	457	1127	1205.77	7.8	40.4
1	308351554	308352967	1414	921	618	1371.46	9.91	43.15
1	308620259	308620862	604	293	124	74.02	4.53	73.76
1	308621777	308624404	2628	2351	1153	2559.39	8.54	61.32
1	308637618	308638873	1256	901	799	1729.43	8.63	49.6
1	308840162	308841122	961	415	339	570.04	6.58	33.78
1	308852330	308853722	1393	1057	554	502.72	7.74	34.77
1	308858275	308858905	631	420	159	136.36	3.96	61.24
1	308859362	308862098	2737	540	1897	3100	11.94	66.18
1	310004894	310005802	909	347	295	438.94	6.75	35.76
1	310006971	310007657	687	405	143	87.08	5.47	70.09
1	310068615	310069626	1012	586	477	1162.58	14.52	40.27
1	310139968	310140426	459	194	176	80.93	4.93	71.71
1	310163649	310164253	605	250	173	213.2	8.97	49.68
1	310219827	310221040	1214	164	450	344.56	5.38	39.1
1	311558814	311560008	1195	526	486	991.81	9.91	37.41
1	311678167	311678728	562	240	123	89.44	6.75	69.59
1	313727464	313727931	468	158	115	109.11	7.01	66.53
1	313728828	313729442	615	321	117	56.06	4.96	78.86
1	313730371	313730869	499	148	96	50.85	3.25	80.56
1	313731072	313731694	623	377	116	53.81	3.93	79.61
1	313732313	313733200	888	596	183	106.23	6.15	66.89
1	313733547	313734574	1028	293	226	161.34	5.13	56.8
1	313734737	313735409	673	379	146	100.36	3.84	67.93
1	313735523	313736386	864	343	237	221.71	5.56	48.91
1	313736535	313737502	968	410	620	685.93	5.48	34.35
1	313759777	313760082	306	119	96	145.07	7.01	59.92
1	313760813	313763314	2502	233	723	259.7	3.85	44.64
1	313763756	313764554	799	285	580	1854.73	13.97	49.55
1	313772094	313773217	1124	710	406	607.31	7.9	34.19
1	313774758	313775267	510	128	119	85.26	4.17	70.69
1	313804940	313805310	371	180	220	88.01	3.96	69.79
1	313809264	313810079	816	249	266	402.4	7.43	36.32
1	313853845	313855853	2009	996	1361	2519.4	9.15	60.36
1	313878488	313878954	467	187	194	274.49	5.42	43.12
1	313890669	313891036	368	200	138	178.21	5.4	54.26
1	313920667	313921758	1092	624	616	873.19	7.76	36.97
1	313922125	313923589	1465	315	559	383.55	5.63	37.78
1	313924123	313925191	1069	767	247	157.28	7.16	57.86
1	313981082	313982080	999	330	422	907.05	8.63	36.93
1	314083876	314084518	643	374	134	84.05	5.04	71.03
1	314112195	314113383	1189	745	354	453.37	7.6	35.06
1	314117267	314118038	772	382	243	286.02	5.82	42.5
1	314125542	314126014	473	261	108	87.47	5.55	69.98
1	314135760	314136673	914	667	541	97.93	2.9	67.97
1	314137521	314137804	284	148	110	56.49	4.56	78.64
1	314164191	314164697	507	248	134	145.04	6.15	59.89
10	85413	86101	689	258	287	506.2	10.89	35
10	2543606	2544372	767	315	297	574.11	11.02	33.79
10	2731469	2732181	713	358	224	319.65	9.57	40.04
10	10337474	10337973	500	205	178	236.4	6.82	47.72
10	10354240	10354716	477	192	133	158.8	6.41	57.44
10	10474569	10475027	459	282	95	57.08	5.32	78.57
10	11930692	11932003	1312	321	384	72.86	4.32	74.19
10	11933289	11933937	649	362	327	97.56	3.83	67.99
10	12317436	12319819	2384	766	692	832.91	8.03	35.82
10	12328701	12329129	429	261	86	50.91	4.53	80.57
10	12515953	12517067	1115	848	472	1013.26	9.48	37.48
10	12978103	12978743	641	331	257	255.47	7.45	45.24
10	13012784	13013820	1037	645	431	549.59	8.09	34.04
10	13497411	13499453	2043	1045	1084	2020.44	8.76	51.06
10	13549281	13550406	1126	374	554	1314.04	8.97	41.82
10	13582457	13583102	646	318	231	90.83	5.03	69.16
10	13865913	13866705	793	454	217	242.33	6.66	46.85
10	14850191	14850713	523	141	119	93.57	4.7	68.68
10	15049296	15049885	590	311	112	50.03	5.67	80.83
10	15052667	15053137	471	232	106	53.27	4.8	80.02
10	15140795	15141407	613	337	242	125.79	4.89	63.19
10	15178690	15179581	892	338	451	743.44	6.14	34.77
10	15903678	15904361	684	343	347	771.11	9.43	34.97
10	16015003	16015639	637	308	152	130.64	7.52	62.47
10	16235964	16236499	536	226	459	137.05	3.24	61.13
10	16622865	16623275	411	192	100	57.05	4.05	78.54
10	16635830	16636236	407	252	116	147.16	6.84	59.71
10	16743804	16744415	612	280	133	92.77	5.13	68.88
10	16761026	16761666	641	250	166	169.42	5.64	55.6
10	16927478	16927743	266	115	82	121.67	6.84	63.83
10	16930842	16931518	677	368	163	61.19	4.13	77.38
10	16934202	16934812	611	306	203	316.93	8.29	40.01
10	17094679	17095239	561	306	143	56.6	6.25	78.62
10	18264520	18265081	562	304	132	110.6	4.96	66.53
10	19355926	19357782	1857	1004	2068	2091.69	4.29	52.63
10	19699069	19699694	626	381	202	144.97	6.52	59.87
10	19918308	19919537	1230	738	1124	1213.14	5.12	40.45
10	21915663	21916496	834	555	151	59.68	4.19	77.9
10	24461302	24461834	533	215	132	124.21	6.15	63.32
10	24474933	24475777	845	409	228	245.99	6.15	46.2
10	24477232	24477810	579	299	113	59.75	3.76	77.9
10	24601977	24602726	750	251	278	507.53	9.14	34.74
10	24677373	24678093	721	559	135	61.94	3.25	77.23
10	27513197	27515728	2532	1695	776	1027.12	7.95	38.14
10	27747002	27747765	764	378	248	370.25	5.98	37.85
10	27759652	27761649	1998	853	808	1622.33	10	46.6
10	28061075	28064021	2947	287	915	459.01	9.47	34.9
10	28180531	28181480	950	653	359	665.6	9.4	34.2
10	28233394	28234237	844	523	539	1791.19	14.44	50
10	28235235	28236011	777	462	316	650.04	9.57	33.45
10	28387274	28387577	304	184	89	120.69	5.9	64.23
10	28392578	28392939	362	198	113	79	5.32	72.35
10	28396997	28398086	1090	367	453	396.78	7.56	36.76
10	28518505	28519291	787	384	224	269.25	6.32	43.93
10	28557921	28558672	752	463	163	109.5	4.53	66.52
10	28620660	28621313	654	384	158	138.92	5.9	60.81
10	28860200	28861838	1639	1254	601	616.37	5.66	34.23
10	29078370	29079900	1531	591	803	281.04	4.69	42.91
10	29187894	29188454	561	357	170	230.13	8.12	48.3
10	29188677	29189222	546	357	117	78.64	4.53	72.38
10	29219282	29219950	669	448	182	201.46	6.41	51.57
10	29228523	29229516	994	776	326	236.11	4.5	47.7
10	31339061	31340008	948	258	474	338.33	6.62	39.38
10	31964874	31966075	1202	336	285	232.93	5.72	48.04
10	32610594	32612552	1959	751	1153	3100	14.35	66.18
10	33039546	33040165	620	405	171	196.12	6.32	52.33
10	33069991	33070923	933	574	274	344.28	6.92	39.04
10	33088151	33088622	472	218	143	194.62	7.78	52.42
10	33252413	33252920	508	277	98	50.5	4.53	80.78
10	34558199	34558872	674	338	206	282.8	6.49	42.7
10	35363142	35363944	803	498	311	146.42	4.8	59.7
10	36233808	36234432	625	290	134	90.62	5.47	69.24
10	36278903	36279413	511	273	141	62.53	4.09	77.13
10	36282913	36283257	345	180	89	65.78	4.74	76.2
10	36283657	36284711	1055	888	295	260.04	5.26	44.71
10	36303472	36304243	772	382	285	517.36	9.91	34.57
10	36321546	36321764	219	109	59	77.23	5.04	72.69
10	36330869	36331972	1104	518	532	729.95	6.24	34.5
10	36352616	36352937	322	123	80	79.77	5.38	71.83
10	36360311	36360599	289	169	81	75.15	5.04	73.36
10	36372585	36372901	317	180	68	50.52	5.3	80.78
10	36432698	36433644	947	639	704	361.9	3.81	38.08
10	36495193	36495688	496	290	137	158.92	5.98	57.4
10	36586128	36586715	588	289	114	59.38	3.93	77.92
10	36618578	36619239	662	339	151	116.47	4.53	64.88
10	36813330	36813664	335	151	80	73.45	6.49	73.94
10	37090281	37090941	661	340	163	56.65	5.54	78.6
10	37295998	37296501	504	174	101	59.02	4.61	77.96
10	37312317	37313123	807	281	211	169.31	5.66	55.62
10	37375602	37376119	518	251	102	56.99	5.47	78.53
10	37376242	37377111	870	244	265	357.96	6.92	38.33
10	37484570	37485152	583	399	235	152.7	4.54	58.3
10	37632088	37632722	635	418	227	397.24	7.01	36.67
10	44120666	44121257	592	256	142	125.7	4.78	63.17
10	45222191	45222726	536	246	112	71.42	4.78	74.93
10	45418328	45422182	3855	3574	1754	3100	10.77	66.18
10	45728959	45729533	575	426	273	61.44	3.72	77.36
10	45959107	45960164	1058	397	615	158.77	3.3	57.43
10	45979180	45980114	935	542	555	135.59	3.4	61.53
10	46149165	46149956	792	282	282	484.05	8.2	34.86
10	46151417	46152199	783	353	233	304.36	8.8	41.59
10	46152287	46153169	883	299	232	239.38	5.64	47.33
10	46545927	46547034	1108	308	391	655.79	8.54	33.57
10	46793533	46794747	1215	860	328	54.71	3.93	79.17
10	46825544	46826772	1229	549	730	1203.8	9.34	40.44
10	46828604	46829283	680	314	429	464.44	5.41	34.89
10	47289013	47289552	540	288	121	91.08	5.26	69.03
10	47432354	47432927	574	271	112	58.89	6.92	77.97
10	47434648	47435302	655	278	267	307.38	6.28	41.02
10	48226939	48227984	1046	685	1043	193.76	2.74	52.39
10	51296807	51298913	2107	1418	763	1316.6	7.09	42.12
10	51454318	51455429	1112	273	235	143.45	4.27	60.17
10	51661347	51661892	546	322	163	215.23	8.03	49.43
10	51686564	51687081	518	203	223	173.15	5.46	55
10	52903151	52904525	1375	849	531	1009.71	9.65	37.46
10	53835519	53835998	480	166	95	54.34	4.96	79.32
10	55994582	55995069	488	320	104	69.86	4.78	75.21
10	56090770	56092654	1885	759	649	591.84	6.02	34.14
10	56130496	56132320	1825	1394	1142	1860.37	8.53	49.55
10	56161128	56162315	1188	868	343	190.19	4.26	52.81
10	56230810	56231825	1016	405	357	599.87	8.12	33.94
10	57273941	57275252	1312	683	1325	349.4	2.99	38.69
10	58062311	58063202	892	303	184	63.83	5.9	76.76
10	58718799	58719542	744	417	233	331.91	7.95	39.95
10	60561347	60562354	1008	688	229	169.51	4.78	55.64
10	61653579	61655016	1438	1000	826	2116.19	10.25	51.52
10	63503138	63504117	980	363	460	225.11	5.82	48.77
10	63658842	63660095	1254	597	514	376.06	5.46	37.99
10	63695438	63695981	544	265	110	66.04	4.96	76.2
10	63696120	63696498	379	173	98	102.74	6.07	67.31
10	65737119	65738058	940	824	173	87.32	3.59	70.04
10	65789473	65790036	564	307	112	62.01	3.76	77.22
10	65807056	65810562	3507	504	2216	3100	9.9	66.18
10	66194598	66195157	560	260	146	152.2	7.01	58.4
10	69669446	69670423	978	564	290	371.87	6.84	37.91
10	69670614	69671403	790	579	152	73.81	3.84	73.69
10	69839827	69840124	298	181	95	118.74	5.49	64.57
10	69841804	69842796	993	265	736	1943.58	11.27	50.51
10	70658366	70659031	666	323	226	70.91	4.64	75.17
10	70831400	70831976	577	190	291	97.07	3.7	68
10	70951249	70951592	344	125	92	56.28	4.43	78.73
10	71084955	71085587	633	250	181	223.37	7.43	49.04
10	71209612	71210137	526	356	119	92.31	4.96	68.77
10	71310677	71312361	1685	1139	964	192.76	3.97	52.57
10	71323052	71326282	3231	2243	1009	1373.89	8.54	43.38
10	71331647	71332297	651	248	150	118.12	4.02	64.6
10	71339138	71339600	463	140	102	76.66	5.38	72.95
10	71415060	71415840	781	407	298	565.44	10.25	33.88
10	71543347	71543973	627	201	325	839.85	11.27	35.81
10	72992293	72992757	465	186	233	461.78	7.08	35.03
10	72995279	72996480	1202	663	713	1743.65	10.31	49.6
10	72998642	72999531	890	465	245	248.01	5.83	45.78
10	75665556	75666259	704	281	165	135.2	5.38	61.57
10	75666916	75667900	985	658	232	188.66	6.49	53.09
10	75706558	75707049	492	372	134	153.65	5.38	58.6
10	75707488	75708176	689	343	245	415.82	7.85	35.83
10	76089649	76090042	394	182	83	57.84	4.96	78.25
10	76210067	76210662	596	287	167	199.06	8.37	51.74
10	76210972	76212374	1403	543	358	338.23	5.3	39.34
10	77740241	77740537	297	131	94	69.23	4.77	75.46
11	5843	6425	583	351	148	147.06	6.49	59.7
11	183427	185170	1744	778	490	558.69	8.54	33.68
11	185778	187609	1832	649	503	548.11	5.38	33.89
11	188041	189048	1008	250	198	102.05	3.76	67.41
11	190242	191152	911	529	207	156.18	4.27	58.13
11	205452	205942	491	255	95	50.9	5.04	80.57
11	302052	302652	601	211	128	85.76	4.96	70.58
11	303768	305067	1300	192	401	549.48	7.69	34.01
11	433978	434525	548	303	107	57.31	3.84	78.49
11	1549243	1549951	709	486	141	77.19	3.33	72.72
11	1648914	1649837	924	405	455	55.96	3.49	78.94
11	1725663	1726595	933	310	204	138.55	4.53	60.86
11	2145963	2147082	1120	318	500	1146.16	10.25	40
11	2150914	2151234	321	200	99	142.84	5.81	60.09
11	2488805	2489741	937	581	363	699.36	7.6	34.6
11	3040128	3041451	1324	763	1009	75.81	2.87	73.16
11	3043971	3045026	1056	669	824	1197.56	6.1	41.08
11	3045413	3045818	406	127	82	50.92	6.58	80.56
11	3460804	3461386	583	199	143	129.99	5.04	62.56
11	3461642	3462498	857	481	472	1361.51	11.02	43
11	4032323	4033121	799	468	245	335.5	6.84	39.59
11	4197598	4198093	496	300	130	79.66	7.05	71.9
11	4498194	4498938	745	555	218	276.15	7.26	43.06
11	4680000	4680716	717	486	435	229.35	4.23	48.44
11	4724100	4724647	548	171	249	403.92	7.85	36.25
11	5299318	5300177	860	305	195	144.56	4.96	59.9
11	5307461	5308070	610	202	182	238.48	7.6	47.42
11	5381944	5383378	1435	197	276	154.34	5.47	58.55
11	5483102	5483566	465	308	146	212.6	7.26	49.8
11	6517245	6518374	1130	880	379	289.42	4.32	42.17
11	6994324	6994802	479	178	102	70.45	6.41	75.3
11	7211716	7212556	841	665	205	181.31	5.21	53.93
11	7413077	7414153	1077	763	441	303.1	5.35	41.76
11	7660577	7661125	549	201	127	53.28	3.5	79.98
11	8468335	8469024	690	227	169	151.37	6.07	58.56
11	8641895	8642732	838	549	254	337.91	8.2	39.34
11	9041213	9041563	351	158	93	99.24	5.1	67.88
11	9431682	9432250	569	194	174	241.56	8.37	46.78
11	9454385	9455819	1435	707	795	2292.06	11.71	57.89
11	12279776	12280224	449	162	147	184	6.96	53.5
11	12636985	12637718	734	318	219	287.64	5.98	42.45
11	13200328	13200918	591	329	213	377.35	8.71	38
11	14558643	14559336	694	215	278	563.48	8.8	33.78
11	15547733	15548510	778	139	174	73.12	4.79	74.12
11	15548635	15550332	1698	869	999	1138.08	5.83	39.48
11	15687118	15688370	1253	646	432	642.76	7.2	33.39
11	16000395	16001509	1115	657	394	373.31	5.68	37.92
11	16014566	16015707	1142	818	407	694.35	7.26	34.34
11	16033926	16035633	1708	274	739	1620.49	7.35	46.28
11	18867919	18868626	708	324	165	133.43	4.7	61.86
11	19874276	19875000	725	365	355	123.92	6.67	63.5
11	21623466	21624117	652	375	148	114.65	5.3	65.52
11	21813685	21814322	638	234	241	450.19	8.97	35.06
11	21824805	21825542	738	347	273	493.37	6.84	34.67
11	21830631	21831883	1253	813	354	412.03	6.41	35.85
11	21832441	21833132	692	270	293	632.33	11.11	33.53
11	22821023	22821896	874	452	277	367.13	6.1	37.82
11	22821933	22825416	3484	2047	2372	2055.21	4.91	50.84
11	22983483	22984033	551	272	407	409.67	5.41	35.95
11	23597338	23598106	769	413	222	272.7	7.01	43.26
11	25421434	25422532	1099	271	237	153.65	5.13	58.58
11	26214811	26215284	474	183	101	69.54	6.49	75.25
11	26376701	26377249	549	310	164	217.36	6.49	49.07
11	26383506	26384274	769	338	258	407.66	6.41	35.94
11	34988130	34988835	706	218	206	260.98	6.58	44.49
11	48597313	48598037	725	283	158	108.58	4.96	66.62
11	49866569	49867074	506	328	101	58.37	4.1	78.16
11	49869626	49870200	575	252	175	184.41	4.5	53.5
11	50017600	50018070	471	240	94	54.55	4.95	79.2
11	50030957	50031453	497	324	172	152.91	6.42	58.45
11	52161602	52162279	678	418	418	403.2	6.29	36.23
11	52209090	52209845	756	215	223	51.78	2.75	80.2
11	52351267	52352562	1296	692	335	103.71	3.16	67.21
11	52730230	52731140	911	454	363	73.77	3.44	73.69
11	53668255	53669690	1436	411	414	498.89	6.84	34.78
11	53771365	53772135	771	352	234	299.32	8.58	41.87
11	53788498	53789111	614	217	188	261.08	8.12	44.47
11	54717314	54718080	767	332	288	250.08	5.72	45.62
11	56943530	56944935	1406	627	913	1571.27	8	44.55
11	56947471	56948327	857	242	206	177	6.15	54.27
11	72066067	72066456	390	177	99	100.47	5.55	67.9
11	72161479	72162281	803	637	267	412.69	9.23	35.78
11	72163220	72164037	818	429	215	196.88	4.77	52.26
11	73511936	73512747	812	371	299	113.91	4.68	65.85
11	73724342	73725143	802	387	398	1029.21	9.23	38.26
11	73725161	73725812	652	363	142	99.98	6.41	67.89
11	73764977	73765592	616	200	174	210.24	6.32	50.16
11	74998547	74999188	642	323	226	238.91	6.57	47.39
11	75618998	75619376	379	200	131	106.62	5.69	66.78
11	78546143	78546518	376	142	94	93.75	5.38	68.67
11	81563736	81565584	1849	1452	838	1942.36	9.23	50.25
11	81609335	81610183	849	721	192	143.17	5.13	60.23
11	81643458	81644117	660	447	428	134.84	2.87	61.56
11	84372991	84373861	871	629	559	231.87	4.3	48.06
11	84383346	84383908	563	350	174	81.61	5.06	71.48
11	84384807	84385982	1176	488	269	201.01	5.47	51.53
11	84389497	84389914	418	256	84	52.02	5.47	80.14
11	84390420	84390791	372	181	132	74.41	4.6	73.72
11	84394975	84395285	311	126	139	110.39	4.96	66.46
11	84396146	84396938	793	632	279	89.97	4.32	69.47
11	84397559	84398111	553	367	183	131.35	4.78	62.27
11	84398981	84399402	422	161	88	58.53	5.47	78.11
11	84405751	84406197	447	190	131	56.94	4.97	78.57
11	84557422	84557689	268	148	64	62.37	4.87	77.16
11	84613677	84614163	487	171	113	93.75	5.13	68.66
11	84654963	84655396	434	193	109	74.5	4.85	73.72
11	84669855	84670408	554	227	116	59	3.99	77.94
11	84673267	84673788	522	210	170	72.78	4.11	74.26
11	84674657	84675891	1235	642	602	120.2	3.84	64.31
11	84681390	84682326	937	328	304	453.45	8.03	35.08
11	84743954	84744699	746	341	275	496.02	12.13	34.75
11	84925872	84926435	564	317	110	59.58	4.61	77.96
11	85004614	85004877	264	149	74	93.81	5.9	68.67
11	86134592	86134910	319	136	93	70.41	3.31	75.29
11	86178127	86178750	624	181	273	227.09	3.89	48.52
11	86369440	86370430	991	510	464	259.22	4.77	44.77
11	86372941	86374328	1388	319	824	1022.47	7.74	37.78
11	86377012	86377631	620	296	179	207.49	8.2	50.38
11	86399125	86401266	2142	399	1217	3100	10.85	66.18
11	86401657	86406075	4419	896	1797	3100	10.46	66.18
11	86406077	86406589	513	351	121	104.19	5.3	67.14
11	86436778	86437468	691	235	299	161.61	5.03	56.66
11	86439495	86440309	815	350	237	295.43	7.52	42.09
11	86441202	86442431	1230	722	699	2070.95	11.71	50.85
11	86448757	86449428	672	448	205	279.94	6.58	42.93
11	86582221	86582824	604	234	211	290.77	6.84	42.15
11	86613404	86614005	602	340	126	79.96	6.32	71.82
11	86761983	86762821	839	421	275	416.28	8.12	35.91
11	86858351	86858919	569	184	186	285.9	8.29	42.48
11	86869861	86870980	1120	628	579	464.69	5.13	34.85
11	86888797	86889819	1023	573	300	364.84	6.65	37.93
11	86890530	86891226	697	378	166	141.55	6.32	60.36
11	86976810	86977498	689	287	163	135.63	5.21	61.52
12	32649	33259	611	320	123	71.67	5.64	74.78
12	74750	75075	326	191	97	135.03	6.66	61.56
12	75319	76712	1394	463	464	710.45	8.8	34.59
12	102346	102784	439	180	93	63.23	5.81	76.89
12	103523	105491	1969	1415	1177	3100	15.12	66.18
12	163790	164252	463	181	151	60.57	3.1	77.58
12	164284	164659	376	195	129	117.52	5.3	64.54
12	173690	176843	3154	394	1570	2134.06	8.94	53.46
12	190447	191572	1126	609	408	713.73	9.31	34.82
12	221167	221964	798	467	391	996.83	10.51	37.14
12	264154	265272	1119	434	419	770.99	10.68	34.94
12	268256	269096	841	560	209	191.32	5.47	52.6
12	274530	275084	555	230	159	50.11	4.27	80.83
12	286446	287136	691	370	181	67.23	4.19	75.64
12	393679	394371	693	338	154	112.59	5.04	66.12
12	411324	411917	594	257	122	74.85	4.96	73.48
12	497138	497808	671	376	231	380.41	8.89	37.74
12	554495	555205	711	300	374	741	9.4	34.52
12	561536	562300	765	397	375	960.49	15.12	37.37
12	887630	888065	436	237	270	879.48	11.45	37.22
12	963355	964915	1561	147	423	429.73	7.69	36.54
12	965121	967747	2627	2124	1693	854.93	5.28	36.19
12	969746	971737	1992	1521	1165	1332.56	7.26	42.09
12	976841	977394	554	305	156	60.99	4.67	77.5
12	1023502	1027738	4237	1815	2795	677.66	4.17	34.37
12	1027811	1029183	1373	1163	972	597.66	4.62	33.94
12	1029271	1032189	2919	2593	1388	1216.03	6.51	40.29
12	1032256	1032974	719	363	297	561.26	13.63	33.85
12	1047459	1048241	783	436	206	68.97	4.02	75.43
12	1048379	1052223	3845	987	3105	603.08	3.41	34.16
12	1126195	1128805	2611	539	1403	1413.89	7.49	43.51
12	1132880	1133717	838	353	228	250.02	6.24	45.61
12	1135452	1136008	557	298	106	52.29	3.84	80.06
12	1139540	1140161	622	209	126	73.08	3.59	74.05
12	1148063	1149707	1645	690	441	461.6	5.13	35.01
12	1153173	1153802	630	313	116	51.9	3.93	80.05
12	1198109	1199060	952	562	281	356.28	5.38	38.42
12	1210936	1211663	728	320	214	275.11	7.09	43.11
12	1214760	1215760	1001	473	265	275.98	5.72	43.02
12	1417948	1419075	1128	821	351	483.24	6.41	34.9
12	1422135	1424310	2176	1370	1349	3100	13.41	66.18
12	1426725	1427433	709	328	212	279.62	9.48	42.98
12	1428572	1429143	572	233	198	330.37	8.03	40.01
12	1437629	1438631	1003	408	295	371.67	5.38	37.89
12	1517245	1518987	1743	341	548	761.86	5.98	35.13
12	1520234	1521306	1073	631	303	354.91	5.04	38.47
12	1597342	1598520	1179	472	881	3100	15.21	66.18
12	1601251	1601714	464	129	105	82.18	4.19	71.5
12	1613934	1614778	845	245	196	153.96	5.3	58.58
12	2094330	2094999	670	330	156	125.27	5.47	63.23
12	2095113	2096082	970	319	189	92.33	4.19	68.78
12	2297723	2298080	358	130	83	72.55	5.21	74.41
12	2406534	2407271	738	394	231	130.14	3.69	62.57
12	2475277	2476035	759	330	352	844.79	8.97	36.2
12	2525781	2528461	2681	556	823	1122.45	7.26	39.21
12	2595644	2597111	1468	493	443	576.06	4.96	33.71
12	3380319	3381093	775	377	381	978.19	8.71	37.48
12	3385886	3386576	691	312	198	242.41	9.74	46.89
12	3520948	3521773	826	268	145	51.73	3.59	80.18
12	4002368	4002986	619	277	121	50.8	3.33	80.57
12	4070900	4071586	687	463	190	217.46	6.49	49.09
12	4188183	4189029	847	320	238	258.48	5.5	44.66
12	4630007	4630512	506	318	102	60.89	5.04	77.53
12	4660978	4661383	406	199	124	172.73	6.41	54.91
12	4666326	4666736	411	190	90	68.33	5.38	75.63
12	4667669	4668321	653	430	133	77.99	4.36	72.66
12	4710275	4711136	862	446	363	779.33	10	34.97
12	4714758	4715665	908	370	271	352.76	8.37	38.56
12	4805071	4806120	1050	607	578	949.2	9.36	37.64
12	4819291	4819902	612	336	137	101.42	5.64	67.61
12	4886870	4887916	1047	864	275	279.66	5.38	42.99
12	4906840	4907438	599	342	145	128.93	7.09	62.66
12	5008447	5008984	538	227	110	68.08	5.98	75.56
12	5011885	5012829	945	293	265	308.7	8.54	41
12	5015441	5017821	2381	551	1279	2940.62	11.49	63.64
12	5047819	5048327	509	164	138	103.08	4.31	67.17
12	5077424	5078220	797	573	178	59.09	3.72	77.99
12	5106921	5108144	1224	978	703	344.71	5.66	39.09
12	5111378	5111801	424	293	96	52.95	6.18	80.07
12	5111931	5112415	485	184	165	152.84	7.4	58.38
12	5356910	5357743	834	639	362	188.92	4.73	53.1
12	5386169	5386729	561	274	127	98.69	6.32	67.78
12	5421853	5422950	1098	301	314	374.79	5.72	37.96
12	5428152	5429151	1000	389	336	112.37	5.72	66.02
12	5438978	5440115	1138	362	363	524.13	7.6	34.28
12	5492034	5492332	299	128	71	67.45	5.13	75.54
12	5494519	5494879	361	176	75	50.78	4.02	80.64
12	5495457	5496491	1035	541	497	1236.93	9.91	40.55
12	5518166	5518505	340	164	90	82.04	5.59	71.42
12	5642605	5643380	776	482	306	602.23	9.48	34.08
12	5703432	5704022	591	270	116	63.24	4.53	76.91
12	5816751	5817349	599	320	152	149.23	5.55	59.12
12	5817416	5818188	773	362	320	156.64	4.73	57.96
12	5824043	5824812	770	187	273	464.25	8.89	34.87
12	5858809	5859493	685	219	244	137.48	5.61	60.94
12	5928687	5928982	296	149	104	181.18	7.95	53.91
12	6033150	6034975	1826	526	894	1439.7	7.31	44.04
12	6148255	6149495	1241	549	748	650.7	4.08	33.51
12	6150672	6151659	988	633	353	169.64	3.72	55.61
12	6160956	6161732	777	374	225	88.39	3.67	69.81
12	6256564	6257834	1271	829	638	1660.8	10.25	48.56
12	6452535	6453364	830	482	344	725.22	11.02	34.49
12	6455421	6456085	665	318	198	259.49	8.37	44.63
12	6618434	6619088	655	255	129	69.86	4.02	75.19
12	6857547	6859277	1731	578	847	2104.22	10.1	52.69
12	7937614	7939474	1861	536	1156	3100	11.28	66.18
12	7999742	8000452	711	338	179	171.38	6.66	55
12	8026242	8027460	1219	420	376	240.25	5.16	47.04
12	8031462	8032349	888	335	523	489.3	5.66	34.77
12	8040522	8040962	441	284	109	105.56	4.96	66.92
12	11139504	11139897	394	173	99	98.41	6.07	67.87
12	12123419	12124131	713	559	198	228.77	5.55	48.44
12	12403599	12404206	608	272	120	65.19	4.53	76.46
12	12660683	12661280	598	347	118	63.48	3.33	76.84
12	13897372	13897974	603	399	211	356.83	7.18	38.51
12	14494177	14494783	607	274	125	75.58	4.1	73.22
12	14554287	14554913	627	338	146	119.31	6.49	64.26
12	14716005	14716975	971	454	369	50.58	2.83	80.75
12	14801021	14802838	1818	1423	873	562.51	5.6	33.78
12	14950805	14952132	1328	1158	334	307.67	4.7	41.09
12	14982621	14983389	769	284	233	313.99	6.84	40.59
12	15026899	15027677	779	465	460	265.7	5.37	43.94
12	15036028	15038778	2751	1203	2072	841.07	4.29	35.85
12	15103646	15104376	731	386	292	570.6	11.17	33.76
12	15105112	15106174	1063	407	635	845.41	7.02	36.29
12	15217513	15218514	1002	491	534	1430.44	10.89	43.84
12	15295144	15295800	657	347	190	199.76	6.18	51.71
12	15954893	15955663	771	584	144	63.53	4.7	76.83
12	16021969	16022712	744	233	173	92.22	4.31	68.77
12	16978843	16979525	683	300	157	122.72	5.9	63.52
12	17124217	17127651	3435	1107	1401	128.7	4.33	62.7
12	17156388	17157774	1387	354	490	652.64	9.29	33.54
12	17874248	17875019	772	267	180	145.68	5.98	59.8
12	18170654	18171136	483	170	97	58.38	5.04	78.17
12	18184737	18185327	591	310	110	51.65	4.78	80.21
12	18200624	18201227	604	285	119	64.02	4.53	76.6
12	18206570	18207284	715	383	170	142.9	5.3	60.1
12	18411715	18412141	427	130	92	64.94	5.04	76.57
12	18430017	18431559	1543	1033	454	591.65	7.43	34.12
12	18500183	18501155	973	402	310	448.38	6.32	35.23
12	18515794	18517890	2097	392	1968	2249.4	5.36	57.04
12	18521504	18522158	655	393	148	113.39	4.87	65.97
12	18552101	18554353	2253	928	963	941.84	6.29	37.39
12	18555172	18555578	407	196	174	115.43	4.51	65.22
12	18584632	18584873	242	122	74	108.53	6.24	66.54
12	18759117	18759614	498	197	204	423.01	8.55	36.14
12	18790009	18790794	786	227	158	87	4.27	70.12
12	18945523	18946115	593	344	246	125.81	5.68	63.2
12	18953287	18953636	350	216	85	51.23	5.12	80.4
12	19167550	19171121	3572	2220	1358	1060.68	6.09	39.29
12	19212389	19213107	719	382	201	236.77	6.07	47.7
12	19216787	19217416	630	323	132	83.34	6.41	71.25
12	19300656	19301226	571	201	121	50.79	3.66	80.56
12	19312496	19313174	679	154	272	236.72	5.5	47.68
12	19321632	19322330	699	323	174	90.82	4.4	69.14
12	19323023	19324049	1027	198	604	359.55	4.11	38.22
12	19329999	19330714	716	307	272	514.46	8.12	34.54
12	19332209	19333293	1085	611	498	1177.79	9.31	40.31
12	19361386	19362015	630	339	124	65.58	3.93	76.25
12	19373917	19374470	554	271	203	117.23	5.72	64.61
12	19374545	19375148	604	272	136	51.61	5.64	80.19
12	19665137	19665919	783	184	224	271.77	5.47	43.6
12	19681951	19683436	1486	131	547	969.75	6.92	37.63
12	19889958	19890604	647	390	180	210.71	5.72	50.2
12	20118372	20118971	600	329	358	166.67	3.63	56.06
12	20170798	20171968	1171	333	299	284.56	7.09	42.73
12	20231501	20232067	567	295	144	118.3	7.88	64.61
12	20232085	20232691	607	398	221	210.1	6.01	50.13
12	20234305	20235569	1265	430	1190	2094.72	5.69	52.94
12	20235715	20236151	437	137	193	242.12	6.44	46.84
12	20241273	20241647	375	257	97	104.9	4.7	66.89
12	20249993	20250364	372	208	158	349.21	9.4	38.63
12	20277785	20278299	515	143	191	147.97	5.93	59.49
12	20278309	20278994	686	205	380	138.05	4.82	60.96
12	20304815	20305711	897	414	345	168.74	4.13	55.74
12	20363977	20364499	523	275	137	62.22	4.3	77.11
12	20365436	20365997	562	148	240	483.45	11.19	34.85
12	20373642	20374722	1081	746	348	509.33	10.17	34.79
12	20427188	20427691	504	185	201	111.26	4.72	66.24
12	20453820	20454509	690	335	216	305.88	9.14	41.21
12	20484879	20486524	1646	321	437	446.38	5.98	35.2
12	20689053	20690012	960	583	729	283.33	3.89	42.71
12	20707802	20708616	815	407	276	184.16	4.42	53.51
12	20775364	20775672	309	162	73	66.04	5.47	76.22
12	20904113	20904393	281	162	81	103.2	6.36	67.2
12	21007793	21008776	984	266	223	164.58	5.38	56.22
12	21049228	21050014	787	396	229	285.28	6.75	42.55
12	21053666	21054652	987	334	621	2029.71	11.79	50.8
12	21057687	21058338	652	352	212	321.2	7.86	40.04
12	21087735	21088235	501	320	168	271.02	9.23	43.65
12	21095241	21095663	423	304	99	84.52	6.41	70.84
12	21096329	21096645	317	175	125	95.76	4.5	68.18
12	21099352	21099657	306	186	88	114.24	5.86	65.67
12	21101877	21102271	395	236	178	164.61	6.11	56.24
12	21102617	21103049	433	236	114	123.94	7.52	63.46
12	21185691	21186219	529	268	107	63.4	4.27	76.8
12	22091809	22092202	394	150	182	296.32	8.78	42.11
12	22094131	22094444	314	118	120	101.18	5.13	67.67
12	22289136	22289892	757	600	212	248.56	7.01	45.79
12	22356909	22357721	813	219	354	790.16	8.12	35.11
12	22371530	22372079	550	313	114	71.79	4.87	74.77
12	22381069	22381785	717	278	226	325.49	6.32	40.04
12	22502503	22503744	1242	862	645	1315.02	9.07	42.02
12	22507450	22508370	921	243	330	196.19	5.47	52.31
12	22566339	22566830	492	301	116	65.1	5.1	76.55
12	22572279	22573126	848	475	383	330.2	4.34	39.94
12	22604381	22605172	792	374	216	239.13	5.72	47.43
12	22802759	22803347	589	236	303	193.78	4.55	52.41
12	22818085	22818548	464	295	246	165.04	3.94	56.2
12	22869389	22869751	363	159	88	83.23	5.98	71.26
12	22872719	22873004	286	163	81	103.88	5.04	67.24
12	23049159	23050235	1077	336	529	1348.62	9.48	42.89
12	23075319	23075753	435	159	157	279.57	9.57	42.96
12	23230489	23231307	819	477	237	292.83	6.92	42.18
12	23275262	23276053	792	364	221	254.42	6.07	45.27
12	23282946	23283897	952	416	291	393.98	7.01	37.12
12	23318886	23320640	1755	736	503	153.04	3.49	58.51
12	23320697	23322375	1679	1033	619	297.76	4.74	41.95
12	23511253	23512091	839	437	337	293.93	6.61	42.08
12	23673902	23674505	604	277	143	73.68	4.75	73.72
12	23837962	23838919	958	680	258	165.69	4.23	56.14
12	24075582	24076698	1117	717	348	285.77	5.38	42.51
12	24300490	24300731	242	123	58	58.21	4.87	78.14
12	24301889	24303303	1415	432	981	188.7	3.79	53.1
12	24761928	24762831	904	336	215	177.8	5.04	54.32
12	25095024	25095901	878	273	363	663.14	8.78	34.19
12	25383074	25385738	2665	2299	1410	1342.87	5.95	42.72
12	25435085	25435647	563	238	153	172.68	5.55	54.9
12	25535888	25537182	1295	497	866	459.74	4	34.88
12	25776290	25777121	832	266	307	333.57	6.87	39.83
12	26007554	26008118	565	364	110	59.27	3.84	77.95
12	26307586	26308453	868	180	154	67.56	3.5	75.54
12	26359071	26360028	958	568	320	496.42	5.81	34.77
12	26360455	26360922	468	224	111	95.95	5.55	68.14
12	26369958	26370276	319	119	83	92	5.64	68.82
12	26373882	26375484	1603	335	994	3196.85	16.49	0
12	26472330	26472851	522	262	114	77.91	3.93	72.63
12	26475458	26475880	423	144	94	51.31	3.75	80.35
12	26768971	26769474	504	190	101	59.02	3.76	77.96
12	26978702	26979015	314	188	92	122.29	6.24	63.68
12	27119988	27121055	1068	692	588	402.54	6.08	36.34
12	27127985	27128645	661	328	340	72.18	3.43	74.62
12	27206911	27207602	692	391	373	82.1	5.54	71.5
12	27286023	27288233	2211	787	572	552.27	7.6	33.92
12	27437464	27438117	654	283	133	77.66	5.21	72.62
12	27595038	27595569	532	266	105	57.46	4.7	78.39
12	32241044	32241532	489	213	122	94.05	4.54	68.57
12	32304532	32305100	569	262	152	165.48	7.26	56.14
12	32675391	32676387	997	459	462	591.29	8.89	34.06
12	34137774	34138329	556	239	132	113.32	5.3	66.05
12	35222484	35223074	591	356	267	295.12	6.95	42.09
12	35279981	35280623	643	266	182	69.75	5.58	75.23
12	35389926	35390339	414	227	136	127.59	7.79	62.83
12	36063467	36064266	800	184	186	148.89	4.53	59.25
12	36189532	36190143	612	303	214	335.19	8.82	39.6
12	36813004	36813518	515	306	136	147.92	7.52	59.48
12	37386737	37387133	397	159	114	145.52	8.2	59.81
12	37430554	37431486	933	377	414	289	4.84	42.24
12	37657841	37658274	434	176	141	218.25	7.18	49.09
12	37710389	37711087	699	394	260	364.72	8.13	37.87
12	38329304	38330088	785	311	167	108.21	5.3	66.56
12	38332166	38333069	904	384	355	695.64	9.4	34.47
12	38345416	38345944	529	224	117	85.18	4.27	70.68
12	38933592	38934163	572	305	135	105.63	5.26	66.94
12	39530782	39531272	491	184	161	251.21	8.71	45.64
12	40196574	40197120	547	220	104	50.62	5.21	80.77
12	40198171	40200889	2719	915	2106	3100	9.13	66.18
12	40652093	40653198	1106	335	315	248.26	5.84	45.74
12	40895920	40896876	957	554	250	253.08	5.13	45.31
12	41184827	41185437	611	381	170	90.8	4.17	69.12
12	41257922	41258825	904	258	530	1459.79	10.61	44.7
12	41700360	41700915	556	331	217	426.5	9.23	36.32
12	41709379	41710200	822	236	190	148.56	4.96	59.31
12	41732674	41734057	1384	873	526	881.76	8.41	37.29
12	41771286	41771988	703	336	279	559.46	9.57	33.75
12	45195143	45195550	408	180	121	162.89	5.9	56.4
12	45686353	45686953	601	289	120	67.42	5.98	75.58
12	45943480	45944086	607	282	129	86.28	5.55	70.42
12	45979666	45980960	1295	478	421	323.76	6.5	40.04
12	46119054	46119884	831	340	258	359.99	7.86	38.23
12	46120056	46120857	802	383	191	160.6	5.38	56.98
12	46535996	46536806	811	300	355	670.73	7.76	34.05
12	46807725	46809111	1387	397	604	209.32	4.29	50.18
12	46809280	46810298	1019	857	289	65.96	4.6	76.19
12	46866079	46867080	1002	735	204	62.06	5.12	77.23
12	46882101	46882782	682	161	203	110.4	3.65	66.47
12	46924331	46924818	488	180	136	127.59	6.4	62.83
12	47006842	47008498	1657	444	391	308.63	5.81	40.99
12	47119768	47120319	552	180	193	328.28	6.66	39.93
12	47129992	47130995	1004	312	319	456.17	8.12	34.82
12	47136670	47137256	587	285	110	52.77	5.21	80.05
12	47221135	47222208	1074	723	279	129.59	7.05	62.62
12	47236397	47238259	1863	895	1234	298.68	3.55	41.91
12	47365701	47366777	1077	334	548	400.8	5.02	36.42
12	47399201	47400328	1128	154	293	289.6	4.44	42.18
12	47450832	47452712	1881	337	652	581.66	5	33.59
12	47457954	47458440	487	316	184	265.17	8.19	43.89
12	47709283	47709860	578	319	124	83.29	5.3	71.25
12	47864742	47867017	2276	1980	1633	2199.04	6.11	55.33
12	47947298	47947758	461	140	288	394.62	5.57	36.96
12	48229122	48230416	1295	711	832	866.68	4.71	36.77
12	48551789	48552656	868	170	171	87.88	5.38	69.74
12	48618695	48619297	603	178	167	53.88	4.34	79.57
12	48682499	48683046	548	246	143	147.92	7.95	59.5
12	48710733	48713653	2921	1896	2332	3100	9.54	66.18
12	48723400	48724327	928	674	571	1598.26	10.86	45.13
12	49036513	49037131	619	227	250	512.11	10.85	34.59
12	49040988	49041573	586	272	151	152.53	5.47	58.31
12	49238054	49239780	1727	643	717	128.97	4.28	62.68
12	49245233	49246157	925	385	463	1206.11	12.65	40.49
12	49272387	49273042	656	323	174	186.56	8.03	53.28
12	49273560	49274125	566	394	113	63.83	3.59	76.76
12	49276233	49277393	1161	812	326	374.95	5.21	38
12	49278048	49279297	1250	990	243	155.5	4.78	58.32
12	49602626	49603530	905	324	302	469.59	8.2	34.57
12	49669780	49670259	480	305	187	370.58	11.53	37.93
12	49680534	49682099	1566	986	1117	1866.21	7.02	49.54
12	49723516	49724512	997	318	247	222.04	6.75	48.92
12	49731582	49732773	1192	231	427	733.53	8.46	34.38
12	49742154	49742784	631	443	173	105.28	4.61	66.89
12	49744524	49745477	954	580	198	122.53	4.27	63.6
12	49779362	49779992	631	314	280	640.35	9.31	33.59
12	49900666	49901155	490	200	140	174.4	6.58	54.78
12	49929214	49929567	354	178	76	56.16	4.53	78.83
12	50010781	50011311	531	336	120	93.22	5.13	68.81
12	50022504	50024904	2401	722	1282	3100	11.28	66.18
12	50415168	50415753	586	245	151	102.36	5.24	67.32
12	50510293	50511200	908	485	458	649.96	9.09	33.42
12	50511620	50512212	593	283	142	76.88	4.31	72.81
12	50517650	50518534	885	570	368	428.66	5.52	36.49
12	51611876	51612704	829	650	146	90.45	4.1	69.28
12	51614339	51615206	868	342	332	547.46	8.56	33.96
12	51643382	51644109	728	445	257	88.83	5.2	69.61
12	51737124	51738002	879	168	427	1080.33	9.91	39.24
12	51818791	51819428	638	316	179	212.32	7.35	49.87
12	52028785	52029122	338	163	78	65.72	5.47	76.21
12	52032216	52033048	833	340	224	241.69	5.04	46.84
12	52119723	52120810	1088	464	330	438.85	6.24	35.74
12	52194129	52194631	503	265	315	92.89	3.54	68.9
12	52488251	52489231	981	489	393	788.06	8.71	35.03
12	52489623	52491314	1692	1351	723	107.89	2.96	66.53
12	52494929	52495848	920	545	300	189.35	5.13	53.03
12	52591306	52591877	572	378	239	64.56	4.8	76.75
12	52601083	52601946	864	590	385	426.82	7.2	36.45
12	53968295	53969800	1506	501	1524	97.98	2.35	67.93
12	53971766	53972796	1031	462	1028	484.34	3.78	34.84
12	54012807	54013794	988	742	318	81.38	4.45	71.55
12	54014494	54015023	530	322	145	85.24	5.44	70.7
12	54021345	54022298	954	341	470	62.86	3.95	77.02
12	54031322	54031895	574	197	375	357.66	7.02	38.32
12	54039383	54039913	531	283	174	65.3	5.45	76.38
12	54192966	54193564	599	287	113	53.86	4.96	79.6
12	54269879	54270512	634	348	210	326.25	5.9	40.12
12	54448299	54449603	1305	927	377	400.46	6.16	36.36
12	54711409	54712042	634	379	177	206.98	6.58	50.39
12	54846459	54846875	417	216	153	281.05	6.92	42.93
12	54937846	54938570	725	426	233	146.16	4.63	59.68
12	54986491	54986998	508	313	131	133.66	6.24	61.8
12	54987075	54988040	966	433	321	494.61	6.58	34.76
12	54988507	54990338	1832	893	1420	3100	12.09	66.18
12	55270576	55271397	822	273	306	241.49	7.44	46.78
12	55380540	55381203	664	331	154	119.33	6.04	64.29
12	55836806	55842390	5585	876	3197	210.13	4.09	50.15
12	55842471	55846535	4065	3722	1794	52.12	3.7	80.22
12	55879680	55881418	1739	1235	790	1835.06	9.4	49.57
12	55960753	55961849	1097	138	343	88.08	5	69.81
12	55980167	55980957	791	182	226	274.67	4.78	43.17
12	56822534	56823830	1297	228	478	852.6	7.52	36.17
12	56976248	56976867	620	288	128	78.92	5.13	72.4
12	56978370	56978774	405	280	83	53.88	4.53	79.59
12	56978793	56979393	601	281	330	955.31	12.39	37.45
12	57040496	57040858	363	177	75	50.06	4.1	80.86
12	57515472	57516341	870	379	274	388.22	7.78	37.62
12	58041041	58041793	753	319	278	504.7	10.51	34.91
12	58116133	58116672	540	202	105	55	3.93	79.23
12	58123060	58123806	747	329	184	108.68	4.6	66.59
12	58124778	58127921	3144	1758	1007	660.82	7.03	33.95
12	58129587	58130275	689	247	180	117.78	6.23	64.6
12	59406995	59409329	2335	533	715	478.64	6.09	34.69
12	60166909	60167861	953	278	305	445.67	7.43	35.2
12	62259247	62259687	441	267	114	70.51	6.33	75.31
12	62342363	62342983	621	307	154	144.94	6.75	59.85
12	62388016	62388878	863	422	174	96.81	3.25	68.05
12	62390481	62391062	582	361	115	63.64	3.33	76.89
12	62499848	62503963	4116	1011	1886	3100	13.5	66.18
12	62504502	62505098	597	300	118	63.79	4.44	76.76
12	62507355	62508990	1636	1309	554	867.7	8.63	36.86
12	62509002	62509722	721	375	181	173.17	4.61	55.03
12	62591958	62592444	487	297	98	57.06	5.64	78.58
12	62607687	62608903	1217	843	402	153.48	5.09	58.53
12	62667788	62669347	1560	768	1009	868.2	5.46	36.91
12	62673828	62674184	357	179	105	137.84	6.38	60.9
12	62676630	62677027	398	174	86	53.81	4.53	79.6
12	62973264	62974440	1177	377	331	384.61	6.58	37.75
12	63078402	63079095	694	472	263	494.33	9.23	34.7
12	63124557	63124953	397	118	89	71.09	4.02	75.08
12	63131736	63133506	1771	1055	820	1944.76	10.08	50.76
12	63134461	63135393	933	177	148	69.49	3.33	75.22
12	63139347	63139834	488	211	121	50.79	4.94	80.56
12	63297583	63298141	559	384	191	312.68	6.75	40.65
12	63431192	63431904	713	374	152	99.2	4.02	67.84
12	63489775	63491034	1260	804	503	999.18	7.6	37.2
12	63553642	63554511	870	644	251	308.29	7.6	41.08
12	63584002	63584816	815	542	192	157.87	5.64	57.72
13	763820	764169	350	156	81	69.81	5.81	75.26
13	1492498	1493289	792	432	214	235.37	5.72	47.81
13	1680557	1681158	602	351	140	114.76	4.36	65.52
13	1683350	1683899	550	234	105	52.03	3.42	80.18
13	1684775	1685439	665	446	159	137.02	5.21	61.12
13	2433039	2433983	945	529	500	147.58	5.06	59.56
13	2512219	2512644	426	225	149	257.96	8.54	44.66
13	2748374	2748905	532	260	113	75.57	5.21	73.25
13	2750915	2751461	547	270	120	86.72	5.81	70.24
13	3074102	3075028	927	585	381	282.32	5.25	42.69
13	4252076	4252525	450	280	120	54.09	3.87	79.39
13	4511997	4512941	945	186	173	70.55	4.19	75.33
13	6020775	6021652	878	446	311	530.61	8.2	34.27
13	7721121	7721579	459	296	125	142.66	5.47	60.08
13	11215670	11216002	333	152	102	147.21	6.58	59.69
13	12204498	12205276	779	551	396	54.47	3.07	79.24
13	12404319	12404873	555	302	152	173.58	6.41	55.09
13	12835069	12835825	757	150	189	76.88	3.41	72.84
13	14291769	14292406	638	179	170	97.5	3.87	67.96
13	14295744	14296206	463	215	131	68.72	4.04	75.43
13	16458426	16459060	635	393	164	95.08	4.82	68.38
13	16533637	16534764	1128	734	374	572.66	8.63	33.76
13	18709522	18710509	988	725	569	834.1	7.13	35.82
13	20264815	20265232	418	199	115	136.39	7.95	61.27
13	20829441	20830243	803	452	492	410.44	6.07	35.96
13	22755420	22756343	924	328	456	1102.12	12.89	39.54
13	22851277	22851639	363	188	75	50.06	4.7	80.86
13	22853741	22854151	411	171	107	69.05	4.93	75.42
13	24019423	24019964	542	211	184	52.73	4.26	80.01
13	24719737	24720193	457	230	98	67.58	6.84	75.55
13	24874358	24874939	582	359	175	236.7	8.89	47.66
13	25168709	25169371	663	337	296	683.86	14.35	34.19
13	25184007	25184944	938	624	245	249.03	6.66	45.71
13	25224849	25225367	519	126	145	172.1	6.66	55.02
13	25450461	25450833	373	196	91	85.06	5.98	70.75
13	25450934	25451581	648	315	125	62.5	4.27	77.16
13	26093960	26095749	1790	874	756	1045.7	6.81	39.07
13	26303645	26304407	763	184	180	149.7	4.87	58.97
13	28380164	28380754	591	238	250	218.31	5.81	49.11
13	28588830	28589406	577	285	227	453.14	9.65	35.04
13	28601342	28602667	1326	612	594	1360.41	10.08	42.89
13	28754470	28754984	515	276	134	140.63	5.55	60.5
13	28853356	28855236	1881	1187	1508	1643.55	5.7	47.37
13	28858916	28861297	2382	1058	1371	377.94	4.85	37.87
13	28870263	28871877	1615	1209	1352	396.68	2.95	36.74
13	28886484	28887082	599	326	188	103.9	5.87	67.22
13	28991553	28992296	744	346	217	272.73	8.2	43.29
13	29014786	29015603	818	443	227	261.87	7.52	44.51
13	29116131	29117339	1209	623	413	660.71	7.09	33.92
13	29168983	29169535	553	331	139	134.73	6.58	61.58
13	29180694	29181610	917	620	221	187.85	5.98	53.09
13	29361327	29362035	709	308	208	263.09	5.81	44.23
13	29396090	29397579	1490	756	731	1855.3	10.94	49.77
13	30615337	30615901	565	236	110	59.27	5.38	77.95
13	30941101	30941866	766	326	355	853.98	10.59	36.4
13	30991240	30992885	1646	985	553	623.68	7.55	34.08
13	31097023	31097436	414	225	336	268.03	4.99	43.84
13	31101196	31101616	421	204	147	190.68	8.31	52.75
13	31106126	31107124	999	235	827	1528.63	8.99	44.28
13	31639763	31640622	860	221	212	192.05	4.87	52.55
13	31679511	31681314	1804	788	656	1143.76	7.69	39.78
13	32213337	32213697	361	131	116	96.32	5.89	68.05
13	32215241	32217865	2625	2072	2640	3100	4.88	66.18
13	32700315	32700904	590	286	114	58.78	3.76	78.08
13	32829852	32830464	613	369	187	257.51	6.58	44.86
13	33023028	33023643	616	452	210	340.95	8.12	39.22
13	33067979	33068668	690	258	176	149.39	5.21	59.04
13	33119920	33120129	210	105	61	93.03	5.21	68.84
13	33174712	33175562	851	613	193	72.11	3.92	74.64
13	33200509	33201211	703	477	227	140.12	4.58	60.6
13	33225452	33226346	895	585	262	131.89	4.57	62.25
13	33370533	33371525	993	379	255	248.08	5.98	45.82
13	33483948	33484398	451	194	106	90.93	5.21	69.14
13	33487370	33488004	635	300	155	141.41	7.6	60.37
13	33560544	33561197	654	322	177	195.12	7.78	52.42
13	33904759	33905810	1052	716	337	491.14	7.01	34.79
13	33936899	33937777	879	531	201	154.62	4.87	58.43
13	33937906	33938641	736	453	218	282.14	7.52	42.67
13	34292140	34292946	807	497	290	505.22	9.06	34.96
13	34348509	34349118	610	256	123	72	4.44	74.73
13	34407856	34408841	986	352	280	330.36	7.52	39.99
13	34417889	34418609	721	325	276	57.14	4.17	78.5
13	34457051	34459272	2222	1738	889	988.27	6.85	37.33
13	34777788	34778338	551	325	120	84.14	7.06	70.97
13	34890298	34891431	1134	227	346	461.82	9.65	35.05
13	34893395	34894006	612	308	135	98.5	5.38	67.82
13	34900324	34901061	738	383	233	267.95	7.28	43.82
13	34907040	34907895	856	145	267	193.76	4.9	52.37
13	34925670	34926893	1224	190	861	2128.66	8.8	52.47
13	34942276	34942735	460	192	202	423.06	8.94	36.11
13	34969909	34973123	3215	959	1625	808.82	5.28	35.28
13	34980140	34981126	987	779	272	100.14	3.3	67.93
13	34998081	34999641	1561	1278	466	596.07	6.24	33.99
13	35080397	35081133	737	502	248	336.29	8.4	39.48
13	35429651	35430344	694	393	206	268.97	8.37	43.9
13	35435441	35436251	811	222	332	684.95	9.74	34.32
13	35510503	35511447	945	529	312	474.52	6.66	34.68
13	35607409	35608105	697	179	266	458.79	8.43	34.88
13	35608598	35609527	930	405	300	213.27	4.59	49.7
13	35610280	35610930	651	322	212	302.52	8.63	41.76
13	35618252	35618571	320	180	75	67.44	4.44	75.54
13	35652394	35653896	1503	371	649	1219.95	9.56	40.5
13	35848492	35849566	1075	712	338	473.96	8.89	34.64
13	35891221	35891876	656	283	242	392.6	10.85	37.18
13	35927295	35928099	805	325	324	658.46	8.37	33.63
13	35972639	35973414	776	348	237	321.84	6.32	39.96
13	35977919	35978544	626	328	124	66.83	5.04	75.85
13	35983789	35984618	830	279	329	653.89	9.14	33.45
13	35985367	35986555	1189	663	630	1322.13	10.75	41.9
13	35990939	35992103	1165	828	494	59.89	3.49	77.85
13	36000170	36000827	658	325	155	130.62	6.84	62.5
13	36015894	36016776	883	318	495	1294.57	9.89	41.69
13	36019680	36021126	1447	744	506	836.58	8.12	35.79
13	36319511	36320451	941	368	311	145.8	4.32	59.78
13	36880858	36881279	422	191	86	50.38	4.86	80.81
13	36885592	36885969	378	182	79	52.77	4.44	80.08
13	36890321	36892806	2486	215	1313	3100	10	66.18
13	36909375	36910330	956	303	300	421.34	8.03	36.02
13	37108416	37108990	575	254	114	63.42	4.1	76.82
13	37127325	37127972	648	230	161	151.84	4.87	58.47
13	37273142	37273634	493	328	117	100.53	6.15	67.95
13	37286421	37287611	1191	311	410	253.91	5.5	45.25
13	37290054	37290520	467	330	117	75.83	5.91	73.12
13	37397362	37398250	889	268	382	198.06	4.69	52.14
13	37400647	37401255	609	254	170	75.58	4.04	73.25
13	37402557	37403140	584	295	123	67.01	4.31	75.72
13	37637877	37638300	424	154	96	56.22	5.19	78.82
13	37759033	37759748	716	446	326	189.26	5.73	52.98
13	37788152	37788977	826	536	197	165.59	4.27	56.14
13	37789994	37790836	843	393	387	918.83	12.82	37.31
13	37830158	37830812	655	200	130	69.86	4.19	75.19
13	37836421	37838023	1603	559	715	1623.5	8.12	46.76
13	37842775	37843636	862	329	476	1373.91	14.18	43.49
13	37871720	37872453	734	446	165	122.36	5.55	63.61
13	37968542	37968892	351	181	77	60.25	4.96	77.69
13	38028668	38029167	500	159	149	115.91	5.86	65.09
13	38039216	38040189	974	794	313	312.42	5.9	40.66
13	38189644	38190203	560	296	152	170.65	5.98	55.09
13	38192884	38193748	865	353	391	92.36	3.82	68.77
13	38418406	38418790	385	173	105	113.06	6.33	66.05
13	38422660	38423013	354	168	103	84.62	4.63	70.8
13	38423506	38423905	400	207	179	139.45	5.04	60.82
13	38424908	38425201	294	118	98	108.17	5.58	66.55
13	38432507	38432864	358	161	83	72.55	5.55	74.41
13	38446842	38447184	343	166	128	243.66	8.2	46.51
13	39034488	39034981	494	329	111	81.28	4.37	71.57
13	39036730	39037267	538	297	109	65.5	6.15	76.35
13	42431092	42431724	633	395	218	360	7.95	38.25
13	43545061	43546433	1373	731	590	672.77	4.81	34.21
13	43799493	43800202	710	399	216	291.57	6.92	42.2
13	44032527	44033043	517	257	133	135.97	5.72	61.41
13	44287400	44288126	727	347	198	220.46	7.52	49.13
13	47768271	47769028	758	481	209	236.38	5.64	47.7
13	49910347	49911242	896	338	308	500.55	7.69	34.74
13	49913256	49914596	1341	529	643	1595.57	13.67	44.55
13	50099686	50100740	1055	693	325	440.78	7.18	35.71
13	50137049	50137635	587	230	128	91.09	4.36	69.05
13	50687522	50688010	489	135	114	95.99	5.13	68.16
13	51687274	51688216	943	359	363	693.35	7.6	34.49
13	52652629	52653667	1039	814	455	852.98	7.84	36.26
13	52769960	52770994	1035	616	308	395.61	6.75	36.95
13	53322844	53323811	968	357	302	128.85	4.19	62.68
13	53326624	53327207	584	302	129	52.18	3.34	80.19
13	55736611	55737473	863	461	324	599.81	9.23	33.91
13	55746292	55747065	774	241	156	85.93	4.36	70.49
13	56593775	56594356	582	340	154	128.28	5.84	62.76
13	57531803	57532663	861	590	345	556.56	6.96	33.75
13	57865789	57866657	869	624	208	174.66	6.32	54.74
13	59466441	59466976	536	337	137	136.55	6.24	61.25
13	60423334	60425272	1939	1753	1613	533.17	2.99	34.44
13	67681263	67681673	411	212	94	77.32	4.27	72.71
13	67832013	67832819	807	187	314	104.72	5.4	66.98
13	67835119	67837203	2085	431	1705	61.17	3	77.36
13	68134530	68135288	759	192	151	80.88	4.19	71.71
13	72411764	72412481	718	524	434	85.43	3.47	70.66
13	72419368	72420106	739	369	201	224.78	5.47	48.81
13	72919428	72920073	646	184	160	61.43	3.65	77.36
13	72924951	72926054	1104	404	728	1230.68	6.44	40.29
13	73030562	73030987	426	187	100	86.34	4.87	70.3
13	73110303	73110886	584	263	112	55.9	3.76	78.94
13	73123231	73123876	646	212	119	51.92	3.25	80.05
13	73149559	73150233	675	294	164	67.59	4.01	75.58
13	73190361	73190937	577	297	132	104.03	5.3	67.2
13	73191627	73192426	800	463	231	284.94	5.9	42.56
13	73197990	73198771	782	281	168	112.08	4.78	66.06
13	73216905	73217690	786	483	566	596.36	6.39	34.02
13	73219457	73220070	614	137	198	124.72	4.22	63.32
13	73222080	73222418	339	152	121	141.93	5.85	60.31
13	73232587	73233401	815	319	200	108.77	4.41	66.59
13	73269637	73270526	890	534	404	943.63	8.63	37.41
13	73278515	73279155	641	264	168	176.62	6.84	54.23
13	73576312	73577291	980	375	431	371.01	6.43	37.95
13	74627885	74628569	685	359	160	131.12	5.81	62.35
13	74628617	74629352	736	367	196	207.86	5.9	50.29
13	74919068	74919561	494	208	166	252.51	6.92	45.34
13	74924825	74925335	511	234	114	86.59	7.09	70.24
13	75632209	75632868	660	360	147	108.37	4.61	66.58
13	75649756	75650235	480	186	179	333.91	9.74	39.8
13	75873795	75874959	1165	332	969	60.01	2.8	77.81
13	76044848	76045857	1010	818	807	910.68	4.69	37.05
13	76179728	76180606	879	382	355	721.75	10.59	34.52
13	76228154	76229321	1168	313	300	289.61	5.38	42.2
13	76451607	76452356	750	501	172	133.67	4.36	61.81
13	76748409	76749877	1469	906	799	2253.9	13.18	57.14
13	76826857	76827334	478	278	96	57.5	5.13	78.36
13	76846950	76847543	594	351	302	312.93	6.6	40.67
13	77242099	77242897	799	376	255	370.45	8.12	37.87
13	77242985	77244848	1864	1485	538	689.97	7.52	34.42
13	77512721	77513313	593	177	165	193.1	6.75	52.48
13	77784966	77785976	1011	497	441	984.84	8.89	37.43
13	77793976	77794707	732	541	146	79.67	3.25	71.93
13	77796475	77797442	968	642	443	821.01	8.07	35.44
13	78256507	78257428	922	460	378	487.65	6.87	34.74
13	78326759	78327244	486	295	123	101.48	5.45	67.64
13	78358133	78359543	1411	558	1183	2699.96	7.6	58.33
13	78558580	78559216	637	326	126	68.23	4.96	75.6
13	78947454	78948601	1148	616	399	123.71	3.65	63.58
13	78980304	78981861	1558	767	991	700.96	5.21	34.54
13	79018223	79018764	542	215	142	151.2	6.15	58.58
13	79273328	79273882	555	256	191	92.73	4.62	68.85
13	79289226	79289641	416	232	120	132.2	5.28	62.1
13	79606958	79608131	1174	939	486	1014.67	10.34	37.44
13	79641745	79643402	1658	1263	475	561.08	7.43	33.78
13	79984568	79985199	632	345	125	67.37	5.38	75.59
13	80083000	80083662	663	314	168	152.05	6.33	58.47
13	80084288	80086927	2640	2160	1106	82.2	3.02	71.5
13	80087813	80088459	647	366	132	64.23	4.01	76.71
13	80097135	80097713	579	308	153	163.54	6.24	56.42
13	80105230	80106001	772	298	228	291.06	6.58	42.19
13	80737254	80739010	1757	347	672	1270.54	10	41.54
13	80926312	80927102	791	331	199	189.15	4.87	53.06
13	81347890	81349250	1361	928	621	1014.24	8.02	37.38
13	82170029	82170463	435	179	178	145.32	4.46	59.85
13	82278827	82279900	1074	742	361	74.3	2.92	73.75
13	82605496	82606197	702	285	158	117.75	5.21	64.57
13	83035745	83036214	470	195	162	273.22	7.01	43.18
13	83307526	83308051	526	283	142	160.26	9.48	57.04
13	84520279	84521848	1570	1300	369	291.09	5.55	42.21
13	84550034	84550762	729	348	168	133.53	4.78	61.8
13	84587368	84587790	423	226	114	114.21	7.85	65.67
13	85576762	85577627	866	292	331	152.31	4.97	58.37
13	86563003	86563580	578	240	123	83.29	3.84	71.25
13	86823516	86823990	475	181	105	77.68	7.78	72.6
13	86825414	86826013	600	229	139	112.53	5.47	66.07
13	89711007	89711850	844	252	156	65.42	3.93	76.39
13	89768468	89769309	842	557	203	174.29	5.3	54.76
13	89883896	89884565	670	357	160	137.93	5.98	60.91
13	91366588	91367126	539	217	154	191.22	7.6	52.58
13	91595626	91596260	635	363	123	64.05	3.5	76.65
13	91736038	91736537	500	248	162	248.71	8.54	45.8
13	95427185	95427818	634	273	165	124.87	4.46	63.25
13	95429897	95430858	962	335	272	321.69	5.21	39.95
13	95442349	95443195	847	504	304	528.69	10	34.15
13	95444076	95444840	765	249	194	188.66	4.53	53.07
13	97595562	97596085	524	281	221	117.69	5.06	64.57
13	98237241	98238475	1235	641	376	501.45	7.35	34.74
13	98710352	98712537	2186	1455	750	1194.1	9.14	41.04
13	98759677	98760121	445	186	125	91.58	6.54	68.9
13	98829312	98829926	615	456	180	217.7	5.79	49.12
13	99076362	99077228	867	368	358	745.75	10.34	34.77
13	101031780	101033967	2188	375	930	146.13	4.54	59.74
13	101331581	101332056	476	305	109	89.25	5.81	69.5
13	101346451	101346964	514	167	137	148.48	6.84	59.32
13	102370209	102370617	409	290	89	66.22	5.72	76.05
13	104606765	104607588	824	588	212	210.38	5.72	50.21
13	105144972	105145646	675	359	347	161.07	4.27	56.9
13	105160413	105160904	492	348	115	97.8	5.72	68.04
13	105445612	105446577	966	246	292	388.42	6.49	37.59
13	106075613	106076493	881	519	218	198.51	4.96	51.96
13	107835995	107836899	905	438	408	948.81	10.34	37.59
13	108775758	108776271	514	235	318	767.58	10.04	35.04
13	108853196	108853749	554	276	147	159.17	7.69	57.33
13	109171345	109171769	425	162	89	60.16	4.78	77.71
13	115376978	115377352	375	177	89	80.82	4.61	71.69
13	115393971	115394257	287	117	74	80.45	5.21	71.73
13	115396421	115396874	454	208	93	55.4	3.53	79.17
13	115398531	115399117	587	234	246	386.07	8.9	37.82
13	115530184	115530867	684	225	138	77.83	5.04	72.58
13	119881064	119882606	1543	1193	345	250.93	4.44	45.68
13	126401732	126402221	490	267	133	91.55	4.15	68.91
13	130222500	130222840	341	172	76	61.38	5.55	77.45
13	131180396	131181154	759	249	144	66.85	3.42	75.86
13	131349174	131349654	481	260	115	88.89	4.97	69.63
13	131524552	131525003	452	286	92	55.98	5.3	78.94
13	131529410	131530536	1127	551	529	1058.29	10.09	39.33
13	131534148	131534409	262	127	89	152.33	7.35	58.36
13	131551787	131552812	1026	414	470	504.98	7.57	34.91
13	131627236	131627688	453	184	182	69.75	5.7	75.23
13	131649130	131650259	1130	683	829	50.25	3.11	80.81
13	131664359	131665128	770	336	456	215.63	5.39	49.43
13	131672820	131673595	776	419	265	430.14	8.71	36.59
13	131750805	131751601	797	441	211	221.43	5.38	48.96
13	132133025	132134067	1043	401	454	719.84	7.13	34.87
13	132562481	132563432	952	543	228	190.96	4.87	52.64
13	132575421	132576023	603	419	112	50.54	3.25	80.76
13	133765022	133765595	574	317	132	105.32	6.15	66.95
13	134076685	134077411	727	306	658	355.57	3.8	38.36
13	134197343	134197895	553	359	256	279.13	7.01	43.01
13	134668992	134669444	453	187	123	63.85	4.69	76.77
13	140634681	140635579	899	648	278	384.51	9.23	37.73
13	141180302	141180883	582	285	117	66.11	3.76	76.07
13	141224917	141225502	586	297	188	281.77	7.86	42.7
13	141231414	141232080	667	321	204	220.89	8.34	49.15
13	141266807	141267403	597	253	259	581.85	11.02	33.64
13	141267714	141269524	1811	898	1149	3100	13.33	66.18
13	141691329	141692175	847	219	169	89.62	4.27	69.5
13	142336312	142336828	517	358	124	108.78	4.44	66.65
13	143120356	143121455	1100	325	315	377.5	5.64	37.97
13	143284788	143285367	580	349	235	200.09	5.65	51.64
13	143623196	143623684	489	136	97	56.4	3.67	78.62
13	143623827	143624563	737	426	176	148.81	5.3	59.23
13	143662967	143664617	1651	358	603	893.73	7.87	37.25
13	143665864	143666666	803	462	216	111.19	4.17	66.23
13	144516952	144518017	1066	744	336	398.23	5.63	36.65
13	144704653	144705258	606	280	241	482.32	9.48	34.85
13	144782446	144784023	1578	350	835	2296.56	10.51	58.78
13	145041995	145042416	422	147	97	81.82	5.72	71.47
13	146678222	146678978	757	522	174	136.77	4.87	61.17
13	147425723	147426165	443	311	91	56.46	4.61	78.63
13	149430011	149430965	955	650	338	541.35	7.34	34.17
13	149914781	149915286	506	181	258	59.46	4.87	77.92
13	149931978	149933140	1163	275	298	171.99	3.67	55
13	149944554	149945217	664	430	219	68.96	3.44	75.43
13	149950732	149951281	550	219	267	165.89	5.15	56.15
13	150141257	150143882	2626	297	1053	2084.14	8.89	52.33
13	150262989	150263766	778	267	272	457.25	7.09	34.73
13	155778437	155779041	605	169	358	86.04	4.19	70.51
13	155859716	155860416	701	444	147	92.73	4.19	68.87
13	155860899	155861714	816	614	143	50.22	4.1	80.82
13	156787537	156788435	899	398	718	747.25	5.22	34.81
13	156788689	156790759	2071	1449	2237	1096.17	3.16	39.37
13	156876829	156877314	486	208	98	57.38	5.64	78.45
13	162888948	162889504	557	318	105	50.03	4.27	80.87
13	166902217	166902982	766	408	237	328.96	6.75	39.93
13	168041070	168041497	428	167	89	59.07	6.07	78.02
13	168580649	168581309	661	439	185	103.12	3.96	67.18
13	169089442	169090055	614	278	136	100.61	5.64	67.97
13	170521865	170522597	733	197	175	150.66	4.27	58.9
13	179696676	179697275	600	272	168	200.51	8.71	51.62
13	189551979	189552573	595	351	161	180.45	7.86	54.16
13	190062606	190065679	3074	794	1500	283.93	3.37	42.76
13	190065712	190066698	987	753	414	192.48	3.93	52.5
13	199436801	199437186	386	208	192	77.82	4.13	72.56
13	199568400	199568830	431	220	139	211.5	9.06	50.02
13	199817368	199818637	1270	317	416	359.66	5.38	38.24
13	200134997	200136259	1263	897	511	1034.08	8.63	38.54
13	200404904	200405543	640	283	137	90.54	5.55	69.28
13	200447763	200448303	541	167	134	127.09	5.98	62.97
13	202700836	202701482	647	298	165	64.42	4.79	76.7
13	203136286	203137371	1086	477	257	192.59	5.69	52.57
13	203147343	203147987	645	170	134	83.34	4.19	71.26
13	205632418	205633370	953	367	276	339.35	6.92	39.4
13	205690157	205690670	514	269	103	60.77	4.53	77.56
13	206184363	206185019	657	346	174	186	5.55	53.32
13	206242781	206243370	590	246	154	161.11	6.92	56.86
13	206922407	206923297	891	474	192	69.79	3.18	75.26
13	206978099	206984027	5929	1943	2684	61.2	3.8	77.4
13	207198665	207199067	403	229	131	201.45	6.58	51.55
13	207246818	207247220	403	211	90	71.6	5.38	74.88
13	207935863	207936694	832	586	265	86.11	4.31	70.46
13	208033759	208034292	534	217	109	66.85	3.93	75.87
13	209752091	209752529	439	156	118	131.66	5.98	62.31
13	209757379	209757917	539	247	212	104.05	5.34	67.23
13	209966610	209967138	529	242	106	60.88	5.04	77.52
13	210482347	210482960	614	280	159	136.36	4.41	61.24
13	210484108	210485025	918	684	207	153.26	5.81	58.48
13	210659781	210660802	1022	484	372	653.78	8.97	33.42
13	210991606	210992916	1311	838	511	984.2	9.4	37.37
13	211098145	211098583	439	190	99	77.6	6.49	72.59
13	211245644	211246442	799	363	298	364.79	6.75	37.91
13	212085620	212087347	1728	422	987	2933.3	13.58	63.29
13	212929481	212930685	1205	568	438	557.89	7.98	33.8
13	212932077	212932802	726	216	129	50.12	3.25	80.86
13	213109564	213109819	256	119	93	172.4	7.86	54.93
13	214988968	214989479	512	203	130	128.04	7.09	62.8
13	215576178	215577293	1116	742	369	563.8	6.41	33.86
13	215686682	215687284	603	349	116	59.57	3.67	77.95
13	216297198	216297802	605	345	128	84.28	5.64	70.94
13	216486486	216487342	857	380	269	380.25	7.95	37.7
13	216572649	216573338	690	301	228	70.49	5.88	75.31
13	216575618	216576996	1379	739	832	1631.41	7.38	47.4
13	216634845	216635490	646	364	128	70.27	2.9	75.25
13	216905367	216907096	1730	782	601	978.75	7.6	37.44
13	216916025	216916643	619	295	136	98.61	4.7	67.81
13	216922522	216922945	424	259	98	52.19	4.9	80.21
13	216926996	216927546	551	298	181	98.98	5.27	67.77
13	216928315	216929364	1050	674	647	837.82	6.7	35.96
13	216984872	216987110	2239	1195	1028	2410.15	9.57	57.85
13	216988698	216990513	1816	1407	532	656.29	6.84	33.59
13	217076552	217077314	763	421	261	422.04	9.48	36.02
13	217376117	217377461	1345	1045	300	214.2	5.64	49.57
13	217412071	217412478	408	129	178	82.51	4.6	71.51
13	217415129	217415468	340	139	94	113.79	7.6	65.86
13	217424769	217426666	1898	721	1283	1557.33	7.52	44.31
13	217437914	217438183	270	125	71	82.54	5.81	71.46
13	217519581	217520297	717	530	186	189.3	5.47	53.02
13	217648106	217648685	580	325	109	52.5	4.44	80.05
13	217703082	217704366	1285	841	636	1634.68	8.03	47.39
13	217918713	217919965	1253	428	354	412.03	4.96	35.85
13	218088292	218090107	1816	1346	538	676.76	6.66	34.27
13	218439875	218440210	336	174	83	83.02	6.15	71.35
13	218517451	218519656	2206	387	540	489.28	5.55	34.72
13	218600832	218601863	1032	814	567	241.58	3.78	46.79
13	218612859	218613810	952	335	329	424.39	7.6	36.17
13	218614843	218616531	1689	1190	1091	417.99	4.48	36
14	1172244	1173068	825	585	352	405.55	6.59	36.09
14	1182909	1183506	598	380	123	76.08	4.53	73.08
14	1183861	1185060	1200	479	519	1143.78	10	39.85
14	1420967	1422731	1765	1469	1151	1605.62	9.22	45.42
14	3264978	3266759	1782	467	899	528.63	4.4	34.13
14	6412417	6413036	620	296	120	61.51	4.27	77.33
14	6810883	6811816	934	213	407	907.85	8.8	36.98
14	6835877	6836838	962	729	175	83.24	4.36	71.26
14	6922302	6922925	624	349	137	96.64	5.72	68.06
14	6955048	6955315	268	122	92	85.33	5.07	70.66
14	7284739	7285270	532	370	127	111.52	5.64	66.3
14	7310122	7310738	617	248	203	57.25	4.75	78.5
14	7334280	7334927	648	319	155	135.23	6.32	61.56
14	7336920	7337520	601	295	126	80.32	6.15	71.75
14	7348571	7351318	2748	1255	745	811.87	6.32	35.21
14	7351460	7354427	2968	2086	993	1291.85	6.25	41.4
14	7453439	7454217	779	230	140	55.15	3.67	79.21
14	8266985	8267806	822	196	456	828.38	8.52	35.61
14	8694479	8695550	1072	756	522	1317.78	10.08	41.98
14	12521517	12522098	582	329	360	99.37	3	67.85
14	12527532	12528099	568	292	114	65.68	7.95	76.2
14	12568314	12569545	1232	734	360	445.33	5.98	35.24
14	12580155	12580970	816	218	262	384.35	6.75	37.74
14	12846783	12848189	1407	1047	573	728.53	8.84	34.4
14	12859211	12859593	383	188	136	241.94	7.43	46.82
14	12890778	12891063	286	118	72	73.88	5.3	73.76
14	12904154	12905108	955	660	434	1017.68	10.94	37.68
14	13662488	13663299	812	330	219	238.81	8.46	47.39
14	13709789	13710280	492	339	114	94.66	4.1	68.51
14	13710517	13711112	596	241	114	57	4.19	78.53
14	14155631	14156504	874	265	324	589.32	8.54	33.88
14	15287649	15289279	1631	696	473	574.32	8.37	33.81
14	15315765	15316468	704	347	177	168.06	5.98	55.79
14	16198545	16199392	848	389	582	194.18	3.88	52.38
14	21328973	21329469	497	207	108	77.65	5.47	72.61
14	21332227	21332860	634	341	122	62	4.02	77.23
14	21334014	21334683	670	325	158	131.54	6.84	62.26
14	21965372	21967537	2166	1495	1099	188.32	4.66	53.09
14	22138922	22139561	640	335	222	307.53	7.7	41.05
14	22380214	22380506	293	166	77	88.11	5.9	69.85
14	22431707	22432907	1201	800	544	631.57	6.1	33.78
14	24107324	24107996	673	357	198	254.12	7.6	45.24
14	24287994	24288344	351	163	114	114.21	4.79	65.67
14	24289059	24290825	1767	1062	601	540.05	7.35	34.29
14	24730066	24730583	518	241	107	67.16	4.78	75.64
14	24733789	24735708	1920	674	811	1566.65	9.52	44.27
14	24834388	24835460	1073	673	339	479.82	8.12	34.72
14	24852145	24852585	441	258	118	130.52	7.18	62.47
14	24854838	24855706	869	279	347	694.23	8.03	34.4
14	24875982	24877222	1241	702	662	530.31	5.89	34.23
14	24878953	24879727	775	484	151	65.95	6.29	76.17
14	24887234	24887662	429	169	95	72.79	4.27	74.27
14	25057861	25058354	494	281	98	54.8	6.07	79.18
14	25058921	25059548	628	446	206	317.21	7.78	39.98
14	25519246	25519985	740	352	237	348.18	8.8	38.79
14	27801979	27802533	555	192	141	140.65	5.9	60.55
14	29958862	29959489	628	351	146	118.87	4.96	64.54
14	30092694	30093484	791	419	283	489.88	7.09	34.81
14	30470094	30470947	854	445	309	392.5	8.65	37.16
14	30478002	30478456	455	305	114	112.22	8.03	66.09
14	30494101	30494421	321	187	99	54.6	4.2	79.2
14	30497371	30497997	627	484	205	105.5	3.83	66.94
14	30499209	30499645	437	247	174	115.43	4.38	65.22
14	30500667	30501678	1012	166	318	98.29	4.29	67.9
14	30504035	30505548	1514	1293	352	100.91	4.79	67.84
14	30513535	30514720	1186	710	746	387.81	4.4	37.64
14	30519336	30520378	1043	303	227	164.03	6.92	56.24
14	30791261	30791886	626	274	176	207.97	7.18	50.28
14	31060536	31061100	565	239	106	50.02	5.04	80.85
14	31116487	31117412	926	745	576	534.12	5.06	34.5
14	31162404	31163364	961	239	526	58.48	4.07	78.18
14	31166522	31167473	952	229	365	689.67	7.52	34.36
14	31187649	31188316	668	475	156	126.15	4.7	63.07
14	31210893	31211403	511	284	148	189.1	5.9	53.08
14	31216362	31216727	366	141	113	127.39	6.1	62.93
14	31570888	31572301	1414	704	524	940.82	11.79	37.34
14	31576222	31577195	974	668	312	452.07	8.71	34.89
14	31681223	31681929	707	225	304	672.15	8.8	34.17
14	31682938	31683480	543	285	114	74.28	6.24	73.73
14	31859165	31859478	314	172	69	54.6	5.21	79.23
14	32288249	32289132	884	517	567	661.59	5.24	34.07
14	32294526	32295462	937	368	495	175.13	3.79	54.7
14	32450752	32451351	600	301	268	188.34	4.06	53.13
14	32469816	32470558	743	227	234	332.64	8.46	39.84
14	32471112	32472609	1498	870	366	314.67	5.98	40.35
14	32675345	32676808	1464	1230	450	604.26	8.71	34.24
14	32677841	32678508	668	378	185	213.48	7.26	49.58
14	32684458	32685855	1398	380	610	1355.63	9.74	42.61
14	32714357	32715138	782	396	273	267.67	7.09	43.79
14	32816822	32818087	1266	578	961	58.38	3.07	78.2
14	33491177	33492203	1027	376	917	67.97	3	75.57
14	33692584	33693305	722	414	314	700.71	9.65	34.51
14	33868097	33868784	688	348	222	95.61	4.09	68.24
14	33930722	33931263	542	318	126	103.81	7.18	67.22
14	34590600	34591535	936	613	214	163.72	4.53	56.44
14	34656717	34657290	574	294	212	388.04	10.17	37.66
14	34767033	34767588	556	295	105	50.31	4.27	80.82
14	35221909	35222291	383	238	83	52.11	5.35	80.21
14	36447121	36447487	367	232	94	98.44	4.87	67.89
14	37570329	37571035	707	347	180	176.91	4.96	54.23
14	37925312	37925760	449	184	117	122.42	4.96	63.58
14	40012992	40013618	627	317	138	98.33	6.32	67.85
14	40021960	40022723	764	197	174	133.78	4.44	61.79
14	40024190	40024972	783	411	295	547.89	7.86	33.94
14	40662461	40663000	540	301	102	50.36	4.36	80.83
14	41020308	41021143	836	298	318	600.12	10.25	33.97
14	41110104	41110823	720	280	228	215.08	6.41	49.4
14	41112598	41112885	288	117	75	59.49	4.44	77.94
14	41113231	41113780	550	379	148	163.07	6.11	56.39
14	41114746	41115142	397	128	112	68.83	4.31	75.44
14	41124387	41124952	566	193	174	243.7	6.58	46.53
14	41774496	41774784	289	130	69	65.6	5.47	76.25
14	41829654	41830243	590	384	121	73.62	3.67	73.73
14	42018298	42019504	1207	700	342	401.32	6.49	36.45
14	42064765	42065284	520	178	132	67.96	3.94	75.58
14	42178827	42179717	891	500	448	440.67	5.97	35.69
14	42687328	42687928	601	357	123	75.04	4.96	73.37
14	42688176	42688990	815	581	352	776.27	10.77	34.99
14	42703570	42704456	887	612	212	179.2	5.3	54.28
14	42713770	42714355	586	269	178	119.92	6.1	64.3
14	42881129	42881950	822	216	172	102.65	6	67.31
14	42933068	42933776	709	250	432	77.74	3.13	72.55
14	42956583	42957112	530	242	199	54.24	4.79	79.34
14	42990685	42991313	629	323	119	56.58	5.3	78.59
14	43069412	43069933	522	328	260	215.45	4.31	49.4
14	43168109	43168823	715	420	194	216.14	7.52	49.31
14	43403090	43404035	946	535	264	304.2	5.55	41.55
14	43901443	43902232	790	408	320	367.09	8.45	37.79
14	43983771	43984524	754	306	296	581.99	10.77	33.67
14	44153454	44154224	771	353	209	228.76	5.98	48.45
14	44253598	44254392	795	349	243	329.78	6.24	39.93
14	44331135	44331896	762	455	245	362.78	9.31	37.96
14	44332677	44333349	673	474	212	302.52	7.39	41.76
14	44562755	44563530	776	494	184	153.33	5.64	58.51
14	44567591	44569551	1961	1672	602	803.51	5.9	35.41
14	44718117	44718831	715	258	168	139.72	6.24	60.79
14	44741353	44742229	877	202	274	383.09	8.12	37.75
14	44769204	44769681	478	161	130	146.69	6.41	59.7
14	45118021	45119362	1342	783	271	149.86	4.02	58.92
14	46263535	46265203	1669	1009	983	847.9	6.21	36.27
14	46276857	46277266	410	162	89	65.83	5.55	76.22
14	46293459	46293915	457	207	151	98.52	5.68	67.85
14	46298656	46300260	1605	388	1406	1829.31	5.86	49.57
14	46511081	46512692	1612	372	1072	385.27	3.35	37.75
14	46514365	46514996	632	354	203	156.7	7.6	57.98
14	46929548	46930439	892	338	236	245.31	7.6	46.35
14	46937251	46938312	1062	330	351	533.2	6.58	34.47
14	46951149	46951690	542	208	132	119.89	6.58	64.25
14	46976704	46977385	682	394	176	175.98	6.92	54.38
14	46980829	46982408	1580	1304	317	169.25	3.93	55.63
14	47019495	47020562	1068	435	302	354.09	6.32	38.41
14	47946308	47946977	670	371	236	104.94	5.21	66.88
14	47986886	47990663	3778	2457	2437	3100	7.99	66.18
14	48214805	48215639	835	273	197	161.5	5.13	56.67
14	48222954	48223473	520	247	100	51.6	3.84	80.21
14	48223717	48224807	1091	788	248	182.69	4.96	53.72
14	49198154	49199123	970	201	320	486.82	7.18	34.82
14	49403332	49403745	414	193	232	56.78	3.52	78.67
14	49419195	49420114	920	523	323	542.57	9.14	34.1
14	49741048	49741546	499	280	128	109.49	6.2	66.5
14	49806144	49806449	306	172	82	95.65	6.41	68.28
14	50053253	50054861	1609	326	956	563.4	4.42	33.75
14	50308097	50308825	729	394	214	274.44	9.4	43.09
14	50479988	50480651	664	521	216	325.49	5.9	40.05
14	50580144	50580837	694	292	178	169.75	6.54	55.59
14	50582526	50583089	564	419	130	103.49	4.44	67.15
14	50631540	50632106	567	194	111	58.65	3.67	78.11
14	50867825	50868348	524	322	138	146.57	7.69	59.7
14	50910119	50910913	795	358	208	211.66	6.24	50
14	50912982	50913719	738	479	175	148.35	5.21	59.34
14	50999367	51000077	711	351	161	122.96	4.44	63.57
14	51000552	51001354	803	295	196	173.12	4.36	54.98
14	51003429	51004157	729	218	272	314.29	6.01	40.36
14	51005624	51006115	492	181	166	83.59	4.25	71.18
14	51014519	51015121	603	308	138	61.59	4.47	77.29
14	51088325	51089588	1264	869	392	66.95	3.78	75.81
14	51148805	51150109	1305	675	549	1165.74	10.59	40.15
14	51153046	51153701	656	341	163	151.25	6.75	58.59
14	51253436	51254675	1240	441	412	630.68	8.29	34
14	51342772	51343310	539	238	116	81.28	6.07	71.59
14	51861354	51861930	577	223	222	426.56	10.51	36.38
14	51872260	51873597	1338	676	678	75.11	3.32	73.34
14	52423065	52423639	575	141	153	165.79	5.21	56.19
14	52826462	52828215	1754	599	628	1069.76	9.23	39.01
14	53015791	53017025	1235	808	644	1634.57	10.21	47.22
14	53017345	53017785	441	131	106	95.54	4.87	68.3
14	53128164	53128670	507	184	106	68.39	4.87	75.54
14	53136372	53137227	856	556	452	1248.89	11.88	40.6
14	53234678	53235454	777	632	187	162.52	6.49	56.42
14	53282384	53283391	1008	285	396	96.49	5.46	68.03
14	53347942	53348319	378	245	85	67	5.72	75.7
14	53350248	53350936	689	357	156	117.17	5.3	64.59
14	53377608	53378843	1236	281	297	249.3	5.13	45.67
14	53502497	53503471	975	623	349	601.82	8.37	34.02
14	53717692	53718169	478	220	269	107.01	4.12	66.75
14	53816130	53816749	620	291	120	61.51	4.53	77.33
14	53838857	53839321	465	212	160	215.64	7.97	49.45
14	53940831	53941498	668	403	160	138.86	5.47	60.78
14	54037595	54038197	603	317	168	198.67	7.78	51.92
14	54040145	54040941	797	230	489	725.25	6.87	34.53
14	54041510	54042323	814	201	160	83.02	5.04	71.36
14	54081522	54082226	705	355	171	150.79	5.72	58.86
14	54204647	54205330	684	239	218	319.17	7.35	40.05
14	54221749	54222096	348	178	146	68.52	4.14	75.43
14	54227010	54227987	978	292	342	293.55	5.83	42.08
14	54251326	54252091	766	437	250	377.77	8.54	37.9
14	54278844	54279432	589	338	173	182.79	7.06	53.75
14	54388938	54390370	1433	862	612	325.76	4.56	40.09
14	54441389	54441735	347	196	83	59.49	5.02	77.95
14	54464618	54465535	918	702	279	375.31	6.92	37.96
14	54484013	54485084	1072	175	241	175.7	4.87	54.45
14	54511944	54512614	671	384	381	1136.44	11.45	39.41
14	54543415	54544192	778	545	167	110.81	4.44	66.34
14	54669962	54670601	640	347	171	131.29	6.36	62.27
14	54672330	54672820	491	252	284	180.35	4.28	54.12
14	54675841	54676695	855	634	237	270.41	5.98	43.67
14	54678822	54679382	561	328	154	177.66	5.72	54.34
14	54778091	54779334	1244	468	647	1751.92	11.88	50.62
14	54898987	54899653	667	337	158	132.9	7.43	61.84
14	54943011	54943841	831	442	413	833.76	10.66	35.78
14	55040097	55041286	1190	714	423	292.83	5.66	42.2
14	55043284	55044215	932	428	322	527.4	7.35	34.17
14	55047106	55047474	369	236	103	127.31	6.66	62.94
14	55047848	55048560	713	374	267	491.49	11.11	34.75
14	55048587	55049630	1044	659	587	1722.09	12.73	49.61
14	55049816	55051380	1565	416	736	884.2	8.28	37.3
14	55110708	55111682	975	357	299	403.35	8.46	36.25
14	55124946	55125669	724	447	161	117.61	4.78	64.54
14	55130156	55131242	1087	286	445	702.31	7.57	34.64
14	55131388	55131804	417	156	120	152.82	9.4	58.35
14	55150301	55151101	801	645	173	116.04	3.76	65.08
14	55152087	55152909	823	570	147	62.49	3.84	77.16
14	58842258	58843290	1033	302	250	214.64	4.78	49.4
14	59247585	59248112	528	317	213	393	7.94	37.22
14	59677408	59677807	400	220	102	105.8	6.41	66.97
14	60173096	60173825	730	438	175	146.99	5.64	59.7
14	63787474	63788429	956	450	583	312.65	4.43	40.64
14	63861490	63862562	1073	786	246	187.26	4.78	53.21
14	63862603	63863235	633	325	169	181.07	8.03	53.91
14	63878543	63878932	390	187	133	108.34	5.57	66.57
14	64048879	64049412	534	220	114	77.59	4.78	72.6
14	64216103	64216797	695	333	197	235.92	8.12	47.72
14	64381115	64382724	1610	1069	570	553.48	5.95	33.8
14	64385667	64386072	406	180	160	149.48	5.53	59.05
14	64774529	64775490	962	544	351	618.61	6.49	34.24
14	65057312	65057842	531	175	134	132.16	5.98	62.13
14	65098645	65099400	756	345	308	478.47	8.33	34.67
14	65107233	65108581	1349	913	869	2204.93	9.9	55.7
14	65510957	65511586	630	288	138	97.15	5.64	67.87
14	66478792	66480394	1603	1234	994	52.97	2.73	80.09
14	68150580	68151113	534	204	179	286.19	11.02	42.55
14	68154169	68154878	710	471	223	173.15	5.41	55
14	68273849	68274411	563	357	109	57.49	4.02	78.35
14	70677949	70680788	2840	1620	2108	1097.79	3.74	39.58
14	71509857	71511534	1678	952	802	1561.7	7.56	44.44
14	71517927	71519305	1379	962	369	386.98	5.3	37.68
14	71864826	71865306	481	302	102	69.7	4.96	75.24
14	71918873	71919446	574	297	134	111.53	6.66	66.31
14	78075676	78076292	617	208	286	423.87	6.7	36.13
14	78086444	78087035	592	253	119	67.85	4.36	75.55
14	78289275	78289808	534	134	126	107.39	5.38	66.65
14	78486974	78487912	939	647	182	89.93	3.93	69.48
14	79007173	79008104	932	267	178	82.79	3.59	71.32
14	79135517	79137184	1668	534	1002	264.95	4.15	43.86
14	79241019	79241742	724	517	232	54.93	4.44	79.22
14	79648911	79649644	734	323	211	259.01	8.37	44.65
14	80558686	80559369	684	363	186	207.8	7.01	50.31
14	80773759	80774796	1038	523	381	679.25	9.91	34.16
14	80897880	80898238	359	183	146	307.55	7.95	41.07
14	81124869	81125879	1011	198	582	58.39	4.21	78.2
14	81219047	81219642	596	288	127	67.3	6.76	75.5
14	81220076	81220653	578	318	161	86.71	4.88	70.21
14	81253330	81254520	1191	884	778	130.97	3.46	62.48
14	81585099	81585450	352	110	78	57.14	5.95	78.51
14	82590031	82590940	910	568	586	132.88	3.6	61.83
14	82626736	82627531	796	315	348	730.11	7.68	34.54
14	82629066	82629588	523	168	129	103.54	3.88	67.15
14	82637941	82638606	666	425	139	86.53	4.87	70.24
14	82643310	82644423	1114	833	345	471.72	7.18	34.62
14	82651630	82652489	860	666	266	162.18	5.01	56.61
14	82657447	82658721	1275	721	500	972.93	7.18	37.59
14	82760333	82760951	619	300	151	135.86	6.15	61.42
14	82826175	82827333	1159	445	474	726.4	10.62	34.53
14	83544491	83545044	554	242	109	60.28	3.76	77.7
14	83718679	83719465	787	188	160	91.7	4.44	68.87
14	83720138	83721442	1305	757	480	855.26	8.12	36.24
14	83728166	83728959	794	274	616	771.16	6.52	35.01
14	83738347	83738881	535	187	238	173.39	6.36	55.06
14	83743578	83744179	602	296	117	59.87	3.5	77.85
14	83754372	83754769	398	233	194	71.6	3.66	74.9
14	83786684	83787611	928	362	462	123.33	4.24	63.58
14	83800382	83801792	1411	527	475	87.14	3.91	70.08
14	83803723	83804250	528	349	169	179.57	8.52	54.21
14	83832490	83833154	665	241	185	99.78	4.31	67.89
14	84021874	84022775	902	623	465	1252.29	14.44	40.56
14	84023066	84024292	1227	673	686	1999.97	14.18	50.79
14	84024850	84025702	853	173	326	614.73	8.2	34.23
14	86784206	86784691	486	200	123	124.07	5.72	63.39
14	86809673	86810571	899	288	288	419.65	6.84	36.08
14	86944735	86945377	643	323	201	287.84	8.37	42.37
14	88303608	88305067	1460	483	805	2313.16	11.11	58.14
14	88305554	88306815	1262	461	310	138.9	3.33	60.8
14	88970990	88971738	749	379	304	625.19	8.46	34.16
14	94814046	94814963	918	592	243	109.84	5.93	66.53
14	95196381	95196706	326	174	136	299.27	8.46	41.85
14	95209016	95209652	637	453	165	167.99	5.21	55.84
14	95213126	95213498	373	199	108	140.81	6.75	60.51
14	95296207	95297750	1544	917	497	720.5	10.25	34.61
14	95297774	95298218	445	246	113	113.89	5.3	65.84
14	95533676	95534253	578	241	146	142.68	6.49	60.08
14	97968910	97969452	543	266	112	68.97	3.93	75.42
14	98515872	98516530	659	341	153	123.89	7.43	63.49
14	99328150	99328945	796	622	232	154.9	7.08	58.41
14	99353313	99353706	394	174	122	89.86	4.92	69.45
14	99353954	99354858	905	538	696	2049.62	11	51.67
14	99990133	99990722	590	216	211	132.09	6.54	62.15
14	100612999	100613920	922	589	202	137.15	4.96	61.09
14	100623349	100624185	837	390	224	239.41	5.98	47.28
14	106807096	106807432	337	182	93	111.73	5.9	66.22
14	107988317	107988927	611	360	182	83.41	4.05	71.22
14	108072644	108073606	963	491	414	464.85	6.46	34.81
14	108384500	108384972	473	193	95	56.62	5.3	78.6
14	108910818	108911948	1131	811	317	366.08	7.52	38.04
14	110108507	110109310	804	271	207	206.83	5.04	50.39
14	110188395	110188921	527	343	108	66.66	4.87	75.87
14	110233884	110234439	556	331	113	67.12	5.47	75.62
14	110251358	110252269	912	411	291	423.19	6.75	36.15
14	112909802	112910248	447	147	100	77.27	6.66	72.71
14	113348440	113349336	897	328	261	323.11	5.72	40.07
14	113384161	113384588	428	135	117	115.88	4.76	65.07
14	114770755	114771138	384	193	99	90.47	6.08	69.3
14	116289517	116291849	2333	610	1470	56.05	2.55	78.84
14	116425792	116426127	336	152	85	70.78	5.68	75.22
14	116549695	116550970	1276	786	766	467.63	5.39	34.51
14	116567596	116568446	851	586	177	105.98	4.27	66.89
14	116626958	116627750	793	522	238	85.09	4.68	70.71
14	116628488	116629033	546	224	127	105.16	6.92	66.9
14	117173647	117174524	878	571	197	143.08	4.87	60.18
14	117670324	117670748	425	248	99	83.63	5.04	71.2
14	118326736	118327136	401	226	158	317.69	10.42	40.03
14	118340099	118340676	578	254	134	69.58	4.17	75.24
14	118356217	118356713	497	236	110	83.45	5.55	71.26
14	118390926	118391536	611	470	186	254.65	7.18	45.26
14	118445450	118445861	412	126	93	73.85	4.53	73.73
14	118446012	118447161	1150	411	552	1076.8	9.03	39.18
14	118448541	118448966	426	310	117	83.55	7.17	71.2
14	118489349	118490150	802	492	202	190.44	6.15	52.78
14	118546413	118547231	819	517	183	131.85	4.27	62.23
14	118548488	118549189	702	475	435	316.87	3.93	40.04
14	118573168	118574632	1465	1117	525	898.97	11.96	37.17
14	118577927	118578483	557	398	319	958.67	12.13	37.61
14	118623998	118625173	1176	844	764	1617.64	9.74	45.97
14	118629054	118629876	823	637	420	1121.1	9.57	39.14
14	120241447	120242579	1133	661	728	1000.23	6.54	37.31
14	120244649	120245195	547	333	113	70.2	3.84	75.33
14	120366324	120366772	449	127	133	168.62	6.15	55.81
14	120493063	120493834	772	245	189	168.18	5.64	55.75
14	120564835	120565460	626	213	133	87.49	4.1	69.98
14	120719397	120720140	744	437	181	161.8	6.07	56.6
14	120964413	120965002	590	393	371	210.03	5.96	50.1
14	121675157	121676468	1312	364	856	2885.59	15.21	60.71
14	121736997	121737594	598	347	280	681.74	9.65	34.16
14	121738036	121739001	966	226	385	765.88	9.57	35
14	121739139	121739594	456	284	110	101.57	4.53	67.56
14	122027592	122028010	419	246	91	65.18	5.9	76.45
14	122381563	122382696	1134	567	408	179.51	5.69	54.26
14	122480161	122481011	851	384	315	570.24	6.58	33.81
14	122687750	122688548	799	471	463	103.44	3.22	67.2
[truncated: 4,728 more rows]

## Sheet: WB_peak related genes
Supplemental Data 6. m6A peaks related genes in WB
chr	start	end	length	summit	tags	#NAME?	fold_enrichment	FDR(%)	start_codon	stop_codon	CDS	5-UTR	3-UTR
2	17477996	17478605	610	320	95	72.38	4.24	75.62	MDK	---	---	MDK	---
5	83979323	83979580	258	142	57	96.44	5.4	69.43	HCFC2	---	---	HCFC2	---
2	142597312	142597572	261	142	58	98.84	5.3	68.89	---	---	DDX46	---	---
2	77989267	77989899	633	232	160	142.06	5.04	60.76	---	---	MUM1	---	---
6	65927973	65929043	1071	575	511	1779.4	10.07	38.91	---	PLOD1	---	---	PLOD1
10	36321528	36321889	362	115	79	125.92	7.13	63.41	DCTN3	---	---	---	---
2	61796672	61797275	604	329	109	116.4	5.01	64.92	---	AKAP8L	---	---	---
6	825984	826881	898	414	162	166.54	3.47	56.83	---	---	ACSF3	ACSF3	---
GL892911.1	242399	243059	661	406	103	77.64	2.89	74.64	---	---	ZNF862	---	---
10	65801613	65801944	332	206	70	106.6	5.59	67.26	---	---	ECHDC3	---	---
6	58129895	58130408	514	281	106	148.44	6.55	59.53	---	MXRA8	---	---	MXRA8
2	61156399	61157033	635	383	129	172.69	5.78	55.89	TPM4	---	---	---	---
13	217076608	217077223	616	338	161	323.66	8.38	41.71	---	C21orf2	---	---	C21orf2
4	221609	222087	479	168	89	103.51	5.4	67.94	---	---	ZNF34	---	---
GL896446.1	24018	25834	1817	998	658	1455.17	9.33	34.2	---	---	TOLLIP	---	---
14	43069245	43069930	686	467	392	545.24	5.55	34.49	MLEC	---	---	MLEC	---
12	54031361	54031918	558	151	282	302.76	6.02	43.36	PFN1	---	---	PFN1	RNF167
12	54988507	54990381	1875	901	1142	3100	17.54	47.66	---	---	ZBTB4	---	---
15	34770988	34771472	485	264	72	50.59	4.24	83.27	---	---	---	ENSSSCG00000027791	---
X	21720732	21721240	509	168	105	82.66	4	72.89	---	---	ZFY	---	---
17	37222599	37222976	378	205	82	128.87	5.88	62.77	---	CPXM1	---	---	CPXM1
2	74436415	74436769	355	192	98	219.2	7.42	49.54	---	---	KDM4B	---	---
6	10730036	10730638	603	277	107	110.31	5.97	66.35	---	MON1B	---	---	---
X	142049577	142051005	1429	234	393	825	7.32	31.99	ABCD1	---	---	ABCD1;BCAP31	---
9	13281195	13281998	804	351	263	699.98	11.28	32.1	---	RSF1	---	---	RSF1
12	36189540	36190004	465	295	251	750.48	9.42	31.74	---	SUPT4H1	---	---	SUPT4H1
2	74822429	74825790	3362	1124	1970	177.53	2.75	55.4	---	ENSSSCG00000013511	PLIN4	---	ENSSSCG00000013511
7	34640370	34641568	1199	279	442	1070.66	6.32	31.83	---	LEMD2	---	---	---
8	3392614	3395291	2678	1534	1736	3100	11.75	47.66	---	TADA2B	---	---	---
2	5190470	5191251	782	401	216	286.68	7.3	44.61	---	---	KLC2	---	---
17	67408160	67410288	2129	977	1008	3100	16.02	47.66	PPP1R3D	PPP1R3D	---	---	---
X	22472844	22473301	458	331	94	131.99	5.11	62.4	---	---	ARX	---	---
1	294000840	294002122	1283	763	659	1170.06	8.09	32.21	---	DAB2IP	---	---	---
6	42816675	42817172	498	270	84	79.56	4.63	74.07	---	---	FAM98C	---	---
14	143557733	143558513	781	273	566	738.65	4.92	32.1	---	HTRA1	---	---	HTRA1
7	80133141	80134099	959	573	190	235.66	5.49	48.18	---	---	KHNYN	---	---
12	40083527	40084082	556	326	137	254.27	7.13	46.43	---	---	AATF	---	---
4	104653450	104654227	778	464	175	135.73	5.73	61.55	---	---	DENND4B	---	---
1	210390617	210391651	1035	445	592	67.68	2.53	76.82	PPM1A	---	---	---	---
18	18579700	18580114	415	172	99	178.73	6.46	55.49	---	---	---	---	PODXL
5	9275852	9276436	585	340	108	121.24	5.49	64.05	---	---	ENSSSCG00000000148	---	---
4	106484766	106485701	936	475	218	89.52	3.14	70.92	---	MRPL9	---	---	MRPL9
2	254724	255094	371	246	96	86.96	4.35	71.75	---	---	DEAF1	---	---
13	212915897	212916160	264	121	88	251	8.19	46.52	PSMG1	---	---	PSMG1	---
18	16058814	16059616	803	181	161	103.16	3.83	67.84	---	EXOC4	---	---	EXOC4
10	71237116	71237696	581	245	109	126.45	4.91	63.21	---	ANKRD16	---	---	ANKRD16
10	72995424	72996309	886	492	362	1224.41	12.62	32.48	---	---	KLF6	---	---
GL896426.1	7306	9876	2571	343	1735	1541.4	4.45	34.91	---	---	PIP4K2B	---	---
6	147698319	147699523	1205	476	318	382.44	5.05	38.6	---	ENSSSCG00000022425	---	---	ENSSSCG00000022425
6	17956803	17957475	673	241	386	1772.54	18.12	38.79	---	MMP15	---	---	---
9	137103177	137105199	2023	932	571	226.67	4.51	49.21	---	SMG7	---	---	---
2	3818935	3820725	1791	516	877	401.01	4.01	37.64	---	---	CARNS1	---	---
3	108958031	108958375	345	166	138	468.52	9.83	34.66	---	---	---	ENSSSCG00000021359	---
18	55727466	55728105	640	261	216	148.71	6.04	59.5	---	---	NUDCD3	---	---
4	1040402	1040993	592	309	89	62.24	3.28	78.24	---	---	ENSSSCG00000006954	---	---
6	51329288	51329816	529	331	88	80.11	4.43	73.88	---	---	SYT3	---	---
15	134590723	134591240	518	192	89	87.26	4.05	71.74	---	---	CHPF	---	---
13	95444051	95444858	808	443	165	219.12	4.14	49.52	---	---	ZIC4	---	---
3	49104898	49105453	556	316	160	360.7	6.45	39.84	---	---	CIAO1	---	---
6	16380958	16381365	408	167	75	87.22	4.24	71.73	NFAT5	---	---	NFAT5	---
14	21908744	21909128	385	173	80	79.17	4.13	74.16	CBR4	---	---	CBR4	---
1	82936834	82938206	1373	1152	253	264.74	4.82	45.6	---	SOBP	---	---	---
13	55583440	55583715	276	144	62	74.51	4.43	75.24	---	---	UBA3	---	---
10	30847195	30847770	576	294	84	54.43	5.11	81.58	---	---	---	PTCH1	---
12	54816474	54816771	298	173	111	92.12	3.7	70.26	SLC2A4	---	---	SLC2A4	---
2	6207342	6209269	1928	1193	789	2648.13	13.4	39.13	ZNHIT2	ZNHIT2;TM7SF2	---	---	ZNHIT2;TM7SF2
3	140564554	140565252	699	354	139	177.48	5.69	55.4	TRAPPC12	---	---	---	---
6	25086713	25087412	700	371	145	188.2	6.17	53.65	---	HSF4	---	---	HSF4
13	24826450	24826789	340	114	75	122.42	6.75	63.93	PLCD1	---	---	PLCD1	---
8	129552883	129553703	821	296	423	98.13	2.99	69.07	---	DDIT4L	---	---	---
GL893981.1	6696	7479	784	400	193	110.55	4.05	66.32	---	ENSSSCG00000020692	---	---	---
3	119135056	119135360	305	185	84	164.79	6.81	57.05	---	---	---	MAPRE3	---
8	116954663	116955504	842	433	260	98.17	3.84	69.05	CAMK2D	---	---	CAMK2D	---
9	49627461	49628076	616	275	113	124.55	6.65	63.71	---	SIDT2	---	---	SIDT2
2	110536554	110537298	745	348	552	674.95	4	32.78	FAM174A	---	---	FAM174A	---
17	53257552	53257872	321	187	79	152.58	5.11	58.66	---	---	SDC4	---	---
14	82433480	82434093	614	263	99	79.25	3.95	74.19	---	USP54	---	---	---
8	427756	428257	502	330	81	69.32	3.66	76.29	---	---	WHSC1	---	---
13	108775713	108776232	520	341	371	1449.24	11.86	33.98	---	---	ENSSSCG00000021430	---	---
12	3396107	3396342	236	118	51	82.18	4.91	73.07	---	---	ENSSSCG00000017166	---	---
3	7607304	7608603	1300	880	423	934.17	7.69	32.05	---	---	PPP1R35	---	ENSSSCG00000023680
2	10456954	10457561	608	256	117	142	6.17	60.83	---	PRPF19	---	---	PRPF19
6	47565015	47565408	394	153	62	52.32	4.34	82.46	CCDC61	---	---	CCDC61	---
5	7805530	7806365	836	445	272	718.59	10.5	32.05	CDC42EP1	---	---	CDC42EP1	---
18	60990281	60991265	985	626	215	318.28	9.16	41.85	---	ENSSSCG00000016776	---	---	ENSSSCG00000016776
GL896432.1	1	491	491	299	212	224.07	4.98	49.42	---	---	RRAD	---	---
6	3460275	3460956	682	456	218	341.91	5.65	40.91	EMC8	---	---	EMC8	---
17	53432192	53432747	556	281	165	394.83	9.16	37.93	---	ENSSSCG00000021861	---	---	ENSSSCG00000021861
6	3570063	3570597	535	316	98	109.37	5.49	66.62	---	---	GSE1	---	---
3	41300028	41301604	1577	1348	447	742.12	6.28	32.06	---	RAB11FIP3	---	---	RAB11FIP3
6	50056296	50058130	1835	755	946	3100	16.29	47.66	NTF4	NTF4	---	NTF4	NTF4
6	463601	464272	672	429	123	130.46	4.43	62.67	---	---	CDK10	---	---
2	80451151	80451625	475	354	167	87.68	3.48	71.61	---	---	CANX	---	---
6	56200933	56202666	1734	411	469	219.47	4.75	49.61	---	---	ZFP28	---	---
3	18063921	18064483	563	239	86	63.21	4.53	78.06	---	---	---	---	ZNF629
10	71415071	71415905	835	296	400	1573.96	13.11	35.45	---	ASB13	---	---	ASB13
2	76698392	76699622	1231	974	798	988.61	5.1	31.91	TIMM13	TIMM13	---	TIMM13	TIMM13
18	9675168	9676479	1312	942	324	581.43	4.91	33.79	ADCK2	---	---	---	---
12	35389850	35390346	497	305	187	416.64	10.99	36.52	---	---	---	DYNLL2	---
10	75707622	75708200	579	202	300	982.88	8.66	32.05	---	LARP4B	---	---	---
2	59136248	59137658	1411	355	611	238.01	5.49	47.91	---	---	PDE4C	---	---
5	9089047	9089392	346	176	63	52.56	3.57	82.34	---	---	MYH9	---	---
JH118898.1	85443	85858	416	202	65	53.38	4.34	81.87	ENSSSCG00000024544	---	---	ENSSSCG00000024544	---
X	44121101	44121408	308	163	82	176.88	5.88	55.52	FUNDC1	---	---	FUNDC1	---
5	19370587	19371392	806	615	373	575.36	6.45	34.04	---	---	CALCOCO1	---	---
3	18392959	18394694	1736	675	813	2122.63	8.75	40.97	---	TBC1D10B	---	---	TBC1D10B
12	22488747	22489397	651	381	151	93.3	4.55	70.07	THRA	---	---	---	---
GL892287.1	6113	6466	354	146	61	63.84	4.72	77.85	---	---	ZBTB17	---	---
2	162195619	162196827	1209	855	284	498.38	9.44	34.7	---	BET1L	---	---	---
1	199865417	199866067	651	368	149	244.34	6.75	47.28	---	---	MGAT2	---	---
13	170521849	170522607	759	209	273	809.53	7.51	31.5	CPOX	---	---	CPOX	---
6	154094669	154095247	579	237	143	265.69	8.58	45.58	---	---	---	---	TMEM53
9	3976694	3977579	886	291	194	290.31	5.78	44.45	APBB1	---	---	---	---
12	18554996	18555577	582	379	193	119.44	4.56	64.42	---	NMT1	---	---	NMT1
12	47947295	47947758	464	139	286	825.92	6.97	31.85	---	CORO6	---	---	---
9	70628168	70628612	445	166	87	112.36	5.59	66.15	---	---	---	ENSSSCG00000015273	---
6	40531493	40531902	410	142	147	256.48	6.9	46.24	RBM42	---	---	RBM42	---
7	63070090	63070949	860	641	128	111.11	4.24	66.11	---	C15orf39	---	---	---
6	77818223	77818751	529	184	263	171.25	4.07	55.93	---	---	NUDC	---	---
2	149752339	149753164	826	513	187	297.2	5.97	43.95	---	PCDH12	---	---	PCDH12
7	45101805	45102483	679	334	204	151.03	5.98	58.98	---	SLC29A1	---	---	SLC29A1
2	5668401	5669084	684	402	151	232.6	6.75	48.55	---	KAT5	---	---	KAT5
10	44120320	44121249	930	592	271	622.07	9.16	33.38	WAC	---	---	WAC	---
6	91881373	91882075	703	279	256	160.06	3.84	57.67	---	---	RALBP1	---	---
3	127546286	127547091	806	594	218	56.42	4.09	80.59	---	RDH14	---	---	---
2	44484392	44484963	572	430	122	179.5	5.2	55.37	MYOD1	---	---	MYOD1	---
6	25126091	25126545	455	192	109	56.09	3.32	80.63	---	---	E2F4	---	---
18	60941613	60942172	560	256	97	95.8	5.88	69.66	---	ZNF777	---	---	---
1	143989617	143990202	586	270	114	67.22	5.42	76.81	GANC	---	---	---	---
X	139090629	139093123	2495	1039	1053	3100	12.05	47.66	ENSSSCG00000012732	ENSSSCG00000012732	---	---	---
2	5148954	5149641	688	248	158	259.65	5.4	46.2	---	CD248	---	---	CD248
1	313922729	313923588	860	519	356	196.4	4.06	52.33	---	---	RABL6	---	---
1	179852683	179853595	913	605	192	99.95	5.06	68.79	---	---	ALPK2	---	---
7	128824379	128825820	1442	1056	481	1015.59	8.24	31.82	---	CDC42BPB	---	---	CDC42BPB
14	41113232	41113780	549	376	182	438.75	7.05	35.58	---	---	DDX54	---	---
6	156158525	156159093	569	349	233	796.96	10.99	31.57	---	P3H1	---	---	P3H1
7	128126418	128127405	988	730	461	1767.51	10.89	38.86	---	---	---	---	CCNK
2	76370013	76370507	495	345	114	192.36	5.78	52.94	---	THOP1	---	---	THOP1
6	12709902	12710473	572	224	134	229.88	5.4	48.8	---	ENSSSCG00000002714	---	---	ENSSSCG00000002714
GL893413.1	9442	9971	530	237	175	477.07	11.28	34.55	---	OGFOD1	---	---	OGFOD1
8	32299918	32300658	741	314	142	168.02	5.2	56.52	---	---	KLB	---	---
12	23490986	23491389	404	181	99	146.8	6.51	59.79	CACNLB1	---	---	---	---
7	118630461	118631023	563	414	126	201.17	5.01	51.55	---	---	NRDE2	---	---
6	147858822	147859147	326	122	86	177.5	7.13	55.38	KTI12	---	---	---	---
7	43876456	43877170	715	410	182	313.57	7.34	42.33	---	---	ZNF318	---	---
3	5173893	5174371	479	161	116	91.5	4.13	70.47	---	---	AIMP2	---	---
GL893660.1	5220	5610	391	206	154	280.66	5.81	44.86	LRRC47	LRRC47	---	---	---
18	55227228	55227895	668	242	590	2455.35	11.41	40.68	---	CCM2	---	---	CCM2
17	744533	745316	784	577	342	1235.57	10.7	32.35	---	---	LONRF1	---	---
12	63078501	63079022	522	372	125	223.16	5.3	49.33	---	NT5M	---	---	NT5M
5	17945518	17946003	486	171	85	87.31	5.2	71.75	GRASP	---	---	GRASP	---
5	7901825	7902325	501	186	76	56.05	3.57	80.65	---	---	CARD10	---	---
14	43168110	43168834	725	419	223	552.57	11.85	34.13	---	SPPL3	---	---	SPPL3
17	64195562	64196298	737	325	189	168.54	4.23	56.34	---	RTFDC1	---	---	RTFDC1
7	26820089	26820630	542	298	87	72.66	5.01	75.6	---	---	FB19	---	---
12	41700383	41700930	548	299	154	343.76	8.29	40.84	---	---	RFFL	---	---
1	310163609	310164277	669	294	182	235.17	8.23	48.21	---	---	---	ENSSSCG00000023171	---
6	147859234	147860248	1015	388	331	492.17	6.14	34.6	---	KTI12	---	---	---
18	20510878	20511490	613	339	209	588.09	10.02	33.45	AHCYL2	---	---	AHCYL2	---
12	5495457	5496276	820	513	171	235.77	5.97	48.11	---	TRIM47	---	---	---
14	44769201	44769646	446	165	173	564.48	10.89	33.6	SART3	---	---	SART3	---
1	200724294	200724889	596	408	218	512.85	6.69	34.44	SAV1	---	---	---	---
13	76044844	76045857	1014	823	922	1754.68	4.68	38.46	---	---	ENSSSCG00000011582	---	---
1	74468856	74469460	605	290	182	107.97	4.52	66.94	FBXL4	---	---	FBXL4	---
9	7208493	7209392	900	558	204	173.27	5.99	55.81	---	---	ART5	---	---
3	140564047	140564515	469	117	73	58.06	3.18	80.02	---	---	TRAPPC12	---	---
13	34804565	34804831	267	139	50	64.35	4.43	77.69	SLC25A20	---	---	SLC25A20	---
6	46206156	46206839	684	476	154	245.11	5.97	47.04	---	ZNF428	---	---	---
2	71711446	71712031	586	318	96	83.15	3.95	72.88	---	LRRC8E	---	---	---
12	5197795	5198045	251	122	52	67.62	4.31	76.74	---	---	RNF157	---	---
5	71778698	71779581	884	641	406	1536.43	12.24	35.13	---	IL17RA	---	---	IL17RA
X	142223237	142223846	610	162	340	518.79	6.31	34.53	---	NAA10	---	---	NAA10
9	136548526	136548831	306	114	55	50.1	4.31	83.47	---	---	LAMC1	---	---
17	9703803	9704433	631	273	177	391.64	6.65	37.94	---	---	---	---	HGSNAT
4	20171054	20171729	676	353	190	420.33	12.53	36.1	DEPTOR	---	---	DEPTOR	---
12	40895896	40896782	887	295	162	171.18	4.63	55.9	---	ENSSSCG00000025952	---	---	ENSSSCG00000025952
10	45951440	45952209	770	404	572	213.77	2.75	49.9	---	---	SVIL	---	---
14	132091002	132091622	621	288	102	88.19	4.82	71.51	---	---	RBM20	---	---
14	12647628	12648071	444	166	140	107.47	4.77	67.11	---	---	CCDC25	---	---
15	71682131	71682768	638	258	143	200.52	7.46	51.58	---	ACVR1	---	---	ACVR1
14	54512871	54513166	296	118	57	75.7	5.11	74.78	---	---	DGCR14	---	---
11	22821048	22825414	4367	2947	2073	1656.37	4.97	36.9	TSC22D1	---	---	---	TSC22D1
4	101938966	101939611	646	407	140	209.8	5.69	50.29	---	---	ISG20L2	---	---
18	15097759	15098200	442	191	249	931.83	10	31.82	---	---	CALD1	---	---
14	36770296	36770702	407	127	67	62.15	6.17	78.2	WSB2	---	---	WSB2	---
7	121211058	121211303	246	117	49	71	4.63	75.82	---	---	BTBD7	---	---
2	88968586	88969132	547	223	84	62.89	3.47	78.21	---	LHFPL2	---	---	LHFPL2
12	51490511	51490954	444	314	71	60.77	5.4	79.15	---	---	---	---	ASPA
12	20904014	20904389	376	242	82	130.04	6.94	62.67	---	---	---	RAB5C	---
12	1197965	1199051	1087	620	339	845.32	8.96	31.84	---	---	BAHCC1	---	---
17	66143614	66144112	499	190	112	91.25	5.47	70.59	---	---	NPEPL1	---	---
1	303696796	303698139	1344	574	536	1758.57	12.05	38.81	---	ASB6	---	---	ASB6
1	256395148	256395559	412	214	72	75.63	5.3	74.83	---	---	PRUNE2	---	---
3	40616704	40617398	695	340	215	322.95	6.92	41.61	SRRM2	---	---	SRRM2	---
9	3733341	3734013	673	140	272	114.41	4.56	65.3	MRPL17	---	---	MRPL17	---
5	8349986	8350820	835	225	397	540.94	5.36	34.46	TST	---	---	TST	---
2	5472977	5473521	545	119	128	74.05	3.25	75.37	---	---	SART1	---	---
4	46412881	46414194	1314	293	330	607.73	7.03	32.81	---	---	RBM12B	---	---
3	100430228	100430776	549	225	89	75.94	4.24	74.81	---	---	---	---	PRKCE
2	148263951	148264608	658	345	179	379.31	8.87	38.87	APBB3	---	---	---	---
2	66256529	66257594	1066	483	420	1365.1	11.37	32.67	NACC1	---	---	---	---
2	78346883	78347211	329	167	63	73.13	4.65	75.47	---	---	PALM	---	---
18	6276071	6277023	953	571	328	755.86	12.65	32	SMARCD3	---	---	---	---
2	69476881	69477172	292	162	70	131.49	6.26	62.53	RAVER1	---	---	---	---
6	50422802	50425794	2993	1674	2057	3100	13.5	47.66	---	---	SCAF1	---	---
12	6452664	6453365	702	358	295	1030.18	13.2	31.58	---	NAT9	---	---	NAT9
13	216928298	216929366	1069	755	788	2077.93	8.58	39.66	---	ENSSSCG00000025525	---	---	---
7	29751716	29752328	613	312	128	180.52	7.9	55.27	RING1	---	---	RING1	---
7	99615767	99616423	657	381	259	849.94	11.18	32.08	---	---	SUSD6	---	---
3	119030457	119031374	918	309	293	754.66	9.83	31.91	---	EMILIN1	---	---	EMILIN1
3	346260	346665	406	200	63	51.15	4.63	83.24	---	---	ENSSSCG00000007544	---	---
GL894187.1	20593	21319	727	421	269	824.39	9.83	31.92	---	COG4	---	---	COG4
7	95215370	95215920	551	370	173	58.38	3.03	79.96	---	---	SPTB	---	---
7	43862746	43863539	794	479	199	208.86	3.59	50.59	---	---	ZNF318	---	---
13	217425013	217426382	1370	478	623	1617.24	8.81	35.97	---	---	---	---	PTTG1IP
12	49669780	49670256	477	304	182	582.69	13.11	33.61	ENSSSCG00000025248	---	---	ENSSSCG00000025248	---
6	51185472	51186017	546	205	150	324.95	8.77	41.63	---	JOSD2	---	---	JOSD2
1	204436475	204437067	593	325	169	361.06	6.65	39.85	---	---	---	SAMD4A	---
17	12496391	12496988	598	290	135	217.69	5.97	49.63	---	---	KAT6A	---	---
14	54669842	54670598	757	467	241	454.76	7.42	34.85	MRPL40	---	---	MRPL40	---
6	157721437	157721869	433	148	66	50.69	3.66	83.2	SMAP1L	---	---	SMAP1L	---
3	112973590	112974152	563	192	194	342.48	6.21	40.95	---	---	RASGRP3	---	---
6	33100186	33100758	573	291	88	65.38	4.63	77.44	---	C16orf87	---	---	C16orf87
GL892775.1	15391	15974	584	226	162	354.38	7.03	40.01	---	METTL1	---	---	METTL1
14	49484998	49485225	228	114	44	62.81	4.24	78.2	---	---	---	AP1B1	---
1	306154364	306155454	1091	482	455	1565.84	12.53	35.37	---	SETX	---	---	---
14	7348655	7349397	743	224	165	255.41	5.11	46.27	---	---	CCAR2	---	---
X	124355760	124356338	579	259	87	60.99	5.78	79.12	RAP2C	---	---	RAP2C	---
6	77750632	77751421	790	490	134	121.4	4.82	64	---	ZDHHC18	---	---	---
8	91990896	91991665	770	326	188	338.2	5.88	41.15	---	ENSSSCG00000009057	---	---	---
16	24930596	24931561	966	622	270	83.42	4.74	72.81	---	LIFR	---	---	---
6	62388599	62389336	738	453	128	122.85	5.11	63.93	---	PHF13	---	---	PHF13
3	100096449	100097161	713	235	303	721.07	7.42	32.07	---	---	RHOQ	RHOQ	---
15	121891749	121892473	725	303	228	580.54	9.54	33.82	---	---	KLF7	---	---
17	58473700	58474186	487	306	90	103.36	5.3	67.93	---	---	---	---	PTPN1
8	50683216	50683541	326	178	61	75.81	4.53	74.77	---	---	---	---	RAPGEF2
1	313853844	313855854	2011	998	1291	3100	9.22	47.66	---	FAM69B	---	---	---
7	7768316	7768736	421	181	67	57.27	4.82	80.34	---	PAK1IP1	---	---	PAK1IP1
6	47217189	47217746	558	255	121	183.46	6.17	54.88	PRR2	---	---	PRR2	---
15	104092818	104093273	456	301	95	100.75	3.64	68.56	---	---	COL3A1	---	---
16	4610589	4611050	462	244	116	223.92	6.84	49.38	ANKH	---	---	ANKH	---
4	113586755	113586974	220	110	46	78.14	4.43	74.42	---	---	CH242-366F10.1	---	CH242-366F10.1
6	25169939	25170631	693	432	131	151.71	4.53	58.73	---	SLC9A5	---	---	---
12	18200746	18201321	576	252	86	59.35	4.53	79.8	---	---	---	---	PLEKHM1
7	28033562	28033999	438	296	83	101.34	5.88	68.34	---	---	---	AGPAT1	---
6	69854809	69855410	602	289	105	104.35	5.49	67.69	---	NECAP2	---	---	NECAP2
3	10500947	10502530	1584	279	359	272.43	5.94	45.09	---	---	BAZ1B	---	---
GL896467.1	8513	9548	1036	297	198	227.5	8.1	49.19	---	---	CCDC137	---	---
6	50024169	50025503	1335	443	1417	3100	7.66	47.66	---	SNRNP70	---	---	---
14	81253352	81254450	1099	341	595	153.17	3.03	58.52	---	MICU1	---	---	MICU1
2	78650771	78653032	2262	1409	1003	54.31	3.39	81.63	---	---	ENSSSCG00000027864	---	---
13	35972768	35973369	602	362	195	439.47	5.68	35.54	NAT6	---	---	NAT6	---
18	59906957	59907849	893	544	219	213.28	4.61	49.96	---	---	---	---	RALA
3	41633018	41633692	675	331	220	585.93	10.7	33.47	---	NUBP2	---	---	NUBP2
2	5129594	5130158	565	210	127	204.16	6.84	51.07	---	BRMS1	---	---	BRMS1
7	34655737	34656874	1138	486	482	1683.32	10.89	37.43	LEMD2	---	---	---	---
17	36862036	36862618	583	356	180	115.25	5.79	65.2	---	DDRGK1	---	---	DDRGK1
2	59348745	59349423	679	195	206	497.41	9.44	34.62	---	KCNN1	---	---	KCNN1
GL892292.1	5	504	500	175	170	81.19	4.75	73.46	ANAPC11	---	---	ANAPC11	---
6	47247682	47248580	899	419	448	1823.67	12.24	39.55	---	PRR2	---	---	PRR2
3	2285094	2285744	651	340	133	179.53	5.88	55.38	---	CHST12	---	---	---
4	30215209	30216468	1260	355	291	469.5	6.84	34.79	---	SYBU	---	---	---
6	54505480	54506903	1424	839	385	788.99	8.77	31.75	---	FIZ1	---	---	---
18	3159947	3160713	767	301	130	117.93	3.47	64.74	---	---	ENSSSCG00000023077	---	---
9	125243163	125244024	862	612	316	64.31	4.74	77.69	---	MYOG	---	---	---
1	24947633	24948277	645	314	112	109.35	4.43	66.63	---	---	HIVEP2	---	---
13	76179903	76180639	737	289	137	152.54	4.53	58.68	---	PLXND1	---	---	PLXND1
13	35983824	35984520	697	349	175	329.92	6.46	41.26	---	HYAL2	---	---	HYAL2
6	58324441	58325101	661	213	179	376.88	8.67	39.01	---	---	ENSSSCG00000003343	---	---
5	15537217	15537842	626	279	107	54.41	4.01	81.57	---	---	KMT2D	---	---
9	30709225	30709731	507	234	144	198.55	7.81	51.79	---	---	AMOTL1	---	---
JH118861.1	221935	222304	370	239	80	63.8	4.47	77.9	---	---	SERPINF1	---	---
2	4399804	4400271	468	235	72	55.7	4.82	80.7	---	---	SYT12	---	---
13	80097111	80097747	637	339	298	1152.78	12.82	32.03	---	PODXL2	---	---	---
9	51185116	51185665	550	337	106	105.15	4.36	67.72	---	---	BCL9L	---	---
6	50409612	50410194	583	203	242	82.42	3.52	73.01	---	RRAS	---	---	RRAS
2	59505261	59506169	909	264	168	181.7	7.81	55.08	---	B3GNT3	---	---	---
15	28042230	28042730	501	175	90	97.32	4.91	69.33	---	EN1	---	---	---
3	84325263	84325987	725	338	321	1177.69	15.13	32.31	---	---	---	ENSSSCG00000028100	---
GL895364.2	18044	18362	319	130	114	148.73	4.47	59.52	---	---	DDX23	---	---
16	6157949	6158598	650	415	321	1048.83	8.69	30.68	---	---	ZNF622	ZNF622	---
12	63124554	63124875	322	196	54	54.44	3.47	81.58	MED9	---	---	MED9	---
6	58184887	58185322	436	113	81	95.29	5.97	69.76	SSU72	---	---	SSU72	---
1	294007579	294008093	515	329	117	80.57	4.57	73.74	---	---	DAB2IP	---	---
14	88448386	88448770	385	187	117	122.75	5.3	63.89	---	---	---	ANXA11	---
5	92127350	92127664	315	175	155	211.98	5.07	50.1	METAP2	---	---	METAP2	---
GL894016.1	32071	32895	825	605	152	164.57	7.42	57.09	---	CHKB	---	---	CHKB
8	103040678	103041193	516	238	108	155.15	5.78	58.16	---	---	JADE1	---	---
16	6352788	6353358	571	266	141	262.12	8.58	45.93	---	---	---	---	MYO10
2	8423116	8424328	1213	794	795	1306.86	5.4	31.84	UQCC3	UQCC3	---	UQCC3	UQCC3
2	148058010	148058442	433	178	72	67.55	4.53	76.76	HBEGF	---	---	HBEGF	---
14	24878750	24879697	948	684	191	54.35	3.42	81.61	---	---	ULK1	---	---
11	4534088	4534675	588	295	105	110.01	5.11	66.5	LNX2	---	---	LNX2	---
12	5207593	5210497	2905	472	1514	193.62	4.08	52.74	---	RNF157	---	---	RNF157
16	78338445	78338791	347	198	76	122.39	6.55	63.92	---	---	---	TNIP1	---
14	7697927	7698488	562	272	199	115.91	5.03	64.92	PEBP4	---	---	PEBP4	---
X	142088669	142089606	938	327	442	720.28	6.56	31.96	SRPK3	---	---	SRPK3	---
4	107811122	107811941	820	435	555	93.65	2.73	69.99	---	MCL1	---	---	MCL1
2	148201029	148201584	556	273	87	68.05	4.82	76.68	---	---	ANKHD1	---	---
3	15664453	15665649	1197	196	501	1728.23	10.31	38.15	---	ENSSSCG00000026457	---	---	ENSSSCG00000026457
6	69134736	69136772	2037	1396	715	397.42	5.01	37.72	RSC1A1	RSC1A1	---	---	---
10	51686564	51687131	568	226	280	410.82	6.07	37.22	---	CDNF	---	---	---
17	68994986	68995952	967	294	131	64.04	3.08	77.74	---	TAF4	---	---	---
14	42688060	42688974	915	491	282	598.93	7.58	33.43	---	RAB35	---	---	---
13	210991620	210993053	1434	821	503	1435.33	11.85	33.76	---	DSCR3	---	---	---
12	36602525	36603046	522	201	97	65.09	5.48	77.54	CLTC	---	---	CLTC	---
17	53458617	53459043	427	208	81	99.41	7.13	68.77	---	---	---	DBNDD2	---
GL896208.1	57095	57539	445	293	84	101.62	7.32	68.23	---	ENSSSCG00000021269	---	---	---
6	48288946	48289420	475	119	103	158.26	5.88	57.72	---	---	---	---	ENSSSCG00000003110
13	80105085	80106003	919	433	466	1917.6	15.03	39.57	---	---	PODXL2	---	---
3	61604953	61605348	396	184	62	51.66	3.66	82.83	---	---	POLR1A	---	---
7	36478009	36478630	622	414	112	118.67	4.91	64.59	---	---	---	FKBP5	---
7	27483311	27483863	553	202	137	207.08	5.84	50.7	---	---	---	BAT3;APOM	---
1	292927224	292928289	1066	721	433	1410.18	10.03	33.33	---	ENSSSCG00000005509	---	---	---
1	141742242	141742762	521	252	228	536.76	7.75	34.36	---	---	EIF3J	EIF3J	---
1	248825614	248826092	479	142	101	86.09	4.92	71.83	---	FXN	---	---	FXN
GL896227.2	52349	53400	1052	746	232	348.58	6.94	40.33	---	---	KLF15	---	---
10	63503188	63503967	780	328	318	749.05	10.22	31.81	---	CREB	---	---	CREB
2	75238495	75239165	671	477	246	636.54	11.91	32.91	---	ZBTB7A	---	---	ZBTB7A
1	310139928	310140419	492	227	212	111.9	3.95	66.07	---	TXNL4A	---	---	TXNL4A
18	59574958	59575558	601	311	135	215.85	6.17	49.56	MPLKIP	---	---	MPLKIP	---
6	51093718	51094321	604	348	147	61.18	3.44	78.97	---	NR1H2	---	---	NR1H2
10	28313264	28314645	1382	978	811	121.67	4.05	64.04	---	---	---	ENSSSCG00000021650	---
2	77595404	77596862	1459	642	809	493.8	3.91	34.75	---	TMEM259	GRIN3B	---	TMEM259
X	37259835	37261146	1312	885	394	219.57	4.96	49.67	---	XK	---	---	---
2	74456501	74457165	665	380	193	445.64	8.19	35.16	---	KDM4B	---	---	KDM4B
GL894083.2	37040	37868	829	230	259	651.64	11.56	33.26	---	ST3GAL2	---	---	---
12	15217543	15218515	973	421	514	2179.84	16.23	41.74	---	MAP3K3	---	---	MAP3K3
4	38717240	38717835	596	246	176	166.08	5.75	56.85	---	---	---	ZNF706	---
8	50677587	50678309	723	467	165	267.65	7.32	45.57	---	---	RAPGEF2	---	---
14	82661906	82663723	1818	1214	899	286.16	5.06	44.57	---	---	---	---	CAMK2G
12	4805160	4806187	1028	458	356	638.56	8.88	32.98	---	ST6GALNAC2	---	---	ST6GALNAC2
15	155050229	155050817	589	183	137	231.97	6.46	48.68	---	ENSSSCG00000016376	---	---	ENSSSCG00000016376
12	63034597	63035027	431	218	150	60.24	3.86	79.38	---	COPS3	---	---	COPS3
14	52826516	52827399	884	534	254	567.96	8.29	33.83	---	---	ENSSSCG00000010053	---	---
X	47768689	47769110	422	158	79	94.71	4.63	69.97	---	GRIPAP1	---	---	GRIPAP1
17	58817394	58819033	1640	1299	528	1359.19	8.96	32.6	MOCS3	MOCS3	---	MOCS3	---
6	44969622	44970632	1011	288	237	59.89	3.92	79.56	---	---	CYP2B22	---	---
2	58721789	58722299	511	205	97	116.71	4.34	65.01	---	DDX49	---	---	DDX49
6	58119514	58121958	2445	2066	919	170.56	3.04	55.93	---	---	DVL1	---	---
2	8466406	8467005	600	319	113	131.67	5.2	62.59	---	---	B3GAT3	---	---
7	58501776	58502985	1210	585	538	1967.54	14.26	39.92	---	FURIN	---	---	---
6	55822826	55823511	686	208	138	180.32	5.78	55.29	---	---	---	---	ZNF667
18	6413377	6414367	991	689	385	1196.61	15.44	32.45	---	ASB10	---	---	---
6	65158424	65158852	429	291	73	72.08	3.37	75.76	---	SRM	---	---	---
4	96499718	96500236	519	173	136	276.9	8.77	45.02	---	---	OLFML2B	---	---
3	118496400	118496789	390	158	70	69.15	4.83	76.3	---	---	SLC4A1AP	---	---
9	39867016	39867667	652	348	131	171.47	4.72	55.99	---	MSANTD4	---	---	---
7	26719687	26720183	497	225	75	54.67	4.91	81.36	TRIM39	---	---	TRIM39	---
17	1345704	1346109	406	229	67	62.51	4.82	78.25	ENSSSCG00000006971	---	---	---	---
1	282563134	282563749	616	445	135	206.86	4.72	50.71	---	MUSK	---	---	---
2	71225022	71225282	261	118	99	212.66	6.34	50.01	---	---	HNRNPM	---	---
10	46794140	46794747	608	263	130	70.29	3.68	75.92	---	ZEB1	---	---	ZEB1
12	11139513	11139899	387	211	90	157.32	5.49	57.9	---	MKK6	---	---	MKK6
2	71680258	71680593	336	216	75	68.12	3.98	76.67	---	---	TIMM44	---	---
16	85906192	85907022	831	515	355	1255.85	13.88	32.68	---	ENSSSCG00000017119	---	---	ENSSSCG00000017119
12	25450105	25450712	608	368	117	142	4.05	60.83	---	---	ZNF652	---	---
GL896219.1	23872	24388	517	189	96	88.02	5.4	71.6	---	---	---	---	S100B
1	307039027	307040426	1400	883	681	2652.31	15.3	39.62	---	CACFD1	---	---	---
7	43535876	43536072	197	98	64	163.49	5.04	57.25	C7H6ORF153	---	---	---	---
15	154997763	154998692	930	480	253	529.18	8.58	34.49	---	---	MTERF4	---	---
6	43122726	43124235	1510	1266	412	183.2	3.02	54.84	---	---	ACTN4	---	---
1	303104993	303105791	799	344	247	614.03	12.14	33.26	---	ZDHHC12	---	---	PKN3
4	107107186	107107777	592	278	116	146.1	5.49	60.04	---	---	RFX5	---	---
18	20854763	20856024	1262	413	813	134.5	3.96	61.87	FLNC	---	---	FLNC	---
7	120804096	120804423	328	160	57	58.33	4.43	79.94	ENSSSCG00000002452	---	---	ENSSSCG00000002452	---
13	33487338	33487984	647	310	135	189.36	6.55	53.37	---	---	SCAP	---	---
1	64178693	64179175	483	211	254	244.29	3.5	47.26	---	---	RRAGD	---	---
X	58588659	58588897	239	119	50	78.14	4.82	74.42	---	---	MSN	---	---
17	478225	478570	346	226	56	51.65	4.14	82.83	---	---	ENSSSCG00000020727	---	---
7	80451293	80452342	1050	211	354	454.94	9.03	34.89	ENSSSCG00000002008	---	---	ENSSSCG00000002008	---
9	133345978	133346486	509	212	88	75.23	4.88	75	---	---	ENSSSCG00000015531	---	---
1	110509086	110509548	463	139	107	182.47	4.91	55.01	---	---	---	MADH4	---
6	3556166	3557126	961	307	204	84.56	3.44	72.32	---	GSE1	---	---	---
GL893503.1	19942	21704	1763	991	533	184.26	3.86	54.7	REPIN1	---	---	---	---
2	162191251	162192062	812	229	322	998.81	9.49	31.69	---	---	RIC8A	---	---
13	35610305	35610944	640	278	325	749.68	8.86	31.77	---	---	MON1A	---	---
10	62722087	62722502	416	181	163	89.63	3.87	70.95	---	---	ENSSSCG00000011103	---	---
7	128851747	128852359	613	340	100	85.23	3.18	71.98	---	---	CDC42BPB	---	---
15	155001448	155002082	635	405	154	276.93	6.46	45.03	---	---	MTERF4	---	---
17	54170243	54171707	1465	890	530	837.01	6.81	31.76	---	ELMO2	---	---	ELMO2
7	86267579	86267856	278	138	100	200.64	6.17	51.56	TMEM85	---	---	TMEM85	---
9	23000412	23001028	617	379	123	159.41	5.4	57.71	---	---	---	---	FZD4
7	63214568	63215135	568	279	89	69.61	3.85	76.12	---	---	---	---	PPCDC
9	55879789	55880276	488	194	84	83.37	5.2	72.78	---	---	ZNF202	ZNF202	---
14	54675880	54676691	812	633	160	198.53	6.36	51.77	---	C22orf39	---	---	---
3	120169164	120169690	527	314	129	237.87	6.17	47.93	---	ASXL2	---	---	---
3	62248982	62249506	525	178	172	341.52	8.63	40.91	---	VAMP8	---	---	VAMP8
2	142441453	142442943	1491	293	447	1053.4	8	31.05	---	JADE2	---	---	---
6	146965901	146966501	601	293	96	78.02	4.72	74.41	---	ECHDC2	---	---	ECHDC2
3	40489814	40490343	530	312	104	132.73	5.11	62.3	---	---	---	---	PAQR4
6	17204470	17205046	577	222	172	50.92	3.74	83.2	---	ARL2BP	---	---	ARL2BP
4	107343854	107344300	447	137	75	71.39	5.78	75.82	---	---	LYSMD1	---	---
7	33649835	33650587	753	223	289	110.92	3.61	66.17	---	---	DST	---	---
7	26962255	26962919	665	416	151	244.13	5.78	47.21	---	---	MDC1	---	---
2	5544517	5545235	719	155	138	116.58	4.72	64.97	FIBP	---	---	FIBP	---
3	19846460	19848929	2470	758	1127	3100	11.28	47.66	---	IL4R	---	---	IL4R
9	50841694	50842049	356	238	57	51.05	5.4	83.24	ARCN1	---	---	ARCN1	---
5	110348111	110349657	1547	1263	577	415.29	4.41	36.59	---	ENSSSCG00000000959	---	---	ENSSSCG00000000959
6	58228856	58230182	1327	1029	251	278.27	7.61	45.02	---	MIB2	---	---	MIB2
12	27595062	27595535	474	176	96	131.23	4.63	62.6	UTP18	---	---	---	---
9	7356837	7357912	1076	345	331	811.53	7.42	31.72	---	---	NUMA1	---	---
18	5547605	5548472	868	251	188	276.37	4.43	45.02	---	---	ENSSSCG00000020663	---	---
7	80432405	80433449	1045	594	445	182.37	4.78	54.96	---	EMC9;INF-GAMMA	---	---	INF-GAMMA
7	105996348	105996921	574	373	115	151.37	4.72	58.83	ANGEL1	---	---	ANGEL1	---
1	313735630	313736361	732	226	131	123.66	3.34	63.83	---	EGFL7	---	---	---
2	82260355	82261125	771	237	209	122.53	4.16	63.95	---	LMAN2	---	---	LMAN2
6	40777981	40779100	1120	572	587	2274.51	12.18	43.15	SDHAF1	SDHAF1	---	---	SDHAF1
4	104747071	104747591	521	255	99	119.1	4.34	64.49	GATAD2B	---	---	GATAD2B	---
13	131013641	131014243	603	348	175	76.84	4.46	74.78	---	---	KLHL24	---	---
6	48973605	48973944	340	118	64	79.89	5.3	73.92	GLTSCR2	---	---	---	---
2	28900474	28900827	354	236	110	160.24	6.87	57.58	CAT	---	---	CAT	---
7	102677169	102678498	1330	768	450	1233.23	11.37	32.24	---	ENSSSCG00000002345	---	---	ENSSSCG00000002345
6	40749411	40750838	1428	640	396	841.02	7.71	31.85	---	---	LRFN3	---	---
9	30657575	30658695	1121	665	706	617.19	3.93	33.19	---	---	AMOTL1	---	---
4	19546808	19547632	825	182	393	129.21	3.23	62.7	---	SNTB1	---	---	SNTB1
X	126806042	126806448	407	228	84	120.58	5.78	64.16	ZNF75D	---	---	ZNF75D	---
1	264046146	264047762	1617	323	493	396.75	4.8	37.87	---	RUSC2	---	---	---
13	105160535	105160902	368	231	64	67.79	4.05	76.76	CCNL1	---	---	---	---
4	121368052	121368561	510	346	194	104.4	4.74	67.71	SARS	---	---	SARS	---
10	45420234	45422151	1918	1665	579	1371.19	10.89	32.53	---	---	KIAA1462	---	---
2	5147548	5148466	919	660	179	215.31	4.34	49.52	---	---	CD248	CD248	---
5	71087348	71087922	575	250	195	546.5	9.25	34.47	---	ENSSSCG00000000759	---	---	---
12	47242633	47244239	1607	614	801	219.79	4.88	49.66	TIAF1	ENSSSCG00000017783;TIAF1	---	TIAF1	---
2	8428413	8429161	749	180	207	445.87	5.97	35.18	---	METTL12	---	---	---
13	142336286	142336863	578	143	216	672.9	10.31	32.7	---	---	---	DLG1	---
6	17437347	17437798	452	294	80	85.07	3.66	72.09	---	---	CCDC102A	---	---
X	48058886	48059585	700	250	133	155.46	4.72	58.13	---	MAGIX	---	---	MAGIX
11	4724072	4724650	579	232	304	716.4	7.27	32.03	---	ENSSSCG00000009309	---	---	---
3	57414702	57415262	561	228	243	739.82	11.51	32	---	---	REV1	---	---
2	53870862	53871540	679	364	154	111.18	3.59	66.1	C1orf35	---	---	C1orf35	---
7	390308	390739	432	183	102	180.74	7.61	55.25	---	ENSSSCG00000026101	---	---	ENSSSCG00000026101
16	78146616	78147131	516	299	196	199.02	3.76	51.75	---	ENSSSCG00000017090	---	---	ENSSSCG00000017090
9	138455624	138456752	1129	747	355	893.54	6.94	31.67	---	FAM129A	---	---	FAM129A
GL892841.1	137184	137674	491	312	121	226.4	9.16	49.18	PSMD7	---	---	PSMD7	---
GL896352.1	34070	34698	629	315	108	58.95	5.11	79.72	---	LZIC	---	---	LZIC
15	90320654	90321295	642	230	212	138.46	6.01	61.22	ATP5G3	---	---	ATP5G3	---
6	26002628	26003555	928	699	140	92.48	4.34	70.18	---	---	DDX28	---	---
13	27623164	27623507	344	165	107	187.06	7.27	54.03	---	---	---	CTNNB1	---
15	151499210	151500001	792	515	227	512.39	5.78	34.4	---	---	COL6A3	---	---
16	40067543	40068075	533	271	91	87.66	4.43	71.6	---	PLK2	---	---	PLK2
8	75439918	75440550	633	341	140	217.42	9.73	49.57	---	---	---	G3BP2	---
1	120144926	120145367	442	253	181	58.21	3.54	79.96	---	---	LACTB	---	---
14	144881169	144881933	765	318	170	263.01	6.07	45.9	---	CPXM2	---	---	---
11	72063028	72063602	575	324	92	75.57	4.34	74.89	---	---	DZIP1	---	---
1	186790601	186791210	610	218	181	426.01	9.06	35.96	---	LARP6	---	---	---
5	69480513	69480932	420	196	107	212.26	5.4	50.06	---	---	---	TEAD4	---
6	90816174	90816992	819	224	621	1133.99	5.51	31.6	---	AFG3L2	---	---	AFG3L2
6	83828762	83829232	471	280	79	74.52	5.3	75.25	---	---	ZSCAN20	---	---
13	217516714	217517014	301	128	53	56.37	4.43	80.59	---	---	FAM207A	---	---
12	1509853	1510421	569	311	86	61.41	4.14	78.82	---	---	AATK	---	---
6	38010755	38011364	610	198	107	107.48	4.53	67.1	---	ANKRD27	---	---	ANKRD27
9	137470819	137471462	644	295	117	125.84	4.82	63.38	---	RGL1	---	---	---
14	30513528	30514721	1194	774	544	828.6	6.44	31.74	---	ENSSSCG00000009761	---	---	ENSSSCG00000009761
X	51469348	51470456	1109	564	386	1096.29	12.24	31.49	---	KDM5C	---	---	---
12	39732368	39732839	472	213	78	71.18	4.43	75.84	DHRS11	---	---	DHRS11	---
1	309603419	309603617	199	99	46	99.14	4.43	68.85	---	---	---	ENSSSCG00000005771	---
6	50079946	50080677	732	350	317	257.96	6.83	46.25	---	---	GYS1	---	---
2	55235053	55235549	497	170	160	424.6	7.42	35.94	---	---	SH3BP5L	---	---
4	103285275	103285792	518	238	77	53.58	5.11	81.91	---	---	RUSC1	---	---
10	27514301	27515828	1528	596	279	331.96	9.54	41.23	---	---	ZNF281	---	---
3	101510965	101511977	1013	844	415	753.71	7.11	31.91	---	---	SIX2	---	---
6	90813674	90814334	661	409	176	361.97	7.42	39.77	---	ENSSSCG00000026022	---	---	ENSSSCG00000026022
12	410394	410897	504	228	75	52.61	5.59	82.17	---	TBCD	---	---	TBCD
8	34048448	34049038	591	336	123	172.96	7.23	55.83	ENSSSCG00000008799	---	---	ENSSSCG00000008799	---
3	6699622	6699876	255	102	50	62.33	4.44	78.23	PDAP1	---	---	PDAP1	---
X	54058563	54059133	571	241	113	145.47	4.05	60.15	MAGEH1	---	---	MAGEH1	---
4	367933	369318	1386	1081	338	584.72	6.87	33.68	---	C8orf82	---	LRRC24	---
GL894007.1	10727	11304	578	327	157	333.99	8.38	41.15	---	---	CANT1	---	---
12	18411709	18412131	423	164	80	97.75	5.3	69.1	MAP3K14	---	---	MAP3K14	---
2	5904772	5905576	805	250	198	338.47	6.96	41.17	---	---	---	---	ENSSSCG00000020737
17	37196829	37197826	998	411	319	821.46	7.71	31.76	PCED1A	---	---	PCED1A	---
6	44396697	44398212	1516	291	890	1801.25	7.55	38.75	---	C19orf47	---	---	C19orf47
5	66187286	66187674	389	192	163	382.79	7.67	38.64	ENSSSCG00000026812	---	---	ENSSSCG00000026812	---
12	1210740	1211645	906	509	246	513.61	8.87	34.28	---	---	BAHCC1	---	---
17	36384294	36385070	777	309	169	251.84	5.78	46.44	---	---	---	---	ATRN
13	38028658	38029149	492	178	166	337.47	8.58	41.19	---	GLT8D1	---	---	GLT8D1
13	33370503	33371600	1098	400	287	564.04	8.67	33.62	---	KLHL18	---	---	KLHL18
GL894090.2	22627	23349	723	360	265	804.03	10.5	31.55	---	ENSSSCG00000021035	---	---	ENSSSCG00000021035
12	14674940	14675391	452	198	100	66.33	4.4	77.12	---	---	PECAM1	---	---
10	28922985	28923253	269	154	56	84.61	4.39	72.34	---	---	PPP1R12B	---	---
7	61775679	61776244	566	307	112	65.44	3.28	77.47	RCN2	---	---	RCN2	---
2	78769612	78770227	616	206	421	194.46	4.03	52.53	---	---	ENSSSCG00000020775	---	---
17	40883884	40884404	521	332	114	176.42	6.07	55.49	---	---	---	---	POFUT1
7	80430359	80431250	892	284	348	517.16	6.55	34.38	EMC9	---	---	EMC9	---
13	67233206	67233989	784	205	110	67.12	3.37	76.84	---	SETMAR	---	---	---
GL892553.2	153127	154096	970	282	240	436.35	7.81	35.4	---	---	SASH1	---	---
1	64198862	64199131	270	136	132	486.74	9.59	34.69	RRAGD	---	---	---	---
9	908760	909478	719	436	180	337.38	7.61	41.16	---	TRIM66	---	---	---
1	303025831	303026346	516	270	86	78.91	5.97	74.26	---	WDR34	---	---	WDR34
2	328635	328924	290	138	64	106.49	5.11	67.26	---	---	PHRF1	---	---
12	1601251	1601755	505	127	111	173.51	5.3	55.85	---	---	CHMP6	---	---
6	75435371	75435907	537	342	174	164.1	5.44	57.23	---	---	PITHD1	---	---
5	66222804	66224967	2164	1860	663	157.85	3.95	57.81	---	---	DRPLA	---	---
GL894492.1	7412	8177	766	472	319	820.73	8.65	31.64	---	ETS2	---	---	ETS2
8	350575	350903	329	215	73	120.68	4.34	64.14	---	---	LETM1	---	---
17	38535665	38535874	210	105	52	111.59	4.85	66.03	NSFL1C	---	---	---	---
3	41348466	41349226	761	447	382	701.67	7.19	32.15	FAM195A	---	---	FAM195A	---
2	73726181	73726829	649	342	116	117.24	5.2	65	---	---	PRR22	---	---
3	139909158	139910228	1071	544	850	420.99	2.77	36.07	---	SLC2A4	---	---	SLC2A4
12	62676638	62677025	388	194	68	71.39	4.5	75.83	---	---	ULK2	---	---
13	36019678	36021129	1452	684	462	961.14	7.47	32.16	TMEM115	---	---	TMEM115	---
12	5578705	5579094	390	136	72	84.96	6.36	72.12	---	---	---	H3F3B	---
GL892553.2	157736	158502	767	364	244	628.95	11.08	33.18	---	SASH1	---	---	---
3	110211620	110211987	368	155	64	67.79	4.72	76.76	FEZ2	---	---	FEZ2	---
6	25704599	25704940	342	118	70	101.12	5.49	68.48	ENSSSCG00000021803	---	---	---	---
3	139943596	139944389	794	335	280	339.69	6.33	41.07	---	ENSSSCG00000017941	---	---	---
17	54612124	54613044	921	368	312	814.05	7.72	31.81	---	TP53RK	---	---	TP53RK
2	69799173	69799588	416	191	95	160.46	8.1	57.55	---	---	---	ILF3	---
3	41622727	41623521	795	504	184	132.03	5.62	62.42	---	---	SPSB3	---	---
15	3828491	3829097	607	202	166	355.59	6.94	39.95	---	ACVR2A	---	---	ACVR2A
13	31639782	31641089	1308	566	297	465.09	8	34.76	---	ENSSSCG00000011312	---	---	ENSSSCG00000011312
4	88443005	88443400	396	270	77	78.29	3.94	74.4	---	---	METTL11B	---	---
12	26625984	26626255	272	132	55	80.38	4.63	73.86	---	---	XYLT2	---	---
6	152539167	152539836	670	287	105	80.14	3.76	73.86	---	FAAH	---	---	FAAH
14	122326602	122327747	1146	290	218	246.57	6.46	47.05	---	---	---	---	BTRC
6	58238302	58238715	414	254	68	62.58	3.95	78.23	---	---	ENSSSCG00000003352	---	---
3	742435	743087	653	208	246	770.39	10.22	31.63	---	C7orf50	---	---	C7orf50
2	61161272	61161589	318	180	100	246.14	6.83	47.1	---	---	TPM4	---	---
2	16214328	16214993	666	451	115	110.5	4.34	66.29	KBTBD4	---	---	KBTBD4	---
6	48250454	48250769	316	183	69	111.77	5.4	66.1	TMEM160	---	---	---	---
GL896426.1	11275	11713	439	253	157	71.6	3.72	75.84	---	---	PIP4K2B	---	---
10	33070293	33070904	612	277	105	100.45	5.69	68.72	---	---	ZCCHC6	---	ZCCHC6
2	303746	304661	916	412	151	125.9	3.76	63.42	---	---	PHRF1	---	---
17	57826800	57827094	295	120	111	357.13	9.73	39.94	TMEM189	---	---	TMEM189	---
3	38930880	38931559	680	287	141	194.86	5.97	52.5	---	---	NMRAL1	---	---
2	157810451	157810982	532	284	82	62.26	3.85	78.23	---	---	ENSSSCG00000014440	---	---
7	34338293	34340247	1955	304	361	383.21	6.17	38.55	ZBTB9	ZBTB9	---	---	---
17	40880696	40881199	504	338	165	446.25	9.64	35.02	---	POFUT1	---	---	---
3	271025	271727	703	126	201	454.17	5.59	34.94	ENSSSCG00000007543	---	---	ENSSSCG00000007543	---
2	97400263	97400938	676	366	269	890.62	13.2	31.64	RASA1	---	---	---	---
7	80963177	80963824	648	249	107	93.15	3.76	70.12	---	PPP1R3E	---	---	---
9	137178005	137178438	434	182	75	76.37	5.2	74.7	ARPC5	---	---	ARPC5	---
15	54681464	54682060	597	136	158	104.37	4.14	67.7	---	TM2D2	---	---	HTRA4;TM2D2
10	16934348	16934807	460	147	88	108.75	5.3	66.77	---	CDC42BPA	---	---	---
13	216989851	216990425	575	334	88	64.76	4.63	77.58	---	---	ICOSLG	---	---
10	56091276	56092016	741	312	148	94.69	4.19	69.96	---	---	ARHGAP21	---	---
15	152397798	152401141	3344	351	1140	685.32	6.99	32.28	---	ASB1	---	---	---
7	73274400	73274934	535	375	201	86.22	3.99	71.89	---	---	HECTD1	---	---
6	53411826	53415266	3441	754	1424	441.32	5.23	35.55	---	LENG8	---	---	LENG8
13	79018227	79018703	477	252	191	612.17	9.39	33.04	---	ACAD9	---	---	ACAD9
14	54464950	54465461	512	301	100	126.96	4.82	62.97	---	---	SCARF2	---	---
10	85461	86098	638	216	271	529.47	8.02	34.47	---	---	UBFD1	---	---
2	6868254	6870498	2245	1871	1094	433.34	5.18	35.75	TRMT112	TRMT112;ESRRA	---	TRMT112	ESRRA;TRMT112
6	156182643	156183171	529	156	109	152.02	5.11	58.62	C1orf50	---	---	---	---
2	71251210	71252316	1107	778	725	309.62	3.51	42.76	---	RAB11B	---	---	RAB11B
14	47986959	47990731	3773	282	2303	3100	9.6	47.66	---	---	MN1	---	---
2	61026109	61026567	459	171	188	119.48	4.11	64.33	FAM32A	---	---	FAM32A	---
6	62396405	62396669	265	119	82	140.94	4.7	60.97	---	KLHL21	---	---	---
4	48171089	48171564	476	148	86	94.69	4.82	69.95	---	RUNX1T1	---	---	---
4	104882357	104882749	393	206	85	78.04	5.57	74.44	SNAPIN	---	---	SNAPIN	---
7	2052173	2053185	1013	575	267	532.47	9.25	34.27	---	SLC22A23	---	---	---
6	42818643	42819007	365	142	72	94.76	5.05	69.94	---	---	FAM98C	---	---
9	368884	369415	532	197	127	225.37	8.77	49.3	---	---	DENND5A	---	---
2	8505489	8506616	1128	905	313	669.11	7.71	32.86	---	ENSSSCG00000013063	---	---	ENSSSCG00000013063
5	93656565	93657296	732	441	325	328.83	4.6	41.32	NUDT4	---	---	NUDT4	---
13	32214133	32214406	274	119	71	96.48	4.72	69.44	---	---	FYCO1	---	---
3	118691049	118692105	1057	574	219	196.68	5.92	52.29	---	---	EIF2B4	---	---
3	49101698	49102236	539	266	87	65.38	4.88	77.42	---	ENSSSCG00000008129	---	---	ENSSSCG00000008129
X	143613671	143614455	785	477	183	305.89	6.55	43.06	---	---	FAM50A	---	---
12	27163253	27163718	466	185	264	173.79	4.22	55.8	---	---	LUC7L3	---	---
5	15530534	15531527	994	375	346	574.78	7.31	33.97	---	---	KMT2D	---	---
5	86790873	86791252	380	177	125	130.73	5.59	62.69	ARL1	---	---	ARL1	---
6	35155450	35157256	1807	659	1201	1349.41	4.9	32.29	PLEKHF1	PLEKHF1	---	---	---
2	77997644	77998517	874	440	389	966.17	8.23	32.27	---	---	MUM1	---	---
7	100760065	100761744	1680	1319	547	802.66	9.35	31.55	---	---	PCNX	---	---
6	69797238	69797847	610	273	411	354.41	4.53	40.03	---	SZRD1	---	---	---
9	4067282	4068022	741	269	165	256.61	6.07	46.27	---	---	FAM160A2	---	---
7	97827554	97828190	637	380	199	504.76	11.08	34.42	---	---	---	---	ZFYVE26
12	2525767	2528927	3161	149	982	1878.09	9.62	39.38	---	TBC1D16	---	---	---
14	60810767	60811088	322	185	85	133.69	5.64	62.06	COA6	---	---	COA6	---
X	143568720	143569637	918	213	407	433.17	5.42	35.77	---	FAM3A	---	---	FAM3A
7	103737899	103738378	480	174	96	128.15	5.49	62.71	---	---	---	---	AREL1
6	25317071	25317570	500	214	75	53.78	4.72	81.78	---	ZDHHC1	---	---	ZDHHC1
GL896498.1	13032	14133	1102	826	191	176.62	4.91	55.55	---	GJA4	---	---	---
17	49504137	49505249	1113	526	291	571.9	6.84	33.9	---	CHD9	---	---	---
12	25535896	25537132	1237	325	874	804.56	4.46	31.54	---	ENSSSCG00000017549	---	---	ENSSSCG00000017549
1	86679296	86681011	1716	942	454	223.06	6.59	49.35	---	---	KIAA1919	---	KIAA1919
17	66142083	66142433	351	150	150	318.68	5.62	41.88	NPEPL1	---	---	NPEPL1	---
1	216796621	216797172	552	253	119	178.81	8.38	55.48	---	RHOJ	---	---	RHOJ
1	117634574	117634951	378	162	80	120.76	6.07	64.16	MTFMT	---	---	---	---
14	118548494	118549186	693	431	388	366.42	4.07	39.62	---	AVPI1	---	---	AVPI1
2	66686528	66687242	715	311	152	84.1	3.56	72.51	---	DHPS;WDR83	---	---	WDR83;DHPS
1	292354791	292355101	311	142	57	68.72	4.63	76.36	---	---	ENSSSCG00000005505	---	---
15	142085055	142090159	5105	1889	3791	3233.06	4.01	0	IRS1	IRS1	---	---	---
6	53205888	53206398	511	163	167	450.51	6.17	35.04	TFPT	---	---	TFPT	---
14	86944189	86944658	470	324	92	118.36	4.53	64.65	---	---	---	---	POLR3A
17	36618593	36619022	430	244	80	94.55	5.3	69.96	ATRN	---	---	ATRN	---
6	54416322	54417101	780	224	142	109.39	4.48	66.64	---	---	PPP6R1	---	---
2	86173924	86174644	721	421	141	173.97	6.75	55.8	COL4A3BP	---	---	POLK	---
5	66480631	66480877	247	119	52	82.24	4.82	73.05	---	---	CHD4	---	---
14	12859211	12859588	378	192	80	120.76	5.01	64.16	---	---	SCARA5	---	---
14	121739148	121739586	439	268	74	71.35	3.37	75.79	---	---	LZTS2	---	---
1	297476815	297477417	603	390	217	288.59	4.25	44.44	---	ENSSSCG00000023197	---	---	ENSSSCG00000023197
17	34275408	34277832	2425	809	1004	3100	11.85	47.66	THBD	THBD	---	THBD	---
1	157783390	157784273	884	537	277	208.26	5.07	50.54	---	---	---	UBE3A	---
7	1762326	1762808	483	189	92	71.89	4.29	75.72	---	---	WRNIP1	---	---
3	103259910	103261598	1689	1366	664	1458.08	8.62	34.13	---	ZFP36L2	---	---	ZFP36L2
12	62507351	62508967	1617	1317	339	457.04	6.17	34.75	ENSSSCG00000023747	---	---	---	---
2	4407144	4408494	1351	695	500	1515.72	12.43	35.24	---	SYT12	---	---	SYT12
8	59138858	59139457	600	187	390	1073.58	7.49	32.01	IGFBP7	---	---	IGFBP7	---
3	7366168	7366600	433	116	100	171.28	8.48	55.94	---	---	LAMTOR4	---	---
15	91392503	91393129	627	258	189	459	8.87	34.78	---	HOXD9	---	---	HOXD9
X	62342262	62342936	675	284	212	540.18	9.16	34.41	---	---	PJA1	---	---
6	14281552	14281989	438	280	242	1085.96	13.68	31.47	---	ENSSSCG00000021002	---	---	ENSSSCG00000021002
3	120503006	120503423	418	234	92	146.53	7.13	59.84	ENSSSCG00000028366	---	---	ENSSSCG00000028366	---
1	263394740	263395125	386	220	227	164.17	3.95	57.23	ENSSSCG00000005300	---	---	ENSSSCG00000005300	---
JH118459.1	51589	52112	524	294	83	64.79	3.76	77.57	---	---	ZBTB34	---	---
8	351570	352018	449	242	119	248.25	6.94	46.93	---	---	LETM1	---	---
11	53771499	53772059	561	193	175	331.55	8.56	41.19	---	---	FBXL3	---	---
14	143089210	143090675	1466	839	899	1351.24	5.98	32.35	---	TACC2	---	---	TACC2
X	142023581	142024049	469	161	184	57.55	3.95	80.25	---	---	BCAP31	---	---
2	5956909	5957460	552	275	90	77.76	4.63	74.52	---	FRMD8	---	---	FRMD8
13	218605302	218605653	352	232	57	52.44	3.18	82.39	---	---	COL6A2	---	---
14	122924584	122924851	268	149	48	56.98	4.34	80.38	---	---	---	C10orf76	---
2	8429982	8430457	476	312	88	101.42	4.34	68.35	ENSSSCG00000023323	---	---	ENSSSCG00000023323	---
3	2110103	2111103	1001	399	359	1056.4	8.48	31.18	---	BRAT1	---	---	---
11	8641953	8642563	611	190	116	137.07	3.95	61.34	---	ENSSSCG00000024888	---	---	ENSSSCG00000024888
3	60840454	60841854	1401	894	788	54.32	3.58	81.59	---	---	---	---	RMND5A
1	183928080	183929949	1870	557	598	285.88	4.95	44.59	---	FEM1B	---	---	---
8	309746	310334	589	376	142	254.17	5.59	46.4	---	---	TMEM129	---	---
3	17549646	17550164	519	187	186	482.13	10.84	34.74	---	---	FUS	---	---
2	72056644	72057197	554	139	121	185.79	5.01	54.28	---	MCOLN1	---	---	MCOLN1
7	45094535	45094989	455	116	97	68.26	3.35	76.52	---	---	SLC29A1	SLC29A1	---
6	50929957	50930354	398	219	137	395.9	8.48	38.01	---	---	ENSSSCG00000003208	ENSSSCG00000003208	---
1	302142530	302143183	654	383	197	477.26	10.6	34.57	CDK9	---	---	CDK9	---
GL894417.1	28988	29732	745	337	170	275.24	6.55	44.96	---	---	TAOK2	---	---
X	112773792	112774062	271	133	60	101.18	5.01	68.45	ATP1B4	---	---	ATP1B4	---
6	25312507	25313174	668	465	119	65.21	2.93	77.52	---	TPPP3	---	---	TPPP3
11	86125582	86125933	352	139	92	71.89	4.51	75.72	---	---	LAMP1	---	---
7	33653390	33655039	1650	892	885	335.41	3.25	41.24	---	---	DST	---	---
5	66225729	66226295	567	394	103	70.68	3.84	75.86	---	---	DRPLA	---	---
2	66280205	66280467	263	119	70	153.08	6.55	58.49	FARSA	---	---	FARSA	---
8	79861596	79862024	429	201	95	152.43	5.11	58.66	---	ENSSSCG00000023198	---	---	ENSSSCG00000023198
7	110044460	110045095	636	223	139	211.53	5.3	50.22	---	---	STON2	---	---
2	2725634	2726257	624	305	127	170.82	5.2	55.97	---	TPCN2	---	---	TPCN2
14	79006865	79008199	1335	603	265	324.1	4.72	41.73	TYSND1	---	---	---	---
GL896208.1	56037	57053	1017	704	158	111.92	5.11	66.08	---	---	ENSSSCG00000021269	---	---
13	31679518	31681324	1807	1454	491	1008.46	6.55	31.79	ENSSSCG00000011313	---	---	ENSSSCG00000011313	---
14	37925293	37925760	468	296	166	492.43	7.9	34.62	---	C12orf49	---	---	C12orf49
17	15203345	15203763	419	177	108	217.81	9.35	49.66	---	CDS2	---	---	CDS2
15	66364628	66365666	1039	633	307	715.48	10.89	31.95	---	---	WDR33	---	---
2	59809493	59809995	503	187	97	120.48	5.49	64.15	---	GLT25D1	---	---	---
2	140649726	140650979	1254	1054	340	160.8	3.58	57.44	---	GDF9	---	---	GDF9
2	71243926	71244193	268	116	50	63.88	4.72	77.82	---	---	---	2017-03-02	---
3	45574049	45574933	885	680	226	305.83	6.36	43.04	---	TTL	---	---	TTL
14	30470261	30470905	645	274	135	190.45	6.26	53.26	---	---	ENSSSCG00000009761	---	---
2	78769044	78769463	420	188	360	85.61	2.82	71.94	---	---	ENSSSCG00000020775	---	---
4	91575387	91575809	423	263	144	257.69	7.78	46.27	---	---	ENSSSCG00000006311	---	---
8	40288864	40289785	922	395	499	1008.66	5.98	31.84	SLAIN2	---	---	SLAIN2	---
7	58682477	58683511	1035	397	530	2030.61	13.27	39.92	---	---	ZXDC	---	---
6	3572599	3572970	372	191	59	51.28	3.57	83.19	---	---	GSE1	---	---
5	7209475	7209804	330	140	71	111.79	5.69	66.11	---	---	PICK1	---	---
2	16392155	16393019	865	550	165	88.64	6.1	71.3	---	---	PSMC3	PSMC3	---
13	3520948	3521471	524	209	79	56.88	3.28	80.45	GALNTL2	---	---	---	---
12	18500139	18501221	1083	540	611	1372.45	5.9	32.6	---	HEXIM2	---	---	---
8	1115205	1116036	832	342	293	848.1	9.64	32.01	---	TNIP2	---	---	TNIP2
2	7681102	7681981	880	363	217	231.38	5.43	48.67	---	PLA2G16	---	---	PLA2G16
7	131217163	131218512	1350	795	355	699.81	8	32.15	---	---	CEP170B	---	---
12	5111946	5112438	493	181	176	284.75	7.27	44.7	UBALD2	---	---	UBALD2	---
1	301573863	301574775	913	673	303	817.71	8.77	31.74	ANGPTL2	---	---	ANGPTL2	---
7	42476680	42477070	391	130	157	345.19	6.74	40.81	BYSL	---	---	---	---
6	146867988	146868416	429	290	79	91.56	5.11	70.51	---	---	---	---	PODN
17	43577286	43578201	916	384	419	1578.95	12.62	35.63	---	---	MYH7B	---	---
14	65107231	65108581	1351	934	632	1955.16	11.68	39.47	---	TAF5L	---	---	---
8	1369512	1369901	390	217	107	235.9	8.96	48.11	NOP14	---	---	---	---
7	33616702	33617225	524	227	282	382.34	5.93	38.58	---	---	DST	---	---
3	18718443	18718966	524	291	83	64.79	4.72	77.57	---	---	---	SH2B1	---
6	65890233	65891555	1323	796	1122	3100	9.02	47.66	KIAA2013	---	---	KIAA2013	---
7	62376781	62379751	2971	1394	1782	1469.78	4.53	34.51	---	LINGO1	---	---	---
1	268967185	268967823	639	446	131	150.91	4.7	58.96	---	---	ENSSSCG00000029421	---	---
6	12297631	12297917	287	128	137	271.86	6.19	45.15	---	---	LDHD	---	---
4	7772117	7773840	1724	340	416	732.43	9.25	32.11	---	ST3GAL1	---	---	ST3GAL1
5	84082714	84082997	284	159	84	117.64	4.84	64.87	---	---	HSP90B1	---	---
3	41094350	41094989	640	346	261	231.04	5.15	48.73	---	MRPL28	---	---	MRPL28
16	47900869	47901368	500	320	124	146.45	4.81	59.86	---	---	ENSSSCG00000016954	---	---
GL896501.1	5232	6013	782	306	165	233.03	5.78	48.49	---	TRADD	---	---	TRADD
6	153917719	153918601	883	720	248	542.87	9.54	34.55	---	---	HECTD3	HECTD3	---
12	49245149	49246157	1009	475	557	2469.26	15.71	40	---	RNMTL1	---	---	---
10	29228082	29229617	1536	733	673	715.42	4.85	31.89	---	KLHL12	---	---	---
5	23206071	23206499	429	302	75	78.36	4.24	74.38	---	---	---	ENSSSCG00000000394	---
6	156178138	156178815	678	353	229	532.23	10.53	34.25	---	C1orf50	---	---	C1orf50
1	302448266	302449016	751	469	149	188.4	5.59	53.56	---	NAIF1	---	---	---
5	56986173	56987231	1059	386	634	2997.6	14.07	47.86	AEBP2	---	---	---	---
10	37296051	37296502	452	153	91	123.69	5.97	63.83	---	NOL6	---	---	NOL6
2	69768074	69768442	369	207	117	309.32	8.67	42.73	SLC44A2	---	---	---	---
3	18720841	18722065	1225	867	745	3100	18.5	47.66	SH2B1	---	---	SH2B1	---
5	93712887	93713756	870	285	241	382.67	7.21	38.62	---	SOCS2	---	---	SOCS2
3	81229820	81231451	1632	244	475	76.1	3.01	74.77	---	---	AFTPH	---	---
2	75040674	75041891	1218	574	261	370.36	4.34	39.24	---	---	ANKRD24	---	---
1	84463276	84464502	1227	294	378	288.5	5.29	44.42	ENSSSCG00000020883	---	---	ENSSSCG00000020883	---
18	7189431	7189913	483	300	84	85.34	4.34	71.96	---	CASP2	---	---	CASP2
2	69441111	69441735	625	286	114	124.01	5.01	63.86	---	ICAM-1	---	---	ICAM-1
2	7203023	7204803	1781	346	610	52.71	3.48	82.21	---	MACROD1	---	---	MACROD1
12	62667834	62669254	1421	835	929	2028.05	7.57	39.76	---	ULK2	---	---	ULK2
13	35399955	35400186	232	116	45	62.81	4.34	78.2	---	---	---	ENSSSCG00000011387	---
7	4647233	4648286	1054	330	495	1907.69	12.72	38.73	---	---	RREB1	---	---
3	62238418	62239022	605	333	196	520.17	10.5	34.66	---	ENSSSCG00000021537	---	---	ENSSSCG00000021537
7	35410017	35410578	562	190	336	147.48	3.44	59.7	C6orf106	---	---	---	---
13	35612120	35612440	321	137	100	217.68	7.04	49.59	MON1A	---	---	MON1A	---
14	51872262	51873619	1358	299	394	141.3	4.08	60.9	---	YWHAH	---	---	YWHAH
7	63443449	63443905	457	303	89	113.78	4.14	65.72	---	---	---	CSK	---
1	136636506	136637109	604	271	103	97.37	4.34	69.35	EID1	---	---	---	---
13	78985596	78986022	427	246	95	80.22	3.58	73.86	---	---	IQSEC1	---	---
14	53377695	53378934	1240	830	304	540.32	6.65	34.45	---	ZNF70	---	---	---
13	37758781	37759738	958	641	347	201.53	4.59	51.46	---	BAP1	---	---	BAP1
12	23283089	23283784	696	363	119	111.29	3.76	66.04	CDK12	---	---	---	---
5	66182232	66182956	725	367	205	219.5	7.07	49.63	---	ENSSSCG00000026812	---	---	ENSSSCG00000026812;LPCAT3
6	12241188	12242465	1278	671	761	3100	10.43	47.66	---	---	BCAR1	---	---
6	50614716	50615463	748	359	322	743.5	9.99	32.06	AKT1S1	---	---	AKT1S1	---
10	21761582	21762046	465	310	100	151.84	6.55	58.68	---	---	CNST	---	---
6	58547649	58550443	2795	670	1564	481.02	4.97	34.68	---	CALML6	TMEM52	---	---
10	29187842	29188561	720	427	136	156.74	6.07	57.97	---	ENSSSCG00000022827	---	---	---
6	62364272	62365222	951	581	246	478.41	7.13	34.61	ZBTB48	---	---	ZBTB48	---
14	24116869	24117380	512	280	117	176.01	5.27	55.58	---	---	ENSSSCG00000009733	---	---
X	51688630	51689083	454	315	72	52.75	3.3	82.19	---	---	SMC1A	---	SMC1A
9	30715186	30715567	382	180	135	73.3	3.89	75.55	---	---	AMOTL1	---	---
X	13308755	13309367	613	177	162	330.86	6.94	41.2	---	ZRSR2	---	---	ZRSR2
GL896226.2	56151	58965	2815	2283	810	1790.81	11.08	39.01	TNRC6C	---	---	---	---
14	145805204	145805731	528	227	95	102.39	5.49	67.99	---	---	---	ZRANB1	---
17	44379581	44380317	737	553	260	71.03	3.89	75.86	ENSSSCG00000007307;ROMO1	---	---	ROMO1;ENSSSCG00000007307	---
6	58237323	58237712	390	269	68	55.67	4.5	80.66	---	---	ENSSSCG00000003352	---	---
2	6496154	6497140	987	307	243	438.17	9.25	35.47	---	MEN1	---	---	MEN1
10	65737105	65737662	558	203	102	112.81	4.53	65.96	---	PROSER2	---	---	---
9	146264499	146265724	1226	266	431	1235.91	10.5	32.41	C1orf74	C1orf74	---	C1orf74	C1orf74
15	147292366	147292784	419	119	73	76	5.3	74.81	---	---	GIGYF2	---	---
GL892292.1	3318	4001	684	302	200	57.91	3.82	80.16	---	---	ANAPC11	---	---
6	45513948	45514359	412	181	69	66.3	4.14	77.19	---	TMEM145	---	---	---
17	66518877	66519217	341	177	55	50.5	4.24	83.32	---	---	CTSZ	---	---
14	50053253	50054844	1592	324	919	1390.86	5.93	33.06	---	---	MTMR3	---	---
6	47336935	47337494	560	332	143	139.8	5.1	61.09	ENSSSCG00000024772	---	---	---	---
3	34446847	34447737	891	348	494	2200.43	13.3	42.45	ENSSSCG00000028454	---	---	---	---
1	303378589	303379485	897	537	178	222.39	4.82	49.41	---	---	---	---	FAM73B
16	56419958	56420477	520	199	117	189.54	6.36	53.41	---	UBTD2	---	---	---
7	1765994	1766808	815	451	365	701.35	8.4	32.2	---	WRNIP1	---	---	WRNIP1
12	1135406	1135975	570	245	82	51.29	3.08	83.19	---	---	FAAP100	---	---
2	82136296	82137595	1300	979	259	116.46	4.5	64.95	---	---	NSD1	---	---
12	27206517	27207550	1034	793	614	898.36	8	31.88	---	---	ENSSSCG00000017559	---	---
1	143473291	143473753	463	196	76	68.53	4.34	76.41	---	---	TTBK2	---	---
11	86448784	86449413	630	423	140	219.22	7.13	49.57	TMCO3	---	---	TMCO3	---
17	40187858	40188286	429	255	94	148.28	6.55	59.53	---	ID1	---	---	ID1
1	145931022	145932198	1177	825	303	581.07	8.77	33.77	CHST14	CHST14	---	---	---
10	36278907	36279415	509	273	149	218.22	5.93	49.7	---	ENSSSCG00000010968	---	---	ENSSSCG00000010968
2	5198451	5198829	379	206	79	116.24	6.36	64.88	---	---	---	KLC2	---
12	15337408	15337866	459	290	86	102.18	4.14	68.12	DCAF7	---	---	DCAF7	---
17	65163293	65164083	791	466	218	461.77	7.81	34.73	---	TMEPAI	---	---	---
16	6171715	6172794	1080	586	492	253.08	4.67	46.46	---	FAM134B	---	---	---
15	152395830	152396530	701	324	168	95.45	4.19	69.67	---	---	ASB1	---	---
7	106151537	106153677	2141	1227	804	2308.86	10.73	43.08	---	IRF2BPL	---	---	---
12	54021345	54022294	950	350	421	161.69	3.04	57.38	---	SPAG7	---	---	SPAG7
15	133800545	133801111	567	322	110	105.04	8.11	67.68	PRKAG3	---	---	---	---
7	27817043	27817564	522	339	91	91.95	3.85	70.36	---	ZBTB12	---	---	ZBTB12
6	51672726	51673235	510	173	153	92.14	5.09	70.26	---	ETFB	---	---	ETFB
4	74187190	74188158	969	320	253	431.77	7.12	35.79	---	---	ENSSSCG00000006209	---	---
7	65276351	65277080	730	304	136	152.24	3.95	58.59	---	ADPGK	---	---	---
4	70723746	70724100	355	135	59	57.28	3.47	80.36	---	---	NCOA2	---	---
JH118459.1	52526	53016	491	271	76	59.14	5.97	79.8	---	ZBTB34	---	---	---
2	61774620	61774867	248	119	46	59.02	4.24	79.75	---	---	AKAP8L	---	---
14	121759222	121759752	531	279	108	147.13	6.36	59.79	---	C10orf2	---	---	C10orf2
2	55196534	55196965	432	292	95	150.64	7.23	59.02	---	ZNF692	---	---	ZNF692
3	135120547	135121321	775	306	185	321.28	6.94	41.88	---	ENSSSCG00000008641	---	---	---
6	16616057	16616320	264	115	82	62.28	3.83	78.22	ENSSSCG00000025151	---	---	ENSSSCG00000025151	---
1	303694411	303694923	513	215	181	343.9	7.45	40.85	---	---	NTMT1	---	---
13	149914750	149915222	473	219	281	90.4	3.89	70.94	COX17	---	---	COX17	---
2	3775853	3776231	379	171	89	137.41	4.96	61.28	TMEM134	---	---	---	---
14	46405401	46405735	335	183	128	82.91	3.73	72.86	---	---	MYO18B	---	---
6	60036671	60037493	823	283	214	421.61	8.48	36.01	---	C1orf174	---	---	C1orf174
1	184596520	184596809	290	122	137	473.58	9.72	34.7	---	---	ENSSSCG00000004963	---	---
7	102997145	102997826	682	352	187	394.91	7.81	37.95	---	ZNF410	---	---	FAM161B;ZNF410
X	21743833	21744836	1004	798	168	79.51	3.79	74.08	---	---	ZFY	---	---
14	99328453	99328945	493	313	135	211.66	7.74	50.16	ZNF22	---	---	---	---
4	103617684	103620438	2755	562	2305	3100	5.22	47.66	---	PBXIP1	---	---	PBXIP1
2	61815874	61816533	660	230	250	615.97	8.52	33.11	---	AKAP8	---	---	---
6	58094223	58095328	1106	286	183	154.22	4.72	58.28	---	CPSF3L	PUSL1	---	CPSF3L
1	182901110	182901829	720	292	152	216.03	6.46	49.59	---	---	---	---	SMAD2
14	21333871	21334629	759	473	219	465.1	8.24	34.78	---	CLCN3	---	---	---
2	142443968	142444658	691	363	153	236.71	7.81	47.97	---	---	---	---	JADE2
4	102292264	102293589	1326	200	409	1001.78	6.55	31.68	---	GPATCH4	---	---	APOA1BP;GPATCH4
17	30009644	30010155	512	291	123	220.94	6.75	49.5	---	---	---	---	CSRP2BP
14	100613073	100613897	825	514	137	117.53	5.2	64.96	ZNF239	---	---	ZNF239	---
1	145717628	145718414	787	316	272	403.51	5.64	37.53	---	GCHFR	---	---	GCHFR
18	60781560	60782815	1256	767	627	2547.4	12.72	38.46	---	ZNF282	---	---	---
18	6403336	6404834	1499	634	366	642.8	5.78	33.21	---	---	ASB10	---	---
13	143665936	143666645	710	357	195	362.23	5.6	39.82	---	---	---	---	TNK2
10	28612245	28612498	254	136	47	59.78	4.34	79.54	IPO9	---	---	---	---
7	2506900	2507751	852	214	322	235.13	3.43	48.2	---	ECI2	C6orf201	---	ECI2
GL896358.1	5916	6444	529	295	170	65.03	5.01	77.52	---	---	ENSSSCG00000023496	---	---
2	146218638	146219311	674	211	151	238.6	7.42	47.83	ETF1	---	---	ETF1	---
2	135960072	135961210	1139	731	579	688.74	5.68	32.12	CTXN3	CTXN3	---	---	---
X	97049741	97050143	403	127	75	89.46	6.07	70.9	---	---	---	ARMCX3	---
2	74816149	74816737	589	334	202	438.5	9.52	35.54	---	---	PLIN4	---	---
12	1422739	1424411	1673	752	1018	3100	14.74	47.66	---	SLC38A10	---	---	---
3	10550197	10550971	775	392	294	397.07	8.66	37.8	---	---	---	---	BCL7B
15	150427692	150428428	737	493	221	530.16	12.43	34.35	---	AGAP1	---	---	---
14	65930572	65931274	703	472	162	144.02	4.04	60.39	---	---	ENSSSCG00000026501	ENSSSCG00000010198	---
6	3562791	3563327	537	305	109	147.8	5.69	59.59	---	---	GSE1	---	---
2	140689406	140690075	670	326	139	57.06	4.31	80.4	---	---	AFF4	---	---
6	51688270	51688547	278	105	52	66.31	4.63	77.12	ETFB	---	---	ETFB	---
1	307477966	307478468	503	276	75	52.9	2.99	82.08	---	---	---	---	BRD3
5	66306956	66307666	711	277	180	343.2	8	40.86	---	P3H3	---	---	P3H3
7	35528575	35529535	961	716	227	383.93	7.42	38.52	---	---	UHRF1BP1	---	---
3	1166950	1167627	678	249	188	276.11	5.19	44.98	---	PSMG3	---	---	---
13	75873795	75874886	1092	256	767	94.66	2.92	69.95	---	ENSSSCG00000024453	---	---	ENSSSCG00000024453
1	302318053	302318643	591	192	241	359.38	4.68	39.8	---	---	ST6GALNAC2	---	---
18	56025306	56025744	439	139	77	55.86	4.73	80.68	---	BLVRA	---	---	BLVRA
GL892813.1	14751	15322	572	267	95	85.22	6.55	71.98	---	INO80E	---	---	---
3	41465091	41466243	1153	712	442	1394.48	14.17	33.26	---	RPUSD1	---	---	---
14	140327290	140327850	561	215	122	185.8	6.07	54.27	ENSSSCG00000010676	---	---	ENSSSCG00000010676	---
14	24834403	24835393	991	327	185	203.07	6.36	51.29	---	---	ENSSSCG00000028018	---	---
3	18513097	18513591	495	177	108	91.06	3.96	70.67	---	---	MVP	---	---
1	16481508	16481998	491	167	90	60.15	3.97	79.33	---	---	ENSSSCG00000004082	---	---
6	88531726	88532655	930	632	183	224.41	4.34	49.32	---	---	---	---	HEYL
6	64851322	64852075	754	216	145	172.53	4.53	55.95	CASZ1	---	---	CASZ1	---
3	10279762	10280671	910	578	181	226.95	6.84	49.24	---	---	---	---	HIP1
18	6548990	6549893	904	563	304	833.35	10.99	31.56	---	---	---	---	ABCB8
9	22911412	22912849	1438	996	680	430.52	4.34	35.77	PRSS23	PRSS23	---	PRSS23	PRSS23
9	23002426	23004221	1796	468	680	1711.7	9.68	38.07	---	FZD4	---	---	---
6	50918618	50919009	392	175	106	229.2	5.97	48.91	---	---	ENSSSCG00000029646	---	---
3	832476	833008	533	237	81	59.33	3.95	79.76	---	GPER1	---	---	GPER1
5	13399110	13399664	555	313	139	264.28	5.69	45.68	---	---	RIC8B	---	---
12	35196638	35197970	1333	604	625	197.29	3.76	52.02	---	---	---	---	ENSSSCG00000017622
6	69174186	69174707	522	287	190	577.35	10.7	33.95	DDI2	---	---	---	---
X	143612005	143612480	476	171	95	125.61	5.28	63.43	---	FAM50A	---	---	FAM50A
GL896278.1	5065	5655	591	168	209	184.12	5.66	54.68	---	ENSSSCG00000023266	---	---	ENSSSCG00000023266
18	55604575	55605223	649	400	203	97.61	3.58	69.21	---	TMED4	---	---	TMED4
4	121080079	121082858	2780	1111	1171	329.63	3.28	41.36	AMIGO1	AMIGO1	---	---	---
3	61925074	61925411	338	200	76	127.87	5.97	62.78	---	USP39	---	---	USP39
16	74313483	74313861	379	197	123	321.42	7.76	41.89	---	LARP1	---	---	---
11	4031540	4032132	593	165	132	208.13	5.97	50.56	---	---	---	---	USP12
7	33170872	33171368	497	166	75	54.67	2.99	81.36	---	---	ZNF451	---	---
1	207004091	207004529	439	151	91	130.56	7.61	62.71	---	---	---	AP5M1	---
8	89412100	89412638	539	321	88	76.54	3.66	74.75	---	GAB1	---	---	GAB1
18	44424568	44424839	272	133	49	58.63	4.34	79.87	---	NT5C3A	---	---	---
9	6543222	6543681	460	164	82	88.27	4.63	71.45	---	---	TRIM21	---	---
12	49801097	49801573	477	318	75	60.92	3.47	79.12	---	---	MYO1C	---	---
17	59951506	59952674	1169	488	294	544.5	8.38	34.55	---	ZFP64	---	---	ZFP64
3	6581727	6582308	582	263	93	73.25	4.05	75.5	---	---	ENSSSCG00000007618	---	---
1	276190712	276191250	539	219	200	558	8.6	33.68	SLC44A1	---	---	SLC44A1	---
2	5461118	5461742	625	436	229	606.03	9.99	32.81	---	---	SART1	---	---
15	52922273	52923006	734	360	409	67.14	4.12	76.83	SLC25A4	---	---	SLC25A4	---
15	116124238	116124816	579	200	163	363.77	8.48	39.66	C-FLIP	---	---	C-FLIP	---
15	134288555	134289132	578	396	164	279.48	5.03	44.83	ABCB6	---	---	---	---
GL895405.2	6105	6561	457	187	126	276.89	5.78	45	---	PPARA	---	---	PPARA
12	47119767	47120361	595	158	149	282.12	6.26	44.6	---	---	PHF12	---	---
14	32288261	32289134	874	263	673	883.39	4.83	31.98	---	MLXIP	---	---	MLXIP
10	27999083	27999515	433	191	290	296.57	4.66	44	CACNA1S	---	---	---	---
5	23528787	23529153	367	116	66	53.72	4.18	81.8	---	ENSSSCG00000028066	---	---	ENSSSCG00000028066
16	86840193	86841356	1164	323	328	715.56	10.22	31.97	ENSSSCG00000017124	---	---	ENSSSCG00000017124	---
2	58718188	58718499	312	186	97	59.11	3.35	79.84	---	---	HOMER3	---	---
7	26812730	26813773	1044	743	556	1135.06	8.43	31.7	---	ABCF1	---	---	ABCF1
14	42178796	42179717	922	544	448	732.36	5.07	32.08	---	ERP29	---	---	ERP29
14	31335457	31335995	539	265	101	117.82	6.36	64.77	---	---	C12orf65	---	C12orf65
7	94989189	94989791	603	357	111	123.49	4.91	63.78	---	HSPA2	---	---	---
1	59273037	59273871	835	338	268	696.61	9.64	32.16	---	KCNQ5	---	---	---
6	149304799	149306208	1410	988	387	423.19	4.73	35.86	---	FAF1	---	---	FAF1
7	103993588	103994467	880	536	272	429.65	6.96	35.78	---	PGF	---	---	---
3	7974032	7974317	286	109	50	56.02	4.34	80.64	---	---	---	ENSSSCG00000021890	---
12	49731519	49732861	1343	306	440	1160.53	9.44	31.91	---	SCARF1	---	---	---
12	5018843	5019570	728	232	102	58.66	2.99	79.86	---	SPHK1	---	---	---
12	54448168	54449576	1409	514	530	1157.54	9.82	31.97	---	---	ENSSSCG00000017924	---	---
7	80523926	80524283	358	181	135	246.75	6.61	47.08	---	---	DHRS4	---	---
2	54006238	54007006	769	318	304	997.1	11.66	31.61	---	WNT9A	---	---	---
5	2005048	2006086	1039	731	207	258.31	5.4	46.25	---	LDOC1L	---	---	---
GL896467.1	4942	5761	820	166	131	102.25	3.95	68.14	---	ARL16	---	---	---
2	157427646	157428435	790	309	447	559.99	4.97	33.66	CSNK1A1	---	---	CSNK1A1	---
JH118982.1	60700	61119	420	117	75	82.06	3.76	73.08	---	---	---	CCDC142	---
13	37290056	37290520	465	288	95	120.24	5.6	64.22	PCBP4	---	---	PCBP4	---
3	4613941	4614541	601	295	207	589.52	9.35	33.47	---	---	TNRC18	---	TNRC18
7	60104255	60104742	488	337	81	74.26	3.76	75.35	---	---	KIF7	---	---
1	307038299	307038676	378	259	60	52.07	4.53	82.7	---	---	CACFD1	---	---
17	34429872	34430494	623	427	217	625.12	8.67	33.06	NXT1	NXT1	---	---	---
4	1023510	1024535	1026	379	238	389.82	6.17	38.01	ENSSSCG00000006956	---	---	ENSSSCG00000006956	---
14	144134053	144134640	588	184	124	79.23	3.86	74.17	---	---	IKZF5	---	---
4	599677	600172	496	258	76	57.58	4.72	80.28	DGAT1	---	---	DGAT1	---
5	64630372	64631280	909	545	176	113.87	3.31	65.76	---	GABARAPL1	---	---	GABARAPL1
6	13126362	13127180	819	193	158	187.98	5.4	53.7	---	GLG1	---	---	---
2	60875555	60876220	666	185	161	287.35	5.2	44.62	---	---	---	---	EPS15L1
14	121738036	121738635	600	200	166	361.4	7.71	39.8	---	---	LZTS2	---	---
GL893808.2	67143	67460	318	135	54	55.97	4.14	80.68	---	---	CACTIN	---	---
3	45544624	45545638	1015	475	309	748.72	6.55	31.84	---	---	POLR1B	---	---
3	42609917	42610730	814	499	327	1088.99	9.25	31.51	ENSSSCG00000022316	---	---	---	---
2	77459395	77460207	813	506	146	149.87	4.72	59.25	---	KLF16	---	---	KLF16
6	17430041	17430564	524	268	84	70.31	5.78	75.97	---	---	CCDC102A	---	---
6	151842841	151843302	462	336	104	170.2	4.34	55.9	---	TAL1	---	---	TAL1
2	65669703	65670624	922	520	465	431.31	5.75	35.74	---	C19orf53	---	---	C19orf53
10	36283719	36284718	1000	823	246	386.67	7.55	38.13	---	ENSSSCG00000010968	---	---	ENSSSCG00000010968
1	302324557	302324775	219	109	48	86.3	4.63	71.95	---	---	---	ST6GALNAC2	---
4	769848	771076	1229	837	237	140.14	4.64	61.09	---	---	ENSSSCG00000005912	---	---
12	5816748	5817444	697	344	221	341.29	6.6	40.99	---	MRPS7	---	---	MRPS7
12	6148066	6149494	1429	959	846	718.61	4.12	32.08	---	SLC16A5	---	---	SLC16A5
JH118559.1	9006	9383	378	163	74	97.71	5.3	69.13	---	CYP27A1	---	---	---
JH118982.1	100586	101048	463	146	72	57.28	4.05	80.35	ENSSSCG00000027150	---	---	---	---
6	87835636	87836534	899	464	333	255.03	3.06	46.29	---	RRAGC	---	---	RRAGC
17	43299878	43300224	347	125	101	213.92	7.66	49.87	---	---	---	TP53INP2	---
9	59064161	59064456	296	149	51	55.18	4.14	81.02	DCPS	---	---	DCPS	---
X	142226633	142227586	954	767	220	250.35	8.16	46.6	NAA10;ENSSSCG00000030715	NAA10	---	NAA10;ENSSSCG00000030715	NAA10
1	269215252	269215725	474	303	86	95.55	4.34	69.7	ALG2	---	---	---	---
4	107335233	107335921	689	269	181	192.11	5.03	52.97	---	---	---	LYSMD1	---
7	37258021	37258278	258	138	72	167.44	6.65	56.46	---	---	ENSSSCG00000022111	ENSSSCG00000022111	---
6	47472581	47473452	872	554	193	294.45	6.65	44.23	---	---	MYPOP	---	---
2	146086505	146087695	1191	944	391	1021.39	12.76	31.9	---	---	KDM3B	---	---
10	12328686	12329103	418	277	67	58.29	3.66	79.9	C1orf115	---	---	---	---
14	124814186	124814822	637	276	162	312.61	6.36	42.35	---	---	---	SLK	---
1	301554432	301554863	432	207	97	159.02	5.4	57.71	---	---	---	---	ANGPTL2
7	95237375	95237699	325	118	85	63.47	3.05	77.98	---	---	SPTB	---	---
14	115620513	115621022	510	131	122	217.8	6.55	49.64	---	---	---	---	NOC3L
2	75522294	75523000	707	321	118	101.29	3.37	68.39	APBA3	---	---	APBA3	---
6	51048842	51049559	718	119	152	86.9	3.35	71.79	---	ENSSSCG00000027407	---	---	ENSSSCG00000027407;ENSSSCG00000029377
2	6197199	6198132	934	750	160	67.85	2.83	76.73	---	SYVN1	---	---	SYVN1
3	139942831	139943389	559	292	234	403.93	5.12	37.35	GPS2	---	---	GPS2	---
3	61608760	61609580	821	226	251	614.92	10.41	33.14	---	POLR1A	---	---	POLR1A
3	17822957	17823653	697	409	132	153.36	6.65	58.54	---	---	SETD1A	---	---
3	19648150	19648583	434	295	73	70.19	5.69	75.88	---	---	GTF3C1	---	---
14	43403116	43403836	721	288	138	163.26	4.91	57.2	---	C12orf43	---	---	C12orf43;HNF1A
16	74636162	74636631	470	228	77	68.96	3.85	76.32	---	---	---	---	GALNT10
4	109051027	109052195	1169	199	301	61.78	4.97	78.51	RBM8A	---	---	---	---
2	9244721	9245773	1053	231	233	352.1	5.11	40.05	---	FEN1	---	---	---
9	127653059	127653762	704	438	151	175.72	6.34	55.41	---	---	KLHL20	---	---
11	76549287	76550016	730	520	135	148.85	3.85	59.56	---	GGACT	---	---	---
5	19158833	19159465	633	467	257	688.71	9.37	32.09	---	TARBP2	---	---	TARBP2
4	102486614	102487551	938	423	461	172.92	3.56	55.84	---	---	SMG5	---	---
14	13662532	13663281	750	284	171	276.38	6.17	45.04	---	---	EXTL3	---	---
7	72025599	72026223	625	365	123	114.7	5.36	65.3	---	---	ENSSSCG00000001965	---	---
3	40173461	40174417	957	209	371	1187.81	9.44	32.08	---	ZNF174	---	---	---
7	106228402	106229512	1111	591	323	56.2	2.72	80.71	---	---	---	---	CIPC
4	117614615	117615235	621	311	228	56.46	2.74	80.56	---	SLC16A1	---	---	SLC16A1
13	206235027	206235507	481	259	111	65.96	5.41	77.34	C21orf59	---	---	---	---
12	49742297	49742783	487	319	80	71.68	4.14	75.79	---	RILP	---	---	---
6	157633455	157634027	573	330	131	166.36	6.5	56.83	ENSSSCG00000003981	---	---	ENSSSCG00000003981	---
1	313924592	313925150	559	300	157	251.17	8.06	46.53	---	---	RABL6	---	---
5	6581392	6581619	228	114	97	311.53	7.85	42.43	---	---	TOMM22	TOMM22	---
3	55610356	55611554	1199	896	372	268.51	4.73	45.47	---	CNOT11	---	---	CNOT11
14	83720188	83721254	1067	740	203	230.66	6.36	48.78	---	---	KAT6B	---	---
2	52576586	52577234	649	375	129	165.56	6.46	56.95	---	ADM	---	---	ADM
10	28235282	28236019	738	417	163	250.11	5.59	46.66	---	PHLDA3	---	PHLDA3	PHLDA3
6	48970331	48971217	887	254	387	1390.85	12.1	32.99	---	EHD2	---	---	---
2	59148215	59149767	1553	1072	361	264.96	5.34	45.64	---	RAB3A;MPV17L2	---	---	RAB3A;MPV17L2
3	17959660	17960591	932	367	271	393.17	5.68	37.94	---	CTF1	---	---	---
GL893077.1	10891	11179	289	117	52	61.38	4.53	78.83	---	---	MYH11	---	MYH11
1	59274321	59274815	495	233	104	150.95	7.32	58.97	---	---	---	---	KCNQ5
13	217918738	217919839	1102	369	194	189.1	3.57	53.42	---	ENSSSCG00000012088	---	---	ENSSSCG00000012088
13	37273158	37273622	465	261	72	56.64	4.53	80.53	PARP3	---	---	PARP3	---
4	111922588	111923050	463	260	90	114.49	4.63	65.31	---	ENSSSCG00000027153	---	---	---
11	21830709	21831536	828	181	160	190.83	3.57	53.16	---	---	ZC3H13	---	---
2	6155178	6155703	526	324	140	254.49	7.67	46.4	---	---	---	CAPN1	---
GL894027.2	24879	26208	1330	284	212	156.83	4.43	57.98	---	---	ENSSSCG00000028688	---	---
1	80720622	80721220	599	327	95	75.92	6.94	74.8	---	---	---	POPDC3	---
2	71755105	71755459	355	186	67	83.51	5.01	72.78	EVI5L	---	---	---	---
7	104064397	104064816	420	230	118	199.98	6.74	51.6	---	MLH3	---	---	---
16	74618517	74619409	893	301	360	1201.19	12.24	32.17	SAP30L	---	---	---	---
18	7234410	7234791	382	201	71	64.16	4.15	77.67	---	GSTK1	---	---	GSTK1
GL893320.2	71191	71618	428	225	96	157.25	5.4	57.93	---	---	ENSSSCG00000016333	---	---
1	1069681	1070582	902	335	181	230.95	6.36	48.72	---	ERMARD	---	---	ERMARD
18	21708971	21709999	1029	328	252	449.99	6.65	34.98	---	GCC1	---	---	---
9	51343940	51345091	1152	524	382	1024.92	11.18	31.5	---	H2AFX	---	---	---
7	8170240	8172455	2216	342	754	1262.41	8	32.62	ENSSSCG00000028246	ENSSSCG00000028246	---	---	---
7	70090635	70090937	303	128	82	134.18	5.54	61.93	SPTSSA	---	---	---	---
6	3560144	3560754	611	323	96	74.75	5.78	75.14	---	---	GSE1	---	---
JH118602.1	18648	19620	973	442	358	144.06	3.65	60.38	---	ENSSSCG00000029195	---	---	ENSSSCG00000029195
1	203774148	203775031	884	658	224	423.7	5.01	35.9	---	BMP4	---	---	---
15	107764404	107764710	307	173	59	63.1	4.44	78.06	---	---	---	---	ENSSSCG00000026618
7	27824063	27824509	447	165	69	54.29	4.53	81.59	---	---	EHMT2	---	---
10	70831391	70832017	627	187	444	363.66	3.62	39.69	PFKFB3	---	---	PFKFB3	---
17	57464103	57464843	741	258	135	144.09	5.4	60.34	DRK1	---	---	---	---
3	23541382	23541927	546	270	81	55.51	5.2	80.82	---	---	ENSSSCG00000030424	---	---
7	118617122	118617685	564	287	106	123.78	6.26	63.8	---	---	NRDE2	---	---
3	18510958	18511267	310	139	55	62.42	4.63	78.2	---	---	MVP	---	---
GL893887.1	19063	19533	471	199	89	107.14	5.2	67.19	---	ATPAF2	---	---	---
4	139111168	139112155	988	767	220	337.05	4.91	41.21	---	LRRC8B	---	---	LRRC8B
5	66463600	66464381	782	439	190	155.79	4.98	58.1	---	NOP2	---	---	NOP2
6	69402646	69403713	1068	374	1150	865.32	3.11	31.94	---	---	PLEKHM2	---	---
5	496531	497179	649	300	197	482	9.35	34.72	---	ENSSSCG00000000005	---	---	ENSSSCG00000000005
6	79553103	79553512	410	211	99	182.14	8.29	55.06	YTHDF2	---	---	YTHDF2	---
8	71384007	71385619	1613	379	582	806.83	6.93	31.51	UTP3	UTP3	---	UTP3	---
2	61921848	61922675	828	506	175	247.03	7.03	47.14	---	BRD4	---	---	BRD4
9	120114649	120115960	1312	312	284	433.52	6.46	35.72	---	ZNF398	---	---	---
6	141230168	141232962	2795	1498	3342	600.06	2.03	33.26	C-JUN	C-JUN	---	C-JUN	C-JUN
11	53764269	53764689	421	193	65	51.77	4.82	82.87	---	---	CLN5	---	---
7	10799691	10800159	469	140	91	115.21	4.05	65.23	CD83	---	---	CD83	---
7	37538608	37539028	421	301	87	124.7	4.14	63.69	MTCH1	---	---	MTCH1	---
16	74333419	74333773	355	155	120	64.26	4.03	77.67	---	---	LARP1	---	---
13	98710227	98712226	2000	1581	625	1546.22	10.22	34.92	TSC22D2	---	---	TSC22D2	---
3	75959305	75959570	266	119	86	62.76	3.63	78.18	---	---	SNRNP27	---	---
GL896302.1	119469	120178	710	303	227	449.68	9.77	35.05	DMPK	---	---	DMPK	---
15	91399773	91400574	802	353	454	53.86	3.14	81.78	---	HOXD8	---	---	---
2	75006124	75006870	747	514	141	161.76	4.05	57.35	---	CCDC94	---	---	---
2	6386417	6387181	765	446	181	310.17	7.81	42.67	PPP2R5B	---	---	PPP2R5B	---
1	263990660	263991170	511	147	141	308.28	8	42.92	---	---	---	RUSC2	---
3	17953275	17953665	391	213	69	74.52	3.47	75.25	BCL7C	---	---	BCL7C	---
4	120180605	120181878	1274	350	255	317.71	5.3	41.9	---	---	RBM15	---	---
3	41376454	41377011	558	319	139	262.11	6.46	45.91	RHBDL1	RHOT2	---	---	RHOT2
X	141918575	141919332	758	435	135	136.99	3.85	61.32	---	ATP2B3	---	---	ATP2B3
15	134280419	134280984	566	166	187	291.17	6.33	44.37	---	ZFAND2B	---	---	ZFAND2B
X	51473229	51473695	467	182	130	288.96	7.42	44.42	---	---	KDM5C	---	---
12	18430700	18431444	745	321	174	292.51	6.46	44.22	---	---	---	---	MAP3K14
6	3571177	3571750	574	394	146	283.36	8.29	44.72	---	---	GSE1	---	---
7	106153784	106154730	947	526	250	495.95	8.67	34.62	IRF2BPL	---	---	---	---
15	134253251	134254776	1526	1054	808	852.67	5.21	32	---	FAM134A	---	---	---
7	26730391	26731027	637	285	170	351.35	8.96	40.07	---	TRIM39	---	---	---
10	56231364	56231841	478	172	87	97.17	4.53	69.39	---	---	KIAA1217	---	---
2	77063549	77064005	457	249	89	113.78	5.4	65.72	---	---	DOT1L	---	---
1	302736260	302737308	1049	722	324	536.39	6.38	34.3	---	ENSSSCG00000005645	---	---	ENSSSCG00000005645
GL896324.1	25165	26131	967	662	286	73.2	3.37	75.5	---	---	CEP85	---	---
3	33141239	33141799	561	258	96	92.32	6.26	70.29	---	---	CIITA	---	---
7	131262650	131263332	683	235	141	193.26	6.17	52.8	---	CDCA4	---	---	---
6	83033979	83034524	546	335	140	58.97	4.7	79.75	---	SYNC	---	---	SYNC;RBBP4
1	201696009	201696335	327	203	63	82.48	5.01	73	---	---	---	---	FRMD6
6	25504640	25504941	302	185	55	62.49	4.63	78.23	---	---	---	ENSSSCG00000022293	---
4	97376387	97376655	269	122	49	59.95	4.34	79.52	USF1	---	---	USF1	---
9	125681814	125682380	567	310	109	132.93	6.26	62.22	---	METTL13	---	---	METTL13
12	15083101	15083709	609	297	119	148.7	5.11	59.49	SMARCD2	---	---	SMARCD2	---
12	4071012	4071577	566	332	100	102.9	5.49	67.85	---	---	2017-09-09	---	---
7	116889216	116890887	1672	248	739	864.26	5.64	32.01	---	---	PTPN21	---	---
6	152635479	152636343	865	688	200	326.13	6.43	41.53	---	LRRC41	---	---	LRRC41
11	86510352	86511185	834	272	233	199.62	6.24	51.61	---	---	ENSSSCG00000009560	---	---
4	141554369	141555097	729	406	211	478.56	9.44	34.65	---	ENSSSCG00000022032	---	---	ENSSSCG00000022032
2	5515396	5516223	828	123	281	382.14	7.51	38.61	DRAP1	---	---	C11orf68	---
5	70263635	70265422	1788	1087	987	2665.41	9.88	40.65	WNK1	---	---	WNK1	---
1	305503195	305504639	1445	824	997	405.03	3.33	37.32	---	RAPGEF1	---	---	RAPGEF1
2	6129532	6130406	875	434	314	90.5	3.72	70.89	---	CAPN1	---	---	CAPN1
2	246422	247005	584	298	144	266.77	7.9	45.65	DEAF1	---	---	---	---
17	30231164	30231585	422	218	79	94.71	5.69	69.97	---	---	---	---	RBBP9
10	75704115	75704567	453	330	88	112.09	5.78	66.07	---	---	LARP4B	---	---
4	70399141	70399575	435	138	92	131.17	6.78	62.6	TRAM1	---	---	TRAM1	---
17	15896529	15896872	344	216	75	120.03	5.3	64.22	TRMT6	---	---	TRMT6	---
18	31412157	31412590	434	278	105	97.88	6.08	69.11	CAPZA	---	---	CAPZA	---
14	46263656	46265048	1393	853	787	1848.14	9.39	39.02	---	ADRBK2	---	---	---
6	77808837	77809200	364	171	149	94.51	4.39	69.96	NUDC	---	---	NUDC	---
6	77786334	77786916	583	185	202	579.67	10.41	33.98	---	---	GPATCH3	---	---
6	40627935	40628383	449	302	99	96.05	3.53	69.53	ENSSSCG00000024330	---	---	---	---
9	125668325	125669248	924	353	345	1062.27	9.54	31.22	---	---	METTL13	---	---
18	55207844	55208253	410	293	73	79.68	5.88	74.02	---	---	ENSSSCG00000016732	---	---
X	143216189	143217740	1552	299	289	317.6	5.97	41.93	---	ENSSSCG00000012818	---	---	ENSSSCG00000012818
13	216923227	216923900	674	295	205	347.89	9.05	40.4	---	---	ENSSSCG00000025525	---	---
4	82448670	82449385	716	491	310	1113.74	11.28	31.89	PENK	PENK	---	PENK	---
7	61047296	61047866	571	318	108	94.88	3.89	69.95	---	---	ENSSSCG00000001863	---	---
2	20012129	20012554	426	225	79	92.9	5.49	70.16	---	ALKBH3	---	---	ALKBH3
6	46192220	46194082	1863	1301	915	3100	11.56	47.66	---	IRGQ	---	---	---
12	20994362	20994967	606	323	108	112.3	5.97	66.12	---	---	ENSSSCG00000017417	---	---
15	151493906	151494688	783	265	336	1119.12	9.75	31.68	---	---	COL6A3	---	---
6	483663	485482	1820	663	619	1699.28	12.53	38.31	---	CHMP1A	---	---	CHMP1A
3	6688855	6689652	798	197	201	378.4	6.94	38.99	---	---	ENSSSCG00000007622	---	---
2	16213019	16213413	395	118	86	93.99	3.75	70	NDUFS3	---	---	---	---
4	98087506	98087718	213	106	59	138.17	5.31	61.11	PEX19	---	---	PEX19	---
1	136509070	136509846	777	575	316	860.04	9.91	32.02	---	SECISBP2L	---	---	---
2	77491285	77492601	1317	769	328	408.7	7.4	37.17	---	---	---	---	MED16
17	36244364	36244856	493	212	96	121.69	6.36	64.05	---	---	---	---	CDC25B
6	78105137	78106721	1585	141	595	54.37	2.22	81.62	---	WDTC1	---	---	WDTC1
8	125011316	125011906	591	287	92	70.36	5.88	75.98	---	TET2	---	---	---
2	59044326	59044884	559	267	473	1269.08	7.08	32.91	FKBP8	---	---	FKBP8	---
9	9175496	9176347	852	275	213	395.42	5.88	37.95	UCP3	---	---	UCP3	---
6	49549208	49549501	294	127	79	173.15	5.69	55.82	ENSSSCG00000003136	---	---	ENSSSCG00000003136	---
3	51834381	51835296	916	702	323	934.35	10.02	32.08	TGFBRAP1	---	---	TGFBRAP1	---
X	139061714	139062529	816	440	198	351.87	6.07	40.1	---	---	ENSSSCG00000012731	---	---
15	53444960	53445341	382	259	61	53.54	3.66	81.88	SORBS2	---	---	---	---
13	212929486	212930624	1139	560	448	1229.03	11.2	32.08	---	BRWD3	---	---	---
8	112711321	112711708	388	196	75	96.47	6.65	69.44	---	METTL14	---	---	---
13	26094169	26094961	793	599	125	94.68	4.05	69.94	---	CSRNP1	---	---	---
9	118456907	118457478	572	154	144	275.38	6.36	44.99	---	---	LAMB1	---	---
10	28180638	28181508	871	511	245	532.49	8.38	34.29	---	---	LAD1	---	---
1	248848204	248848821	618	341	148	261.47	5.3	46.03	---	---	TJP2	---	---
1	120239623	120240420	798	451	490	121.33	4.41	64	TPM1	---	---	TPM1	---
6	86758375	86758777	403	114	103	53.52	4.87	81.87	---	---	---	FHL3	---
17	19071630	19072224	595	259	144	259.1	7.42	46.23	ENSSSCG00000023853	---	---	ENSSSCG00000023853	---
2	69717808	69718334	527	192	95	102.81	3.85	67.94	---	---	FLJ12949	---	---
15	151505021	151505757	737	462	214	492.58	7.32	34.64	---	---	COL6A3	---	---
1	264066025	264066953	929	315	201	54.28	4.71	81.58	TESK1	---	---	---	---
2	7205252	7206520	1269	809	252	118.56	3.09	64.56	---	OTUB1	---	---	---
15	87608182	87608643	462	305	90	114.98	3.95	65.23	---	METAP1D	---	---	METAP1D
2	6878435	6878757	323	170	70	111.77	3.95	66.09	---	---	---	ESRRA	---
12	25435080	25435655	576	302	184	481.11	6.75	34.7	---	ZNF652	---	---	---
4	113711841	113712649	809	578	209	408.18	6.17	37.12	---	PTGFRN	---	---	PTGFRN
1	284186734	284187174	441	142	112	184.96	5.6	54.51	---	INIP	---	---	INIP
14	121755740	121756742	1003	625	208	280.59	5.78	44.85	---	---	C10orf2	---	---
6	50931567	50931911	345	184	120	353.04	8.87	40.03	---	---	ENSSSCG00000003208	---	---
1	31432439	31433233	795	222	259	686.22	11.08	32.17	---	PDE7B	---	---	PDE7B
4	90745863	90746478	616	231	332	270.57	5.62	45.25	MPC2	---	---	---	---
11	81609222	81610180	959	354	263	555.75	7.23	33.9	EFNB2	---	---	EFNB2	---
5	3353702	3354146	445	309	72	63.27	4.63	78.01	---	---	PACSIN2	---	---
13	37842759	37843625	867	377	318	961.71	10.6	32.32	---	NISCH	---	---	---
9	21863612	21865178	1567	456	1261	3100	9.91	47.66	CREBZF	CREBZF	---	---	---
8	355728	356313	586	316	119	160.25	6.65	57.59	---	---	LETM1	---	---
4	98125053	98125903	851	363	828	438.36	3.09	35.48	---	---	ENSSSCG00000006388	---	---
6	58115730	58117365	1636	1317	1108	995.21	5.34	31.49	---	DVL1	---	---	---
13	131534135	131534413	279	139	110	339.6	9.02	41.03	---	---	---	AP2M1	---
11	81586488	81586846	359	160	62	65.02	4.24	77.52	---	---	EFNB2	---	---
5	4763482	4764197	716	363	251	94.43	5.67	69.96	ST13	---	---	XPNPEP3;ST13	---
7	34147211	34148569	1359	1123	255	274.21	4.14	45.1	B3GALT4	B3GALT4	---	B3GALT4	B3GALT4
7	106553169	106554921	1753	1418	444	354.33	7.55	39.96	---	GSTZ1	---	---	GSTZ1
9	8087277	8087836	560	366	248	626.05	7.29	33.18	STARD10	---	---	STARD10	---
14	55043243	55044169	927	467	251	521.61	6.36	34.5	---	---	ARVCF	---	---
3	115537014	115537693	680	245	240	251.79	6.14	46.45	---	LCLAT1	---	---	---
4	113798903	113799220	318	199	61	79.58	3.76	74.03	PTGFRN	---	---	PTGFRN	---
10	47432499	47432819	321	116	53	51.78	4.34	82.87	---	EPC1	---	---	---
3	18059449	18059974	526	333	128	234	7.52	48.34	---	---	ZNF629	---	---
18	5600015	5600657	643	326	387	338.04	5.35	41.18	---	GALNT11	---	---	GALNT11
3	18063114	18063785	672	325	129	154.42	5.3	58.23	---	---	---	---	ZNF629
12	48551800	48552676	877	131	180	146.08	4.39	60.03	CPD	---	---	---	---
9	7601722	7602195	474	307	115	210.77	7.71	50.19	---	ENSSSCG00000025600	---	---	---
6	145932923	145933392	470	188	88	71.56	5.73	75.88	TMEM59	---	---	TMEM59	---
GL895967.2	58432	59131	700	272	190	395.33	6.94	37.92	---	ISG15	---	ISG15	ISG15
4	143313507	143313993	487	295	72	50.01	2.89	83.5	---	---	SYDE2	---	---
6	49817475	49818789	1315	717	228	208.38	6.07	50.57	---	---	RASIP1	---	---
GL893554.2	93139	93851	713	411	271	112.44	4.87	66.06	---	---	ENSSSCG00000024087	---	---
1	3716425	3716724	300	115	78	163.43	7.13	57.22	SFT2D1	---	---	SFT2D1	---
11	86146606	86147929	1324	1081	878	308.74	3.71	42.88	---	CUL4A	---	---	CUL4A
10	45222243	45222746	504	247	93	106.05	5.2	67.36	---	ENSSSCG00000011018	---	---	ENSSSCG00000011018
14	118452713	118453029	317	144	71	119.58	5.69	64.32	---	---	ANKRD2	---	---
3	62253792	62254118	327	126	54	52.57	4.24	82.35	VAMP8	---	---	VAMP8	---
1	132905764	132906580	817	492	137	64.72	3.28	77.6	---	---	LEO1	---	---
7	24433830	24434476	647	371	123	144.95	6.17	60.22	---	TRIM27	---	---	TRIM27
6	50048725	50050140	1416	629	793	843.58	4.59	31.78	---	KCNA7	---	---	---
6	77607429	77608721	1293	249	466	778.49	7.01	31.65	---	---	ARID1A	---	ARID1A
6	63033674	63034031	358	212	102	72.03	4.43	75.79	---	---	---	PARK7	---
14	41120551	41120864	314	147	77	148.28	6.36	59.52	---	---	DDX54	---	---
18	6509311	6509809	499	135	117	122.75	4.95	63.91	FASTK	---	---	FASTK	---
10	36280374	36280883	510	334	96	54.02	2.73	81.76	---	---	ENSSSCG00000010968	---	ENSSSCG00000010968
8	918391	918733	343	225	59	61.87	5.2	78.45	---	---	---	RNF4	---
12	60115897	60116251	355	225	89	174.87	6.75	55.59	ELAC2	---	---	---	---
12	19332033	19333118	1086	784	482	1761.95	10.89	38.92	---	ATXN7L3	---	---	ATXN7L3
14	41124391	41124900	510	230	93	103.43	6.17	67.91	RITA1	---	---	RITA1	---
13	39036827	39037286	460	196	84	94.9	6.17	69.87	---	---	ACTR8	---	---
5	6901747	6902305	559	239	84	59.27	4.34	79.73	---	---	---	---	CSNK1E
7	42701321	42702135	815	536	174	250.3	5.88	46.62	---	TAF8	---	---	TAF8
9	115720800	115721342	543	178	125	209.36	6.84	50.5	---	---	KMT2E	---	---
11	7413207	7414009	803	639	200	370.13	5.78	39.19	---	MEDAG	---	---	MEDAG
X	47678312	47678837	526	230	77	51.31	3.08	83.12	---	---	---	---	FTSJ1
X	62829843	62830314	472	309	122	240.26	7.03	47.73	---	---	FAM155B	---	---
8	452594	453106	513	207	107	112.76	5.46	65.94	---	ENSSSCG00000008683	---	---	---
7	28057397	28057920	524	189	145	317.82	7.61	41.9	---	---	NOTCH4	---	---
X	106994850	106995767	918	343	260	116.55	4.98	64.93	AMOT	---	---	AMOT	---
GL894524.1	10083	11187	1105	724	338	713.99	11.02	31.95	---	---	ENSSSCG00000026887	---	ENSSSCG00000026887
3	30288980	30289600	621	195	167	344.27	7.03	40.86	---	---	---	---	ERCC4
17	58355144	58355410	267	149	48	57.42	3.95	80.28	PTPN1	---	---	PTPN1	---
2	8470135	8470744	610	418	406	735.29	5.96	32.33	---	B3GAT3	---	---	B3GAT3
1	307030324	307030656	333	134	70	106.04	5.97	67.35	CACFD1	---	---	---	---
14	82651977	82652492	516	393	126	231.82	6.17	48.6	---	ZSWIM8	---	---	ENSSSCG00000010310
12	39747458	39748006	549	180	100	110.01	4.24	66.49	---	MRM1	---	---	MRM1
6	85528225	85528577	353	118	72	102.99	5.4	67.84	---	---	ADPRHL2	---	---
7	102674629	102675077	449	208	96	144.83	6.94	60.3	---	---	ENSSSCG00000002345	---	---
3	19671802	19672757	956	216	184	215.56	4.24	49.56	---	GTF3C1	---	---	GTF3C1
10	24474825	24475434	610	274	100	83.41	4.43	72.79	---	---	TP53BP2	---	---
10	71416091	71416675	585	348	90	66.93	3.85	77.03	---	---	---	---	ASB13
13	143662943	143664509	1567	392	391	709.61	9.35	32.13	---	---	TNK2	---	---
5	18901969	18902620	652	292	166	315.75	8.29	42.16	---	TNS2	---	---	TNS2
6	3551723	3552336	614	250	123	160.92	6.55	57.47	---	GINS2	---	---	---
2	71708259	71708639	381	165	88	152.45	7.03	58.69	MAP2K7	---	---	MAP2K7	---
16	29476518	29477144	627	342	125	161.79	6.07	57.4	NIM1K	---	---	NIM1K	---
7	83082269	83082841	573	264	99	96.96	6.07	69.45	CHD8	---	---	CHD8	---
14	110233899	110234426	528	299	90	86.5	5.4	71.85	---	---	IFIT1	---	---
11	52209087	52209826	740	342	186	97.43	3.69	69.31	TBC1D4	---	---	TBC1D4	---
GL896357.1	35449	35860	412	202	143	276.17	6.26	45.04	---	ENSSSCG00000025868	---	---	---
12	14950937	14952215	1279	353	237	252.02	4.43	46.46	---	ERN1	---	---	ERN1
X	143493710	143494313	604	324	110	116.4	6.07	64.92	---	---	---	IKBKG	---
2	53864567	53865034	468	179	96	134.38	7.52	61.87	---	---	---	MRPL55	---
8	128460935	128462180	1246	346	738	2020.62	9.84	39.84	---	---	---	ENSSSCG00000009172	---
12	55285477	55285989	513	286	165	56.16	3.42	80.68	---	---	FXR2	---	---
9	79054912	79055777	866	158	226	446.72	6.84	35.1	---	ANKIB1	---	---	---
3	40295351	40295863	513	273	91	95.59	3.95	69.73	---	---	ZNF263	---	---
7	5313028	5313550	523	274	87	79.32	4.43	74.18	---	BMP6	---	---	BMP6
18	5576903	5577614	712	345	148	204.77	5.78	51.09	---	---	ENSSSCG00000022734	---	---
2	2750605	2751699	1095	295	276	513.96	5.69	34.32	---	IGHMBP2	---	---	---
3	62353476	62354191	716	289	186	53.73	3.5	81.79	---	ELMOD3	---	---	---
JH118861.1	215410	215994	585	242	112	135.1	6.36	61.66	---	SMYD4	---	---	SMYD4
GL894007.1	7316	7770	455	131	97	145.44	6.46	60.16	---	CANT1	---	---	---
GL896267.1	45833	46546	714	302	146	82.89	4.07	72.85	---	LRP10	---	---	---
14	25058881	25059600	720	467	252	720.86	10.12	32.04	SFSWAP	---	---	SFSWAP	---
15	151774366	151774641	276	119	101	116.12	4.26	64.85	---	---	ENSSSCG00000016330	---	---
1	293477406	293477896	491	305	99	124.21	7.7	63.75	---	---	---	RAB14	---
13	763820	764148	329	152	141	512.11	10.41	34.38	MRPL3	---	---	MRPL3	---
GL894240.1	5093	5908	816	400	153	171.93	5.11	55.99	KCNS3	---	---	---	---
GL896248.1	7704	8586	883	383	160	166.29	4.34	56.84	---	---	MRGBP	---	---
JH118459.1	13327	14343	1017	233	277	578.73	7.32	33.95	---	ZBTB43	---	---	---
7	128855972	128856422	451	164	84	98.88	4.91	68.88	---	---	CDC42BPB	---	---
13	133782439	133782852	414	182	72	74.82	5.4	75.14	DNAJB11	---	---	DNAJB11	---
6	44331638	44333605	1968	888	902	507.09	3.64	34.38	---	AKT2	---	---	AKT2
6	82792092	82792826	735	316	352	731.08	7.95	32.09	---	---	BSDC1	---	---
16	51801135	51801615	481	288	75	59.63	3.57	79.64	---	---	BDP1	---	---
2	124628916	124630276	1361	966	414	457.12	6.28	34.77	---	---	FEM1C	---	---
2	90522625	90523034	410	280	116	75.56	3.13	74.89	---	---	ENSSSCG00000014117	---	---
GL893304.1	65821	66267	447	160	73	65.46	3.95	77.47	---	---	TRIM41	---	---
16	85609800	85610124	325	173	202	210.84	4.66	50.2	NDUFS6	---	---	NDUFS6	---
1	284607094	284607883	790	324	261	703.15	9.06	31.98	---	---	ENSSSCG00000005477	---	---
7	14676166	14676671	506	150	244	378.26	6.74	38.95	DEK	---	---	DEK	---
1	180972460	180973246	787	474	273	777.95	11.47	31.62	---	IGDCC4	---	---	IGDCC4
X	47582508	47584188	1681	1423	438	847.48	5.97	31.97	---	TBC1D25	---	---	TBC1D25
6	58108894	58109785	892	578	167	189.24	5.49	53.42	---	CPTP	---	---	---
3	41659603	41660106	504	214	91	92.32	4.19	70.3	NME3	---	---	---	---
5	3561342	3563068	1727	879	807	3081.68	12.14	46.85	---	A4GALT	---	---	---
2	58921218	58922153	936	336	202	293.9	6.36	44.15	---	KLHL26	---	---	---
15	148416708	148417600	893	366	277	689.38	8.1	32.17	---	---	---	---	ENSSSCG00000016306
3	2017850	2020363	2514	742	1073	1630.1	6.24	36.27	---	GNA12	---	---	GNA12
3	17950242	17950507	266	119	49	61.29	4.43	78.92	---	---	BCL7C	---	---
3	49134436	49135489	1054	356	427	1342.36	10.54	31.98	STARD7	---	---	---	---
7	131244805	131245291	487	304	98	132.07	7.03	62.44	JAG2	---	---	JAG2	---
3	11155199	11156349	1151	398	285	515.65	7.52	34.38	---	---	CLIP2	---	---
9	6859286	6859705	420	277	82	58.97	4.62	79.75	---	---	STIM1	---	---
1	145010213	145010543	331	137	109	296.78	9.16	44	---	---	RTF1	---	---
15	28578065	28578474	410	127	74	73.16	6.37	75.48	DBI	---	---	DBI	---
7	124011142	124011739	598	225	368	275.4	4.8	45.01	---	GLRX5	---	---	GLRX5
9	72094662	72095174	513	237	75	50.06	3.95	83.49	---	---	DSTYK	---	---
10	28233526	28234197	672	402	306	1153.87	12.82	31.97	---	---	---	---	PHLDA3
6	51797620	51798247	628	288	273	987.08	12.34	32.25	---	CTU1	---	---	CTU1
8	2048290	2050482	2193	1857	533	921.15	10.02	31.73	ADRA2C	ADRA2C	---	---	---
[truncated: 4,787 more rows]

## Sheet: LD_peak related genes
Supplemental Data 6. m6A peaks related genes in LD
[truncated: 5,865 more rows]

[truncated: 1 more sheets: RC_peak related genes]
