# Supplementary material for: Transcriptome-wide N6-methyladenosine methylome profiling of porcine muscle and adipose tissues reveals a potential mechanism for transcriptional regulation and differential methylation pattern
Source: BMC Genomics. 2017 Apr 28;18:336. doi: 10.1186/s12864-017-3719-1 (PMC5410061; doi:10.1186/s12864-017-3719-1)
Supplement: Supplementary file 9 — data 7. Different peaks related methylated genes among three breeds. (XLS 1836 kb) [file 12864_2017_3719_MOESM9_ESM.xls]

## Sheet: Book1 Specific genes(WB vs.LD)
Supplemental Data 7 Specific peaks related methylated genes between WB and LD
chr	start	end	length	start_codon	stop_codon	CDS	5-UTR	3-UTR	start_codon	stop_codon	CDS	5-UTR	3-UTR
12	57397800	57398656	856	---	---	USP43	---	---	---	---	ENSSSCG00000017995	---	---
1	128805628	128806709	1081	---	PYGO1	PYGO1	---	---	---	ENSSSCG00000004607	ENSSSCG00000004607	---	---
10	63531737	63532700	963	---	ENSSSCG00000024021	ENSSSCG00000024021	---	---	---	ENSSSCG00000024021	ENSSSCG00000024021	---	---
13	102370235	102370617	382	---	DHX36	DHX36	---	---	---	ENSSSCG00000024916	ENSSSCG00000024916	---	---
7	26921816	26922254	438	---	---	DHX16	---	---	---	---	ENSSSCG00000001376	---	---
9	116930791	116931361	570	PBEF1	---	PBEF1	PBEF1	---	ENSSSCG00000015435	---	ENSSSCG00000015435	ENSSSCG00000015435	---
15	152218371	152218892	521	---	HES6	HES6	---	---	---	ENSSSCG00000016342	ENSSSCG00000016342	---	---
12	2267442	2267743	301	EIF4A3	---	EIF4A3	---	---	ENSSSCG00000017155	---	ENSSSCG00000017155	---	---
6	146681850	146682181	331	---	C1orf123	C1orf123	---	C1orf123	---	ENSSSCG00000003850	ENSSSCG00000003850	---	ENSSSCG00000003850
5	78224344	78225033	689	---	TMEM117	TMEM117	---	TMEM117	---	ENSSSCG00000000801	ENSSSCG00000000801	---	ENSSSCG00000000801
14	64778863	64779138	275	---	---	GALNT2	---	---	---	---	ENSSSCG00000010185	---	---
14	64061699	64062127	428	---	---	---	---	ARV1	---	---	---	---	ENSSSCG00000010179
4	769847	771076	1229	---	---	ENSSSCG00000005912	---	---	---	---	ENSSSCG00000005912	---	---
13	24061717	24062170	453	---	---	GOLGA4	---	---	---	---	ENSSSCG00000011243	---	---
7	64081709	64082453	744	---	STOML1	STOML1	---	STOML1	---	ENSSSCG00000001913	ENSSSCG00000001913	---	ENSSSCG00000001913
16	51424591	51425015	424	---	ENSSSCG00000016960	ENSSSCG00000016960	---	---	---	ENSSSCG00000016960	ENSSSCG00000016960	---	---
17	10153411	10154163	752	---	---	CSGALNACT1	CSGALNACT1	---	---	---	ENSSSCG00000007005	ENSSSCG00000007005	---
1	89851390	89851921	531	MARCKS	---	MARCKS	MARCKS	---	ENSSSCG00000023610	---	ENSSSCG00000023610	ENSSSCG00000023610	---
6	48288945	48289420	475	---	---	---	---	ENSSSCG00000003110	---	---	---	---	ENSSSCG00000003110
9	30726677	30727502	825	---	AMOTL1	AMOTL1	---	---	---	ENSSSCG00000014960	ENSSSCG00000014960	---	---
10	46681490	46681878	388	---	---	ZEB1	---	---	---	---	ENSSSCG00000011025	---	---
2	6534813	6535480	667	---	---	SF1	---	---	---	---	ENSSSCG00000013021	---	---
9	143403385	143403919	534	---	VASH2	VASH2	---	---	---	ENSSSCG00000015589	ENSSSCG00000015589	---	---
9	143702297	143703173	876	---	ATF3	ATF3	---	ATF3	---	ENSSSCG00000015595	ENSSSCG00000015595	---	ENSSSCG00000015595
15	16062340	16062751	411	---	HNMT	HNMT	---	---	---	ENSSSCG00000024023	ENSSSCG00000024023	---	---
2	58769535	58769933	398	---	ENSSSCG00000013922	ENSSSCG00000013922	---	---	---	ENSSSCG00000013922	ENSSSCG00000013922	---	---
2	140803800	140804231	431	---	---	---	AFF4	---	---	---	---	ENSSSCG00000014291	---
3	42273328	42273892	564	---	---	TSC2	---	---	---	---	ENSSSCG00000008040	---	---
2	142573691	142574131	440	CAMLG	---	CAMLG	---	---	ENSSSCG00000014306	---	ENSSSCG00000014306	---	---
1	284598235	284599102	867	---	SLC31A2	SLC31A2	---	---	---	ENSSSCG00000023714	ENSSSCG00000023714	---	---
2	64760508	64761304	796	---	---	ZNF333	---	---	---	---	ENSSSCG00000013786	---	---
7	128046277	128046657	380	---	---	---	SETD3	---	---	---	---	ENSSSCG00000002508	---
6	91861367	91861672	305	---	---	RALBP1	---	---	---	---	ENSSSCG00000003680	---	---
9	30394967	30395675	708	---	ANKRD49	ANKRD49	---	---	---	ENSSSCG00000014956	ENSSSCG00000014956	---	---
9	72788486	72789024	538	---	PM20D1	PM20D1	---	---	---	ENSSSCG00000021041	ENSSSCG00000021041	---	---
10	70949992	70950320	328	---	---	RBM17	---	---	---	---	ENSSSCG00000011134	---	---
6	38712096	38712432	336	---	---	---	CEBPG	---	---	---	---	ENSSSCG00000002867	---
12	21007843	21008760	917	---	---	---	---	NKIRAS2	---	---	---	---	ENSSSCG00000017418
6	145714947	145715183	236	TTC4	---	TTC4	TTC4	---	ENSSSCG00000003844	---	ENSSSCG00000003844	ENSSSCG00000003844	---
14	143699489	143700150	661	---	ENSSSCG00000010706	ENSSSCG00000010706	---	---	---	ENSSSCG00000010706	ENSSSCG00000010706	---	---
7	27489269	27489782	513	---	---	BAT3	---	---	---	---	ENSSSCG00000001410	---	---
15	134291048	134291795	747	---	---	ATG9A	---	---	---	---	ENSSSCG00000016211	---	---
1	303403144	303404566	1422	---	CRAT	CRAT	---	CRAT	---	ENSSSCG00000005671	ENSSSCG00000005671	---	ENSSSCG00000005671
16	6829336	6829687	351	---	---	---	ENSSSCG00000016795	---	---	---	---	ENSSSCG00000016795	---
6	25317070	25317570	500	---	ZDHHC1	ZDHHC1	---	ZDHHC1	---	ENSSSCG00000002778	ENSSSCG00000002778	---	ENSSSCG00000002778
3	18516782	18517274	492	---	---	MVP	---	---	---	---	ENSSSCG00000027946	---	---
4	51491751	51492100	349	---	---	RIPK2	---	---	---	---	ENSSSCG00000024096	---	---
12	41256449	41256829	380	---	TAF15	TAF15	---	TAF15	---	ENSSSCG00000017707	ENSSSCG00000017707	---	ENSSSCG00000017707
12	62679875	62680294	419	---	---	ULK2	---	---	---	---	ENSSSCG00000018045	---	---
10	12287937	12288354	417	2016-03-02	---	2016-03-02	---	---	ENSSSCG00000010826	---	ENSSSCG00000010826	---	---
10	56090787	56092619	1832	---	---	ARHGAP21	---	---	---	---	ENSSSCG00000011074	---	---
9	132671734	132673235	1501	---	ABL2	ABL2	---	---	---	ENSSSCG00000024674	ENSSSCG00000024674	---	---
2	6936440	6938059	1619	FKBP2	---	FKBP2	---	---	ENSSSCG00000013036	---	ENSSSCG00000013036	---	---
15	115432907	115433403	496	---	---	ENSSSCG00000024477	---	---	---	---	ENSSSCG00000024477	---	---
4	388540	390613	2073	---	GPT	GPT	---	GPT	---	ENSSSCG00000005900	ENSSSCG00000005900	---	ENSSSCG00000005900
3	346237	347178	941	---	---	ENSSSCG00000007544	---	---	---	---	ENSSSCG00000007544	---	---
2	71703037	71703564	527	---	---	MAP2K7	---	---	---	---	ENSSSCG00000013588	---	---
12	24762076	24762790	714	---	HOXB3	HOXB3	---	---	---	ENSSSCG00000017534	ENSSSCG00000017534	---	---
GL896446.1	24017	25834	1817	---	---	TOLLIP	---	---	---	---	ENSSSCG00000028102	---	---
GL894053.2	49967	50278	311	---	---	SPARC	---	---	---	---	ENSSSCG00000017083	---	---
14	99990057	99990640	583	CXCL12	---	CXCL12	CXCL12	---	ENSSSCG00000010414	---	ENSSSCG00000010414	ENSSSCG00000010414	---
14	47002036	47002520	484	---	---	---	---	TPST2	---	---	---	---	ENSSSCG00000009963
1	63965946	63966550	604	PM20D2	---	PM20D2	PM20D2	---	ENSSSCG00000004314	---	ENSSSCG00000004314	ENSSSCG00000004314	---
8	140288282	140288847	565	---	---	PKD2	---	---	---	---	ENSSSCG00000009217	---	---
1	119405109	119405607	498	HERC1	---	---	---	---	ENSSSCG00000004561	---	---	---	---
16	4610588	4611050	462	ANKH	---	ANKH	ANKH	---	ENSSSCG00000016784	---	ENSSSCG00000016784	ENSSSCG00000016784	---
6	72951653	72951991	338	MUL1	---	MUL1	MUL1	---	ENSSSCG00000028045	---	ENSSSCG00000028045	ENSSSCG00000028045	---
12	55980168	55980954	786	---	ARHGEF15	ARHGEF15	---	ARHGEF15	---	ENSSSCG00000028048	ENSSSCG00000028048	---	ENSSSCG00000028048
8	75313049	75313409	360	ENSSSCG00000008968	---	ENSSSCG00000008968	---	---	ENSSSCG00000008968	---	ENSSSCG00000008968	---	---
13	200404840	200405646	806	---	ADAMTS5	ADAMTS5	---	---	---	ENSSSCG00000012027	ENSSSCG00000012027	---	---
6	42727748	42728446	698	---	---	YIF1B	---	---	---	---	ENSSSCG00000002952	---	---
1	80817107	80817823	716	---	PREP	PREP	---	PREP	---	ENSSSCG00000004368	ENSSSCG00000004368	---	ENSSSCG00000004368
3	34778223	34778945	722	---	CARHSP1	CARHSP1	---	---	---	ENSSSCG00000026710	ENSSSCG00000026710	---	---
12	54318820	54319041	221	PSMB6	---	PSMB6	---	---	ENSSSCG00000017913	---	ENSSSCG00000017913	---	---
14	120251211	120251802	591	SLC25A28	---	SLC25A28	SLC25A28	---	ENSSSCG00000010539	---	ENSSSCG00000010539	ENSSSCG00000010539	---
12	50010780	50011312	532	---	ENSSSCG00000028078	---	---	ENSSSCG00000028078	---	ENSSSCG00000028078	---	---	ENSSSCG00000028078
2	59041446	59042043	597	---	---	FKBP8	---	---	---	---	ENSSSCG00000013905	---	---
8	129552882	129553703	821	---	DDIT4L	DDIT4L	---	---	---	ENSSSCG00000025240	ENSSSCG00000025240	---	---
4	599676	600172	496	DGAT1	---	DGAT1	DGAT1	---	ENSSSCG00000005918	---	ENSSSCG00000005918	ENSSSCG00000005918	---
2	20012128	20012554	426	---	ALKBH3	ALKBH3	---	---	---	ENSSSCG00000025731	ENSSSCG00000025731	---	---
10	29289017	29289789	772	---	---	CYB5R1;KDM5B	---	---	---	---	ENSSSCG00000010929;ENSSSCG00000010928	---	---
13	3520468	3521681	1213	GALNTL2	---	GALNTL2	GALNTL2	---	ENSSSCG00000011195	---	ENSSSCG00000011195	ENSSSCG00000011195	---
7	97692536	97693457	921	---	ARG2;NFS	ARG2;NFS	---	ARG2;NFS	---	ENSSSCG00000002294;ENSSSCG00000002295	ENSSSCG00000002294;ENSSSCG00000002295	---	ENSSSCG00000002294;ENSSSCG00000002295
3	109963749	109964380	631	---	---	VIT	---	---	---	---	ENSSSCG00000008501	---	---
12	20256891	20257124	233	---	---	---	BECN1	---	---	---	---	ENSSSCG00000017386	---
6	50296812	50297744	932	---	RPL13A	RPL13A	---	RPL13A	---	ENSSSCG00000003166	ENSSSCG00000003166	---	ENSSSCG00000003166
9	9650343	9651074	731	---	KCNE3	KCNE3	---	---	---	ENSSSCG00000029323	ENSSSCG00000029323	---	---
4	103700675	103702128	1453	KCNN3	---	KCNN3	KCNN3	---	ENSSSCG00000006542	---	ENSSSCG00000006542	ENSSSCG00000006542	---
6	42817733	42818189	456	---	---	FAM98C	---	---	---	---	ENSSSCG00000002959	---	---
13	141180276	141180850	574	---	---	---	---	TMEM44	---	---	---	---	ENSSSCG00000011826
3	140440025	140440878	853	---	---	ENSSSCG00000025305	---	---	---	---	ENSSSCG00000025305	---	---
10	65737090	65738242	1152	---	PROSER2	PROSER2	---	---	---	ENSSSCG00000022247	ENSSSCG00000022247	---	---
3	24475326	24476244	918	---	ENSSSCG00000026686	ENSSSCG00000026686	---	---	---	ENSSSCG00000026686	ENSSSCG00000026686	---	---
18	55947763	55948276	513	---	---	AEBP1	---	---	---	---	ENSSSCG00000016754	---	---
1	307492724	307493166	442	---	---	BRD3	---	---	---	---	ENSSSCG00000005749	---	---
7	130816333	130816969	636	---	---	PPP1R13B	---	---	---	---	ENSSSCG00000002544	---	---
9	102873774	102874217	443	---	---	---	TMEM243	---	---	---	---	ENSSSCG00000025326	---
GL896571.2	60578	61258	680	---	PTGER4	PTGER4	---	---	---	ENSSSCG00000024439	ENSSSCG00000024439	---	---
12	34049535	34050534	999	---	---	COIL	---	---	---	---	ENSSSCG00000017613	---	---
17	66518876	66519217	341	---	---	CTSZ	---	---	---	---	ENSSSCG00000007522	---	---
8	452593	453106	513	---	ENSSSCG00000008683	ENSSSCG00000008683	---	---	---	ENSSSCG00000008683	ENSSSCG00000008683	---	---
7	97720599	97720966	367	NFS	---	NFS	NFS	---	ENSSSCG00000002295	---	ENSSSCG00000002295	ENSSSCG00000002295	---
3	497747	498455	708	---	---	---	---	ENSSSCG00000024382	---	---	---	---	ENSSSCG00000024382
8	144700247	144700767	520	---	---	THAP9	---	---	---	---	ENSSSCG00000009243	---	---
2	3818934	3820725	1791	---	---	CARNS1	---	---	---	---	ENSSSCG00000012911	---	---
3	6608942	6609490	548	ZKSCAN5	---	ZKSCAN5	ZKSCAN5	---	ENSSSCG00000022023	---	ENSSSCG00000022023	ENSSSCG00000022023	---
13	144365363	144365879	516	---	---	---	OSBPL11	---	---	---	---	ENSSSCG00000026753	---
14	32450714	32451394	680	MLXIP	---	MLXIP	MLXIP	---	ENSSSCG00000009794	---	ENSSSCG00000009794	ENSSSCG00000009794	---
3	17362599	17363233	634	---	ARMC5	---	---	ARMC5	---	ENSSSCG00000025245	---	---	ENSSSCG00000025245
4	107335232	107335921	689	---	---	---	LYSMD1	---	---	---	---	ENSSSCG00000020965	---
6	46488720	46489174	454	---	ZNF283	---	---	---	---	ENSSSCG00000003072	---	---	---
9	7555184	7555767	583	INPPL1	---	INPPL1	INPPL1	---	ENSSSCG00000014811	---	ENSSSCG00000014811	ENSSSCG00000014811	---
5	93712886	93713756	870	---	SOCS2	SOCS2	---	SOCS2	---	ENSSSCG00000000910	ENSSSCG00000000910	---	ENSSSCG00000000910
3	59248163	59248446	283	---	ENSSSCG00000008197	---	---	---	---	ENSSSCG00000008197	---	---	---
2	74805486	74806277	791	---	LSDP5	LSDP5	---	---	---	ENSSSCG00000013513	ENSSSCG00000013513	---	---
3	19648149	19648583	434	---	---	GTF3C1	---	---	---	---	ENSSSCG00000007815	---	---
3	24291058	24291546	488	---	EEF2K	EEF2K	---	---	---	ENSSSCG00000007839	ENSSSCG00000007839	---	---
7	130814661	130815257	596	---	---	PPP1R13B	---	---	---	---	ENSSSCG00000002544	---	---
12	14716070	14716888	818	---	PECAM1	PECAM1	---	PECAM1	---	ENSSSCG00000017277	ENSSSCG00000017277	---	ENSSSCG00000017277
1	305538489	305539173	684	---	---	RAPGEF1	---	---	---	---	ENSSSCG00000005719	---	---
6	60035775	60036486	711	---	---	C1orf174	---	---	---	---	ENSSSCG00000003363	---	---
12	19361378	19361976	598	---	G6PC3	G6PC3	---	G6PC3	---	ENSSSCG00000017365	ENSSSCG00000017365	---	ENSSSCG00000017365
14	32816848	32818100	1252	---	ORAI1	ORAI1	---	---	---	ENSSSCG00000025464	ENSSSCG00000025464	---	---
1	304445252	304445844	592	---	HMCN2	---	---	---	---	ENSSSCG00000005699	---	---	---
GL896341.1	24435	25460	1025	---	ALKBH5	ALKBH5	---	---	---	ENSSSCG00000026771	ENSSSCG00000026771	---	---
JH118510.1	28860	29598	738	---	TOR1AIP2	TOR1AIP2	---	---	---	ENSSSCG00000027083	ENSSSCG00000027083	---	---
1	305461879	305462223	344	---	---	UCK1	UCK1	---	---	---	ENSSSCG00000005717	ENSSSCG00000005717	---
3	16890196	16890612	416	ENSSSCG00000007738	---	ENSSSCG00000007738	ENSSSCG00000007738	---	ENSSSCG00000007738	---	ENSSSCG00000007738	ENSSSCG00000007738	---
13	206235026	206235507	481	C21orf59	---	C21orf59	---	---	ENSSSCG00000012036	---	ENSSSCG00000012036	---	---
5	3132049	3132598	549	---	---	ENSSSCG00000000034	---	---	---	---	ENSSSCG00000000034	---	---
7	33630378	33630760	382	---	---	DST	---	---	---	---	ENSSSCG00000001499	---	---
7	57599586	57600242	656	---	---	WHAMM	---	---	---	---	ENSSSCG00000001805	---	---
GL893704.1	44351	45945	1594	---	---	CRTC3	---	---	---	---	ENSSSCG00000028041	---	---
7	26976546	26976920	374	---	---	FLOT1	---	---	---	---	ENSSSCG00000022725	---	---
14	44741352	44741814	462	---	ENSSSCG00000027124	---	---	---	---	ENSSSCG00000027124	---	---	---
2	81918862	81919177	315	---	---	TMED9	---	---	---	---	ENSSSCG00000014036	---	---
14	55046645	55046981	336	---	---	ARVCF	---	---	---	---	ENSSSCG00000010133	---	---
5	91521031	91521994	963	---	---	ELK3	---	---	---	---	ENSSSCG00000023803	---	---
12	18949522	18949953	431	---	---	ENSSSCG00000017352	---	---	---	---	ENSSSCG00000017352	---	---
1	313774108	313774459	351	---	---	TRAF2	---	---	---	---	ENSSSCG00000005838	---	---
11	3460803	3461421	618	---	RNF6	RNF6	---	---	---	ENSSSCG00000024064	ENSSSCG00000024064	---	---
8	76105384	76105914	530	SCARB2	---	SCARB2	SCARB2	---	ENSSSCG00000008980	---	ENSSSCG00000008980	ENSSSCG00000008980	---
4	737717	738163	446	ENSSSCG00000026590	---	ENSSSCG00000026590	ENSSSCG00000026590	---	ENSSSCG00000026590	---	ENSSSCG00000026590	ENSSSCG00000026590	---
10	71224820	71225310	490	ANKRD16	---	ANKRD16	---	---	ENSSSCG00000028790	---	ENSSSCG00000028790	---	---
7	9059084	9059598	514	---	---	HIVEP1	---	---	---	---	ENSSSCG00000001049	---	---
JH118861.1	221934	222304	370	---	---	SERPINF1	---	---	---	---	ENSSSCG00000017818	---	---
6	73130019	73131263	1244	---	---	OST48	---	---	---	---	ENSSSCG00000003505	---	---
1	142944763	142945490	727	---	---	ZSCAN29	---	---	---	---	ENSSSCG00000004709	---	---
3	122271704	122272189	485	---	---	KLHL29	---	---	---	---	ENSSSCG00000008593	---	---
14	70674462	70674951	489	---	---	ARID5B	---	---	---	---	ENSSSCG00000010219	---	---
2	82227603	82228066	463	---	MXD3	MXD3	---	MXD3	---	ENSSSCG00000014041	ENSSSCG00000014041	---	ENSSSCG00000014041
15	92417687	92418030	343	HNRNPA3	---	HNRNPA3	---	---	ENSSSCG00000015988	---	ENSSSCG00000015988	---	---
13	89711346	89711801	455	---	---	SPSB4	---	---	---	---	ENSSSCG00000028303	---	---
13	212932038	212932819	781	BRWD3	---	BRWD3	BRWD3	---	ENSSSCG00000021042	---	ENSSSCG00000021042	ENSSSCG00000021042	---
3	9784495	9785279	784	---	---	ENSSSCG00000025430	---	---	---	---	ENSSSCG00000025430	---	---
12	20373709	20374735	1026	PLEKHH3	---	PLEKHH3	PLEKHH3	---	ENSSSCG00000017391	---	ENSSSCG00000017391	ENSSSCG00000017391	---
9	9173957	9175050	1093	---	---	UCP3	---	---	---	---	ENSSSCG00000014834	---	---
3	107548769	107549747	978	---	---	ENSSSCG00000008481	---	---	---	---	ENSSSCG00000008481	---	---
12	26978703	26979011	308	---	ENSSSCG00000017565	ENSSSCG00000017565	---	ENSSSCG00000017565	---	ENSSSCG00000017565	ENSSSCG00000017565	---	ENSSSCG00000017565
6	77779964	77780525	561	---	---	---	---	GPATCH3	---	---	---	---	ENSSSCG00000003564
13	217376116	217377464	1348	---	UBE2G2	UBE2G2	---	UBE2G2	---	ENSSSCG00000027165	ENSSSCG00000027165	---	ENSSSCG00000027165
13	155860590	155861758	1168	---	---	KIAA2018	---	---	---	---	ENSSSCG00000011918	---	---
2	54307505	54307957	452	---	SNAP47	SNAP47	---	---	---	ENSSSCG00000013984	ENSSSCG00000013984	---	---
2	3472503	3474122	1619	---	CHKA	CHKA	---	---	---	ENSSSCG00000012889	ENSSSCG00000012889	---	---
3	6678952	6679290	338	ENSSSCG00000007615	---	ENSSSCG00000007615	ENSSSCG00000007615	---	ENSSSCG00000007615	---	ENSSSCG00000007615	ENSSSCG00000007615	---
2	146114528	146115094	566	---	KDM3B	KDM3B	---	---	---	ENSSSCG00000014331	ENSSSCG00000014331	---	---
GL893077.1	10890	11179	289	---	---	MYH11	---	MYH11	---	---	ENSSSCG00000000146	---	ENSSSCG00000000146
1	210390616	210391651	1035	PPM1A	---	PPM1A	---	---	ENSSSCG00000005084	---	ENSSSCG00000005084	---	---
3	40864855	40865107	252	POLR3K	---	POLR3K	---	---	ENSSSCG00000007970	---	ENSSSCG00000007970	---	---
4	88801692	88802129	437	---	SCYL3	SCYL3	---	---	---	ENSSSCG00000006283	ENSSSCG00000006283	---	---
18	56025305	56025744	439	---	BLVRA	BLVRA	---	BLVRA	---	ENSSSCG00000016756	ENSSSCG00000016756	---	ENSSSCG00000016756
9	599973	600485	512	---	AKIP1	AKIP1	---	AKIP1	---	ENSSSCG00000014574	ENSSSCG00000014574	---	ENSSSCG00000014574
5	29923307	29923754	447	---	---	MON2	---	---	---	---	ENSSSCG00000000458	---	---
6	77779180	77779771	591	GPN2	---	GPN2	GPN2	---	ENSSSCG00000003563	---	ENSSSCG00000003563	ENSSSCG00000003563	---
6	50425900	50426822	922	---	---	SCAF1	---	---	---	---	ENSSSCG00000003182	---	---
2	77782375	77783059	684	ATP5D	---	ATP5D	---	---	ENSSSCG00000013431	---	ENSSSCG00000013431	---	---
1	179891089	179891780	691	---	ALPK2	ALPK2	---	---	---	ENSSSCG00000004918	ENSSSCG00000004918	---	---
7	117530983	117533056	2073	---	FOXN3	FOXN3	---	FOXN3	---	ENSSSCG00000002429	ENSSSCG00000002429	---	ENSSSCG00000002429
10	27216	27982	766	---	---	PALB2	---	---	---	---	ENSSSCG00000010794	---	---
6	51048841	51049559	718	---	ENSSSCG00000027407	ENSSSCG00000027407	---	ENSSSCG00000027407;ENSSSCG00000029377	---	ENSSSCG00000027407	ENSSSCG00000027407	---	ENSSSCG00000027407;ENSSSCG00000029377
7	36478008	36478630	622	---	---	---	FKBP5	---	---	---	---	ENSSSCG00000001549	---
8	81905822	81906377	555	---	ENSSSCG00000028236	ENSSSCG00000028236	---	---	---	ENSSSCG00000028236	ENSSSCG00000028236	---	---
3	71690790	71691429	639	AUP1	---	AUP1	AUP1	---	ENSSSCG00000008268	---	ENSSSCG00000008268	ENSSSCG00000008268	---
4	121475230	121475472	242	ENSSSCG00000006839	---	ENSSSCG00000006839	ENSSSCG00000006839	---	ENSSSCG00000006839	---	ENSSSCG00000006839	ENSSSCG00000006839	---
2	68899230	68899864	634	---	---	ENSSSCG00000013671	---	---	---	---	ENSSSCG00000013671	---	---
10	71209399	71210137	738	---	---	---	FBXO18	---	---	---	---	ENSSSCG00000030030	---
14	98679521	98680077	556	---	---	ENSSSCG00000010401	---	---	---	---	ENSSSCG00000010401	---	---
10	36280373	36280883	510	---	---	ENSSSCG00000010968	---	ENSSSCG00000010968	---	---	ENSSSCG00000010968	---	ENSSSCG00000010968
15	115927790	115928460	670	---	FAM126B	FAM126B	---	---	---	ENSSSCG00000016099	ENSSSCG00000016099	---	---
9	7566573	7567059	486	---	---	INPPL1	---	---	---	---	ENSSSCG00000014811	---	---
6	47036517	47037058	541	PVR	---	PVR	PVR	---	ENSSSCG00000003079	---	ENSSSCG00000003079	ENSSSCG00000003079	---
6	81875203	81875618	415	---	---	PEF1	---	---	---	---	ENSSSCG00000003602	---	---
16	43302529	43303625	1096	---	ZSWIM6	ZSWIM6	---	---	---	ENSSSCG00000025194	ENSSSCG00000025194	---	---
14	121755282	121755555	273	---	---	---	C10orf2	---	---	---	---	ENSSSCG00000030428	---
X	47768688	47769110	422	---	GRIPAP1	GRIPAP1	---	---	---	ENSSSCG00000028900	ENSSSCG00000028900	---	---
14	83800459	83802274	1815	---	ENSSSCG00000029128	ENSSSCG00000029128	---	---	---	ENSSSCG00000029128	ENSSSCG00000029128	---	---
7	60104254	60104742	488	---	---	KIF7	---	---	---	---	ENSSSCG00000001840	---	---
13	208205069	208205975	906	---	RUNX1	RUNX1	---	RUNX1	---	ENSSSCG00000012051	ENSSSCG00000012051	---	ENSSSCG00000012051
16	42879846	42880421	575	SMIM15	SMIM15	SMIM15	---	---	ENSSSCG00000016935	ENSSSCG00000016935	ENSSSCG00000016935	---	---
6	50458938	50459391	453	---	PRMT1	PRMT1	---	---	---	ENSSSCG00000003189	ENSSSCG00000003189	---	---
1	269215251	269215725	474	ALG2	---	ALG2	---	---	ENSSSCG00000005383	---	ENSSSCG00000005383	---	---
4	20526390	20526861	471	---	NOV	NOV	---	NOV	---	ENSSSCG00000006002	ENSSSCG00000006002	---	ENSSSCG00000006002
9	14154118	14154892	774	---	NARS2	NARS2	---	---	---	ENSSSCG00000014893	ENSSSCG00000014893	---	---
9	147878023	147878730	707	---	---	---	ENSSSCG00000015621	---	---	---	---	ENSSSCG00000015621	---
5	4382015	4382549	534	---	---	POLR3H	---	---	---	---	ENSSSCG00000000063	---	---
5	66225728	66226295	567	---	---	DRPLA	---	---	---	---	ENSSSCG00000025117	---	---
8	20536242	20536941	699	---	RBPJ	RBPJ	---	---	---	ENSSSCG00000022155	ENSSSCG00000022155	---	---
3	26070234	26070869	635	THUMPD1	---	THUMPD1	THUMPD1	---	ENSSSCG00000024748	---	ENSSSCG00000024748	ENSSSCG00000024748	---
GL892815.1	60846	64653	3807	FEM1A	FEM1A	FEM1A	---	---	ENSSSCG00000025554	ENSSSCG00000025554	ENSSSCG00000025554	---	---
5	7209474	7209804	330	---	---	PICK1	---	---	---	---	ENSSSCG00000000114	---	---
4	84148830	84149194	364	MRPL15	---	MRPL15	---	---	ENSSSCG00000030578	---	ENSSSCG00000030578	---	---
2	160805	161290	485	ATGL	---	ATGL	ATGL	---	ENSSSCG00000012841	---	ENSSSCG00000012841	ENSSSCG00000012841	---
7	24143735	24144403	668	---	---	ZSCAN12	---	---	---	---	ENSSSCG00000001209	---	---
10	28917396	28917753	357	---	---	PPP1R12B	---	---	---	---	ENSSSCG00000010925	---	---
5	19372273	19372678	405	---	---	CALCOCO1	---	---	---	---	ENSSSCG00000028481	---	---
16	78305596	78305950	354	---	---	TNIP1	---	---	---	---	ENSSSCG00000017091	---	---
GL893887.1	12886	13161	275	---	---	ATPAF2	---	---	---	---	ENSSSCG00000028712	---	---
2	73939524	73939804	280	---	SAFB2	SAFB2	---	---	---	ENSSSCG00000013523	ENSSSCG00000013523	---	---
14	79161515	79161862	347	---	---	LRRC20	---	---	---	---	ENSSSCG00000010267	---	---
6	1057781	1059324	1543	---	---	TRAPPC2L	---	---	---	---	ENSSSCG00000002646	---	---
9	72094661	72095174	513	---	---	DSTYK	---	---	---	---	ENSSSCG00000015286	---	---
11	86510351	86511185	834	---	---	ENSSSCG00000009560	---	---	---	---	ENSSSCG00000009560	---	---
7	48120	48739	619	---	---	---	---	EXOC2	---	---	---	---	ENSSSCG00000000985
15	7947102	7948295	1193	---	ZEB2	ZEB2	---	---	---	ENSSSCG00000021343	ENSSSCG00000021343	---	---
6	48768023	48768916	893	---	NAPA	NAPA	---	NAPA	---	ENSSSCG00000003120	ENSSSCG00000003120	---	ENSSSCG00000003120
3	17791245	17791726	481	---	---	FBXL19	---	---	---	---	ENSSSCG00000028186	---	---
1	313808026	313808824	798	---	MBF1	MBF1	---	MBF1	---	ENSSSCG00000005833	ENSSSCG00000005833	---	ENSSSCG00000005833
12	22494381	22494716	335	---	---	THRA	---	---	---	---	ENSSSCG00000017480	---	---
3	38747561	38748110	549	---	ANKS3	ANKS3	---	ANKS3	---	ENSSSCG00000007939	ENSSSCG00000007939	---	ENSSSCG00000007939
7	98804823	98806321	1498	---	ZFP36L1	ZFP36L1	---	---	---	ENSSSCG00000028304	ENSSSCG00000028304	---	---
13	208298135	208298631	496	---	---	RUNX1	---	---	---	---	ENSSSCG00000012051	---	---
2	59348744	59349423	679	---	KCNN1	KCNN1	---	KCNN1	---	ENSSSCG00000013892	ENSSSCG00000013892	---	ENSSSCG00000013892
GL892813.1	2277	2914	637	---	HIRIP3	HIRIP3	---	HIRIP3	---	ENSSSCG00000030122	ENSSSCG00000030122	---	ENSSSCG00000030122
9	44530091	44530579	488	DLAT	---	DLAT	DLAT	---	ENSSSCG00000015030	---	ENSSSCG00000015030	ENSSSCG00000015030	---
2	59035608	59036294	686	---	FKBP8	FKBP8	---	FKBP8	---	ENSSSCG00000013905	ENSSSCG00000013905	---	ENSSSCG00000013905
1	143989616	143990202	586	GANC	---	GANC	---	---	ENSSSCG00000004729	---	ENSSSCG00000004729	---	---
17	58471264	58471755	491	---	PTPN1	PTPN1	---	PTPN1	---	ENSSSCG00000007469	ENSSSCG00000007469	---	ENSSSCG00000007469
X	21720731	21721240	509	---	---	ZFY	---	---	---	---	ENSSSCG00000012179	---	---
3	17761327	17761941	614	STX4	---	STX4	STX4	---	ENSSSCG00000007768	---	ENSSSCG00000007768	ENSSSCG00000007768	---
1	15948005	15948493	488	---	MYCT1	MYCT1	---	---	---	ENSSSCG00000004080	ENSSSCG00000004080	---	---
17	38535664	38535874	210	NSFL1C	---	NSFL1C	---	---	ENSSSCG00000007187	---	ENSSSCG00000007187	---	---
1	266101335	266101773	438	---	GRHPR	GRHPR	---	GRHPR	---	ENSSSCG00000005349	ENSSSCG00000005349	---	ENSSSCG00000005349
3	44431076	44431568	492	---	---	PHF2	---	---	---	---	ENSSSCG00000008080	---	---
6	82717462	82718106	644	---	IQCC	---	---	IQCC	---	ENSSSCG00000003610	---	---	ENSSSCG00000003610
12	52735869	52736202	333	TXNDC17	---	TXNDC17	TXNDC17	---	ENSSSCG00000017891	---	ENSSSCG00000017891	ENSSSCG00000017891	---
18	20859935	20866776	6841	---	---	FLNC	---	---	---	---	ENSSSCG00000016578	---	---
1	270382656	270383291	635	---	---	INVS	---	---	---	---	ENSSSCG00000005388	---	---
13	144000067	144000407	340	LRCH3	---	LRCH3	---	---	ENSSSCG00000011854	---	ENSSSCG00000011854	---	---
15	55337976	55338718	742	WHSC1L1	---	WHSC1L1	---	---	ENSSSCG00000015820	---	ENSSSCG00000015820	---	---
14	118260224	118260542	318	---	---	RRP12	---	---	---	---	ENSSSCG00000010514	---	---
14	46445815	46446150	335	---	---	MYO18B	---	---	---	---	ENSSSCG00000009957	---	---
17	46462880	46463715	835	---	TTI1	TTI1	---	---	---	ENSSSCG00000007340	ENSSSCG00000007340	---	---
5	65955339	65955828	489	---	PEX5	PEX5	---	---	---	ENSSSCG00000025252	ENSSSCG00000025252	---	---
13	37278363	37279008	645	---	PARP3	PARP3	---	---	---	ENSSSCG00000023033	ENSSSCG00000023033	---	---
12	164274	164713	439	---	---	FOXK2	---	---	---	---	ENSSSCG00000017125	---	---
GL896352.1	34069	34698	629	---	LZIC	LZIC	---	---	---	ENSSSCG00000025241	ENSSSCG00000025241	---	---
2	6978498	6979129	631	---	---	---	---	ENSSSCG00000021620	---	---	---	---	ENSSSCG00000021620
6	146867399	146867960	561	---	---	---	---	PODN	---	---	---	---	ENSSSCG00000027114
3	62275150	62275899	749	---	GGCX	GGCX	---	---	---	ENSSSCG00000027381	ENSSSCG00000027381	---	---
18	6468814	6469287	473	---	---	AGAP3	---	---	---	---	ENSSSCG00000025610	---	---
3	24310880	24311244	364	---	---	EEF2K	---	---	---	---	ENSSSCG00000007839	---	---
17	44407687	44408065	378	---	---	RBM39	---	---	---	---	ENSSSCG00000007309	---	---
9	102787740	102788264	524	---	---	---	CROT	---	---	---	---	ENSSSCG00000015391	---
14	83715459	83715921	462	---	---	KAT6B	---	---	---	---	ENSSSCG00000010316	---	---
2	20211529	20212039	510	---	---	---	HSD17B12	---	---	---	---	ENSSSCG00000021739	---
JH118993.1	10140	10465	325	---	ENSSSCG00000029954	ENSSSCG00000029954	---	---	---	ENSSSCG00000029954	ENSSSCG00000029954	---	---
GL896341.1	3727	4709	982	---	---	ALKBH5	---	---	---	---	ENSSSCG00000026771	---	---
12	85983	86264	281	NARF	---	NARF	NARF	---	ENSSSCG00000017126	---	ENSSSCG00000017126	ENSSSCG00000017126	---
2	144618	146271	1653	---	CD151	CD151	---	CD151	---	ENSSSCG00000012840	ENSSSCG00000012840	---	ENSSSCG00000012840
18	6507353	6508120	767	TMUB1	---	TMUB1	TMUB1	---	ENSSSCG00000028266	---	ENSSSCG00000028266	ENSSSCG00000028266	---
8	31535430	31535923	493	---	KLF3	KLF3	---	---	---	ENSSSCG00000022270	ENSSSCG00000022270	---	---
3	54046742	54047347	605	NHE-2	---	NHE-2	---	---	ENSSSCG00000008153	---	ENSSSCG00000008153	---	---
9	128751039	128751511	472	CACYBP	---	CACYBP	CACYBP	---	ENSSSCG00000015504	---	ENSSSCG00000015504	ENSSSCG00000015504	---
7	12732065	12732730	665	---	MYLIP	MYLIP	---	---	---	ENSSSCG00000001063	ENSSSCG00000001063	---	---
7	5313027	5313550	523	---	BMP6	BMP6	---	---	---	ENSSSCG00000001027	ENSSSCG00000001027	---	---
17	44925203	44926039	836	---	AAR2	AAR2	---	AAR2	---	ENSSSCG00000007315	ENSSSCG00000007315	---	ENSSSCG00000007315
5	6877150	6877511	361	---	---	---	CSNK1E	---	---	---	---	ENSSSCG00000000107	---
12	5813893	5814415	522	MRPS7	---	MRPS7	MRPS7	---	ENSSSCG00000017210	---	ENSSSCG00000017210	ENSSSCG00000017210	---
GL896358.1	5915	6444	529	---	---	ENSSSCG00000023496	---	---	---	---	ENSSSCG00000023496	---	---
13	104606527	104607589	1062	TIPARP	---	TIPARP	TIPARP	---	ENSSSCG00000027646	---	ENSSSCG00000027646	ENSSSCG00000027646	---
2	16392154	16393019	865	---	---	PSMC3	PSMC3	---	---	---	ENSSSCG00000013239	ENSSSCG00000013239	---
11	50030903	50031463	560	---	---	KLF5	---	---	---	---	ENSSSCG00000009462	---	---
2	6533733	6534724	991	---	---	SF1	---	---	---	---	ENSSSCG00000013021	---	---
4	19715925	19716666	741	---	COL14A1	COL14A1	---	COL14A1	---	ENSSSCG00000005997	ENSSSCG00000005997	---	ENSSSCG00000005997
17	36883968	36884543	575	ENSSSCG00000007161	---	ENSSSCG00000007161	---	---	ENSSSCG00000007161	---	ENSSSCG00000007161	---	---
14	41122836	41123311	475	DDX54	---	DDX54	---	---	ENSSSCG00000009876	---	ENSSSCG00000009876	---	---
14	24124094	24124491	397	---	---	ENSSSCG00000009733	---	---	---	---	ENSSSCG00000009733	---	---
12	58116078	58116665	587	---	---	ENSSSCG00000018007	---	---	---	---	ENSSSCG00000018007	---	---
GL893304.1	65820	66267	447	---	---	TRIM41	---	---	---	---	ENSSSCG00000022110	---	---
11	2150933	2151230	297	ENSSSCG00000009285	---	ENSSSCG00000009285	---	---	ENSSSCG00000009285	---	ENSSSCG00000009285	---	---
X	106951195	106951827	632	---	---	AMOT	---	---	---	---	ENSSSCG00000012591	---	---
9	49296610	49297431	821	---	---	---	---	SIK3	---	---	---	---	ENSSSCG00000015071
8	8662341	8662692	351	RAB28	---	RAB28	RAB28	---	ENSSSCG00000022358	---	ENSSSCG00000022358	ENSSSCG00000022358	---
10	58062373	58063291	918	---	PIP4K2A	PIP4K2A	---	---	---	ENSSSCG00000011079	ENSSSCG00000011079	---	---
18	19802349	19802857	508	---	ZC3HC1	ZC3HC1	---	ZC3HC1	---	ENSSSCG00000016565	ENSSSCG00000016565	---	ENSSSCG00000016565
1	181492619	181493042	423	RAB11A	---	RAB11A	RAB11A	---	ENSSSCG00000022696	---	ENSSSCG00000022696	ENSSSCG00000022696	---
10	28962094	28962479	385	---	---	PPP1R12B	---	---	---	---	ENSSSCG00000010925	---	---
6	55822825	55823511	686	---	---	---	---	ZNF667	---	---	---	---	ENSSSCG00000024622
X	22472843	22473301	458	---	---	ARX	---	---	---	---	ENSSSCG00000020801	---	---
X	143611974	143613035	1061	---	FAM50A	FAM50A	---	FAM50A	---	ENSSSCG00000025303	ENSSSCG00000025303	---	ENSSSCG00000025303
2	35261336	35261831	495	BDNF	---	BDNF	BDNF	---	ENSSSCG00000013333	---	ENSSSCG00000013333	ENSSSCG00000013333	---
14	118573172	118574532	1360	MARVELD1	MARVELD1	MARVELD1	---	---	ENSSSCG00000010527	ENSSSCG00000010527	ENSSSCG00000010527	---	---
6	463600	464272	672	---	---	CDK10	---	---	---	---	ENSSSCG00000025401	---	---
6	155486272	155486651	379	---	---	EBNA1BP2	---	---	---	---	ENSSSCG00000030177	---	---
12	54006503	54007405	902	---	---	CAMTA2	---	---	---	---	ENSSSCG00000017902	---	---
2	7218499	7219018	519	---	ENSSSCG00000013046	ENSSSCG00000013046	---	ENSSSCG00000013046	---	ENSSSCG00000013046	ENSSSCG00000013046	---	ENSSSCG00000013046
6	71925901	71926323	422	---	---	CAPZB	---	---	---	---	ENSSSCG00000003493	---	---
1	302558028	302559132	1104	---	---	SLC25A25	---	---	---	---	ENSSSCG00000005636	---	---
3	139857563	139858349	786	---	ENSSSCG00000025689	ENSSSCG00000025689	---	---	---	ENSSSCG00000025689	ENSSSCG00000025689	---	---
5	66462088	66463112	1024	IFFO1	---	IFFO1	---	---	ENSSSCG00000000695	---	ENSSSCG00000000695	---	---
2	81006973	81007553	580	---	ADAMTS2	ADAMTS2	---	---	---	ENSSSCG00000024043	ENSSSCG00000024043	---	---
15	152382692	152383188	496	---	---	ASB1	ASB1	---	---	---	ENSSSCG00000016340	ENSSSCG00000016340	---
2	78344981	78345516	535	---	---	PALM	---	---	---	---	ENSSSCG00000013424	---	---
5	54985867	54986907	1040	---	KCNJ8	KCNJ8	---	KCNJ8	---	ENSSSCG00000000573	ENSSSCG00000000573	---	ENSSSCG00000000573
3	18069414	18069979	565	---	RNF40	RNF40	---	---	---	ENSSSCG00000007786	ENSSSCG00000007786	---	---
X	104395877	104396433	556	---	CHRDL1	CHRDL1	---	CHRDL1	---	ENSSSCG00000012576	ENSSSCG00000012576	---	ENSSSCG00000012576
2	121552236	121552629	393	---	---	APC	---	---	---	---	ENSSSCG00000014207	---	---
4	73759138	73759656	518	---	---	---	CSPP1	---	---	---	---	ENSSSCG00000006202	---
13	149950645	149951268	623	---	---	---	---	POPDC2	---	---	---	---	ENSSSCG00000011894
3	118691048	118692105	1057	---	---	EIF2B4	---	---	---	---	ENSSSCG00000023140	---	---
2	66280204	66280467	263	FARSA	---	FARSA	FARSA	---	ENSSSCG00000013745	---	ENSSSCG00000013745	ENSSSCG00000013745	---
6	90749796	90750122	326	---	---	IMPA2	IMPA2	---	---	---	ENSSSCG00000024162	ENSSSCG00000024162	---
6	16238919	16239225	306	NQO1	---	NQO1	NQO1	---	ENSSSCG00000002754	---	ENSSSCG00000002754	ENSSSCG00000002754	---
3	22537110	22537947	837	---	---	---	---	RBBP6	---	---	---	---	ENSSSCG00000007830
13	33936804	33938701	1897	MAP4	---	MAP4	---	---	ENSSSCG00000011343	---	ENSSSCG00000011343	---	---
8	1826134	1826547	413	LREAP1	---	LREAP1	LREAP1	---	ENSSSCG00000008701	---	ENSSSCG00000008701	ENSSSCG00000008701	---
5	66187706	66188269	563	PHB2	---	PHB2	PHB2	---	ENSSSCG00000024655	---	ENSSSCG00000024655	ENSSSCG00000024655	---
7	37905565	37905846	281	---	---	---	ENSSSCG00000001579	---	---	---	---	ENSSSCG00000001579	---
6	482334	482701	367	---	---	CHMP1A	---	---	---	---	ENSSSCG00000023677	---	---
8	79861595	79862024	429	---	ENSSSCG00000023198	ENSSSCG00000023198	---	ENSSSCG00000023198	---	ENSSSCG00000023198	ENSSSCG00000023198	---	ENSSSCG00000023198
12	22869392	22869680	288	---	---	---	ENSSSCG00000017492	---	---	---	---	ENSSSCG00000017492	---
12	39576161	39576700	539	---	---	MYO19	---	---	---	---	ENSSSCG00000017682	---	---
3	671801	672977	1176	---	GET4	GET4	---	---	---	ENSSSCG00000007545	ENSSSCG00000007545	---	---
14	50059079	50060019	940	---	MTMR3	MTMR3	---	---	---	ENSSSCG00000009994	ENSSSCG00000009994	---	---
5	91872698	91873481	783	NTN4	---	NTN4	NTN4	---	ENSSSCG00000000896	---	ENSSSCG00000000896	ENSSSCG00000000896	---
11	9431725	9432172	447	---	ENSSSCG00000009348	ENSSSCG00000009348	---	---	---	ENSSSCG00000009348	ENSSSCG00000009348	---	---
12	20707186	20707593	407	---	STAT5A	STAT5A	---	---	---	ENSSSCG00000017408	ENSSSCG00000017408	---	---
GL896302.1	49669	50065	396	---	---	SNRPD2	---	---	---	---	ENSSSCG00000025813	---	---
18	56949303	56949546	243	---	---	C7orf25	---	---	---	---	ENSSSCG00000016760	---	---
2	13405363	13406058	695	---	---	TNKS1BP1	---	---	---	---	ENSSSCG00000028527	---	---
2	78653553	78655172	1619	---	---	ENSSSCG00000027864	---	---	---	---	ENSSSCG00000027864	---	---
6	478516	478790	274	CHMP1A	---	CHMP1A	CHMP1A	---	ENSSSCG00000023677	---	ENSSSCG00000023677	ENSSSCG00000023677	---
6	16380957	16381365	408	NFAT5	---	NFAT5	NFAT5	---	ENSSSCG00000002755	---	ENSSSCG00000002755	ENSSSCG00000002755	---
X	125827776	125828501	725	---	---	GPC3	---	---	---	---	ENSSSCG00000012680	---	---
17	40377089	40378058	969	---	---	MYLK2	---	---	---	---	ENSSSCG00000007231	---	---
2	76689790	76690359	569	---	---	LMNB2	---	---	---	---	ENSSSCG00000026784	---	---
X	58588658	58588897	239	---	---	MSN	---	---	---	---	ENSSSCG00000012365	---	---
6	43124596	43125955	1359	---	ACTN4	ACTN4	---	---	---	ENSSSCG00000002965	ENSSSCG00000002965	---	---
12	5018842	5019570	728	---	SPHK1	SPHK1	---	---	---	ENSSSCG00000017178	ENSSSCG00000017178	---	---
3	119785378	119786202	824	---	GAREML	---	---	---	---	ENSSSCG00000008572	---	---	---
12	55262197	55262685	488	---	SAT2	SAT2	---	SAT2	---	ENSSSCG00000017952	ENSSSCG00000017952	---	ENSSSCG00000017952
4	103388294	103389302	1008	---	GBA	GBA	---	GBA;MTX1	---	ENSSSCG00000006522	ENSSSCG00000006522	---	ENSSSCG00000006522;ENSSSCG00000006523
13	30809616	30809847	231	KIAA1143	---	KIAA1143	KIAA1143	---	ENSSSCG00000011308	---	ENSSSCG00000011308	ENSSSCG00000011308	---
3	71809513	71810221	708	---	ENSSSCG00000008281	ENSSSCG00000008281	---	ENSSSCG00000008281	---	ENSSSCG00000008281	ENSSSCG00000008281	---	ENSSSCG00000008281
14	124375536	124376084	548	---	---	NEURL1	---	---	---	---	ENSSSCG00000010603	---	---
4	12780531	12781395	864	MYC	---	MYC	MYC	---	ENSSSCG00000005965	---	ENSSSCG00000005965	ENSSSCG00000005965	---
14	45888503	45888935	432	---	---	KIAA1671	---	---	---	---	ENSSSCG00000009953	---	---
12	963354	964965	1611	SLC16A3	---	SLC16A3	SLC16A3	---	ENSSSCG00000024018	---	ENSSSCG00000024018	ENSSSCG00000024018	---
7	29188513	29188766	253	SLA-DQB1	---	SLA-DQB1	---	---	ENSSSCG00000001457	---	ENSSSCG00000001457	---	---
11	49869624	49870196	572	KLF5	---	KLF5	---	---	ENSSSCG00000009462	---	ENSSSCG00000009462	---	---
5	9088049	9088451	402	---	---	MYH9	---	---	---	---	ENSSSCG00000000145	---	---
2	74944900	74945249	349	---	---	MPND	---	---	---	---	ENSSSCG00000013507	---	---
5	110499153	110499813	660	---	---	SBF1	---	---	---	---	ENSSSCG00000000968	---	---
1	23765639	23766165	526	---	PHACTR2	PHACTR2	---	---	---	ENSSSCG00000004132	ENSSSCG00000004132	---	---
15	120861173	120862451	1278	---	INO80D	INO80D	---	---	---	ENSSSCG00000016125	ENSSSCG00000016125	---	---
GL896485.1	3439	3743	304	---	---	MAN1B1	---	---	---	---	ENSSSCG00000027526	---	---
6	48294706	48295051	345	---	---	ENSSSCG00000003110	---	---	---	---	ENSSSCG00000003110	---	---
4	102867656	102868200	544	---	RIT1	RIT1	---	---	---	ENSSSCG00000023991	ENSSSCG00000023991	---	---
9	71462587	71463093	506	---	---	PIK3C2B	---	---	---	---	ENSSSCG00000015283	---	---
6	157235759	157236957	1198	---	ENSSSCG00000003971	ENSSSCG00000003971	---	ENSSSCG00000003971	---	ENSSSCG00000003971	ENSSSCG00000003971	---	ENSSSCG00000003971
12	173658	177009	3351	---	FOXK2	FOXK2	---	FOXK2	---	ENSSSCG00000017125	ENSSSCG00000017125	---	ENSSSCG00000017125
14	54004069	54005018	949	---	CRKL	CRKL	---	---	---	ENSSSCG00000010095	ENSSSCG00000010095	---	---
GL895451.1	9113	9497	384	---	YIPF5	YIPF5	---	---	---	ENSSSCG00000028657	ENSSSCG00000028657	---	---
X	49304455	49305049	594	---	---	ENSSSCG00000030180	---	---	---	---	ENSSSCG00000030180	---	---
12	26406905	26407310	405	---	---	---	---	SGCA	---	---	---	---	ENSSSCG00000017583
9	143414771	143415320	549	---	---	VASH2	---	---	---	---	ENSSSCG00000015589	---	---
X	53805873	53806419	546	---	APEX2	APEX2	---	---	---	ENSSSCG00000012348	ENSSSCG00000012348	---	---
13	147362269	147362845	576	ENSSSCG00000028575	---	ENSSSCG00000028575	---	---	ENSSSCG00000028575	---	ENSSSCG00000028575	---	---
13	203147342	203148000	658	---	BACH1	BACH1	---	BACH1	---	ENSSSCG00000012029	ENSSSCG00000012029	---	ENSSSCG00000012029
13	72419466	72420001	535	---	OXTR	OXTR	---	OXTR	---	ENSSSCG00000021585	ENSSSCG00000021585	---	ENSSSCG00000021585
1	245032630	245033041	411	VLDLR	---	VLDLR	VLDLR	---	ENSSSCG00000005229	---	ENSSSCG00000005229	ENSSSCG00000005229	---
3	11634937	11635463	526	WBSCR16	---	WBSCR16	WBSCR16	---	ENSSSCG00000007723	---	ENSSSCG00000007723	ENSSSCG00000007723	---
3	122199324	122200117	793	---	---	KLHL29	---	---	---	---	ENSSSCG00000008593	---	---
8	112157899	112158638	739	---	---	USP53	---	---	---	---	ENSSSCG00000023174	---	---
5	72486652	72487315	663	ENSSSCG00000027190	---	ENSSSCG00000027190	ENSSSCG00000027190	---	ENSSSCG00000027190	---	ENSSSCG00000027190	ENSSSCG00000027190	---
1	35243771	35244390	619	---	ENPP1	ENPP1	---	ENPP1	---	ENSSSCG00000004193	ENSSSCG00000004193	---	ENSSSCG00000004193
3	119078038	119078626	588	---	---	TMEM214	---	---	---	---	ENSSSCG00000008559	---	---
6	90767352	90767650	298	---	---	IMPA2	---	---	---	---	ENSSSCG00000024162	---	---
15	117062499	117065865	3366	FZD7	FZD7	FZD7	---	---	ENSSSCG00000016111	ENSSSCG00000016111	ENSSSCG00000016111	---	---
6	49549207	49549501	294	ENSSSCG00000003136	---	ENSSSCG00000003136	ENSSSCG00000003136	---	ENSSSCG00000003136	---	ENSSSCG00000003136	ENSSSCG00000003136	---
3	62253791	62254118	327	VAMP8	---	---	VAMP8	---	ENSSSCG00000022820	---	---	ENSSSCG00000022820	---
7	10799690	10800159	469	CD83	---	CD83	CD83	---	ENSSSCG00000021576	---	ENSSSCG00000021576	ENSSSCG00000021576	---
X	47836676	47837168	492	PQBP1	---	PQBP1	PQBP1	---	ENSSSCG00000025264	---	ENSSSCG00000025264	ENSSSCG00000025264	---
2	69717807	69718334	527	---	---	FLJ12949	---	---	---	---	ENSSSCG00000013644	---	---
7	60103473	60103917	444	---	---	KIF7	---	---	---	---	ENSSSCG00000001840	---	---
5	6519999	6520382	383	SUN2	---	SUN2	SUN2	---	ENSSSCG00000000094	---	ENSSSCG00000000094	ENSSSCG00000000094	---
14	31575307	31576012	705	---	---	ARL6IP4	---	---	---	---	ENSSSCG00000009782	---	---
7	27817042	27817564	522	---	ZBTB12	---	---	ZBTB12	---	ENSSSCG00000001421	---	---	ENSSSCG00000001421
4	91017587	91017845	258	---	---	RCSD1	---	---	---	---	ENSSSCG00000006307	---	---
13	98759660	98760170	510	---	TSC22D2	TSC22D2	---	---	---	ENSSSCG00000011708	ENSSSCG00000011708	---	---
5	110487906	110488296	390	---	---	PPP6R2	---	---	---	---	ENSSSCG00000000970	---	---
3	4262827	4263275	448	---	---	FOXK1	---	---	---	---	ENSSSCG00000007576	---	---
17	36851072	36851375	303	DDRGK1	---	DDRGK1	DDRGK1	---	ENSSSCG00000007160	---	ENSSSCG00000007160	ENSSSCG00000007160	---
4	91012834	91013221	387	---	---	RCSD1	---	---	---	---	ENSSSCG00000006307	---	---
2	3821170	3821750	580	---	---	CARNS1	---	---	---	---	ENSSSCG00000012911	---	---
9	13939819	13940146	327	---	---	GAB2	---	---	---	---	ENSSSCG00000014891	---	---
12	18162682	18163272	590	---	---	PLEKHM1	---	---	---	---	ENSSSCG00000017325	---	---
13	76738733	76739101	368	MRPS25	---	MRPS25	MRPS25	---	ENSSSCG00000023600	---	ENSSSCG00000023600	ENSSSCG00000023600	---
18	5542871	5544885	2014	---	---	ENSSSCG00000020663	---	---	---	---	ENSSSCG00000020663	---	---
3	98539073	98539948	875	FBXO11	---	FBXO11	FBXO11	---	ENSSSCG00000029485	---	ENSSSCG00000029485	ENSSSCG00000029485	---
4	514986	515563	577	---	---	FBXL6	---	---	---	---	ENSSSCG00000005909	---	---
14	141034534	141035390	856	BAG3	---	BAG3	BAG3	---	ENSSSCG00000010686	---	ENSSSCG00000010686	ENSSSCG00000010686	---
2	61555358	61555743	385	ENSSSCG00000027903	---	ENSSSCG00000027903	ENSSSCG00000027903	---	ENSSSCG00000027903	---	ENSSSCG00000027903	ENSSSCG00000027903	---
5	14928390	14930039	1649	---	CCNT1	CCNT1	---	---	---	ENSSSCG00000028703	ENSSSCG00000028703	---	---
6	50728078	50728560	482	ATF5	---	ATF5	ATF5	---	ENSSSCG00000003201	---	ENSSSCG00000003201	ENSSSCG00000003201	---
4	36665167	36665677	510	---	---	FZD6	---	---	---	---	ENSSSCG00000006052	---	---
12	55531447	55532938	1491	ENSSSCG00000023166	ENSSSCG00000023166	ENSSSCG00000023166	ENSSSCG00000023166	---	ENSSSCG00000023166	ENSSSCG00000023166	ENSSSCG00000023166	ENSSSCG00000023166	---
5	110494079	110494675	596	---	---	PPP6R2	---	---	---	---	ENSSSCG00000000970	---	---
12	37430558	37431343	785	---	RPS6KB1	RPS6KB1	---	---	---	ENSSSCG00000017670	ENSSSCG00000017670	---	---
5	9089046	9089392	346	---	---	MYH9	---	---	---	---	ENSSSCG00000000145	---	---
3	118500201	118500745	544	---	---	SUPT7L	---	---	---	---	ENSSSCG00000008548	---	---
16	68505470	68505989	519	---	SLU7	SLU7	---	---	---	ENSSSCG00000017033	ENSSSCG00000017033	---	---
15	154686653	154687771	1118	---	---	STK25	---	---	---	---	ENSSSCG00000016372	---	---
18	20281690	20282281	591	---	STRIP2	STRIP2	---	---	---	ENSSSCG00000016567	ENSSSCG00000016567	---	---
6	3570062	3570597	535	---	---	GSE1	---	---	---	---	ENSSSCG00000002664	---	---
17	41867589	41868620	1031	---	SNTA1	SNTA1	---	---	---	ENSSSCG00000007265	ENSSSCG00000007265	---	---
4	2565906	2566448	542	---	---	TRAPPC9	---	---	---	---	ENSSSCG00000005934	---	---
16	28693545	28694769	1224	---	GHR	GHR	---	GHR	---	ENSSSCG00000016866	ENSSSCG00000016866	---	ENSSSCG00000016866
12	55260972	55261332	360	SAT2	---	SAT2	SAT2	---	ENSSSCG00000017952	---	ENSSSCG00000017952	ENSSSCG00000017952	---
15	42711813	42712773	960	---	ENSSSCG00000015754	ENSSSCG00000015754	---	---	---	ENSSSCG00000015754	ENSSSCG00000015754	---	---
2	10465872	10466233	361	PRPF19	---	PRPF19	PRPF19	---	ENSSSCG00000013107	---	ENSSSCG00000013107	ENSSSCG00000013107	---
GL896392.1	3712	4445	733	---	---	GRRP1	---	---	---	---	ENSSSCG00000023042	---	---
2	77006879	77007434	555	---	IZUMO4	IZUMO4	---	---	---	ENSSSCG00000013455	ENSSSCG00000013455	---	---
3	138752934	138753413	479	---	SOX11	---	---	---	---	ENSSSCG00000008649	---	---	---
10	28387278	28387577	299	CSRP1	---	CSRP1	CSRP1	---	ENSSSCG00000020976	---	ENSSSCG00000020976	ENSSSCG00000020976	---
15	35896785	35897300	515	ENSSSCG00000015737	---	ENSSSCG00000015737	ENSSSCG00000015737	---	ENSSSCG00000015737	---	ENSSSCG00000015737	ENSSSCG00000015737	---
12	23828056	23828417	361	---	---	TBKBP1	---	---	---	---	ENSSSCG00000017515	---	---
4	98087505	98087718	213	PEX19	---	PEX19	PEX19	---	ENSSSCG00000023091	---	ENSSSCG00000023091	ENSSSCG00000023091	---
1	210732973	210734222	1249	SIX1	---	SIX1	SIX1	---	ENSSSCG00000005087	---	ENSSSCG00000005087	ENSSSCG00000005087	---
4	101920917	101922990	2073	---	HDGF	HDGF	---	HDGF	---	ENSSSCG00000006468	ENSSSCG00000006468	---	ENSSSCG00000006468
13	104629981	104630453	472	---	---	TIPARP	---	---	---	---	ENSSSCG00000027646	---	---
JH118697.1	38426	38675	249	ENSSSCG00000026785	---	ENSSSCG00000026785	ENSSSCG00000026785	---	ENSSSCG00000026785	---	ENSSSCG00000026785	ENSSSCG00000026785	---
9	682459	682860	401	---	---	---	ST5	---	---	---	---	ENSSSCG00000014568	---
17	64062371	64062724	353	---	C17H20ORF108	C17H20ORF108	---	---	---	ENSSSCG00000007492	ENSSSCG00000007492	---	---
4	60625926	60626546	620	---	PAG1	PAG1	---	---	---	ENSSSCG00000006154	ENSSSCG00000006154	---	---
4	74673329	74673843	514	---	TRIM55	TRIM55	---	TRIM55	---	ENSSSCG00000006216	ENSSSCG00000006216	---	ENSSSCG00000006216
2	77962404	77963014	610	DAZAP1	---	DAZAP1	DAZAP1	---	ENSSSCG00000022528	---	ENSSSCG00000022528	ENSSSCG00000022528	---
4	74671680	74672224	544	---	---	TRIM55	---	TRIM55	---	---	ENSSSCG00000006216	---	ENSSSCG00000006216
5	88007273	88008010	737	---	ENSSSCG00000000877	ENSSSCG00000000877	---	---	---	ENSSSCG00000000877	ENSSSCG00000000877	---	---
3	4288046	4288967	921	---	---	AP5Z1	---	---	---	---	ENSSSCG00000007577	---	---
14	53104503	53104949	446	---	GGT5	GGT5	---	GGT5	---	ENSSSCG00000010055	ENSSSCG00000010055	---	ENSSSCG00000010055
17	49518873	49520013	1140	---	---	CHD9	---	---	---	---	ENSSSCG00000007360	---	---
14	51057243	51057530	287	---	---	---	RNF185	---	---	---	---	ENSSSCG00000010024	---
9	51641076	51641624	548	---	---	CD90	---	---	---	---	ENSSSCG00000015122	---	---
1	313925891	313926656	765	---	---	RABL6	---	---	---	---	ENSSSCG00000005841	---	---
2	74947371	74947796	425	---	---	MPND	---	---	---	---	ENSSSCG00000013507	---	---
7	104293664	104294295	631	FOS	---	FOS	FOS	---	ENSSSCG00000002383	---	ENSSSCG00000002383	ENSSSCG00000002383	---
3	42408694	42409253	559	E4F1	---	E4F1	---	---	ENSSSCG00000008047	---	ENSSSCG00000008047	---	---
2	16401323	16401964	641	---	SLC39A13	SLC39A13	---	---	---	ENSSSCG00000013238	ENSSSCG00000013238	---	---
6	25443328	25443960	632	---	---	FAM65A	---	---	---	---	ENSSSCG00000002774	---	---
8	355727	356313	586	---	---	LETM1	---	---	---	---	ENSSSCG00000008675	---	---
17	42872460	42872697	237	---	RALY	RALY	---	RALY	---	ENSSSCG00000007275	ENSSSCG00000007275	---	ENSSSCG00000007275
7	128033457	128033749	292	SETD3	---	SETD3	SETD3	---	ENSSSCG00000002508	---	ENSSSCG00000002508	ENSSSCG00000002508	---
3	271024	271727	703	ENSSSCG00000007543	---	ENSSSCG00000007543	ENSSSCG00000007543	---	ENSSSCG00000007543	---	ENSSSCG00000007543	ENSSSCG00000007543	---
4	104892067	104892397	330	---	---	CHTOP	---	---	---	---	ENSSSCG00000022107	---	---
5	3611168	3611478	310	---	---	CYB5R3	---	---	---	---	ENSSSCG00000000038	---	---
18	15114089	15114508	419	---	---	CALD1	---	---	---	---	ENSSSCG00000016535	---	---
2	49731070	49731929	859	---	RASSF10	RASSF10	---	---	---	ENSSSCG00000022060	ENSSSCG00000022060	---	---
12	2595700	2596852	1152	---	CBX4	CBX4	---	---	---	ENSSSCG00000017160	ENSSSCG00000017160	---	---
12	55523658	55524627	969	---	---	CHD3	---	---	---	---	ENSSSCG00000021363	---	---
6	50275146	50275666	520	---	ALDH16A1	ALDH16A1	---	---	---	ENSSSCG00000003168	ENSSSCG00000003168	---	---
6	53064249	53066136	1887	CACNG6	---	CACNG6	CACNG6	---	ENSSSCG00000003257	---	ENSSSCG00000003257	ENSSSCG00000003257	---
5	51478025	51479037	1012	---	---	RASSF8	---	---	---	---	ENSSSCG00000000559	---	---
2	69723468	69724193	725	---	CDKN2D	CDKN2D	---	---	---	ENSSSCG00000013643	ENSSSCG00000013643	---	---
14	70677946	70680776	2830	---	ARID5B	ARID5B	---	---	---	ENSSSCG00000010219	ENSSSCG00000010219	---	---
14	50874866	50875322	456	---	---	MORC2	---	---	---	---	ENSSSCG00000010016	---	---
13	2588124	2588531	407	---	---	EAF1	---	---	---	---	ENSSSCG00000026622	---	---
18	6372584	6373435	851	---	---	ABCF2	---	---	---	---	ENSSSCG00000016441	---	---
4	103518253	103518678	425	---	ENSSSCG00000006533	ENSSSCG00000006533	---	ENSSSCG00000006533	---	ENSSSCG00000006533	ENSSSCG00000006533	---	ENSSSCG00000006533
14	36619592	36619882	290	---	---	TAOK3	---	---	---	---	ENSSSCG00000009850	---	---
15	154463653	154465699	2046	DUSP28	DUSP28	DUSP28	---	---	ENSSSCG00000028180	ENSSSCG00000028180	ENSSSCG00000028180	---	---
2	71885718	71886426	708	TRAPPC5	TRAPPC5	TRAPPC5	TRAPPC5	TRAPPC5	ENSSSCG00000013573	ENSSSCG00000013573	ENSSSCG00000013573	ENSSSCG00000013573	ENSSSCG00000013573
1	123222741	123223472	731	---	---	RORA	---	---	---	---	ENSSSCG00000004576	---	---
6	53418927	53419287	360	---	---	LENG8	---	---	---	---	ENSSSCG00000030857	---	---
6	45107409	45107878	469	---	---	HNRNPUL1	---	---	---	---	ENSSSCG00000030049	---	---
2	72685822	72686209	387	---	ENSSSCG00000013554	ENSSSCG00000013554	---	ENSSSCG00000013554	---	ENSSSCG00000013554	ENSSSCG00000013554	---	ENSSSCG00000013554
6	58226529	58227803	1274	---	---	MIB2	---	---	---	---	ENSSSCG00000003350	---	---
10	15703141	15703546	405	ENSSSCG00000020698	---	ENSSSCG00000020698	---	---	ENSSSCG00000020698	---	ENSSSCG00000020698	---	---
2	69619538	69619941	403	---	PDE4A	---	---	---	---	ENSSSCG00000013641	---	---	---
12	151755	152133	378	---	---	FOXK2	---	---	---	---	ENSSSCG00000017125	---	---
17	43733840	43734470	630	---	PROCR	PROCR	---	PROCR	---	ENSSSCG00000026585	ENSSSCG00000026585	---	ENSSSCG00000026585
7	37538607	37539028	421	MTCH1	---	MTCH1	MTCH1	---	ENSSSCG00000001571	---	ENSSSCG00000001571	ENSSSCG00000001571	---
13	147363620	147364235	615	HSPBAP1	---	---	HSPBAP1	---	ENSSSCG00000011873	---	---	ENSSSCG00000011873	---
6	40913519	40913752	233	---	---	---	CAPNS1	---	---	---	---	ENSSSCG00000030149	---
10	36372631	36372891	260	CNTFR	---	CNTFR	---	---	ENSSSCG00000010974	---	ENSSSCG00000010974	---	---
4	102461479	102462020	541	---	---	GLMP	---	---	---	---	ENSSSCG00000006488	---	---
12	49453403	49454320	917	---	VPS53	VPS53	---	---	---	ENSSSCG00000017812	ENSSSCG00000017812	---	---
GL892486.1	98646	99339	693	ENSSSCG00000023167	---	---	ENSSSCG00000023167	---	ENSSSCG00000023167	---	---	ENSSSCG00000023167	---
18	55667918	55668416	498	---	---	NUDCD3	---	---	---	---	ENSSSCG00000016747	---	---
14	92528268	92529385	1117	---	CCSER2	CCSER2	---	---	---	ENSSSCG00000010351	ENSSSCG00000010351	---	---
2	86173923	86174644	721	COL4A3BP	---	COL4A3BP	POLK	---	ENSSSCG00000014081	---	ENSSSCG00000014081	ENSSSCG00000014082	---
1	300175891	300176237	346	---	---	---	ENSSSCG00000029169	---	---	---	---	ENSSSCG00000029169	---
12	15099806	15100417	611	---	---	FTSJ3	---	---	---	---	ENSSSCG00000017288	---	---
12	15440757	15441524	767	---	TANC2	---	---	---	---	ENSSSCG00000017298	---	---	---
2	58761496	58762013	517	---	---	ENSSSCG00000013922	---	---	---	---	ENSSSCG00000013922	---	---
2	149480468	149480800	332	---	---	HDAC3	---	---	---	---	ENSSSCG00000014388	---	---
4	96488578	96489269	691	---	---	OLFML2B	---	---	---	---	ENSSSCG00000006345	---	---
14	41112577	41112885	308	---	---	DDX54	---	---	---	---	ENSSSCG00000009876	---	---
15	73422310	73423048	738	---	ENSSSCG00000015880	ENSSSCG00000015880	---	---	---	ENSSSCG00000015880	ENSSSCG00000015880	---	---
6	58219146	58219622	476	---	---	---	MIB2	---	---	---	---	ENSSSCG00000003350	---
7	100246697	100248308	1611	---	SYNJ2BP	SYNJ2BP	---	SYNJ2BP	---	ENSSSCG00000026389	ENSSSCG00000026389	---	ENSSSCG00000026389
4	116871940	116872351	411	---	---	AP4B1	---	---	---	---	ENSSSCG00000006762	---	---
7	28009006	28009554	548	PPT2	---	PPT2	PPT2	---	ENSSSCG00000001433	---	ENSSSCG00000001433	ENSSSCG00000001433	---
2	149369165	149369659	494	---	---	DIAPH1	---	---	---	---	ENSSSCG00000014387	---	---
3	118741251	118741630	379	---	---	---	NRBP1	---	---	---	---	ENSSSCG00000022454	---
6	58299077	58299317	240	VWA1	---	VWA1	VWA1	---	ENSSSCG00000003344	---	ENSSSCG00000003344	ENSSSCG00000003344	---
14	42881181	42881986	805	TRIAP1;ENSSSCG00000009907	---	TRIAP1;ENSSSCG00000009907	ENSSSCG00000009907	---	ENSSSCG00000009908;ENSSSCG00000009907	---	ENSSSCG00000009908;ENSSSCG00000009907	ENSSSCG00000009907	---
3	120657081	120657692	611	---	DNMT3A	DNMT3A	---	DNMT3A	---	ENSSSCG00000029413	ENSSSCG00000029413	---	ENSSSCG00000029413
17	15896528	15896872	344	TRMT6	---	TRMT6	TRMT6	---	ENSSSCG00000007046	---	ENSSSCG00000007046	ENSSSCG00000007046	---
14	53948549	53948937	388	---	---	SNAP29	---	---	---	---	ENSSSCG00000010094	---	---
14	6959754	6960200	446	---	---	POLR3D	---	---	---	---	ENSSSCG00000009622	---	---
3	61604952	61605348	396	---	---	POLR1A	---	---	---	---	ENSSSCG00000008226	---	---
2	52274562	52274971	409	---	MRVI1	MRVI1	---	---	---	ENSSSCG00000020720	ENSSSCG00000020720	---	---
12	37687967	37688480	513	---	---	MED13	---	---	---	---	ENSSSCG00000017672	---	---
X	44661082	44662003	921	---	---	KDM6A	---	KDM6A	---	---	ENSSSCG00000012262	---	ENSSSCG00000012262
14	63904147	63904442	295	GNPAT	---	GNPAT	C1orf131	---	ENSSSCG00000010175	---	ENSSSCG00000010175	ENSSSCG00000010176	---
2	16226160	16226975	815	PTPMT1	---	PTPMT1	PTPMT1	---	ENSSSCG00000013226	---	ENSSSCG00000013226	ENSSSCG00000013226	---
6	57507380	57508038	658	---	---	ZNF274	---	---	---	---	ENSSSCG00000003998	---	---
5	8933095	8933697	602	---	FOXRED2	FOXRED2	---	---	---	ENSSSCG00000000142	ENSSSCG00000000142	---	---
1	307495785	307496264	479	BRD3	---	BRD3	BRD3	---	ENSSSCG00000005749	---	ENSSSCG00000005749	ENSSSCG00000005749	---
1	219726284	219727369	1085	---	TUSC1	TUSC1	---	---	---	ENSSSCG00000005128	ENSSSCG00000005128	---	---
2	82380278	82380801	523	---	---	ENSSSCG00000014045	---	---	---	---	ENSSSCG00000014045	---	---
3	18087278	18087903	625	---	PHKG2	PHKG2	---	---	---	ENSSSCG00000007788	ENSSSCG00000007788	---	---
14	78973840	78974564	724	---	---	---	---	AIFM2	---	---	---	---	ENSSSCG00000010258
2	255878	256764	886	---	---	DEAF1	---	---	---	---	ENSSSCG00000012850	---	---
12	55033099	55034402	1303	---	ENSSSCG00000027897	ENSSSCG00000027897	---	ENSSSCG00000027897	---	ENSSSCG00000027897	ENSSSCG00000027897	---	ENSSSCG00000027897
12	1214994	1216282	1288	---	---	BAHCC1	---	---	---	---	ENSSSCG00000023045	---	---
6	64855008	64855761	753	---	---	CASZ1	---	---	---	---	ENSSSCG00000003407	---	---
9	67020711	67021608	897	---	---	IGSF9B	---	---	---	---	ENSSSCG00000015255	---	---
2	16546114	16546753	639	---	---	LXRA	---	---	---	---	ENSSSCG00000013241	---	---
3	48850308	48850619	311	---	---	ARID5A	---	---	---	---	ENSSSCG00000008123	---	---
11	4679064	4679561	497	POLR1D	---	POLR1D	POLR1D	---	ENSSSCG00000009310	---	ENSSSCG00000009310	ENSSSCG00000009310	---
15	151542083	151542517	434	---	---	---	COL6A3	---	---	---	---	ENSSSCG00000027331	---
3	5463729	5464155	426	---	---	LMTK2	---	---	---	---	ENSSSCG00000007599	---	---
9	142117297	142117587	290	---	---	ENSSSCG00000015582	---	---	---	---	ENSSSCG00000015582	---	---
1	207004090	207004529	439	---	---	---	AP5M1	---	---	---	---	ENSSSCG00000005065	---
GL893957.1	42755	43481	726	---	---	---	---	ENSSSCG00000026276	---	---	---	---	ENSSSCG00000026276
6	49734307	49734681	374	---	ENSSSCG00000003148	ENSSSCG00000003148	---	ENSSSCG00000003148	---	ENSSSCG00000003148	ENSSSCG00000003148	---	ENSSSCG00000003148
6	58720732	58721035	303	---	---	---	ENSSSCG00000026626	---	---	---	---	ENSSSCG00000026626	---
X	143582660	143582982	322	---	---	ENSSSCG00000025528	---	---	---	---	ENSSSCG00000025528	---	---
GL895275.1	10283	11258	975	---	---	TRIM7	---	---	---	---	ENSSSCG00000020746	---	---
6	42816674	42817172	498	---	---	FAM98C	---	---	---	---	ENSSSCG00000002959	---	---
14	123232919	123233633	714	---	GBF1	GBF1	---	GBF1	---	ENSSSCG00000010579	ENSSSCG00000010579	---	ENSSSCG00000010579
2	5990000	5990742	742	---	SLC25A45	SLC25A45	---	---	---	ENSSSCG00000012993	ENSSSCG00000012993	---	---
7	81330021	81330392	371	ENSSSCG00000002036	---	ENSSSCG00000002036	ENSSSCG00000002036	---	ENSSSCG00000002036	---	ENSSSCG00000002036	ENSSSCG00000002036	---
15	134249539	134250105	566	FAM134A	---	FAM134A	FAM134A	---	ENSSSCG00000016207	---	ENSSSCG00000016207	ENSSSCG00000016207	---
3	17074567	17075174	607	---	---	---	PHKG1	---	---	---	---	ENSSSCG00000007744	---
2	8418733	8420422	1689	UBXN1	---	UBXN1	UBXN1	---	ENSSSCG00000023110	---	ENSSSCG00000023110	ENSSSCG00000023110	---
9	57383217	57383634	417	ENSSSCG00000015195	---	ENSSSCG00000015195	ENSSSCG00000015195	---	ENSSSCG00000015195	---	ENSSSCG00000015195	ENSSSCG00000015195	---
3	4287319	4287959	640	---	---	AP5Z1	---	---	---	---	ENSSSCG00000007577	---	---
7	97300546	97300971	425	MPP5	---	MPP5	---	---	ENSSSCG00000002287	---	ENSSSCG00000002287	---	---
6	483304	483618	314	---	---	CHMP1A	---	---	---	---	ENSSSCG00000023677	---	---
13	207246818	207247236	418	---	---	ITSN1	---	---	---	---	ENSSSCG00000024614	---	---
15	95115749	95116370	621	---	CWC22	CWC22	---	---	---	ENSSSCG00000016008	ENSSSCG00000016008	---	---
6	47227753	47228330	577	---	PRR2	PRR2	---	PRR2	---	ENSSSCG00000003090	ENSSSCG00000003090	---	ENSSSCG00000003090
2	66461458	66461976	518	ENSSSCG00000013729	---	ENSSSCG00000013729	---	---	ENSSSCG00000013729	---	ENSSSCG00000013729	---	---
4	114160498	114160900	402	---	---	IGSF3	---	---	---	---	ENSSSCG00000006737	---	---
9	3812402	3812866	464	---	---	RRP8	---	---	---	---	ENSSSCG00000023880	---	---
6	25169938	25170631	693	---	SLC9A5	SLC9A5	---	---	---	ENSSSCG00000002783	ENSSSCG00000002783	---	---
4	97157924	97158217	293	UFC1	---	UFC1	---	---	ENSSSCG00000006363	---	ENSSSCG00000006363	---	---
8	85707852	85708188	336	---	---	ENSSSCG00000009028	---	---	---	---	ENSSSCG00000009028	---	---
X	112643010	112643910	900	---	---	ENSSSCG00000012602	---	---	---	---	ENSSSCG00000012602	---	---
3	119079194	119079515	321	TMEM214	---	TMEM214	TMEM214	---	ENSSSCG00000008559	---	ENSSSCG00000008559	ENSSSCG00000008559	---
7	91884209	91884643	434	---	---	CHD2	---	---	---	---	ENSSSCG00000002266	---	---
6	49400134	49400815	681	---	TMEM143	TMEM143	---	---	---	ENSSSCG00000030544	ENSSSCG00000030544	---	---
12	55510260	55510700	440	---	---	CHD3	---	---	---	---	ENSSSCG00000021363	---	---
6	47824236	47824789	553	CALM1	---	---	CALM1	---	ENSSSCG00000008433	---	---	ENSSSCG00000008433	---
17	38437060	38437629	569	---	---	---	SDCBP2	---	---	---	---	ENSSSCG00000007189	---
7	80525518	80525829	311	DHRS4	---	DHRS4	DHRS4	---	ENSSSCG00000002013	---	ENSSSCG00000002013	ENSSSCG00000002013	---
14	7334338	7334871	533	---	---	ENSSSCG00000009627	---	---	---	---	ENSSSCG00000009627	---	---
7	27947211	27947663	452	---	---	TN-X	---	---	---	---	ENSSSCG00000001429	---	---
4	7772116	7773840	1724	---	ST3GAL1	ST3GAL1	---	---	---	ENSSSCG00000005943	ENSSSCG00000005943	---	---
13	37637877	37638329	452	---	---	ENSSSCG00000011435	---	---	---	---	ENSSSCG00000011435	---	---
6	23711425	23712004	579	---	CDH11	CDH11	---	CDH11	---	ENSSSCG00000002795	ENSSSCG00000002795	---	ENSSSCG00000002795
3	59021705	59022150	445	---	---	TMEM131	---	---	---	---	ENSSSCG00000008192	---	---
5	66293983	66294321	338	USP5	---	USP5	USP5	---	ENSSSCG00000000684	---	ENSSSCG00000000684	ENSSSCG00000000684	---
3	127542584	127543173	589	RDH14	---	RDH14	RDH14	---	ENSSSCG00000008608	---	ENSSSCG00000008608	ENSSSCG00000008608	---
2	16533502	16534140	638	---	---	MADD	---	---	---	---	ENSSSCG00000013235	---	---
14	94926906	94927715	809	---	---	LDB3	---	---	---	---	ENSSSCG00000010359	---	---
1	138044702	138045365	663	---	SEMA6D	SEMA6D	---	---	---	ENSSSCG00000004663	ENSSSCG00000004663	---	---
GL896267.1	18492	18921	429	---	---	RBM23	---	---	---	---	ENSSSCG00000026700	---	---
15	122363460	122364038	578	METTL21A	---	METTL21A	METTL21A	---	ENSSSCG00000023336	---	ENSSSCG00000023336	ENSSSCG00000023336	---
6	42597864	42598362	498	ENSSSCG00000029134	---	---	---	---	ENSSSCG00000029134	---	---	---	---
2	55223343	55224122	779	SH3BP5L	---	SH3BP5L	SH3BP5L	---	ENSSSCG00000025900	---	ENSSSCG00000025900	ENSSSCG00000025900	---
1	24934160	24935035	875	---	---	HIVEP2	---	---	---	---	ENSSSCG00000004138	---	---
2	61961031	61961682	651	---	---	ENSSSCG00000025176	---	---	---	---	ENSSSCG00000025176	---	---
6	72981434	72983162	1728	FAM43B	FAM43B	FAM43B	---	---	ENSSSCG00000030706	ENSSSCG00000030706	ENSSSCG00000030706	---	---
4	129040633	129041318	685	---	VCAM1	VCAM1	---	VCAM1	---	ENSSSCG00000006862	ENSSSCG00000006862	---	ENSSSCG00000006862
18	55207843	55208253	410	---	---	ENSSSCG00000016732	---	---	---	---	ENSSSCG00000016732	---	---
12	3396106	3396342	236	---	---	ENSSSCG00000017166	---	---	---	---	ENSSSCG00000017166	---	---
GL896056.1	5106	5631	525	---	SNIP1	SNIP1	---	---	---	ENSSSCG00000029991	ENSSSCG00000029991	---	---
7	36373869	36374296	427	---	---	FKBP5	---	---	---	---	ENSSSCG00000001549	---	---
14	34013610	34014069	459	PPP1CC	---	PPP1CC	PPP1CC	---	ENSSSCG00000009828	---	ENSSSCG00000009828	ENSSSCG00000009828	---
3	119782067	119783029	962	---	HADHA	HADHA	---	HADHA	---	ENSSSCG00000008571	ENSSSCG00000008571	---	ENSSSCG00000008571
15	63436501	63437336	835	PPP1R3B	---	PPP1R3B	PPP1R3B	---	ENSSSCG00000022797	---	ENSSSCG00000022797	ENSSSCG00000022797	---
3	7093255	7093732	477	---	---	TRIM4	---	---	---	---	ENSSSCG00000007637	---	---
2	74405819	74406526	707	---	---	ENSSSCG00000028612	---	---	---	---	ENSSSCG00000028612	---	---
13	131643241	131643674	433	---	---	---	EIF4G1	---	---	---	---	ENSSSCG00000030255	---
2	7012546	7012970	424	ENSSSCG00000028806	---	ENSSSCG00000028806	ENSSSCG00000028806	---	ENSSSCG00000028806	---	ENSSSCG00000028806	ENSSSCG00000028806	---
14	52311539	52312561	1022	---	---	ZNF280B	---	---	---	---	ENSSSCG00000010042	---	---
4	370673	371398	725	LRRC24	---	LRRC24	LRRC24	---	ENSSSCG00000005896	---	ENSSSCG00000005896	ENSSSCG00000005896	---
GL896267.1	4371	4807	436	PRMT5	---	PRMT5	PRMT5	---	ENSSSCG00000030045	---	ENSSSCG00000030045	ENSSSCG00000030045	---
2	157723087	157724079	992	---	---	PPARGC1B	---	---	---	---	ENSSSCG00000014437	---	---
4	101731496	101731976	480	---	ARHGEF11	ARHGEF11	---	---	---	ENSSSCG00000006461	ENSSSCG00000006461	---	---
17	58790330	58790785	455	---	---	---	ADNP	---	---	---	---	ENSSSCG00000007473	---
10	12328685	12329103	418	C1orf115	---	C1orf115	---	---	ENSSSCG00000027882	---	ENSSSCG00000027882	---	---
3	118540449	118540911	462	---	ZNF512	ZNF512	---	---	---	ENSSSCG00000008545	ENSSSCG00000008545	---	---
2	70006732	70007829	1097	---	TMED1	TMED1	---	---	---	ENSSSCG00000013631	ENSSSCG00000013631	---	---
GL893348.1	45269	46285	1016	---	---	KLF11	---	---	---	---	ENSSSCG00000021529	---	---
2	73828620	73829095	475	---	---	SAFB	---	---	---	---	ENSSSCG00000013522	---	---
12	39732367	39732839	472	DHRS11	---	DHRS11	DHRS11	---	ENSSSCG00000017690	---	ENSSSCG00000017690	ENSSSCG00000017690	---
5	66232126	66232861	735	---	---	---	DRPLA	---	---	---	---	ENSSSCG00000025117	---
5	6538766	6539657	891	---	---	---	---	GTPBP1	---	---	---	---	ENSSSCG00000000095
7	116948001	116948560	559	PTPN21	---	PTPN21	PTPN21	---	ENSSSCG00000002425	---	ENSSSCG00000002425	ENSSSCG00000002425	---
18	10816710	10817223	513	---	---	ENSSSCG00000016509	---	---	---	---	ENSSSCG00000016509	---	---
13	28991518	28992301	783	---	---	ACKR2	---	---	---	---	ENSSSCG00000011289	---	---
3	38384616	38385091	475	---	---	NAGPA	---	---	---	---	ENSSSCG00000007925	---	---
15	59545489	59546088	599	---	MAK16	MAK16	---	---	---	ENSSSCG00000015832	ENSSSCG00000015832	---	---
5	110694927	110695468	541	---	---	SELO	---	---	---	---	ENSSSCG00000000973	---	---
9	55398957	55399715	758	---	CLMP	CLMP	---	---	---	ENSSSCG00000022961	ENSSSCG00000022961	---	---
11	14260449	14261192	743	---	PROSER1	PROSER1	---	---	---	ENSSSCG00000009367	ENSSSCG00000009367	---	---
12	49045874	49046370	496	---	---	TIMM22	---	---	---	---	ENSSSCG00000017803	---	---
5	66279124	66279978	854	---	USP5	USP5	---	USP5	---	ENSSSCG00000000684	ENSSSCG00000000684	---	ENSSSCG00000000684
6	40787661	40788080	419	---	ALKBH6	ALKBH6	---	ALKBH6	---	ENSSSCG00000002910	ENSSSCG00000002910	---	ENSSSCG00000002910
3	42231264	42231759	495	---	---	SLC9A3R2	---	---	---	---	ENSSSCG00000008038	---	---
3	104403480	104404753	1273	---	---	PKDCC	---	---	---	---	ENSSSCG00000008468	---	---
2	74936955	74938119	1164	---	SH3GL1	SH3GL1	---	SH3GL1	---	ENSSSCG00000013508	ENSSSCG00000013508	---	ENSSSCG00000013508
6	155360556	155361049	493	---	---	MED8	---	---	---	---	ENSSSCG00000003943	---	---
3	40022221	40022701	480	---	CLUAP1	CLUAP1	---	CLUAP1	---	ENSSSCG00000007955	ENSSSCG00000007955	---	ENSSSCG00000007955
3	49025356	49025656	300	ENSSSCG00000008127	---	ENSSSCG00000008127	ENSSSCG00000008127	---	ENSSSCG00000008127	---	ENSSSCG00000008127	ENSSSCG00000008127	---
13	101331618	101332057	439	ENSSSCG00000011722	---	ENSSSCG00000011722	---	---	ENSSSCG00000011722	---	ENSSSCG00000011722	---	---
14	50873597	50874301	704	---	---	MORC2	---	---	---	---	ENSSSCG00000010016	---	---
7	63496341	63496982	641	---	CYP1A1	CYP1A1	---	---	---	ENSSSCG00000001906	ENSSSCG00000001906	---	---
7	120804095	120804423	328	ENSSSCG00000002452	---	ENSSSCG00000002452	ENSSSCG00000002452	---	ENSSSCG00000002452	---	ENSSSCG00000002452	ENSSSCG00000002452	---
1	264105650	264106046	396	CCDC107	---	CCDC107	---	---	ENSSSCG00000005313	---	ENSSSCG00000005313	---	---
6	3560143	3560754	611	---	---	GSE1	---	---	---	---	ENSSSCG00000002664	---	---
4	118029222	118030655	1433	---	---	CTTNBP2NL	---	---	---	---	ENSSSCG00000006781	---	---
12	15102033	15102754	721	---	---	FTSJ3	---	---	---	---	ENSSSCG00000017288	---	---
16	37521809	37523040	1231	---	IL6ST	IL6ST	---	IL6ST	---	ENSSSCG00000016916	ENSSSCG00000016916	---	ENSSSCG00000016916
4	121845385	121846083	698	PRPF38B	---	PRPF38B	PRPF38B	---	ENSSSCG00000006845	---	ENSSSCG00000006845	ENSSSCG00000006845	---
2	77673720	77673968	248	GPX4	---	GPX4	GPX4	---	ENSSSCG00000024052	---	ENSSSCG00000024052	ENSSSCG00000024052	---
2	61195179	61196077	898	---	RAB8A	RAB8A	---	RAB8A	---	ENSSSCG00000013848	ENSSSCG00000013848	---	ENSSSCG00000013848
12	15083100	15083709	609	SMARCD2	---	SMARCD2	SMARCD2	---	ENSSSCG00000017286	---	ENSSSCG00000017286	ENSSSCG00000017286	---
18	6501647	6502128	481	AGAP3	---	AGAP3	---	---	ENSSSCG00000025610	---	ENSSSCG00000025610	---	---
7	62754515	62755196	681	---	SNUPN	SNUPN	---	SNUPN	---	ENSSSCG00000001877	ENSSSCG00000001877	---	ENSSSCG00000001877
6	45070677	45071869	1192	ENSSSCG00000026296	---	ENSSSCG00000026296	---	---	ENSSSCG00000026296	---	ENSSSCG00000026296	---	---
4	78502565	78503028	463	---	ENSSSCG00000025087	ENSSSCG00000025087	---	---	---	ENSSSCG00000025087	ENSSSCG00000025087	---	---
2	69517603	69517891	288	---	---	---	TYK2	---	---	---	---	ENSSSCG00000013648	---
7	36372221	36373294	1073	---	FKBP5	FKBP5	---	---	---	ENSSSCG00000001549	ENSSSCG00000001549	---	---
3	5178659	5179121	462	AIMP2	---	AIMP2	AIMP2	---	ENSSSCG00000024245	---	ENSSSCG00000024245	ENSSSCG00000024245	---
7	35554915	35555325	410	TAF11	---	TAF11	TAF11	---	ENSSSCG00000001533	---	ENSSSCG00000001533	ENSSSCG00000001533	---
15	85133100	85133538	438	PHOSPHO2	---	---	PHOSPHO2	---	ENSSSCG00000015936	---	---	ENSSSCG00000015936	---
15	43013529	43014133	604	AGPAT5	---	AGPAT5	AGPAT5	---	ENSSSCG00000015755	---	ENSSSCG00000015755	ENSSSCG00000015755	---
10	54244243	54244645	402	ABI1	---	ABI1	ABI1	---	ENSSSCG00000011062	---	ENSSSCG00000011062	ENSSSCG00000011062	---
14	34664435	34664907	472	---	---	SCA2	---	---	---	---	ENSSSCG00000009834	---	---
12	2471886	2472304	418	TBC1D16	---	TBC1D16	TBC1D16	---	ENSSSCG00000017159	---	ENSSSCG00000017159	ENSSSCG00000017159	---
5	9079665	9080658	993	---	---	MYH9	---	---	---	---	ENSSSCG00000000145	---	---
17	36385598	36386141	543	---	ATRN	ATRN	---	ATRN	---	ENSSSCG00000007153	ENSSSCG00000007153	---	ENSSSCG00000007153
12	411202	411840	638	---	---	---	---	B3GNTL1	---	---	---	---	ENSSSCG00000027229
16	81585635	81586005	370	---	---	ENSSSCG00000017102	---	---	---	---	ENSSSCG00000017102	---	---
1	299478416	299479034	618	---	ARPC5L	ARPC5L	---	ARPC5L	---	ENSSSCG00000005596	ENSSSCG00000005596	---	ENSSSCG00000005596
12	27595061	27595535	474	UTP18	---	UTP18	---	---	ENSSSCG00000017593	---	ENSSSCG00000017593	---	---
12	58122601	58124206	1605	---	---	ENSSSCG00000018007	---	---	---	---	ENSSSCG00000018007	---	---
14	118549823	118550387	564	AVPI1	---	AVPI1	AVPI1	---	ENSSSCG00000010526	---	ENSSSCG00000010526	ENSSSCG00000010526	---
2	68920990	68921895	905	---	FBXL12	FBXL12	---	---	---	ENSSSCG00000013670	ENSSSCG00000013670	---	---
1	313760806	313762812	2006	---	---	FBXW5	---	---	---	---	ENSSSCG00000005839	---	---
12	41705028	41705425	397	---	---	RFFL	---	---	---	---	ENSSSCG00000026646	---	---
6	54318810	54319374	564	PPP1R12C	---	PPP1R12C	PPP1R12C	---	ENSSSCG00000027189	---	ENSSSCG00000027189	ENSSSCG00000027189	---
13	84549949	84551618	1669	MSL2	---	MSL2	---	---	ENSSSCG00000011650	---	ENSSSCG00000011650	---	---
16	21438752	21439301	549	DNAJC21	---	DNAJC21	DNAJC21	---	ENSSSCG00000016828	---	ENSSSCG00000016828	ENSSSCG00000016828	---
10	44208619	44209079	460	---	WAC	WAC	---	---	---	ENSSSCG00000011013	ENSSSCG00000011013	---	---
13	33948426	33951992	3566	---	---	ENSSSCG00000029251	---	---	---	---	ENSSSCG00000029251	---	---
10	65801612	65801944	332	---	---	ECHDC3	---	---	---	---	ENSSSCG00000011119	---	---
JH118620.1	75849	76304	455	---	---	SELRC1	---	---	---	---	ENSSSCG00000027119	---	---
9	42953197	42953846	649	---	RDX	RDX	---	RDX	---	ENSSSCG00000015013	ENSSSCG00000015013	---	ENSSSCG00000015013
5	93715409	93716020	611	SOCS2	---	SOCS2	SOCS2	---	ENSSSCG00000000910	---	ENSSSCG00000000910	ENSSSCG00000000910	---
12	18429962	18431576	1614	---	MAP3K14	MAP3K14	---	MAP3K14	---	ENSSSCG00000017330	ENSSSCG00000017330	---	ENSSSCG00000017330
7	29186774	29187349	575	---	---	SLA-DQB1	---	---	---	---	ENSSSCG00000001457	---	---
6	13361281	13361831	550	EXOSC6	---	EXOSC6	---	---	ENSSSCG00000002719	---	ENSSSCG00000002719	---	---
6	51088239	51089654	1415	NR1H2	---	NR1H2	NR1H2	---	ENSSSCG00000003211	---	ENSSSCG00000003211	ENSSSCG00000003211	---
7	44195450	44195729	279	ENSSSCG00000022976	---	ENSSSCG00000022976	---	---	ENSSSCG00000022976	---	ENSSSCG00000022976	---	---
2	61491800	61492393	593	---	ENSSSCG00000028753	ENSSSCG00000028753	---	ENSSSCG00000028753	---	ENSSSCG00000028753	ENSSSCG00000028753	---	ENSSSCG00000028753
6	89147998	89149019	1021	---	RLF	---	---	---	---	ENSSSCG00000003670	---	---	---
6	825983	826881	898	---	---	ACSF3	ACSF3	---	---	---	ENSSSCG00000023866	ENSSSCG00000023866	---
2	31202238	31202805	567	---	RCN1	RCN1	---	---	---	ENSSSCG00000013318	ENSSSCG00000013318	---	---
4	114162927	114163541	614	---	IGSF3	IGSF3	---	---	---	ENSSSCG00000006737	ENSSSCG00000006737	---	---
1	28370824	28371540	716	TXLNB	---	TXLNB	---	---	ENSSSCG00000004143	---	ENSSSCG00000004143	---	---
9	115756462	115757117	655	---	---	SRPK2	---	SRPK2	---	---	ENSSSCG00000026110	---	ENSSSCG00000026110
3	32446659	32447136	477	---	ENSSSCG00000007897	---	---	---	---	ENSSSCG00000007897	---	---	---
7	5163522	5164079	557	---	---	BMP6	---	---	---	---	ENSSSCG00000001027	---	---
5	110498156	110498741	585	---	SBF1	SBF1	---	---	---	ENSSSCG00000000968	ENSSSCG00000000968	---	---
GL895364.2	20459	20752	293	---	---	DDX23	---	---	---	---	ENSSSCG00000027789	---	---
3	759230	759499	269	---	---	COX19	---	---	---	---	ENSSSCG00000007550	---	---
GL896557.1	942	1572	630	---	---	TBL3	---	---	---	---	ENSSSCG00000026308	---	---
7	99037348	99037767	419	ENSSSCG00000002303	---	ENSSSCG00000002303	ENSSSCG00000002303	---	ENSSSCG00000002303	---	ENSSSCG00000002303	ENSSSCG00000002303	---
2	5515395	5516223	828	DRAP1	---	DRAP1	C11orf68	---	ENSSSCG00000012965	---	ENSSSCG00000012965	ENSSSCG00000012966	---
5	86393895	86394593	698	---	---	ENSSSCG00000000862	---	---	---	---	ENSSSCG00000000862	---	---
4	142926584	142927451	867	CYR61	---	CYR61	---	---	ENSSSCG00000006940	---	ENSSSCG00000006940	---	---
9	120216360	120217100	740	---	PDIA4	PDIA4	---	---	---	ENSSSCG00000015453	ENSSSCG00000015453	---	---
1	117493554	117493927	373	NARS	---	NARS	NARS	---	ENSSSCG00000004542	---	ENSSSCG00000004542	ENSSSCG00000004542	---
17	9453731	9454549	818	---	FAT1	FAT1	---	---	---	ENSSSCG00000007000	ENSSSCG00000007000	---	---
17	40378218	40378727	509	MYLK2	---	MYLK2	---	---	ENSSSCG00000007231	---	ENSSSCG00000007231	---	---
3	11680511	11682221	1710	---	ENSSSCG00000024045	ENSSSCG00000024045	---	---	---	ENSSSCG00000024045	ENSSSCG00000024045	---	---
15	85094247	85095395	1148	---	---	PPIG	---	---	---	---	ENSSSCG00000015934	---	---
1	242978850	242979402	552	---	RCL1	RCL1	---	RCL1	---	ENSSSCG00000005217	ENSSSCG00000005217	---	ENSSSCG00000005217
15	51604283	51604613	330	RWDD4	---	RWDD4	RWDD4	---	ENSSSCG00000015776	---	ENSSSCG00000015776	ENSSSCG00000015776	---
13	73217048	73217659	611	---	CIDE-C	CIDE-C	---	CIDE-C	---	ENSSSCG00000011557	ENSSSCG00000011557	---	ENSSSCG00000011557
15	154444350	154444647	297	---	---	GPC1	---	---	---	---	ENSSSCG00000016364	---	---
9	143361843	143362171	328	ENSSSCG00000015587	---	ENSSSCG00000015587	ENSSSCG00000015587	---	ENSSSCG00000015587	---	ENSSSCG00000015587	ENSSSCG00000015587	---
JH118438.1	46022	46454	432	---	---	ZCCHC24	---	---	---	---	ENSSSCG00000026946	---	---
6	69794964	69795613	649	---	---	SZRD1	---	---	---	---	ENSSSCG00000003475	---	---
3	45716012	45716372	360	---	---	ZC3H6	---	---	---	---	ENSSSCG00000008096	---	---
10	76246304	76246759	455	---	---	ZYMND11	---	---	---	---	ENSSSCG00000011166	---	---
17	29472010	29472440	430	---	---	RRBP1	---	---	---	---	ENSSSCG00000024692	---	---
15	104092817	104093273	456	---	---	COL3A1	---	---	---	---	ENSSSCG00000016034	---	---
3	48486733	48487149	416	---	ENSSSCG00000008120	ENSSSCG00000008120	---	ENSSSCG00000008120	---	ENSSSCG00000008120	ENSSSCG00000008120	---	ENSSSCG00000008120
12	25118401	25118643	242	SNF8	---	SNF8	SNF8	---	ENSSSCG00000021461	---	ENSSSCG00000021461	ENSSSCG00000021461	---
1	154775148	154775605	457	---	---	LYSMD4	---	---	---	---	ENSSSCG00000030487	---	---
10	45420233	45422151	1918	---	---	KIAA1462	---	---	---	---	ENSSSCG00000011020	---	---
4	68375469	68375861	392	TERF1	---	TERF1	TERF1	---	ENSSSCG00000006184	---	ENSSSCG00000006184	ENSSSCG00000006184	---
7	61979829	61980411	582	---	---	PEAK1	---	---	---	---	ENSSSCG00000001869	---	---
14	151189265	151189506	241	GLRX3	---	GLRX3	---	---	ENSSSCG00000010759	---	ENSSSCG00000010759	---	---
5	4763481	4764197	716	ST13	---	ST13	XPNPEP3;ST13	---	ENSSSCG00000000071	---	ENSSSCG00000000071	ENSSSCG00000022335;ENSSSCG00000000071	---
1	3716424	3716724	300	---	---	SFT2D1	---	---	---	---	ENSSSCG00000004020	---	---
3	19886256	19886787	531	---	---	KDM8	---	---	---	---	ENSSSCG00000007818	---	---
16	25388389	25389078	689	---	---	RICTOR	---	---	---	---	ENSSSCG00000016853	---	---
5	60986681	60987175	494	---	ARHGDIB	ARHGDIB	---	---	---	ENSSSCG00000000604	ENSSSCG00000000604	---	---
13	73230669	73231022	353	JAGN1	---	JAGN1	JAGN1	---	ENSSSCG00000011558	---	ENSSSCG00000011558	ENSSSCG00000011558	---
2	5351509	5352153	644	---	---	SF3B2	---	---	---	---	ENSSSCG00000012957	---	---
17	46561677	46562246	569	---	RPRD1B	RPRD1B	---	---	---	ENSSSCG00000007342	ENSSSCG00000007342	---	---
17	65650672	65651152	480	---	---	PPP4R1L	---	---	---	---	ENSSSCG00000007512	---	---
6	32943187	32943527	340	DNAJA2	---	DNAJA2	DNAJA2	---	ENSSSCG00000002846	---	ENSSSCG00000002846	ENSSSCG00000002846	---
9	7208492	7209392	900	---	---	ART5	---	---	---	---	ENSSSCG00000014798	---	---
4	90985093	90985397	304	MPZL1	---	MPZL1	MPZL1	---	ENSSSCG00000006306	---	ENSSSCG00000006306	ENSSSCG00000006306	---
13	83304515	83304756	241	---	---	KY	---	---	---	---	ENSSSCG00000011646	---	---
13	216572620	216573185	565	---	NDUFV3	NDUFV3	---	NDUFV3	---	ENSSSCG00000021991	ENSSSCG00000021991	---	ENSSSCG00000021991
17	36857535	36857864	329	---	---	DDRGK1	---	---	---	---	ENSSSCG00000007160	---	---
3	7811267	7811811	544	AGFG2	---	AGFG2	AGFG2	---	ENSSSCG00000007664	---	ENSSSCG00000007664	ENSSSCG00000007664	---
14	82633926	82634516	590	CHCHD1	---	CHCHD1	CHCHD1	---	ENSSSCG00000010308	---	ENSSSCG00000010308	ENSSSCG00000010308	---
14	49484997	49485225	228	---	---	---	AP1B1	---	---	---	---	ENSSSCG00000009978	---
12	47182621	47182998	377	ERAL1	---	ERAL1	---	---	ENSSSCG00000017776	---	ENSSSCG00000017776	---	---
7	60146780	60147532	752	---	PEX11A	PEX11A	---	---	---	ENSSSCG00000027052	ENSSSCG00000027052	---	---
12	12403578	12404169	591	---	GNA13	GNA13	---	---	---	ENSSSCG00000017263	ENSSSCG00000017263	---	---
3	135772210	135774903	2693	---	ENSSSCG00000008644	ENSSSCG00000008644	---	ENSSSCG00000008644	---	ENSSSCG00000008644	ENSSSCG00000008644	---	ENSSSCG00000008644
13	37311296	37311568	272	ACY1	---	ACY1	ACY1	---	ENSSSCG00000023325	---	ENSSSCG00000023325	ENSSSCG00000023325	---
3	41768487	41768821	334	CRAMP1L	---	CRAMP1L	---	---	ENSSSCG00000008026	---	ENSSSCG00000008026	---	---
6	69032960	69033420	460	EFHD2	---	EFHD2	EFHD2	---	ENSSSCG00000003458	---	ENSSSCG00000003458	ENSSSCG00000003458	---
1	101628170	101629632	1462	---	---	FILIP1	---	---	---	---	ENSSSCG00000004479	---	---
1	313924093	313925735	1642	---	---	RABL6	---	---	---	---	ENSSSCG00000005841	---	---
5	95089847	95090398	551	---	BTG1	BTG1	---	---	---	ENSSSCG00000000914	ENSSSCG00000000914	---	---
2	3944565	3945656	1091	ENSSSCG00000012916	---	ENSSSCG00000012916	ENSSSCG00000012916	---	ENSSSCG00000012916	---	ENSSSCG00000012916	ENSSSCG00000012916	---
16	25744561	25745208	647	---	---	DAB2	---	---	---	---	ENSSSCG00000016857	---	---
14	46981110	46982183	1073	---	---	STIP	---	---	---	---	ENSSSCG00000009962	---	---
8	93134914	93135629	715	---	SETD7	SETD7	---	---	---	ENSSSCG00000030396	ENSSSCG00000030396	---	---
17	36925065	36925610	545	---	---	UBOX5	---	---	---	---	ENSSSCG00000007162	---	---
8	150354	151377	1023	---	---	ATP5I	---	---	---	---	ENSSSCG00000023903	---	---
14	7336940	7337450	510	---	ENSSSCG00000009627	ENSSSCG00000009627	---	---	---	ENSSSCG00000009627	ENSSSCG00000009627	---	---
X	143182366	143184231	1865	---	---	ENSSSCG00000012818	---	---	---	---	ENSSSCG00000012818	---	---
2	249183	249481	298	---	---	DEAF1	---	---	---	---	ENSSSCG00000012850	---	---
3	134580993	134582257	1264	---	ATP6V1C2;PDI-P5	ATP6V1C2;PDI-P5	---	PDI-P5	---	ENSSSCG00000008634;ENSSSCG00000008633	ENSSSCG00000008634;ENSSSCG00000008633	---	ENSSSCG00000008633
5	23633087	23633631	544	---	---	BAZ2A	---	---	---	---	ENSSSCG00000000403	---	---
3	41690467	41690748	281	---	---	MAPK8IP3	---	---	---	---	ENSSSCG00000008018	---	---
10	11060500	11060909	409	---	LYPLAL1	LYPLAL1	---	---	---	ENSSSCG00000010817	ENSSSCG00000010817	---	---
3	140564046	140564515	469	---	---	TRAPPC12	---	---	---	---	ENSSSCG00000024665	---	---
3	41547712	41548885	1173	---	LMF1	LMF1	---	LMF1	---	ENSSSCG00000008009	ENSSSCG00000008009	---	ENSSSCG00000008009
GL896254.1	13197	13793	596	---	---	PCGF2	---	---	---	---	ENSSSCG00000023765	---	---
13	79156022	79156474	452	---	ENSSSCG00000029341	ENSSSCG00000029341	---	---	---	ENSSSCG00000029341	ENSSSCG00000029341	---	---
14	21999445	21999757	312	PALLD	---	PALLD	PALLD	---	ENSSSCG00000029331	---	ENSSSCG00000029331	ENSSSCG00000029331	---
5	66576141	66576881	740	---	ZNF384	ZNF384	---	---	---	ENSSSCG00000000702	ENSSSCG00000000702	---	---
6	48536040	48536667	627	---	C5AR1	---	---	---	---	ENSSSCG00000029371	---	---	---
15	124792877	124793367	490	ACADL	---	ACADL	ACADL	---	ENSSSCG00000016156	---	ENSSSCG00000016156	ENSSSCG00000016156	---
GL892407.1	136571	137051	480	---	---	ALS2	---	---	---	---	ENSSSCG00000016109	---	---
17	43575565	43576214	649	---	---	MYH7B	---	---	---	---	ENSSSCG00000007288	---	---
12	3520847	3521815	968	---	CYTH1	CYTH1	---	---	---	ENSSSCG00000017167	ENSSSCG00000017167	---	---
9	19220116	19220771	655	---	---	PCF11	---	---	---	---	ENSSSCG00000014901	---	---
5	8553358	8553801	443	---	---	---	PVALB	---	---	---	---	ENSSSCG00000000138	---
3	19058466	19058990	524	---	---	XPO6	---	---	---	---	ENSSSCG00000007812	---	---
14	122458845	122459120	275	---	---	FBXW4	---	---	---	---	ENSSSCG00000010566	---	---
4	757613	758679	1066	---	---	SHARPIN	---	---	---	---	ENSSSCG00000005914	---	---
X	124352985	124353433	448	---	RAP2C	RAP2C	---	RAP2C	---	ENSSSCG00000026301	ENSSSCG00000026301	---	ENSSSCG00000026301
7	27824062	27824509	447	---	---	EHMT2	---	---	---	---	ENSSSCG00000001420	---	---
3	8162571	8163308	737	---	---	ACHE	---	---	---	---	ENSSSCG00000030303	---	---
14	144069518	144069990	472	ENSSSCG00000010719	---	ENSSSCG00000010719	ENSSSCG00000010719	---	ENSSSCG00000010719	---	ENSSSCG00000010719	ENSSSCG00000010719	---
6	96741043	96741502	459	---	---	EMILIN2	---	---	---	---	ENSSSCG00000003694	---	---
GL892407.1	140201	141171	970	---	---	ALS2	---	---	---	---	ENSSSCG00000016109	---	---
3	6581186	6581676	490	---	---	ENSSSCG00000007618	---	---	---	---	ENSSSCG00000007618	---	---
5	70386228	70387820	1592	---	---	WNK1	---	---	---	---	ENSSSCG00000000753	---	---
6	3571176	3571750	574	---	---	GSE1	---	---	---	---	ENSSSCG00000002664	---	---
5	4274581	4275043	462	---	XRCC6	XRCC6	---	XRCC6	---	ENSSSCG00000000059	ENSSSCG00000000059	---	ENSSSCG00000000059
11	73764965	73765468	503	RAP2A	---	RAP2A	---	---	ENSSSCG00000009506	---	ENSSSCG00000009506	---	---
13	53326612	53327219	607	---	ENSSSCG00000011500	ENSSSCG00000011500	---	---	---	ENSSSCG00000011500	ENSSSCG00000011500	---	---
1	284602182	284602932	750	---	ENSSSCG00000005477	ENSSSCG00000005477	---	---	---	ENSSSCG00000005477	ENSSSCG00000005477	---	---
7	73274399	73274934	535	---	---	HECTD1	---	---	---	---	ENSSSCG00000001971	---	---
3	140641052	140641376	324	---	---	TSSC1	---	---	---	---	ENSSSCG00000028755	---	---
2	6950627	6951009	382	---	---	---	TRPT1	---	---	---	---	ENSSSCG00000013040	---
15	151774365	151774641	276	---	---	ENSSSCG00000016330	---	---	---	---	ENSSSCG00000016330	---	---
2	77482098	77482605	507	---	---	ELANE	---	---	---	---	ENSSSCG00000029130	---	---
7	102681728	102682514	786	PNMA1	---	---	---	---	ENSSSCG00000002346	---	---	---	---
17	12145755	12146567	812	---	---	AGPAT6	---	---	---	---	ENSSSCG00000007019	---	---
4	104651758	104652263	505	DENND4B	---	DENND4B	DENND4B	---	ENSSSCG00000006568	---	ENSSSCG00000006568	ENSSSCG00000006568	---
17	36862035	36862618	583	---	DDRGK1	DDRGK1	---	DDRGK1	---	ENSSSCG00000007160	ENSSSCG00000007160	---	ENSSSCG00000007160
X	51690774	51691143	369	---	---	SMC1A	---	SMC1A	---	---	ENSSSCG00000030764	---	ENSSSCG00000030764
1	28641676	28642146	470	REPS1	---	REPS1	---	---	ENSSSCG00000004146	---	ENSSSCG00000004146	---	---
13	26093998	26095682	1684	---	CSRNP1	CSRNP1	---	---	---	ENSSSCG00000011264	ENSSSCG00000011264	---	---
14	6955050	6955725	675	POLR3D	---	POLR3D	POLR3D	---	ENSSSCG00000009622	---	ENSSSCG00000009622	ENSSSCG00000009622	---
4	109052995	109054441	1446	---	GNRHR2	GNRHR2	---	RBM8A;GNRHR2	---	ENSSSCG00000006685	ENSSSCG00000006685	---	ENSSSCG00000028509;ENSSSCG00000006685
9	29825494	29825949	455	MED17	---	MED17	---	---	ENSSSCG00000014949	---	ENSSSCG00000014949	---	---
5	60849943	60850356	413	---	---	RERG	---	---	---	---	ENSSSCG00000000602	---	---
6	16592322	16592664	342	---	---	COG8	---	---	---	---	ENSSSCG00000002759	---	---
15	153825139	153825406	267	NDUFA10	---	NDUFA10	NDUFA10	---	ENSSSCG00000016349	---	ENSSSCG00000016349	ENSSSCG00000016349	---
2	5676409	5676758	349	KAT5	---	KAT5	---	---	ENSSSCG00000012980	---	ENSSSCG00000012980	---	---
3	117487320	117487923	603	ENSSSCG00000027396	---	ENSSSCG00000027396	---	---	ENSSSCG00000027396	---	ENSSSCG00000027396	---	---
1	302580983	302581338	355	---	---	PTGES2	---	---	---	---	ENSSSCG00000022655	---	---
6	1036756	1037172	416	---	---	CBFA2T3	---	---	---	---	ENSSSCG00000002648	---	---
2	80405838	80407380	1542	---	---	MAML1	---	---	---	---	ENSSSCG00000014019	---	---
X	51412999	51413902	903	---	---	TSPYL2	---	---	---	---	ENSSSCG00000012323	---	---
8	142157204	142158401	1197	---	---	ARHGAP24	---	---	---	---	ENSSSCG00000009229	---	---
2	159560825	159561484	659	---	BTNL9	BTNL9	---	---	---	ENSSSCG00000028567	ENSSSCG00000028567	---	---
18	31412156	31412590	434	CAPZA	---	CAPZA	CAPZA	---	ENSSSCG00000024886	---	ENSSSCG00000024886	ENSSSCG00000024886	---
9	8683752	8684274	522	---	ENSSSCG00000014822	ENSSSCG00000014822	---	---	---	ENSSSCG00000014822	ENSSSCG00000014822	---	---
1	303244873	303247222	2349	LRRC8A	---	LRRC8A	LRRC8A	---	ENSSSCG00000005664	---	ENSSSCG00000005664	ENSSSCG00000005664	---
13	35007220	35007905	685	KLHDC8B	---	KLHDC8B	---	---	ENSSSCG00000011379	---	ENSSSCG00000011379	---	---
13	44227840	44228739	899	---	KCTD6	KCTD6	---	---	---	ENSSSCG00000022131	ENSSSCG00000022131	---	---
3	92218209	92218806	597	ENSSSCG00000026974	---	ENSSSCG00000026974	ENSSSCG00000026974	---	ENSSSCG00000026974	---	ENSSSCG00000026974	ENSSSCG00000026974	---
3	41098513	41098999	486	---	TMEM8A	TMEM8A	---	---	---	ENSSSCG00000007985	ENSSSCG00000007985	---	---
16	29290471	29291229	758	ANXA2R	---	ANXA2R	---	---	ENSSSCG00000016868	---	ENSSSCG00000016868	---	---
12	39695598	39695991	393	GGNBP2	---	GGNBP2	GGNBP2	---	ENSSSCG00000017688	---	ENSSSCG00000017688	ENSSSCG00000017688	---
4	104880602	104881442	840	---	SNAPIN	SNAPIN	---	SNAPIN	---	ENSSSCG00000027049	ENSSSCG00000027049	---	ENSSSCG00000027049
9	70484574	70484879	305	---	---	---	PRELP	---	---	---	---	ENSSSCG00000015271	---
X	143923697	143924804	1107	---	---	MXRA5	---	---	---	---	ENSSSCG00000012832	---	---
3	40990813	40991245	432	LUC7L	---	LUC7L	---	---	ENSSSCG00000007979	---	ENSSSCG00000007979	---	---
4	101913032	101913632	600	HDGF	---	HDGF	HDGF	---	ENSSSCG00000006468	---	ENSSSCG00000006468	ENSSSCG00000006468	---
10	28612244	28612498	254	IPO9	---	IPO9	---	---	ENSSSCG00000030640	---	ENSSSCG00000030640	---	---
2	6289998	6290569	571	---	ENSSSCG00000013013	ENSSSCG00000013013	---	ENSSSCG00000013013	---	ENSSSCG00000013013	ENSSSCG00000013013	---	ENSSSCG00000013013
9	50841693	50842049	356	ARCN1	---	---	ARCN1	---	ENSSSCG00000030053	---	---	ENSSSCG00000030053	---
12	6372610	6373237	627	---	FDXR	FDXR	---	FDXR	---	ENSSSCG00000017227	ENSSSCG00000017227	---	ENSSSCG00000017227
17	59381077	59382553	1476	---	ATP9A	ATP9A	---	---	---	ENSSSCG00000007478	ENSSSCG00000007478	---	---
7	129470606	129471035	429	---	---	ZNF839	---	---	---	---	ENSSSCG00000002532	---	---
14	24878749	24879697	948	---	---	ULK1	---	---	---	---	ENSSSCG00000009742	---	---
3	118990858	118991326	468	PREB	---	PREB	PREB	---	ENSSSCG00000008553	---	ENSSSCG00000008553	ENSSSCG00000008553	---
12	52504275	52504670	395	MYBBP1A	---	MYBBP1A	MYBBP1A	---	ENSSSCG00000017882	---	ENSSSCG00000017882	ENSSSCG00000017882	---
2	6940749	6941163	414	---	VEGFB	VEGFB	---	VEGFB	---	ENSSSCG00000013037	ENSSSCG00000013037	---	ENSSSCG00000013037
14	44253624	44254424	800	ENSSSCG00000009937	---	ENSSSCG00000009937	ENSSSCG00000009937	---	ENSSSCG00000009937	---	ENSSSCG00000009937	ENSSSCG00000009937	---
14	6814643	6815504	861	---	NUDT18	NUDT18	---	NUDT18	---	ENSSSCG00000009615	ENSSSCG00000009615	---	ENSSSCG00000009615
14	120964468	120965002	534	SCD	---	SCD	SCD	---	ENSSSCG00000010554	---	ENSSSCG00000010554	ENSSSCG00000010554	---
3	49101697	49102236	539	---	ENSSSCG00000008129	ENSSSCG00000008129	---	ENSSSCG00000008129	---	ENSSSCG00000008129	ENSSSCG00000008129	---	ENSSSCG00000008129
3	39251281	39251702	421	---	---	SRL	---	---	---	---	ENSSSCG00000007949	---	---
18	61007252	61007574	322	---	---	ENSSSCG00000016776	---	---	---	---	ENSSSCG00000016776	---	---
3	41262706	41262971	265	---	---	---	PIGQ	---	---	---	---	ENSSSCG00000007992	---
3	107431238	107431722	484	---	---	ENSSSCG00000008478	---	---	---	---	ENSSSCG00000008478	---	---
5	3130779	3131167	388	---	---	ENSSSCG00000000034	---	---	---	---	ENSSSCG00000000034	---	---
2	78825973	78828379	2406	---	---	OBSCN	---	---	---	---	ENSSSCG00000013994	---	---
3	121254870	121255437	567	---	---	NCOA1	---	---	---	---	ENSSSCG00000008581	---	---
6	17430040	17430564	524	---	---	CCDC102A	---	---	---	---	ENSSSCG00000028723	---	---
7	26719686	26720183	497	TRIM39	---	TRIM39	TRIM39	---	ENSSSCG00000001342	---	ENSSSCG00000001342	ENSSSCG00000001342	---
3	109418419	109419956	1537	---	---	CEBPZ	---	---	---	---	ENSSSCG00000008493	---	---
7	60523762	60524344	582	---	---	---	ZNF710	---	---	---	---	ENSSSCG00000021361	---
7	63072362	63073581	1219	---	---	C15orf39	---	---	---	---	ENSSSCG00000001885	---	---
1	264134336	264134950	614	TPM2	---	TPM2	TPM2	---	ENSSSCG00000005316	---	ENSSSCG00000005316	ENSSSCG00000005316	---
1	248825613	248826092	479	---	FXN	FXN	---	---	---	ENSSSCG00000029150	ENSSSCG00000029150	---	---
2	83006029	83006803	774	---	FAF2	FAF2	---	---	---	ENSSSCG00000014057	ENSSSCG00000014057	---	---
6	10730006	10731434	1428	---	MON1B	MON1B	---	---	---	ENSSSCG00000002701	ENSSSCG00000002701	---	---
6	77202459	77202880	421	---	---	CNKSR1	---	---	---	---	ENSSSCG00000028387	---	---
3	117543951	117545155	1204	ENSSSCG00000024812	---	ENSSSCG00000024812	ENSSSCG00000024812	---	ENSSSCG00000024812	---	ENSSSCG00000024812	ENSSSCG00000024812	---
2	87186055	87187086	1031	---	---	F2RL2	---	---	---	---	ENSSSCG00000014089	---	---
8	130477888	130478541	653	---	METAP1	METAP1	---	---	---	ENSSSCG00000009186	ENSSSCG00000009186	---	---
7	29753830	29754123	293	---	HSD17B8	HSD17B8	---	HSD17B8	---	ENSSSCG00000001476	ENSSSCG00000001476	---	ENSSSCG00000001476
3	39631652	39632014	362	---	---	CREBBP	---	---	---	---	ENSSSCG00000007951	---	---
3	17955945	17956385	440	CTF1	---	CTF1	---	---	ENSSSCG00000007774	---	ENSSSCG00000007774	---	---
2	61774619	61774867	248	---	---	AKAP8L	---	---	---	---	ENSSSCG00000013838	---	---
12	41714768	41715400	632	---	ENSSSCG00000024770	ENSSSCG00000024770	---	---	---	ENSSSCG00000024770	ENSSSCG00000024770	---	---
2	69716511	69716907	396	---	---	FLJ12949	---	---	---	---	ENSSSCG00000013644	---	---
3	39862327	39862953	626	---	TRAP1	TRAP1	---	TRAP1;DNASE1	---	ENSSSCG00000007952	ENSSSCG00000007952	---	ENSSSCG00000007952;ENSSSCG00000007953
6	157721436	157721869	433	SMAP1L	---	SMAP1L	SMAP1L	---	ENSSSCG00000003983	---	ENSSSCG00000003983	ENSSSCG00000003983	---
12	48172223	48173255	1032	---	ENSSSCG00000017796	ENSSSCG00000017796	---	ENSSSCG00000017796	---	ENSSSCG00000017796	ENSSSCG00000017796	---	ENSSSCG00000017796
14	30441200	30441467	267	---	---	ENSSSCG00000009761	---	---	---	---	ENSSSCG00000009761	---	---
13	99095249	99096248	999	SIAH2	---	SIAH2	SIAH2	---	ENSSSCG00000024295	---	ENSSSCG00000024295	ENSSSCG00000024295	---
X	142023580	142024049	469	---	---	BCAP31	---	---	---	---	ENSSSCG00000012772	---	---
3	39839947	39840301	354	---	---	TRAP1	---	---	---	---	ENSSSCG00000007952	---	---
3	140437777	140438126	349	---	---	ENSSSCG00000025305	---	---	---	---	ENSSSCG00000025305	---	---
6	58238301	58238715	414	---	---	ENSSSCG00000003352	---	---	---	---	ENSSSCG00000003352	---	---
17	43576535	43577104	569	---	---	MYH7B	---	---	---	---	ENSSSCG00000007288	---	---
7	57435817	57436229	412	---	FAM103A1	FAM103A1	---	---	---	ENSSSCG00000025905	ENSSSCG00000025905	---	---
9	7197616	7198571	955	---	---	ART1	---	---	---	---	ENSSSCG00000014795	---	---
1	145995298	145995704	406	IVD	---	IVD	IVD	---	ENSSSCG00000004774	---	ENSSSCG00000004774	ENSSSCG00000004774	---
10	73710712	73711168	456	---	---	PITRM1	---	---	---	---	ENSSSCG00000011157	---	---
7	63594706	63595064	358	---	---	CLK3	---	---	---	---	ENSSSCG00000001904	---	---
13	131644827	131645120	293	---	---	EIF4G1	---	---	---	---	ENSSSCG00000030255	---	---
2	5211251	5211808	557	---	PACS1	PACS1	---	---	---	ENSSSCG00000012956	ENSSSCG00000012956	---	---
18	6259477	6259793	316	---	---	NUB1	---	---	---	---	ENSSSCG00000016438	---	---
X	143927051	143927665	614	---	---	MXRA5	---	---	---	---	ENSSSCG00000012832	---	---
15	122372315	122372993	678	---	METTL21A	METTL21A	---	---	---	ENSSSCG00000023336	ENSSSCG00000023336	---	---
3	40293883	40294819	936	---	ZNF263	---	---	ZNF263	---	ENSSSCG00000007963	---	---	ENSSSCG00000007963
5	66501320	66501701	381	---	---	CHD4	---	---	---	---	ENSSSCG00000000697	---	---
3	26739508	26739808	300	---	---	GPRC5B	---	---	---	---	ENSSSCG00000007864	---	---
1	28422195	28423319	1124	---	TXLNB	TXLNB	---	---	---	ENSSSCG00000004143	ENSSSCG00000004143	---	---
X	143913739	143915013	1274	---	MXRA5	MXRA5	---	---	---	ENSSSCG00000012832	ENSSSCG00000012832	---	---
4	107327155	107327562	407	---	---	---	TMOD4	---	---	---	---	ENSSSCG00000006631	---
3	26258012	26258511	499	ACSM5	---	ACSM5	ACSM5	---	ENSSSCG00000026453	---	ENSSSCG00000026453	ENSSSCG00000026453	---
3	39792836	39793633	797	---	---	CREBBP	---	---	---	---	ENSSSCG00000007951	---	---
9	7436395	7436705	310	---	---	LAMTOR1	---	---	---	---	ENSSSCG00000014804	---	---
2	154157308	154157618	310	---	---	ENSSSCG00000014414	---	---	---	---	ENSSSCG00000014414	---	---
7	36119599	36120284	685	---	---	FANCE	---	---	---	---	ENSSSCG00000001546	---	---
3	41418605	41419070	465	FAM173A	---	FAM173A	FAM173A	---	ENSSSCG00000008004	---	ENSSSCG00000008004	ENSSSCG00000008004	---
1	264141042	264141713	671	---	TLN1	TLN1	---	TLN1	---	ENSSSCG00000005317	ENSSSCG00000005317	---	ENSSSCG00000005317
13	37760354	37761282	928	---	---	BAP1	---	---	---	---	ENSSSCG00000011438	---	---
5	24541165	24541470	305	ENSSSCG00000026498	---	ENSSSCG00000026498	ENSSSCG00000026498	---	ENSSSCG00000026498	---	ENSSSCG00000026498	ENSSSCG00000026498	---
6	148542947	148543726	779	RNF11	---	RNF11	---	---	ENSSSCG00000025029	---	ENSSSCG00000025029	---	---
1	299984246	299984707	461	---	GAPVD1	GAPVD1	---	---	---	ENSSSCG00000005602	ENSSSCG00000005602	---	---
14	143127246	143127537	291	---	---	TACC2	---	TACC2	---	---	ENSSSCG00000028063	---	ENSSSCG00000028063
1	267545284	267546471	1187	---	TSTD2	TSTD2	---	---	---	ENSSSCG00000005367	ENSSSCG00000005367	---	---
13	77793975	77794622	647	---	XPC	XPC	---	---	---	ENSSSCG00000011602	ENSSSCG00000011602	---	---
1	9189819	9190219	400	---	---	IGF2R	---	---	---	---	ENSSSCG00000004044	---	---
9	21877997	21878738	741	---	---	CCDC89	---	---	---	---	ENSSSCG00000014908	---	---
2	17481419	17482009	590	---	---	DGKZ	---	---	---	---	ENSSSCG00000013259	---	---
17	61051934	61052560	626	---	TSHZ2	---	---	TSHZ2	---	ENSSSCG00000007482	---	---	ENSSSCG00000007482
7	58558184	58558609	425	---	---	HDDC3	---	---	---	---	ENSSSCG00000001820	---	---
17	66143613	66144112	499	---	---	NPEPL1	---	---	---	---	ENSSSCG00000007517	---	---
3	42287806	42288244	438	---	---	PKD1	---	---	---	---	ENSSSCG00000008041	---	---
11	50017606	50018136	530	---	KLF5	KLF5	---	---	---	ENSSSCG00000009462	ENSSSCG00000009462	---	---
6	69047734	69048579	845	---	EFHD2	EFHD2	---	---	---	ENSSSCG00000003458	ENSSSCG00000003458	---	---
1	309603418	309603617	199	---	---	---	ENSSSCG00000005771	---	---	---	---	ENSSSCG00000005771	---
10	44246411	44246972	561	---	BAMBI	BAMBI	---	---	---	ENSSSCG00000011014	ENSSSCG00000011014	---	---
3	118991727	118992507	780	---	---	PREB	---	---	---	---	ENSSSCG00000008553	---	---
X	48066361	48066814	453	---	PRICKLE3	PRICKLE3	---	PRICKLE3	---	ENSSSCG00000012293	ENSSSCG00000012293	---	ENSSSCG00000012293
GL892638.2	62086	62570	484	---	ENSSSCG00000024801	ENSSSCG00000024801	---	---	---	ENSSSCG00000024801	ENSSSCG00000024801	---	---
2	71321931	71322343	412	---	---	ENSSSCG00000013596	---	---	---	---	ENSSSCG00000013596	---	---
7	95210175	95210419	244	---	---	SPTB	---	---	---	---	ENSSSCG00000002277	---	---
12	55844965	55846506	1541	PER1	---	PER1	PER1	---	ENSSSCG00000017983	---	ENSSSCG00000017983	ENSSSCG00000017983	---
14	86809640	86810496	856	DLG5	---	DLG5	DLG5	---	ENSSSCG00000026268	---	ENSSSCG00000026268	ENSSSCG00000026268	---
1	95104875	95105567	692	---	---	FAM46A	---	---	---	---	ENSSSCG00000004464	---	---
9	133556387	133556955	568	---	ENSSSCG00000030296	ENSSSCG00000030296	---	---	---	ENSSSCG00000030296	ENSSSCG00000030296	---	---
2	133294647	133295126	479	---	---	ZNF608	---	---	---	---	ENSSSCG00000014242	---	---
X	102612344	102613684	1340	---	TSC22D3	TSC22D3	---	---	---	ENSSSCG00000030241	ENSSSCG00000030241	---	---
18	27261550	27262344	794	---	CPED1	CPED1	---	---	---	ENSSSCG00000016618	ENSSSCG00000016618	---	---
5	33720287	33720736	449	---	LLPH	LLPH	---	---	---	ENSSSCG00000000472	ENSSSCG00000000472	---	---
12	23318942	23320621	1679	---	---	MED1	---	---	---	---	ENSSSCG00000017505	---	---
1	266262252	266262712	460	---	---	---	ENSSSCG00000005350	---	---	---	---	ENSSSCG00000005350	---
13	35429192	35430327	1135	---	ENSSSCG00000011387;GMPPB	ENSSSCG00000011387;GMPPB	---	GMPPB	---	ENSSSCG00000011387;ENSSSCG00000011389	ENSSSCG00000011387;ENSSSCG00000011389	---	ENSSSCG00000011389
2	73409741	73412239	2498	---	MLLT1	MLLT1	---	---	---	ENSSSCG00000013534	ENSSSCG00000013534	---	---
18	55497950	55499769	1819	---	OGDH	OGDH	---	OGDH	---	ENSSSCG00000016743	ENSSSCG00000016743	---	ENSSSCG00000016743
2	3761335	3761808	473	---	AIP	AIP	---	---	---	ENSSSCG00000012904	ENSSSCG00000012904	---	---
6	73248793	73249084	291	---	---	---	HP1BP3	---	---	---	---	ENSSSCG00000003511	---
17	45250790	45252560	1770	---	DLGAP4	DLGAP4	---	---	---	ENSSSCG00000007317	ENSSSCG00000007317	---	---
1	299461725	299462644	919	---	WDR38;RPL35	WDR38;RPL35	---	RPL35;WDR38	---	ENSSSCG00000005594;ENSSSCG00000005595	ENSSSCG00000005594;ENSSSCG00000005595	---	ENSSSCG00000005595;ENSSSCG00000005594
GL895853.2	96978	97922	944	---	CALHM2	CALHM2	---	---	---	ENSSSCG00000010600	ENSSSCG00000010600	---	---
13	217510078	217510390	312	---	---	FAM207A	---	---	---	---	ENSSSCG00000028571	---	---
10	16890988	16891741	753	---	PSEN2	PSEN2	---	PSEN2	---	ENSSSCG00000010860	ENSSSCG00000010860	---	ENSSSCG00000010860
2	77067192	77067467	275	---	---	DOT1L	---	---	---	---	ENSSSCG00000013457	---	---
3	17500794	17501467	673	---	---	KAT8	---	---	---	---	ENSSSCG00000007762	---	---
18	20854762	20856024	1262	FLNC	---	FLNC	FLNC	---	ENSSSCG00000016578	---	ENSSSCG00000016578	ENSSSCG00000016578	---
1	264175461	264176674	1213	CREB3	---	CREB3	CREB3	---	ENSSSCG00000005318	---	ENSSSCG00000005318	ENSSSCG00000005318	---
2	61874497	61874965	468	---	---	BRD4	---	---	---	---	ENSSSCG00000022227	---	---
7	104006471	104006870	399	PGF	---	---	PGF	---	ENSSSCG00000002376	---	---	ENSSSCG00000002376	---
8	75008000	75008597	597	---	---	PARM1	---	---	---	---	ENSSSCG00000008966	---	---
7	37513108	37513954	846	---	---	PI16	---	---	---	---	ENSSSCG00000001570	---	---
4	103285274	103285792	518	---	---	RUSC1	---	---	---	---	ENSSSCG00000006511	---	---
GL896460.1	4685	7727	3042	---	---	MYOZ3	---	---	---	---	ENSSSCG00000021703	---	---
7	95215369	95215920	551	---	---	SPTB	---	---	---	---	ENSSSCG00000002277	---	---
14	78999010	78999678	668	---	TYSND1	---	---	---	---	ENSSSCG00000010259	---	---	---
5	6532250	6532792	542	---	---	SUN2	---	---	---	---	ENSSSCG00000000094	---	---
5	7383846	7384046	200	POLR2F	---	POLR2F	POLR2F	---	ENSSSCG00000000116	---	ENSSSCG00000000116	ENSSSCG00000000116	---
2	17477995	17478605	610	MDK	---	MDK	MDK	---	ENSSSCG00000013260	---	ENSSSCG00000013260	ENSSSCG00000013260	---
4	107308919	107309581	662	PIP5K1A	---	PIP5K1A	PIP5K1A	---	ENSSSCG00000030547	---	ENSSSCG00000030547	ENSSSCG00000030547	---
GL892287.1	5547	6553	1006	---	---	ZBTB17	---	---	---	---	ENSSSCG00000025893	---	---
15	150857222	150858845	1623	ACKR3	ACKR3	ACKR3	---	---	ENSSSCG00000016322	ENSSSCG00000016322	ENSSSCG00000016322	---	---
GL894826.2	26600	26803	203	AK2	---	AK2	---	---	ENSSSCG00000024355	---	ENSSSCG00000024355	---	---
10	62722086	62722502	416	---	---	ENSSSCG00000011103	---	---	---	---	ENSSSCG00000011103	---	---
11	56246121	56246612	491	NDFIP2	---	NDFIP2	---	---	ENSSSCG00000009480	---	ENSSSCG00000009480	---	---
14	10682225	10682600	375	ENSSSCG00000009652	---	ENSSSCG00000009652	ENSSSCG00000009652	---	ENSSSCG00000009652	---	ENSSSCG00000009652	ENSSSCG00000009652	---
1	302448265	302449016	751	---	NAIF1	NAIF1	---	---	---	ENSSSCG00000005630	ENSSSCG00000005630	---	---
13	86823533	86823820	287	---	MRAS	MRAS	---	---	---	ENSSSCG00000027443	ENSSSCG00000027443	---	---
9	77000664	77001611	947	CLDN12	CLDN12	CLDN12	CLDN12	CLDN12	ENSSSCG00000015306	ENSSSCG00000015306	ENSSSCG00000015306	ENSSSCG00000015306	ENSSSCG00000015306
12	20484951	20486460	1509	---	NAGLU	NAGLU	---	---	---	ENSSSCG00000017400	ENSSSCG00000017400	---	---
3	139825133	139825639	506	---	ENSSSCG00000024285	ENSSSCG00000024285	---	---	---	ENSSSCG00000024285	ENSSSCG00000024285	---	---
13	216297189	216297802	613	---	---	---	---	SLC37A1	---	---	---	---	ENSSSCG00000012087
6	62377650	62378113	463	---	---	DNAJC11	---	---	---	---	ENSSSCG00000003384	---	---
17	5343129	5343829	700	---	---	---	CNOT7	---	---	---	---	ENSSSCG00000006983	---
9	7080874	7081477	603	RHOG	---	RHOG	---	---	ENSSSCG00000029426	---	ENSSSCG00000029426	---	---
8	144641934	144642541	607	---	---	LIN54	---	---	---	---	ENSSSCG00000009242	---	---
17	43455169	43455520	351	ACSS2	---	ACSS2	---	---	ENSSSCG00000007286	---	ENSSSCG00000007286	---	---
7	20654758	20655750	992	TDP2	---	TDP2	TDP2	---	ENSSSCG00000001092	---	ENSSSCG00000001092	ENSSSCG00000001092	---
6	40109334	40109887	553	---	LGI4	LGI4	---	---	---	ENSSSCG00000025126	ENSSSCG00000025126	---	---
9	61539236	61539858	622	---	ETS1	ETS1	---	ETS1	---	ENSSSCG00000015235	ENSSSCG00000015235	---	ENSSSCG00000015235
1	110509085	110509548	463	---	---	---	MADH4	---	---	---	---	ENSSSCG00000004524	---
15	55354642	55355167	525	---	---	WHSC1L1	---	---	---	---	ENSSSCG00000015820	---	---
18	6619069	6619782	713	---	GIMAP4	GIMAP4	---	---	---	ENSSSCG00000027826	ENSSSCG00000027826	---	---
JH118982.1	100585	101048	463	ENSSSCG00000027150	---	ENSSSCG00000027150	---	---	ENSSSCG00000027150	---	ENSSSCG00000027150	---	---
3	56247234	56247535	301	---	---	PDCL3	---	---	---	---	ENSSSCG00000008172	---	---
6	69404647	69405215	568	---	---	PLEKHM2	---	---	---	---	ENSSSCG00000003468	---	---
6	92549503	92549993	490	---	PTPRM	PTPRM	---	---	---	ENSSSCG00000028805	ENSSSCG00000028805	---	---
15	53444959	53445341	382	SORBS2	---	SORBS2	---	---	ENSSSCG00000015797	---	ENSSSCG00000015797	---	---
2	12137558	12138687	1129	---	ENSSSCG00000013155	ENSSSCG00000013155	---	---	---	ENSSSCG00000013155	ENSSSCG00000013155	---	---
14	153217038	153217783	745	---	---	ZNF511	---	---	---	---	ENSSSCG00000010774	---	---
7	63443448	63443905	457	---	---	---	CSK	---	---	---	---	ENSSSCG00000001900	---
6	44980331	44980883	552	---	AXL	AXL	---	---	---	ENSSSCG00000003005	ENSSSCG00000003005	---	---
1	133199272	133199800	528	---	---	LYSMD2	---	---	---	---	ENSSSCG00000004629	---	---
3	18510006	18510382	376	---	---	MVP	---	---	---	---	ENSSSCG00000027946	---	---
13	102395792	102396187	395	DHX36	---	DHX36	DHX36	---	ENSSSCG00000024916	---	ENSSSCG00000024916	ENSSSCG00000024916	---
7	36602405	36602941	536	---	---	SRPK1	---	---	---	---	ENSSSCG00000001554	---	---
12	268526	269048	522	---	FN3KRP	---	---	FN3KRP	---	ENSSSCG00000017134	---	---	ENSSSCG00000017134
8	33422923	33423893	970	---	APBB2	APBB2	---	---	---	ENSSSCG00000022168	ENSSSCG00000022168	---	---
12	5111438	5111801	363	---	---	UBALD2	---	---	---	---	ENSSSCG00000023423	---	---
X	51679531	51680004	473	---	---	SMC1A	---	---	---	---	ENSSSCG00000030764	---	---
14	30499233	30499645	412	---	---	ENSSSCG00000009761	---	---	---	---	ENSSSCG00000009761	---	---
17	9444573	9445132	559	---	---	FAT1	---	---	---	---	ENSSSCG00000007000	---	---
18	1454083	1454675	592	---	---	DNAJB6	---	---	---	---	ENSSSCG00000016408	---	---
1	245648495	245648892	397	---	---	SMARCA2	---	---	---	---	ENSSSCG00000005232	---	---
7	59745087	59745609	522	---	ABHD2	ABHD2	---	---	---	ENSSSCG00000001835	ENSSSCG00000001835	---	---
X	53044006	53044498	492	TSR2	---	TSR2	TSR2	---	ENSSSCG00000012334	---	ENSSSCG00000012334	ENSSSCG00000012334	---
7	105996347	105996921	574	ANGEL1	---	ANGEL1	ANGEL1	---	ENSSSCG00000002390	---	ENSSSCG00000002390	ENSSSCG00000002390	---
12	63034596	63035027	431	---	COPS3	COPS3	---	---	---	ENSSSCG00000018051	ENSSSCG00000018051	---	---
GL893981.1	6695	7479	784	---	ENSSSCG00000020692	ENSSSCG00000020692	---	---	---	ENSSSCG00000020692	ENSSSCG00000020692	---	---
13	37296221	37296474	253	---	---	---	PCBP4	---	---	---	---	ENSSSCG00000028446	---
12	25108485	25108848	363	---	SNF8	SNF8	---	---	---	ENSSSCG00000021461	ENSSSCG00000021461	---	---
12	38329328	38330032	704	---	TBX2	TBX2	---	---	---	ENSSSCG00000027060	ENSSSCG00000027060	---	---
9	49209004	49209397	393	---	BUD13	BUD13	---	BUD13	---	ENSSSCG00000015065	ENSSSCG00000015065	---	ENSSSCG00000015065
8	140978437	140978862	425	---	---	ENSSSCG00000023593	---	---	---	---	ENSSSCG00000023593	---	---
9	143436908	143437530	622	VASH2	---	VASH2	VASH2	---	ENSSSCG00000015589	---	ENSSSCG00000015589	ENSSSCG00000015589	---
14	31060602	31061080	478	---	DDX55	DDX55	---	---	---	ENSSSCG00000009771	ENSSSCG00000009771	---	---
17	12966291	12966803	512	---	---	SLC20A2	---	---	---	---	ENSSSCG00000026968	---	---
3	120772261	120772646	385	---	---	POMC	---	---	---	---	ENSSSCG00000021155	---	---
17	53878235	53879130	895	---	NCOA5	NCOA5	---	---	---	ENSSSCG00000007438	ENSSSCG00000007438	---	---
3	40670724	40671130	406	---	---	FLYWCH1	---	---	---	---	ENSSSCG00000028381	---	---
6	50339686	50340289	603	---	RCN3	RCN3	---	RCN3	---	ENSSSCG00000024823	ENSSSCG00000024823	---	ENSSSCG00000024823
4	113586754	113586974	220	---	---	CH242-366F10.1	---	CH242-366F10.1	---	---	ENSSSCG00000006732	---	ENSSSCG00000006732
14	54278861	54279434	573	---	---	MED15	---	---	---	---	ENSSSCG00000010107	---	---
1	83348953	83349355	402	SEC63	---	SEC63	SEC63	---	ENSSSCG00000004382	---	ENSSSCG00000004382	ENSSSCG00000004382	---
12	62390284	62391080	796	---	---	NCOR1	---	---	---	---	ENSSSCG00000018039	---	---
8	1200697	1201285	588	---	SH3BP2	SH3BP2	---	---	---	ENSSSCG00000022004	ENSSSCG00000022004	---	---
9	14328944	14329578	634	---	ENSSSCG00000014894	ENSSSCG00000014894	---	---	---	ENSSSCG00000014894	ENSSSCG00000014894	---	---
3	140570761	140571069	308	TSSC1	---	TSSC1	TSSC1	---	ENSSSCG00000028755	---	ENSSSCG00000028755	ENSSSCG00000028755	---
13	32701917	32702581	664	TMEM7	---	TMEM7	TMEM7	---	ENSSSCG00000028839	---	ENSSSCG00000028839	ENSSSCG00000028839	---
9	13217135	13217848	713	AQP11	---	AQP11	---	---	ENSSSCG00000014880	---	ENSSSCG00000014880	---	---
8	1831940	1832317	377	---	---	LREAP1	---	---	---	---	ENSSSCG00000008701	---	---
6	17204469	17205046	577	---	ARL2BP	ARL2BP	---	---	---	ENSSSCG00000002819	ENSSSCG00000002819	---	---
18	6286003	6287820	1817	---	SMARCD3;CHPF2	SMARCD3;CHPF2	---	SMARCD3	---	ENSSSCG00000016435;ENSSSCG00000016436	ENSSSCG00000016435;ENSSSCG00000016436	---	ENSSSCG00000016435
2	100770954	100771480	526	---	---	LYSMD3	---	---	---	---	ENSSSCG00000024193	---	---
4	39645213	39646183	970	---	RNF19	RNF19	---	---	---	ENSSSCG00000006066	ENSSSCG00000006066	---	---
1	32069218	32069763	545	---	---	AHI1	---	---	---	---	ENSSSCG00000004166	---	---
14	65510953	65511570	617	---	RHOU	RHOU	---	---	---	ENSSSCG00000024418	ENSSSCG00000024418	---	---
6	31826716	31827112	396	ENSSSCG00000023391	---	ENSSSCG00000023391	ENSSSCG00000023391	---	ENSSSCG00000023391	---	ENSSSCG00000023391	ENSSSCG00000023391	---
4	103644595	103644901	306	---	---	PMVK	---	---	---	---	ENSSSCG00000006535	---	---
14	118455428	118455937	509	---	---	ANKRD2	---	---	---	---	ENSSSCG00000010522	---	---
1	308620294	308621366	1072	PPP1R26	---	---	---	---	ENSSSCG00000005761	---	---	---	---
5	83979322	83979580	258	HCFC2	---	HCFC2	HCFC2	---	ENSSSCG00000000846	---	ENSSSCG00000000846	ENSSSCG00000000846	---
2	66214963	66215497	534	---	---	STX10	---	---	---	---	ENSSSCG00000013752	---	---
4	104898278	104898791	513	---	---	---	CHTOP	---	---	---	---	ENSSSCG00000022107	---
12	60115896	60116251	355	ELAC2	---	ELAC2	---	---	ENSSSCG00000028465	---	ENSSSCG00000028465	---	---
6	96253418	96254016	598	---	TGIF1	TGIF1	---	---	---	ENSSSCG00000024174	ENSSSCG00000024174	---	---
10	56230800	56231825	1025	---	---	KIAA1217	---	---	---	---	ENSSSCG00000011075	---	---
12	46924332	46924837	505	---	---	ENSSSCG00000017773	---	---	---	---	ENSSSCG00000017773	---	---
6	152367941	152368478	537	---	---	MOB3C	---	---	---	---	ENSSSCG00000003897	---	---
13	2434028	2434486	458	---	---	SH3BP5	---	---	---	---	ENSSSCG00000024938	---	---
9	49636052	49636707	655	---	TAGLN	TAGLN	---	TAGLN	---	ENSSSCG00000015073	ENSSSCG00000015073	---	ENSSSCG00000015073
15	134520866	134521415	549	---	---	OBSL1	---	---	---	---	ENSSSCG00000028052	---	---
10	28931093	28931579	486	---	---	PPP1R12B	---	---	---	---	ENSSSCG00000010925	---	---
9	1489114	1491067	1953	---	RIC3	RIC3	---	---	---	ENSSSCG00000014580	ENSSSCG00000014580	---	---
18	6721898	6722295	397	---	KCNH2	KCNH2	---	---	---	ENSSSCG00000016448	ENSSSCG00000016448	---	---
12	410393	410897	504	---	TBCD	TBCD	---	TBCD	---	ENSSSCG00000017136	ENSSSCG00000017136	---	ENSSSCG00000017136
17	43665270	43665596	326	---	---	TRPC4AP	---	---	---	---	ENSSSCG00000007289	---	---
8	50012678	50013773	1095	C4orf46;ETFDH	---	C4orf46;ETFDH	C4orf46;ETFDH	---	ENSSSCG00000028492;ENSSSCG00000008877	---	ENSSSCG00000028492;ENSSSCG00000008877	ENSSSCG00000028492;ENSSSCG00000008877	---
15	151478105	151478359	254	---	---	COL6A3	---	---	---	---	ENSSSCG00000027331	---	---
3	59009116	59009848	732	---	---	TMEM131	---	---	---	---	ENSSSCG00000008192	---	---
16	78309856	78310294	438	---	---	TNIP1	---	---	---	---	ENSSSCG00000017091	---	---
3	61604289	61604582	293	---	---	POLR1A	---	---	---	---	ENSSSCG00000008226	---	---
7	80327728	80328181	453	TINF2	---	TINF2	TINF2	---	ENSSSCG00000001994	---	ENSSSCG00000001994	ENSSSCG00000001994	---
2	61865992	61866454	462	BRD4	---	BRD4	BRD4	---	ENSSSCG00000022227	---	ENSSSCG00000022227	ENSSSCG00000022227	---
14	38661552	38662261	709	---	MED13L	MED13L	---	---	---	ENSSSCG00000009864	ENSSSCG00000009864	---	---
10	12317481	12319272	1791	---	---	---	---	C1orf115	---	---	---	---	ENSSSCG00000027882
1	264066024	264066953	929	TESK1	---	TESK1	---	---	ENSSSCG00000005310	---	ENSSSCG00000005310	---	---
4	96536813	96537357	544	---	---	---	---	ATF6	---	---	---	---	ENSSSCG00000006346
2	98794898	98795441	543	---	MEF2C	MEF2C	---	---	---	ENSSSCG00000014149	ENSSSCG00000014149	---	---
12	50511619	50512215	596	---	---	CLUH	---	---	---	---	ENSSSCG00000017835	---	---
12	55506860	55507107	247	---	---	CHD3	---	---	---	---	ENSSSCG00000021363	---	---
14	82625880	82627531	1651	FUT11	---	FUT11	---	---	ENSSSCG00000010307	---	ENSSSCG00000010307	---	---
2	16214327	16214993	666	KBTBD4	---	KBTBD4	KBTBD4	---	ENSSSCG00000013227	---	ENSSSCG00000013227	ENSSSCG00000013227	---
6	58174087	58174667	580	---	---	SSU72	---	---	---	---	ENSSSCG00000003348	---	---
5	66437705	66438717	1012	---	---	NCAPD2	---	---	---	---	ENSSSCG00000000693	---	---
X	21520437	21521257	820	---	KLHL15	KLHL15	---	KLHL15	---	ENSSSCG00000027652	ENSSSCG00000027652	---	ENSSSCG00000027652
3	17953274	17953665	391	BCL7C	---	BCL7C	BCL7C	---	ENSSSCG00000007776	---	ENSSSCG00000007776	ENSSSCG00000007776	---
16	29476517	29477144	627	NIM1K	---	NIM1K	NIM1K	---	ENSSSCG00000016873	---	ENSSSCG00000016873	ENSSSCG00000016873	---
12	3337518	3338762	1244	---	TIMP-2	TIMP-2	---	TIMP-2	---	ENSSSCG00000017164	ENSSSCG00000017164	---	ENSSSCG00000017164
X	98265154	98265637	483	TCEAL2	---	TCEAL2	TCEAL2	---	ENSSSCG00000012530	---	ENSSSCG00000012530	ENSSSCG00000012530	---
5	50333015	50333526	511	---	TM7SF3	TM7SF3	---	---	---	ENSSSCG00000000553	ENSSSCG00000000553	---	---
9	101209097	101209741	644	---	---	FAM126A	---	---	---	---	ENSSSCG00000015386	---	---
12	24300312	24300744	432	---	---	---	ENSSSCG00000017525	---	---	---	---	ENSSSCG00000017525	---
GL892378.2	167671	168337	666	MBP	---	MBP	---	---	ENSSSCG00000020865	---	ENSSSCG00000020865	---	---
3	39790489	39791166	677	---	---	CREBBP	---	---	---	---	ENSSSCG00000007951	---	---
JH118861.1	215409	215994	585	---	SMYD4	SMYD4	---	---	---	ENSSSCG00000017819	ENSSSCG00000017819	---	---
4	113798902	113799220	318	PTGFRN	---	PTGFRN	PTGFRN	---	ENSSSCG00000006735	---	ENSSSCG00000006735	ENSSSCG00000006735	---
10	36321527	36321889	362	DCTN3	---	DCTN3	---	---	ENSSSCG00000010972	---	ENSSSCG00000010972	---	---
GL893916.2	141368	141971	603	---	ENSSSCG00000026420	ENSSSCG00000026420	---	---	---	ENSSSCG00000026420	ENSSSCG00000026420	---	---
15	53327419	53328340	921	PDLIM3	---	PDLIM3	PDLIM3	---	ENSSSCG00000015796	---	ENSSSCG00000015796	ENSSSCG00000015796	---
3	42300054	42300766	712	---	---	PKD1	---	---	---	---	ENSSSCG00000008041	---	---
6	146666472	146667060	588	C1orf123	---	C1orf123	C1orf123	---	ENSSSCG00000003850	---	ENSSSCG00000003850	ENSSSCG00000003850	---
4	10662047	10662623	576	ENSSSCG00000028759	---	ENSSSCG00000028759	---	---	ENSSSCG00000028759	---	ENSSSCG00000028759	---	---
4	103353240	103353528	288	---	---	SCAMP3	---	---	---	---	ENSSSCG00000006520	---	---
6	17953442	17953891	449	---	---	MMP15	---	---	---	---	ENSSSCG00000002806	---	---
GL894237.1	38263	38828	565	---	---	SMCR8	---	---	---	---	ENSSSCG00000020752	---	---
2	66682599	66683070	471	DHPS	---	DHPS	DHPS	---	ENSSSCG00000013723	---	ENSSSCG00000013723	ENSSSCG00000013723	---
2	5652423	5653208	785	AP5B1	---	AP5B1	---	---	ENSSSCG00000012978	---	ENSSSCG00000012978	---	---
14	82449738	82451035	1297	---	---	USP54	---	---	---	---	ENSSSCG00000010302	---	---
7	58671531	58672212	681	ZXDC	---	ZXDC	---	---	ENSSSCG00000001824	---	ENSSSCG00000001824	---	---
3	10337582	10338148	566	---	NSUN5	NSUN5	---	NSUN5	---	ENSSSCG00000007704	ENSSSCG00000007704	---	ENSSSCG00000007704
7	14781226	14781680	454	---	---	---	RNF144B	---	---	---	---	ENSSSCG00000001076	---
GL895158.1	7710	8285	575	---	GPX7	---	---	---	---	ENSSSCG00000023888	---	---	---
3	59245568	59245857	289	ANKRD39	---	ANKRD39	ANKRD39	---	ENSSSCG00000008198	---	ENSSSCG00000008198	ENSSSCG00000008198	---
2	5566624	5567215	591	---	EFEMP2	EFEMP2	---	---	---	ENSSSCG00000012971	ENSSSCG00000012971	---	---
13	38112130	38112829	699	---	---	ITIH3	---	---	---	---	ENSSSCG00000011451	---	---
3	42424402	42425646	1244	ECI1	---	ECI1	---	---	ENSSSCG00000024587	---	ENSSSCG00000024587	---	---
14	53128150	53128762	612	---	ENSSSCG00000010062	ENSSSCG00000010062	---	ENSSSCG00000010062	---	ENSSSCG00000010062	ENSSSCG00000010062	---	ENSSSCG00000010062
X	143685715	143686117	402	FAM50A	---	FAM50A	FAM50A	---	ENSSSCG00000025303	---	ENSSSCG00000025303	ENSSSCG00000025303	---
14	83718681	83721434	2753	---	KAT6B	KAT6B	---	---	---	ENSSSCG00000010316	ENSSSCG00000010316	---	---
12	25894648	25894919	271	ENSSSCG00000017550	---	ENSSSCG00000017550	---	---	ENSSSCG00000017550	---	ENSSSCG00000017550	---	---
3	49156870	49157211	341	---	---	STARD7	---	---	---	---	ENSSSCG00000008132	---	---
6	3519979	3520501	522	---	C16orf74	C16orf74	---	---	---	ENSSSCG00000002662	ENSSSCG00000002662	---	---
11	26214819	26215138	319	RGC32	---	RGC32	RGC32	---	ENSSSCG00000009434	---	ENSSSCG00000009434	ENSSSCG00000009434	---
3	48092686	48093086	400	---	MRPS5	MRPS5	---	MRPS5	---	ENSSSCG00000008113	ENSSSCG00000008113	---	ENSSSCG00000008113
6	25398812	25399111	299	ATP6V0D1	---	ATP6V0D1	ATP6V0D1	---	ENSSSCG00000002776	---	ENSSSCG00000002776	ENSSSCG00000002776	---
7	81424761	81425167	406	MMP14	---	MMP14	MMP14	---	ENSSSCG00000002039	---	ENSSSCG00000002039	ENSSSCG00000002039	---
9	63116301	63117438	1137	ZBTB44	---	ZBTB44	ZBTB44	---	ENSSSCG00000015247	---	ENSSSCG00000015247	ENSSSCG00000015247	---
12	2297723	2298066	343	---	---	---	---	ENSSSCG00000017156	---	---	---	---	ENSSSCG00000017156
6	40894304	40894839	535	---	CKAP1	CKAP1	---	CKAP1	---	ENSSSCG00000002926	ENSSSCG00000002926	---	ENSSSCG00000002926
7	98808501	98808902	401	ZFP36L1	---	ZFP36L1	---	---	ENSSSCG00000028304	---	ENSSSCG00000028304	---	---
15	151278433	151279464	1031	---	COPS8	COPS8	---	COPS8	---	ENSSSCG00000016323	ENSSSCG00000016323	---	ENSSSCG00000016323
14	123099419	123099799	380	---	---	---	GBF1	---	---	---	---	ENSSSCG00000010579	---
9	80833596	80833921	325	BET1	---	BET1	BET1	---	ENSSSCG00000015325	---	ENSSSCG00000015325	ENSSSCG00000015325	---
6	79553102	79553512	410	YTHDF2	---	YTHDF2	YTHDF2	---	ENSSSCG00000027686	---	ENSSSCG00000027686	ENSSSCG00000027686	---
1	120002080	120002526	446	---	RAB8B	RAB8B	---	---	---	ENSSSCG00000026571	ENSSSCG00000026571	---	---
15	104089859	104090441	582	---	---	COL3A1	---	---	---	---	ENSSSCG00000016034	---	---
5	19362745	19363083	338	---	---	CALCOCO1	---	---	---	---	ENSSSCG00000028481	---	---
10	76997812	76998160	348	---	---	---	CTSL	---	---	---	---	ENSSSCG00000010948	---
2	3254010	3254461	451	ENSSSCG00000012886	---	ENSSSCG00000012886	ENSSSCG00000012886	---	ENSSSCG00000012886	---	ENSSSCG00000012886	ENSSSCG00000012886	---
9	44269763	44271549	1786	---	PPP2R1B	PPP2R1B	---	---	---	ENSSSCG00000029538	ENSSSCG00000029538	---	---
1	143574946	143575542	596	---	---	ENSSSCG00000004720	---	---	---	---	ENSSSCG00000004720	---	---
13	2590556	2591002	446	---	---	EAF1	---	---	---	---	ENSSSCG00000026622	---	---
6	932424	932730	306	---	CDH15	---	---	---	---	ENSSSCG00000002642	---	---	---
7	1759241	1759665	424	---	---	WRNIP1	---	---	---	---	ENSSSCG00000001010	---	---
7	59874452	59875308	856	---	---	POLG	---	---	---	---	ENSSSCG00000001838	---	---
6	156349028	156349752	724	---	---	RIMKLA	---	---	---	---	ENSSSCG00000003968	---	---
2	70507809	70508527	718	---	ECSIT	ECSIT	---	ECSIT	---	ENSSSCG00000013615	ENSSSCG00000013615	---	ENSSSCG00000013615
2	60076556	60077145	589	---	ENSSSCG00000013876	ENSSSCG00000013876	---	---	---	ENSSSCG00000013876	ENSSSCG00000013876	---	---
12	51611893	51612797	904	---	CTNS	CTNS	---	---	---	ENSSSCG00000017865	ENSSSCG00000017865	---	---
17	43559308	43559869	561	MYH7B	---	MYH7B	---	---	ENSSSCG00000007288	---	ENSSSCG00000007288	---	---
7	61960413	61961499	1086	---	PEAK1	---	---	---	---	ENSSSCG00000001869	---	---	---
GL896260.1	8923	9456	533	---	---	ANAPC2	---	---	---	---	ENSSSCG00000028493	---	---
5	16488827	16490164	1337	---	LIMA1	LIMA1	---	---	---	ENSSSCG00000022766	ENSSSCG00000022766	---	---
9	51300359	51301100	741	---	---	---	---	HYOU1	---	---	---	---	ENSSSCG00000015106
11	86134597	86134947	350	LAMP1	---	LAMP1	LAMP1	---	ENSSSCG00000009555	---	ENSSSCG00000009555	ENSSSCG00000009555	---
17	67413542	67414220	678	---	---	FAM217B	---	---	---	---	ENSSSCG00000007531	---	---
6	85528224	85528577	353	---	---	ADPRHL2	---	---	---	---	ENSSSCG00000003634	---	---
18	59906956	59907849	893	---	---	---	---	RALA	---	---	---	---	ENSSSCG00000029741
GL896012.1	10815	11295	480	---	ENSSSCG00000021669	ENSSSCG00000021669	---	ENSSSCG00000021669	---	ENSSSCG00000021669	ENSSSCG00000021669	---	ENSSSCG00000021669
12	27285965	27288249	2284	---	WFIKKN2	WFIKKN2	---	WFIKKN2	---	ENSSSCG00000017557	ENSSSCG00000017557	---	ENSSSCG00000017557
13	33082733	33082989	256	---	---	ENSSSCG00000011329	---	---	---	---	ENSSSCG00000011329	---	---
4	143313506	143313993	487	---	---	SYDE2	---	---	---	---	ENSSSCG00000006947	---	---
11	26394048	26394479	431	SUGT1	---	SUGT1	SUGT1	---	ENSSSCG00000009441	---	ENSSSCG00000009441	ENSSSCG00000009441	---
12	23418359	23418895	536	---	FBXL20	FBXL20	---	---	---	ENSSSCG00000017506	ENSSSCG00000017506	---	---
9	49313962	49314216	254	---	---	SIK3	---	---	---	---	ENSSSCG00000015071	---	---
1	302324556	302324775	219	---	---	---	ST6GALNAC2	---	---	---	---	ENSSSCG00000005628	---
6	76831552	76832426	874	---	MTFR1L;AUNIP	MTFR1L;AUNIP	---	MTFR1L	---	ENSSSCG00000003553;ENSSSCG00000003552	ENSSSCG00000003553;ENSSSCG00000003552	---	ENSSSCG00000003553
14	53376520	53376968	448	ZNF70	---	---	---	---	ENSSSCG00000010076	---	---	---	---
6	104387509	104387932	423	---	AQP4	AQP4	---	---	---	ENSSSCG00000024342	ENSSSCG00000024342	---	---
14	1176572	1176991	419	---	---	SEMA4D	---	---	---	---	ENSSSCG00000009584	---	---
2	77791193	77792725	1532	---	MIDN	MIDN	---	MIDN	---	ENSSSCG00000013432	ENSSSCG00000013432	---	ENSSSCG00000013432
4	88443004	88443400	396	---	---	METTL11B	---	---	---	---	ENSSSCG00000006281	---	---
14	141053454	141054351	897	---	---	BAG3	---	---	---	---	ENSSSCG00000010686	---	---
1	60195035	60195658	623	---	---	TBX18	---	---	---	---	ENSSSCG00000004290	---	---
9	30392697	30393159	462	ANKRD49	---	ANKRD49	ANKRD49	---	ENSSSCG00000014956	---	ENSSSCG00000014956	ENSSSCG00000014956	---
X	46811818	46812708	890	---	---	RBM10	---	---	---	---	ENSSSCG00000012271	---	---
GL894417.1	27795	28312	517	---	---	TAOK2	---	---	---	---	ENSSSCG00000028291	---	---
6	433839	434407	568	---	---	ZNF276	---	---	---	---	ENSSSCG00000029228	---	---
7	86440838	86441455	617	ENSSSCG00000002247	---	ENSSSCG00000002247	ENSSSCG00000002247	---	ENSSSCG00000002247	---	ENSSSCG00000002247	ENSSSCG00000002247	---
9	42973706	42974024	318	---	---	RDX	---	---	---	---	ENSSSCG00000015013	---	---
2	162153900	162154236	336	COX8H	---	COX8H	COX8H	---	ENSSSCG00000014560	---	ENSSSCG00000014560	ENSSSCG00000014560	---
14	41120550	41120864	314	---	---	DDX54	---	---	---	---	ENSSSCG00000009876	---	---
2	5360740	5361276	536	---	---	SF3B2	---	---	---	---	ENSSSCG00000012957	---	---
4	71108125	71109000	875	SLCO5A1	---	---	---	---	ENSSSCG00000006196	---	---	---	---
2	302772	303113	341	---	PHRF1	PHRF1	---	---	---	ENSSSCG00000029723	ENSSSCG00000029723	---	---
7	124863452	124863751	299	---	GSKIP	GSKIP	---	---	---	ENSSSCG00000022930	ENSSSCG00000022930	---	---
7	69419449	69420031	582	---	---	NFKBIA	---	---	---	---	ENSSSCG00000001952	---	---
6	112359421	112359848	427	RPRD1A	---	RPRD1A	RPRD1A	---	ENSSSCG00000027700	---	ENSSSCG00000027700	ENSSSCG00000027700	---
12	13897355	13897974	619	---	---	HELZ	---	---	---	---	ENSSSCG00000017272	---	---
5	23635877	23636481	604	---	---	BAZ2A	---	---	---	---	ENSSSCG00000000403	---	---
7	12168465	12169721	1256	---	---	JARID2	---	---	---	---	ENSSSCG00000001061	---	---
7	80944519	80945125	606	---	HOMEZ	---	---	---	---	ENSSSCG00000028190	---	---	---
9	13940211	13940487	276	---	---	GAB2	---	---	---	---	ENSSSCG00000014891	---	---
13	26127755	26134212	6457	XIRP1	XIRP1	XIRP1	XIRP1	XIRP1	ENSSSCG00000011265	ENSSSCG00000011265	ENSSSCG00000011265	ENSSSCG00000011265	ENSSSCG00000011265
2	76407298	76408511	1213	---	---	---	---	SGTA	---	---	---	---	ENSSSCG00000013467
14	54948947	54949341	394	---	---	GNB1L	---	---	---	---	ENSSSCG00000010130	---	---
1	210730371	210731350	979	---	SIX1	SIX1	---	---	---	ENSSSCG00000005087	ENSSSCG00000005087	---	---
GL892407.1	88326	88824	498	---	ALS2	ALS2	---	---	---	ENSSSCG00000016109	ENSSSCG00000016109	---	---
10	61685335	61685780	445	---	---	NRP1	---	NRP1	---	---	ENSSSCG00000011102	---	ENSSSCG00000011102
GL892541.1	30945	31448	503	---	---	SMAD1	---	---	---	---	ENSSSCG00000009040	---	---
14	146772216	146772709	493	---	BCCIP	BCCIP	---	---	---	ENSSSCG00000010743	ENSSSCG00000010743	---	---
2	50765679	50766590	911	---	ENSSSCG00000013402	ENSSSCG00000013402	---	---	---	ENSSSCG00000013402	ENSSSCG00000013402	---	---
1	125222929	125223225	296	ENSSSCG00000004590	---	ENSSSCG00000004590	ENSSSCG00000004590	---	ENSSSCG00000004590	---	ENSSSCG00000004590	ENSSSCG00000004590	---
GL892628.1	7111	7436	325	TRIP12	---	TRIP12	TRIP12	---	ENSSSCG00000024373	---	ENSSSCG00000024373	ENSSSCG00000024373	---
15	152397797	152401141	3344	---	ASB1	ASB1	---	---	---	ENSSSCG00000016340	ENSSSCG00000016340	---	---
15	43619721	43620204	483	---	ENSSSCG00000024010	ENSSSCG00000024010	---	---	---	ENSSSCG00000024010	ENSSSCG00000024010	---	---
X	65779496	65779757	261	PIN4	---	PIN4	PIN4	---	ENSSSCG00000023312	---	ENSSSCG00000023312	ENSSSCG00000023312	---
12	40199667	40200773	1106	---	ENSSSCG00000017694	ENSSSCG00000017694	---	---	---	ENSSSCG00000017694	ENSSSCG00000017694	---	---
1	302129840	302130261	421	---	SH2D3C	SH2D3C	---	---	---	ENSSSCG00000005620	ENSSSCG00000005620	---	---
5	110710977	110711663	686	---	---	TRABD	---	---	---	---	ENSSSCG00000000974	---	---
9	150268363	150270317	1954	---	GRB10	GRB10	---	---	---	ENSSSCG00000015631	ENSSSCG00000015631	---	---
15	116183889	116184807	918	---	C-FLIP	---	---	C-FLIP	---	ENSSSCG00000016101	---	---	ENSSSCG00000016101
5	7205809	7206406	597	---	SLC16A8	SLC16A8	---	---	---	ENSSSCG00000000113	ENSSSCG00000000113	---	---
15	154992695	154997493	4798	---	---	---	---	SNED1	---	---	---	---	ENSSSCG00000016381
3	41387680	41388295	615	---	---	WDR24	---	---	---	---	ENSSSCG00000008007	---	---
13	81348327	81349090	763	---	CCRL1	CCRL1	---	---	---	ENSSSCG00000011630	ENSSSCG00000011630	---	---
1	302609772	302610338	566	---	C9orf16	C9orf16	---	C9orf16	---	ENSSSCG00000022295	ENSSSCG00000022295	---	ENSSSCG00000022295
16	81716540	81716857	317	---	---	NSUN2	---	---	---	---	ENSSSCG00000017104	---	---
8	3290935	3291792	857	TBC1D14	---	TBC1D14	TBC1D14	---	ENSSSCG00000027349	---	ENSSSCG00000027349	ENSSSCG00000027349	---
GL893953.2	116667	117263	596	---	---	RSL1D1	---	---	---	---	ENSSSCG00000023984	---	---
9	36760557	36761198	641	YAP1	---	YAP1	---	---	ENSSSCG00000025396	---	ENSSSCG00000025396	---	---
8	12387595	12387871	276	ENSSSCG00000023604	---	ENSSSCG00000023604	ENSSSCG00000023604	---	ENSSSCG00000023604	---	ENSSSCG00000023604	ENSSSCG00000023604	---
6	48562017	48563005	988	DHX34	---	DHX34	DHX34	---	ENSSSCG00000003114	---	ENSSSCG00000003114	ENSSSCG00000003114	---
1	245526206	245526537	331	---	---	SMARCA2	---	---	---	---	ENSSSCG00000005232	---	---
3	72754720	72755298	578	---	PRADC1	PRADC1	---	PRADC1	---	ENSSSCG00000008304	ENSSSCG00000008304	---	ENSSSCG00000008304
9	63012840	63013230	390	---	---	APLP2	---	---	---	---	ENSSSCG00000015244	---	---
6	44335065	44335803	738	---	---	AKT2	---	---	---	---	ENSSSCG00000002989	---	---
GL892811.1	6917	7700	783	---	---	UPF2	---	---	---	---	ENSSSCG00000020909	---	---
14	121755739	121756742	1003	---	---	C10orf2	---	---	---	---	ENSSSCG00000030428	---	---
12	54711356	54711999	643	BCL6B	---	---	---	---	ENSSSCG00000017927	---	---	---	---
6	4159956	4161825	1869	---	KIAA0513	KIAA0513	---	---	---	ENSSSCG00000002666	ENSSSCG00000002666	---	---
2	157810450	157810982	532	---	---	ENSSSCG00000014440	---	---	---	---	ENSSSCG00000014440	---	---
7	26926778	26927084	306	---	---	DHX16	---	---	---	---	ENSSSCG00000001376	---	---
X	53794891	53795141	250	PFKFB1	---	PFKFB1	PFKFB1	---	ENSSSCG00000012345	---	ENSSSCG00000012345	ENSSSCG00000012345	---
12	19791602	19792400	798	---	ARL4D	ARL4D	---	---	---	ENSSSCG00000017380	ENSSSCG00000017380	---	---
1	188410894	188411166	272	PNN	---	PNN	---	---	ENSSSCG00000022828	---	ENSSSCG00000022828	---	---
1	16481507	16481998	491	---	---	ENSSSCG00000004082	---	---	---	---	ENSSSCG00000004082	---	---
2	133396039	133396973	934	ZNF608	---	ZNF608	---	---	ENSSSCG00000014242	---	ENSSSCG00000014242	---	---
16	74334573	74334823	250	---	---	LARP1	---	---	---	---	ENSSSCG00000017069	---	---
4	129945905	129947192	1287	---	---	PALMD	---	---	---	---	ENSSSCG00000006874	---	---
18	20748550	20749170	620	---	IRF5_TV1	IRF5_TV1	---	IRF5_TV1	---	ENSSSCG00000016573	ENSSSCG00000016573	---	ENSSSCG00000016573
6	73316106	73316567	461	---	---	EIF4G3	---	---	---	---	ENSSSCG00000003512	---	---
13	4511952	4512894	942	---	TBC1D5	TBC1D5	---	---	---	ENSSSCG00000011199	ENSSSCG00000011199	---	---
2	59148214	59149767	1553	---	RAB3A;MPV17L2	RAB3A;MPV17L2	---	RAB3A;MPV17L2	---	ENSSSCG00000013897;ENSSSCG00000013896	ENSSSCG00000013897;ENSSSCG00000013896	---	ENSSSCG00000013897;ENSSSCG00000013896
14	12893689	12893957	268	---	---	SCARA5	---	---	---	---	ENSSSCG00000009672	---	---
6	50054296	50054787	491	---	---	---	NTF4	---	---	---	---	ENSSSCG00000003160	---
10	54227011	54227488	477	ENSSSCG00000011064	---	ENSSSCG00000011064	---	---	ENSSSCG00000011064	---	ENSSSCG00000011064	---	---
17	39663975	39664774	799	---	---	ZCCHC3	---	---	---	---	ENSSSCG00000007211	---	---
12	47224588	47226003	1415	---	---	ENSSSCG00000017783	---	---	---	---	ENSSSCG00000017783	---	---
3	117555037	117555490	453	---	---	ENSSSCG00000024812	---	ENSSSCG00000024812	---	---	ENSSSCG00000024812	---	ENSSSCG00000024812
6	79677287	79677629	342	---	---	---	EPB41	---	---	---	---	ENSSSCG00000003586	---
6	49739596	49740107	511	ENSSSCG00000003148	---	ENSSSCG00000003148	ENSSSCG00000003148	---	ENSSSCG00000003148	---	ENSSSCG00000003148	ENSSSCG00000003148	---
3	71407319	71407946	627	---	---	---	HK2	---	---	---	---	ENSSSCG00000008261	---
6	152911123	152911622	499	---	ENSSSCG00000003909	---	---	---	---	ENSSSCG00000003909	---	---	---
5	92124961	92125258	297	---	---	METAP2	---	---	---	---	ENSSSCG00000030608	---	---
6	51672725	51673235	510	---	ETFB	ETFB	---	ETFB	---	ENSSSCG00000003229	ENSSSCG00000003229	---	ENSSSCG00000003229
9	7441219	7441523	304	LAMTOR1	---	LAMTOR1	---	---	ENSSSCG00000014804	---	ENSSSCG00000014804	---	---
14	25519216	25519998	782	---	ADGRD1	ADGRD1	---	---	---	ENSSSCG00000009745	ENSSSCG00000009745	---	---
17	45162544	45164836	2292	---	---	ENSSSCG00000026071	---	---	---	---	ENSSSCG00000026071	---	---
1	23705801	23706510	709	---	---	PLAGL1	---	---	---	---	ENSSSCG00000004127	---	---
12	46844983	46845617	634	---	KIAA0100	KIAA0100	---	KIAA0100	---	ENSSSCG00000017764	ENSSSCG00000017764	---	ENSSSCG00000017764
9	63013420	63013870	450	---	---	APLP2	---	---	---	---	ENSSSCG00000015244	---	---
1	128285100	128285989	889	---	RFX7	---	---	---	---	ENSSSCG00000004603	---	---	---
2	3841681	3842738	1057	---	RAD9A	RAD9A	---	PPP1CA	---	ENSSSCG00000012914	ENSSSCG00000012914	---	ENSSSCG00000012913
1	18625418	18626647	1229	LATS1	---	---	LATS1	---	ENSSSCG00000004106	---	---	ENSSSCG00000004106	---
GL892763.2	15766	16265	499	ENSSSCG00000030212	---	ENSSSCG00000030212	ENSSSCG00000030212	---	ENSSSCG00000030212	---	ENSSSCG00000030212	ENSSSCG00000030212	---
15	85127066	85127407	341	---	---	---	PHOSPHO2	---	---	---	---	ENSSSCG00000015936	---
15	89535058	89535886	828	---	CIR1	CIR1	---	---	---	ENSSSCG00000027516	ENSSSCG00000027516	---	---
7	12892805	12893409	604	---	GMPR	GMPR	---	GMPR	---	ENSSSCG00000001064	ENSSSCG00000001064	---	ENSSSCG00000001064
7	44111526	44111841	315	---	POLR1C	POLR1C	---	---	---	ENSSSCG00000028007	ENSSSCG00000028007	---	---
7	124729301	124729571	270	---	ENSSSCG00000002499	---	---	ENSSSCG00000002499	---	ENSSSCG00000002499	---	---	ENSSSCG00000002499
7	63361052	63361367	315	SCAMP2	---	SCAMP2	SCAMP2	---	ENSSSCG00000001892	---	ENSSSCG00000001892	ENSSSCG00000001892	---
2	149507002	149507847	845	---	ARAP3	ARAP3	---	---	---	ENSSSCG00000014391	ENSSSCG00000014391	---	---
3	1073480	1074061	581	---	---	MICALL2	---	---	---	---	ENSSSCG00000007557	---	---
5	54980183	54980735	552	KCNJ8	---	KCNJ8	KCNJ8	---	ENSSSCG00000000573	---	ENSSSCG00000000573	ENSSSCG00000000573	---
2	59370060	59370590	530	KCNN1	---	KCNN1	KCNN1	---	ENSSSCG00000013892	---	ENSSSCG00000013892	ENSSSCG00000013892	---
12	20463033	20463639	606	---	MLX	MLX	---	MLX	---	ENSSSCG00000017397	ENSSSCG00000017397	---	ENSSSCG00000017397
1	301844069	301844563	494	---	SLC2A8	SLC2A8	---	SLC2A8	---	ENSSSCG00000005610	ENSSSCG00000005610	---	ENSSSCG00000005610
7	103012748	103013103	355	---	---	COQ6	---	---	---	---	ENSSSCG00000002354	---	---
7	62731705	62732037	332	---	---	SNUPN	SNUPN	---	---	---	ENSSSCG00000001877	ENSSSCG00000001877	---
6	53281458	53281821	363	---	---	TSEN34	---	---	---	---	ENSSSCG00000003268	---	---
3	7190826	7191403	577	---	ZKSCAN1	---	---	ZKSCAN1	---	ENSSSCG00000007643	---	---	ENSSSCG00000007643
5	111031414	111031886	472	---	---	PIM3	---	PIM3	---	---	ENSSSCG00000023949	---	ENSSSCG00000023949
X	48002064	48002503	439	WDR45	---	WDR45	WDR45	---	ENSSSCG00000012290	---	ENSSSCG00000012290	ENSSSCG00000012290	---
X	47882798	47883198	400	---	HDAC6	HDAC6	---	---	---	ENSSSCG00000025545	ENSSSCG00000025545	---	---
X	141624208	141624786	578	---	ZNF275	---	---	---	---	ENSSSCG00000021789	---	---	---
12	55841585	55842390	805	---	---	PER1	---	---	---	---	ENSSSCG00000017983	---	---
12	62944705	62945896	1191	---	FAM83G	SLC5A10;FAM83G	---	FAM83G	---	ENSSSCG00000018047	ENSSSCG00000018048;ENSSSCG00000018047	---	ENSSSCG00000018047
14	135130354	135130982	628	---	---	---	---	ENSSSCG00000010639	---	---	---	---	ENSSSCG00000010639
14	46951195	46951721	526	HPS4	---	HPS4	HPS4	---	ENSSSCG00000009960	---	ENSSSCG00000009960	ENSSSCG00000009960	---
2	71279241	71279704	463	ANGPTL4	---	ANGPTL4	ANGPTL4	---	ENSSSCG00000013599	---	ENSSSCG00000013599	ENSSSCG00000013599	---
X	51409624	51410617	993	TSPYL2	---	TSPYL2	TSPYL2	---	ENSSSCG00000012323	---	ENSSSCG00000012323	ENSSSCG00000012323	---
1	83886690	83887126	436	---	---	---	FOXO3A	---	---	---	---	ENSSSCG00000004387	---
6	45629743	45630117	374	---	---	---	DEDD2	---	---	---	---	ENSSSCG00000030182	---
3	9676338	9676634	296	---	---	ENSSSCG00000027890	---	---	---	---	ENSSSCG00000027890	---	---
6	49817474	49818789	1315	---	---	RASIP1	---	---	---	---	ENSSSCG00000029151	---	---
3	10697152	10697520	368	---	ABHD11	ABHD11	---	---	---	ENSSSCG00000007715	ENSSSCG00000007715	---	---
6	43099449	43099914	465	---	---	ACTN4	---	---	---	---	ENSSSCG00000002965	---	---
3	54730403	54731330	927	---	IL1R1	IL1R1	---	---	---	ENSSSCG00000008162	ENSSSCG00000008162	---	---
1	248680729	248681003	274	FXN	---	FXN	FXN	---	ENSSSCG00000029150	---	ENSSSCG00000029150	ENSSSCG00000029150	---
5	38371518	38372558	1040	ENSSSCG00000000509	---	ENSSSCG00000000509	---	---	ENSSSCG00000000509	---	ENSSSCG00000000509	---	---
1	284830968	284831483	515	POLE3	---	POLE3	POLE3	---	ENSSSCG00000005478	---	ENSSSCG00000005478	ENSSSCG00000005478	---
4	108972711	108973671	960	---	---	HFE2	---	---	---	---	ENSSSCG00000006680	---	---
15	107763318	107763715	397	---	---	ENSSSCG00000026618	---	---	---	---	ENSSSCG00000026618	---	---
6	56718199	56720059	1860	---	ZNF134	ZNF134	---	---	---	ENSSSCG00000003984	ENSSSCG00000003984	---	---
X	64669496	64670537	1041	---	---	---	---	FOXO4	---	---	---	---	ENSSSCG00000012399
2	44484391	44484963	572	MYOD1	---	MYOD1	MYOD1	---	ENSSSCG00000013375	---	ENSSSCG00000013375	ENSSSCG00000013375	---
14	55043242	55044169	927	---	---	ARVCF	---	---	---	---	ENSSSCG00000010133	---	---
9	125681813	125682380	567	---	METTL13	METTL13	---	METTL13	---	ENSSSCG00000015483	ENSSSCG00000015483	---	ENSSSCG00000015483
7	28036274	28036808	534	RNF5	---	RNF5	RNF5	---	ENSSSCG00000001436	---	ENSSSCG00000001436	ENSSSCG00000001436	---
6	45601813	45603198	1385	---	ERF	ERF	---	---	---	ENSSSCG00000021521	ENSSSCG00000021521	---	---
6	58126585	58127039	454	DVL1	---	DVL1	---	---	ENSSSCG00000003342	---	ENSSSCG00000003342	---	---
9	30434453	30435297	844	---	---	FUT4	---	---	---	---	ENSSSCG00000014958	---	---
6	82802816	82803092	276	---	---	BSDC1	---	---	---	---	ENSSSCG00000026392	---	---
4	121462259	121462835	576	---	TMEM167B	TMEM167B	---	---	---	ENSSSCG00000006838	ENSSSCG00000006838	---	---
7	43470997	43471287	290	---	---	CNPY3	---	---	---	---	ENSSSCG00000001651	---	---
6	90813033	90814399	1366	---	ENSSSCG00000026022	ENSSSCG00000026022	---	ENSSSCG00000026022	---	ENSSSCG00000026022	ENSSSCG00000026022	---	ENSSSCG00000026022
GL895504.2	3178	3893	715	---	---	ENSSSCG00000024020	---	ENSSSCG00000024020	---	---	ENSSSCG00000024020	---	ENSSSCG00000024020
1	300805560	300805813	253	ENSSSCG00000005605	---	ENSSSCG00000005605	ENSSSCG00000005605	---	ENSSSCG00000005605	---	ENSSSCG00000005605	ENSSSCG00000005605	---
13	217427558	217427908	350	---	---	PTTG1IP	---	---	---	---	ENSSSCG00000021296	---	---
14	6960741	6961654	913	---	POLR3D	POLR3D	---	---	---	ENSSSCG00000009622	ENSSSCG00000009622	---	---
1	62455396	62455803	407	---	SMIM8	SMIM8	---	---	---	ENSSSCG00000004300	ENSSSCG00000004300	---	---
9	142212194	142212649	455	SMYD2	---	SMYD2	SMYD2	---	ENSSSCG00000015583	---	ENSSSCG00000015583	ENSSSCG00000015583	---
17	43583171	43584135	964	---	TRPC4AP	TRPC4AP	---	---	---	ENSSSCG00000007289	ENSSSCG00000007289	---	---
1	218678067	218678564	497	CAAP1	---	CAAP1	CAAP1	---	ENSSSCG00000005127	---	ENSSSCG00000005127	ENSSSCG00000005127	---
3	119083098	119085131	2033	---	MAPRE3	MAPRE3	---	---	---	ENSSSCG00000029185	ENSSSCG00000029185	---	---
11	12279775	12280230	455	---	ENSSSCG00000024635	ENSSSCG00000024635	---	---	---	ENSSSCG00000024635	ENSSSCG00000024635	---	---
12	40620321	40620947	626	---	SYNRG	SYNRG	---	---	---	ENSSSCG00000026596	ENSSSCG00000026596	---	---
13	216989850	216990425	575	---	---	ICOSLG	---	---	---	---	ENSSSCG00000022246	---	---
4	98011898	98012532	634	---	NCSTN	NCSTN	---	NCSTN	---	ENSSSCG00000006385	ENSSSCG00000006385	---	ENSSSCG00000006385
12	62950628	62951446	818	---	---	FAM83G	---	---	---	---	ENSSSCG00000018047	---	---
3	41124043	41124430	387	DECR2	---	DECR2	DECR2	---	ENSSSCG00000007987	---	ENSSSCG00000007987	ENSSSCG00000007987	---
15	153822925	153823280	355	---	---	NDUFA10	---	---	---	---	ENSSSCG00000016349	---	---
6	52252405	52252684	279	---	---	PPP2R1A	---	---	---	---	ENSSSCG00000024413	---	---
1	87146437	87147026	589	---	FYN	FYN	---	FYN	---	ENSSSCG00000004421	ENSSSCG00000004421	---	ENSSSCG00000004421
X	51718632	51719076	444	---	---	HSD17B10	HSD17B10	---	---	---	ENSSSCG00000012327	ENSSSCG00000012327	---
10	38102664	38103107	443	NDUFB6	---	NDUFB6	NDUFB6	---	ENSSSCG00000011003	---	ENSSSCG00000011003	ENSSSCG00000011003	---
7	42172136	42172842	706	---	---	TFEB	---	---	---	---	ENSSSCG00000001621	---	---
17	67414705	67415127	422	---	FAM217B	---	---	---	---	ENSSSCG00000007531	---	---	---
3	55077144	55077550	406	---	---	MAP4K4	---	---	---	---	ENSSSCG00000008164	---	---
12	47457970	47458440	470	NUFIP2	---	NUFIP2	NUFIP2	---	ENSSSCG00000017785	---	ENSSSCG00000017785	ENSSSCG00000017785	---
7	95500936	95501867	931	---	---	FNTB	---	---	---	---	ENSSSCG00000002281	---	---
11	84394962	84395287	325	---	---	COL4A1	---	---	---	---	ENSSSCG00000009544	---	---
13	96977159	96977997	838	---	AGTR1	---	---	AGTR1	---	ENSSSCG00000011695	---	---	ENSSSCG00000011695
3	6699621	6699876	255	PDAP1	---	PDAP1	PDAP1	---	ENSSSCG00000023257	---	ENSSSCG00000023257	ENSSSCG00000023257	---
13	216523080	216523425	345	ENSSSCG00000025997	---	ENSSSCG00000025997	ENSSSCG00000025997	---	ENSSSCG00000025997	---	ENSSSCG00000025997	ENSSSCG00000025997	---
4	63909840	63910549	709	NDUFB8	---	NDUFB8	NDUFB8	---	ENSSSCG00000006166	---	ENSSSCG00000006166	ENSSSCG00000006166	---
9	58373135	58373724	589	---	EI24	EI24	---	---	---	ENSSSCG00000015213	ENSSSCG00000015213	---	---
6	78198238	78198710	472	---	---	WASF2	---	---	---	---	ENSSSCG00000003577	---	---
9	70628167	70628612	445	---	---	---	ENSSSCG00000015273	---	---	---	---	ENSSSCG00000015273	---
GL892911.1	242398	243059	661	---	---	ZNF862	---	---	---	---	ENSSSCG00000020818	---	---
6	54417897	54418764	867	---	---	---	---	PPP6R1	---	---	---	---	ENSSSCG00000003301
GL896494.1	18885	19649	764	---	ENSSSCG00000023263	ENSSSCG00000023263	---	ENSSSCG00000023263	---	ENSSSCG00000023263	ENSSSCG00000023263	---	ENSSSCG00000023263
2	78158968	78159468	500	---	---	MBD3	---	---	---	---	ENSSSCG00000013435	---	---
14	118544773	118545301	528	---	PI4K2A	PI4K2A	---	---	---	ENSSSCG00000010525	ENSSSCG00000010525	---	---
12	17120293	17120713	420	---	KANSL1	KANSL1	---	---	---	ENSSSCG00000017310	ENSSSCG00000017310	---	---
14	13293687	13294215	528	---	ZNF395	ZNF395	---	ZNF395	---	ENSSSCG00000009676	ENSSSCG00000009676	---	ENSSSCG00000009676
12	23320681	23322367	1686	---	MED1	---	---	---	---	ENSSSCG00000017505	---	---	---
4	104642991	104643556	565	---	---	CRTC2	---	---	---	---	ENSSSCG00000006567	---	---
13	179696678	179697379	701	---	---	VGLL3	---	---	---	---	ENSSSCG00000011998	---	---
14	6922377	6922891	514	---	BMP1	BMP1	---	BMP1	---	ENSSSCG00000009620	ENSSSCG00000009620	---	ENSSSCG00000009620
15	87075625	87076097	472	---	CYBRD1	CYBRD1	---	---	---	ENSSSCG00000025049	ENSSSCG00000025049	---	---
2	72357028	72357514	486	---	---	INSR	---	---	---	---	ENSSSCG00000013566	---	---
2	9652374	9652657	283	---	CPSF7	CPSF7	---	---	---	ENSSSCG00000013083	ENSSSCG00000013083	---	---
4	102230847	102231415	568	---	---	MEF2D	---	---	---	---	ENSSSCG00000006482	---	---
13	144130695	144131125	430	---	LRCH3	LRCH3	---	---	---	ENSSSCG00000011854	ENSSSCG00000011854	---	---
3	139940634	139943453	2819	GPS2	GPS2	GPS2	GPS2	GPS2	ENSSSCG00000017940	ENSSSCG00000017940	ENSSSCG00000017940	ENSSSCG00000017940	ENSSSCG00000017940
GL893957.1	28049	28692	643	---	---	ENSSSCG00000026276	---	---	---	---	ENSSSCG00000026276	---	---
1	226117803	226118484	681	---	---	MLLT3	---	---	---	---	ENSSSCG00000005166	---	---
13	91366601	91367018	417	PCOLCE2	---	PCOLCE2	PCOLCE2	---	ENSSSCG00000011683	---	ENSSSCG00000011683	ENSSSCG00000011683	---
1	125475844	125476359	515	---	ADAM10	ADAM10	---	---	---	ENSSSCG00000004595	ENSSSCG00000004595	---	---
GL892775.1	32914	33171	257	---	---	---	CDK4	---	---	---	---	ENSSSCG00000025092	---
GL896302.1	46550	46917	367	---	SNRPD2	SNRPD2	---	---	---	ENSSSCG00000025813	ENSSSCG00000025813	---	---
4	367932	369318	1386	---	C8orf82	C8orf82	LRRC24	---	---	ENSSSCG00000005895	ENSSSCG00000005895	ENSSSCG00000005896	---
5	24067028	24067635	607	---	---	ZBTB39	---	---	---	---	ENSSSCG00000000417	---	---
13	131545262	131545505	243	ABCF3	---	ABCF3	ABCF3	---	ENSSSCG00000028856	---	ENSSSCG00000028856	ENSSSCG00000028856	---
9	7366086	7367039	953	---	---	NUMA1	---	---	---	---	ENSSSCG00000014802	---	---
GL893685.1	90975	91431	456	---	---	PER3	---	---	---	---	ENSSSCG00000028572	---	---
12	50516486	50517033	547	---	---	CLUH	---	---	---	---	ENSSSCG00000017835	---	---
1	313819861	313820888	1027	PHPT1	---	PHPT1	---	---	ENSSSCG00000005826	---	ENSSSCG00000005826	---	---
14	31869119	31869503	384	---	---	RSRC2	---	---	---	---	ENSSSCG00000009791	---	---
4	753150	754555	1405	SHARPIN	---	SHARPIN	MAF1;SHARPIN	---	ENSSSCG00000005914	---	ENSSSCG00000005914	ENSSSCG00000005915;ENSSSCG00000005914	---
GL894943.1	31427	32073	646	---	---	FOXJ3	---	---	---	---	ENSSSCG00000025627	---	---
3	75959304	75959570	266	---	---	SNRNP27	---	---	---	---	ENSSSCG00000025674	---	---
JH118559.1	9005	9383	378	---	CYP27A1	CYP27A1	---	---	---	ENSSSCG00000022970	ENSSSCG00000022970	---	---
X	128552341	128552970	629	---	---	ZIC3	---	---	---	---	ENSSSCG00000012705	---	---
3	23541306	23542975	1669	---	ENSSSCG00000030424	ENSSSCG00000030424	---	---	---	ENSSSCG00000030424	ENSSSCG00000030424	---	---
12	51738171	51738639	468	---	CAMKK1	CAMKK1	---	---	---	ENSSSCG00000017873	ENSSSCG00000017873	---	---
X	142008466	142009562	1096	---	---	ENSSSCG00000012771	---	---	---	---	ENSSSCG00000012771	---	---
9	59064160	59064456	296	DCPS	---	DCPS	DCPS	---	ENSSSCG00000015231	---	ENSSSCG00000015231	ENSSSCG00000015231	---
8	122278887	122279391	504	---	CYP2U1	---	---	---	---	ENSSSCG00000009151	---	---	---
3	18725857	18727213	1356	---	---	SH2B1	---	---	---	---	ENSSSCG00000007804	---	---
X	47995429	47996294	865	---	PRAF2;CH242-247J8.11	PRAF2;CH242-247J8.11	---	PRAF2;CH242-247J8.11	---	ENSSSCG00000012289;ENSSSCG00000030995	ENSSSCG00000012289;ENSSSCG00000030995	---	ENSSSCG00000012289;ENSSSCG00000030995
1	267879769	267880320	551	---	---	C9orf156	---	---	---	---	ENSSSCG00000005370	---	---
10	13620805	13621343	538	AIDA	---	AIDA	AIDA	---	ENSSSCG00000010835	---	ENSSSCG00000010835	ENSSSCG00000010835	---
2	73220756	73221321	565	---	CLPP	CLPP	---	---	---	ENSSSCG00000013542	ENSSSCG00000013542	---	---
GL892292.1	29565	30032	467	---	PYCR1	PYCR1	---	PYCR1	---	ENSSSCG00000025217	ENSSSCG00000025217	---	ENSSSCG00000025217
12	163774	164252	478	---	---	FOXK2	---	---	---	---	ENSSSCG00000017125	---	---
17	36618592	36619022	430	ATRN	---	ATRN	ATRN	---	ENSSSCG00000007153	---	ENSSSCG00000007153	ENSSSCG00000007153	---
1	292354790	292355101	311	---	---	ENSSSCG00000005505	---	---	---	---	ENSSSCG00000005505	---	---
2	17319407	17320591	1184	---	---	AMBRA1	---	---	---	---	ENSSSCG00000013262	---	---
12	4188265	4189014	749	---	---	SEC14L1	---	---	---	---	ENSSSCG00000017169	---	---
17	42870956	42871431	475	---	---	---	---	RALY	---	---	---	---	ENSSSCG00000007275
GL895853.2	99399	100262	863	CALHM2	---	CALHM2	CALHM2	---	ENSSSCG00000010600	---	ENSSSCG00000010600	ENSSSCG00000010600	---
1	247781689	247782019	330	ENSSSCG00000005241	---	ENSSSCG00000005241	ENSSSCG00000005241	---	ENSSSCG00000005241	---	ENSSSCG00000005241	ENSSSCG00000005241	---
3	10500946	10502530	1584	---	---	BAZ1B	---	---	---	---	ENSSSCG00000027342	---	---
12	23828837	23829337	500	---	---	TBKBP1	---	---	---	---	ENSSSCG00000017515	---	---
17	43509561	43510458	897	---	ACSS2	ACSS2	---	---	---	ENSSSCG00000007286	ENSSSCG00000007286	---	---
17	40977992	40978678	686	---	---	ASXL1	---	---	---	---	ENSSSCG00000007248	---	---
13	131013640	131014243	603	---	---	KLHL24	---	---	---	---	ENSSSCG00000011775	---	---
GL894700.2	55149	55963	814	---	DUSP6	DUSP6	---	---	---	ENSSSCG00000022284	ENSSSCG00000022284	---	---
13	162888947	162889551	604	---	CBLB	CBLB	---	---	---	ENSSSCG00000022486	ENSSSCG00000022486	---	---
13	2581885	2582369	484	---	---	EAF1	---	---	---	---	ENSSSCG00000026622	---	---
17	53284123	53284596	473	ENSSSCG00000007395	---	ENSSSCG00000007395	ENSSSCG00000007395	---	ENSSSCG00000007395	---	ENSSSCG00000007395	ENSSSCG00000007395	---
6	87851693	87852105	412	RRAGC	---	RRAGC	RRAGC	---	ENSSSCG00000003648	---	ENSSSCG00000003648	ENSSSCG00000003648	---
12	26369903	26370276	373	---	---	PPP1R9B	---	---	---	---	ENSSSCG00000017584	---	---
1	33338197	33338503	306	SLC2A12	---	SLC2A12	---	---	ENSSSCG00000004172	---	ENSSSCG00000004172	---	---
3	120579631	120580002	371	---	---	ENSSSCG00000028366	---	---	---	---	ENSSSCG00000028366	---	---
6	1937745	1938244	499	---	---	---	ZCCHC14	---	---	---	---	ENSSSCG00000002656	---
7	73199676	73200173	497	---	---	---	HECTD1	---	---	---	---	ENSSSCG00000001971	---
3	38892655	38894263	1608	---	CDIP1	CDIP1	---	CDIP1	---	ENSSSCG00000007941	ENSSSCG00000007941	---	ENSSSCG00000007941
15	51530900	51531647	747	---	---	ING2	---	---	---	---	ENSSSCG00000024555	---	---
12	1892113	1892645	532	---	---	---	ENSSSCG00000021150	---	---	---	---	ENSSSCG00000021150	---
3	91511441	91511829	388	---	---	ENSSSCG00000024602	ENSSSCG00000024602	ENSSSCG00000024602	---	---	ENSSSCG00000024602	ENSSSCG00000024602	ENSSSCG00000024602
X	115954241	115954791	550	---	---	THOC2	---	---	---	---	ENSSSCG00000012639	---	---
9	49311992	49312585	593	---	---	SIK3	---	---	---	---	ENSSSCG00000015071	---	---
11	86971011	86971443	432	PSPC1	---	PSPC1	PSPC1	---	ENSSSCG00000009569	---	ENSSSCG00000009569	ENSSSCG00000009569	---
2	58729759	58730060	301	ENSSSCG00000027840	---	ENSSSCG00000027840	ENSSSCG00000027840	---	ENSSSCG00000027840	---	ENSSSCG00000027840	ENSSSCG00000027840	---
6	152921804	152922249	445	---	---	MAST2	---	---	---	---	ENSSSCG00000003913	---	---
4	129990688	129991080	392	PALMD	---	PALMD	PALMD	---	ENSSSCG00000006874	---	ENSSSCG00000006874	ENSSSCG00000006874	---
13	37271433	37271731	298	---	---	RRP9	---	---	---	---	ENSSSCG00000023177	---	---
9	125529395	125530102	707	---	PRRC2C	PRRC2C	---	---	---	ENSSSCG00000015480	ENSSSCG00000015480	---	---
6	45951814	45952144	330	RABAC1	---	RABAC1	RABAC1	---	ENSSSCG00000003046	---	ENSSSCG00000003046	ENSSSCG00000003046	---
6	156014634	156015393	759	---	ZNF691	ZNF691	---	---	---	ENSSSCG00000028445	ENSSSCG00000028445	---	---
14	54899052	54899585	533	---	2016-09-05	2016-09-05	---	2016-09-05	---	ENSSSCG00000010128	ENSSSCG00000010128	---	ENSSSCG00000010128
GL896381.1	19076	20040	964	---	SLC25A30	SLC25A30	---	SLC25A30	---	ENSSSCG00000025973	ENSSSCG00000025973	---	ENSSSCG00000025973
1	303865181	303865713	532	---	---	TOR1B	---	---	---	---	ENSSSCG00000005683	---	---
2	7203022	7204803	1781	---	MACROD1	MACROD1	---	MACROD1	---	ENSSSCG00000013043	ENSSSCG00000013043	---	ENSSSCG00000013043
14	83544408	83545175	767	KAT6B	---	KAT6B	---	---	ENSSSCG00000010316	---	ENSSSCG00000010316	---	---
2	13416717	13417228	511	---	---	TNKS1BP1	---	---	---	---	ENSSSCG00000028527	---	---
1	245656226	245656781	555	---	---	SMARCA2	---	---	---	---	ENSSSCG00000005232	---	---
6	47306077	47306384	307	---	---	CLPTM1	---	---	---	---	ENSSSCG00000003085	---	---
6	43831770	43832084	314	---	---	TIMM50	---	---	---	---	ENSSSCG00000026612	---	---
14	35700979	35701490	511	HSPB8	---	HSPB8	---	---	ENSSSCG00000009844	---	ENSSSCG00000009844	---	---
14	152203922	152204789	867	BNIP3	---	BNIP3	BNIP3	---	ENSSSCG00000024388	---	ENSSSCG00000024388	ENSSSCG00000024388	---
14	150937837	150938475	638	---	EBF3	EBF3	---	---	---	ENSSSCG00000010757	ENSSSCG00000010757	---	---
18	6630007	6631130	1123	---	GIMAP6	---	---	GIMAP6	---	ENSSSCG00000027196	---	---	ENSSSCG00000027196
18	55917078	55918160	1082	---	GCK	GCK	---	GCK	---	ENSSSCG00000016751	ENSSSCG00000016751	---	ENSSSCG00000016751
12	39694979	39695355	376	---	---	---	GGNBP2	---	---	---	---	ENSSSCG00000017688	---
1	307038298	307038676	378	---	---	CACFD1	---	---	---	---	ENSSSCG00000021113	---	---
X	64667590	64668843	1253	---	---	FOXO4	---	---	---	---	ENSSSCG00000012399	---	---
2	43606177	43606699	522	ENSSSCG00000013361	---	---	ENSSSCG00000013361	---	ENSSSCG00000013361	---	---	ENSSSCG00000013361	---
3	119029494	119030171	677	KHK	---	KHK	KHK	---	ENSSSCG00000008556	---	ENSSSCG00000008556	ENSSSCG00000008556	---
9	13944564	13945323	759	---	---	GAB2	---	---	---	---	ENSSSCG00000014891	---	---
GL893554.2	97934	98260	326	---	---	ENSSSCG00000024087	---	---	---	---	ENSSSCG00000024087	---	---
10	37105968	37106329	361	---	---	UBAP2	---	---	---	---	ENSSSCG00000010987	---	---
7	14096446	14096981	535	---	NUP153	NUP153	---	---	---	ENSSSCG00000026034	ENSSSCG00000026034	---	---
18	55228944	55229214	270	---	---	CCM2	---	---	---	---	ENSSSCG00000016734	---	---
3	42433914	42434573	659	---	---	---	---	ENSSSCG00000008051	---	---	---	---	ENSSSCG00000008051
11	18894101	18894813	712	---	---	CDADC1	---	---	---	---	ENSSSCG00000022623	---	---
4	107756277	107757000	723	---	GOLPH3L	GOLPH3L	---	---	---	ENSSSCG00000006650	ENSSSCG00000006650	---	---
10	36391164	36391489	325	---	---	CNTFR	---	---	---	---	ENSSSCG00000010974	---	---
13	25184013	25184930	917	---	---	---	---	MYD88	---	---	---	---	ENSSSCG00000011251
18	9728878	9729964	1086	DENND2A	---	DENND2A	DENND2A	---	ENSSSCG00000016497	---	ENSSSCG00000016497	ENSSSCG00000016497	---
6	17437346	17437798	452	---	---	CCDC102A	---	---	---	---	ENSSSCG00000028723	---	---
4	12778657	12779646	989	---	MYC	MYC	---	MYC	---	ENSSSCG00000005965	ENSSSCG00000005965	---	ENSSSCG00000005965
14	36777513	36777871	358	---	---	WSB2	---	---	---	---	ENSSSCG00000009853	---	---
1	307477500	307478825	1325	---	BRD3	BRD3	---	---	---	ENSSSCG00000005749	ENSSSCG00000005749	---	---
15	93690099	93690435	336	PRKRA	---	PRKRA	PRKRA	---	ENSSSCG00000015997	---	ENSSSCG00000015997	ENSSSCG00000015997	---
10	71237115	71237696	581	---	ANKRD16	ANKRD16	---	ANKRD16	---	ENSSSCG00000028790	ENSSSCG00000028790	---	ENSSSCG00000028790
13	206184366	206185012	646	---	EVA1C	EVA1C	---	EVA1C	---	ENSSSCG00000021598	ENSSSCG00000021598	---	ENSSSCG00000021598
4	394888	395461	573	---	---	PPP1R16A	---	---	---	---	ENSSSCG00000005901	---	---
7	44182100	44183147	1047	---	POLH	POLH	---	---	---	ENSSSCG00000001683	ENSSSCG00000001683	---	---
5	22655446	22655819	373	---	---	---	CD63	---	---	---	---	ENSSSCG00000000361	---
12	14859737	14860783	1046	---	TEX2	TEX2	---	---	---	ENSSSCG00000017278	ENSSSCG00000017278	---	---
10	13586241	13587288	1047	---	AIDA	AIDA	---	AIDA	---	ENSSSCG00000010835	ENSSSCG00000010835	---	ENSSSCG00000010835
6	57899528	57899889	361	---	---	---	ENSSSCG00000029979	---	---	---	---	ENSSSCG00000029979	---
8	78202176	78203002	826	---	FRAS1	FRAS1	---	---	---	ENSSSCG00000008991	ENSSSCG00000008991	---	---
14	42362286	42363006	720	MAPKAPK5	---	MAPKAPK5	MAPKAPK5	---	ENSSSCG00000009890	---	ENSSSCG00000009890	ENSSSCG00000009890	---
6	43837199	43837950	751	---	---	SUPT5H	---	---	---	---	ENSSSCG00000023556	---	---
18	55165193	55165962	769	---	RAMP3	RAMP3	---	---	---	ENSSSCG00000021077	ENSSSCG00000021077	---	---
17	14667355	14667595	240	---	---	---	PRP	---	---	---	---	ENSSSCG00000007039	---
18	2742089	2742547	458	---	---	RBM33	---	---	---	---	ENSSSCG00000016417	---	---
2	3255804	3256487	683	---	---	ENSSSCG00000012886	---	---	---	---	ENSSSCG00000012886	---	---
18	55253347	55253738	391	---	---	CCM2	---	---	---	---	ENSSSCG00000016734	---	---
5	66411647	66411883	236	ENSSSCG00000000691	---	---	ENSSSCG00000000691	---	ENSSSCG00000000691	---	---	ENSSSCG00000000691	---
3	116933674	116934074	400	---	CLIP4	CLIP4	---	---	---	ENSSSCG00000008535	ENSSSCG00000008535	---	---
9	49300983	49301436	453	---	---	SIK3	---	---	---	---	ENSSSCG00000015071	---	---
16	23415271	23415903	632	---	---	NIPBL	---	---	---	---	ENSSSCG00000016842	---	---
5	66481532	66481970	438	---	---	CHD4	---	---	---	---	ENSSSCG00000000697	---	---
2	65382436	65382805	369	---	---	ENSSSCG00000013768	---	---	---	---	ENSSSCG00000013768	---	---
13	37268200	37268489	289	---	---	RRP9	---	---	---	---	ENSSSCG00000023177	---	---
3	121198989	121199572	583	---	ADCY3	ADCY3	---	---	---	ENSSSCG00000008578	ENSSSCG00000008578	---	---
6	51959187	51960005	818	---	---	ENSSSCG00000003244	---	---	---	---	ENSSSCG00000003244	---	---
13	207935906	207936695	789	---	RCAN1	RCAN1	---	---	---	ENSSSCG00000012050	ENSSSCG00000012050	---	---
12	58129561	58130138	577	---	---	ENSSSCG00000018007	---	---	---	---	ENSSSCG00000018007	---	---
17	44379580	44380317	737	ENSSSCG00000007307;ROMO1	---	ENSSSCG00000007307;ROMO1	ROMO1;ENSSSCG00000007307	---	ENSSSCG00000007307;ENSSSCG00000007308	---	ENSSSCG00000007307;ENSSSCG00000007308	ENSSSCG00000007308;ENSSSCG00000007307	---
7	54475718	54476192	474	---	---	---	ZFAND6	---	---	---	---	ENSSSCG00000001779	---
11	81609221	81610180	959	EFNB2	---	EFNB2	EFNB2	---	ENSSSCG00000009535	---	ENSSSCG00000009535	ENSSSCG00000009535	---
3	42398067	42398731	664	---	MLST8;BRICD5	MLST8;BRICD5	---	---	---	ENSSSCG00000008044;ENSSSCG00000008045	ENSSSCG00000008044;ENSSSCG00000008045	---	---
GL892854.1	2855	3372	517	---	DAGLB	DAGLB	---	---	---	ENSSSCG00000027288	ENSSSCG00000027288	---	---
17	36197994	36198766	772	---	---	MAVS	---	---	---	---	ENSSSCG00000007143	---	---
8	5780626	5781216	590	---	---	LYAR	---	---	---	---	ENSSSCG00000008729	---	---
6	39509134	39509664	530	---	---	ENSSSCG00000002875	---	---	---	---	ENSSSCG00000002875	---	---
9	150270457	150271162	705	---	---	GRB10	---	---	---	---	ENSSSCG00000015631	---	---
1	9427141	9428148	1007	---	---	WTAP	---	---	---	---	ENSSSCG00000004050	---	---
14	27801969	27802430	461	---	SLC15A4	SLC15A4	---	SLC15A4	---	ENSSSCG00000025820	ENSSSCG00000025820	---	ENSSSCG00000025820
14	31216359	31216714	355	---	SETD8	SETD8	---	---	---	ENSSSCG00000009777	ENSSSCG00000009777	---	---
4	40894826	40895207	381	---	OSR2	OSR2	---	OSR2	---	ENSSSCG00000006073	ENSSSCG00000006073	---	ENSSSCG00000006073
12	19300682	19301236	554	---	---	ENSSSCG00000017360	---	---	---	---	ENSSSCG00000017360	---	---
15	151269103	151270114	1011	COPS8	---	COPS8	COPS8	---	ENSSSCG00000016323	---	ENSSSCG00000016323	ENSSSCG00000016323	---
5	14214539	14215118	579	NUAK1	---	NUAK1	NUAK1	---	ENSSSCG00000027055	---	ENSSSCG00000027055	ENSSSCG00000027055	---
9	72717216	72717664	448	---	RAB29	RAB29	---	---	---	ENSSSCG00000026269	ENSSSCG00000026269	---	---
13	34895896	34896552	656	---	---	DALRD3	---	---	---	---	ENSSSCG00000011370	---	---
X	143919759	143920514	755	---	---	MXRA5	---	---	---	---	ENSSSCG00000012832	---	---
JH118993.1	19732	20605	873	ENSSSCG00000029954	---	ENSSSCG00000029954	ENSSSCG00000029954	---	ENSSSCG00000029954	---	ENSSSCG00000029954	ENSSSCG00000029954	---
5	22636676	22636977	301	---	---	BLOC1S1	BLOC1S1	---	---	---	ENSSSCG00000000359	ENSSSCG00000000359	---
10	44183399	44183882	483	---	---	WAC	---	---	---	---	ENSSSCG00000011013	---	---
3	38926865	38927420	555	NMRAL1	---	NMRAL1	---	---	ENSSSCG00000007943	---	ENSSSCG00000007943	---	---
7	106222291	106222723	432	---	---	CIPC	---	---	---	---	ENSSSCG00000029760	---	---
2	148057600	148058394	794	HBEGF	---	HBEGF	HBEGF	---	ENSSSCG00000014362	---	ENSSSCG00000014362	ENSSSCG00000014362	---
12	49519617	49520021	404	---	FAM101B	FAM101B	---	---	---	ENSSSCG00000024899	ENSSSCG00000024899	---	---
GL896302.1	116969	117380	411	---	---	DMPK	---	---	---	---	ENSSSCG00000029900	---	---
13	79407741	79408199	458	HMCES	---	HMCES	HMCES	---	ENSSSCG00000011611	---	ENSSSCG00000011611	ENSSSCG00000011611	---
15	7980055	7980448	393	---	---	ZEB2	ZEB2	---	---	---	ENSSSCG00000021343	ENSSSCG00000021343	---
7	5162505	5163329	824	---	---	---	BMP6	---	---	---	---	ENSSSCG00000001027	---
15	134531844	134532357	513	---	---	OBSL1	---	---	---	---	ENSSSCG00000028052	---	---
1	305544087	305544928	841	---	---	RAPGEF1	---	---	---	---	ENSSSCG00000005719	---	---
7	7768315	7768736	421	---	PAK1IP1	PAK1IP1	---	PAK1IP1	---	ENSSSCG00000001041	ENSSSCG00000001041	---	ENSSSCG00000001041
1	308173679	308176140	2461	---	COL5A1	COL5A1	---	COL5A1	---	ENSSSCG00000005751	ENSSSCG00000005751	---	ENSSSCG00000005751
13	105145027	105145613	586	---	CCNL1	CCNL1	---	---	---	ENSSSCG00000029352	ENSSSCG00000029352	---	---
3	36079698	36080102	404	---	---	RBFOX1	---	---	---	---	ENSSSCG00000007917	---	---
GL896152.2	70770	71252	482	---	ENSSSCG00000022025	ENSSSCG00000022025	---	---	---	ENSSSCG00000022025	ENSSSCG00000022025	---	---
2	91742583	91743127	544	ZCCHC9	---	ZCCHC9	ZCCHC9	---	ENSSSCG00000014129	---	ENSSSCG00000014129	ENSSSCG00000014129	---
3	84864005	84864415	410	---	---	PEX13	---	---	---	---	ENSSSCG00000008387	---	---
5	110556176	110556689	513	---	---	NCAPH2	---	---	---	---	ENSSSCG00000000965	---	---
2	158473084	158473868	784	---	---	TCOF1	---	---	---	---	ENSSSCG00000014450	---	---
8	130593976	130595135	1159	EIF4E	---	EIF4E	EIF4E	---	ENSSSCG00000028420	---	ENSSSCG00000028420	ENSSSCG00000028420	---
12	1049070	1049668	598	---	---	ENSSSCG00000023044	---	---	---	---	ENSSSCG00000023044	---	---
GL894348.2	9310	9610	300	---	---	ENSSSCG00000029027	---	ENSSSCG00000029027	---	---	ENSSSCG00000029027	---	ENSSSCG00000029027
15	134346404	134346926	522	---	---	ENSSSCG00000016216	---	---	---	---	ENSSSCG00000016216	---	---
2	124611160	124611668	508	---	TICAM2	TICAM2	---	---	---	ENSSSCG00000014216	ENSSSCG00000014216	---	---
2	72056643	72057197	554	---	MCOLN1	MCOLN1	---	MCOLN1	---	ENSSSCG00000013570	ENSSSCG00000013570	---	ENSSSCG00000013570
7	60132363	60132714	351	---	---	PLIN1	---	---	---	---	ENSSSCG00000001844	---	---
12	47177491	47178073	582	---	ERAL1	ERAL1	---	---	---	ENSSSCG00000017776	ENSSSCG00000017776	---	---
4	104879801	104880537	736	---	ILF2	ILF2	---	ILF2	---	ENSSSCG00000028553	ENSSSCG00000028553	---	ENSSSCG00000028553
7	96099948	96100649	701	---	FUT8	FUT8	---	---	---	ENSSSCG00000002283	ENSSSCG00000002283	---	---
13	23691776	23692477	701	---	MLH1	MLH1	---	MLH1	---	ENSSSCG00000024222	ENSSSCG00000024222	---	ENSSSCG00000024222
3	48848385	48850209	1824	---	ARID5A	ARID5A	---	ARID5A	---	ENSSSCG00000008123	ENSSSCG00000008123	---	ENSSSCG00000008123
14	120894061	120894563	502	---	BLOC1S2	BLOC1S2	---	---	---	ENSSSCG00000010551	ENSSSCG00000010551	---	---
2	71321521	71321767	246	---	---	ENSSSCG00000013596	ENSSSCG00000013596	---	---	---	ENSSSCG00000013596	ENSSSCG00000013596	---
11	9035634	9036225	591	---	---	ENSSSCG00000009345	---	---	---	---	ENSSSCG00000009345	---	---
12	1135405	1135975	570	---	---	FAAP100	---	---	---	---	ENSSSCG00000029616	---	---
3	41419125	41420358	1233	---	FAM173A	FAM173A	---	---	---	ENSSSCG00000008004	ENSSSCG00000008004	---	---
X	129688041	129688572	531	---	FGF13	---	---	---	---	ENSSSCG00000022331	---	---	---
X	103070634	103071232	598	---	ATG4A	ATG4A	---	ATG4A	---	ENSSSCG00000012569	ENSSSCG00000012569	---	ENSSSCG00000012569
3	42360042	42360343	301	ENSSSCG00000008043	---	ENSSSCG00000008043	ENSSSCG00000008043	---	ENSSSCG00000008043	---	ENSSSCG00000008043	ENSSSCG00000008043	---
1	187975618	187976314	696	---	ENSSSCG00000020940	ENSSSCG00000020940	---	---	---	ENSSSCG00000020940	ENSSSCG00000020940	---	---
6	49568684	49569102	418	GRWD1	---	GRWD1	GRWD1	---	ENSSSCG00000003134	---	ENSSSCG00000003134	ENSSSCG00000003134	---
7	128117070	128117575	505	---	---	CCNK	---	---	---	---	ENSSSCG00000002509	---	---
16	22573597	22574193	596	NADK2	---	NADK2	NADK2	---	ENSSSCG00000016836	---	ENSSSCG00000016836	ENSSSCG00000016836	---
2	146979	147558	579	CD151	---	CD151	CD151	---	ENSSSCG00000012840	---	ENSSSCG00000012840	ENSSSCG00000012840	---
2	28156863	28157469	606	---	CD44	CD44	---	CD44	---	ENSSSCG00000013297	ENSSSCG00000013297	---	ENSSSCG00000013297
6	147858821	147859147	326	KTI12	---	KTI12	---	---	ENSSSCG00000003868	---	ENSSSCG00000003868	---	---
16	81787838	81788986	1148	---	UBE2QL1	UBE2QL1	---	UBE2QL1	---	ENSSSCG00000017105	ENSSSCG00000017105	---	ENSSSCG00000017105
12	55856458	55857054	596	---	---	ENSSSCG00000017984	ENSSSCG00000017984	---	---	---	ENSSSCG00000017984	ENSSSCG00000017984	---
13	218447870	218448210	340	---	MCM3AP	MCM3AP	---	---	---	ENSSSCG00000026344	ENSSSCG00000026344	---	---
17	58476349	58477167	818	---	FAM65C	FAM65C	---	FAM65C	---	ENSSSCG00000007470	ENSSSCG00000007470	---	ENSSSCG00000007470
14	32294519	32295463	944	---	---	MLXIP	---	---	---	---	ENSSSCG00000009794	---	---
4	56174085	56174652	567	---	---	CA2	CA2	---	---	---	ENSSSCG00000006140	ENSSSCG00000006140	---
6	47293477	47293699	222	CLPTM1	---	CLPTM1	CLPTM1	---	ENSSSCG00000003085	---	ENSSSCG00000003085	ENSSSCG00000003085	---
13	133765058	133765621	563	---	---	TBCCD1	---	---	---	---	ENSSSCG00000011797	---	---
6	50934243	50934682	439	---	---	ENSSSCG00000003208	---	---	---	---	ENSSSCG00000003208	---	---
1	143102989	143103346	357	CCNDBP1	---	CCNDBP1	CCNDBP1	---	ENSSSCG00000023164	---	ENSSSCG00000023164	ENSSSCG00000023164	---
2	77151816	77152386	570	---	---	ABHD17A	---	---	---	---	ENSSSCG00000013442	---	---
12	23972273	23972747	474	SCRN2	---	SCRN2	---	---	ENSSSCG00000017521	---	ENSSSCG00000017521	---	---
14	52423046	52423532	486	---	IGLC	IGLC	---	IGLC	---	ENSSSCG00000010044	ENSSSCG00000010044	---	ENSSSCG00000010044
15	91455225	91455848	623	HOXD1	---	HOXD1	HOXD1	---	ENSSSCG00000015986	---	ENSSSCG00000015986	ENSSSCG00000015986	---
11	8468314	8469081	767	---	---	FRY	---	---	---	---	ENSSSCG00000009338	---	---
X	143925991	143926980	989	---	---	MXRA5	---	---	---	---	ENSSSCG00000012832	---	---
6	58237322	58237712	390	---	---	ENSSSCG00000003352	---	---	---	---	ENSSSCG00000003352	---	---
6	54301160	54302078	918	TNNT1	---	TNNT1	TNNT1	---	ENSSSCG00000025353	---	ENSSSCG00000025353	ENSSSCG00000025353	---
14	53955734	53956277	543	---	SNAP29	---	---	SNAP29	---	ENSSSCG00000010094	---	---	ENSSSCG00000010094
X	143688707	143689131	424	---	---	GDI1	---	---	---	---	ENSSSCG00000030421	---	---
10	16233866	16234903	1037	---	---	ENAH	---	---	---	---	ENSSSCG00000010850	---	---
9	125493329	125494334	1005	---	---	PRRC2C	---	---	---	---	ENSSSCG00000015480	---	---
5	89580645	89581069	424	---	---	---	ENSSSCG00000000884	---	---	---	---	ENSSSCG00000000884	---
13	35993517	35993918	401	TUSC2	---	TUSC2	TUSC2	---	ENSSSCG00000011406	---	ENSSSCG00000011406	ENSSSCG00000011406	---
17	61290721	61291528	807	---	---	ZNF217	---	---	---	---	ENSSSCG00000007484	---	---
GL894441.2	60591	61764	1173	---	---	ENSSSCG00000002538	---	---	---	---	ENSSSCG00000002538	---	---
13	14291759	14292401	642	OXSM	---	OXSM;NGLY1	OXSM	---	ENSSSCG00000011215	---	ENSSSCG00000011215;ENSSSCG00000011214	ENSSSCG00000011215	---
GL893077.1	1847	2412	565	---	---	ENSSSCG00000020978	---	---	---	---	ENSSSCG00000020978	---	---
12	54942143	54942548	405	---	---	---	TMEM256-PLSCR3	---	---	---	---	ENSSSCG00000029391	---
1	64605150	64605584	434	---	---	ENSSSCG00000004328	---	---	---	---	ENSSSCG00000004328	---	---
12	15952485	15953049	564	---	MRC2	MRC2	---	---	---	ENSSSCG00000017300	ENSSSCG00000017300	---	---
12	1210739	1211645	906	---	---	BAHCC1	---	---	---	---	ENSSSCG00000023045	---	---
3	2034130	2034795	665	---	---	AMZ1	---	---	---	---	ENSSSCG00000007564	---	---
6	83598459	83599913	1454	---	ENSSSCG00000025344	ENSSSCG00000025344	---	ENSSSCG00000025344	---	ENSSSCG00000025344	ENSSSCG00000025344	---	ENSSSCG00000025344
11	81634950	81635491	541	---	---	ARGLU1	---	---	---	---	ENSSSCG00000009536	---	---
2	12807055	12807613	558	---	---	CTNND1	---	---	---	---	ENSSSCG00000013174	---	---
14	62473336	62473731	395	---	---	SIPA1L2	---	---	---	---	ENSSSCG00000010169	---	---
9	148328396	148328969	573	---	ENSSSCG00000026412	ENSSSCG00000026412	---	---	---	ENSSSCG00000026412	ENSSSCG00000026412	---	---
12	60944586	60945186	600	ENSSSCG00000025046	---	ENSSSCG00000025046	---	---	ENSSSCG00000025046	---	ENSSSCG00000025046	---	---
7	27503304	27504327	1023	---	---	PRRC2A	---	---	---	---	ENSSSCG00000001409	---	---
GL894918.2	7453	7691	238	---	---	PTMA	---	---	---	---	ENSSSCG00000023690	---	---
14	6822740	6823365	625	---	HR	HR	---	---	---	ENSSSCG00000009616	ENSSSCG00000009616	---	---
1	279057233	279057984	751	---	KLF4	KLF4	---	KLF4	---	ENSSSCG00000005437	ENSSSCG00000005437	---	ENSSSCG00000005437
18	2751401	2751780	379	---	---	RBM33	---	---	---	---	ENSSSCG00000016417	---	---
13	190062594	190066697	4103	NRIP1	NRIP1	NRIP1	---	---	ENSSSCG00000021038	ENSSSCG00000021038	ENSSSCG00000021038	---	---
3	109421894	109422375	481	CEBPZ;NDUFAF7	---	CEBPZ;NDUFAF7	CEBPZ;NDUFAF7	---	ENSSSCG00000008493;ENSSSCG00000008494	---	ENSSSCG00000008493;ENSSSCG00000008494	ENSSSCG00000008493;ENSSSCG00000008494	---
2	26786060	26787142	1082	---	TRAF6	TRAF6	---	---	---	ENSSSCG00000013291	ENSSSCG00000013291	---	---
15	50991580	50992249	669	---	TENM3	TENM3	---	---	---	ENSSSCG00000015774	ENSSSCG00000015774	---	---
7	3095921	3096444	523	---	RPP40	RPP40	---	---	---	ENSSSCG00000000998	ENSSSCG00000000998	---	---
12	5010703	5010972	269	---	---	UBE2O	---	---	---	---	ENSSSCG00000029901	---	---
7	92392563	92393655	1092	---	ST8SIA2	ST8SIA2	---	---	---	ENSSSCG00000002264	ENSSSCG00000002264	---	---
12	1196398	1196920	522	---	BAHCC1	BAHCC1	---	---	---	ENSSSCG00000023045	ENSSSCG00000023045	---	---
6	157469119	157469552	433	---	---	NFYC	---	---	---	---	ENSSSCG00000003976	---	---
2	35455036	35455736	700	---	---	---	LGR4	---	---	---	---	ENSSSCG00000013335	---
7	26987800	26988537	737	---	IER3	IER3	---	IER3	---	ENSSSCG00000027607	ENSSSCG00000027607	---	ENSSSCG00000027607
2	3549983	3550609	626	---	ENSSSCG00000012893	ENSSSCG00000012893	---	---	---	ENSSSCG00000012893	ENSSSCG00000012893	---	---
12	36225961	36226745	784	---	---	BZRAP1	---	---	---	---	ENSSSCG00000017638	---	---
3	90583637	90584258	621	---	---	SMEK2	---	---	---	---	ENSSSCG00000008398	---	---
7	99261526	99262100	574	---	GALNT16	GALNT16	---	---	---	ENSSSCG00000002306	ENSSSCG00000002306	---	---
2	81873471	81874025	554	---	---	FAM193B	---	---	---	---	ENSSSCG00000014038	---	---
3	18139789	18140221	432	---	---	ENSSSCG00000007789	---	---	---	---	ENSSSCG00000007789	---	---
3	39641113	39641685	572	---	---	CREBBP	---	---	---	---	ENSSSCG00000007951	---	---
6	82781835	82783217	1382	---	BSDC1	BSDC1	---	---	---	ENSSSCG00000026392	ENSSSCG00000026392	---	---
6	25504639	25504941	302	---	---	---	ENSSSCG00000022293	---	---	---	---	ENSSSCG00000022293	---
17	42262548	42263087	539	---	CHMP4B	CHMP4B	---	---	---	ENSSSCG00000007272	ENSSSCG00000007272	---	---
3	39643725	39644082	357	---	---	CREBBP	---	---	---	---	ENSSSCG00000007951	---	---
1	49647294	49647881	587	---	DCBLD1	DCBLD1	---	---	---	ENSSSCG00000004254	ENSSSCG00000004254	---	---
5	4600427	4601033	606	---	---	EP300	---	---	---	---	ENSSSCG00000000068	---	---
1	294023386	294024044	658	---	---	DAB2IP	---	---	---	---	ENSSSCG00000005524	---	---
6	53420804	53421039	235	LENG8	---	LENG8	LENG8	---	ENSSSCG00000030857	---	ENSSSCG00000030857	ENSSSCG00000030857	---
8	93471106	93472282	1176	---	ENSSSCG00000029920	ENSSSCG00000029920	---	---	---	ENSSSCG00000029920	ENSSSCG00000029920	---	---
9	19248182	19248756	574	---	---	ANKRD42	---	---	---	---	ENSSSCG00000014902	---	---
2	77793210	77794745	1535	---	---	MIDN	---	---	---	---	ENSSSCG00000013432	---	---
3	42213114	42213777	663	---	---	ZNF598	---	---	---	---	ENSSSCG00000023400	---	---
2	70078099	70080338	2239	---	CARM1;YIPF2	CARM1;YIPF2	---	CARM1;YIPF2	---	ENSSSCG00000013633;ENSSSCG00000013634	ENSSSCG00000013633;ENSSSCG00000013634	---	ENSSSCG00000013633;ENSSSCG00000013634
5	7901824	7902325	501	---	---	CARD10	---	---	---	---	ENSSSCG00000025260	---	---
2	162183799	162184292	493	---	---	SIRT3	---	---	---	---	ENSSSCG00000014558	---	---
3	138753464	138754585	1121	SOX11	---	SOX11	---	---	ENSSSCG00000008649	---	ENSSSCG00000008649	---	---
12	23109932	23111999	2067	PNMT	PNMT	PNMT	---	---	ENSSSCG00000017501	ENSSSCG00000017501	ENSSSCG00000017501	---	---
8	142150225	142150672	447	---	ARHGAP24	ARHGAP24	---	---	---	ENSSSCG00000009229	ENSSSCG00000009229	---	---
14	30500013	30500449	436	---	---	ENSSSCG00000009761	---	---	---	---	ENSSSCG00000009761	---	---
GL894240.1	5092	5908	816	KCNS3	---	KCNS3	---	---	ENSSSCG00000022368	---	ENSSSCG00000022368	---	---
14	59247588	59248107	519	---	---	LRP5L	---	---	---	---	ENSSSCG00000010150	---	---
9	49600529	49601119	590	---	PAFAH1B2	PAFAH1B2	---	---	---	ENSSSCG00000024027	ENSSSCG00000024027	---	---
2	31736889	31737295	406	ELP4	---	ELP4	ELP4	---	ENSSSCG00000013321	---	ENSSSCG00000013321	ENSSSCG00000013321	---
12	52593337	52593841	504	---	---	SMTNL2	---	---	---	---	ENSSSCG00000017885	---	---
10	69670748	69671407	659	---	---	---	TAF3	---	---	---	---	ENSSSCG00000011127	---
6	3551722	3552336	614	---	GINS2	GINS2	---	---	---	ENSSSCG00000002663	ENSSSCG00000002663	---	---
18	7239696	7239972	276	GSTK1	---	GSTK1	GSTK1	---	ENSSSCG00000016466	---	ENSSSCG00000016466	ENSSSCG00000016466	---
13	206978162	206984027	5865	---	---	SON	---	---	---	---	ENSSSCG00000023674	---	---
2	71680257	71680593	336	---	---	TIMM44	---	---	---	---	ENSSSCG00000013591	---	---
3	40531447	40532236	789	TNFRSF12A	---	TNFRSF12A	TNFRSF12A	---	ENSSSCG00000027130	---	ENSSSCG00000027130	ENSSSCG00000027130	---
12	18521537	18522114	577	---	ACBD4	---	---	---	---	ENSSSCG00000017337	---	---	---
15	139781244	139781540	296	---	---	---	ENSSSCG00000016234	---	---	---	---	ENSSSCG00000016234	---
12	23840712	23841484	772	---	---	---	---	TBKBP1	---	---	---	---	ENSSSCG00000017515
GL895457.1	27	1054	1027	---	IFNAR2	IFNAR2	---	---	---	ENSSSCG00000026201	ENSSSCG00000026201	---	---
1	264257310	264258241	931	---	HINT2	HINT2	---	HINT2	---	ENSSSCG00000005323	ENSSSCG00000005323	---	ENSSSCG00000005323
4	121368051	121368561	510	SARS	---	SARS	SARS	---	ENSSSCG00000006835	---	ENSSSCG00000006835	ENSSSCG00000006835	---
8	5536105	5536462	357	ENSSSCG00000025991	---	ENSSSCG00000025991	ENSSSCG00000025991	---	ENSSSCG00000025991	---	ENSSSCG00000025991	ENSSSCG00000025991	---
3	41383970	41385362	1392	---	STUB1;JMJD8	STUB1;JMJD8	---	---	---	ENSSSCG00000008008;ENSSSCG00000007988	ENSSSCG00000008008;ENSSSCG00000007988	---	---
3	18816186	18816814	628	SPNS1	---	SPNS1	SPNS1	---	ENSSSCG00000007809	---	ENSSSCG00000007809	ENSSSCG00000007809	---
1	145981080	145981767	687	---	IVD	IVD	---	---	---	ENSSSCG00000004774	ENSSSCG00000004774	---	---
X	51693841	51694300	459	---	---	SMC1A	---	SMC1A	---	---	ENSSSCG00000030764	---	ENSSSCG00000030764
6	156230045	156230665	620	---	---	PPIH	---	---	---	---	ENSSSCG00000003964	---	---
18	9657837	9658317	480	---	ADCK2	ADCK2	---	---	---	ENSSSCG00000016496	ENSSSCG00000016496	---	---
13	215586107	215586574	467	---	---	C2CD2	---	---	---	---	ENSSSCG00000025821	---	---
17	45271167	45271998	831	---	MYL9	MYL9	---	MYL9	---	ENSSSCG00000024230	ENSSSCG00000024230	---	ENSSSCG00000024230
17	53877472	53878234	762	---	---	---	---	NCOA5	---	---	---	---	ENSSSCG00000007438
2	5120179	5120807	628	B4GAT1	---	B4GAT1	---	---	ENSSSCG00000012940	---	ENSSSCG00000012940	---	---
2	77836297	77837480	1183	CIRBP	---	CIRBP	CIRBP	---	ENSSSCG00000013427	---	ENSSSCG00000013427	ENSSSCG00000013427	---
8	47677812	47678316	504	---	PDGFC	PDGFC	---	---	---	ENSSSCG00000024960	ENSSSCG00000024960	---	---
2	71243925	71244193	268	---	---	---	2016-03-02	---	---	---	---	ENSSSCG00000013601	---
3	110211619	110211987	368	FEZ2	---	FEZ2	FEZ2	---	ENSSSCG00000008503	---	ENSSSCG00000008503	ENSSSCG00000008503	---
14	79649037	79649540	503	---	PCBD1	PCBD1	---	PCBD1	---	ENSSSCG00000010275	ENSSSCG00000010275	---	ENSSSCG00000010275
1	313782364	313782781	417	---	---	TRAF2	---	---	---	---	ENSSSCG00000005838	---	---
3	62239471	62239754	283	---	---	ENSSSCG00000021537	---	---	---	---	ENSSSCG00000021537	---	---
12	18415374	18415884	510	---	---	MAP3K14	MAP3K14	---	---	---	ENSSSCG00000017330	ENSSSCG00000017330	---
8	427755	428257	502	---	---	WHSC1	---	---	---	---	ENSSSCG00000008682	---	---
1	9839162	9839757	595	---	---	FNDC1	---	---	---	---	ENSSSCG00000004052	---	---
13	12204393	12205270	877	---	---	NR1D2	---	---	---	---	ENSSSCG00000027017	---	---
4	22127554	22128112	558	---	EXT1	EXT1	---	EXT1	---	ENSSSCG00000006009	ENSSSCG00000006009	---	ENSSSCG00000006009
11	5298056	5298860	804	---	PAN3	PAN3	---	---	---	ENSSSCG00000009319	ENSSSCG00000009319	---	---
3	114042108	114042727	619	---	---	BIRC6	---	---	---	---	ENSSSCG00000008513	---	---
12	6455417	6456041	624	---	SLC9A3R1	SLC9A3R1	---	---	---	ENSSSCG00000017232	ENSSSCG00000017232	---	---
9	49224767	49225270	503	---	---	BUD13	---	---	---	---	ENSSSCG00000015065	---	---
2	60079497	60079781	284	USE1	---	USE1	---	---	ENSSSCG00000013875	---	ENSSSCG00000013875	---	---
6	83594356	83594884	528	---	---	ENSSSCG00000025344	---	---	---	---	ENSSSCG00000025344	---	---
14	31859189	31859481	292	RSRC2	---	RSRC2	RSRC2	---	ENSSSCG00000009791	---	ENSSSCG00000009791	ENSSSCG00000009791	---
3	41429349	41430252	903	---	---	NARFL	---	---	---	---	ENSSSCG00000008002	---	---
2	142592864	142593224	360	---	---	DDX46	---	---	---	---	ENSSSCG00000026644	---	---
14	145130493	145131141	648	CHST15	---	CHST15	---	---	ENSSSCG00000029482	---	ENSSSCG00000029482	---	---
GL895957.1	100340	100781	441	---	---	ZSCAN2	---	---	---	---	ENSSSCG00000029353	---	---
11	81586487	81586846	359	---	---	EFNB2	---	---	---	---	ENSSSCG00000009535	---	---
13	105441523	105442163	640	---	---	PTX3	---	---	---	---	ENSSSCG00000011727	---	---
14	12647627	12648071	444	---	---	CCDC25	---	---	---	---	ENSSSCG00000024972	---	---
17	54609974	54610504	530	---	---	TP53RK	---	---	---	---	ENSSSCG00000007452	---	---
14	153219880	153220334	454	---	---	ZNF511	---	---	---	---	ENSSSCG00000010774	---	---
14	48214784	48215603	819	---	TTC28	---	---	---	---	ENSSSCG00000009968	---	---	---
12	5197246	5197690	444	---	---	RNF157	---	---	---	---	ENSSSCG00000017186	---	---
2	52075528	52075943	415	CTR9	---	CTR9	CTR9	---	ENSSSCG00000013406	---	ENSSSCG00000013406	ENSSSCG00000013406	---
9	3803229	3805768	2539	---	TAF10;ILK	TAF10;ILK	---	TAF10	---	ENSSSCG00000029630;ENSSSCG00000023272	ENSSSCG00000029630;ENSSSCG00000023272	---	ENSSSCG00000029630
17	30197318	30197767	449	---	POLR3F	POLR3F	---	---	---	ENSSSCG00000007095	ENSSSCG00000007095	---	---
13	200447758	200448469	711	---	---	ADAMTS5	---	---	---	---	ENSSSCG00000012027	---	---
13	24826449	24826789	340	PLCD1	---	PLCD1	PLCD1	---	ENSSSCG00000027550	---	ENSSSCG00000027550	ENSSSCG00000027550	---
6	51329287	51329816	529	---	---	SYT3	---	---	---	---	ENSSSCG00000003222	---	---
5	66450032	66451255	1223	---	IFFO1	IFFO1	---	---	---	ENSSSCG00000000695	ENSSSCG00000000695	---	---
12	47221069	47222197	1128	---	---	ENSSSCG00000017783	---	---	---	---	ENSSSCG00000017783	---	---
7	81414045	81415830	1785	---	MMP14	MMP14	---	MMP14	---	ENSSSCG00000002039	ENSSSCG00000002039	---	ENSSSCG00000002039
2	59343447	59344227	780	ARRDC2	---	ARRDC2	---	---	ENSSSCG00000013893	---	ENSSSCG00000013893	---	---
1	264041248	264042093	845	---	---	RUSC2	---	---	---	---	ENSSSCG00000005308	---	---
7	99956390	99957842	1452	---	SLC8A3	SLC8A3	---	SLC8A3	---	ENSSSCG00000002315	ENSSSCG00000002315	---	ENSSSCG00000002315
6	2075459	2075821	362	---	---	FBXO31	---	---	---	---	ENSSSCG00000002654	---	---
11	26383505	26384274	769	---	ELF1	ELF1	---	---	---	ENSSSCG00000009440	ENSSSCG00000009440	---	---
2	76088151	76089965	1814	---	GNA11	GNA11	---	GNA11	---	ENSSSCG00000029279	ENSSSCG00000029279	---	ENSSSCG00000029279
7	43715908	43716452	544	---	---	SRF	---	---	---	---	ENSSSCG00000001661	---	---
X	48025207	48025777	570	---	GPKOW	GPKOW	---	GPKOW	---	ENSSSCG00000012291	ENSSSCG00000012291	---	ENSSSCG00000012291
14	115535870	115536327	457	---	---	PLCE1	---	---	---	---	ENSSSCG00000010483	---	---
7	95237374	95237699	325	---	---	SPTB	---	---	---	---	ENSSSCG00000002277	---	---
15	154439599	154440084	485	---	---	GPC1	---	---	---	---	ENSSSCG00000016364	---	---
1	297475012	297475396	384	---	---	ENSSSCG00000023197	---	---	---	---	ENSSSCG00000023197	---	---
2	143110977	143111378	401	---	---	H2AFY	---	---	---	---	ENSSSCG00000014307	---	---
2	61916219	61916695	476	---	---	BRD4	---	---	---	---	ENSSSCG00000022227	---	---
2	77835341	77835717	376	---	---	---	CIRBP	---	---	---	---	ENSSSCG00000013427	---
6	17433003	17433436	433	---	---	CCDC102A	---	---	---	---	ENSSSCG00000028723	---	---
6	48273584	48274020	436	---	---	ZC3H4	---	---	---	---	ENSSSCG00000022958	---	---
13	80134268	80134697	429	---	---	PODXL2	---	---	---	---	ENSSSCG00000021397	---	---
2	162095265	162095584	319	---	---	ENSSSCG00000014565	ENSSSCG00000014565	---	---	---	ENSSSCG00000014565	ENSSSCG00000014565	---
10	38130523	38131042	519	---	TOPORS	---	---	---	---	ENSSSCG00000011004	---	---	---
1	183948514	183948937	423	---	ENSSSCG00000004958	---	---	ENSSSCG00000004958	---	ENSSSCG00000004958	---	---	ENSSSCG00000004958
JH118457.1	36405	36814	409	---	---	ENSSSCG00000025111	---	---	---	---	ENSSSCG00000025111	---	---
7	20795942	20796509	567	---	---	FAM65B	---	---	---	---	ENSSSCG00000001097	---	---
17	64931756	64932138	382	---	RAE1	RAE1	---	RAE1	---	ENSSSCG00000007503	ENSSSCG00000007503	---	ENSSSCG00000007503
2	78769611	78770227	616	---	---	ENSSSCG00000020775	---	---	---	---	ENSSSCG00000020775	---	---
13	78947462	78948566	1104	---	IQSEC1	IQSEC1	---	---	---	ENSSSCG00000027812	ENSSSCG00000027812	---	---
13	56593777	56594326	549	---	---	MITF	---	---	---	---	ENSSSCG00000011513	---	---
14	82047633	82047932	299	ENSSSCG00000010294	---	ENSSSCG00000010294	ENSSSCG00000010294	---	ENSSSCG00000010294	---	ENSSSCG00000010294	ENSSSCG00000010294	---
14	121828612	121829653	1041	MRPL43	MRPL43	MRPL43	MRPL43	---	ENSSSCG00000010560	ENSSSCG00000010560	ENSSSCG00000010560	ENSSSCG00000010560	---
13	34770334	34770913	579	PRKAR2A	---	PRKAR2A	PRKAR2A	---	ENSSSCG00000011363	---	ENSSSCG00000011363	ENSSSCG00000011363	---
3	51391052	51391472	420	NCK2	---	NCK2	---	---	ENSSSCG00000008144	---	ENSSSCG00000008144	---	---
9	143995989	143996633	644	---	NENF	NENF	---	NENF	---	ENSSSCG00000015597	ENSSSCG00000015597	---	ENSSSCG00000015597
GL894011.1	12958	13514	556	---	ENSSSCG00000022600	ENSSSCG00000022600	---	ENSSSCG00000022600	---	ENSSSCG00000022600	ENSSSCG00000022600	---	ENSSSCG00000022600
2	148045520	148047377	1857	---	---	---	---	HBEGF	---	---	---	---	ENSSSCG00000014362
1	184593865	184594243	378	---	ENSSSCG00000004963	ENSSSCG00000004963	---	---	---	ENSSSCG00000004963	ENSSSCG00000004963	---	---
2	80482216	80482547	331	---	---	---	CANX	---	---	---	---	ENSSSCG00000014020	---
11	1543592	1544182	590	---	---	ENSSSCG00000021976	---	---	---	---	ENSSSCG00000021976	---	---
3	18701342	18702011	669	---	---	ATXN2L	---	---	---	---	ENSSSCG00000021845	---	---
10	37099602	37099986	384	---	---	UBAP2	---	---	---	---	ENSSSCG00000010987	---	---
14	122924583	122924851	268	---	---	---	C10orf76	---	---	---	---	ENSSSCG00000010571	---
5	6978091	6978664	573	---	---	---	MAFF	---	---	---	---	ENSSSCG00000030165	---
9	72570766	72571328	562	---	---	ELK4	---	---	---	---	ENSSSCG00000025182	---	---
5	16854950	16855378	428	---	LARP4	LARP4	---	LARP4	---	ENSSSCG00000028516	ENSSSCG00000028516	---	ENSSSCG00000028516
13	29168983	29169512	529	---	FAM198A	FAM198A	---	FAM198A	---	ENSSSCG00000011294	ENSSSCG00000011294	---	ENSSSCG00000011294
6	50127966	50128306	340	---	---	NUCB1	---	---	---	---	ENSSSCG00000003150	---	---
6	48980409	48980766	357	---	---	GLTSCR2	---	---	---	---	ENSSSCG00000022774	---	---
6	40920156	40921633	1477	---	CAPNS1;COX7A1	CAPNS1;COX7A1	---	CAPNS1;COX7A1	---	ENSSSCG00000030149;ENSSSCG00000025533	ENSSSCG00000030149;ENSSSCG00000025533	---	ENSSSCG00000030149;ENSSSCG00000025533
4	102645924	102647188	1264	---	---	LMNA	---	---	---	---	ENSSSCG00000006496	---	---
6	82716911	82717542	631	---	---	IQCC	---	---	---	---	ENSSSCG00000003610	---	---
14	132329713	132330578	865	SHOC2	---	SHOC2	SHOC2	---	ENSSSCG00000010628	---	ENSSSCG00000010628	ENSSSCG00000010628	---
9	70497951	70498656	705	---	PRELP	PRELP	---	---	---	ENSSSCG00000015271	ENSSSCG00000015271	---	---
6	5097838	5098336	498	MBTPS1	---	MBTPS1	---	---	ENSSSCG00000002682	---	ENSSSCG00000002682	---	---
7	43525540	43527180	1640	---	PPP2R5D;MEA1	PPP2R5D;MEA1	---	PPP2R5D;MEA1	---	ENSSSCG00000001654;ENSSSCG00000001655	ENSSSCG00000001654;ENSSSCG00000001655	---	ENSSSCG00000001654;ENSSSCG00000001655
17	52500885	52501430	545	---	PKIG	PKIG	---	PKIG	---	ENSSSCG00000022998	ENSSSCG00000022998	---	ENSSSCG00000022998
8	40430614	40431486	872	---	ENSSSCG00000008826	ENSSSCG00000008826	---	---	---	ENSSSCG00000008826	ENSSSCG00000008826	---	---
13	205690207	205690670	463	SCAF4	---	SCAF4	SCAF4	---	ENSSSCG00000021023	---	ENSSSCG00000021023	ENSSSCG00000021023	---
5	82651493	82651941	448	---	APPL2	APPL2	---	---	---	ENSSSCG00000000841	ENSSSCG00000000841	---	---
7	102747965	102748474	509	---	---	ACOT6	---	---	---	---	ENSSSCG00000002348	---	---
2	61873473	61874028	555	---	---	BRD4	---	---	---	---	ENSSSCG00000022227	---	---
15	28578064	28578474	410	DBI	---	DBI	DBI	---	ENSSSCG00000023435	---	ENSSSCG00000023435	ENSSSCG00000023435	---
14	7310146	7310677	531	---	SORBS3	SORBS3	---	SORBS3	---	ENSSSCG00000009626	ENSSSCG00000009626	---	ENSSSCG00000009626
GL892419.1	8620	9250	630	HSPB7	---	HSPB7	HSPB7	---	ENSSSCG00000021071	---	ENSSSCG00000021071	ENSSSCG00000021071	---
1	232191178	232191616	438	---	NFIB	NFIB	---	NFIB	---	ENSSSCG00000005190	ENSSSCG00000005190	---	ENSSSCG00000005190
18	18570698	18571486	788	PODXL	---	PODXL	PODXL	---	ENSSSCG00000016548	---	ENSSSCG00000016548	ENSSSCG00000016548	---
5	91689001	91689444	443	LTA4H	---	LTA4H	LTA4H	---	ENSSSCG00000000891	---	ENSSSCG00000000891	ENSSSCG00000000891	---
3	41648816	41649383	567	---	HAGH	HAGH	---	HAGH	---	ENSSSCG00000008012	ENSSSCG00000008012	---	ENSSSCG00000008012
8	33417679	33418125	446	---	---	APBB2	---	---	---	---	ENSSSCG00000022168	---	---
3	42244046	42244509	463	---	---	NTHL1	---	---	---	---	ENSSSCG00000008039	---	---
3	40491617	40492217	600	---	---	PKMYT1	---	---	---	---	ENSSSCG00000029264	---	---
3	18709169	18709808	639	TUFM	---	TUFM	---	---	ENSSSCG00000007803	---	ENSSSCG00000007803	---	---
6	66693557	66694015	458	---	---	DHRS3	---	---	---	---	ENSSSCG00000003439	---	---
9	13938361	13938666	305	---	---	GAB2	---	---	---	---	ENSSSCG00000014891	---	---
2	59065621	59066824	1203	C19orf60	---	C19orf60	---	---	ENSSSCG00000013908	---	ENSSSCG00000013908	---	---
6	56624829	56625538	709	---	---	PEG3	---	---	---	---	ENSSSCG00000003326	---	---
6	16600513	16601070	557	---	PDF	PDF	---	---	---	ENSSSCG00000002758	ENSSSCG00000002758	---	---
4	97088563	97089287	724	---	TOMM40L	TOMM40L	---	---	---	ENSSSCG00000006354	ENSSSCG00000006354	---	---
1	45545307	45546716	1409	---	CONNEXIN	CONNEXIN	---	---	---	ENSSSCG00000004241	ENSSSCG00000004241	---	---
7	119525269	119525548	279	---	---	CCDC88C	---	---	---	---	ENSSSCG00000002440	---	---
5	66565857	66566349	492	---	---	ZNF384	---	---	---	---	ENSSSCG00000000702	---	---
14	3278894	3279191	297	---	---	---	NFIL3	---	---	---	---	ENSSSCG00000009592	---
12	57515511	57516383	872	---	GAS7	GAS7	---	---	---	ENSSSCG00000018001	ENSSSCG00000018001	---	---
X	113420783	113421212	429	---	---	UPF3B	---	---	---	---	ENSSSCG00000012617	---	---
18	7234409	7234791	382	---	GSTK1	GSTK1	---	GSTK1	---	ENSSSCG00000016466	ENSSSCG00000016466	---	ENSSSCG00000016466
14	51318276	51318816	540	---	EIF4ENIF1	EIF4ENIF1	---	---	---	ENSSSCG00000010030	ENSSSCG00000010030	---	---
6	45453908	45454443	535	---	HSL	HSL	---	HSL	---	ENSSSCG00000003018	ENSSSCG00000003018	---	ENSSSCG00000003018
14	99996830	99997222	392	---	CXCL12	CXCL12	---	---	---	ENSSSCG00000010414	ENSSSCG00000010414	---	---
6	45513947	45514359	412	---	TMEM145	TMEM145	---	---	---	ENSSSCG00000003022	ENSSSCG00000003022	---	---
3	19668085	19668679	594	---	---	GTF3C1	---	---	---	---	ENSSSCG00000007815	---	---
GL892911.1	223420	223990	570	---	---	ZNF862	---	---	---	---	ENSSSCG00000020818	---	---
7	1939120	1939760	640	---	---	RIPK1	---	---	---	---	ENSSSCG00000001009	---	---
17	68994985	68995952	967	---	TAF4	TAF4	---	---	---	ENSSSCG00000024694	ENSSSCG00000024694	---	---
7	24750445	24751486	1041	---	---	SLA-1	---	---	---	---	ENSSSCG00000001231	---	---
5	61200798	61201223	425	---	---	WBP11	---	---	---	---	ENSSSCG00000000611	---	---
2	2725633	2726257	624	---	TPCN2	TPCN2	---	---	---	ENSSSCG00000012875	ENSSSCG00000012875	---	---
3	112931674	112932009	335	FAM98A	---	FAM98A	FAM98A	---	ENSSSCG00000008508	---	ENSSSCG00000008508	ENSSSCG00000008508	---
18	52035971	52036344	373	---	---	---	CYCS	---	---	---	---	ENSSSCG00000016714	---
13	3715368	3715797	429	ENSSSCG00000011198	---	ENSSSCG00000011198	---	---	ENSSSCG00000011198	---	ENSSSCG00000011198	---	---
17	39268048	39268467	419	TCF15	---	TCF15	---	---	ENSSSCG00000007202	---	ENSSSCG00000007202	---	---
9	6858105	6858507	402	---	---	STIM1	---	---	---	---	ENSSSCG00000014792	---	---
GL893320.2	70153	70771	618	---	---	ENSSSCG00000016333	---	---	---	---	ENSSSCG00000016333	---	---
6	58856611	58856945	334	---	FAM213B	FAM213B	---	---	---	ENSSSCG00000026554	ENSSSCG00000026554	---	---
8	89436711	89437441	730	---	---	GAB1	---	---	---	---	ENSSSCG00000009048	---	---
11	86505327	86505698	371	---	---	ENSSSCG00000009560	---	---	---	---	ENSSSCG00000009560	---	---
2	5121593	5122000	407	---	B4GAT1	B4GAT1	---	---	---	ENSSSCG00000012940	ENSSSCG00000012940	---	---
6	3565402	3565838	436	---	---	GSE1	---	---	---	---	ENSSSCG00000002664	---	---
11	48597300	48597936	636	---	---	ENSSSCG00000009457	---	---	---	---	ENSSSCG00000009457	---	---
12	53973015	53973802	787	---	---	KIF1C	---	---	---	---	ENSSSCG00000017900	---	---
3	40482019	40482319	300	---	---	ZNF205	---	---	---	---	ENSSSCG00000029375	---	---
2	142256932	142257277	345	CDKN2AIPNL	---	CDKN2AIPNL	---	---	ENSSSCG00000014300	---	ENSSSCG00000014300	---	---
12	47227498	47228734	1236	---	---	ENSSSCG00000017783	---	---	---	---	ENSSSCG00000017783	---	---
2	71755104	71755459	355	EVI5L	---	EVI5L	---	---	ENSSSCG00000013585	---	ENSSSCG00000013585	---	---
13	21238671	21239076	405	---	---	PDCD6IP	---	---	---	---	ENSSSCG00000011237	---	---
7	33131342	33131687	345	---	---	BAG2	---	---	---	---	ENSSSCG00000001494	---	---
6	31414679	31415261	582	N4BP1	---	N4BP1	---	---	ENSSSCG00000002841	---	ENSSSCG00000002841	---	---
3	109958996	109959577	581	---	VIT	VIT	---	---	---	ENSSSCG00000008501	ENSSSCG00000008501	---	---
10	2731523	2732064	541	---	RGS1	---	---	RGS1	---	ENSSSCG00000022427	---	---	ENSSSCG00000022427
11	76549286	76550016	730	---	GGACT	GGACT	---	---	---	ENSSSCG00000009523	ENSSSCG00000009523	---	---
6	152539166	152539836	670	---	FAAH	FAAH	---	FAAH	---	ENSSSCG00000003901	ENSSSCG00000003901	---	ENSSSCG00000003901
2	140670024	140670446	422	---	AFF4	AFF4	---	---	---	ENSSSCG00000014291	ENSSSCG00000014291	---	---
14	124814185	124814822	637	---	---	---	SLK	---	---	---	---	ENSSSCG00000010606	---
2	74861034	74861380	346	---	---	UBXN6	---	---	---	---	ENSSSCG00000013510	---	---
13	203136218	203137484	1266	---	---	BACH1	---	---	---	---	ENSSSCG00000012029	---	---
10	28860179	28861838	1659	PPP1R12B	---	PPP1R12B	PPP1R12B	---	ENSSSCG00000010925	---	ENSSSCG00000010925	ENSSSCG00000010925	---
4	119089853	119090546	693	ATP5F1;WDR77	---	ATP5F1;WDR77	WDR77;ATP5F1	---	ENSSSCG00000006789;ENSSSCG00000006790	---	ENSSSCG00000006789;ENSSSCG00000006790	ENSSSCG00000006790;ENSSSCG00000006789	---
5	66739646	66740050	404	LTBR	---	LTBR	LTBR	---	ENSSSCG00000000706	---	ENSSSCG00000000706	ENSSSCG00000000706	---
X	142097859	142098248	389	---	---	IDH3G	---	---	---	---	ENSSSCG00000012783	---	---
2	9186732	9187335	603	---	RAB3IL1	RAB3IL1	---	---	---	ENSSSCG00000013074	ENSSSCG00000013074	---	---
13	119880984	119882604	1620	---	TNFSF10	TNFSF10	---	---	---	ENSSSCG00000020906	ENSSSCG00000020906	---	---
1	204613606	204613997	391	---	---	SAMD4A	---	---	---	---	ENSSSCG00000023408	---	---
6	48290215	48290551	336	---	---	---	---	ENSSSCG00000003110	---	---	---	---	ENSSSCG00000003110
1	301560198	301560575	377	---	---	ANGPTL2	---	---	---	---	ENSSSCG00000005608	---	---
2	3775852	3776231	379	TMEM134	---	TMEM134	TMEM134	---	ENSSSCG00000012905	---	ENSSSCG00000012905	ENSSSCG00000012905	---
1	107929879	107930518	639	---	---	CTIF	---	---	---	---	ENSSSCG00000004506	---	---
2	31213938	31214401	463	RCN1	---	RCN1	---	---	ENSSSCG00000013318	---	ENSSSCG00000013318	---	---
14	53358837	53359824	987	MMP11	---	MMP11	MMP11	---	ENSSSCG00000010071	---	ENSSSCG00000010071	ENSSSCG00000010071	---
5	35889641	35890086	445	---	---	---	MDM2	---	---	---	---	ENSSSCG00000000488	---
4	103645523	103646112	589	---	PMVK	PMVK	---	PMVK	---	ENSSSCG00000006535	ENSSSCG00000006535	---	ENSSSCG00000006535
12	22506079	22506487	408	---	---	MSL1	---	---	---	---	ENSSSCG00000017476	---	---
6	85658475	85658733	258	ENSSSCG00000003638	---	ENSSSCG00000003638	ENSSSCG00000003638	---	ENSSSCG00000003638	---	ENSSSCG00000003638	ENSSSCG00000003638	---
14	55124965	55125661	696	---	DGCR8	DGCR8	---	---	---	ENSSSCG00000010135	ENSSSCG00000010135	---	---
5	66499129	66499543	414	---	---	CHD4	---	---	---	---	ENSSSCG00000000697	---	---
1	176780468	176781192	724	KIAA1468	---	KIAA1468	---	---	ENSSSCG00000004899	---	ENSSSCG00000004899	---	---
2	1567405	1567932	527	TNFRSF6	---	TNFRSF6	---	---	ENSSSCG00000029328	---	ENSSSCG00000029328	---	---
3	42700719	42701084	365	ATP6V0C	---	ATP6V0C	ATP6V0C	---	ENSSSCG00000008056	---	ENSSSCG00000008056	ENSSSCG00000008056	---
12	26625983	26626255	272	---	---	XYLT2	---	---	---	---	ENSSSCG00000017573	---	---
7	53364419	53365120	701	---	CIB2	CIB2	---	CIB2	---	ENSSSCG00000001762	ENSSSCG00000001762	---	ENSSSCG00000001762
14	124726434	124727038	604	---	OBFC1	---	---	OBFC1	---	ENSSSCG00000010605	---	---	ENSSSCG00000010605
X	44655751	44656313	562	---	---	KDM6A	---	KDM6A	---	---	ENSSSCG00000012262	---	ENSSSCG00000012262
GL896302.1	115551	116140	589	---	---	DMPK	---	---	---	---	ENSSSCG00000029900	---	---
6	35037106	35037601	495	---	POP4	POP4	---	POP4	---	ENSSSCG00000002854	ENSSSCG00000002854	---	ENSSSCG00000002854
8	302099	302949	850	---	---	TACC3	---	---	---	---	ENSSSCG00000008677	---	---
GL893077.1	7610	7942	332	ENSSSCG00000020978	---	ENSSSCG00000020978	ENSSSCG00000020978	---	ENSSSCG00000020978	---	ENSSSCG00000020978	ENSSSCG00000020978	---
4	64744838	64745339	501	---	---	---	---	PEX2	---	---	---	---	ENSSSCG00000006168
X	44800914	44801837	923	---	CXorf36	CXorf36	---	CXorf36	---	ENSSSCG00000026984	ENSSSCG00000026984	---	ENSSSCG00000026984
7	27126127	27126492	365	---	TFIIH	TFIIH	---	TFIIH	---	ENSSSCG00000001383	ENSSSCG00000001383	---	ENSSSCG00000001383
6	56211691	56212007	316	---	---	ZFP28	---	---	---	---	ENSSSCG00000027774	---	---
12	35387114	35387438	324	DYNLL2	---	DYNLL2	DYNLL2	---	ENSSSCG00000020962	---	ENSSSCG00000020962	ENSSSCG00000020962	---
6	62424948	62425378	430	---	ZBTB48	ZBTB48	---	ZBTB48	---	ENSSSCG00000003383	ENSSSCG00000003383	---	ENSSSCG00000003383
15	28045984	28046695	711	---	---	EN1	---	---	---	---	ENSSSCG00000015715	---	---
6	141365509	141366142	633	---	---	MYSM1	---	---	---	---	ENSSSCG00000003830	---	---
6	12295692	12296498	806	---	---	LDHD	---	---	---	---	ENSSSCG00000002712	---	---
1	251726063	251726643	580	ABHD17B	---	ABHD17B	ABHD17B	---	ENSSSCG00000021802	---	ENSSSCG00000021802	ENSSSCG00000021802	---
14	46426882	46427357	475	---	---	MYO18B	---	---	---	---	ENSSSCG00000009957	---	---
13	142880169	142880656	487	---	---	---	NCBP2	---	---	---	---	ENSSSCG00000027323	---
1	10430817	10431404	587	---	EZR	EZR	---	---	---	ENSSSCG00000004058	ENSSSCG00000004058	---	---
8	76740629	76742373	1744	SOWAHB	---	SOWAHB	---	---	ENSSSCG00000008985	---	ENSSSCG00000008985	---	---
3	72750888	72751169	281	PRADC1	---	PRADC1	PRADC1	---	ENSSSCG00000008304	---	ENSSSCG00000008304	ENSSSCG00000008304	---
18	6447646	6448128	482	---	---	AGAP3	---	---	---	---	ENSSSCG00000025610	---	---
GL896254.1	8843	9272	429	---	CISD3	CISD3	---	---	---	ENSSSCG00000022187	ENSSSCG00000022187	---	---
1	263412033	263412828	795	---	---	PIGO	PIGO	---	---	---	ENSSSCG00000005303	ENSSSCG00000005303	---
13	59466474	59466946	472	---	RYBP	RYBP	---	---	---	ENSSSCG00000025053	ENSSSCG00000025053	---	---
1	118179172	118179633	461	---	---	ZNF609	---	---	---	---	ENSSSCG00000004551	---	---
3	59376342	59376687	345	COX5B	---	COX5B	COX5B	---	ENSSSCG00000008195	---	ENSSSCG00000008195	ENSSSCG00000008195	---
4	121350820	121351417	597	---	SARS	SARS	---	---	---	ENSSSCG00000006835	ENSSSCG00000006835	---	---
15	134360512	134361323	811	---	DNAJB2	DNAJB2	---	---	---	ENSSSCG00000016217	ENSSSCG00000016217	---	---
2	71687047	71687350	303	---	---	TIMM44	---	---	---	---	ENSSSCG00000013591	---	---
6	50602892	50603662	770	---	PNKP	PNKP	---	PNKP	---	ENSSSCG00000003195	ENSSSCG00000003195	---	ENSSSCG00000003195
6	65158423	65158852	429	---	SRM	SRM	---	---	---	ENSSSCG00000027689	ENSSSCG00000027689	---	---
1	35136766	35137159	393	CTGF	---	CTGF	CTGF	---	ENSSSCG00000004192	---	ENSSSCG00000004192	ENSSSCG00000004192	---
14	48228323	48229000	677	---	---	TTC28	---	---	---	---	ENSSSCG00000009968	---	---
10	76245853	76246209	356	---	---	ZYMND11	---	---	---	---	ENSSSCG00000011166	---	---
1	136636505	136637109	604	EID1	---	EID1	---	---	ENSSSCG00000004656	---	ENSSSCG00000004656	---	---
5	7404129	7404669	540	---	---	MICALL1	---	---	---	---	ENSSSCG00000000118	---	---
7	128912585	128913078	493	---	TRAF3_TV1	---	---	TRAF3_TV1	---	ENSSSCG00000002525	---	---	ENSSSCG00000002525
14	24271420	24272189	769	FBRSL1	---	FBRSL1	FBRSL1	---	ENSSSCG00000023569	---	ENSSSCG00000023569	ENSSSCG00000023569	---
2	2096458	2097035	577	---	ORAOV1	ORAOV1	---	ORAOV1	---	ENSSSCG00000012874	ENSSSCG00000012874	---	ENSSSCG00000012874
14	86784172	86784691	519	---	DLG5	DLG5	---	---	---	ENSSSCG00000026268	ENSSSCG00000026268	---	---
JH118898.1	85442	85858	416	ENSSSCG00000024544	---	ENSSSCG00000024544	ENSSSCG00000024544	---	ENSSSCG00000024544	---	ENSSSCG00000024544	ENSSSCG00000024544	---
17	62547242	62547710	468	---	DOK5	DOK5	---	DOK5	---	ENSSSCG00000007488	ENSSSCG00000007488	---	ENSSSCG00000007488
13	213126868	213127141	273	WRB	---	WRB	WRB	---	ENSSSCG00000023017	---	ENSSSCG00000023017	ENSSSCG00000023017	---
5	4347169	4347642	473	---	PMM1	PMM1	---	PMM1	---	ENSSSCG00000000061	ENSSSCG00000000061	---	ENSSSCG00000000061
6	28167638	28168470	832	---	---	---	IRX3	---	---	---	---	ENSSSCG00000002831	---
14	42933079	42933762	683	ENSSSCG00000026610	ENSSSCG00000026610	ENSSSCG00000026610	---	---	ENSSSCG00000026610	ENSSSCG00000026610	ENSSSCG00000026610	---	---
15	42688298	42688943	645	---	ANGPT2	ANGPT2	---	---	---	ENSSSCG00000015753	ENSSSCG00000015753	---	---
9	44433210	44433627	417	ENSSSCG00000015027	---	ENSSSCG00000015027	ENSSSCG00000015027	---	ENSSSCG00000015027	---	ENSSSCG00000015027	ENSSSCG00000015027	---
18	50059325	50059817	492	HOXA6	---	HOXA6	---	---	ENSSSCG00000016702	---	ENSSSCG00000016702	---	---
3	30352734	30353378	644	---	---	ERCC4	---	---	---	---	ENSSSCG00000007881	---	---
12	47130107	47131020	913	---	---	PHF12	---	---	---	---	ENSSSCG00000017779	---	---
6	53234517	53235145	628	---	---	CNOT3	---	---	---	---	ENSSSCG00000003264	---	---
12	55507399	55507738	339	---	---	CHD3	---	---	---	---	ENSSSCG00000021363	---	---
7	26961348	26962868	1520	---	---	MDC1	---	---	---	---	ENSSSCG00000001362	---	---
4	135564537	135565111	574	TMED5	---	TMED5	TMED5	---	ENSSSCG00000006896	---	ENSSSCG00000006896	ENSSSCG00000006896	---
4	109063621	109064240	619	---	---	PEX11B	---	---	---	---	ENSSSCG00000006686	---	---
1	302305482	302306042	560	---	---	---	ST6GALNAC6	---	---	---	---	ENSSSCG00000005623	---
2	8550725	8553123	2398	---	---	---	---	AHNAK	---	---	---	---	ENSSSCG00000027969
12	14950936	14952215	1279	---	ERN1	ERN1	---	---	---	ENSSSCG00000017279	ENSSSCG00000017279	---	---
9	90367740	90368498	758	---	ARL4A	ARL4A	---	ARL4A	---	ENSSSCG00000015352	ENSSSCG00000015352	---	ENSSSCG00000015352
13	216925769	216926285	516	---	---	ENSSSCG00000025525	---	---	---	---	ENSSSCG00000025525	---	---
4	120531836	120532434	598	---	ENSSSCG00000006813	ENSSSCG00000006813	---	---	---	ENSSSCG00000006813	ENSSSCG00000006813	---	---
10	71313833	71314462	629	---	FAM208B	FAM208B	---	---	---	ENSSSCG00000011136	ENSSSCG00000011136	---	---
X	143493709	143494313	604	---	---	---	IKBKG	---	---	---	---	ENSSSCG00000012825	---
6	43825147	43825931	784	---	TIMM50	TIMM50	---	TIMM50	---	ENSSSCG00000026612	ENSSSCG00000026612	---	ENSSSCG00000026612
13	79157774	79158030	256	ENSSSCG00000029341	---	ENSSSCG00000029341	---	---	ENSSSCG00000029341	---	ENSSSCG00000029341	---	---
11	86439439	86440281	842	---	---	---	DCUN1D2	---	---	---	---	ENSSSCG00000026536	---
7	61775678	61776244	566	RCN2	---	RCN2	RCN2	---	ENSSSCG00000001866	---	ENSSSCG00000001866	ENSSSCG00000001866	---
12	5434899	5435426	527	MRPL38	---	MRPL38	---	---	ENSSSCG00000017196	---	ENSSSCG00000017196	---	---
8	708224	708671	447	MXD4	---	MXD4	---	---	ENSSSCG00000008687	---	ENSSSCG00000008687	---	---
2	157719331	157720662	1331	---	---	PPARGC1B	---	---	---	---	ENSSSCG00000014437	---	---
2	71238992	71239408	416	2016-03-02	---	2016-03-02	2016-03-02	---	ENSSSCG00000013601	---	ENSSSCG00000013601	ENSSSCG00000013601	---
7	2045742	2046073	331	---	---	PSMG4	---	---	---	---	ENSSSCG00000001005	---	---
6	57887849	57888277	428	---	---	ENSSSCG00000023973	---	---	---	---	ENSSSCG00000023973	---	---
1	17303079	17304515	1436	---	ZBTB2	ZBTB2	---	---	---	ENSSSCG00000004090	ENSSSCG00000004090	---	---
7	12193309	12193631	322	---	---	DTNBP1	---	---	---	---	ENSSSCG00000001062	---	---
1	306993397	306993932	535	---	---	REXO4	---	---	---	---	ENSSSCG00000023173	---	---
2	10373004	10374722	1718	---	TMEM109	TMEM109	---	TMEM109	---	ENSSSCG00000013110	ENSSSCG00000013110	---	ENSSSCG00000013110
4	103303311	103303763	452	---	---	FDPS	---	---	---	---	ENSSSCG00000006512	---	---
16	56400791	56401196	405	---	---	UBTD2	---	---	---	---	ENSSSCG00000023948	---	---
12	62435176	62435445	269	---	---	NCOR1	---	---	---	---	ENSSSCG00000018039	---	---
6	14647785	14648243	458	---	HP	---	---	HP	---	ENSSSCG00000002749	---	---	ENSSSCG00000002749
14	44799698	44800157	459	---	---	SART3	---	---	---	---	ENSSSCG00000009946	---	---
1	184629607	184630082	475	ENSSSCG00000004963	---	ENSSSCG00000004963	ENSSSCG00000004963	---	ENSSSCG00000004963	---	ENSSSCG00000004963	ENSSSCG00000004963	---
6	73128902	73129789	887	---	OST48	OST48	---	---	---	ENSSSCG00000003505	ENSSSCG00000003505	---	---
9	9531711	9532125	414	---	PGM2L1	PGM2L1	---	---	---	ENSSSCG00000014838	ENSSSCG00000014838	---	---
12	58124701	58127916	3215	---	---	ENSSSCG00000018007	---	---	---	---	ENSSSCG00000018007	---	---
18	59574957	59575558	601	MPLKIP	---	MPLKIP	MPLKIP	---	ENSSSCG00000016768	---	ENSSSCG00000016768	ENSSSCG00000016768	---
GL895879.1	1361	1999	638	---	ENSSSCG00000022875	ENSSSCG00000022875	---	---	---	ENSSSCG00000022875	ENSSSCG00000022875	---	---
14	46991235	46991561	326	STIP	---	STIP	STIP	---	ENSSSCG00000009962	---	ENSSSCG00000009962	ENSSSCG00000009962	---
4	100595	101666	1071	---	ZNF250	---	---	---	---	ENSSSCG00000027957	---	---	---
3	114453864	114454408	544	---	---	---	SPAST	---	---	---	---	ENSSSCG00000008517	---
17	19071629	19072224	595	ENSSSCG00000023853	---	ENSSSCG00000023853	ENSSSCG00000023853	---	ENSSSCG00000023853	---	ENSSSCG00000023853	ENSSSCG00000023853	---
9	63827709	63829254	1545	---	---	SNX19	---	---	---	---	ENSSSCG00000015252	---	---
6	44377742	44378101	359	---	---	---	AKT2	---	---	---	---	ENSSSCG00000002989	---
GL894007.1	7520	8080	560	---	CANT1	CANT1	---	---	---	ENSSSCG00000020932	ENSSSCG00000020932	---	---
GL892260.2	17586	17976	390	---	EIF6	EIF6	---	EIF6	---	ENSSSCG00000022864	ENSSSCG00000022864	---	ENSSSCG00000022864
6	54337879	54338539	660	---	---	PPP1R12C	---	---	---	---	ENSSSCG00000027189	---	---
3	18513096	18513591	495	---	---	MVP	---	---	---	---	ENSSSCG00000027946	---	---
1	313807171	313807989	818	---	---	MBF1	---	---	---	---	ENSSSCG00000005833	---	---
12	1595902	1598490	2588	---	CHMP6	CHMP6	---	CHMP6	---	ENSSSCG00000017140	ENSSSCG00000017140	---	ENSSSCG00000017140
14	125175437	125175851	414	GSTO1	---	GSTO1	GSTO1	---	ENSSSCG00000022351	---	ENSSSCG00000022351	ENSSSCG00000022351	---
9	136592338	136592797	459	---	---	LAMC1	---	---	---	---	ENSSSCG00000015555	---	---
GL892292.1	4	504	500	ANAPC11	---	ANAPC11	ANAPC11	---	ENSSSCG00000025719	---	ENSSSCG00000025719	ENSSSCG00000025719	---
7	3068876	3069482	606	---	ENSSSCG00000000999	ENSSSCG00000000999	---	---	---	ENSSSCG00000000999	ENSSSCG00000000999	---	---
7	53411662	53412157	495	---	---	TBC1D2B	---	---	---	---	ENSSSCG00000001758	---	---
2	4399803	4400271	468	---	---	SYT12	---	---	---	---	ENSSSCG00000024837	---	---
6	27553655	27554217	562	MMP2	---	MMP2	MMP2	---	ENSSSCG00000002829	---	ENSSSCG00000002829	ENSSSCG00000002829	---
6	58310018	58310424	406	ENSSSCG00000003343	---	ENSSSCG00000003343	ENSSSCG00000003343	---	ENSSSCG00000003343	---	ENSSSCG00000003343	ENSSSCG00000003343	---
6	47269905	47270157	252	APOE	---	APOE	APOE	---	ENSSSCG00000003088	---	ENSSSCG00000003088	ENSSSCG00000003088	---
6	152613488	152613734	246	ENSSSCG00000003903	---	ENSSSCG00000003903	ENSSSCG00000003903	---	ENSSSCG00000003903	---	ENSSSCG00000003903	ENSSSCG00000003903	---
18	2718487	2718976	489	---	---	RBM33	---	---	---	---	ENSSSCG00000016417	---	---
6	68870623	68871392	769	---	TMEM51	TMEM51	---	---	---	ENSSSCG00000021026	ENSSSCG00000021026	---	---
13	209752083	209752530	447	ENSSSCG00000020706	---	ENSSSCG00000020706	ENSSSCG00000020706	---	ENSSSCG00000020706	---	ENSSSCG00000020706	ENSSSCG00000020706	---
4	458037	458743	706	---	VPS28	VPS28	---	VPS28	---	ENSSSCG00000005904	ENSSSCG00000005904	---	ENSSSCG00000005904
6	157460455	157461442	987	---	NFYC	NFYC	---	NFYC	---	ENSSSCG00000003976	ENSSSCG00000003976	---	ENSSSCG00000003976
4	15557962	15558382	420	---	---	---	---	TRMT12	---	---	---	---	ENSSSCG00000022061
13	35612119	35612440	321	MON1A	---	MON1A	MON1A	---	ENSSSCG00000025791	---	ENSSSCG00000025791	ENSSSCG00000025791	---
3	140645007	140645443	436	---	TSSC1	TSSC1	---	TSSC1	---	ENSSSCG00000028755	ENSSSCG00000028755	---	ENSSSCG00000028755
2	8265555	8266445	890	---	---	ENSSSCG00000022404	---	---	---	---	ENSSSCG00000022404	---	---
12	63124553	63124875	322	MED9	---	MED9	MED9	---	ENSSSCG00000018053	---	ENSSSCG00000018053	ENSSSCG00000018053	---
6	25087963	25088417	454	HSF4	---	HSF4	HSF4	---	ENSSSCG00000002792	---	ENSSSCG00000002792	ENSSSCG00000002792	---
16	25015984	25016425	441	---	---	---	LIFR	---	---	---	---	ENSSSCG00000016850	---
1	302294844	302295482	638	---	---	ST6GALNAC6	---	---	---	---	ENSSSCG00000005623	---	---
13	218600832	218601863	1031	COL6A2	---	COL6A2	---	---	ENSSSCG00000028022	---	ENSSSCG00000028022	---	---
8	139733162	139734915	1753	---	FAM13A	FAM13A	---	---	---	ENSSSCG00000026196	ENSSSCG00000026196	---	---
9	63790001	63790529	528	---	SNX19	---	---	---	---	ENSSSCG00000015252	---	---	---
10	69839835	69840122	287	---	---	ENSSSCG00000011129	---	---	---	---	ENSSSCG00000011129	---	---
3	44432136	44432836	700	---	PHF2	PHF2	---	---	---	ENSSSCG00000008080	ENSSSCG00000008080	---	---
4	104643721	104644328	607	---	---	CRTC2	---	---	---	---	ENSSSCG00000006567	---	---
X	142302942	142303455	513	---	---	MECP2	---	---	---	---	ENSSSCG00000012796	---	---
2	74794192	74794871	679	---	---	LRG1	---	---	---	---	ENSSSCG00000013514	---	---
6	58244720	58245079	359	---	---	ENSSSCG00000003352	---	---	---	---	ENSSSCG00000003352	---	---
4	69418579	69419191	612	---	MSC	MSC	---	---	---	ENSSSCG00000006187	ENSSSCG00000006187	---	---
[truncated: 848 more rows]

## Sheet: Book2 Dynamic genes(WB vs.LD)
Supplemental Data 7 Dynamic peaks related methylated genes between WB and LD
chr	start	end	length	start_codon	stop_codon	CDS	5-UTR	3-UTR	start_codon	stop_codon	CDS	5-UTR	3-UTR
5	2004513	2006496	1983	LDOC1L	LDOC1L	LDOC1L	---	---	ENSSSCG00000000022	ENSSSCG00000000022	ENSSSCG00000000022	---	---
JH118459.1	52362	53113	751	---	ZBTB34	ZBTB34	---	---	---	ENSSSCG00000024939	ENSSSCG00000024939	---	---
7	44081706	44082220	514	---	ENSSSCG00000001688	---	---	---	---	ENSSSCG00000001688	---	---	---
15	151464721	151465371	650	---	---	COL6A3	---	---	---	---	ENSSSCG00000027331	---	---
15	55061048	55062294	1246	---	---	TACC1	---	---	---	---	ENSSSCG00000015814	---	---
GL894574.1	21728	22487	759	---	SERPINE1	SERPINE1	---	SERPINE1	---	ENSSSCG00000025698	ENSSSCG00000025698	---	ENSSSCG00000025698
9	6543188	6544082	894	---	TRIM21	TRIM21	---	TRIM21	---	ENSSSCG00000014780	ENSSSCG00000014780	---	ENSSSCG00000014780
12	18430699	18431444	745	---	---	---	---	MAP3K14	---	---	---	---	ENSSSCG00000017330
2	71272444	71273246	802	---	ANGPTL4	ANGPTL4	---	ANGPTL4	---	ENSSSCG00000013599	ENSSSCG00000013599	---	ENSSSCG00000013599
2	52576509	52577405	896	---	ADM	ADM	---	ADM	---	ENSSSCG00000013408	ENSSSCG00000013408	---	ENSSSCG00000013408
GL896293.1	9573	10295	722	---	SOCS3	SOCS3	---	---	---	ENSSSCG00000029772	ENSSSCG00000029772	---	---
14	68154038	68154867	829	---	CCDC6	CCDC6	---	---	---	ENSSSCG00000010211	ENSSSCG00000010211	---	---
17	45164206	45164676	470	---	---	ENSSSCG00000026071	---	---	---	---	ENSSSCG00000026071	---	---
8	50677586	50678316	730	---	---	RAPGEF2	---	---	---	---	ENSSSCG00000008881	---	---
8	145133547	145134717	1170	---	ENSSSCG00000026729	ENSSSCG00000026729	---	---	---	ENSSSCG00000026729	ENSSSCG00000026729	---	---
9	10976160	10977242	1082	---	SERPINH1	SERPINH1	---	---	---	ENSSSCG00000014859	ENSSSCG00000014859	---	---
13	142336285	142336863	578	---	---	---	DLG1	---	---	---	---	ENSSSCG00000011833	---
4	142924933	142925559	626	---	CYR61	CYR61	---	---	---	ENSSSCG00000006940	ENSSSCG00000006940	---	---
1	182400139	182401230	1091	SMAD6	---	SMAD6	SMAD6	---	ENSSSCG00000004948	---	ENSSSCG00000004948	ENSSSCG00000004948	---
2	5395261	5395648	387	---	CST6	CST6	---	CST6	---	ENSSSCG00000012960	ENSSSCG00000012960	---	ENSSSCG00000012960
X	112773756	112774214	458	ATP1B4	---	ATP1B4	ATP1B4	---	ENSSSCG00000012606	---	ENSSSCG00000012606	ENSSSCG00000012606	---
10	16236001	16236513	512	---	---	ENAH	---	---	---	---	ENSSSCG00000010850	---	---
GL892581.1	21618	22416	798	---	GEMIN7	GEMIN7	---	---	---	ENSSSCG00000024498	ENSSSCG00000024498	---	---
9	113112003	113112953	950	---	FGL2	FGL2	---	---	---	ENSSSCG00000015413	ENSSSCG00000015413	---	---
1	176120226	176121120	894	---	PHLPP1	PHLPP1	---	---	---	ENSSSCG00000004896	ENSSSCG00000004896	---	---
17	57581040	57581934	894	---	B4GALT5	B4GALT5	---	B4GALT5	---	ENSSSCG00000007465	ENSSSCG00000007465	---	ENSSSCG00000007465
9	143690385	143691024	639	---	---	---	ATF3	---	---	---	---	ENSSSCG00000015595	---
16	25737866	25738517	651	---	---	DAB2	---	---	---	---	ENSSSCG00000016857	---	---
7	69097882	69098336	454	BRMS1L	---	BRMS1L	BRMS1L	---	ENSSSCG00000001947	---	ENSSSCG00000001947	ENSSSCG00000001947	---
3	103259880	103261766	1886	---	ZFP36L2	ZFP36L2	---	ZFP36L2	---	ENSSSCG00000008461	ENSSSCG00000008461	---	ENSSSCG00000008461
1	301558257	301558710	453	---	---	ANGPTL2	---	---	---	---	ENSSSCG00000005608	---	---
GL893320.2	71018	71642	624	---	---	ENSSSCG00000016333	---	---	---	---	ENSSSCG00000016333	---	---
14	70680141	70680665	524	---	ARID5B	---	---	---	---	ENSSSCG00000010219	---	---	---
2	140767813	140768745	932	---	---	AFF4	---	---	---	---	ENSSSCG00000014291	---	---
15	151509403	151510178	775	---	---	COL6A3	---	---	---	---	ENSSSCG00000027331	---	---
4	7772192	7772715	523	---	ST3GAL1	ST3GAL1	---	---	---	ENSSSCG00000005943	ENSSSCG00000005943	---	---
9	13936260	13937877	1617	---	GAB2	GAB2	---	GAB2	---	ENSSSCG00000014891	ENSSSCG00000014891	---	ENSSSCG00000014891
9	30949165	30950137	972	---	---	ENDOD1	---	---	---	---	ENSSSCG00000014965	---	---
1	24927580	24928649	1069	---	HIVEP2	HIVEP2	---	---	---	ENSSSCG00000004138	ENSSSCG00000004138	---	---
8	32299452	32300788	1336	---	---	KLB	---	---	---	---	ENSSSCG00000026297	---	---
1	13622865	13623856	991	---	TIAM2	TIAM2	---	---	---	ENSSSCG00000004065	ENSSSCG00000004065	---	---
9	49310637	49311692	1055	---	---	SIK3	---	---	---	---	ENSSSCG00000015071	---	---
13	34925665	34926893	1228	---	---	QRICH1	---	---	---	---	ENSSSCG00000011373	---	---
1	179809297	179810773	1476	---	---	ALPK2	---	---	---	---	ENSSSCG00000004918	---	---
2	148058009	148058442	433	HBEGF	---	HBEGF	HBEGF	---	ENSSSCG00000014362	---	ENSSSCG00000014362	ENSSSCG00000014362	---
6	47271269	47272212	943	---	APOE	APOE	---	APOE	---	ENSSSCG00000003088	ENSSSCG00000003088	---	ENSSSCG00000003088
6	151842640	151843389	749	---	TAL1	TAL1	---	---	---	ENSSSCG00000026460	ENSSSCG00000026460	---	---
2	77061218	77062054	836	---	---	DOT1L	---	---	---	---	ENSSSCG00000013457	---	---
3	43475834	43476564	730	---	---	---	---	ENSSSCG00000028549	---	---	---	---	ENSSSCG00000028549
13	80105080	80106003	923	---	---	PODXL2	---	---	---	---	ENSSSCG00000021397	---	---
12	23282917	23283784	867	CDK12	---	CDK12	---	---	ENSSSCG00000017504	---	ENSSSCG00000017504	---	---
14	145581023	145581972	949	FAM53B	---	FAM53B	---	---	ENSSSCG00000010732	---	ENSSSCG00000010732	---	---
9	109781053	109781732	679	---	SEMA3C	SEMA3C	---	---	---	ENSSSCG00000023784	ENSSSCG00000023784	---	---
1	301573731	301574785	1054	ANGPTL2	---	ANGPTL2	ANGPTL2	---	ENSSSCG00000005608	---	ENSSSCG00000005608	ENSSSCG00000005608	---
13	105445605	105446652	1047	---	PTX3	PTX3	---	PTX3	---	ENSSSCG00000011727	ENSSSCG00000011727	---	ENSSSCG00000011727
6	74620325	74621247	922	---	C1QC	C1QC	---	C1QC	---	ENSSSCG00000003525	ENSSSCG00000003525	---	ENSSSCG00000003525
14	144133884	144134903	1019	---	IKZF5	IKZF5	---	---	---	ENSSSCG00000023565	ENSSSCG00000023565	---	---
GL896199.1	34396	35355	959	---	---	PPARGC1	---	---	---	---	ENSSSCG00000029275	---	---
18	7144251	7145730	1479	---	CLCN1	CLCN1	---	---	---	ENSSSCG00000016462	ENSSSCG00000016462	---	---
7	88965757	88966452	695	---	---	NR2F2	---	---	---	---	ENSSSCG00000002254	---	---
3	5136765	5137196	431	ENSSSCG00000028354	---	ENSSSCG00000028354	ENSSSCG00000028354	---	ENSSSCG00000028354	---	ENSSSCG00000028354	ENSSSCG00000028354	---
7	12919646	12922039	2393	ATXN1	---	ATXN1	---	---	ENSSSCG00000001065	---	ENSSSCG00000001065	---	---
7	27816106	27816884	778	---	---	ZBTB12	---	---	---	---	ENSSSCG00000001421	---	---
9	771447	772288	841	---	ST5	ST5	---	ST5	---	ENSSSCG00000014568	ENSSSCG00000014568	---	ENSSSCG00000014568
7	103993587	103994467	880	---	PGF	PGF	---	---	---	ENSSSCG00000002376	ENSSSCG00000002376	---	---
1	292927223	292928289	1066	---	ENSSSCG00000005509	ENSSSCG00000005509	---	---	---	ENSSSCG00000005509	ENSSSCG00000005509	---	---
9	70327279	70328013	734	BTG2	---	BTG2	BTG2	---	ENSSSCG00000028322	---	ENSSSCG00000028322	ENSSSCG00000028322	---
3	103258910	103259665	755	ZFP36L2	---	ZFP36L2	ZFP36L2	---	ENSSSCG00000008461	---	ENSSSCG00000008461	ENSSSCG00000008461	---
11	7660400	7661183	783	HSPH1	---	HSPH1	HSPH1	---	ENSSSCG00000009334	---	ENSSSCG00000009334	ENSSSCG00000009334	---
11	8641935	8642775	840	---	ENSSSCG00000024888	ENSSSCG00000024888	---	---	---	ENSSSCG00000024888	ENSSSCG00000024888	---	---
6	44628004	44629097	1093	---	---	ITPKC	---	---	---	---	ENSSSCG00000003000	---	---
13	156788695	156790759	2064	CCDC80	---	CCDC80	CCDC80	---	ENSSSCG00000011928	---	ENSSSCG00000011928	ENSSSCG00000011928	---
13	3520947	3521471	524	GALNTL2	---	GALNTL2	---	---	ENSSSCG00000011195	---	ENSSSCG00000011195	---	---
1	308173770	308174372	602	---	COL5A1	COL5A1	---	COL5A1	---	ENSSSCG00000005751	ENSSSCG00000005751	---	ENSSSCG00000005751
3	7607303	7608603	1300	---	---	PPP1R35	---	---	---	---	ENSSSCG00000007652	---	---
17	46908442	46909359	917	ENSSSCG00000025394	---	ENSSSCG00000025394	---	---	ENSSSCG00000025394	---	ENSSSCG00000025394	---	---
5	63669659	63670226	567	---	LRP6	LRP6	---	---	---	ENSSSCG00000000625	ENSSSCG00000000625	---	---
1	216796556	216797260	704	---	RHOJ	RHOJ	---	---	---	ENSSSCG00000022804	ENSSSCG00000022804	---	---
15	63428618	63431043	2425	---	PPP1R3B	PPP1R3B	---	---	---	ENSSSCG00000022797	ENSSSCG00000022797	---	---
12	20365379	20365949	570	---	PLEKHH3	PLEKHH3	---	---	---	ENSSSCG00000017391	ENSSSCG00000017391	---	---
5	20442042	20443351	1309	---	ITGA5	ITGA5	---	ITGA5	---	ENSSSCG00000000293	ENSSSCG00000000293	---	ENSSSCG00000000293
14	31681118	31682027	909	---	VPS37B	VPS37B	---	---	---	ENSSSCG00000028889	ENSSSCG00000028889	---	---
11	84372950	84373863	913	---	COL4A1	COL4A1	---	---	---	ENSSSCG00000009544	ENSSSCG00000009544	---	---
3	14942944	14944653	1709	---	AUTS2	AUTS2	---	---	---	ENSSSCG00000007727	ENSSSCG00000007727	---	---
6	46195791	46196498	707	IRGQ	---	IRGQ	IRGQ	---	ENSSSCG00000030637	---	ENSSSCG00000030637	ENSSSCG00000030637	---
8	57912509	57913009	500	---	---	---	AASDH	---	---	---	---	ENSSSCG00000027403	---
9	125551266	125552730	1464	---	MYOC	MYOC	---	MYOC	---	ENSSSCG00000015481	ENSSSCG00000015481	---	ENSSSCG00000015481
3	352295	355049	2754	---	---	ENSSSCG00000007544	---	---	---	---	ENSSSCG00000007544	---	---
10	28860668	28861467	799	PPP1R12B	---	PPP1R12B	PPP1R12B	---	ENSSSCG00000010925	---	ENSSSCG00000010925	ENSSSCG00000010925	---
17	22067263	22068092	829	---	JAG1	JAG1	---	---	---	ENSSSCG00000007067	ENSSSCG00000007067	---	---
6	74612142	74612975	833	---	C1QA	C1QA	---	C1QA	---	ENSSSCG00000003524	ENSSSCG00000003524	---	ENSSSCG00000003524
8	93481077	93481602	525	---	---	CCRN4L	---	---	---	---	ENSSSCG00000024596	---	---
14	3264948	3266755	1807	NFIL3	NFIL3	NFIL3	NFIL3	NFIL3	ENSSSCG00000009592	ENSSSCG00000009592	ENSSSCG00000009592	ENSSSCG00000009592	ENSSSCG00000009592
9	146493446	146494412	966	G0S2	G0S2	G0S2	G0S2	G0S2	ENSSSCG00000015617	ENSSSCG00000015617	ENSSSCG00000015617	ENSSSCG00000015617	ENSSSCG00000015617
18	10581883	10583136	1253	ENSSSCG00000026733	---	ENSSSCG00000026733	---	---	ENSSSCG00000026733	---	ENSSSCG00000026733	---	---
13	6020778	6021639	861	---	SATB1	SATB1	---	---	---	ENSSSCG00000011201	ENSSSCG00000011201	---	---
GL896501.1	12255	13240	985	---	ENSSSCG00000028547	ENSSSCG00000028547	---	---	---	ENSSSCG00000028547	ENSSSCG00000028547	---	---
17	29497045	29499340	2295	RRBP1	---	RRBP1	---	---	ENSSSCG00000024692	---	ENSSSCG00000024692	---	---
5	15534567	15538113	3546	---	---	KMT2D	---	---	---	---	ENSSSCG00000000191	---	---
6	96757627	96759312	1685	---	---	EMILIN2	---	---	---	---	ENSSSCG00000003694	---	---
1	146907305	146908208	903	---	THBS1	THBS1	---	THBS1	---	ENSSSCG00000004789	ENSSSCG00000004789	---	ENSSSCG00000004789
13	190062959	190064770	1811	---	---	NRIP1	---	---	---	---	ENSSSCG00000021038	---	---
14	95213125	95213758	633	---	ENSSSCG00000026850	---	---	ENSSSCG00000026850	---	ENSSSCG00000026850	---	---	ENSSSCG00000026850
4	96499593	96500366	773	---	OLFML2B	OLFML2B	---	---	---	ENSSSCG00000006345	ENSSSCG00000006345	---	---
13	26094168	26094961	793	---	CSRNP1	CSRNP1	---	---	---	ENSSSCG00000011264	ENSSSCG00000011264	---	---
13	216575630	216577082	1452	---	---	NDUFV3	---	---	---	---	ENSSSCG00000021991	---	---
8	125011315	125011906	591	---	TET2	---	---	---	---	ENSSSCG00000009157	---	---	---
11	7413113	7414180	1067	---	MEDAG	MEDAG	---	MEDAG	---	ENSSSCG00000009331	ENSSSCG00000009331	---	ENSSSCG00000009331
17	12486922	12488908	1986	---	KAT6A	KAT6A	---	---	---	ENSSSCG00000007023	ENSSSCG00000007023	---	---
18	20860053	20861098	1045	---	---	FLNC	---	---	---	---	ENSSSCG00000016578	---	---
1	110613565	110614840	1275	---	MEX3C	MEX3C	---	---	---	ENSSSCG00000004525	ENSSSCG00000004525	---	---
11	9454431	9455813	1382	---	---	ENSSSCG00000009348	---	---	---	---	ENSSSCG00000009348	---	---
17	37779001	37779934	933	---	STK35	STK35	---	STK35	---	ENSSSCG00000007179	ENSSSCG00000007179	---	ENSSSCG00000007179
14	22431706	22432944	1238	ENSSSCG00000009721	---	ENSSSCG00000009721	---	---	ENSSSCG00000009721	---	ENSSSCG00000009721	---	---
10	47432440	47432840	400	---	EPC1	EPC1	---	---	---	ENSSSCG00000011028	ENSSSCG00000011028	---	---
13	18709515	18710637	1122	TGFBR2	---	TGFBR2	TGFBR2	---	ENSSSCG00000011226	---	ENSSSCG00000011226	ENSSSCG00000011226	---
10	70831390	70832017	627	PFKFB3	---	PFKFB3	PFKFB3	---	ENSSSCG00000011133	---	ENSSSCG00000011133	ENSSSCG00000011133	---
15	117064732	117065629	897	---	FZD7	---	---	---	---	ENSSSCG00000016111	---	---	---
7	61047102	61047907	805	---	ENSSSCG00000001863	ENSSSCG00000001863	---	ENSSSCG00000001863	---	ENSSSCG00000001863	ENSSSCG00000001863	---	ENSSSCG00000001863
12	49040966	49041662	696	---	TIMM22	TIMM22	---	TIMM22	---	ENSSSCG00000017803	ENSSSCG00000017803	---	ENSSSCG00000017803
3	41295298	41296285	987	---	CAPN15	CAPN15	---	---	---	ENSSSCG00000007993	ENSSSCG00000007993	---	---
12	1197964	1199051	1087	---	---	BAHCC1	---	---	---	---	ENSSSCG00000023045	---	---
13	33936970	33937703	733	---	---	MAP4	---	---	---	---	ENSSSCG00000011343	---	---
14	47986958	47990731	3773	---	---	MN1	---	---	---	---	ENSSSCG00000009966	---	---
1	28295005	28296860	1855	CITED2	CITED2	CITED2	---	---	ENSSSCG00000004142	ENSSSCG00000004142	ENSSSCG00000004142	---	---
7	48307842	48309026	1184	---	---	ADGRF5	---	---	---	---	ENSSSCG00000001725	---	---
10	21915542	21916507	965	---	ENSSSCG00000010886	ENSSSCG00000010886	---	ENSSSCG00000010886	---	ENSSSCG00000010886	ENSSSCG00000010886	---	ENSSSCG00000010886
1	84047437	84049192	1755	---	FOXO3A	FOXO3A	---	---	---	ENSSSCG00000004387	ENSSSCG00000004387	---	---
7	102359105	102359903	798	---	PSEN1	PSEN1	---	PSEN1	---	ENSSSCG00000002340	ENSSSCG00000002340	---	ENSSSCG00000002340
12	56823143	56823690	547	---	---	UNC-6	---	---	---	---	ENSSSCG00000017993	---	---
3	60093148	60093950	802	---	---	EIF2AK3	---	---	---	---	ENSSSCG00000008208	---	---
13	144782525	144784018	1493	---	---	HEG1	---	---	---	---	ENSSSCG00000011859	---	---
5	4574866	4577397	2531	---	EP300	EP300	---	---	---	ENSSSCG00000000068	ENSSSCG00000000068	---	---
10	29219211	29220033	822	---	RABIF	RABIF	---	---	---	ENSSSCG00000022787	ENSSSCG00000022787	---	---
3	18126400	18128124	1724	---	---	ENSSSCG00000007789	---	---	---	---	ENSSSCG00000007789	---	---
6	47270708	47271100	392	---	---	APOE	---	---	---	---	ENSSSCG00000003088	---	---
15	127686113	127686871	758	---	IKZF2	IKZF2	---	---	---	ENSSSCG00000016164	ENSSSCG00000016164	---	---
1	31432438	31433233	795	---	PDE7B	PDE7B	---	---	---	ENSSSCG00000004165	ENSSSCG00000004165	---	---
7	120032042	120032712	670	---	FBLN5	FBLN5	---	FBLN5	---	ENSSSCG00000002444	ENSSSCG00000002444	---	ENSSSCG00000002444
13	190065873	190066635	762	NRIP1	---	---	---	---	ENSSSCG00000021038	---	---	---	---
14	135884764	135885703	939	---	ABLIM1	ABLIM1	---	ABLIM1	---	ENSSSCG00000010651	ENSSSCG00000010651	---	ENSSSCG00000010651
7	94577252	94577775	523	---	---	---	---	AKAP13	---	---	---	---	ENSSSCG00000002259
17	43577285	43578201	916	---	---	MYH7B	---	---	---	---	ENSSSCG00000007288	---	---
3	117489959	117491874	1915	---	ENSSSCG00000027396	ENSSSCG00000027396	---	---	---	ENSSSCG00000027396	ENSSSCG00000027396	---	---
2	125468367	125470017	1650	---	SEMA6A	SEMA6A	---	---	---	ENSSSCG00000014224	ENSSSCG00000014224	---	---
13	147425527	147426262	735	---	HSPBAP1	HSPBAP1	---	---	---	ENSSSCG00000011873	ENSSSCG00000011873	---	---
10	10354217	10354682	465	TGFB2	---	TGFB2	---	---	ENSSSCG00000010816	---	ENSSSCG00000010816	---	---
17	45250826	45251292	466	---	DLGAP4	DLGAP4	---	---	---	ENSSSCG00000007317	ENSSSCG00000007317	---	---
15	118236161	118237487	1326	---	RAPH1	RAPH1	---	---	---	ENSSSCG00000016119	ENSSSCG00000016119	---	---
2	73179171	73180510	1339	---	KHSRP	KHSRP	---	---	---	ENSSSCG00000013538	ENSSSCG00000013538	---	---
2	77794115	77794638	523	---	---	MIDN	---	---	---	---	ENSSSCG00000013432	---	---
5	17935010	17935952	942	---	ACVR1B	ACVR1B	---	---	---	ENSSSCG00000000233	ENSSSCG00000000233	---	---
1	284996391	284997179	788	---	---	RGS3	---	---	---	---	ENSSSCG00000005481	---	---
14	51148670	51150140	1470	---	LIMK2	LIMK2	---	LIMK2	---	ENSSSCG00000010025	ENSSSCG00000010025	---	ENSSSCG00000010025
17	13168860	13169630	770	---	PLAT	PLAT	---	PLAT	---	ENSSSCG00000007032	ENSSSCG00000007032	---	ENSSSCG00000007032
2	66505053	66506946	1893	JUNB	JUNB	JUNB	JUNB	JUNB	ENSSSCG00000013735	ENSSSCG00000013735	ENSSSCG00000013735	ENSSSCG00000013735	ENSSSCG00000013735
14	68273704	68274536	832	CCDC6	---	CCDC6	CCDC6	---	ENSSSCG00000010211	---	ENSSSCG00000010211	ENSSSCG00000010211	---
8	79750731	79751374	643	---	SFRP2	SFRP2	---	---	---	ENSSSCG00000009004	ENSSSCG00000009004	---	---
10	13012817	13013812	995	DUSP10	---	DUSP10	DUSP10	---	ENSSSCG00000010831	---	ENSSSCG00000010831	ENSSSCG00000010831	---
2	148291882	148293524	1642	CD14	CD14	CD14	CD14	CD14	ENSSSCG00000014369	ENSSSCG00000014369	ENSSSCG00000014369	ENSSSCG00000014369	ENSSSCG00000014369
10	56091275	56092016	741	---	---	ARHGAP21	---	---	---	---	ENSSSCG00000011074	---	---
7	99956977	99957645	668	---	SLC8A3	SLC8A3	---	---	---	ENSSSCG00000002315	ENSSSCG00000002315	---	---
1	202028360	202029023	663	---	---	NID2	---	---	---	---	ENSSSCG00000005030	---	---
14	82826424	82826918	494	VIN	---	VIN	---	---	ENSSSCG00000010313	---	ENSSSCG00000010313	---	---
6	50045517	50047052	1535	---	---	KCNA7	---	---	---	---	ENSSSCG00000003159	---	---
X	97042528	97043308	780	ARMCX6	---	ARMCX6	ARMCX6	---	ENSSSCG00000012508	---	ENSSSCG00000012508	ENSSSCG00000012508	---
4	118809492	118810830	1338	---	FAM212B	FAM212B	---	---	---	ENSSSCG00000006784	ENSSSCG00000006784	---	---
17	39337026	39337630	604	---	ENSSSCG00000023298	ENSSSCG00000023298	---	---	---	ENSSSCG00000023298	ENSSSCG00000023298	---	---
5	51430933	51432213	1280	---	BHLHE41	BHLHE41	---	---	---	ENSSSCG00000028552	ENSSSCG00000028552	---	---
5	64630371	64631594	1223	---	GABARAPL1	GABARAPL1	---	GABARAPL1	---	ENSSSCG00000000645	ENSSSCG00000000645	---	ENSSSCG00000000645
13	52769868	52770953	1085	LRIG1	---	LRIG1	LRIG1	---	ENSSSCG00000011499	---	ENSSSCG00000011499	ENSSSCG00000011499	---

## Sheet: Book3 Specific genes(WB vs.RC)
		Supplemental Data 7 Specific peak related methylated genes between WB and RC
		chr	start	end	length	start_codon	stop_codon	CDS	5-UTR	3-UTR	start_codon	stop_codon	CDS	5-UTR	3-UTR
		8	78202333	78202900	567	---	FRAS1	FRAS1	---	---	---	ENSSSCG00000008991	ENSSSCG00000008991	---	---
		6	33100185	33100758	573	---	C16orf87	C16orf87	---	---	---	ENSSSCG00000022333	ENSSSCG00000022333	---	---
		4	97140284	97140816	532	---	B4GALT3	B4GALT3	---	---	---	ENSSSCG00000006360	ENSSSCG00000006360	---	---
		2	77823657	77825483	1826	---	C19orf26	C19orf26	---	---	---	ENSSSCG00000013430	ENSSSCG00000013430	---	---
		9	62000725	62001637	912	---	ARHGAP32	---	---	---	---	ENSSSCG00000015238	---	---	---
		2	148231213	148232330	1117	---	---	ANKHD1	---	---	---	---	ENSSSCG00000014364	---	---
		7	26926778	26927084	306	---	---	DHX16	---	---	---	---	ENSSSCG00000001376	---	---
		1	152412888	152413217	329	ACTC1	---	ACTC1	ACTC1	---	ENSSSCG00000004803	---	ENSSSCG00000004803	ENSSSCG00000004803	---
		9	13944520	13945404	884	---	---	GAB2	---	---	---	---	ENSSSCG00000014891	---	---
		15	122470762	122471433	671	CCNYL1	---	CCNYL1	CCNYL1	---	ENSSSCG00000024696	---	ENSSSCG00000024696	ENSSSCG00000024696	---
		3	17074569	17075025	456	---	---	---	PHKG1	---	---	---	---	ENSSSCG00000007744	---
		18	2718443	2718975	532	---	---	RBM33	---	---	---	---	ENSSSCG00000016417	---	---
		14	49740325	49740624	299	---	---	ENSSSCG00000028707	---	---	---	---	ENSSSCG00000028707	---	---
		6	53281458	53281821	363	---	---	TSEN34	---	---	---	---	ENSSSCG00000003268	---	---
		8	144641934	144642594	660	---	---	LIN54	---	---	---	---	ENSSSCG00000009242	---	---
		9	46901246	46901513	267	REXO2	---	REXO2	---	---	ENSSSCG00000015056	---	ENSSSCG00000015056	---	---
		12	39694979	39695355	376	---	---	---	GGNBP2	---	---	---	---	ENSSSCG00000017688	---
		7	122196666	122197246	580	---	---	ENSSSCG00000002470	---	---	---	---	ENSSSCG00000002470	---	---
		6	42911783	42915026	3243	---	---	RYR1	---	---	---	---	ENSSSCG00000002961	---	---
		10	12259050	12259802	752	---	---	2016-03-02	---	---	---	---	ENSSSCG00000010826	---	---
		5	96275054	96276018	964	KERA	---	KERA	---	---	ENSSSCG00000000917	---	ENSSSCG00000000917	---	---
		17	29883711	29884322	611	---	MGME1	MGME1	---	MGME1	---	ENSSSCG00000007089	ENSSSCG00000007089	---	ENSSSCG00000007089
		14	63904147	63904442	295	GNPAT	---	GNPAT	C1orf131	---	ENSSSCG00000010175	---	ENSSSCG00000010175	ENSSSCG00000010176	---
		14	6837863	6838349	486	---	---	HR	---	---	---	---	ENSSSCG00000009616	---	---
		13	146678221	146678978	757	---	ADCY5	---	---	---	---	ENSSSCG00000027952	---	---	---
		2	77835341	77835717	376	---	---	---	CIRBP	---	---	---	---	ENSSSCG00000013427	---
		13	91366587	91367126	539	PCOLCE2	---	PCOLCE2	PCOLCE2	---	ENSSSCG00000011683	---	ENSSSCG00000011683	ENSSSCG00000011683	---
		13	143073627	143074141	514	---	CEP19	CEP19	---	---	---	ENSSSCG00000021918	ENSSSCG00000021918	---	---
		9	132671676	132673188	1512	---	ABL2	ABL2	---	---	---	ENSSSCG00000024674	ENSSSCG00000024674	---	---
		5	19169220	19169797	577	---	ENSSSCG00000000278	ENSSSCG00000000278	---	---	---	ENSSSCG00000000278	ENSSSCG00000000278	---	---
		12	47359494	47360433	939	---	---	ENSSSCG00000030110	---	---	---	---	ENSSSCG00000030110	---	---
		12	5703431	5704022	591	---	---	SMIM5	---	---	---	---	ENSSSCG00000021627	---	---
		18	20642120	20642699	579	TNPO3	---	TNPO3	---	---	ENSSSCG00000016572	---	ENSSSCG00000016572	---	---
		17	45271160	45272019	859	---	MYL9	MYL9	---	MYL9	---	ENSSSCG00000024230	ENSSSCG00000024230	---	ENSSSCG00000024230
		11	84389496	84389914	418	---	---	COL4A1	---	---	---	---	ENSSSCG00000009544	---	---
		X	56143322	56144324	1002	---	ENSSSCG00000012359	---	---	---	---	ENSSSCG00000012359	---	---	---
		2	7054691	7055206	515	MACROD1	---	MACROD1	MACROD1	---	ENSSSCG00000013043	---	ENSSSCG00000013043	ENSSSCG00000013043	---
		2	154157308	154157618	310	---	---	ENSSSCG00000014414	---	---	---	---	ENSSSCG00000014414	---	---
		7	114358847	114359357	510	---	FLRT2	---	---	---	---	ENSSSCG00000002418	---	---	---
		1	302994111	302994568	457	---	---	SPTAN1	---	---	---	---	ENSSSCG00000005654	---	---
		3	57523615	57524085	470	---	---	EIF5B	---	---	---	---	ENSSSCG00000008180	---	---
		3	4487172	4487574	402	WIPI2	---	WIPI2	WIPI2	---	ENSSSCG00000007580	---	ENSSSCG00000007580	ENSSSCG00000007580	---
		2	68920990	68921895	905	---	FBXL12	FBXL12	---	---	---	ENSSSCG00000013670	ENSSSCG00000013670	---	---
		2	82292715	82293288	573	---	RGS14	RGS14	---	---	---	ENSSSCG00000014039	ENSSSCG00000014039	---	---
		11	86613403	86614005	602	---	---	GAS6	---	---	---	---	ENSSSCG00000009565	---	---
		14	24887233	24887662	429	---	---	ENSSSCG00000009743	---	---	---	---	ENSSSCG00000009743	---	---
		18	6274362	6274858	496	---	---	NUB1	---	NUB1	---	---	ENSSSCG00000016438	---	ENSSSCG00000016438
		2	75735831	75736334	503	DOHH	---	DOHH	DOHH	---	ENSSSCG00000013478	---	ENSSSCG00000013478	ENSSSCG00000013478	---
		10	13012783	13013820	1037	DUSP10	---	DUSP10	DUSP10	---	ENSSSCG00000010831	---	ENSSSCG00000010831	ENSSSCG00000010831	---
		8	142150225	142150672	447	---	ARHGAP24	ARHGAP24	---	---	---	ENSSSCG00000009229	ENSSSCG00000009229	---	---
		2	90522624	90523034	410	---	---	ENSSSCG00000014117	---	---	---	---	ENSSSCG00000014117	---	---
		13	206235026	206235507	481	C21orf59	---	C21orf59	---	---	ENSSSCG00000012036	---	ENSSSCG00000012036	---	---
		17	66143613	66144112	499	---	---	NPEPL1	---	---	---	---	ENSSSCG00000007517	---	---
		17	62547242	62547710	468	---	DOK5	DOK5	---	DOK5	---	ENSSSCG00000007488	ENSSSCG00000007488	---	ENSSSCG00000007488
		6	122000892	122001433	541	---	---	ADGRL2	---	---	---	---	ENSSSCG00000003761	---	---
		1	268031702	268032059	357	---	---	ANP32B	---	---	---	---	ENSSSCG00000005372	---	---
		10	38102664	38103107	443	NDUFB6	---	NDUFB6	NDUFB6	---	ENSSSCG00000011003	---	ENSSSCG00000011003	ENSSSCG00000011003	---
		13	2434028	2434486	458	---	---	SH3BP5	---	---	---	---	ENSSSCG00000024938	---	---
		2	59065636	59066853	1217	C19orf60	---	C19orf60	---	---	ENSSSCG00000013908	---	ENSSSCG00000013908	---	---
		1	267545277	267545984	707	---	---	TSTD2	---	---	---	---	ENSSSCG00000005367	---	---
		9	57612475	57612918	443	---	---	ROBO4	---	---	---	---	ENSSSCG00000015203	---	---
		2	146114527	146115147	620	---	KDM3B	KDM3B	---	---	---	ENSSSCG00000014331	ENSSSCG00000014331	---	---
		2	80588253	80588606	353	---	---	RUFY1	---	---	---	---	ENSSSCG00000014023	---	---
		3	10500946	10502530	1584	---	---	BAZ1B	---	---	---	---	ENSSSCG00000027342	---	---
		6	42166891	42168174	1283	---	---	ZFP30	---	---	---	---	ENSSSCG00000029408	---	---
		1	249498637	249499022	385	---	---	PTAR1	---	---	---	---	ENSSSCG00000005252	---	---
		4	102822098	102822602	504	---	ARHGEF2	ARHGEF2	---	---	---	ENSSSCG00000006502	ENSSSCG00000006502	---	---
		15	154684820	154686414	1594	---	---	STK25	---	---	---	---	ENSSSCG00000016372	---	---
		8	76105384	76105914	530	SCARB2	---	SCARB2	SCARB2	---	ENSSSCG00000008980	---	ENSSSCG00000008980	ENSSSCG00000008980	---
		14	65510956	65511586	630	---	RHOU	RHOU	---	---	---	ENSSSCG00000024418	ENSSSCG00000024418	---	---
		2	142510395	142510954	559	---	---	SEC24A	---	---	---	---	ENSSSCG00000014304	---	---
		6	79553102	79553512	410	YTHDF2	---	YTHDF2	YTHDF2	---	ENSSSCG00000027686	---	ENSSSCG00000027686	ENSSSCG00000027686	---
		4	103586420	103586939	519	---	SHC1	SHC1	---	SHC1	---	ENSSSCG00000006539	ENSSSCG00000006539	---	ENSSSCG00000006539
		1	314135327	314135658	331	---	FAM166A;TUBB4B	---	---	TUBB4B	---	ENSSSCG00000005848;ENSSSCG00000005849	---	---	ENSSSCG00000005849
		1	142944763	142945490	727	---	---	ZSCAN29	---	---	---	---	ENSSSCG00000004709	---	---
		5	7406019	7406582	563	---	---	MICALL1	---	---	---	---	ENSSSCG00000000118	---	---
		10	71224820	71225310	490	ANKRD16	---	ANKRD16	---	---	ENSSSCG00000028790	---	ENSSSCG00000028790	---	---
		15	91399772	91400574	802	---	HOXD8	HOXD8	---	---	---	ENSSSCG00000015983	ENSSSCG00000015983	---	---
		9	49636052	49636700	648	---	TAGLN	TAGLN	---	TAGLN	---	ENSSSCG00000015073	ENSSSCG00000015073	---	ENSSSCG00000015073
		13	168217956	168218635	679	ENSSSCG00000011963	---	ENSSSCG00000011963	ENSSSCG00000011963	---	ENSSSCG00000011963	---	ENSSSCG00000011963	ENSSSCG00000011963	---
		6	56990424	56991900	1476	---	---	ZNF154	---	---	---	---	ENSSSCG00000003988	---	---
		6	51672725	51673235	510	---	ETFB	ETFB	---	ETFB	---	ENSSSCG00000003229	ENSSSCG00000003229	---	ENSSSCG00000003229
		9	13123332	13124011	679	---	---	---	PAK1	---	---	---	---	ENSSSCG00000014878	---
		15	42711813	42712773	960	---	ENSSSCG00000015754	ENSSSCG00000015754	---	---	---	ENSSSCG00000015754	ENSSSCG00000015754	---	---
		X	112643025	112643677	652	---	---	ENSSSCG00000012602	---	---	---	---	ENSSSCG00000012602	---	---
		7	37091978	37092376	398	---	KCTD20	KCTD20	---	---	---	ENSSSCG00000001562	ENSSSCG00000001562	---	---
		6	49739596	49740107	511	ENSSSCG00000003148	---	ENSSSCG00000003148	ENSSSCG00000003148	---	ENSSSCG00000003148	---	ENSSSCG00000003148	ENSSSCG00000003148	---
		6	40639117	40639488	371	ENSSSCG00000023498	---	ENSSSCG00000023498	ENSSSCG00000023498	---	ENSSSCG00000023498	---	ENSSSCG00000023498	ENSSSCG00000023498	---
		5	84047234	84047709	475	---	GLT8D2	GLT8D2	---	---	---	ENSSSCG00000000848	ENSSSCG00000000848	---	---
		4	39645213	39646234	1021	---	RNF19	RNF19	---	---	---	ENSSSCG00000006066	ENSSSCG00000006066	---	---
		4	1046381	1047421	1040	---	ENSSSCG00000006954	ENSSSCG00000006954	---	ENSSSCG00000006954	---	ENSSSCG00000006954	ENSSSCG00000006954	---	ENSSSCG00000006954
		7	63496341	63496982	641	---	CYP1A1	CYP1A1	---	---	---	ENSSSCG00000001906	ENSSSCG00000001906	---	---
		X	104395882	104396449	567	---	CHRDL1	CHRDL1	---	CHRDL1	---	ENSSSCG00000012576	ENSSSCG00000012576	---	ENSSSCG00000012576
		6	517582	518346	764	---	RPL13	RPL13	---	RPL13	---	ENSSSCG00000024974	ENSSSCG00000024974	---	ENSSSCG00000024974
		4	109115988	109116518	530	---	PIAS3	PIAS3	---	---	---	ENSSSCG00000006689	ENSSSCG00000006689	---	---
		14	12568313	12569545	1232	---	---	SCARA3	---	---	---	---	ENSSSCG00000020846	---	---
		14	25519245	25519985	740	---	ADGRD1	ADGRD1	---	---	---	ENSSSCG00000009745	ENSSSCG00000009745	---	---
		GL893573.1	27616	29146	1530	---	PNPLA3	PNPLA3	---	---	---	ENSSSCG00000027266	ENSSSCG00000027266	---	---
		6	57507380	57508038	658	---	---	ZNF274	---	---	---	---	ENSSSCG00000003998	---	---
		6	50898169	50898681	512	ENSSSCG00000029377	---	ENSSSCG00000029377	ENSSSCG00000029377	---	ENSSSCG00000029377	---	ENSSSCG00000029377	ENSSSCG00000029377	---
		1	21319962	21320617	655	---	RAB32	RAB32	---	---	---	ENSSSCG00000004117	ENSSSCG00000004117	---	---
		1	269002316	269002630	314	---	---	ENSSSCG00000027204	---	---	---	---	ENSSSCG00000027204	---	---
		3	118497153	118497575	422	---	---	SLC4A1AP	---	---	---	---	ENSSSCG00000008549	---	---
		9	128999344	128999956	612	---	KIAA0040	KIAA0040	---	---	---	ENSSSCG00000030387	ENSSSCG00000030387	---	---
		5	19065486	19066201	715	---	SP1	SP1	---	---	---	ENSSSCG00000000272	ENSSSCG00000000272	---	---
		5	16353739	16354351	612	SMARCD1	---	SMARCD1	SMARCD1	---	ENSSSCG00000000215	---	ENSSSCG00000000215	ENSSSCG00000000215	---
		12	18949522	18949953	431	---	---	ENSSSCG00000017352	---	---	---	---	ENSSSCG00000017352	---	---
		12	47945813	47946343	530	---	ENSSSCG00000017793	ENSSSCG00000017793	---	ENSSSCG00000017793	---	ENSSSCG00000017793	ENSSSCG00000017793	---	ENSSSCG00000017793
		7	12732017	12732780	763	---	MYLIP	MYLIP	---	---	---	ENSSSCG00000001063	ENSSSCG00000001063	---	---
		18	44424567	44424839	272	---	NT5C3A	NT5C3A	---	---	---	ENSSSCG00000022912	ENSSSCG00000022912	---	---
		3	759230	759499	269	---	---	COX19	---	---	---	---	ENSSSCG00000007550	---	---
		12	19791602	19792400	798	---	ARL4D	ARL4D	---	---	---	ENSSSCG00000017380	ENSSSCG00000017380	---	---
		GL893320.2	70153	70809	656	---	---	ENSSSCG00000016333	---	---	---	---	ENSSSCG00000016333	---	---
		5	38371624	38372517	893	ENSSSCG00000000509	---	ENSSSCG00000000509	---	---	ENSSSCG00000000509	---	ENSSSCG00000000509	---	---
		2	8429981	8430457	476	ENSSSCG00000023323	---	ENSSSCG00000023323	ENSSSCG00000023323	---	ENSSSCG00000023323	---	ENSSSCG00000023323	ENSSSCG00000023323	---
		6	145932922	145933392	470	TMEM59	---	TMEM59	TMEM59	---	ENSSSCG00000022494	---	ENSSSCG00000022494	ENSSSCG00000022494	---
		2	66214963	66215497	534	---	---	STX10	---	---	---	---	ENSSSCG00000013752	---	---
		1	106964266	106964702	436	SMAD2	---	SMAD2	SMAD2	---	ENSSSCG00000004505	---	ENSSSCG00000004505	ENSSSCG00000004505	---
		14	54512870	54513166	296	---	---	DGCR14	---	---	---	---	ENSSSCG00000010114	---	---
		9	46298389	46298677	288	---	---	---	USP28	---	---	---	---	ENSSSCG00000015052	---
		13	33174711	33175562	851	---	---	SETD2	---	---	---	---	ENSSSCG00000011332	---	---
		6	78198203	78198711	508	---	---	WASF2	---	---	---	---	ENSSSCG00000003577	---	---
		12	54318820	54319041	221	PSMB6	---	PSMB6	---	---	ENSSSCG00000017913	---	ENSSSCG00000017913	---	---
		2	3806273	3807113	840	---	PTPRCAP	PTPRCAP	---	---	---	ENSSSCG00000012909	ENSSSCG00000012909	---	---
		14	53017344	53017785	441	---	---	GUCD1	---	---	---	---	ENSSSCG00000010059	---	---
		GL895994.1	41249	42898	1649	---	CTDSP2	CTDSP2	---	---	---	ENSSSCG00000025379	ENSSSCG00000025379	---	---
		3	104403473	104404083	610	---	---	PKDCC	---	---	---	---	ENSSSCG00000008468	---	---
		X	113420783	113421212	429	---	---	UPF3B	---	---	---	---	ENSSSCG00000012617	---	---
		3	18510957	18511267	310	---	---	MVP	---	---	---	---	ENSSSCG00000027946	---	---
		6	141365482	141366140	658	---	---	MYSM1	---	---	---	---	ENSSSCG00000003830	---	---
		13	56593774	56594356	582	---	---	MITF	---	---	---	---	ENSSSCG00000011513	---	---
		15	150857181	150858845	1664	ACKR3	ACKR3	ACKR3	---	---	ENSSSCG00000016322	ENSSSCG00000016322	ENSSSCG00000016322	---	---
		5	15180666	15181703	1037	---	CACNB3	CACNB3	---	CACNB3	---	ENSSSCG00000000176	ENSSSCG00000000176	---	ENSSSCG00000000176
		1	303403144	303404566	1422	---	CRAT	CRAT	---	CRAT	---	ENSSSCG00000005671	ENSSSCG00000005671	---	ENSSSCG00000005671
		14	83800381	83801792	1411	---	ENSSSCG00000029128	ENSSSCG00000029128	---	---	---	ENSSSCG00000029128	ENSSSCG00000029128	---	---
		5	83979322	83979580	258	HCFC2	---	HCFC2	HCFC2	---	ENSSSCG00000000846	---	ENSSSCG00000000846	ENSSSCG00000000846	---
		6	46211564	46211952	388	ZNF428	---	ZNF428	---	---	ENSSSCG00000003059	---	ENSSSCG00000003059	---	---
		16	65172656	65173163	507	NUDCD2	---	NUDCD2	NUDCD2	---	ENSSSCG00000027931	---	ENSSSCG00000027931	ENSSSCG00000027931	---
		13	149950731	149951281	550	---	---	---	---	POPDC2	---	---	---	---	ENSSSCG00000011894
		18	50061172	50064228	3056	HOXA5	HOXA6	HOXA6;HOXA5	HOXA5	---	ENSSSCG00000016703	ENSSSCG00000016702	ENSSSCG00000016702;ENSSSCG00000016703	ENSSSCG00000016703	---
		GL894240.1	5092	5908	816	KCNS3	---	KCNS3	---	---	ENSSSCG00000022368	---	ENSSSCG00000022368	---	---
		1	110465956	110466491	535	---	ELAC1	ELAC1	---	---	---	ENSSSCG00000024479	ENSSSCG00000024479	---	---
		3	38973748	38974067	319	DNAJA3	---	DNAJA3	DNAJA3	---	ENSSSCG00000022874	---	ENSSSCG00000022874	ENSSSCG00000022874	---
		3	43981604	43981859	255	---	---	C9orf89	---	---	---	---	ENSSSCG00000008077	---	---
		17	9441019	9441605	586	---	---	FAT1	---	---	---	---	ENSSSCG00000007000	---	---
		10	56230809	56231825	1016	---	---	KIAA1217	---	---	---	---	ENSSSCG00000011075	---	---
		2	74947371	74947796	425	---	---	MPND	---	---	---	---	ENSSSCG00000013507	---	---
		18	61007252	61007574	322	---	---	ENSSSCG00000016776	---	---	---	---	ENSSSCG00000016776	---	---
		5	3145787	3146314	527	---	TSPO	TSPO	---	TSPO	---	ENSSSCG00000000033	ENSSSCG00000000033	---	ENSSSCG00000000033
		12	47709282	47709860	578	---	---	ABHD15	---	---	---	---	ENSSSCG00000017789	---	---
		1	245032630	245033041	411	VLDLR	---	VLDLR	VLDLR	---	ENSSSCG00000005229	---	ENSSSCG00000005229	ENSSSCG00000005229	---
		3	72750888	72751169	281	PRADC1	---	PRADC1	PRADC1	---	ENSSSCG00000008304	---	ENSSSCG00000008304	ENSSSCG00000008304	---
		15	152586360	152587029	669	TWIST2	TWIST2	TWIST2	---	TWIST2	ENSSSCG00000016343	ENSSSCG00000016343	ENSSSCG00000016343	---	ENSSSCG00000016343
		1	9475504	9475770	266	SOD2	---	SOD2	SOD2	---	ENSSSCG00000029876	---	ENSSSCG00000029876	ENSSSCG00000029876	---
		12	12403598	12404206	608	---	GNA13	GNA13	---	---	---	ENSSSCG00000017263	ENSSSCG00000017263	---	---
		1	62455396	62455803	407	---	SMIM8	SMIM8	---	---	---	ENSSSCG00000004300	ENSSSCG00000004300	---	---
		1	63965946	63966550	604	PM20D2	---	PM20D2	PM20D2	---	ENSSSCG00000004314	---	ENSSSCG00000004314	ENSSSCG00000004314	---
		2	3168613	3168981	368	---	ENSSSCG00000012885	ENSSSCG00000012885	---	---	---	ENSSSCG00000012885	ENSSSCG00000012885	---	---
		4	82714143	82714988	845	---	LYN	LYN	---	---	---	ENSSSCG00000006250	ENSSSCG00000006250	---	---
		15	28578064	28578474	410	DBI	---	DBI	DBI	---	ENSSSCG00000023435	---	ENSSSCG00000023435	ENSSSCG00000023435	---
		1	146921482	146922315	833	---	---	THBS1	---	---	---	---	ENSSSCG00000004789	---	---
		GL895006.2	107580	108337	757	DACT1	---	DACT1	---	---	ENSSSCG00000026468	---	ENSSSCG00000026468	---	---
		2	58606840	58607384	544	---	ARMC6	ARMC6	---	---	---	ENSSSCG00000013927	ENSSSCG00000013927	---	---
		12	5578704	5579094	390	---	---	---	H3F3B	---	---	---	---	ENSSSCG00000017202	---
		5	6783135	6783992	857	---	---	DDX17	---	---	---	---	ENSSSCG00000000104	---	---
		9	10993232	10993766	534	---	MAP6	MAP6	---	---	---	ENSSSCG00000014860	ENSSSCG00000014860	---	---
		2	64760490	64761390	900	---	---	ZNF333	---	---	---	---	ENSSSCG00000013786	---	---
		11	86971011	86971443	432	PSPC1	---	PSPC1	PSPC1	---	ENSSSCG00000009569	---	ENSSSCG00000009569	ENSSSCG00000009569	---
		1	230103094	230103643	549	---	---	ENSSSCG00000025613	---	---	---	---	ENSSSCG00000025613	---	---
		2	69723532	69724177	645	---	CDKN2D	CDKN2D	---	---	---	ENSSSCG00000013643	ENSSSCG00000013643	---	---
		13	142880169	142880656	487	---	---	---	NCBP2	---	---	---	---	ENSSSCG00000027323	---
		14	153776288	153776757	469	ECHS1	---	ECHS1	ECHS1	---	ENSSSCG00000010790	---	ENSSSCG00000010790	ENSSSCG00000010790	---
		6	40894304	40894839	535	---	CKAP1	CKAP1	---	CKAP1	---	ENSSSCG00000002926	ENSSSCG00000002926	---	ENSSSCG00000002926
		X	98308788	98309388	600	TCEAL1	TCEAL1	TCEAL1	TCEAL1	TCEAL1	ENSSSCG00000012532	ENSSSCG00000012532	ENSSSCG00000012532	ENSSSCG00000012532	ENSSSCG00000012532
		3	71850380	71850882	502	---	AUP1	AUP1	---	AUP1	---	ENSSSCG00000008268	ENSSSCG00000008268	---	ENSSSCG00000008268
		4	90913349	90913853	504	---	MPZL1	MPZL1	---	---	---	ENSSSCG00000006306	ENSSSCG00000006306	---	---
		1	126385994	126386397	403	---	POLR2M	POLR2M	---	---	---	ENSSSCG00000030605	ENSSSCG00000030605	---	---
		9	93661516	93662092	576	MEOX2	---	MEOX2	---	---	ENSSSCG00000015357	---	ENSSSCG00000015357	---	---
		13	216572648	216573338	690	---	NDUFV3	NDUFV3	---	NDUFV3	---	ENSSSCG00000021991	ENSSSCG00000021991	---	ENSSSCG00000021991
		6	72951653	72951991	338	MUL1	---	MUL1	MUL1	---	ENSSSCG00000028045	---	ENSSSCG00000028045	ENSSSCG00000028045	---
		3	41098465	41099083	618	---	TMEM8A	TMEM8A	---	---	---	ENSSSCG00000007985	ENSSSCG00000007985	---	---
		15	87075621	87076157	536	---	CYBRD1	CYBRD1	---	---	---	ENSSSCG00000025049	ENSSSCG00000025049	---	---
		3	40022221	40022701	480	---	CLUAP1	CLUAP1	---	CLUAP1	---	ENSSSCG00000007955	ENSSSCG00000007955	---	ENSSSCG00000007955
		16	5591083	5591968	885	---	FBXL7	FBXL7	---	---	---	ENSSSCG00000028239	ENSSSCG00000028239	---	---
		7	104006471	104006870	399	PGF	---	---	PGF	---	ENSSSCG00000002376	---	---	ENSSSCG00000002376	---
		9	3734605	3735194	589	---	MRPL17	MRPL17	---	---	---	ENSSSCG00000024693	ENSSSCG00000024693	---	---
		2	3821170	3821750	580	---	---	CARNS1	---	---	---	---	ENSSSCG00000012911	---	---
		3	59245565	59245833	268	ANKRD39	---	ANKRD39	ANKRD39	---	ENSSSCG00000008198	---	ENSSSCG00000008198	ENSSSCG00000008198	---
		3	38895430	38896398	968	---	HMOX2	HMOX2	---	HMOX2	---	ENSSSCG00000007942	ENSSSCG00000007942	---	ENSSSCG00000007942
		11	84405750	84406197	447	---	---	COL4A1	---	---	---	---	ENSSSCG00000009544	---	---
		7	29753830	29754123	293	---	HSD17B8	HSD17B8	---	HSD17B8	---	ENSSSCG00000001476	ENSSSCG00000001476	---	ENSSSCG00000001476
		7	95215369	95215920	551	---	---	SPTB	---	---	---	---	ENSSSCG00000002277	---	---
		13	216919288	216919962	674	ENSSSCG00000025525	---	ENSSSCG00000025525	ENSSSCG00000025525	---	ENSSSCG00000025525	---	ENSSSCG00000025525	ENSSSCG00000025525	---
		2	135177466	135177997	531	---	2016-03-03	2016-03-03	---	---	---	ENSSSCG00000014249	ENSSSCG00000014249	---	---
		6	78105136	78106721	1585	---	WDTC1	WDTC1	---	WDTC1	---	ENSSSCG00000003570	ENSSSCG00000003570	---	ENSSSCG00000003570
		5	9079763	9080154	391	---	---	MYH9	---	---	---	---	ENSSSCG00000000145	---	---
		5	23633090	23633654	564	---	---	BAZ2A	---	---	---	---	ENSSSCG00000000403	---	---
		GL895853.2	99363	100073	710	CALHM2	---	CALHM2	CALHM2	---	ENSSSCG00000010600	---	ENSSSCG00000010600	ENSSSCG00000010600	---
		3	55841011	55841455	444	RPL31	---	RPL31	RPL31	---	ENSSSCG00000008170	---	ENSSSCG00000008170	ENSSSCG00000008170	---
		12	26475457	26475880	423	---	---	ENSSSCG00000029074	---	---	---	---	ENSSSCG00000029074	---	---
		2	16533502	16534140	638	---	---	MADD	---	---	---	---	ENSSSCG00000013235	---	---
		13	29180693	29181610	917	---	---	FAM198A	---	---	---	---	ENSSSCG00000011294	---	---
		2	204828	205437	609	---	---	TALDO1	---	---	---	---	ENSSSCG00000012847	---	---
		6	58226529	58227803	1274	---	---	MIB2	---	---	---	---	ENSSSCG00000003350	---	---
		2	60079497	60079781	284	USE1	---	USE1	---	---	ENSSSCG00000013875	---	ENSSSCG00000013875	---	---
		1	304445344	304445825	481	---	HMCN2	---	---	---	---	ENSSSCG00000005699	---	---	---
		13	115393970	115394257	287	---	---	GOLIM4	---	---	---	---	ENSSSCG00000011741	---	---
		X	103070634	103071215	581	---	ATG4A	ATG4A	---	ATG4A	---	ENSSSCG00000012569	ENSSSCG00000012569	---	ENSSSCG00000012569
		2	2096458	2097035	577	---	ORAOV1	ORAOV1	---	ORAOV1	---	ENSSSCG00000012874	ENSSSCG00000012874	---	ENSSSCG00000012874
		14	118573167	118574632	1465	MARVELD1	MARVELD1	MARVELD1	---	---	ENSSSCG00000010527	ENSSSCG00000010527	ENSSSCG00000010527	---	---
		3	45959999	45960594	595	---	ENSSSCG00000022493	ENSSSCG00000022493	---	---	---	ENSSSCG00000022493	ENSSSCG00000022493	---	---
		2	58729748	58730060	312	ENSSSCG00000027840	---	ENSSSCG00000027840	ENSSSCG00000027840	---	ENSSSCG00000027840	---	ENSSSCG00000027840	ENSSSCG00000027840	---
		7	1759237	1759705	468	---	---	WRNIP1	---	---	---	---	ENSSSCG00000001010	---	---
		X	142097859	142098248	389	---	---	IDH3G	---	---	---	---	ENSSSCG00000012783	---	---
		16	72423089	72423529	440	---	SGCD	SGCD	---	---	---	ENSSSCG00000017063	ENSSSCG00000017063	---	---
		6	68870679	68871354	675	---	TMEM51	TMEM51	---	---	---	ENSSSCG00000021026	ENSSSCG00000021026	---	---
		9	120134496	120135013	517	---	---	ZNF398	---	---	---	---	ENSSSCG00000030294	---	---
		11	84674656	84675891	1235	---	COL4A2	COL4A2	---	COL4A2	---	ENSSSCG00000009545	ENSSSCG00000009545	---	ENSSSCG00000009545
		1	134770012	134770596	584	---	---	USP8	---	---	---	---	ENSSSCG00000004639	---	---
		3	17953274	17953665	391	BCL7C	---	BCL7C	BCL7C	---	ENSSSCG00000007776	---	ENSSSCG00000007776	ENSSSCG00000007776	---
		2	80482216	80482547	331	---	---	---	CANX	---	---	---	---	ENSSSCG00000014020	---
		7	120744180	120745007	827	---	---	RIN3	---	---	---	---	ENSSSCG00000002451	---	---
		3	139954498	139955076	578	---	---	ENSSSCG00000017941	---	---	---	---	ENSSSCG00000017941	---	---
		14	41120550	41120864	314	---	---	DDX54	---	---	---	---	ENSSSCG00000009876	---	---
		X	46035610	46037456	1846	CHST7	CHST7	CHST7	CHST7	CHST7	ENSSSCG00000012265	ENSSSCG00000012265	ENSSSCG00000012265	ENSSSCG00000012265	ENSSSCG00000012265
		7	130814580	130815261	681	---	---	PPP1R13B	---	---	---	---	ENSSSCG00000002544	---	---
		X	143487487	143487872	385	---	---	IKBKG	---	---	---	---	ENSSSCG00000012825	---	---
		2	20698405	20698672	267	API5	---	API5	API5	---	ENSSSCG00000013285	---	ENSSSCG00000013285	ENSSSCG00000013285	---
		4	40894826	40895207	381	---	OSR2	OSR2	---	OSR2	---	ENSSSCG00000006073	ENSSSCG00000006073	---	ENSSSCG00000006073
		2	157302502	157303346	844	---	PCYOX1L	PCYOX1L	---	---	---	ENSSSCG00000014433	ENSSSCG00000014433	---	---
		6	87851693	87852105	412	RRAGC	---	RRAGC	RRAGC	---	ENSSSCG00000003648	---	ENSSSCG00000003648	ENSSSCG00000003648	---
		3	18312029	18312495	466	---	---	DCTPP1	---	---	---	---	ENSSSCG00000007796	---	---
		7	60134169	60134732	563	---	---	PLIN1	---	---	---	---	ENSSSCG00000001844	---	---
		3	24412166	24412710	544	---	---	---	EEF2K	---	---	---	---	ENSSSCG00000007839	---
		7	390307	390739	432	---	ENSSSCG00000026101	ENSSSCG00000026101	---	ENSSSCG00000026101	---	ENSSSCG00000026101	ENSSSCG00000026101	---	ENSSSCG00000026101
		9	11017448	11017837	389	---	---	MAP6	---	---	---	---	ENSSSCG00000014860	---	---
		5	23695693	23696122	429	PTGES3	---	---	PTGES3	---	ENSSSCG00000000406	---	---	ENSSSCG00000000406	---
		18	6403335	6404834	1499	---	---	ASB10	---	---	---	---	ENSSSCG00000029241	---	---
		1	210390616	210391651	1035	PPM1A	---	PPM1A	---	---	ENSSSCG00000005084	---	ENSSSCG00000005084	---	---
		13	80084287	80086927	2640	---	MGLL	MGLL	---	MGLL	---	ENSSSCG00000024134	ENSSSCG00000024134	---	ENSSSCG00000024134
		7	128912585	128913078	493	---	TRAF3_TV1	---	---	TRAF3_TV1	---	ENSSSCG00000002525	---	---	ENSSSCG00000002525
		1	284602182	284602932	750	---	ENSSSCG00000005477	ENSSSCG00000005477	---	---	---	ENSSSCG00000005477	ENSSSCG00000005477	---	---
		6	482907	483219	312	---	---	CHMP1A	---	---	---	---	ENSSSCG00000023677	---	---
		6	85528224	85528577	353	---	---	ADPRHL2	---	---	---	---	ENSSSCG00000003634	---	---
		3	6581128	6582346	1218	---	---	ENSSSCG00000007618	---	---	---	---	ENSSSCG00000007618	---	---
		2	78769611	78770227	616	---	---	ENSSSCG00000020775	---	---	---	---	ENSSSCG00000020775	---	---
		X	44121100	44121408	308	FUNDC1	---	FUNDC1	FUNDC1	---	ENSSSCG00000012258	---	ENSSSCG00000012258	ENSSSCG00000012258	---
		7	128117053	128117505	452	---	---	CCNK	---	---	---	---	ENSSSCG00000002509	---	---
		10	66194597	66195157	560	---	USP6NL	---	---	---	---	ENSSSCG00000011120	---	---	---
		6	43099440	43099900	460	---	---	ACTN4	---	---	---	---	ENSSSCG00000002965	---	---
		3	41429719	41431355	1636	---	---	NARFL	---	---	---	---	ENSSSCG00000008002	---	---
		17	34446776	34447350	574	---	GZF1	GZF1	---	---	---	ENSSSCG00000007117	ENSSSCG00000007117	---	---
		13	217516713	217517014	301	---	---	FAM207A	---	---	---	---	ENSSSCG00000028571	---	---
		10	24677372	24678093	721	---	ZBTB41	ZBTB41	---	---	---	ENSSSCG00000010897	ENSSSCG00000010897	---	---
		7	9061667	9062591	924	---	---	HIVEP1	---	---	---	---	ENSSSCG00000001049	---	---
		8	140978407	140978856	449	---	---	ENSSSCG00000023593	---	---	---	---	ENSSSCG00000023593	---	---
		12	23826671	23826936	265	---	---	TBKBP1	---	---	---	---	ENSSSCG00000017515	---	---
		6	928296	928889	593	---	---	CDH15	---	---	---	---	ENSSSCG00000002642	---	---
		5	9655462	9656560	1098	---	---	APOL6	---	---	---	---	ENSSSCG00000000151	---	---
		7	80865813	80866319	506	---	---	THTPA	---	---	---	---	ENSSSCG00000002016	---	---
		6	49734307	49734681	374	---	ENSSSCG00000003148	ENSSSCG00000003148	---	ENSSSCG00000003148	---	ENSSSCG00000003148	ENSSSCG00000003148	---	ENSSSCG00000003148
		9	63116301	63117438	1137	ZBTB44	---	ZBTB44	ZBTB44	---	ENSSSCG00000015247	---	ENSSSCG00000015247	ENSSSCG00000015247	---
		9	7508376	7509026	650	FOLR1	---	FOLR1	FOLR1	---	ENSSSCG00000014810	---	ENSSSCG00000014810	ENSSSCG00000014810	---
		3	39016596	39019255	2659	VASN	VASN	VASN	---	---	ENSSSCG00000025561	ENSSSCG00000025561	ENSSSCG00000025561	---	---
		13	38446841	38447184	343	TKT	---	TKT	TKT	---	ENSSSCG00000021408	---	ENSSSCG00000021408	ENSSSCG00000021408	---
		GL893223.2	25667	25950	283	---	---	PHLDB1	---	---	---	---	ENSSSCG00000024578	---	---
		1	302716494	302716853	359	---	SWI5	SWI5	---	SWI5	---	ENSSSCG00000005644	ENSSSCG00000005644	---	ENSSSCG00000005644
		1	95106622	95107219	597	---	---	FAM46A	---	---	---	---	ENSSSCG00000004464	---	---
		18	11520173	11520670	497	---	TRIM24	---	---	TRIM24	---	ENSSSCG00000016518	---	---	ENSSSCG00000016518
		3	5178706	5179045	339	AIMP2	---	AIMP2	AIMP2	---	ENSSSCG00000024245	---	ENSSSCG00000024245	ENSSSCG00000024245	---
		14	7310121	7310738	617	---	SORBS3	SORBS3	---	SORBS3	---	ENSSSCG00000009626	ENSSSCG00000009626	---	ENSSSCG00000009626
		5	110697852	110698428	576	---	---	SELO	---	---	---	---	ENSSSCG00000000973	---	---
		9	132782308	132782753	445	ABL2	---	ABL2	ABL2	---	ENSSSCG00000024674	---	ENSSSCG00000024674	ENSSSCG00000024674	---
		5	3250046	3250353	307	---	TTLL1	TTLL1	---	TTLL1	---	ENSSSCG00000000035	ENSSSCG00000000035	---	ENSSSCG00000000035
		13	37396356	37398172	1816	---	DUSP7	DUSP7	---	---	---	ENSSSCG00000011430	ENSSSCG00000011430	---	---
		4	19718335	19718665	330	---	---	COL14A1	---	---	---	---	ENSSSCG00000005997	---	---
		12	57515471	57516341	870	---	GAS7	GAS7	---	---	---	ENSSSCG00000018001	ENSSSCG00000018001	---	---
		2	69517603	69517891	288	---	---	---	TYK2	---	---	---	---	ENSSSCG00000013648	---
		14	118452712	118453029	317	---	---	ANKRD2	---	---	---	---	ENSSSCG00000010522	---	---
		12	26307585	26308453	868	---	---	---	---	ITGA3	---	---	---	---	ENSSSCG00000017578
		18	55945383	55946057	674	---	---	AEBP1	---	---	---	---	ENSSSCG00000016754	---	---
		6	54417897	54418764	867	---	---	---	---	PPP6R1	---	---	---	---	ENSSSCG00000003301
		4	104889861	104890587	726	---	CHTOP	CHTOP	---	CHTOP	---	ENSSSCG00000022107	ENSSSCG00000022107	---	ENSSSCG00000022107
		12	52119722	52120810	1088	---	CYB5D2	CYB5D2	---	CYB5D2	---	ENSSSCG00000017876	ENSSSCG00000017876	---	ENSSSCG00000017876
		1	20705631	20706595	964	ENSSSCG00000004113	---	ENSSSCG00000004113	ENSSSCG00000004113	---	ENSSSCG00000004113	---	ENSSSCG00000004113	ENSSSCG00000004113	---
		9	50870303	50870856	553	---	TTC36	TTC36	---	---	---	ENSSSCG00000021602	ENSSSCG00000021602	---	---
		2	5359761	5360581	820	---	---	SF3B2	---	---	---	---	ENSSSCG00000012957	---	---
		13	22851276	22851639	363	---	---	ARPP21	---	---	---	---	ENSSSCG00000011238	---	---
		7	53622936	53623503	567	---	CTSH	CTSH	---	CTSH	---	ENSSSCG00000001770	ENSSSCG00000001770	---	ENSSSCG00000001770
		GL894726.2	14543	14890	347	ENSSSCG00000020946	---	---	ENSSSCG00000020946	---	ENSSSCG00000020946	---	---	ENSSSCG00000020946	---
		3	140570761	140571069	308	TSSC1	---	TSSC1	TSSC1	---	ENSSSCG00000028755	---	ENSSSCG00000028755	ENSSSCG00000028755	---
		13	80926311	80927102	791	---	CHST13	CHST13	---	---	---	ENSSSCG00000011625	ENSSSCG00000011625	---	---
		3	73095126	73095593	467	SPR	---	SPR	SPR	---	ENSSSCG00000008309	---	ENSSSCG00000008309	ENSSSCG00000008309	---
		2	70400126	70400566	440	---	TMEM205	TMEM205	---	---	---	ENSSSCG00000013622	ENSSSCG00000013622	---	---
		6	38632724	38634933	2209	C/EBP	C/EBP	C/EBP	---	---	ENSSSCG00000028739	ENSSSCG00000028739	ENSSSCG00000028739	---	---
		13	217437913	217438183	270	PTTG1IP	---	PTTG1IP	PTTG1IP	---	ENSSSCG00000021296	---	ENSSSCG00000021296	ENSSSCG00000021296	---
		3	92218209	92218806	597	ENSSSCG00000026974	---	ENSSSCG00000026974	ENSSSCG00000026974	---	ENSSSCG00000026974	---	ENSSSCG00000026974	ENSSSCG00000026974	---
		15	22594471	22594803	332	SLC35F5	---	SLC35F5	SLC35F5	---	ENSSSCG00000015709	---	ENSSSCG00000015709	ENSSSCG00000015709	---
		11	85003162	85003424	262	---	---	ENSSSCG00000009551	---	---	---	---	ENSSSCG00000009551	---	---
		4	74671680	74672224	544	---	---	TRIM55	---	TRIM55	---	---	ENSSSCG00000006216	---	ENSSSCG00000006216
		4	129990696	129991063	367	PALMD	---	PALMD	PALMD	---	ENSSSCG00000006874	---	ENSSSCG00000006874	ENSSSCG00000006874	---
		3	114453864	114454408	544	---	---	---	SPAST	---	---	---	---	ENSSSCG00000008517	---
		9	143995957	143996632	675	---	NENF	NENF	---	NENF	---	ENSSSCG00000015597	ENSSSCG00000015597	---	ENSSSCG00000015597
		1	310006970	310007657	687	---	---	ADNP2	---	---	---	---	ENSSSCG00000005774	---	---
		5	89581290	89581811	521	IKBIP	---	IKBIP	IKBIP	---	ENSSSCG00000020732	---	ENSSSCG00000020732	ENSSSCG00000020732	---
		3	62353475	62354191	716	---	ELMOD3	ELMOD3	---	---	---	ENSSSCG00000008238	ENSSSCG00000008238	---	---
		GL892763.2	15766	16265	499	ENSSSCG00000030212	---	ENSSSCG00000030212	ENSSSCG00000030212	---	ENSSSCG00000030212	---	ENSSSCG00000030212	ENSSSCG00000030212	---
		14	62473336	62473731	395	---	---	SIPA1L2	---	---	---	---	ENSSSCG00000010169	---	---
		1	302558028	302559132	1104	---	---	SLC25A25	---	---	---	---	ENSSSCG00000005636	---	---
		13	35612119	35612440	321	MON1A	---	MON1A	MON1A	---	ENSSSCG00000025791	---	ENSSSCG00000025791	ENSSSCG00000025791	---
		4	142924751	142927452	2701	CYR61	CYR61	CYR61	CYR61	CYR61	ENSSSCG00000006940	ENSSSCG00000006940	ENSSSCG00000006940	ENSSSCG00000006940	ENSSSCG00000006940
		1	143989616	143990202	586	GANC	---	GANC	---	---	ENSSSCG00000004729	---	ENSSSCG00000004729	---	---
		2	9652345	9652651	306	---	CPSF7	CPSF7	---	---	---	ENSSSCG00000013083	ENSSSCG00000013083	---	---
		2	61916229	61916673	444	---	---	BRD4	---	---	---	---	ENSSSCG00000022227	---	---
		2	8265555	8266445	890	---	---	ENSSSCG00000022404	---	---	---	---	ENSSSCG00000022404	---	---
		14	145130520	145131150	630	CHST15	---	CHST15	---	---	ENSSSCG00000029482	---	ENSSSCG00000029482	---	---
		17	60736477	60736945	468	TSHZ2	---	TSHZ2	---	---	ENSSSCG00000007482	---	ENSSSCG00000007482	---	---
		18	50051859	50052485	626	---	HOXA7	HOXA7	---	---	---	ENSSSCG00000016701	ENSSSCG00000016701	---	---
		2	73939512	73939804	292	---	SAFB2	SAFB2	---	---	---	ENSSSCG00000013523	ENSSSCG00000013523	---	---
		16	81787761	81788988	1227	---	UBE2QL1	UBE2QL1	---	UBE2QL1	---	ENSSSCG00000017105	ENSSSCG00000017105	---	ENSSSCG00000017105
		5	7913623	7914167	544	---	---	GGA1	---	---	---	---	ENSSSCG00000024895	---	---
		4	38717239	38717835	596	---	---	---	ZNF706	---	---	---	---	ENSSSCG00000006061	---
		7	130816070	130817057	987	---	---	PPP1R13B	---	---	---	---	ENSSSCG00000002544	---	---
		7	80864085	80864655	570	---	THTPA	THTPA	---	---	---	ENSSSCG00000002016	ENSSSCG00000002016	---	---
		10	65801612	65801944	332	---	---	ECHDC3	---	---	---	---	ENSSSCG00000011119	---	---
		14	6922301	6922925	624	---	BMP1	BMP1	---	BMP1	---	ENSSSCG00000009620	ENSSSCG00000009620	---	ENSSSCG00000009620
		2	74887183	74887730	547	---	---	CHAF1A	---	---	---	---	ENSSSCG00000013509	---	---
		2	72357007	72357541	534	---	---	INSR	---	---	---	---	ENSSSCG00000013566	---	---
		3	48092686	48093086	400	---	MRPS5	MRPS5	---	MRPS5	---	ENSSSCG00000008113	ENSSSCG00000008113	---	ENSSSCG00000008113
		1	145539663	145540213	550	---	DLL4	DLL4	---	---	---	ENSSSCG00000004755	ENSSSCG00000004755	---	---
		10	28518504	28519291	787	---	---	NAV1	---	---	---	---	ENSSSCG00000010915	---	---
		14	122360709	122361050	341	DPCD	---	DPCD	---	---	ENSSSCG00000010565	---	ENSSSCG00000010565	---	---
		5	7404075	7404662	587	---	---	MICALL1	---	---	---	---	ENSSSCG00000000118	---	---
		X	143582660	143582982	322	---	---	ENSSSCG00000025528	---	---	---	---	ENSSSCG00000025528	---	---
		1	246949377	246950254	877	---	---	DMRT2	---	---	---	---	ENSSSCG00000005233	---	---
		7	33630378	33630760	382	---	---	DST	---	---	---	---	ENSSSCG00000001499	---	---
		12	35196637	35197970	1333	---	---	---	---	ENSSSCG00000017622	---	---	---	---	ENSSSCG00000017622
		12	22500735	22501765	1030	---	NR1D1;THRA	THRA;NR1D1	---	---	---	ENSSSCG00000017481;ENSSSCG00000017480	ENSSSCG00000017480;ENSSSCG00000017481	---	---
		12	56822533	56823830	1297	UNC-6	UNC-6	UNC-6	---	---	ENSSSCG00000017993	ENSSSCG00000017993	ENSSSCG00000017993	---	---
		14	82661905	82663723	1818	---	---	---	---	CAMK2G	---	---	---	---	ENSSSCG00000010311
		5	54980182	54980777	595	KCNJ8	---	KCNJ8	KCNJ8	---	ENSSSCG00000000573	---	ENSSSCG00000000573	ENSSSCG00000000573	---
		9	44631736	44632500	764	TIMM8B;ENSSSCG00000015034	---	TIMM8B;ENSSSCG00000015034	TIMM8B;ENSSSCG00000015034	---	ENSSSCG00000023599;ENSSSCG00000015034	---	ENSSSCG00000023599;ENSSSCG00000015034	ENSSSCG00000023599;ENSSSCG00000015034	---
		9	61539239	61539858	619	---	ETS1	ETS1	---	ETS1	---	ENSSSCG00000015235	ENSSSCG00000015235	---	ENSSSCG00000015235
		1	101174383	101174853	470	---	SENP6	SENP6	---	---	---	ENSSSCG00000020702	ENSSSCG00000020702	---	---
		1	302565297	302566723	1426	---	SLC25A25	SLC25A25	---	SLC25A25	---	ENSSSCG00000005636	ENSSSCG00000005636	---	ENSSSCG00000005636
		GL896433.1	11174	11661	487	---	---	COL6A1	---	---	---	---	ENSSSCG00000022506	---	---
		10	2731468	2732181	713	---	RGS1	RGS1	---	RGS1	---	ENSSSCG00000022427	ENSSSCG00000022427	---	ENSSSCG00000022427
		13	50099685	50100740	1055	---	PRICKLE2	PRICKLE2	---	---	---	ENSSSCG00000011495	ENSSSCG00000011495	---	---
		2	83145917	83146374	457	---	---	---	---	NOP16	---	---	---	---	ENSSSCG00000029577
		11	84398980	84399402	422	---	---	COL4A1	---	---	---	---	ENSSSCG00000009544	---	---
		3	118741251	118741630	379	---	---	---	NRBP1	---	---	---	---	ENSSSCG00000022454	---
		17	15896528	15896872	344	TRMT6	---	TRMT6	TRMT6	---	ENSSSCG00000007046	---	ENSSSCG00000007046	ENSSSCG00000007046	---
		3	4283318	4283903	585	---	---	AP5Z1	---	---	---	---	ENSSSCG00000007577	---	---
		14	50308096	50308825	729	---	ENSSSCG00000009999	ENSSSCG00000009999	---	ENSSSCG00000009999	---	ENSSSCG00000009999	ENSSSCG00000009999	---	ENSSSCG00000009999
		2	65382436	65382805	369	---	---	ENSSSCG00000013768	---	---	---	---	ENSSSCG00000013768	---	---
		7	37538607	37539028	421	MTCH1	---	MTCH1	MTCH1	---	ENSSSCG00000001571	---	ENSSSCG00000001571	ENSSSCG00000001571	---
		4	113728639	113729193	554	---	---	PTGFRN	---	---	---	---	ENSSSCG00000006735	---	---
		3	38932559	38933050	491	---	---	NMRAL1	---	---	---	---	ENSSSCG00000007943	---	---
		12	5047818	5048327	509	PRPSAP1	---	PRPSAP1	PRPSAP1	---	ENSSSCG00000017184	---	ENSSSCG00000017184	ENSSSCG00000017184	---
		12	1048378	1052223	3845	ENSSSCG00000023044	ENSSSCG00000023044	ENSSSCG00000023044	ENSSSCG00000023044	ENSSSCG00000023044	ENSSSCG00000023044	ENSSSCG00000023044	ENSSSCG00000023044	ENSSSCG00000023044	ENSSSCG00000023044
		5	66279124	66279978	854	---	USP5	USP5	---	USP5	---	ENSSSCG00000000684	ENSSSCG00000000684	---	ENSSSCG00000000684
		17	9444452	9445215	763	---	---	FAT1	---	---	---	---	ENSSSCG00000007000	---	---
		GL896371.1	25401	26184	783	C3AR1	---	---	---	---	ENSSSCG00000023868	---	---	---	---
		7	60128645	60128882	237	---	---	PLIN1	---	---	---	---	ENSSSCG00000001844	---	---
		18	31412156	31412590	434	CAPZA	---	CAPZA	CAPZA	---	ENSSSCG00000024886	---	ENSSSCG00000024886	ENSSSCG00000024886	---
		3	61493699	61494392	693	---	PTCD3	PTCD3	---	---	---	ENSSSCG00000008225	ENSSSCG00000008225	---	---
		15	37775654	37776229	575	CLN8	---	CLN8	CLN8	---	ENSSSCG00000023155	---	ENSSSCG00000023155	ENSSSCG00000023155	---
		X	17560487	17561100	613	---	---	CXorf23	---	---	---	---	ENSSSCG00000023334	---	---
		X	101558732	101559543	811	RNF128	---	RNF128	RNF128	---	ENSSSCG00000012551	---	ENSSSCG00000012551	ENSSSCG00000012551	---
		10	69670613	69671403	790	---	---	---	TAF3	---	---	---	---	ENSSSCG00000011127	---
		9	9531711	9532125	414	---	PGM2L1	PGM2L1	---	---	---	ENSSSCG00000014838	ENSSSCG00000014838	---	---
		7	26961322	26962922	1600	---	---	MDC1	---	---	---	---	ENSSSCG00000001362	---	---
		JH118617.1	69230	69646	416	---	ELOVL5	ELOVL5	---	ELOVL5	---	ENSSSCG00000024149	ENSSSCG00000024149	---	ENSSSCG00000024149
		1	313782364	313782781	417	---	---	TRAF2	---	---	---	---	ENSSSCG00000005838	---	---
		13	73197989	73198771	782	---	---	ENSSSCG00000011553	---	---	---	---	ENSSSCG00000011553	---	---
		1	143102989	143103346	357	CCNDBP1	---	CCNDBP1	CCNDBP1	---	ENSSSCG00000023164	---	ENSSSCG00000023164	ENSSSCG00000023164	---
		2	8428412	8429161	749	---	METTL12	METTL12	---	---	---	ENSSSCG00000027847	ENSSSCG00000027847	---	---
		1	35243771	35244381	610	---	ENPP1	ENPP1	---	ENPP1	---	ENSSSCG00000004193	ENSSSCG00000004193	---	ENSSSCG00000004193
		2	16546000	16546790	790	---	---	LXRA	---	---	---	---	ENSSSCG00000013241	---	---
		6	58720732	58721035	303	---	---	---	ENSSSCG00000026626	---	---	---	---	ENSSSCG00000026626	---
		2	58240792	58241236	444	GATAD2A	---	GATAD2A	---	---	ENSSSCG00000013938	---	ENSSSCG00000013938	---	---
		14	46356898	46357207	309	---	---	MYO18B	---	---	---	---	ENSSSCG00000009957	---	---
		8	375535	375893	358	LETM1	---	LETM1	LETM1	---	ENSSSCG00000008675	---	ENSSSCG00000008675	ENSSSCG00000008675	---
		9	9201898	9202841	943	---	---	C2CD3	---	---	---	---	ENSSSCG00000014835	---	---
		14	54954353	54954706	353	---	---	GNB1L	---	---	---	---	ENSSSCG00000010130	---	---
		10	19746854	19747171	317	PNAS-4	---	PNAS-4	PNAS-4	---	ENSSSCG00000010876	---	ENSSSCG00000010876	ENSSSCG00000010876	---
		14	32816821	32818087	1266	---	ORAI1	ORAI1	---	---	---	ENSSSCG00000025464	ENSSSCG00000025464	---	---
		3	17386147	17387107	960	COX6A2	COX6A2	COX6A2	COX6A2	---	ENSSSCG00000025688	ENSSSCG00000025688	ENSSSCG00000025688	ENSSSCG00000025688	---
		6	91861368	91861677	309	---	---	RALBP1	---	---	---	---	ENSSSCG00000003680	---	---
		2	76389352	76389740	388	THOP1	---	THOP1	THOP1	---	ENSSSCG00000013468	---	ENSSSCG00000013468	ENSSSCG00000013468	---
		1	313728827	313729442	615	---	---	---	EGFL7	---	---	---	---	ENSSSCG00000005828	---
		12	1892113	1892645	532	---	---	---	ENSSSCG00000021150	---	---	---	---	ENSSSCG00000021150	---
		6	69544575	69545151	576	---	FAM131C	FAM131C	---	---	---	ENSSSCG00000003470	ENSSSCG00000003470	---	---
		3	18510006	18510382	376	---	---	MVP	---	---	---	---	ENSSSCG00000027946	---	---
		4	769847	771076	1229	---	---	ENSSSCG00000005912	---	---	---	---	ENSSSCG00000005912	---	---
		4	13885120	13885797	677	---	FAM84B	FAM84B	---	FAM84B	---	ENSSSCG00000005967	ENSSSCG00000005967	---	ENSSSCG00000005967
		3	42700731	42701157	426	ATP6V0C	---	ATP6V0C	ATP6V0C	---	ENSSSCG00000008056	---	ENSSSCG00000008056	ENSSSCG00000008056	---
		2	3472461	3474517	2056	---	CHKA	CHKA	---	---	---	ENSSSCG00000012889	ENSSSCG00000012889	---	---
		1	57663202	57663712	510	---	---	OGFRL1	---	---	---	---	ENSSSCG00000004279	---	---
		6	25317070	25317570	500	---	ZDHHC1	ZDHHC1	---	ZDHHC1	---	ENSSSCG00000002778	ENSSSCG00000002778	---	ENSSSCG00000002778
		2	77485665	77486220	555	DF	---	DF	DF	---	ENSSSCG00000013418	---	ENSSSCG00000013418	ENSSSCG00000013418	---
		5	54985847	54986930	1083	---	KCNJ8	KCNJ8	---	KCNJ8	---	ENSSSCG00000000573	ENSSSCG00000000573	---	ENSSSCG00000000573
		6	148034877	148035377	500	---	---	NRD1	---	---	---	---	ENSSSCG00000003870	---	---
		14	123336717	123337522	805	---	ACTR1A	ACTR1A	---	---	---	ENSSSCG00000010585	ENSSSCG00000010585	---	---
		5	24132977	24133976	999	---	RDH16	RDH16	---	RDH16	---	ENSSSCG00000024919	ENSSSCG00000024919	---	ENSSSCG00000024919
		1	264257310	264258241	931	---	HINT2	HINT2	---	HINT2	---	ENSSSCG00000005323	ENSSSCG00000005323	---	ENSSSCG00000005323
		7	103136160	103136412	252	ALDH6A1	---	ALDH6A1	ALDH6A1	---	ENSSSCG00000002357	---	ENSSSCG00000002357	ENSSSCG00000002357	---
		16	74608903	74610304	1401	---	SAP30L	SAP30L	---	---	---	ENSSSCG00000017071	ENSSSCG00000017071	---	---
		18	55946705	55947373	668	---	---	AEBP1	---	---	---	---	ENSSSCG00000016754	---	---
		5	17232099	17232695	596	---	---	POU6F1	---	---	---	---	ENSSSCG00000000220	---	---
		GL892378.2	167593	168337	744	MBP	---	MBP	---	---	ENSSSCG00000020865	---	ENSSSCG00000020865	---	---
		4	101730484	101730952	468	---	---	ARHGEF11	---	---	---	---	ENSSSCG00000006461	---	---
		2	16213018	16213413	395	NDUFS3	---	NDUFS3	---	---	ENSSSCG00000013229	---	ENSSSCG00000013229	---	---
		13	150141256	150143882	2626	---	ARHGAP31	ARHGAP31	---	---	---	ENSSSCG00000026224	ENSSSCG00000026224	---	---
		JH118861.1	215409	215994	585	---	SMYD4	SMYD4	---	---	---	ENSSSCG00000017819	ENSSSCG00000017819	---	---
		7	103012748	103013103	355	---	---	COQ6	---	---	---	---	ENSSSCG00000002354	---	---
		12	62334214	62334791	577	---	---	CENPV	---	---	---	---	ENSSSCG00000018034	---	---
		14	99996830	99997222	392	---	CXCL12	CXCL12	---	---	---	ENSSSCG00000010414	ENSSSCG00000010414	---	---
		1	246944697	246945262	565	DMRT2	---	DMRT2	DMRT2	---	ENSSSCG00000005233	---	ENSSSCG00000005233	ENSSSCG00000005233	---
		3	41418605	41419070	465	FAM173A	---	FAM173A	FAM173A	---	ENSSSCG00000008004	---	ENSSSCG00000008004	ENSSSCG00000008004	---
		6	81278899	81279758	859	---	---	SDC3	---	---	---	---	ENSSSCG00000003592	---	---
		7	24750831	24751641	810	SLA-1	---	SLA-1	SLA-1	---	ENSSSCG00000001231	---	ENSSSCG00000001231	ENSSSCG00000001231	---
		1	41676399	41677012	613	---	RNF217	RNF217	---	---	---	ENSSSCG00000021149	ENSSSCG00000021149	---	---
		7	80340916	80341307	391	---	---	---	GMPR2	---	---	---	---	ENSSSCG00000026947	---
		1	296330235	296330636	401	---	---	ENSSSCG00000026182	ENSSSCG00000026182	---	---	---	ENSSSCG00000026182	ENSSSCG00000026182	---
		X	53805873	53806419	546	---	APEX2	APEX2	---	---	---	ENSSSCG00000012348	ENSSSCG00000012348	---	---
		3	139909157	139910228	1071	---	SLC2A4	SLC2A4	---	SLC2A4	---	ENSSSCG00000017933	ENSSSCG00000017933	---	ENSSSCG00000017933
		14	55124945	55125669	724	---	DGCR8	DGCR8	---	---	---	ENSSSCG00000010135	ENSSSCG00000010135	---	---
		9	120216382	120217106	724	---	PDIA4	PDIA4	---	---	---	ENSSSCG00000015453	ENSSSCG00000015453	---	---
		GL893507.1	11256	11781	525	---	PAP7	PAP7	---	PAP7	---	ENSSSCG00000024180	ENSSSCG00000024180	---	ENSSSCG00000024180
		9	142117297	142117587	290	---	---	ENSSSCG00000015582	---	---	---	---	ENSSSCG00000015582	---	---
		9	148328375	148328967	592	---	ENSSSCG00000026412	ENSSSCG00000026412	---	---	---	ENSSSCG00000026412	ENSSSCG00000026412	---	---
		10	56090769	56092654	1885	---	---	ARHGAP21	---	---	---	---	ENSSSCG00000011074	---	---
		6	82781849	82783219	1370	---	BSDC1	BSDC1	---	---	---	ENSSSCG00000026392	ENSSSCG00000026392	---	---
		6	16590089	16590500	411	---	NIP7	NIP7	---	---	---	ENSSSCG00000002760	ENSSSCG00000002760	---	---
		6	153913935	153914381	446	---	---	UROD	---	---	---	---	ENSSSCG00000003922	---	---
		9	128751039	128751511	472	CACYBP	---	CACYBP	CACYBP	---	ENSSSCG00000015504	---	ENSSSCG00000015504	ENSSSCG00000015504	---
		GL896398.1	5392	5969	577	---	NR2C2AP;RFXANK	NR2C2AP;RFXANK	---	NR2C2AP;RFXANK	---	ENSSSCG00000023658;ENSSSCG00000027971	ENSSSCG00000023658;ENSSSCG00000027971	---	ENSSSCG00000023658;ENSSSCG00000027971
		4	97376386	97376655	269	USF1	---	USF1	USF1	---	ENSSSCG00000006371	---	ENSSSCG00000006371	ENSSSCG00000006371	---
		4	121845432	121846064	632	PRPF38B	---	PRPF38B	PRPF38B	---	ENSSSCG00000006845	---	ENSSSCG00000006845	ENSSSCG00000006845	---
		7	57581942	57582642	700	---	HOMER2	HOMER2	---	HOMER2	---	ENSSSCG00000001804	ENSSSCG00000001804	---	ENSSSCG00000001804
		8	47677812	47678316	504	---	PDGFC	PDGFC	---	---	---	ENSSSCG00000024960	ENSSSCG00000024960	---	---
		1	203017628	203018509	881	---	---	DDHD1	---	---	---	---	ENSSSCG00000005043	---	---
		6	58174110	58174619	509	---	---	SSU72	---	---	---	---	ENSSSCG00000003348	---	---
		6	113121968	113122320	352	---	---	FHOD3	---	---	---	---	ENSSSCG00000027935	---	---
		GL893304.1	65820	66267	447	---	---	TRIM41	---	---	---	---	ENSSSCG00000022110	---	---
		17	36197965	36198798	833	---	---	MAVS	---	---	---	---	ENSSSCG00000007143	---	---
		15	134308450	134309187	737	---	ANKZF1;GLB1L	ANKZF1;GLB1L	---	ANKZF1;GLB1L	---	ENSSSCG00000016212;ENSSSCG00000016213	ENSSSCG00000016212;ENSSSCG00000016213	---	ENSSSCG00000016212;ENSSSCG00000016213
		7	36373869	36374296	427	---	---	FKBP5	---	---	---	---	ENSSSCG00000001549	---	---
		5	6978124	6978633	509	---	---	---	MAFF	---	---	---	---	ENSSSCG00000030165	---
		1	303330925	303331342	417	---	---	SH3GLB2	---	---	---	---	ENSSSCG00000005668	---	---
		12	54011722	54012638	916	---	---	CAMTA2	---	---	---	---	ENSSSCG00000017902	---	---
		18	6447646	6448128	482	---	---	AGAP3	---	---	---	---	ENSSSCG00000025610	---	---
		11	73764976	73765592	616	RAP2A	---	RAP2A	---	---	ENSSSCG00000009506	---	ENSSSCG00000009506	---	---
		7	60126512	60127150	638	---	PLIN1	PLIN1	---	PLIN1	---	ENSSSCG00000001844	ENSSSCG00000001844	---	ENSSSCG00000001844
		8	427755	428257	502	---	---	WHSC1	---	---	---	---	ENSSSCG00000008682	---	---
		14	55046645	55046981	336	---	---	ARVCF	---	---	---	---	ENSSSCG00000010133	---	---
		12	52735869	52736202	333	TXNDC17	---	TXNDC17	TXNDC17	---	ENSSSCG00000017891	---	ENSSSCG00000017891	ENSSSCG00000017891	---
		7	35554915	35555325	410	TAF11	---	TAF11	TAF11	---	ENSSSCG00000001533	---	ENSSSCG00000001533	ENSSSCG00000001533	---
		5	3130779	3131167	388	---	---	ENSSSCG00000000034	---	---	---	---	ENSSSCG00000000034	---	---
		2	65681477	65682046	569	---	---	MRI1	---	---	---	---	ENSSSCG00000013756	---	---
		X	112773791	112774062	271	ATP1B4	---	ATP1B4	ATP1B4	---	ENSSSCG00000012606	---	ENSSSCG00000012606	ENSSSCG00000012606	---
		6	3474405	3474860	455	---	EMC8	EMC8	---	---	---	ENSSSCG00000029403	ENSSSCG00000029403	---	---
		4	111535788	111536250	462	ZNF697	---	ZNF697	ZNF697	---	ENSSSCG00000006718	---	ENSSSCG00000006718	ENSSSCG00000006718	---
		5	88007290	88007992	702	---	ENSSSCG00000000877	ENSSSCG00000000877	---	---	---	ENSSSCG00000000877	ENSSSCG00000000877	---	---
		1	118180575	118181859	1284	---	---	ZNF609	---	---	---	---	ENSSSCG00000004551	---	---
		14	123333332	123333894	562	---	TMEM180	TMEM180	---	TMEM180	---	ENSSSCG00000010584	ENSSSCG00000010584	---	ENSSSCG00000010584
		12	22872718	22873004	286	ENSSSCG00000017492	---	ENSSSCG00000017492	ENSSSCG00000017492	---	ENSSSCG00000017492	---	ENSSSCG00000017492	ENSSSCG00000017492	---
		8	82530140	82531009	869	SH3D19	---	SH3D19	SH3D19	---	ENSSSCG00000009018	---	ENSSSCG00000009018	ENSSSCG00000009018	---
		2	302772	303113	341	---	PHRF1	PHRF1	---	---	---	ENSSSCG00000029723	ENSSSCG00000029723	---	---
		6	30853593	30855505	1912	---	---	ZNF423	---	---	---	---	ENSSSCG00000002838	---	---
		GL895092.1	7890	8673	783	---	---	N4BP2L2	---	---	---	---	ENSSSCG00000009341	---	---
		10	33252412	33252920	508	---	---	GOLM1	---	---	---	---	ENSSSCG00000010955	---	---
		13	115396420	115396874	454	---	---	GOLIM4	---	---	---	---	ENSSSCG00000011741	---	---
		13	37311296	37311568	272	ACY1	---	ACY1	ACY1	---	ENSSSCG00000023325	---	ENSSSCG00000023325	ENSSSCG00000023325	---
		6	154094657	154096059	1402	---	TMEM53	TMEM53	---	TMEM53	---	ENSSSCG00000027423	ENSSSCG00000027423	---	ENSSSCG00000027423
		15	154992721	154997293	4572	---	---	---	---	SNED1	---	---	---	---	ENSSSCG00000016381
		1	309603418	309603617	199	---	---	---	ENSSSCG00000005771	---	---	---	---	ENSSSCG00000005771	---
		1	104506306	104507200	894	---	SETBP1	SETBP1	---	---	---	ENSSSCG00000004490	ENSSSCG00000004490	---	---
		14	88856828	88857140	312	---	---	---	FAM213A	---	---	---	---	ENSSSCG00000010340	---
		6	50119218	50119794	576	---	---	---	---	NUCB1	---	---	---	---	ENSSSCG00000003150
		X	143555726	143556142	416	---	G6PD	---	---	---	---	ENSSSCG00000025108	---	---	---
		13	33082733	33082989	256	---	---	ENSSSCG00000011329	---	---	---	---	ENSSSCG00000011329	---	---
		1	266262252	266262712	460	---	---	---	ENSSSCG00000005350	---	---	---	---	ENSSSCG00000005350	---
		GL893393.2	19316	20444	1128	---	ENSSSCG00000006815	ENSSSCG00000006815	---	ENSSSCG00000006815	---	ENSSSCG00000006815	ENSSSCG00000006815	---	ENSSSCG00000006815
		14	30497370	30497997	627	---	---	ENSSSCG00000009761	---	---	---	---	ENSSSCG00000009761	---	---
		5	110556176	110556689	513	---	---	NCAPH2	---	---	---	---	ENSSSCG00000000965	---	---
		5	9009624	9010520	896	---	TXN2	TXN2	---	TXN2	---	ENSSSCG00000000144	ENSSSCG00000000144	---	ENSSSCG00000000144
		12	15285238	15285686	448	---	---	---	MAP3K3	---	---	---	---	ENSSSCG00000024813	---
		12	5813893	5814415	522	MRPS7	---	MRPS7	MRPS7	---	ENSSSCG00000017210	---	ENSSSCG00000017210	ENSSSCG00000017210	---
		13	35993517	35993918	401	TUSC2	---	TUSC2	TUSC2	---	ENSSSCG00000011406	---	ENSSSCG00000011406	ENSSSCG00000011406	---
		7	29180391	29181023	632	---	SLA-DQB1	SLA-DQB1	---	---	---	ENSSSCG00000001457	ENSSSCG00000001457	---	---
		4	104647102	104647785	683	---	CRTC2	CRTC2	---	---	---	ENSSSCG00000006567	ENSSSCG00000006567	---	---
		14	143127246	143127537	291	---	---	TACC2	---	TACC2	---	---	ENSSSCG00000028063	---	ENSSSCG00000028063
		2	20012128	20012554	426	---	ALKBH3	ALKBH3	---	---	---	ENSSSCG00000025731	ENSSSCG00000025731	---	---
		7	37905565	37905846	281	---	---	---	ENSSSCG00000001579	---	---	---	---	ENSSSCG00000001579	---
		9	7555184	7555767	583	INPPL1	---	INPPL1	INPPL1	---	ENSSSCG00000014811	---	ENSSSCG00000014811	ENSSSCG00000014811	---
		1	263412021	263412928	907	---	---	PIGO	PIGO	---	---	---	ENSSSCG00000005303	ENSSSCG00000005303	---
		14	122458845	122459120	275	---	---	FBXW4	---	---	---	---	ENSSSCG00000010566	---	---
		15	152397797	152401141	3344	---	ASB1	ASB1	---	---	---	ENSSSCG00000016340	ENSSSCG00000016340	---	---
		6	47164237	47164780	543	---	BCL3	BCL3	---	BCL3	---	ENSSSCG00000027426	ENSSSCG00000027426	---	ENSSSCG00000027426
		GL894441.2	61271	61765	494	---	---	ENSSSCG00000002538	---	---	---	---	ENSSSCG00000002538	---	---
		8	1088718	1089085	367	---	---	FAM193A	---	---	---	---	ENSSSCG00000029745	---	---
		7	63072199	63073582	1383	---	---	C15orf39	---	---	---	---	ENSSSCG00000001885	---	---
		6	51160023	51160806	783	---	---	FAM71E1	---	---	---	---	ENSSSCG00000003219	---	---
		2	70005189	70005810	621	---	DNM2	DNM2	---	---	---	ENSSSCG00000013630	ENSSSCG00000013630	---	---
		9	55398947	55400316	1369	---	CLMP	CLMP	---	---	---	ENSSSCG00000022961	ENSSSCG00000022961	---	---
		4	134478656	134479596	940	---	F3	F3	---	F3	---	ENSSSCG00000022447	ENSSSCG00000022447	---	ENSSSCG00000022447
		13	50137048	50137635	587	---	---	PRICKLE2	---	---	---	---	ENSSSCG00000011495	---	---
		3	56244930	56245246	316	PDCL3	---	PDCL3	PDCL3	---	ENSSSCG00000008172	---	ENSSSCG00000008172	ENSSSCG00000008172	---
		9	928418	929055	637	---	---	TRIM66	---	---	---	---	ENSSSCG00000014567	---	---
		2	6235262	6235613	351	---	---	---	ZFPL1	---	---	---	---	ENSSSCG00000013007	---
		1	256783177	256783488	311	VPS13A	---	VPS13A	---	---	ENSSSCG00000005282	---	ENSSSCG00000005282	---	---
		14	30458120	30458455	335	---	---	ENSSSCG00000009761	---	---	---	---	ENSSSCG00000009761	---	---
		12	1139539	1140161	622	---	---	---	---	FAAP100	---	---	---	---	ENSSSCG00000029616
		5	81903242	81903934	692	---	ZNF641	ZNF641	---	---	---	ENSSSCG00000021654	ENSSSCG00000021654	---	---
		11	3460803	3461386	583	---	RNF6	RNF6	---	---	---	ENSSSCG00000024064	ENSSSCG00000024064	---	---
		5	4763481	4764197	716	ST13	---	ST13	XPNPEP3;ST13	---	ENSSSCG00000000071	---	ENSSSCG00000000071	ENSSSCG00000022335;ENSSSCG00000000071	---
		13	80134268	80134697	429	---	---	PODXL2	---	---	---	---	ENSSSCG00000021397	---	---
		3	39839947	39840301	354	---	---	TRAP1	---	---	---	---	ENSSSCG00000007952	---	---
		12	5442923	5443389	466	---	---	ENSSSCG00000017197	---	---	---	---	ENSSSCG00000017197	---	---
		1	270382669	270383311	642	---	---	INVS	---	---	---	---	ENSSSCG00000005388	---	---
		X	142245671	142246483	812	---	---	HCFC1	---	---	---	---	ENSSSCG00000012793	---	---
		18	6279487	6279947	460	---	---	SMARCD3	---	---	---	---	ENSSSCG00000016435	---	---
		9	30706632	30707094	462	---	---	AMOTL1	---	---	---	---	ENSSSCG00000014960	---	---
		3	54730327	54731395	1068	---	IL1R1	IL1R1	---	---	---	ENSSSCG00000008162	ENSSSCG00000008162	---	---
		1	302611394	302611960	566	---	CIZ1	CIZ1	---	---	---	ENSSSCG00000005640	ENSSSCG00000005640	---	---
		4	20006499	20007134	635	---	DEPTOR	DEPTOR	---	DEPTOR	---	ENSSSCG00000005998	ENSSSCG00000005998	---	ENSSSCG00000005998
		13	216988697	216990513	1816	---	---	ICOSLG	---	---	---	---	ENSSSCG00000022246	---	---
		12	5492033	5492332	299	TRIM47	---	---	---	---	ENSSSCG00000017199	---	---	---	---
		GL896302.1	116969	117380	411	---	---	DMPK	---	---	---	---	ENSSSCG00000029900	---	---
		15	85127066	85127407	341	---	---	---	PHOSPHO2	---	---	---	---	ENSSSCG00000015936	---
		7	102239626	102240230	604	---	---	RBM25	---	---	---	---	ENSSSCG00000028663	---	---
		3	119079194	119079515	321	TMEM214	---	TMEM214	TMEM214	---	ENSSSCG00000008559	---	ENSSSCG00000008559	ENSSSCG00000008559	---
		4	107335232	107335921	689	---	---	---	LYSMD1	---	---	---	---	ENSSSCG00000020965	---
		4	109053034	109054470	1436	---	GNRHR2	GNRHR2	---	RBM8A;GNRHR2	---	ENSSSCG00000006685	ENSSSCG00000006685	---	ENSSSCG00000028509;ENSSSCG00000006685
		12	47136669	47137256	587	---	PHF12	PHF12	---	---	---	ENSSSCG00000017779	ENSSSCG00000017779	---	---
		4	107327155	107327562	407	---	---	---	TMOD4	---	---	---	---	ENSSSCG00000006631	---
		14	50477203	50477432	229	ENSSSCG00000010007	---	ENSSSCG00000010007	ENSSSCG00000010007	---	ENSSSCG00000010007	---	ENSSSCG00000010007	ENSSSCG00000010007	---
		14	7348570	7351318	2748	---	---	CCAR2	---	---	---	---	ENSSSCG00000009628	---	---
		13	216523080	216523425	345	ENSSSCG00000025997	---	ENSSSCG00000025997	ENSSSCG00000025997	---	ENSSSCG00000025997	---	ENSSSCG00000025997	ENSSSCG00000025997	---
		13	38418405	38418790	385	---	TKT	TKT	---	TKT	---	ENSSSCG00000021408	ENSSSCG00000021408	---	ENSSSCG00000021408
		9	59064160	59064456	296	DCPS	---	DCPS	DCPS	---	ENSSSCG00000015231	---	ENSSSCG00000015231	ENSSSCG00000015231	---
		9	132393758	132394130	372	---	---	ANGPTL1	---	---	---	---	ENSSSCG00000015522	---	---
		7	48120	48739	619	---	---	---	---	EXOC2	---	---	---	---	ENSSSCG00000000985
		1	145668924	145669407	483	---	---	---	---	ZFYVE19	---	---	---	---	ENSSSCG00000004761
		12	44670050	44670503	453	---	---	TEFM	---	---	---	---	ENSSSCG00000017741	---	---
		14	54898986	54899653	667	---	2016-09-05	2016-09-05	---	2016-09-05	---	ENSSSCG00000010128	ENSSSCG00000010128	---	ENSSSCG00000010128
		2	162183799	162184292	493	---	---	SIRT3	---	---	---	---	ENSSSCG00000014558	---	---
		18	55730973	55732861	1888	---	NUDCD3	NUDCD3	---	---	---	ENSSSCG00000016747	ENSSSCG00000016747	---	---
		15	151463032	151463675	643	---	---	COL6A3	---	---	---	---	ENSSSCG00000027331	---	---
		6	57397845	57398494	649	---	ZNF329	---	---	---	---	ENSSSCG00000023027	---	---	---
		1	146922944	146923372	428	---	---	---	THBS1	---	---	---	---	ENSSSCG00000004789	---
		13	75632208	75632868	660	---	---	PPARG	---	---	---	---	ENSSSCG00000011579	---	---
		3	18516782	18517274	492	---	---	MVP	---	---	---	---	ENSSSCG00000027946	---	---
		14	121755739	121756742	1003	---	---	C10orf2	---	---	---	---	ENSSSCG00000030428	---	---
		11	84746676	84747229	553	---	---	ENSSSCG00000023363	---	---	---	---	ENSSSCG00000023363	---	---
		GL895158.1	7721	8332	611	---	GPX7	GPX7	---	---	---	ENSSSCG00000023888	ENSSSCG00000023888	---	---
		7	43276730	43277892	1162	---	ENSSSCG00000023960	ENSSSCG00000023960	---	---	---	ENSSSCG00000023960	ENSSSCG00000023960	---	---
		7	33131342	33131687	345	---	---	BAG2	---	---	---	---	ENSSSCG00000001494	---	---
		GL893957.1	28050	28736	686	---	---	ENSSSCG00000026276	---	---	---	---	ENSSSCG00000026276	---	---
		12	58122601	58124206	1605	---	---	ENSSSCG00000018007	---	---	---	---	ENSSSCG00000018007	---	---
		16	86840192	86841356	1164	ENSSSCG00000017124	---	ENSSSCG00000017124	ENSSSCG00000017124	---	ENSSSCG00000017124	---	ENSSSCG00000017124	ENSSSCG00000017124	---
		4	97117134	97117680	546	ADAMTS4	---	---	---	---	ENSSSCG00000006359	---	---	---	---
		6	47293477	47293699	222	CLPTM1	---	CLPTM1	CLPTM1	---	ENSSSCG00000003085	---	ENSSSCG00000003085	ENSSSCG00000003085	---
		5	22655446	22655819	373	---	---	---	CD63	---	---	---	---	ENSSSCG00000000361	---
		2	140089487	140089942	455	---	SLC22A5	---	---	---	---	ENSSSCG00000014276	---	---	---
		12	55531447	55532938	1491	ENSSSCG00000023166	ENSSSCG00000023166	ENSSSCG00000023166	ENSSSCG00000023166	---	ENSSSCG00000023166	ENSSSCG00000023166	ENSSSCG00000023166	ENSSSCG00000023166	---
		12	23972273	23972747	474	SCRN2	---	SCRN2	---	---	ENSSSCG00000017521	---	ENSSSCG00000017521	---	---
		17	57256412	57257005	593	---	CSE1L	CSE1L	---	---	---	ENSSSCG00000025534	ENSSSCG00000025534	---	---
		13	218447870	218448210	340	---	MCM3AP	MCM3AP	---	---	---	ENSSSCG00000026344	ENSSSCG00000026344	---	---
		14	123002115	123002823	708	---	---	PPRC1	---	---	---	---	ENSSSCG00000010575	---	---
		2	149362614	149363522	908	---	DIAPH1	DIAPH1	---	---	---	ENSSSCG00000014387	ENSSSCG00000014387	---	---
		17	59187279	59187870	591	---	NFATC2	NFATC2	---	---	---	ENSSSCG00000007477	ENSSSCG00000007477	---	---
		2	149369165	149369659	494	---	---	DIAPH1	---	---	---	---	ENSSSCG00000014387	---	---
		6	40627934	40628383	449	ENSSSCG00000024330	---	ENSSSCG00000024330	---	---	ENSSSCG00000024330	---	ENSSSCG00000024330	---	---
		13	73190360	73190937	577	---	---	ENSSSCG00000011553	---	---	---	---	ENSSSCG00000011553	---	---
		11	84383345	84383908	563	---	---	COL4A1	---	---	---	---	ENSSSCG00000009544	---	---
		2	69717807	69718334	527	---	---	FLJ12949	---	---	---	---	ENSSSCG00000013644	---	---
		6	57899528	57899889	361	---	---	---	ENSSSCG00000029979	---	---	---	---	ENSSSCG00000029979	---
		14	135130354	135130982	628	---	---	---	---	ENSSSCG00000010639	---	---	---	---	ENSSSCG00000010639
		14	110188394	110188921	527	---	IFIT2	---	---	---	---	ENSSSCG00000010451	---	---	---
		4	12778617	12779646	1029	---	MYC	MYC	---	MYC	---	ENSSSCG00000005965	ENSSSCG00000005965	---	ENSSSCG00000005965
		GL893916.2	141329	141987	658	---	ENSSSCG00000026420	ENSSSCG00000026420	---	---	---	ENSSSCG00000026420	ENSSSCG00000026420	---	---
		X	143612003	143613035	1032	---	FAM50A	FAM50A	---	FAM50A	---	ENSSSCG00000025303	ENSSSCG00000025303	---	ENSSSCG00000025303
		8	515541	516137	596	---	NELFA	NELFA	---	---	---	ENSSSCG00000008681	ENSSSCG00000008681	---	---
		8	798706	799062	356	---	---	ZFYVE28	---	---	---	---	ENSSSCG00000008689	---	---
		13	203136285	203137371	1086	---	---	BACH1	---	---	---	---	ENSSSCG00000012029	---	---
		6	45107298	45107868	570	---	---	HNRNPUL1	---	---	---	---	ENSSSCG00000030049	---	---
		3	49025356	49025656	300	ENSSSCG00000008127	---	ENSSSCG00000008127	ENSSSCG00000008127	---	ENSSSCG00000008127	---	ENSSSCG00000008127	ENSSSCG00000008127	---
		13	76451606	76452356	750	TMCC1	---	TMCC1	TMCC1	---	ENSSSCG00000011593	---	ENSSSCG00000011593	ENSSSCG00000011593	---
		14	122967092	122969306	2214	---	LDB1	LDB1	---	---	---	ENSSSCG00000010574	ENSSSCG00000010574	---	---
		13	33119919	33120129	210	ENSSSCG00000011329	---	ENSSSCG00000011329	ENSSSCG00000011329	---	ENSSSCG00000011329	---	ENSSSCG00000011329	ENSSSCG00000011329	---
		3	41690467	41690748	281	---	---	MAPK8IP3	---	---	---	---	ENSSSCG00000008018	---	---
		9	11818390	11819093	703	---	---	C11orf30	---	---	---	---	ENSSSCG00000014868	---	---
		GL896135.1	1	520	519	---	PUF60	PUF60	---	---	---	ENSSSCG00000028133	ENSSSCG00000028133	---	---
		16	81585659	81586116	457	---	---	ENSSSCG00000017102	---	---	---	---	ENSSSCG00000017102	---	---
		9	125340183	125341065	882	MYBPH	---	MYBPH	MYBPH	---	ENSSSCG00000030681	---	ENSSSCG00000030681	ENSSSCG00000030681	---
		2	162095275	162095584	309	---	---	ENSSSCG00000014565	ENSSSCG00000014565	---	---	---	ENSSSCG00000014565	ENSSSCG00000014565	---
		7	37258020	37258278	258	---	---	ENSSSCG00000022111	ENSSSCG00000022111	---	---	---	ENSSSCG00000022111	ENSSSCG00000022111	---
		17	32967533	32968048	515	---	---	KIZ	---	---	---	---	ENSSSCG00000007108	---	---
		4	108088644	108089343	699	---	CIART	CIART	---	---	---	ENSSSCG00000006655	ENSSSCG00000006655	---	---
		5	19371688	19372115	427	---	---	CALCOCO1	---	---	---	---	ENSSSCG00000028481	---	---
		6	463600	464272	672	---	---	CDK10	---	---	---	---	ENSSSCG00000025401	---	---
		1	16481507	16481998	491	---	---	ENSSSCG00000004082	---	---	---	---	ENSSSCG00000004082	---	---
		6	77207424	77208101	677	---	CNKSR1	CNKSR1	---	CNKSR1	---	ENSSSCG00000028387	ENSSSCG00000028387	---	ENSSSCG00000028387
		4	97157924	97158217	293	UFC1	---	UFC1	---	---	ENSSSCG00000006363	---	ENSSSCG00000006363	---	---
		5	69626721	69628114	1393	---	---	DDX11	---	---	---	---	ENSSSCG00000000745	---	---
		6	47336934	47337494	560	ENSSSCG00000024772	---	ENSSSCG00000024772	---	---	ENSSSCG00000024772	---	ENSSSCG00000024772	---	---
		13	218439874	218440210	336	---	---	ENSSSCG00000028960	---	---	---	---	ENSSSCG00000028960	---	---
		9	3770158	3772167	2009	DCHS1	---	DCHS1	DCHS1	---	ENSSSCG00000029189	---	ENSSSCG00000029189	ENSSSCG00000029189	---
		14	50874866	50875322	456	---	---	MORC2	---	---	---	---	ENSSSCG00000010016	---	---
		9	71410719	71411338	619	---	PIK3C2B	PIK3C2B	---	---	---	ENSSSCG00000015283	ENSSSCG00000015283	---	---
		2	77673720	77673968	248	GPX4	---	GPX4	GPX4	---	ENSSSCG00000024052	---	ENSSSCG00000024052	ENSSSCG00000024052	---
		4	15557962	15558382	420	---	---	---	---	TRMT12	---	---	---	---	ENSSSCG00000022061
		14	32450751	32451351	600	MLXIP	---	MLXIP	MLXIP	---	ENSSSCG00000009794	---	ENSSSCG00000009794	ENSSSCG00000009794	---
		GL896308.1	62671	64214	1543	---	LMAN2L	LMAN2L	---	LMAN2L	---	ENSSSCG00000026939	ENSSSCG00000026939	---	ENSSSCG00000026939
		GL896426.1	11274	11713	439	---	---	PIP4K2B	---	---	---	---	ENSSSCG00000030279	---	---
		9	143690519	143690938	419	---	---	---	ATF3	---	---	---	---	ENSSSCG00000015595	---
		13	131524551	131525003	452	---	---	DVL3	---	---	---	---	ENSSSCG00000025374	---	---
		6	83832853	83833469	616	---	---	ZSCAN20	---	---	---	---	ENSSSCG00000003621	---	---
		18	9657837	9658317	480	---	ADCK2	ADCK2	---	---	---	ENSSSCG00000016496	ENSSSCG00000016496	---	---
		1	207004090	207004529	439	---	---	---	AP5M1	---	---	---	---	ENSSSCG00000005065	---
		18	7110562	7111081	519	ENSSSCG00000016461	---	ENSSSCG00000016461	---	---	ENSSSCG00000016461	---	ENSSSCG00000016461	---	---
		14	112653242	112654424	1182	---	ENSSSCG00000010464	---	---	ENSSSCG00000010464	---	ENSSSCG00000010464	---	---	ENSSSCG00000010464
		12	164283	164659	376	---	---	FOXK2	---	---	---	---	ENSSSCG00000017125	---	---
		15	134360512	134361323	811	---	DNAJB2	DNAJB2	---	---	---	ENSSSCG00000016217	ENSSSCG00000016217	---	---
		12	13897371	13897974	603	---	---	HELZ	---	---	---	---	ENSSSCG00000017272	---	---
		6	48030861	48032281	1420	---	---	SLC1A5	SLC1A5	---	---	---	ENSSSCG00000003105	ENSSSCG00000003105	---
		7	95195086	95196638	1552	---	SPTB	SPTB	---	---	---	ENSSSCG00000002277	ENSSSCG00000002277	---	---
		2	6226543	6226893	350	---	---	VPS51	---	---	---	---	ENSSSCG00000013005	---	---
		7	27824062	27824509	447	---	---	EHMT2	---	---	---	---	ENSSSCG00000001420	---	---
		15	70671955	70672707	752	---	NR4A2	NR4A2	---	---	---	ENSSSCG00000015871	ENSSSCG00000015871	---	---
		15	63428618	63431043	2425	---	PPP1R3B	PPP1R3B	---	---	---	ENSSSCG00000022797	ENSSSCG00000022797	---	---
		17	39587018	39587349	331	---	---	TBC1D20	---	---	---	---	ENSSSCG00000007205	---	---
		17	10274057	10274684	627	---	CSGALNACT1	CSGALNACT1	---	---	---	ENSSSCG00000007005	ENSSSCG00000007005	---	---
		5	6538766	6539657	891	---	---	---	---	GTPBP1	---	---	---	---	ENSSSCG00000000095
		15	151944096	151945116	1020	---	RAMP1	RAMP1	---	RAMP1	---	ENSSSCG00000016331	ENSSSCG00000016331	---	ENSSSCG00000016331
		14	122027596	122028425	829	---	LBX1	LBX1	---	LBX1	---	ENSSSCG00000022693	ENSSSCG00000022693	---	ENSSSCG00000022693
		5	66187706	66188269	563	PHB2	---	PHB2	PHB2	---	ENSSSCG00000024655	---	ENSSSCG00000024655	ENSSSCG00000024655	---
		8	75007821	75008595	774	---	---	PARM1	---	---	---	---	ENSSSCG00000008966	---	---
		8	699326	699770	444	---	---	MXD4	---	---	---	---	ENSSSCG00000008687	---	---
		14	46451419	46451791	372	---	---	MYO18B	---	---	---	---	ENSSSCG00000009957	---	---
		3	110211619	110211987	368	FEZ2	---	FEZ2	FEZ2	---	ENSSSCG00000008503	---	ENSSSCG00000008503	ENSSSCG00000008503	---
		9	44120209	44121087	878	---	LAYN	LAYN	---	LAYN	---	ENSSSCG00000015022	ENSSSCG00000015022	---	ENSSSCG00000015022
		2	71243925	71244193	268	---	---	---	2016-03-02	---	---	---	---	ENSSSCG00000013601	---
		11	13200327	13200918	591	---	POSTN	POSTN	---	---	---	ENSSSCG00000009361	ENSSSCG00000009361	---	---
		2	5871526	5872208	682	---	---	EHBP1L1	---	---	---	---	ENSSSCG00000012988	---	---
		11	86510351	86511185	834	---	---	ENSSSCG00000009560	---	---	---	---	ENSSSCG00000009560	---	---
		3	135174252	135174490	238	---	---	---	ITGB1BP1	---	---	---	---	ENSSSCG00000029313	---
		6	51688269	51688547	278	ETFB	---	ETFB	ETFB	---	ENSSSCG00000003229	---	ENSSSCG00000003229	ENSSSCG00000003229	---
		9	50841693	50842049	356	ARCN1	---	---	ARCN1	---	ENSSSCG00000030053	---	---	ENSSSCG00000030053	---
		5	6369423	6370854	1431	---	CBX7	---	---	---	---	ENSSSCG00000000090	---	---	---
		2	5211229	5211913	684	---	PACS1	PACS1	---	---	---	ENSSSCG00000012956	ENSSSCG00000012956	---	---
		6	47201160	47201861	701	---	---	BCAM	---	---	---	---	ENSSSCG00000020657	---	---
		2	17209547	17210120	573	---	ATG13	ATG13	---	---	---	ENSSSCG00000013257	ENSSSCG00000013257	---	---
		3	109963757	109964455	698	---	---	VIT	---	---	---	---	ENSSSCG00000008501	---	---
		6	40067213	40067708	495	---	---	---	FXYD1	---	---	---	---	ENSSSCG00000021374	---
		11	26383505	26384274	769	---	ELF1	ELF1	---	---	---	ENSSSCG00000009440	ENSSSCG00000009440	---	---
		15	85133100	85133538	438	PHOSPHO2	---	---	PHOSPHO2	---	ENSSSCG00000015936	---	---	ENSSSCG00000015936	---
		18	53862847	53863474	627	---	---	TNS3	---	---	---	---	ENSSSCG00000016725	---	---
		5	22654658	22655203	545	CD63	---	CD63	CD63	---	ENSSSCG00000000361	---	ENSSSCG00000000361	ENSSSCG00000000361	---
		5	6966433	6968245	1812	MAFF	MAFF	MAFF	MAFF	MAFF	ENSSSCG00000030165	ENSSSCG00000030165	ENSSSCG00000030165	ENSSSCG00000030165	ENSSSCG00000030165
		15	153822925	153823280	355	---	---	NDUFA10	---	---	---	---	ENSSSCG00000016349	---	---
		17	30197318	30197767	449	---	POLR3F	POLR3F	---	---	---	ENSSSCG00000007095	ENSSSCG00000007095	---	---
		X	51692578	51693248	670	---	---	SMC1A	---	SMC1A	---	---	ENSSSCG00000030764	---	ENSSSCG00000030764
		12	62950628	62951446	818	---	---	FAM83G	---	---	---	---	ENSSSCG00000018047	---	---
		X	58397837	58398298	461	---	---	LAS1L	---	---	---	---	ENSSSCG00000012366	---	---
		10	27999082	27999515	433	CACNA1S	---	CACNA1S	---	---	ENSSSCG00000024784	---	ENSSSCG00000024784	---	---
		6	57887849	57888277	428	---	---	ENSSSCG00000023973	---	---	---	---	ENSSSCG00000023973	---	---
		17	66156326	66156766	440	---	---	NPEPL1	---	---	---	---	ENSSSCG00000007517	---	---
		8	31535426	31535910	484	---	KLF3	KLF3	---	---	---	ENSSSCG00000022270	ENSSSCG00000022270	---	---
		5	8933060	8933729	669	---	FOXRED2	FOXRED2	---	---	---	ENSSSCG00000000142	ENSSSCG00000000142	---	---
		3	62253791	62254118	327	VAMP8	---	---	VAMP8	---	ENSSSCG00000022820	---	---	ENSSSCG00000022820	---
		12	47219933	47220705	772	---	---	ENSSSCG00000017783	---	---	---	---	ENSSSCG00000017783	---	---
		11	5381943	5383378	1435	---	---	FLT1	---	---	---	---	ENSSSCG00000009320	---	---
		2	3767010	3767497	487	AIP	---	AIP	AIP	---	ENSSSCG00000012904	---	ENSSSCG00000012904	ENSSSCG00000012904	---
		6	43120186	43121078	892	---	---	ACTN4	---	---	---	---	ENSSSCG00000002965	---	---
		2	3255752	3256531	779	---	---	ENSSSCG00000012886	---	---	---	---	ENSSSCG00000012886	---	---
		3	19648149	19648583	434	---	---	GTF3C1	---	---	---	---	ENSSSCG00000007815	---	---
		2	59041446	59042043	597	---	---	FKBP8	---	---	---	---	ENSSSCG00000013905	---	---
		3	139942231	139943383	1152	GPS2	---	GPS2	GPS2	---	ENSSSCG00000017940	---	ENSSSCG00000017940	ENSSSCG00000017940	---
		6	81281751	81282210	459	---	---	SDC3	---	---	---	---	ENSSSCG00000003592	---	---
		GL894011.1	13049	13496	447	---	ENSSSCG00000022600	ENSSSCG00000022600	---	ENSSSCG00000022600	---	ENSSSCG00000022600	ENSSSCG00000022600	---	ENSSSCG00000022600
		X	141854326	141854810	484	BGN	---	BGN	BGN	---	ENSSSCG00000012766	---	ENSSSCG00000012766	ENSSSCG00000012766	---
		1	294559539	294559814	275	NDUFA8	---	NDUFA8	NDUFA8	---	ENSSSCG00000005528	---	ENSSSCG00000005528	ENSSSCG00000005528	---
		13	140634680	140635579	899	---	HES1	HES1	---	HES1	---	ENSSSCG00000026362	ENSSSCG00000026362	---	ENSSSCG00000026362
		2	74389960	74390413	453	---	---	ENSSSCG00000028612	ENSSSCG00000028612	---	---	---	ENSSSCG00000028612	ENSSSCG00000028612	---
		12	52581724	52582869	1145	---	SMTNL2	SMTNL2	---	SMTNL2	---	ENSSSCG00000017885	ENSSSCG00000017885	---	ENSSSCG00000017885
		3	4286578	4290041	3463	---	AP5Z1	AP5Z1	---	---	---	ENSSSCG00000007577	ENSSSCG00000007577	---	---
		14	53104503	53104949	446	---	GGT5	GGT5	---	GGT5	---	ENSSSCG00000010055	ENSSSCG00000010055	---	ENSSSCG00000010055
		4	16668942	16672264	3322	---	FBXO32	FBXO32	---	FBXO32	---	ENSSSCG00000005981	ENSSSCG00000005981	---	ENSSSCG00000005981
		5	69579523	69580300	777	---	ITFG2	ITFG2	---	---	---	ENSSSCG00000000742	ENSSSCG00000000742	---	---
		5	23614075	23614522	447	---	---	BAZ2A	---	---	---	---	ENSSSCG00000000403	---	---
		7	2015451	2015740	289	---	---	TUBB2B	---	---	---	---	ENSSSCG00000001006	---	---
		6	155486272	155486651	379	---	---	EBNA1BP2	---	---	---	---	ENSSSCG00000030177	---	---
		6	73316106	73316567	461	---	---	EIF4G3	---	---	---	---	ENSSSCG00000003512	---	---
		12	21096328	21096645	317	---	---	ACLY	---	---	---	---	ENSSSCG00000017421	---	---
		14	123007645	123007914	269	NOLC1	---	NOLC1	---	---	ENSSSCG00000010576	---	ENSSSCG00000010576	---	---
		4	64744838	64745339	501	---	---	---	---	PEX2	---	---	---	---	ENSSSCG00000006168
		1	292354790	292355101	311	---	---	ENSSSCG00000005505	---	---	---	---	ENSSSCG00000005505	---	---
		2	61491800	61492393	593	---	ENSSSCG00000028753	ENSSSCG00000028753	---	ENSSSCG00000028753	---	ENSSSCG00000028753	ENSSSCG00000028753	---	ENSSSCG00000028753
		12	34137773	34138329	556	---	---	ENSSSCG00000029475	---	---	---	---	ENSSSCG00000029475	---	---
		6	58299077	58299317	240	VWA1	---	VWA1	VWA1	---	ENSSSCG00000003344	---	ENSSSCG00000003344	ENSSSCG00000003344	---
		13	38422659	38423013	354	---	---	TKT	---	---	---	---	ENSSSCG00000021408	---	---
		14	38654307	38654608	301	---	---	MED13L	---	---	---	---	ENSSSCG00000009864	---	---
		18	6509310	6509809	499	FASTK	---	FASTK	FASTK	---	ENSSSCG00000024184	---	ENSSSCG00000024184	ENSSSCG00000024184	---
		17	36195790	36197098	1308	---	MAVS	MAVS	---	MAVS	---	ENSSSCG00000007143	ENSSSCG00000007143	---	ENSSSCG00000007143
		6	86758374	86758777	403	---	---	---	FHL3	---	---	---	---	ENSSSCG00000003644	---
		6	47322950	47323673	723	---	CLPTM1	CLPTM1	---	---	---	ENSSSCG00000003085	ENSSSCG00000003085	---	---
		15	146143044	146143499	455	---	PDE6D	PDE6D	---	PDE6D	---	ENSSSCG00000016279	ENSSSCG00000016279	---	ENSSSCG00000016279
		4	103634452	103634698	246	PMVK	---	PMVK	---	---	ENSSSCG00000006535	---	ENSSSCG00000006535	---	---
		6	49568684	49569102	418	GRWD1	---	GRWD1	GRWD1	---	ENSSSCG00000003134	---	ENSSSCG00000003134	ENSSSCG00000003134	---
		9	13217135	13217848	713	AQP11	---	AQP11	---	---	ENSSSCG00000014880	---	ENSSSCG00000014880	---	---
		7	95334990	95335323	333	---	---	---	SPTB	---	---	---	---	ENSSSCG00000002277	---
		10	75704114	75704567	453	---	---	LARP4B	---	---	---	---	ENSSSCG00000011162	---	---
		GL893554.2	108401	109011	610	---	---	ENSSSCG00000024087	---	---	---	---	ENSSSCG00000024087	---	---
		2	35261336	35261831	495	BDNF	---	BDNF	BDNF	---	ENSSSCG00000013333	---	ENSSSCG00000013333	ENSSSCG00000013333	---
		11	86117943	86118918	975	---	LAMP1	LAMP1	---	LAMP1	---	ENSSSCG00000009555	ENSSSCG00000009555	---	ENSSSCG00000009555
		6	1042675	1044710	2035	---	CBFA2T3	CBFA2T3	---	CBFA2T3	---	ENSSSCG00000002648	ENSSSCG00000002648	---	ENSSSCG00000002648
		2	8410156	8410793	637	---	BSCL2	BSCL2	---	BSCL2	---	ENSSSCG00000020823	ENSSSCG00000020823	---	ENSSSCG00000020823
		1	302324556	302324775	219	---	---	---	ST6GALNAC2	---	---	---	---	ENSSSCG00000005628	---
		2	74822428	74825790	3362	---	ENSSSCG00000013511	PLIN4;ENSSSCG00000013511	---	ENSSSCG00000013511	---	ENSSSCG00000013511	ENSSSCG00000013512;ENSSSCG00000013511	---	ENSSSCG00000013511
		5	66501320	66501701	381	---	---	CHD4	---	---	---	---	ENSSSCG00000000697	---	---
		7	98869714	98870086	372	---	---	ACTN1	---	---	---	---	ENSSSCG00000020703	---	---
		11	86146605	86147929	1324	---	CUL4A	CUL4A	---	CUL4A	---	ENSSSCG00000009556	ENSSSCG00000009556	---	ENSSSCG00000009556
		9	3809022	3809637	615	ILK	---	ILK	ILK	---	ENSSSCG00000023272	---	ENSSSCG00000023272	ENSSSCG00000023272	---
		3	57536986	57537460	474	---	---	EIF5B	---	---	---	---	ENSSSCG00000008180	---	---
		7	58548618	58550054	1436	---	MAN2A2	MAN2A2	---	---	---	ENSSSCG00000001819	ENSSSCG00000001819	---	---
		1	278901463	278902344	881	RAD23B	---	RAD23B	RAD23B	---	ENSSSCG00000005436	---	ENSSSCG00000005436	ENSSSCG00000005436	---
		X	143115914	143117208	1294	---	FUNDC2	FUNDC2	---	FUNDC2	---	ENSSSCG00000012817	ENSSSCG00000012817	---	ENSSSCG00000012817
		GL893077.1	10890	11179	289	---	---	MYH11	---	MYH11	---	---	ENSSSCG00000000146	---	ENSSSCG00000000146
		14	140502030	140502450	420	---	---	EIF3A	---	---	---	---	ENSSSCG00000010679	---	---
		1	188410183	188410442	259	---	---	PNN	---	---	---	---	ENSSSCG00000022828	---	---
		14	30504034	30505548	1514	---	---	ENSSSCG00000009761	---	---	---	---	ENSSSCG00000009761	---	---
		4	135017058	135017588	530	GCLM	---	GCLM	GCLM	---	ENSSSCG00000006891	---	ENSSSCG00000006891	ENSSSCG00000006891	---
		10	14878787	14879059	272	FH	---	---	FH	---	ENSSSCG00000028178	---	---	ENSSSCG00000028178	---
		12	46844983	46845617	634	---	KIAA0100	KIAA0100	---	KIAA0100	---	ENSSSCG00000017764	ENSSSCG00000017764	---	ENSSSCG00000017764
		2	5652985	5654363	1378	---	---	AP5B1	---	---	---	---	ENSSSCG00000012978	---	---
		4	104882356	104882749	393	SNAPIN	---	SNAPIN	SNAPIN	---	ENSSSCG00000027049	---	ENSSSCG00000027049	ENSSSCG00000027049	---
		14	110108506	110109310	804	---	CH25H	CH25H	---	---	---	ENSSSCG00000010449	ENSSSCG00000010449	---	---
		14	43110602	43110832	230	ACADS	---	ACADS	ACADS	---	ENSSSCG00000009916	---	ENSSSCG00000009916	ENSSSCG00000009916	---
		13	73222079	73222418	339	---	---	CIDE-C	---	---	---	---	ENSSSCG00000011557	---	---
		5	93715409	93716020	611	SOCS2	---	SOCS2	SOCS2	---	ENSSSCG00000000910	---	ENSSSCG00000000910	ENSSSCG00000000910	---
		3	59237598	59237983	385	---	---	ANKRD39	---	---	---	---	ENSSSCG00000008198	---	---
		2	71238992	71239408	416	2016-03-02	---	2016-03-02	2016-03-02	---	ENSSSCG00000013601	---	ENSSSCG00000013601	ENSSSCG00000013601	---
		6	27553655	27554202	547	MMP2	---	MMP2	MMP2	---	ENSSSCG00000002829	---	ENSSSCG00000002829	ENSSSCG00000002829	---
		17	44639200	44639728	528	---	---	ENSSSCG00000007311	---	---	---	---	ENSSSCG00000007311	---	---
		3	32320725	32321322	597	---	LITAF	LITAF	---	---	---	ENSSSCG00000024982	ENSSSCG00000024982	---	---
		14	50873597	50874301	704	---	---	MORC2	---	---	---	---	ENSSSCG00000010016	---	---
		6	48288945	48289420	475	---	---	---	---	ENSSSCG00000003110	---	---	---	---	ENSSSCG00000003110
		7	129470606	129471035	429	---	---	ZNF839	---	---	---	---	ENSSSCG00000002532	---	---
		7	62967158	62967783	625	---	---	COMMD4	---	---	---	---	ENSSSCG00000001884	---	---
		1	183948538	183948936	398	---	---	---	---	ENSSSCG00000004958	---	---	---	---	ENSSSCG00000004958
		6	47206629	47210376	3747	---	BCAM	BCAM	---	BCAM	---	ENSSSCG00000020657	ENSSSCG00000020657	---	ENSSSCG00000020657
		7	59874452	59875308	856	---	---	POLG	---	---	---	---	ENSSSCG00000001838	---	---
		14	121755282	121755555	273	---	---	---	C10orf2	---	---	---	---	ENSSSCG00000030428	---
		4	103352685	103353568	883	SCAMP3	---	SCAMP3	SCAMP3	---	ENSSSCG00000006520	---	ENSSSCG00000006520	ENSSSCG00000006520	---
		6	45127672	45128288	616	---	TGFB1	TGFB1	---	TGFB1	---	ENSSSCG00000003017	ENSSSCG00000003017	---	ENSSSCG00000003017
		15	91455225	91455848	623	HOXD1	---	HOXD1	HOXD1	---	ENSSSCG00000015986	---	ENSSSCG00000015986	ENSSSCG00000015986	---
		5	5200130	5200703	573	---	---	MKL1	---	---	---	---	ENSSSCG00000000075	---	---
		14	49393279	49393840	561	---	---	EWSR1	---	---	---	---	ENSSSCG00000009974	---	---
		4	107756265	107757045	780	---	GOLPH3L	GOLPH3L	---	---	---	ENSSSCG00000006650	ENSSSCG00000006650	---	---
		2	74810827	74812124	1297	PLIN4	---	PLIN4	PLIN4	---	ENSSSCG00000013512	---	ENSSSCG00000013512	ENSSSCG00000013512	---
		17	43733984	43734503	519	---	---	---	---	PROCR	---	---	---	---	ENSSSCG00000026585
		2	81873459	81874004	545	---	---	FAM193B	---	---	---	---	ENSSSCG00000014038	---	---
		10	28924041	28924337	296	---	---	PPP1R12B	---	---	---	---	ENSSSCG00000010925	---	---
		GL896302.1	115551	116140	589	---	---	DMPK	---	---	---	---	ENSSSCG00000029900	---	---
		7	95217109	95217521	412	---	---	SPTB	---	---	---	---	ENSSSCG00000002277	---	---
		X	51412927	51413898	971	---	---	TSPYL2	---	---	---	---	ENSSSCG00000012323	---	---
		14	13293687	13294215	528	---	ZNF395	ZNF395	---	ZNF395	---	ENSSSCG00000009676	ENSSSCG00000009676	---	ENSSSCG00000009676
		7	26921816	26922254	438	---	---	DHX16	---	---	---	---	ENSSSCG00000001376	---	---
		3	4280971	4282845	1874	---	---	AP5Z1	---	---	---	---	ENSSSCG00000007577	---	---
		10	11060500	11060909	409	---	LYPLAL1	LYPLAL1	---	---	---	ENSSSCG00000010817	ENSSSCG00000010817	---	---
		2	6155177	6155703	526	---	---	---	CAPN1	---	---	---	---	ENSSSCG00000012999	---
		15	134520866	134521415	549	---	---	OBSL1	---	---	---	---	ENSSSCG00000028052	---	---
		15	151492879	151493486	607	---	---	COL6A3	---	---	---	---	ENSSSCG00000027331	---	---
		12	19405090	19405644	554	---	---	---	---	TMEM101	---	---	---	---	ENSSSCG00000017371
		9	3790775	3791465	690	---	---	DCHS1	---	---	---	---	ENSSSCG00000029189	---	---
		17	43344113	43344722	609	---	---	NCOA6	---	---	---	---	ENSSSCG00000007284	---	---
		9	80650979	80651399	420	TFPI2	---	TFPI2	TFPI2	---	ENSSSCG00000015322	---	ENSSSCG00000015322	ENSSSCG00000015322	---
		6	44350023	44350444	421	AKT2	---	AKT2	---	---	ENSSSCG00000002989	---	ENSSSCG00000002989	---	---
		14	95396969	95397758	789	GLUD1	---	GLUD1	GLUD1	---	ENSSSCG00000010368	---	ENSSSCG00000010368	ENSSSCG00000010368	---
		14	82592959	82593315	356	SYNPO2L	---	SYNPO2L	---	---	ENSSSCG00000010303	---	ENSSSCG00000010303	---	---
		1	123222877	123223419	542	---	---	RORA	---	---	---	---	ENSSSCG00000004576	---	---
		3	18867455	18867861	406	SBK1	---	SBK1	SBK1	---	ENSSSCG00000027933	---	ENSSSCG00000027933	ENSSSCG00000027933	---
		13	74924824	74925335	511	---	---	VGLL4	---	---	---	---	ENSSSCG00000030581	---	---
		2	82227603	82228066	463	---	MXD3	MXD3	---	MXD3	---	ENSSSCG00000014041	ENSSSCG00000014041	---	ENSSSCG00000014041
		3	54046742	54047347	605	NHE-2	---	NHE-2	---	---	ENSSSCG00000008153	---	ENSSSCG00000008153	---	---
		12	18206569	18207284	715	ARHGAP27	---	ARHGAP27	---	---	ENSSSCG00000017328	---	ENSSSCG00000017328	---	---
		14	138801256	138802163	907	---	PDZD8	---	---	---	---	ENSSSCG00000010669	---	---	---
		13	200404903	200405543	640	---	ADAMTS5	ADAMTS5	---	---	---	ENSSSCG00000012027	ENSSSCG00000012027	---	---
		6	48970194	48972295	2101	---	EHD2	EHD2	---	EHD2	---	ENSSSCG00000023371	ENSSSCG00000023371	---	ENSSSCG00000023371
		13	73123230	73123876	646	BRPF1	---	BRPF1	BRPF1	---	ENSSSCG00000011548	---	ENSSSCG00000011548	ENSSSCG00000011548	---
		13	73110302	73110886	584	---	BRPF1	BRPF1	---	BRPF1	---	ENSSSCG00000011548	ENSSSCG00000011548	---	ENSSSCG00000011548
		3	38930879	38931559	680	---	---	NMRAL1	---	---	---	---	ENSSSCG00000007943	---	---
		6	104387509	104387932	423	---	AQP4	AQP4	---	---	---	ENSSSCG00000024342	ENSSSCG00000024342	---	---
		3	5463729	5464155	426	---	---	LMTK2	---	---	---	---	ENSSSCG00000007599	---	---
		5	12453470	12453974	504	---	PRDM4	PRDM4	---	---	---	ENSSSCG00000000160	ENSSSCG00000000160	---	---
		12	53973015	53973802	787	---	---	KIF1C	---	---	---	---	ENSSSCG00000017900	---	---
		1	64605147	64605615	468	---	---	ENSSSCG00000004328	---	---	---	---	ENSSSCG00000004328	---	---
		11	9431681	9432250	569	---	ENSSSCG00000009348	ENSSSCG00000009348	---	---	---	ENSSSCG00000009348	ENSSSCG00000009348	---	---
		6	47679816	47680713	897	---	---	---	CCDC8	---	---	---	---	ENSSSCG00000026220	---
		12	1029270	1032189	2919	---	---	FASN	---	---	---	---	ENSSSCG00000029944	---	---
		X	47995538	47996300	762	---	PRAF2;CH242-247J8.11	PRAF2;CH242-247J8.11	---	PRAF2;CH242-247J8.11	---	ENSSSCG00000012289;ENSSSCG00000030995	ENSSSCG00000012289;ENSSSCG00000030995	---	ENSSSCG00000012289;ENSSSCG00000030995
		JH118928.1	33558	34150	592	---	B4GALNT1	B4GALNT1	---	B4GALNT1	---	ENSSSCG00000000433	ENSSSCG00000000433	---	ENSSSCG00000000433
		15	51604283	51604613	330	RWDD4	---	RWDD4	RWDD4	---	ENSSSCG00000015776	---	ENSSSCG00000015776	ENSSSCG00000015776	---
		17	61051981	61052557	576	---	TSHZ2	---	---	TSHZ2	---	ENSSSCG00000007482	---	---	ENSSSCG00000007482
		15	95115749	95116393	644	---	CWC22	CWC22	---	---	---	ENSSSCG00000016008	ENSSSCG00000016008	---	---
		10	17113731	17114902	1171	---	ADCK3	ADCK3	---	ADCK3	---	ENSSSCG00000010861	ENSSSCG00000010861	---	ENSSSCG00000010861
		1	306993397	306993981	584	---	---	REXO4	---	---	---	---	ENSSSCG00000023173	---	---
		13	35429650	35430344	694	---	ENSSSCG00000011387;GMPPB	GMPPB	---	GMPPB	---	ENSSSCG00000011387;ENSSSCG00000011389	ENSSSCG00000011389	---	ENSSSCG00000011389
		1	211526279	211527032	753	---	---	TMEM30B	---	---	---	---	ENSSSCG00000005094	---	---
		13	24719736	24720193	457	---	ENSSSCG00000030516	---	---	---	---	ENSSSCG00000030516	---	---	---
		11	26376700	26377249	549	---	---	ELF1	---	---	---	---	ENSSSCG00000009440	---	---
		12	49862636	49862860	224	ENSSSCG00000017822	---	ENSSSCG00000017822	ENSSSCG00000017822	---	ENSSSCG00000017822	---	ENSSSCG00000017822	ENSSSCG00000017822	---
		9	131991226	131992007	781	---	---	RASAL2	---	---	---	---	ENSSSCG00000015519	---	---
		8	8662341	8662692	351	RAB28	---	RAB28	RAB28	---	ENSSSCG00000022358	---	ENSSSCG00000022358	ENSSSCG00000022358	---
		18	16058813	16059616	803	---	EXOC4	EXOC4	---	---	---	ENSSSCG00000016543	ENSSSCG00000016543	---	---
		18	1454083	1454675	592	---	---	DNAJB6	---	---	---	---	ENSSSCG00000016408	---	---
		6	48953612	48954132	520	---	---	---	EHD2	---	---	---	---	ENSSSCG00000023371	---
		JH118559.1	9005	9383	378	---	CYP27A1	CYP27A1	---	---	---	ENSSSCG00000022970	ENSSSCG00000022970	---	---
		14	51057243	51057530	287	---	---	---	RNF185	---	---	---	---	ENSSSCG00000010024	---
		12	37430553	37431486	933	---	RPS6KB1	RPS6KB1	---	---	---	ENSSSCG00000017670	ENSSSCG00000017670	---	---
		6	58857585	58858000	415	---	---	FAM213B	---	---	---	---	ENSSSCG00000026554	---	---
		9	8129795	8130663	868	---	FCHSD2	FCHSD2	---	---	---	ENSSSCG00000014820	ENSSSCG00000014820	---	---
		4	8510271	8510595	324	---	---	---	PHF20L1	---	---	---	---	ENSSSCG00000005950	---
		2	157272643	157273085	442	---	AFAP1L1	AFAP1L1	---	AFAP1L1	---	ENSSSCG00000014431	ENSSSCG00000014431	---	ENSSSCG00000014431
		12	21095240	21095663	423	---	---	ACLY	---	---	---	---	ENSSSCG00000017421	---	---
		3	80675202	80675591	389	RAB1B	---	RAB1B	RAB1B	---	ENSSSCG00000008359	---	ENSSSCG00000008359	ENSSSCG00000008359	---
		X	58588658	58588897	239	---	---	MSN	---	---	---	---	ENSSSCG00000012365	---	---
		6	27544225	27544586	361	---	---	MMP2	---	---	---	---	ENSSSCG00000002829	---	---
		2	93856186	93857103	917	---	---	VCAN	---	---	---	---	ENSSSCG00000014136	---	---
		7	95210541	95210910	369	---	---	SPTB	---	---	---	---	ENSSSCG00000002277	---	---
		2	59148214	59149767	1553	---	RAB3A;MPV17L2	RAB3A;MPV17L2	---	RAB3A;MPV17L2	---	ENSSSCG00000013897;ENSSSCG00000013896	ENSSSCG00000013897;ENSSSCG00000013896	---	ENSSSCG00000013897;ENSSSCG00000013896
		10	36233807	36234432	625	---	CCL21	CCL21	---	CCL21	---	ENSSSCG00000010965	ENSSSCG00000010965	---	ENSSSCG00000010965
		1	206216003	206216677	674	---	PELI2	PELI2	---	---	---	ENSSSCG00000021134	ENSSSCG00000021134	---	---
		4	95557992	95558364	372	---	---	DDR2	---	---	---	---	ENSSSCG00000006338	---	---
		4	374318	375927	1609	---	LRRC14	LRRC14	---	LRRC14	---	ENSSSCG00000030451	ENSSSCG00000030451	---	ENSSSCG00000030451
		10	16761025	16761666	641	---	ITPKB	ITPKB	---	---	---	ENSSSCG00000022888	ENSSSCG00000022888	---	---
		12	5494518	5494879	361	---	---	TRIM47	---	---	---	---	ENSSSCG00000017199	---	---
		3	119029494	119030171	677	KHK	---	KHK	KHK	---	ENSSSCG00000008556	---	ENSSSCG00000008556	ENSSSCG00000008556	---
		2	84269417	84269844	427	---	---	BTF3	---	---	---	---	ENSSSCG00000014071	---	---
		13	73216904	73217690	786	---	CIDE-C	CIDE-C	---	CIDE-C	---	ENSSSCG00000011557	ENSSSCG00000011557	---	ENSSSCG00000011557
		14	32294525	32295462	937	---	---	MLXIP	---	---	---	---	ENSSSCG00000009794	---	---
		6	40107744	40109234	1490	---	---	LGI4	---	---	---	---	ENSSSCG00000025126	---	---
		13	133782438	133782852	414	DNAJB11	---	DNAJB11	DNAJB11	---	ENSSSCG00000011798	---	ENSSSCG00000011798	ENSSSCG00000011798	---
		3	39641034	39641685	651	---	---	CREBBP	---	---	---	---	ENSSSCG00000007951	---	---
		13	55583439	55583715	276	---	---	UBA3	---	---	---	---	ENSSSCG00000011506	---	---
		14	54948947	54949341	394	---	---	GNB1L	---	---	---	---	ENSSSCG00000010130	---	---
		2	82136295	82137595	1300	---	---	NSD1	---	---	---	---	ENSSSCG00000014044	---	---
		3	10606540	10607082	542	---	---	CHREBP	---	---	---	---	ENSSSCG00000007710	---	---
		6	25312499	25313904	1405	---	TPPP3	TPPP3	TPPP3	TPPP3	---	ENSSSCG00000002780	ENSSSCG00000002780	ENSSSCG00000002780	ENSSSCG00000002780
		17	15141754	15142194	440	CDS2	---	CDS2	CDS2	---	ENSSSCG00000030123	---	ENSSSCG00000030123	ENSSSCG00000030123	---
		14	146772216	146772709	493	---	BCCIP	BCCIP	---	---	---	ENSSSCG00000010743	ENSSSCG00000010743	---	---
		1	87740893	87741377	484	---	ENSSSCG00000004425	ENSSSCG00000004425	---	ENSSSCG00000004425	---	ENSSSCG00000004425	ENSSSCG00000004425	---	ENSSSCG00000004425
		1	28641676	28642146	470	REPS1	---	REPS1	---	---	ENSSSCG00000004146	---	ENSSSCG00000004146	---	---
		12	50010780	50011311	531	---	ENSSSCG00000028078	---	---	ENSSSCG00000028078	---	ENSSSCG00000028078	---	---	ENSSSCG00000028078
		9	3798225	3798854	629	---	TPP1	TPP1	---	---	---	ENSSSCG00000023080	ENSSSCG00000023080	---	---
		7	24097787	24098656	869	---	---	PGBD1	---	---	---	---	ENSSSCG00000001207	---	---
		5	91499405	91500011	606	---	---	ENSSSCG00000028182	---	---	---	---	ENSSSCG00000028182	---	---
		3	40199286	40199811	525	---	---	NAA60	---	---	---	---	ENSSSCG00000021065	---	---
		1	314083875	314084518	643	NRARP	NRARP	NRARP	---	---	ENSSSCG00000005844	ENSSSCG00000005844	ENSSSCG00000005844	---	---
		12	39576161	39576700	539	---	---	MYO19	---	---	---	---	ENSSSCG00000017682	---	---
		15	22725266	22725707	441	ARP3	---	ARP3	ARP3	---	ENSSSCG00000015710	---	ENSSSCG00000015710	ENSSSCG00000015710	---
		14	150937838	150938465	627	---	EBF3	EBF3	---	---	---	ENSSSCG00000010757	ENSSSCG00000010757	---	---
		10	28557920	28558672	752	ENSSSCG00000010913	ENSSSCG00000010913	ENSSSCG00000010913	---	---	ENSSSCG00000010913	ENSSSCG00000010913	ENSSSCG00000010913	---	---
		9	682459	682860	401	---	---	---	ST5	---	---	---	---	ENSSSCG00000014568	---
		2	77962404	77963014	610	DAZAP1	---	DAZAP1	DAZAP1	---	ENSSSCG00000022528	---	ENSSSCG00000022528	ENSSSCG00000022528	---
		3	61604952	61605348	396	---	---	POLR1A	---	---	---	---	ENSSSCG00000008226	---	---
		7	60668589	60669094	505	---	GDPGP1	---	---	---	---	ENSSSCG00000001859	---	---	---
		GL896571.2	60613	61289	676	---	PTGER4	PTGER4	---	---	---	ENSSSCG00000024439	ENSSSCG00000024439	---	---
		17	40187147	40188375	1228	ID1	ID1	ID1	ID1	ID1	ENSSSCG00000007227	ENSSSCG00000007227	ENSSSCG00000007227	ENSSSCG00000007227	ENSSSCG00000007227
		3	75959304	75959570	266	---	---	SNRNP27	---	---	---	---	ENSSSCG00000025674	---	---
		6	28167134	28170213	3079	IRX3	---	IRX3	IRX3	---	ENSSSCG00000002831	---	ENSSSCG00000002831	ENSSSCG00000002831	---
		X	97049740	97050143	403	---	---	---	ARMCX3	---	---	---	---	ENSSSCG00000012509	---
		2	31213943	31214430	487	RCN1	---	RCN1	---	---	ENSSSCG00000013318	---	ENSSSCG00000013318	---	---
		9	30715185	30715567	382	---	---	AMOTL1	---	---	---	---	ENSSSCG00000014960	---	---
		6	96741003	96741501	498	---	---	EMILIN2	---	---	---	---	ENSSSCG00000003694	---	---
		GL892407.1	88326	88824	498	---	ALS2	ALS2	---	---	---	ENSSSCG00000016109	ENSSSCG00000016109	---	---
		11	54717313	54718080	767	EDNRB	---	EDNRB	EDNRB	---	ENSSSCG00000009477	---	ENSSSCG00000009477	ENSSSCG00000009477	---
		6	43241906	43242422	516	---	---	NFKBIB	---	---	---	---	ENSSSCG00000026904	---	---
		10	28620659	28621313	654	---	ENSSSCG00000010914	ENSSSCG00000010914	---	---	---	ENSSSCG00000010914	ENSSSCG00000010914	---	---
		6	43831770	43832084	314	---	---	TIMM50	---	---	---	---	ENSSSCG00000026612	---	---
		18	14762409	14763093	684	---	---	CNOT4	---	---	---	---	ENSSSCG00000016528	---	---
		13	36921824	36922358	534	---	---	VPRBP	---	---	---	---	ENSSSCG00000011417	---	---
		13	37871719	37872453	734	---	STAB1;NT5DC2	STAB1;NT5DC2	---	---	---	ENSSSCG00000011443;ENSSSCG00000011444	ENSSSCG00000011443;ENSSSCG00000011444	---	---
		6	57595942	57596556	614	---	---	ENSSSCG00000004005	---	---	---	---	ENSSSCG00000004005	---	---
		15	52922272	52923006	734	SLC25A4	---	SLC25A4	SLC25A4	---	ENSSSCG00000015790	---	ENSSSCG00000015790	ENSSSCG00000015790	---
		7	33115946	33116393	447	---	RAB23	RAB23	---	---	---	ENSSSCG00000029539	ENSSSCG00000029539	---	---
		1	120001962	120002530	568	---	RAB8B	RAB8B	---	---	---	ENSSSCG00000026571	ENSSSCG00000026571	---	---
		1	269819419	269820734	1315	NOR-1	---	NOR-1	NOR-1	---	ENSSSCG00000005385	---	ENSSSCG00000005385	ENSSSCG00000005385	---
		3	873598	874274	676	---	---	---	---	ZFAND2A	---	---	---	---	ENSSSCG00000007554
		18	52035971	52036344	373	---	---	---	CYCS	---	---	---	---	ENSSSCG00000016714	---
		6	147858821	147859147	326	KTI12	---	KTI12	---	---	ENSSSCG00000003868	---	ENSSSCG00000003868	---	---
		GL896254.1	13197	13793	596	---	---	PCGF2	---	---	---	---	ENSSSCG00000023765	---	---
		3	62309724	62310065	341	---	---	RETSAT	---	---	---	---	ENSSSCG00000008237	---	---
		12	1023501	1027738	4237	---	---	FASN	---	---	---	---	ENSSSCG00000029944	---	---
		9	125681813	125682380	567	---	METTL13	METTL13	---	METTL13	---	ENSSSCG00000015483	ENSSSCG00000015483	---	ENSSSCG00000015483
		18	53887365	53888167	802	---	TNS3	TNS3	---	---	---	ENSSSCG00000016725	ENSSSCG00000016725	---	---
		14	82199273	82199526	253	ENSSSCG00000010297	---	ENSSSCG00000010297	ENSSSCG00000010297	---	ENSSSCG00000010297	---	ENSSSCG00000010297	ENSSSCG00000010297	---
		2	307756	308110	354	---	---	PHRF1	---	---	---	---	ENSSSCG00000029723	---	---
		6	92549471	92550008	537	---	PTPRM	PTPRM	---	---	---	ENSSSCG00000028805	ENSSSCG00000028805	---	---
		2	143133445	143133782	337	H2AFY	---	H2AFY	H2AFY	---	ENSSSCG00000014307	---	ENSSSCG00000014307	ENSSSCG00000014307	---
		13	4511996	4512941	945	---	TBC1D5	TBC1D5	---	---	---	ENSSSCG00000011199	ENSSSCG00000011199	---	---
		6	52244919	52246633	1714	---	---	PPP2R1A	---	---	---	---	ENSSSCG00000024413	---	---
		1	205253160	205254021	861	---	ATG14	ATG14	---	---	---	ENSSSCG00000005058	ENSSSCG00000005058	---	---
		1	302622252	302622547	295	---	---	CIZ1	---	---	---	---	ENSSSCG00000005640	---	---
		6	48331050	48331429	379	SAE1	---	SAE1	SAE1	---	ENSSSCG00000003111	---	ENSSSCG00000003111	ENSSSCG00000003111	---
		1	21999940	22000300	360	---	---	---	FBXO30	---	---	---	---	ENSSSCG00000004121	---
		12	15952485	15953049	564	---	MRC2	MRC2	---	---	---	ENSSSCG00000017300	ENSSSCG00000017300	---	---
		3	140645007	140645443	436	---	TSSC1	TSSC1	---	TSSC1	---	ENSSSCG00000028755	ENSSSCG00000028755	---	ENSSSCG00000028755
		GL893077.1	9185	9549	364	---	---	---	ENSSSCG00000020978	---	---	---	---	ENSSSCG00000020978	---
		3	24310880	24311244	364	---	---	EEF2K	---	---	---	---	ENSSSCG00000007839	---	---
		2	83006078	83006896	818	---	FAF2	FAF2	---	---	---	ENSSSCG00000014057	ENSSSCG00000014057	---	---
		12	41705028	41705425	397	---	---	RFFL	---	---	---	---	ENSSSCG00000026646	---	---
		3	18069360	18069980	620	---	RNF40	RNF40	---	---	---	ENSSSCG00000007786	ENSSSCG00000007786	---	---
		14	65955743	65956235	492	---	ENSSSCG00000010198	ENSSSCG00000010198	---	ENSSSCG00000010198	---	ENSSSCG00000010198	ENSSSCG00000010198	---	ENSSSCG00000010198
		4	107905824	107906367	543	---	---	ECM1	---	---	---	---	ENSSSCG00000029230	---	---
		X	46764122	46764724	602	---	---	CDK16	---	---	---	---	ENSSSCG00000012269	---	---
		9	143248965	143250568	1603	---	---	RPS6KC1	---	---	---	---	ENSSSCG00000015586	---	---
		6	44627892	44629124	1232	ITPKC	---	ITPKC	---	---	ENSSSCG00000003000	---	ENSSSCG00000003000	---	---
		17	5343129	5343829	700	---	---	---	CNOT7	---	---	---	---	ENSSSCG00000006983	---
		7	34338292	34340247	1955	ZBTB9	ZBTB9	ZBTB9	---	---	ENSSSCG00000001515	ENSSSCG00000001515	ENSSSCG00000001515	---	---
		2	5198450	5198829	379	---	---	---	KLC2	---	---	---	---	ENSSSCG00000012955	---
		2	59343447	59344227	780	ARRDC2	---	ARRDC2	---	---	ENSSSCG00000013893	---	ENSSSCG00000013893	---	---
		5	22758096	22758687	591	---	ENSSSCG00000000367	ENSSSCG00000000367	---	---	---	ENSSSCG00000000367	ENSSSCG00000000367	---	---
		1	29123705	29124636	931	---	NHSL1	NHSL1	---	---	---	ENSSSCG00000004149	ENSSSCG00000004149	---	---
		2	43801785	43802076	291	TSG101	---	TSG101	TSG101	---	ENSSSCG00000021729	---	ENSSSCG00000021729	ENSSSCG00000021729	---
		15	151514370	151515111	741	---	---	COL6A3	---	---	---	---	ENSSSCG00000027331	---	---
		12	25118401	25118643	242	SNF8	---	SNF8	SNF8	---	ENSSSCG00000021461	---	ENSSSCG00000021461	ENSSSCG00000021461	---
		14	140327289	140327850	561	ENSSSCG00000010676	---	ENSSSCG00000010676	ENSSSCG00000010676	---	ENSSSCG00000010676	---	ENSSSCG00000010676	ENSSSCG00000010676	---
		8	43920735	43921294	559	---	KDR	KDR	---	---	---	ENSSSCG00000008844	ENSSSCG00000008844	---	---
		GL894417.1	25467	25991	524	---	---	TAOK2	---	---	---	---	ENSSSCG00000028291	---	---
		7	28009006	28009554	548	PPT2	---	PPT2	PPT2	---	ENSSSCG00000001433	---	ENSSSCG00000001433	ENSSSCG00000001433	---
		10	29272473	29272763	290	---	---	ADIPOR1	---	---	---	---	ENSSSCG00000010930	---	---
		6	152701176	152701894	718	---	POMGNT1	POMGNT1	---	POMGNT1	---	ENSSSCG00000029145	ENSSSCG00000029145	---	ENSSSCG00000029145
		17	57477369	57478296	927	---	PTGIS	PTGIS	---	---	---	ENSSSCG00000007463	ENSSSCG00000007463	---	---
		X	142023580	142024049	469	---	---	BCAP31	---	---	---	---	ENSSSCG00000012772	---	---
		9	72570778	72571400	622	---	---	ELK4	---	---	---	---	ENSSSCG00000025182	---	---
		2	74826145	74826734	589	---	---	ENSSSCG00000013511	---	---	---	---	ENSSSCG00000013511	---	---
		6	86798159	86798773	614	---	---	POU3F1	---	---	---	---	ENSSSCG00000003646	---	---
		18	6619072	6619784	712	---	GIMAP4	GIMAP4	---	---	---	ENSSSCG00000027826	ENSSSCG00000027826	---	---
		8	112711320	112711708	388	---	METTL14	METTL14	---	---	---	ENSSSCG00000009113	ENSSSCG00000009113	---	---
		14	145501851	145506031	4180	---	FAM53B	FAM53B	---	FAM53B	---	ENSSSCG00000010732	ENSSSCG00000010732	---	ENSSSCG00000010732
		4	101869504	101870019	515	---	PRCC	PRCC	---	PRCC	---	ENSSSCG00000006467	ENSSSCG00000006467	---	ENSSSCG00000006467
		7	28025701	28027067	1366	---	AGPAT1	AGPAT1	---	AGPAT1	---	ENSSSCG00000001435	ENSSSCG00000001435	---	ENSSSCG00000001435
		3	44431050	44431595	545	---	---	PHF2	---	---	---	---	ENSSSCG00000008080	---	---
		6	27350109	27350416	307	---	CES1	CES1	---	CES1	---	ENSSSCG00000002825	ENSSSCG00000002825	---	ENSSSCG00000002825
		12	49519617	49520021	404	---	FAM101B	FAM101B	---	---	---	ENSSSCG00000024899	ENSSSCG00000024899	---	---
		6	40913519	40913752	233	---	---	---	CAPNS1	---	---	---	---	ENSSSCG00000030149	---
		6	64618561	64618916	355	---	---	PGD	---	---	---	---	ENSSSCG00000003402	---	---
		15	28465273	28465761	488	---	STEAP3	STEAP3	---	---	---	ENSSSCG00000029304	ENSSSCG00000029304	---	---
		4	78502548	78503059	511	---	ENSSSCG00000025087	ENSSSCG00000025087	---	---	---	ENSSSCG00000025087	ENSSSCG00000025087	---	---
		3	118477759	118478149	390	---	---	SLC4A1AP	---	---	---	---	ENSSSCG00000008549	---	---
		X	44800881	44801858	977	---	CXorf36	CXorf36	---	CXorf36	---	ENSSSCG00000026984	ENSSSCG00000026984	---	ENSSSCG00000026984
		X	51718632	51719076	444	---	---	HSD17B10	HSD17B10	---	---	---	ENSSSCG00000012327	ENSSSCG00000012327	---
		5	60736631	60736908	277	---	---	---	RERG	---	---	---	---	ENSSSCG00000000602	---
		12	26625983	26626255	272	---	---	XYLT2	---	---	---	---	ENSSSCG00000017573	---	---
		11	86125581	86125933	352	---	---	LAMP1	---	---	---	---	ENSSSCG00000009555	---	---
		1	313774108	313774459	351	---	---	TRAF2	---	---	---	---	ENSSSCG00000005838	---	---
		10	28612244	28612498	254	IPO9	---	IPO9	---	---	ENSSSCG00000030640	---	ENSSSCG00000030640	---	---
		7	28036274	28036808	534	RNF5	---	RNF5	RNF5	---	ENSSSCG00000001436	---	ENSSSCG00000001436	ENSSSCG00000001436	---
		1	17303050	17304515	1465	---	ZBTB2	ZBTB2	---	---	---	ENSSSCG00000004090	ENSSSCG00000004090	---	---
		2	60619423	60621193	1770	---	ENSSSCG00000013862	ENSSSCG00000013862	---	---	---	ENSSSCG00000013862	ENSSSCG00000013862	---	---
		16	21331396	21332360	964	---	---	RAI14	---	---	---	---	ENSSSCG00000016824	---	---
		12	6372610	6373237	627	---	FDXR	FDXR	---	FDXR	---	ENSSSCG00000017227	ENSSSCG00000017227	---	ENSSSCG00000017227
		3	40670724	40671130	406	---	---	FLYWCH1	---	---	---	---	ENSSSCG00000028381	---	---
		GL892606.2	17357	17953	596	ENSSSCG00000028904	---	ENSSSCG00000028904	---	---	ENSSSCG00000028904	---	ENSSSCG00000028904	---	---
		17	64062371	64062724	353	---	C17H20ORF108	C17H20ORF108	---	---	---	ENSSSCG00000007492	ENSSSCG00000007492	---	---
		4	74673329	74673843	514	---	TRIM55	TRIM55	---	TRIM55	---	ENSSSCG00000006216	ENSSSCG00000006216	---	ENSSSCG00000006216
		11	26394048	26394479	431	SUGT1	---	SUGT1	SUGT1	---	ENSSSCG00000009441	---	ENSSSCG00000009441	ENSSSCG00000009441	---
		13	24061717	24062170	453	---	---	GOLGA4	---	---	---	---	ENSSSCG00000011243	---	---
		13	16458425	16459060	635	---	AZI2	AZI2	---	---	---	ENSSSCG00000028258	ENSSSCG00000028258	---	---
		17	47094530	47094995	465	---	ENSSSCG00000007347	ENSSSCG00000007347	---	---	---	ENSSSCG00000007347	ENSSSCG00000007347	---	---
		13	28849344	28850093	749	---	---	---	ZBTB47	---	---	---	---	ENSSSCG00000030065	---
		2	53892145	53892551	406	---	---	---	ARF1	---	---	---	---	ENSSSCG00000013992	---
		4	114160498	114160900	402	---	---	IGSF3	---	---	---	---	ENSSSCG00000006737	---	---
		12	14674939	14675391	452	---	---	PECAM1	---	---	---	---	ENSSSCG00000017277	---	---
		3	38892655	38894263	1608	---	CDIP1	CDIP1	---	CDIP1	---	ENSSSCG00000007941	ENSSSCG00000007941	---	ENSSSCG00000007941
		15	42688325	42688873	548	---	ANGPT2	ANGPT2	---	---	---	ENSSSCG00000015753	ENSSSCG00000015753	---	---
		10	15052666	15053137	471	---	DEGS1	DEGS1	---	DEGS1	---	ENSSSCG00000024484	ENSSSCG00000024484	---	ENSSSCG00000024484
		5	72190306	72190721	415	---	---	MICAL3	---	---	---	---	ENSSSCG00000000770	---	---
		6	57998310	57998519	209	---	---	---	SDF4	---	---	---	---	ENSSSCG00000003332	---
		JH118697.1	38426	38675	249	ENSSSCG00000026785	---	ENSSSCG00000026785	ENSSSCG00000026785	---	ENSSSCG00000026785	---	ENSSSCG00000026785	ENSSSCG00000026785	---
		6	17204469	17205046	577	---	ARL2BP	ARL2BP	---	---	---	ENSSSCG00000002819	ENSSSCG00000002819	---	---
		2	7218393	7218966	573	---	ENSSSCG00000013046	ENSSSCG00000013046	---	ENSSSCG00000013046	---	ENSSSCG00000013046	ENSSSCG00000013046	---	ENSSSCG00000013046
		6	96253450	96254014	564	---	---	TGIF1	---	---	---	---	ENSSSCG00000024174	---	---
		4	139111167	139112155	988	---	LRRC8B	LRRC8B	---	---	---	ENSSSCG00000022798	ENSSSCG00000022798	---	---
		17	11792461	11793777	1316	---	SFRP1	SFRP1	---	---	---	ENSSSCG00000025822	ENSSSCG00000025822	---	---
		12	49272386	49273042	656	ENSSSCG00000017808	ENSSSCG00000017808	ENSSSCG00000017808	---	---	ENSSSCG00000017808	ENSSSCG00000017808	ENSSSCG00000017808	---	---
		10	70949992	70950320	328	---	---	RBM17	---	---	---	---	ENSSSCG00000011134	---	---
		14	21908743	21909128	385	CBR4	---	CBR4	CBR4	---	ENSSSCG00000009717	---	ENSSSCG00000009717	ENSSSCG00000009717	---
		18	21656952	21657250	298	SND1	---	SND1	---	---	ENSSSCG00000016590	---	ENSSSCG00000016590	---	---
		3	117543937	117545073	1136	ENSSSCG00000024812	---	ENSSSCG00000024812	ENSSSCG00000024812	---	ENSSSCG00000024812	---	ENSSSCG00000024812	ENSSSCG00000024812	---
		9	44266514	44268391	1877	---	ENSSSCG00000025649	ENSSSCG00000025649	---	---	---	ENSSSCG00000025649	ENSSSCG00000025649	---	---
		7	99261438	99262652	1214	---	GALNT16	GALNT16	---	GALNT16	---	ENSSSCG00000002306	ENSSSCG00000002306	---	ENSSSCG00000002306
		14	153217035	153217782	747	---	---	ZNF511	---	---	---	---	ENSSSCG00000010774	---	---
		4	51491762	51492097	335	---	---	RIPK2	---	---	---	---	ENSSSCG00000024096	---	---
		8	89436696	89437446	750	---	---	GAB1	---	---	---	---	ENSSSCG00000009048	---	---
		4	139885416	139885829	413	---	---	PKN2	PKN2	---	---	---	ENSSSCG00000006927	ENSSSCG00000006927	---
		9	49289954	49290451	497	APOA1	---	APOA1	---	APOA1	ENSSSCG00000015070	---	ENSSSCG00000015070	---	ENSSSCG00000015070
		2	73216901	73217264	363	ALKBH7	---	ALKBH7	ALKBH7	---	ENSSSCG00000024254	---	ENSSSCG00000024254	ENSSSCG00000024254	---
		8	3246319	3249778	3459	---	---	KIAA0232	---	---	---	---	ENSSSCG00000008713	---	---
		12	53661096	53661437	341	RABEP1	---	RABEP1	RABEP1	---	ENSSSCG00000017895	---	ENSSSCG00000017895	ENSSSCG00000017895	---
		13	76228153	76229321	1168	---	---	PLXND1	---	---	---	---	ENSSSCG00000011592	---	---
		X	47882798	47883198	400	---	HDAC6	HDAC6	---	---	---	ENSSSCG00000025545	ENSSSCG00000025545	---	---
		5	84133970	84134403	433	ENSSSCG00000000853	---	ENSSSCG00000000853	ENSSSCG00000000853	---	ENSSSCG00000000853	---	ENSSSCG00000000853	ENSSSCG00000000853	---
		4	12780530	12781471	941	MYC	---	MYC	MYC	---	ENSSSCG00000005965	---	ENSSSCG00000005965	ENSSSCG00000005965	---
		13	210484107	210485025	918	---	HLCS	HLCS	---	---	---	ENSSSCG00000012059	ENSSSCG00000012059	---	---
		5	93656564	93657296	732	NUDT4	---	NUDT4	NUDT4	---	ENSSSCG00000020903	---	ENSSSCG00000020903	ENSSSCG00000020903	---
		3	17545625	17545844	219	FUS	---	FUS	FUS	---	ENSSSCG00000030798	---	ENSSSCG00000030798	ENSSSCG00000030798	---
		4	102714840	102715563	723	---	LAMTOR2	LAMTOR2	---	LAMTOR2	---	ENSSSCG00000006499	ENSSSCG00000006499	---	ENSSSCG00000006499
		6	69587800	69588468	668	---	---	EPHA2	---	---	---	---	ENSSSCG00000003471	---	---
		18	44506291	44506878	587	---	ENSSSCG00000027704	ENSSSCG00000027704	---	---	---	ENSSSCG00000027704	ENSSSCG00000027704	---	---
		GL895364.2	20459	20752	293	---	---	DDX23	---	---	---	---	ENSSSCG00000027789	---	---
		2	71885718	71886426	708	TRAPPC5	TRAPPC5	TRAPPC5	TRAPPC5	TRAPPC5	ENSSSCG00000013573	ENSSSCG00000013573	ENSSSCG00000013573	ENSSSCG00000013573	ENSSSCG00000013573
		12	55260972	55261332	360	SAT2	---	SAT2	SAT2	---	ENSSSCG00000017952	---	ENSSSCG00000017952	ENSSSCG00000017952	---
		2	87186062	87187100	1038	---	---	F2RL2	---	---	---	---	ENSSSCG00000014089	---	---
		2	70388785	70389409	624	---	RAB3D	RAB3D	---	---	---	ENSSSCG00000013623	ENSSSCG00000013623	---	---
		9	53578674	53579432	758	---	SC5D	SC5D	---	---	---	ENSSSCG00000028517	ENSSSCG00000028517	---	---
		12	54717441	54717903	462	---	ENSSSCG00000017928	ENSSSCG00000017928	---	ENSSSCG00000017928	---	ENSSSCG00000017928	ENSSSCG00000017928	---	ENSSSCG00000017928
		14	42956582	42957112	530	---	LC8	LC8	---	LC8	---	ENSSSCG00000009904	ENSSSCG00000009904	---	ENSSSCG00000009904
		7	60254045	60255187	1142	APN	---	APN	APN	---	ENSSSCG00000001849	---	ENSSSCG00000001849	ENSSSCG00000001849	---
		12	47235013	47235574	561	---	---	ENSSSCG00000017783	---	---	---	---	ENSSSCG00000017783	---	---
		12	36602524	36603046	522	CLTC	---	CLTC	CLTC	---	ENSSSCG00000017666	---	ENSSSCG00000017666	ENSSSCG00000017666	---
		7	116962033	116962314	281	ZC3H14	---	ZC3H14	ZC3H14	---	ENSSSCG00000002426	---	ENSSSCG00000002426	ENSSSCG00000002426	---
		7	22052548	22053042	494	ENSSSCG00000021411	ENSSSCG00000021411	ENSSSCG00000021411	ENSSSCG00000021411	ENSSSCG00000021411	ENSSSCG00000021411	ENSSSCG00000021411	ENSSSCG00000021411	ENSSSCG00000021411	ENSSSCG00000021411
		18	49444233	49444507	274	ENSSSCG00000029589	---	ENSSSCG00000029589	ENSSSCG00000029589	---	ENSSSCG00000029589	---	ENSSSCG00000029589	ENSSSCG00000029589	---
		10	76089648	76090042	394	---	---	---	---	ENSSSCG00000011163	---	---	---	---	ENSSSCG00000011163
		11	86582220	86582824	604	---	GAS6	GAS6	---	GAS6	---	ENSSSCG00000009565	ENSSSCG00000009565	---	ENSSSCG00000009565
		7	118545065	118545979	914	---	KCNK13	KCNK13	---	---	---	ENSSSCG00000002432	ENSSSCG00000002432	---	---
		11	190241	191152	911	---	IL17D	IL17D	---	---	---	ENSSSCG00000025308	ENSSSCG00000025308	---	---
		X	36878161	36878997	836	---	PRRG1	PRRG1	---	---	---	ENSSSCG00000027777	ENSSSCG00000027777	---	---
		X	143573650	143575210	1560	SLC10A3	SLC10A3	SLC10A3	---	---	ENSSSCG00000025766	ENSSSCG00000025766	ENSSSCG00000025766	---	---
		7	5163456	5164086	630	---	---	BMP6	---	---	---	---	ENSSSCG00000001027	---	---
		13	42403084	42403554	470	FAM208A	---	FAM208A	---	---	ENSSSCG00000024201	---	ENSSSCG00000024201	---	---
		X	65724334	65725070	736	---	---	---	---	RGAG4	---	---	---	---	ENSSSCG00000020876
		12	12660682	12661280	598	---	---	AXIN2	---	---	---	---	ENSSSCG00000017265	---	---
		7	36478008	36478630	622	---	---	---	FKBP5	---	---	---	---	ENSSSCG00000001549	---
		4	107246846	107247403	557	---	PSMD4	PSMD4	---	PSMD4	---	ENSSSCG00000006628	ENSSSCG00000006628	---	ENSSSCG00000006628
		2	77793187	77794749	1562	---	---	MIDN	---	---	---	---	ENSSSCG00000013432	---	---
		GL896267.1	4371	4807	436	PRMT5	---	PRMT5	PRMT5	---	ENSSSCG00000030045	---	ENSSSCG00000030045	ENSSSCG00000030045	---
		3	17734189	17734866	677	ZNF646	---	---	---	---	ENSSSCG00000026817	---	---	---	---
		6	51093717	51094321	604	---	NR1H2	NR1H2	---	NR1H2	---	ENSSSCG00000003211	ENSSSCG00000003211	---	ENSSSCG00000003211
		6	37992713	37993183	470	PDCD5	---	PDCD5	PDCD5	---	ENSSSCG00000002860	---	ENSSSCG00000002860	ENSSSCG00000002860	---
		7	58671531	58672212	681	ZXDC	---	ZXDC	---	---	ENSSSCG00000001824	---	ENSSSCG00000001824	---	---
		7	93044837	93045672	835	SLCO3A1	---	SLCO3A1	SLCO3A1	---	ENSSSCG00000002263	---	ENSSSCG00000002263	ENSSSCG00000002263	---
		3	41301887	41302239	352	---	---	RAB11FIP3	---	---	---	---	ENSSSCG00000007994	---	---
		15	151269103	151270114	1011	COPS8	---	COPS8	COPS8	---	ENSSSCG00000016323	---	ENSSSCG00000016323	ENSSSCG00000016323	---
		2	69189764	69190415	651	---	---	COL5A3	---	---	---	---	ENSSSCG00000013667	---	---
		5	49600974	49601420	446	---	PPFIBP1	PPFIBP1	---	---	---	ENSSSCG00000000549	ENSSSCG00000000549	---	---
		3	10616113	10616666	553	CHREBP	---	CHREBP	CHREBP	---	ENSSSCG00000007710	---	ENSSSCG00000007710	ENSSSCG00000007710	---
		5	33720287	33720734	447	---	LLPH	LLPH	---	---	---	ENSSSCG00000000472	ENSSSCG00000000472	---	---
		15	120861199	120862328	1129	---	INO80D	INO80D	---	---	---	ENSSSCG00000016125	ENSSSCG00000016125	---	---
		15	107763744	107764160	416	---	ENSSSCG00000026618	---	---	---	---	ENSSSCG00000026618	---	---	---
		14	145805203	145805731	528	---	---	---	ZRANB1	---	---	---	---	ENSSSCG00000010738	---
		6	98685368	98685773	405	ENSSSCG00000027498	---	ENSSSCG00000027498	ENSSSCG00000027498	---	ENSSSCG00000027498	---	ENSSSCG00000027498	ENSSSCG00000027498	---
		7	99153914	99154497	583	---	---	GALNT16	---	---	---	---	ENSSSCG00000002306	---	---
		2	135013908	135014657	749	---	---	PHAX	---	---	---	---	ENSSSCG00000014244	---	---
		7	29186473	29187348	875	---	---	SLA-DQB1	---	---	---	---	ENSSSCG00000001457	---	---
		GL893735.2	75631	76151	520	---	---	KNOP1	---	---	---	---	ENSSSCG00000025203	---	---
		15	55337938	55338767	829	WHSC1L1	---	WHSC1L1	---	---	ENSSSCG00000015820	---	ENSSSCG00000015820	---	---
		2	69171082	69171703	621	---	---	COL5A3	---	---	---	---	ENSSSCG00000013667	---	---
		15	104123217	104123742	525	---	COL5A2	COL5A2	---	---	---	ENSSSCG00000016035	ENSSSCG00000016035	---	---
		2	129848956	129849733	777	---	PRR16	PRR16	---	---	---	ENSSSCG00000014229	ENSSSCG00000014229	---	---
		13	131349173	131349654	481	---	---	ABCC5	---	---	---	---	ENSSSCG00000011782	---	---
		13	34804564	34804831	267	SLC25A20	---	SLC25A20	SLC25A20	---	ENSSSCG00000011366	---	ENSSSCG00000011366	ENSSSCG00000011366	---
		13	179696675	179697275	600	---	---	VGLL3	---	---	---	---	ENSSSCG00000011998	---	---
		14	144069518	144069990	472	ENSSSCG00000010719	---	ENSSSCG00000010719	ENSSSCG00000010719	---	ENSSSCG00000010719	---	ENSSSCG00000010719	ENSSSCG00000010719	---
		10	17571676	17571986	310	SCCPDH	---	SCCPDH	---	---	ENSSSCG00000010866	---	ENSSSCG00000010866	---	---
		9	49296723	49297385	662	---	---	---	---	SIK3	---	---	---	---	ENSSSCG00000015071
		6	58131579	58132286	707	---	---	MXRA8	---	---	---	---	ENSSSCG00000021880	---	---
		5	35889641	35890086	445	---	---	---	MDM2	---	---	---	---	ENSSSCG00000000488	---
		2	9186742	9187394	652	---	RAB3IL1	RAB3IL1	---	---	---	ENSSSCG00000013074	ENSSSCG00000013074	---	---
		X	113925718	113926214	496	PGRMC1	---	PGRMC1	PGRMC1	---	ENSSSCG00000012625	---	ENSSSCG00000012625	ENSSSCG00000012625	---
		13	32233080	32233541	461	---	---	FYCO1	---	---	---	---	ENSSSCG00000011317	---	---
		12	18170653	18171136	483	---	---	PLEKHM1	---	---	---	---	ENSSSCG00000017325	---	---
		12	23075318	23075753	435	---	---	PPP1R1B	---	---	---	---	ENSSSCG00000017498	---	---
		1	313809263	313810079	816	---	MAMDC4	MAMDC4	---	MAMDC4	---	ENSSSCG00000005832	ENSSSCG00000005832	---	ENSSSCG00000005832
		4	134268824	134269373	549	CNN3	---	CNN3	CNN3	---	ENSSSCG00000006887	---	ENSSSCG00000006887	ENSSSCG00000006887	---
		18	6259477	6259793	316	---	---	NUB1	---	---	---	---	ENSSSCG00000016438	---	---
		2	5544516	5545235	719	FIBP	---	FIBP	FIBP	---	ENSSSCG00000012969	---	ENSSSCG00000012969	ENSSSCG00000012969	---
		4	103700633	103702068	1435	KCNN3	---	KCNN3	KCNN3	---	ENSSSCG00000006542	---	ENSSSCG00000006542	ENSSSCG00000006542	---
		18	6719111	6719709	598	---	KCNH2	KCNH2	---	KCNH2	---	ENSSSCG00000016448	ENSSSCG00000016448	---	ENSSSCG00000016448
		2	12807049	12807693	644	---	---	CTNND1	---	---	---	---	ENSSSCG00000013174	---	---
		13	35871772	35872302	530	SLC38A3	---	SLC38A3	SLC38A3	---	ENSSSCG00000011397	---	ENSSSCG00000011397	ENSSSCG00000011397	---
		5	65955339	65955828	489	---	PEX5	PEX5	---	---	---	ENSSSCG00000025252	ENSSSCG00000025252	---	---
		1	117634573	117634951	378	MTFMT	---	MTFMT	---	---	ENSSSCG00000004543	---	ENSSSCG00000004543	---	---
		14	140510747	140511118	371	---	---	EIF3A	---	---	---	---	ENSSSCG00000010679	---	---
		3	139857563	139858349	786	---	ENSSSCG00000025689	ENSSSCG00000025689	---	---	---	ENSSSCG00000025689	ENSSSCG00000025689	---	---
		2	31202281	31202805	524	---	RCN1	RCN1	---	---	---	ENSSSCG00000013318	ENSSSCG00000013318	---	---
		14	53026955	53027859	904	---	---	---	SNRPD3	---	---	---	---	ENSSSCG00000010058	---
		13	37614506	37615167	661	---	WDR82	WDR82	---	---	---	ENSSSCG00000011433	ENSSSCG00000011433	---	---
		14	54278843	54279432	589	---	---	MED15	---	---	---	---	ENSSSCG00000010107	---	---
		6	88286727	88287226	499	---	---	MACF1	---	---	---	---	ENSSSCG00000003654	---	---
		3	77090382	77090986	604	---	---	ARHGAP25	---	---	---	---	ENSSSCG00000008344	---	---
		12	2267442	2267743	301	EIF4A3	---	EIF4A3	---	---	ENSSSCG00000017155	---	ENSSSCG00000017155	---	---
		14	31216361	31216727	366	---	SETD8	SETD8	---	---	---	ENSSSCG00000009777	ENSSSCG00000009777	---	---
		8	1196784	1197671	887	---	---	SH3BP2	---	---	---	---	ENSSSCG00000022004	---	---
		3	107548769	107549747	978	---	---	ENSSSCG00000008481	---	---	---	---	ENSSSCG00000008481	---	---
		4	7762037	7762686	649	ST3GAL1	---	---	ST3GAL1	---	ENSSSCG00000005943	---	---	ENSSSCG00000005943	---
		4	90985093	90985397	304	MPZL1	---	MPZL1	MPZL1	---	ENSSSCG00000006306	---	ENSSSCG00000006306	ENSSSCG00000006306	---
		GL896302.1	111907	112576	669	---	---	DMPK	---	---	---	---	ENSSSCG00000029900	---	---
		17	15889089	15889612	523	---	---	TRMT6	---	---	---	---	ENSSSCG00000007046	---	---
		GL892332.2	307936	310120	2184	---	---	RB1CC1	---	---	---	---	ENSSSCG00000028902	---	---
		5	110691626	110692247	621	---	---	SELO	---	---	---	---	ENSSSCG00000000973	---	---
		6	81728927	81729581	654	---	ENSSSCG00000003595	ENSSSCG00000003595	---	ENSSSCG00000003595	---	ENSSSCG00000003595	ENSSSCG00000003595	---	ENSSSCG00000003595
		5	51170901	51171524	623	SSPN	---	SSPN	---	---	ENSSSCG00000025531	---	ENSSSCG00000025531	---	---
		14	40021959	40022723	764	---	---	TBX3	---	---	---	---	ENSSSCG00000009865	---	---
		6	54318810	54319374	564	PPP1R12C	---	PPP1R12C	PPP1R12C	---	ENSSSCG00000027189	---	ENSSSCG00000027189	ENSSSCG00000027189	---
		GL893735.2	61069	61785	716	---	ENSSSCG00000026881	ENSSSCG00000026881	---	---	---	ENSSSCG00000026881	ENSSSCG00000026881	---	---
		18	20854762	20856024	1262	FLNC	---	FLNC	FLNC	---	ENSSSCG00000016578	---	ENSSSCG00000016578	ENSSSCG00000016578	---
		X	51806255	51806892	637	---	---	HUWE1	---	---	---	---	ENSSSCG00000012328	---	---
		6	108762849	108763555	706	---	---	---	---	GAREM	---	---	---	---	ENSSSCG00000003731
		2	61195176	61196135	959	---	RAB8A	RAB8A	---	RAB8A	---	ENSSSCG00000013848	ENSSSCG00000013848	---	ENSSSCG00000013848
		15	153946088	153946357	269	MYEOV2	---	MYEOV2	MYEOV2	---	ENSSSCG00000020790	---	ENSSSCG00000020790	ENSSSCG00000020790	---
		6	56624829	56625538	709	---	---	PEG3	---	---	---	---	ENSSSCG00000003326	---	---
		10	21917394	21917892	498	---	---	ENSSSCG00000010886	---	---	---	---	ENSSSCG00000010886	---	---
		4	437764	438997	1233	---	---	---	---	CYHR1	---	---	---	---	ENSSSCG00000027076
		12	27135570	27136109	539	ANKRD40	---	ANKRD40	ANKRD40	---	ENSSSCG00000017560	---	ENSSSCG00000017560	ENSSSCG00000017560	---
		1	302620212	302620624	412	---	---	CIZ1	---	---	---	---	ENSSSCG00000005640	---	---
		1	302580983	302581338	355	---	---	PTGES2	---	---	---	---	ENSSSCG00000022655	---	---
		4	68375469	68375861	392	TERF1	---	TERF1	TERF1	---	ENSSSCG00000006184	---	ENSSSCG00000006184	ENSSSCG00000006184	---
		4	30675023	30675264	241	ENSSSCG00000021783	---	ENSSSCG00000021783	ENSSSCG00000021783	---	ENSSSCG00000021783	---	ENSSSCG00000021783	ENSSSCG00000021783	---
		17	40977961	40978781	820	---	---	ASXL1	---	---	---	---	ENSSSCG00000007248	---	---
		6	50349248	50349930	682	---	---	NOSIP	---	---	---	---	ENSSSCG00000029154	---	---
		3	17579334	17580258	924	TRIM72	---	TRIM72	---	---	ENSSSCG00000007757	---	ENSSSCG00000007757	---	---
		GL893427.2	12455	12932	477	---	---	APCDD1	---	---	---	---	ENSSSCG00000024712	---	---
		7	128046277	128046657	380	---	---	---	SETD3	---	---	---	---	ENSSSCG00000002508	---
		5	3353166	3354176	1010	---	---	PACSIN2	---	---	---	---	ENSSSCG00000000036	---	---
		2	65200488	65200805	317	---	---	ENSSSCG00000013779	---	---	---	---	ENSSSCG00000013779	---	---
		1	302803869	302805037	1168	---	URM1	URM1	---	URM1	---	ENSSSCG00000005649	ENSSSCG00000005649	---	ENSSSCG00000005649
		10	36303471	36304243	772	---	SIGMAR1	SIGMAR1	---	---	---	ENSSSCG00000029899	ENSSSCG00000029899	---	---
		14	60722079	60722729	650	---	---	TARBP1	---	---	---	---	ENSSSCG00000010160	---	---
		3	42245665	42245913	248	NTHL1	---	NTHL1	NTHL1	---	ENSSSCG00000008039	---	ENSSSCG00000008039	ENSSSCG00000008039	---
		4	117614614	117615235	621	---	SLC16A1	SLC16A1	---	SLC16A1	---	ENSSSCG00000006769	ENSSSCG00000006769	---	ENSSSCG00000006769
		GL895504.2	3177	3815	638	---	---	ENSSSCG00000024020	---	ENSSSCG00000024020	---	---	ENSSSCG00000024020	---	ENSSSCG00000024020
		18	51024404	51025440	1036	---	---	NFE2L3	---	---	---	---	ENSSSCG00000026894	---	---
		12	47129991	47130995	1004	---	---	PHF12	---	---	---	---	ENSSSCG00000017779	---	---
		15	127686285	127686754	469	---	IKZF2	IKZF2	---	---	---	ENSSSCG00000016164	ENSSSCG00000016164	---	---
		14	31651884	31652181	297	VPS37B	---	VPS37B	---	---	ENSSSCG00000028889	---	ENSSSCG00000028889	---	---
		2	6430590	6431453	863	---	---	EHD1	EHD1	---	---	---	ENSSSCG00000013017	ENSSSCG00000013017	---
		4	115109871	115110372	501	---	---	VANGL1	---	---	---	---	ENSSSCG00000006746	---	---
		5	4274581	4275043	462	---	XRCC6	XRCC6	---	XRCC6	---	ENSSSCG00000000059	ENSSSCG00000000059	---	ENSSSCG00000000059
		1	284598280	284599065	785	---	SLC31A2	SLC31A2	---	---	---	ENSSSCG00000023714	ENSSSCG00000023714	---	---
		17	54609974	54610504	530	---	---	TP53RK	---	---	---	---	ENSSSCG00000007452	---	---
		2	147067975	147068334	359	---	---	---	PAIP2	---	---	---	---	ENSSSCG00000026606	---
		10	70658365	70659031	666	---	PRKCQ	PRKCQ	---	---	---	ENSSSCG00000011131	ENSSSCG00000011131	---	---
		7	60132354	60132773	419	---	---	PLIN1	---	---	---	---	ENSSSCG00000001844	---	---
		GL892930.1	12415	12741	326	---	---	MAU2	---	---	---	---	ENSSSCG00000021664	---	---
		12	12123418	12124131	713	---	FAM20A	FAM20A	---	FAM20A	---	ENSSSCG00000017258	ENSSSCG00000017258	---	ENSSSCG00000017258
		7	36154893	36155329	436	PPARD	---	PPARD	PPARD	---	ENSSSCG00000001539	---	ENSSSCG00000001539	ENSSSCG00000001539	---
		5	7205809	7206406	597	---	SLC16A8	SLC16A8	---	---	---	ENSSSCG00000000113	ENSSSCG00000000113	---	---
		1	269215251	269215725	474	ALG2	---	ALG2	---	---	ENSSSCG00000005383	---	ENSSSCG00000005383	---	---
		12	45195142	45195550	408	---	RAB11FIP4	RAB11FIP4	---	---	---	ENSSSCG00000017747	ENSSSCG00000017747	---	---
		15	154817169	154817939	770	---	BOK	BOK	---	---	---	ENSSSCG00000016373	ENSSSCG00000016373	---	---
		6	152593755	152594131	376	---	---	NSUN4	---	---	---	---	ENSSSCG00000003902	---	---
		15	51530900	51531647	747	---	---	ING2	---	---	---	---	ENSSSCG00000024555	---	---
		18	50098121	50098848	727	---	HOXA3	HOXA3	---	---	---	ENSSSCG00000016705	ENSSSCG00000016705	---	---
		4	89969428	89969920	492	DPT	---	DPT	---	---	ENSSSCG00000006297	---	ENSSSCG00000006297	---	---
		7	94987517	94989789	2272	HSPA2	HSPA2	HSPA2	HSPA2	---	ENSSSCG00000002274	ENSSSCG00000002274	ENSSSCG00000002274	ENSSSCG00000002274	---
		7	58529914	58530954	1040	---	---	---	MAN2A2	---	---	---	---	ENSSSCG00000001819	---
		15	43013529	43014133	604	AGPAT5	---	AGPAT5	AGPAT5	---	ENSSSCG00000015755	---	ENSSSCG00000015755	ENSSSCG00000015755	---
		5	70565542	70566005	463	---	---	RAB6IP2	---	---	---	---	ENSSSCG00000000755	---	---
		1	125475793	125476339	546	---	ADAM10	ADAM10	---	---	---	ENSSSCG00000004595	ENSSSCG00000004595	---	---
		12	55836805	55842390	5585	---	PER1	PER1	---	PER1	---	ENSSSCG00000017983	ENSSSCG00000017983	---	ENSSSCG00000017983
		13	2446617	2446967	350	---	---	SH3BP5	---	---	---	---	ENSSSCG00000024938	---	---
		2	16214327	16214993	666	KBTBD4	---	KBTBD4	KBTBD4	---	ENSSSCG00000013227	---	ENSSSCG00000013227	ENSSSCG00000013227	---
		1	23480328	23481664	1336	STX11	STX11	STX11	STX11	STX11	ENSSSCG00000004125	ENSSSCG00000004125	ENSSSCG00000004125	ENSSSCG00000004125	ENSSSCG00000004125
		13	206922406	206923297	891	---	---	DNAJC28	---	---	---	---	ENSSSCG00000028192	---	---
		4	117851190	117851613	423	RHOC	---	RHOC	RHOC	---	ENSSSCG00000006777	---	ENSSSCG00000006777	ENSSSCG00000006777	---
		9	13938361	13938665	304	---	---	GAB2	---	---	---	---	ENSSSCG00000014891	---	---
		1	297560758	297561076	318	STRBP	---	---	STRBP	---	ENSSSCG00000005582	---	---	ENSSSCG00000005582	---
		14	60810766	60811088	322	COA6	---	COA6	COA6	---	ENSSSCG00000010161	---	ENSSSCG00000010161	ENSSSCG00000010161	---
		6	77811401	77811664	263	---	---	NUDC	---	---	---	---	ENSSSCG00000003566	---	---
		GL894053.2	48269	48531	262	SPARC	---	SPARC	---	---	ENSSSCG00000017083	---	ENSSSCG00000017083	---	---
		5	3148793	3149098	305	TSPO	---	TSPO	TSPO	---	ENSSSCG00000000033	---	ENSSSCG00000000033	ENSSSCG00000000033	---
		13	37296221	37296474	253	---	---	---	PCBP4	---	---	---	---	ENSSSCG00000028446	---
		8	918390	918733	343	---	---	---	RNF4	---	---	---	---	ENSSSCG00000008690	---
		14	118544773	118545301	528	---	PI4K2A	PI4K2A	---	---	---	ENSSSCG00000010525	ENSSSCG00000010525	---	---
		5	29923307	29923754	447	---	---	MON2	---	---	---	---	ENSSSCG00000000458	---	---
		10	73710712	73711168	456	---	---	PITRM1	---	---	---	---	ENSSSCG00000011157	---	---
		2	44467568	44468405	837	KCNC1	---	KCNC1	---	---	ENSSSCG00000013374	---	ENSSSCG00000013374	---	---
		7	29188430	29188773	343	SLA-DQB1	---	SLA-DQB1	---	---	ENSSSCG00000001457	---	ENSSSCG00000001457	---	---
		4	129040681	129041318	637	---	VCAM1	VCAM1	---	VCAM1	---	ENSSSCG00000006862	ENSSSCG00000006862	---	ENSSSCG00000006862
		5	6080809	6081418	609	MGAT3	---	MGAT3	---	---	ENSSSCG00000000086	---	ENSSSCG00000000086	---	---
		8	76989168	76989588	420	---	---	---	CCNG2	---	---	---	---	ENSSSCG00000008988	---
		13	89883895	89884565	670	---	---	PXYLP1	---	---	---	---	ENSSSCG00000011670	---	---
		3	10600604	10602349	1745	---	---	CHREBP	---	---	---	---	ENSSSCG00000007710	---	---
		6	72981434	72983162	1728	FAM43B	FAM43B	FAM43B	---	---	ENSSSCG00000030706	ENSSSCG00000030706	ENSSSCG00000030706	---	---
		6	83598459	83599913	1454	---	ENSSSCG00000025344	ENSSSCG00000025344	---	ENSSSCG00000025344	---	ENSSSCG00000025344	ENSSSCG00000025344	---	ENSSSCG00000025344
		3	4262852	4263407	555	---	---	FOXK1	---	---	---	---	ENSSSCG00000007576	---	---
		12	25450104	25450712	608	---	---	ZNF652	---	---	---	---	ENSSSCG00000017546	---	---
		17	51512964	51513348	384	SRSF6	---	SRSF6	SRSF6	---	ENSSSCG00000007362	---	ENSSSCG00000007362	ENSSSCG00000007362	---
		JH118861.1	221934	222304	370	---	---	SERPINF1	---	---	---	---	ENSSSCG00000017818	---	---
		14	125175437	125175851	414	GSTO1	---	GSTO1	GSTO1	---	ENSSSCG00000022351	---	ENSSSCG00000022351	ENSSSCG00000022351	---
		13	218517450	218519656	2206	---	LSS	LSS	---	LSS	---	ENSSSCG00000021418	ENSSSCG00000021418	---	ENSSSCG00000021418
		17	53769827	53770622	795	---	---	---	---	PCIF1	---	---	---	---	ENSSSCG00000007433
		13	37108415	37108990	575	---	---	RAD54L2	---	---	---	---	ENSSSCG00000011425	---	---
		1	23705775	23706513	738	---	---	PLAGL1	---	---	---	---	ENSSSCG00000004127	---	---
		14	24124094	24124491	397	---	---	ENSSSCG00000009733	---	---	---	---	ENSSSCG00000009733	---	---
		18	14319655	14320021	366	---	FAM180A	FAM180A	---	---	---	ENSSSCG00000027601	ENSSSCG00000027601	---	---
		JH118928.1	120338	121052	714	---	DDIT3	DDIT3	---	---	---	ENSSSCG00000022482	ENSSSCG00000022482	---	---
		16	78295803	78296144	341	---	---	TNIP1	---	---	---	---	ENSSSCG00000017091	---	---
		2	4576109	4576692	583	---	ENSSSCG00000012925	ENSSSCG00000012925	---	ENSSSCG00000012925	---	ENSSSCG00000012925	ENSSSCG00000012925	---	ENSSSCG00000012925
		10	30847194	30847770	576	---	---	---	PTCH1	---	---	---	---	ENSSSCG00000027312	---
		13	12204497	12205276	779	---	---	NR1D2	---	---	---	---	ENSSSCG00000027017	---	---
		2	3944588	3945644	1056	ENSSSCG00000012916	---	ENSSSCG00000012916	ENSSSCG00000012916	---	ENSSSCG00000012916	---	ENSSSCG00000012916	ENSSSCG00000012916	---
		1	11754652	11755173	521	---	ENSSSCG00000004063	ENSSSCG00000004063	---	---	---	ENSSSCG00000004063	ENSSSCG00000004063	---	---
		GL896341.1	23689	24035	346	---	---	ALKBH5	---	---	---	---	ENSSSCG00000026771	---	---
		GL894842.1	13186	13695	509	---	ENSSSCG00000027544	ENSSSCG00000027544	---	---	---	ENSSSCG00000027544	ENSSSCG00000027544	---	---
		2	16226160	16226975	815	PTPMT1	---	PTPMT1	PTPMT1	---	ENSSSCG00000013226	---	ENSSSCG00000013226	ENSSSCG00000013226	---
		6	81481432	81481958	526	---	NKAIN1	NKAIN1	---	---	---	ENSSSCG00000003593	ENSSSCG00000003593	---	---
		12	25108485	25108848	363	---	SNF8	SNF8	---	---	---	ENSSSCG00000021461	ENSSSCG00000021461	---	---
		9	7436844	7437397	553	---	---	LAMTOR1	---	---	---	---	ENSSSCG00000014804	---	---
		4	109007389	109008292	903	---	POLR3GL	POLR3GL	---	---	---	ENSSSCG00000006682	ENSSSCG00000006682	---	---
		6	54343319	54343879	560	---	EPS8L1	EPS8L1	---	EPS8L1	---	ENSSSCG00000026417	ENSSSCG00000026417	---	ENSSSCG00000026417
		12	14982620	14983389	769	---	ICAM2	ICAM2	---	ICAM2	---	ENSSSCG00000017280	ENSSSCG00000017280	---	ENSSSCG00000017280
		12	24761927	24762831	904	---	HOXB3	HOXB3	---	---	---	ENSSSCG00000017534	ENSSSCG00000017534	---	---
		16	56921621	56922334	713	---	FGF18	FGF18	---	FGF18	---	ENSSSCG00000016997	ENSSSCG00000016997	---	ENSSSCG00000016997
		14	92190428	92190884	456	---	---	---	GHITM	---	---	---	---	ENSSSCG00000010345	---
		X	143913739	143915892	2153	---	MXRA5	MXRA5	---	---	---	ENSSSCG00000012832	ENSSSCG00000012832	---	---
		2	162100039	162100413	374	IFITM1	---	IFITM1	---	---	ENSSSCG00000014564	---	ENSSSCG00000014564	---	---
		9	125484854	125486371	1517	---	---	PRRC2C	---	---	---	---	ENSSSCG00000015480	---	---
		3	4348870	4349377	507	---	PAPOLB	---	---	---	---	ENSSSCG00000029665	---	---	---
		2	52300131	52300953	822	---	LYVE1	LYVE1	---	LYVE1	---	ENSSSCG00000029886	ENSSSCG00000029886	---	ENSSSCG00000029886
		11	81586487	81586846	359	---	---	EFNB2	---	---	---	---	ENSSSCG00000009535	---	---
		14	124726434	124727038	604	---	OBFC1	---	---	OBFC1	---	ENSSSCG00000010605	---	---	ENSSSCG00000010605
		4	100632	101770	1138	---	ZNF250	---	---	---	---	ENSSSCG00000027957	---	---	---
		11	84613676	84614163	487	---	---	COL4A2	---	---	---	---	ENSSSCG00000009545	---	---
		11	85003451	85003692	241	---	---	ENSSSCG00000009551	---	---	---	---	ENSSSCG00000009551	---	---
		15	29008374	29010016	1642	BIN1	---	BIN1	BIN1	---	ENSSSCG00000015720	---	ENSSSCG00000015720	ENSSSCG00000015720	---
		4	118029144	118030693	1549	---	CTTNBP2NL	CTTNBP2NL	---	---	---	ENSSSCG00000006781	ENSSSCG00000006781	---	---
		12	47006841	47008498	1657	---	---	FAM222B	---	---	---	---	ENSSSCG00000017774	---	---
		14	122924583	122924851	268	---	---	---	C10orf76	---	---	---	---	ENSSSCG00000010571	---
		12	63134460	63135393	933	---	RASD1	RASD1	---	---	---	ENSSSCG00000029333	ENSSSCG00000029333	---	---
		18	40224136	40224634	498	---	---	---	DNAJB9	---	---	---	---	ENSSSCG00000016653	---
		12	23490985	23491389	404	CACNLB1	---	CACNLB1	---	---	ENSSSCG00000017510	---	ENSSSCG00000017510	---	---
		13	32214132	32214406	274	---	---	FYCO1	---	---	---	---	ENSSSCG00000011317	---	---
		15	133800544	133801111	567	PRKAG3	---	PRKAG3	---	---	ENSSSCG00000016200	---	ENSSSCG00000016200	---	---
		15	104089859	104090441	582	---	---	COL3A1	---	---	---	---	ENSSSCG00000016034	---	---
		4	33361041	33361737	696	---	ABRA	ABRA	---	ABRA	---	ENSSSCG00000006036	ENSSSCG00000006036	---	ENSSSCG00000006036
		4	107343853	107344300	447	---	---	LYSMD1	---	---	---	---	ENSSSCG00000020965	---	---
		12	39583989	39584564	575	---	ZNHIT3	ZNHIT3	---	---	---	ENSSSCG00000023373	ENSSSCG00000023373	---	---
		2	6534818	6535454	636	---	---	SF1	---	---	---	---	ENSSSCG00000013021	---	---
		5	61472032	61472596	564	---	---	ATF7IP	---	---	---	---	ENSSSCG00000000612	---	---
		2	148322674	148323024	350	---	---	WDR55	---	---	---	---	ENSSSCG00000014372	---	---
		13	72919427	72920073	646	---	---	SETD5	---	---	---	---	ENSSSCG00000011540	---	---
		GL892407.1	136571	137051	480	---	---	ALS2	---	---	---	---	ENSSSCG00000016109	---	---
		12	50516486	50517033	547	---	---	CLUH	---	---	---	---	ENSSSCG00000017835	---	---
		9	139944343	139944649	306	---	---	TPR	---	---	---	---	ENSSSCG00000015576	---	---
		11	50030956	50031453	497	---	---	KLF5	---	---	---	---	ENSSSCG00000009462	---	---
		14	30500666	30501678	1012	---	---	ENSSSCG00000009761	---	---	---	---	ENSSSCG00000009761	---	---
		6	64592513	64594327	1814	---	---	KIF1B	---	---	---	---	ENSSSCG00000003401	---	---
		5	18952394	18952793	399	---	PFDN5	PFDN5	---	---	---	ENSSSCG00000000266	ENSSSCG00000000266	---	---
		15	154686647	154687773	1126	---	---	STK25	---	---	---	---	ENSSSCG00000016372	---	---
		9	51641928	51642247	319	CD90	---	CD90	CD90	---	ENSSSCG00000015122	---	ENSSSCG00000015122	ENSSSCG00000015122	---
		1	18625440	18626665	1225	LATS1	---	---	LATS1	---	ENSSSCG00000004106	---	---	ENSSSCG00000004106	---
		3	32329460	32329808	348	LITAF	---	LITAF	LITAF	---	ENSSSCG00000024982	---	ENSSSCG00000024982	ENSSSCG00000024982	---
		12	23320696	23322375	1679	---	MED1	---	---	---	---	ENSSSCG00000017505	---	---	---
		15	145306007	145306930	923	---	---	---	---	ITM2C	---	---	---	---	ENSSSCG00000016267
		14	6959754	6960200	446	---	---	POLR3D	---	---	---	---	ENSSSCG00000009622	---	---
		12	15021788	15022376	588	---	---	SCN4A	---	---	---	---	ENSSSCG00000017282	---	---
		X	48025207	48025777	570	---	GPKOW	GPKOW	---	GPKOW	---	ENSSSCG00000012291	ENSSSCG00000012291	---	ENSSSCG00000012291
		1	264134336	264134950	614	TPM2	---	TPM2	TPM2	---	ENSSSCG00000005316	---	ENSSSCG00000005316	ENSSSCG00000005316	---
		15	18269612	18270075	463	DARS	---	DARS	DARS	---	ENSSSCG00000015689	---	ENSSSCG00000015689	ENSSSCG00000015689	---
		17	40375923	40376600	677	---	---	MYLK2	---	---	---	---	ENSSSCG00000007231	---	---
		X	49304548	49306819	2271	ENSSSCG00000030180	---	ENSSSCG00000030180;ENSSSCG00000012309	ENSSSCG00000030180	ENSSSCG00000012309	ENSSSCG00000030180	---	ENSSSCG00000030180;ENSSSCG00000012309	ENSSSCG00000030180	ENSSSCG00000012309
		2	5676409	5676758	349	KAT5	---	KAT5	---	---	ENSSSCG00000012980	---	ENSSSCG00000012980	---	---
		4	120108313	120108542	229	ENSSSCG00000006806	---	ENSSSCG00000006806	---	---	ENSSSCG00000006806	---	ENSSSCG00000006806	---	---
		13	37400646	37401255	609	---	---	DUSP7	---	---	---	---	ENSSSCG00000011430	---	---
		2	75170801	75171411	610	MAP2K2	---	MAP2K2	MAP2K2	---	ENSSSCG00000013500	---	ENSSSCG00000013500	ENSSSCG00000013500	---
		14	82633926	82634516	590	CHCHD1	---	CHCHD1	CHCHD1	---	ENSSSCG00000010308	---	ENSSSCG00000010308	ENSSSCG00000010308	---
		GL896358.1	5915	6444	529	---	---	ENSSSCG00000023496	---	---	---	---	ENSSSCG00000023496	---	---
		7	98808491	98808897	406	ZFP36L1	---	ZFP36L1	---	---	ENSSSCG00000028304	---	ENSSSCG00000028304	---	---
		17	55247484	55248010	526	---	---	ZMYND8	---	---	---	---	ENSSSCG00000007454	---	---
		1	15947874	15948549	675	---	MYCT1	MYCT1	---	---	---	ENSSSCG00000004080	ENSSSCG00000004080	---	---
		1	307492798	307493183	385	---	---	BRD3	---	---	---	---	ENSSSCG00000005749	---	---
		6	50339171	50339558	387	---	---	RCN3	---	---	---	---	ENSSSCG00000024823	---	---
		13	22853740	22854151	411	---	---	ARPP21	---	---	---	---	ENSSSCG00000011238	---	---
		17	42262532	42263066	534	---	CHMP4B	CHMP4B	---	---	---	ENSSSCG00000007272	ENSSSCG00000007272	---	---
		6	50054296	50054787	491	---	---	---	NTF4	---	---	---	---	ENSSSCG00000003160	---
		3	122199357	122200015	658	---	---	KLHL29	---	---	---	---	ENSSSCG00000008593	---	---
		12	52504275	52504670	395	MYBBP1A	---	MYBBP1A	MYBBP1A	---	ENSSSCG00000017882	---	ENSSSCG00000017882	ENSSSCG00000017882	---
		17	43574533	43575040	507	---	---	MYH7B	---	---	---	---	ENSSSCG00000007288	---	---
		4	88801692	88802129	437	---	SCYL3	SCYL3	---	---	---	ENSSSCG00000006283	ENSSSCG00000006283	---	---
		14	95533675	95534253	578	---	ENSSSCG00000028341	ENSSSCG00000028341	---	---	---	ENSSSCG00000028341	ENSSSCG00000028341	---	---
		3	109958995	109959561	566	---	VIT	VIT	---	---	---	ENSSSCG00000008501	ENSSSCG00000008501	---	---
		12	5518165	5518505	340	---	---	WBP2	---	---	---	---	ENSSSCG00000021672	---	---
		11	428490	429228	738	SAP18	---	SAP18	SAP18	---	ENSSSCG00000028865	---	ENSSSCG00000028865	ENSSSCG00000028865	---
		6	85633774	85634003	229	---	---	ENSSSCG00000003637	---	---	---	---	ENSSSCG00000003637	---	---
		1	307495785	307496253	468	BRD3	---	BRD3	BRD3	---	ENSSSCG00000005749	---	ENSSSCG00000005749	ENSSSCG00000005749	---
		X	143502306	143502821	515	---	---	G6PD	---	---	---	---	ENSSSCG00000025108	---	---
		15	154438570	154439309	739	---	---	GPC1	---	---	---	---	ENSSSCG00000016364	---	---
		18	60941644	60943138	1494	---	ZNF777	ZNF777	---	---	---	ENSSSCG00000016775	ENSSSCG00000016775	---	---
		6	42816674	42817172	498	---	---	FAM98C	---	---	---	---	ENSSSCG00000002959	---	---
		13	34552574	34553059	485	---	---	UQCRC1	---	---	---	---	ENSSSCG00000011356	---	---
		13	95427184	95427818	634	---	ZIC1	ZIC1	---	ZIC1	---	ENSSSCG00000011692	ENSSSCG00000011692	---	ENSSSCG00000011692
		7	119682184	119682775	591	---	---	SMEK1	---	---	---	---	ENSSSCG00000002441	---	---
		GL896056.1	5106	5631	525	---	SNIP1	SNIP1	---	---	---	ENSSSCG00000029991	ENSSSCG00000029991	---	---
		4	104653449	104654227	778	---	---	DENND4B	---	---	---	---	ENSSSCG00000006568	---	---
		13	218088291	218090107	1816	---	ENSSSCG00000028846	ENSSSCG00000028846	---	ENSSSCG00000028846	---	ENSSSCG00000028846	ENSSSCG00000028846	---	ENSSSCG00000028846
		6	73926120	73926966	846	ENSSSCG00000003514	---	ENSSSCG00000003514	ENSSSCG00000003514	---	ENSSSCG00000003514	---	ENSSSCG00000003514	ENSSSCG00000003514	---
		9	11097378	11099146	1768	MAP6	---	MAP6	MAP6	---	ENSSSCG00000014860	---	ENSSSCG00000014860	ENSSSCG00000014860	---
		2	6385431	6385805	374	---	---	PPP2R5B	---	---	---	---	ENSSSCG00000013016	---	---
		14	58842257	58843290	1033	---	HEATR1	HEATR1	---	---	---	ENSSSCG00000010145	ENSSSCG00000010145	---	---
		7	22518738	22519379	641	---	ZNF322	---	---	---	---	ENSSSCG00000001156	---	---	---
		7	118431437	118432209	772	---	---	---	KCNK13	---	---	---	---	ENSSSCG00000002432	---
		12	19167549	19171121	3572	---	---	ENSSSCG00000017354	---	---	---	---	ENSSSCG00000017354	---	---
		8	34346124	34346429	305	---	---	ENSSSCG00000008799	---	---	---	---	ENSSSCG00000008799	---	---
		X	141857748	141858851	1103	---	BGN	BGN	---	BGN	---	ENSSSCG00000012766	ENSSSCG00000012766	---	ENSSSCG00000012766
		10	21700930	21701359	429	ENSSSCG00000010881	---	ENSSSCG00000010881	---	---	ENSSSCG00000010881	---	ENSSSCG00000010881	---	---
		X	47610688	47611402	714	WDR13	---	WDR13	WDR13	---	ENSSSCG00000023759	---	ENSSSCG00000023759	ENSSSCG00000023759	---
		7	63214567	63215135	568	---	---	---	---	PPCDC	---	---	---	---	ENSSSCG00000027478
		GL895674.1	12411	12965	554	---	RBM22	RBM22	---	RBM22	---	ENSSSCG00000023231	ENSSSCG00000023231	---	ENSSSCG00000023231
		13	3520947	3521471	524	GALNTL2	---	GALNTL2	---	---	ENSSSCG00000011195	---	ENSSSCG00000011195	---	---
		3	7755779	7757284	1505	---	---	NYAP1	---	---	---	---	ENSSSCG00000030337	---	---
		14	151189265	151189506	241	GLRX3	---	GLRX3	---	---	ENSSSCG00000010759	---	ENSSSCG00000010759	---	---
		3	44136131	44136503	372	WNK2	---	WNK2	WNK2	---	ENSSSCG00000028103	---	ENSSSCG00000028103	ENSSSCG00000028103	---
		3	118500147	118500718	571	---	---	SUPT7L	---	---	---	---	ENSSSCG00000008548	---	---
		5	6581391	6581619	228	---	---	TOMM22	TOMM22	---	---	---	ENSSSCG00000000097	ENSSSCG00000000097	---
		6	26002627	26003555	928	---	---	DDX28	---	---	---	---	ENSSSCG00000026038	---	---
		6	69794961	69795487	526	---	---	SZRD1	---	---	---	---	ENSSSCG00000003475	---	---
		2	124851063	124851574	511	ATG12	---	ATG12	ATG12	---	ENSSSCG00000014220	---	ENSSSCG00000014220	ENSSSCG00000014220	---
		1	307477475	307478802	1327	---	BRD3	BRD3	---	---	---	ENSSSCG00000005749	ENSSSCG00000005749	---	---
		GL894350.2	29970	30554	584	---	---	TMEM57	---	---	---	---	ENSSSCG00000030682	---	---
		3	43494209	43495133	924	---	ENSSSCG00000030204	ENSSSCG00000030204	---	---	---	ENSSSCG00000030204	ENSSSCG00000030204	---	---
		5	19695834	19696393	559	HOXC6	---	HOXC6	---	---	ENSSSCG00000030585	---	ENSSSCG00000030585	---	---
		17	51967917	51968310	393	---	ENSSSCG00000007369	ENSSSCG00000007369	---	ENSSSCG00000007369	---	ENSSSCG00000007369	ENSSSCG00000007369	---	ENSSSCG00000007369
		7	70693402	70694067	665	---	EGLN3	EGLN3	---	---	---	ENSSSCG00000001963	ENSSSCG00000001963	---	---
		3	137702398	137702978	580	---	CMPK2	CMPK2	---	---	---	ENSSSCG00000008647	ENSSSCG00000008647	---	---
		13	59466440	59466976	536	---	RYBP	RYBP	---	---	---	ENSSSCG00000025053	ENSSSCG00000025053	---	---
		1	24934188	24934871	683	---	---	HIVEP2	---	---	---	---	ENSSSCG00000004138	---	---
		16	78338444	78338791	347	---	---	---	TNIP1	---	---	---	---	ENSSSCG00000017091	---
		6	50127966	50128306	340	---	---	NUCB1	---	---	---	---	ENSSSCG00000003150	---	---
		6	145580085	145580587	502	---	DHCR24	DHCR24	---	---	---	ENSSSCG00000027525	ENSSSCG00000027525	---	---
		4	121350777	121351413	636	---	SARS	SARS	---	---	---	ENSSSCG00000006835	ENSSSCG00000006835	---	---
		2	3818934	3820725	1791	---	---	CARNS1	---	---	---	---	ENSSSCG00000012911	---	---
		15	152382692	152383188	496	---	---	ASB1	ASB1	---	---	---	ENSSSCG00000016340	ENSSSCG00000016340	---
		15	107763318	107763715	397	---	---	ENSSSCG00000026618	---	---	---	---	ENSSSCG00000026618	---	---
		14	35700979	35701490	511	HSPB8	---	HSPB8	---	---	ENSSSCG00000009844	---	ENSSSCG00000009844	---	---
		6	1937747	1938229	482	---	---	---	ZCCHC14	---	---	---	---	ENSSSCG00000002656	---
		X	37205625	37206169	544	XK	---	XK	XK	---	ENSSSCG00000023642	---	ENSSSCG00000023642	ENSSSCG00000023642	---
		6	62230534	62231124	590	---	HES2	HES2	---	---	---	ENSSSCG00000030596	ENSSSCG00000030596	---	---
		2	76783061	76783655	594	---	SPPL2B	SPPL2B	---	---	---	ENSSSCG00000013464	ENSSSCG00000013464	---	---
		5	3622566	3622885	319	---	---	CYB5R3	---	---	---	---	ENSSSCG00000000038	---	---
		3	120166949	120169692	2743	---	ASXL2	ASXL2	---	---	---	ENSSSCG00000008575	ENSSSCG00000008575	---	---
		5	66499129	66499543	414	---	---	CHD4	---	---	---	---	ENSSSCG00000000697	---	---
		18	6629997	6631519	1522	---	GIMAP6	GIMAP6	---	GIMAP6	---	ENSSSCG00000027196	ENSSSCG00000027196	---	ENSSSCG00000027196
		GL893333.2	11816	12521	705	---	CA14	CA14	---	---	---	ENSSSCG00000027875	ENSSSCG00000027875	---	---
		2	130899407	130900110	703	LOX	---	LOX	---	---	ENSSSCG00000014232	---	ENSSSCG00000014232	---	---
		X	125827732	125828619	887	---	---	GPC3	---	---	---	---	ENSSSCG00000012680	---	---
		14	59247584	59248112	528	---	---	LRP5L	---	---	---	---	ENSSSCG00000010150	---	---
		3	7918357	7918853	496	PCOLCE	---	PCOLCE	PCOLCE	---	ENSSSCG00000027466	---	ENSSSCG00000027466	ENSSSCG00000027466	---
		3	109421894	109422375	481	CEBPZ;NDUFAF7	---	CEBPZ;NDUFAF7	CEBPZ;NDUFAF7	---	ENSSSCG00000008493;ENSSSCG00000008494	---	ENSSSCG00000008493;ENSSSCG00000008494	ENSSSCG00000008493;ENSSSCG00000008494	---
		X	143923691	143925092	1401	---	---	MXRA5	---	---	---	---	ENSSSCG00000012832	---	---
		7	26956234	26958009	1775	---	---	MDC1	---	---	---	---	ENSSSCG00000001362	---	---
		10	36285705	36286084	379	ENSSSCG00000010968	---	ENSSSCG00000010968	ENSSSCG00000010968	---	ENSSSCG00000010968	---	ENSSSCG00000010968	ENSSSCG00000010968	---
		GL893808.2	66499	66781	282	---	---	CACTIN	---	---	---	---	ENSSSCG00000013489	---	---
		17	36852290	36852770	480	---	---	DDRGK1	---	---	---	---	ENSSSCG00000007160	---	---
		2	74399315	74399761	446	---	---	ENSSSCG00000028612	---	---	---	---	ENSSSCG00000028612	---	---
		3	120579631	120580002	371	---	---	ENSSSCG00000028366	---	---	---	---	ENSSSCG00000028366	---	---
		14	55150300	55151101	801	---	---	ZDHHC8	---	---	---	---	ENSSSCG00000010138	---	---
		1	313734736	313735409	673	---	---	EGFL7	---	---	---	---	ENSSSCG00000005828	---	---
		7	60535337	60535986	649	---	ZNF710	ZNF710	---	---	---	ENSSSCG00000021361	ENSSSCG00000021361	---	---
		16	78146615	78147131	516	---	ENSSSCG00000017090	ENSSSCG00000017090	---	ENSSSCG00000017090	---	ENSSSCG00000017090	ENSSSCG00000017090	---	ENSSSCG00000017090
		2	12885028	12885513	485	---	ZDHHC5	ZDHHC5	---	ZDHHC5	---	ENSSSCG00000013178	ENSSSCG00000013178	---	ENSSSCG00000013178
		2	71755104	71755459	355	EVI5L	---	EVI5L	---	---	ENSSSCG00000013585	---	ENSSSCG00000013585	---	---
		2	142600416	142600770	354	---	---	DDX46	---	---	---	---	ENSSSCG00000026644	---	---
		12	19374544	19375148	604	---	---	HDAC5	---	---	---	---	ENSSSCG00000017366	---	---
		7	63774949	63775395	446	---	---	ENSSSCG00000001905	---	---	---	---	ENSSSCG00000001905	---	---
		4	113798902	113799220	318	PTGFRN	---	PTGFRN	PTGFRN	---	ENSSSCG00000006735	---	ENSSSCG00000006735	ENSSSCG00000006735	---
		14	36770295	36770702	407	WSB2	---	WSB2	WSB2	---	ENSSSCG00000009853	---	ENSSSCG00000009853	ENSSSCG00000009853	---
		15	153949856	153950303	447	---	MYEOV2	MYEOV2	---	MYEOV2	---	ENSSSCG00000020790	ENSSSCG00000020790	---	ENSSSCG00000020790
		1	120144925	120145367	442	---	---	LACTB	---	---	---	---	ENSSSCG00000004569	---	---
		13	207246817	207247220	403	---	---	ITSN1	---	---	---	---	ENSSSCG00000024614	---	---
		11	4197597	4198093	496	---	---	---	RPL21	---	---	---	---	ENSSSCG00000009303	---
		7	95544123	95544560	437	MAX	---	MAX	---	---	ENSSSCG00000002282	---	ENSSSCG00000002282	---	---
		6	825983	826881	898	---	---	ACSF3	ACSF3	---	---	---	ENSSSCG00000023866	ENSSSCG00000023866	---
		14	12647627	12648071	444	---	---	CCDC25	---	---	---	---	ENSSSCG00000024972	---	---
		17	38514441	38515191	750	---	NSFL1C	NSFL1C	---	---	---	ENSSSCG00000007187	ENSSSCG00000007187	---	---
		9	136548525	136548831	306	---	---	LAMC1	---	---	---	---	ENSSSCG00000015555	---	---
		5	19372694	19373469	775	---	---	CALCOCO1	---	---	---	---	ENSSSCG00000028481	---	---
		7	105996347	105996921	574	ANGEL1	---	ANGEL1	ANGEL1	---	ENSSSCG00000002390	---	ENSSSCG00000002390	ENSSSCG00000002390	---
		2	80289095	80289408	313	---	---	TBC1D9B	---	---	---	---	ENSSSCG00000014014	---	---
		4	91022293	91022571	278	---	---	RCSD1	---	---	---	---	ENSSSCG00000006307	---	---
		4	514986	515563	577	---	---	FBXL6	---	---	---	---	ENSSSCG00000005909	---	---
		2	7203022	7204803	1781	---	MACROD1	MACROD1	---	MACROD1	---	ENSSSCG00000013043	ENSSSCG00000013043	---	ENSSSCG00000013043
		7	80432404	80433449	1045	---	EMC9;INF-GAMMA	EMC9;INF-GAMMA	---	INF-GAMMA	---	ENSSSCG00000002005;ENSSSCG00000002006	ENSSSCG00000002005;ENSSSCG00000002006	---	ENSSSCG00000002006
		6	42880749	42881833	1084	---	---	RYR1	---	---	---	---	ENSSSCG00000002961	---	---
		1	268035968	268036294	326	---	---	ANP32B	---	---	---	---	ENSSSCG00000005372	---	---
		3	41622632	41624656	2024	---	---	SPSB3	---	---	---	---	ENSSSCG00000008015	---	---
		7	95218717	95219231	514	---	---	SPTB	---	---	---	---	ENSSSCG00000002277	---	---
		12	19361385	19362015	630	---	G6PC3	G6PC3	---	G6PC3	---	ENSSSCG00000017365	ENSSSCG00000017365	---	ENSSSCG00000017365
		2	7219882	7220183	301	ENSSSCG00000013046	---	ENSSSCG00000013046	ENSSSCG00000013046	---	ENSSSCG00000013046	---	ENSSSCG00000013046	ENSSSCG00000013046	---
		9	9175495	9176347	852	UCP3	---	UCP3	UCP3	---	ENSSSCG00000014834	---	ENSSSCG00000014834	ENSSSCG00000014834	---
		8	120219363	120219919	556	ELOVL6	---	ELOVL6	ELOVL6	---	ENSSSCG00000025541	---	ENSSSCG00000025541	ENSSSCG00000025541	---
		6	482334	482701	367	---	---	CHMP1A	---	---	---	---	ENSSSCG00000023677	---	---
		9	599973	600485	512	---	AKIP1	AKIP1	---	AKIP1	---	ENSSSCG00000014574	ENSSSCG00000014574	---	ENSSSCG00000014574
		13	89630019	89630521	502	---	SLC25A36	SLC25A36	---	SLC25A36	---	ENSSSCG00000011669	ENSSSCG00000011669	---	ENSSSCG00000011669
		7	91884191	91884638	447	---	---	CHD2	---	---	---	---	ENSSSCG00000002266	---	---
		3	120657136	120657609	473	---	DNMT3A	DNMT3A	---	DNMT3A	---	ENSSSCG00000029413	ENSSSCG00000029413	---	ENSSSCG00000029413
		5	19026948	19028253	1305	---	---	SP1	---	---	---	---	ENSSSCG00000000272	---	---
		6	48294706	48295051	345	---	---	ENSSSCG00000003110	---	---	---	---	ENSSSCG00000003110	---	---
		1	86679295	86681011	1716	---	---	KIAA1919	---	KIAA1919	---	---	ENSSSCG00000004419	---	ENSSSCG00000004419
		9	14328909	14329657	748	---	ENSSSCG00000014894	ENSSSCG00000014894	---	---	---	ENSSSCG00000014894	ENSSSCG00000014894	---	---
		2	6215243	6216024	781	---	---	VPS51	---	---	---	---	ENSSSCG00000013005	---	---
		6	62330193	62331726	1533	---	NOL9	NOL9	---	---	---	ENSSSCG00000030253	ENSSSCG00000030253	---	---
		6	42724743	42725196	453	---	YIF1B	YIF1B	---	---	---	ENSSSCG00000002952	ENSSSCG00000002952	---	---
		2	16401338	16401964	626	---	SLC39A13	SLC39A13	---	---	---	ENSSSCG00000013238	ENSSSCG00000013238	---	---
		14	53376520	53376968	448	ZNF70	---	---	---	---	ENSSSCG00000010076	---	---	---	---
		3	99872216	99873919	1703	SOCS5	SOCS5	SOCS5	SOCS5	---	ENSSSCG00000008437	ENSSSCG00000008437	ENSSSCG00000008437	ENSSSCG00000008437	---
		17	45250790	45251964	1174	---	DLGAP4	DLGAP4	---	---	---	ENSSSCG00000007317	ENSSSCG00000007317	---	---
		5	19372273	19372678	405	---	---	CALCOCO1	---	---	---	---	ENSSSCG00000028481	---	---
		X	53044006	53044498	492	TSR2	---	TSR2	TSR2	---	ENSSSCG00000012334	---	ENSSSCG00000012334	ENSSSCG00000012334	---
		3	49156870	49157211	341	---	---	STARD7	---	---	---	---	ENSSSCG00000008132	---	---
		11	84654962	84655396	434	---	---	COL4A2	---	---	---	---	ENSSSCG00000009545	---	---
		10	37376241	37377111	870	---	AQP7	AQP7	---	AQP7	---	ENSSSCG00000010992	ENSSSCG00000010992	---	ENSSSCG00000010992
		14	48223716	48224807	1091	---	---	TTC28	---	---	---	---	ENSSSCG00000009968	---	---
		13	144000067	144000407	340	LRCH3	---	LRCH3	---	---	ENSSSCG00000011854	---	ENSSSCG00000011854	---	---
		2	61774619	61774867	248	---	---	AKAP8L	---	---	---	---	ENSSSCG00000013838	---	---
		GL894918.2	5924	6632	708	---	PTMA	PTMA	---	---	---	ENSSSCG00000023690	ENSSSCG00000023690	---	---
		10	15703141	15703546	405	ENSSSCG00000020698	---	ENSSSCG00000020698	---	---	ENSSSCG00000020698	---	ENSSSCG00000020698	---	---
		2	60062325	60063439	1114	ENSSSCG00000013876	---	ENSSSCG00000013876	ENSSSCG00000013876	---	ENSSSCG00000013876	---	ENSSSCG00000013876	ENSSSCG00000013876	---
		10	28922984	28923253	269	---	---	PPP1R12B	---	---	---	---	ENSSSCG00000010925	---	---
		7	80972120	80972823	703	---	BCL2L2	BCL2L2	---	---	---	ENSSSCG00000002022	ENSSSCG00000002022	---	---
		7	131355429	131356823	1394	---	---	ENSSSCG00000002551	---	---	---	---	ENSSSCG00000002551	---	---
		12	55285476	55285989	513	---	---	FXR2	---	---	---	---	ENSSSCG00000017953	---	---
		5	8358439	8358978	539	---	TST	TST	---	TST	---	ENSSSCG00000000133	ENSSSCG00000000133	---	ENSSSCG00000000133
		11	72063027	72063602	575	---	---	DZIP1	---	---	---	---	ENSSSCG00000009501	---	---
		7	12193309	12193631	322	---	---	DTNBP1	---	---	---	---	ENSSSCG00000001062	---	---
		7	27483310	27483863	553	---	---	---	BAT3;APOM	---	---	---	---	ENSSSCG00000001410;ENSSSCG00000001411	---
		14	49484997	49485225	228	---	---	---	AP1B1	---	---	---	---	ENSSSCG00000009978	---
		2	73409751	73412314	2563	---	MLLT1	MLLT1	---	---	---	ENSSSCG00000013534	ENSSSCG00000013534	---	---
		12	22497351	22498943	1592	---	---	THRA	---	---	---	---	ENSSSCG00000017480	---	---
		X	114333089	114333777	688	---	IL13RA1	IL13RA1	---	---	---	ENSSSCG00000012633	ENSSSCG00000012633	---	---
		6	16628319	16628828	509	---	SNTB2	SNTB2	---	SNTB2	---	ENSSSCG00000028109	ENSSSCG00000028109	---	ENSSSCG00000028109
		1	242978832	242979501	669	---	RCL1	RCL1	---	RCL1	---	ENSSSCG00000005217	ENSSSCG00000005217	---	ENSSSCG00000005217
		4	106471063	106471468	405	MRPL9	---	MRPL9	MRPL9	---	ENSSSCG00000028343	---	ENSSSCG00000028343	ENSSSCG00000028343	---
		6	10730018	10731446	1428	---	MON1B	MON1B	---	---	---	ENSSSCG00000002701	ENSSSCG00000002701	---	---
		7	24143735	24144357	622	---	---	ZSCAN12	---	---	---	---	ENSSSCG00000001209	---	---
		4	91640490	91641171	681	---	GPA33	GPA33	---	GPA33	---	ENSSSCG00000006312	ENSSSCG00000006312	---	ENSSSCG00000006312
		10	27697070	27697722	652	---	---	DDX59	---	---	---	---	ENSSSCG00000024444	---	---
		1	299754030	299754721	691	---	---	HSPA5	---	HSPA5	---	---	ENSSSCG00000005601	---	ENSSSCG00000005601
		1	157783389	157784273	884	---	---	---	UBE3A	---	---	---	---	ENSSSCG00000004832	---
		6	27376758	27377127	369	---	---	ENSSSCG00000002826	---	---	---	---	ENSSSCG00000002826	---	---
		9	70484592	70484878	286	---	---	---	PRELP	---	---	---	---	ENSSSCG00000015271	---
		2	8465217	8465796	579	B3GAT3	---	B3GAT3	B3GAT3	---	ENSSSCG00000020809	---	ENSSSCG00000020809	ENSSSCG00000020809	---
		1	87146481	87147061	580	---	FYN	FYN	---	FYN	---	ENSSSCG00000004421	ENSSSCG00000004421	---	ENSSSCG00000004421
		GL894348.2	9310	9612	302	---	---	ENSSSCG00000029027	---	ENSSSCG00000029027	---	---	ENSSSCG00000029027	---	ENSSSCG00000029027
		X	44661067	44661991	924	---	---	KDM6A	---	KDM6A	---	---	ENSSSCG00000012262	---	ENSSSCG00000012262
		6	69047648	69049388	1740	---	EFHD2	EFHD2	---	EFHD2	---	ENSSSCG00000003458	ENSSSCG00000003458	---	ENSSSCG00000003458
		2	59370060	59370590	530	KCNN1	---	KCNN1	KCNN1	---	ENSSSCG00000013892	---	ENSSSCG00000013892	ENSSSCG00000013892	---
		6	155983562	155984589	1027	---	ENSSSCG00000026635	ENSSSCG00000026635	---	ENSSSCG00000026635	---	ENSSSCG00000026635	ENSSSCG00000026635	---	ENSSSCG00000026635
		1	155849180	155849833	653	---	---	LRRK1	---	---	---	---	ENSSSCG00000004823	---	---
		1	179955133	179955534	401	---	NEDD4L	NEDD4L	---	---	---	ENSSSCG00000004919	ENSSSCG00000004919	---	---
		9	29825494	29825949	455	MED17	---	MED17	---	---	ENSSSCG00000014949	---	ENSSSCG00000014949	---	---
		14	45118020	45119362	1342	---	CMLKR1	CMLKR1	---	CMLKR1	---	ENSSSCG00000009947	ENSSSCG00000009947	---	ENSSSCG00000009947
		6	53206475	53206649	174	---	---	---	PRPF31	---	---	---	---	ENSSSCG00000003263	---
		1	305461879	305462223	344	---	---	UCK1	UCK1	---	---	---	ENSSSCG00000005717	ENSSSCG00000005717	---
		9	8682436	8682873	437	---	---	ENSSSCG00000014822	---	---	---	---	ENSSSCG00000014822	---	---
		6	3588538	3588932	394	GSE1	---	GSE1	GSE1	---	ENSSSCG00000002664	---	ENSSSCG00000002664	ENSSSCG00000002664	---
		12	5197794	5198045	251	---	---	RNF157	---	---	---	---	ENSSSCG00000017186	---	---
		16	28693536	28694775	1239	---	GHR	GHR	---	GHR	---	ENSSSCG00000016866	ENSSSCG00000016866	---	ENSSSCG00000016866
		2	106219923	106220602	679	---	---	---	RHOBTB3	---	---	---	---	ENSSSCG00000029805	---
		GL892811.1	6917	7817	900	---	---	UPF2	---	---	---	---	ENSSSCG00000020909	---	---
		3	10697152	10697520	368	---	ABHD11	ABHD11	---	---	---	ENSSSCG00000007715	ENSSSCG00000007715	---	---
		2	66682599	66683070	471	DHPS	---	DHPS	DHPS	---	ENSSSCG00000013723	---	ENSSSCG00000013723	ENSSSCG00000013723	---
		4	119089853	119090546	693	ATP5F1;WDR77	---	ATP5F1;WDR77	WDR77;ATP5F1	---	ENSSSCG00000006789;ENSSSCG00000006790	---	ENSSSCG00000006789;ENSSSCG00000006790	ENSSSCG00000006790;ENSSSCG00000006789	---
		5	110694927	110695468	541	---	---	SELO	---	---	---	---	ENSSSCG00000000973	---	---
		3	9676338	9676634	296	---	---	ENSSSCG00000027890	---	---	---	---	ENSSSCG00000027890	---	---
		15	87608181	87608643	462	---	METAP1D	METAP1D	---	METAP1D	---	ENSSSCG00000015951	ENSSSCG00000015951	---	ENSSSCG00000015951
		12	15954892	15955663	771	---	MRC2	MRC2	---	MRC2	---	ENSSSCG00000017300	ENSSSCG00000017300	---	ENSSSCG00000017300
		6	25095355	25096368	1013	---	---	ENSSSCG00000022018	---	---	---	---	ENSSSCG00000022018	---	---
		17	57008067	57008385	318	---	---	ARFGEF2	---	---	---	---	ENSSSCG00000007460	---	---
		15	36691501	36691916	415	---	---	RALB	---	---	---	---	ENSSSCG00000025455	---	---
		12	58121216	58121952	736	---	---	ENSSSCG00000018007	---	---	---	---	ENSSSCG00000018007	---	---
		3	135122528	135123066	538	---	IAH1	IAH1	---	IAH1	---	ENSSSCG00000008640	ENSSSCG00000008640	---	ENSSSCG00000008640
		14	118340098	118340676	578	---	EXOSC1	EXOSC1	---	---	---	ENSSSCG00000010518	ENSSSCG00000010518	---	---
		4	103357910	103358284	374	---	---	---	FAM189B	---	---	---	---	ENSSSCG00000006521	---
		16	56352442	56352992	550	---	---	STK10	---	---	---	---	ENSSSCG00000016996	---	---
		5	22759777	22760684	907	---	MMP19	MMP19	---	MMP19	---	ENSSSCG00000000368	ENSSSCG00000000368	---	ENSSSCG00000000368
		X	127232153	127232436	283	---	---	---	FHL1C	---	---	---	---	ENSSSCG00000012699	---
		1	283258945	283259538	593	GNG10	---	GNG10	GNG10	---	ENSSSCG00000005462	---	ENSSSCG00000005462	ENSSSCG00000005462	---
		1	183918786	183919873	1087	FEM1B	---	FEM1B	---	---	ENSSSCG00000022419	---	ENSSSCG00000022419	---	---
		1	199863021	199863534	513	RPL36A	RPL36A	RPL36A	RPL36A	RPL36A	ENSSSCG00000024462	ENSSSCG00000024462	ENSSSCG00000024462	ENSSSCG00000024462	ENSSSCG00000024462
		15	155050228	155050817	589	---	ENSSSCG00000016376	ENSSSCG00000016376	---	---	---	ENSSSCG00000016376	ENSSSCG00000016376	---	---
		2	77263608	77264695	1087	---	BTBD2	BTBD2	---	BTBD2	---	ENSSSCG00000013444	ENSSSCG00000013444	---	ENSSSCG00000013444
		6	125864602	125865779	1177	---	---	ZZZ3	---	---	---	---	ENSSSCG00000003772	---	---
		10	70943240	70943900	660	---	RBM17	RBM17	---	RBM17	---	ENSSSCG00000011134	ENSSSCG00000011134	---	ENSSSCG00000011134
		14	1176572	1176991	419	---	---	SEMA4D	---	---	---	---	ENSSSCG00000009584	---	---
		14	46991235	46991561	326	STIP	---	STIP	STIP	---	ENSSSCG00000009962	---	ENSSSCG00000009962	ENSSSCG00000009962	---
		9	143361843	143362171	328	ENSSSCG00000015587	---	ENSSSCG00000015587	ENSSSCG00000015587	---	ENSSSCG00000015587	---	ENSSSCG00000015587	ENSSSCG00000015587	---
		15	67086058	67087044	986	ARL6IP6	---	ARL6IP6	---	---	ENSSSCG00000015868	---	ENSSSCG00000015868	---	---
		15	16062340	16062751	411	---	HNMT	HNMT	---	---	---	ENSSSCG00000024023	ENSSSCG00000024023	---	---
		1	226117807	226118424	617	---	---	MLLT3	---	---	---	---	ENSSSCG00000005166	---	---
		18	55944401	55945107	706	---	---	AEBP1	---	---	---	---	ENSSSCG00000016754	---	---
		15	154692108	154692700	592	STK25	---	STK25	STK25	---	ENSSSCG00000016372	---	ENSSSCG00000016372	ENSSSCG00000016372	---
		3	41419125	41420358	1233	---	FAM173A	FAM173A	---	---	---	ENSSSCG00000008004	ENSSSCG00000008004	---	---
		1	303922078	303922681	603	---	---	USP20	---	---	---	---	ENSSSCG00000024341	---	---
		13	131013640	131014243	603	---	---	KLHL24	---	---	---	---	ENSSSCG00000011775	---	---
		3	30352734	30353378	644	---	---	ERCC4	---	---	---	---	ENSSSCG00000007881	---	---
		12	39732367	39732839	472	DHRS11	---	DHRS11	DHRS11	---	ENSSSCG00000017690	---	ENSSSCG00000017690	ENSSSCG00000017690	---
		15	91398211	91399702	1491	---	---	HOXD8	---	---	---	---	ENSSSCG00000015983	---	---
		12	1027810	1029183	1373	---	---	FASN	---	---	---	---	ENSSSCG00000029944	---	---
		6	85639993	85640470	477	---	---	ENSSSCG00000003637	---	---	---	---	ENSSSCG00000003637	---	---
		3	1073365	1074060	695	---	---	MICALL2	---	---	---	---	ENSSSCG00000007557	---	---
		1	307030323	307030656	333	CACFD1	---	CACFD1	---	---	ENSSSCG00000021113	---	ENSSSCG00000021113	---	---
		3	11680511	11682221	1710	---	ENSSSCG00000024045	ENSSSCG00000024045	---	---	---	ENSSSCG00000024045	ENSSSCG00000024045	---	---
		13	73191626	73192426	800	---	---	ENSSSCG00000011553	---	---	---	---	ENSSSCG00000011553	---	---
		18	20326184	20326452	268	STRIP2	---	STRIP2	STRIP2	---	ENSSSCG00000016567	---	ENSSSCG00000016567	ENSSSCG00000016567	---
		2	142592864	142593224	360	---	---	DDX46	---	---	---	---	ENSSSCG00000026644	---	---
		X	21720731	21721240	509	---	---	ZFY	---	---	---	---	ENSSSCG00000012179	---	---
		1	269816901	269817431	530	---	---	---	NOR-1	---	---	---	---	ENSSSCG00000005385	---
		14	40012991	40013618	627	TBX3	---	---	TBX3	---	ENSSSCG00000009865	---	---	ENSSSCG00000009865	---
		14	140501065	140501429	364	---	---	EIF3A	---	---	---	---	ENSSSCG00000010679	---	---
		3	10337582	10338148	566	---	NSUN5	NSUN5	---	NSUN5	---	ENSSSCG00000007704	ENSSSCG00000007704	---	ENSSSCG00000007704
		4	104643739	104644301	562	---	---	CRTC2	---	---	---	---	ENSSSCG00000006567	---	---
		6	3556165	3557126	961	---	GSE1	GSE1	---	---	---	ENSSSCG00000002664	ENSSSCG00000002664	---	---
		15	139781244	139781540	296	---	---	---	ENSSSCG00000016234	---	---	---	---	ENSSSCG00000016234	---
		6	27543275	27543633	358	---	---	MMP2	---	---	---	---	ENSSSCG00000002829	---	---
		15	134519926	134520376	450	---	---	OBSL1	---	---	---	---	ENSSSCG00000028052	---	---
		GL893210.2	69575	70969	1394	FIBIN	---	FIBIN	---	---	ENSSSCG00000022592	---	ENSSSCG00000022592	---	---
		6	81819243	81819682	439	---	---	TINAGL1	---	---	---	---	ENSSSCG00000003600	---	---
		4	96488668	96489269	601	---	---	OLFML2B	---	---	---	---	ENSSSCG00000006345	---	---
		12	410393	410897	504	---	TBCD	TBCD	---	TBCD	---	ENSSSCG00000017136	ENSSSCG00000017136	---	ENSSSCG00000017136
		14	6412416	6413036	620	---	---	---	ENSSSCG00000023463	---	---	---	---	ENSSSCG00000023463	---
		12	4188182	4189029	847	---	---	SEC14L1	---	---	---	---	ENSSSCG00000017169	---	---
		6	50915377	50915814	437	ENSSSCG00000029646	---	ENSSSCG00000029646	ENSSSCG00000029646	---	ENSSSCG00000029646	---	ENSSSCG00000029646	ENSSSCG00000029646	---
		14	10682225	10682600	375	ENSSSCG00000009652	---	ENSSSCG00000009652	ENSSSCG00000009652	---	ENSSSCG00000009652	---	ENSSSCG00000009652	ENSSSCG00000009652	---
		1	266265993	266266424	431	---	---	---	ENSSSCG00000005350	---	---	---	---	ENSSSCG00000005350	---
		1	13879807	13880409	602	---	---	ENSSSCG00000026474	---	---	---	---	ENSSSCG00000026474	---	---
		1	145541219	145542013	794	---	---	DLL4	---	---	---	---	ENSSSCG00000004755	---	---
		X	16947198	16947575	377	PDHA1	---	PDHA1	PDHA1	---	ENSSSCG00000023643	---	ENSSSCG00000023643	ENSSSCG00000023643	---
		17	45467337	45467934	597	---	---	SOGA1	---	---	---	---	ENSSSCG00000007324	---	---
		7	26987946	26988524	578	---	IER3	IER3	---	---	---	ENSSSCG00000027607	ENSSSCG00000027607	---	---
		12	39747457	39748006	549	---	MRM1	MRM1	---	---	---	ENSSSCG00000017691	ENSSSCG00000017691	---	---
		2	4605135	4606420	1285	---	---	PC	---	---	---	---	ENSSSCG00000012926	---	---
		7	27126127	27126492	365	---	TFIIH	TFIIH	---	TFIIH	---	ENSSSCG00000001383	ENSSSCG00000001383	---	ENSSSCG00000001383
		GL896167.1	2196	2781	585	---	---	DBN1	---	---	---	---	ENSSSCG00000030700	---	---
		GL896364.1	24272	24670	398	---	---	ZGPAT	---	---	---	---	ENSSSCG00000024753	---	---
		14	83544490	83545044	554	KAT6B	---	KAT6B	---	---	ENSSSCG00000010316	---	ENSSSCG00000010316	---	---
		5	9088049	9088451	402	---	---	MYH9	---	---	---	---	ENSSSCG00000000145	---	---
		16	72026400	72027301	901	MED7	MED7	MED7	MED7	---	ENSSSCG00000017058	ENSSSCG00000017058	ENSSSCG00000017058	ENSSSCG00000017058	---
		1	245648450	245648892	442	---	---	SMARCA2	---	---	---	---	ENSSSCG00000005232	---	---
		GL896507.1	2142	2976	834	---	---	LDLR	---	---	---	---	ENSSSCG00000030900	---	---
		7	81424705	81425183	478	MMP14	---	MMP14	MMP14	---	ENSSSCG00000002039	---	ENSSSCG00000002039	ENSSSCG00000002039	---
		13	31054436	31054868	432	EXOSC7	---	EXOSC7	EXOSC7	---	ENSSSCG00000011300	---	ENSSSCG00000011300	ENSSSCG00000011300	---
		6	58129182	58130587	1405	---	MXRA8	MXRA8	---	MXRA8	---	ENSSSCG00000021880	ENSSSCG00000021880	---	ENSSSCG00000021880
		13	217510078	217510390	312	---	---	FAM207A	---	---	---	---	ENSSSCG00000028571	---	---
		JH118531.1	6005	6691	686	---	NRP2	NRP2	---	---	---	ENSSSCG00000026383	ENSSSCG00000026383	---	---
		9	115725481	115726938	1457	---	---	KMT2E	---	KMT2E	---	---	ENSSSCG00000029082	---	ENSSSCG00000029082
		9	137470768	137472379	1611	---	RGL1	RGL1	---	---	---	ENSSSCG00000015563	ENSSSCG00000015563	---	---
		3	81229819	81231451	1632	---	---	AFTPH	---	---	---	---	ENSSSCG00000008363	---	---
		3	127542584	127543173	589	RDH14	---	RDH14	RDH14	---	ENSSSCG00000008608	---	ENSSSCG00000008608	ENSSSCG00000008608	---
		5	86790872	86791252	380	ARL1	---	ARL1	ARL1	---	ENSSSCG00000000870	---	ENSSSCG00000000870	ENSSSCG00000000870	---
		3	38384616	38385091	475	---	---	NAGPA	---	---	---	---	ENSSSCG00000007925	---	---
		5	7911368	7911683	315	---	---	GGA1	---	---	---	---	ENSSSCG00000024895	---	---
		3	41988775	41989517	742	TSR3;GNPTG	---	TSR3;GNPTG	GNPTG	---	ENSSSCG00000008030;ENSSSCG00000008031	---	ENSSSCG00000008030;ENSSSCG00000008031	ENSSSCG00000008031	---
		14	150887114	150887604	490	---	MGMT	MGMT	---	MGMT	---	ENSSSCG00000010756	ENSSSCG00000010756	---	ENSSSCG00000010756
		2	4607203	4609073	1870	---	---	PC	---	---	---	---	ENSSSCG00000012926	---	---
		2	59348744	59349423	679	---	KCNN1	KCNN1	---	KCNN1	---	ENSSSCG00000013892	ENSSSCG00000013892	---	ENSSSCG00000013892
		2	10480109	10480625	516	CCDC86	---	CCDC86	---	---	ENSSSCG00000013105	---	ENSSSCG00000013105	---	---
		13	217427558	217427908	350	---	---	PTTG1IP	---	---	---	---	ENSSSCG00000021296	---	---
		13	162888947	162889504	557	---	CBLB	CBLB	---	---	---	ENSSSCG00000022486	ENSSSCG00000022486	---	---
		14	49368007	49368875	868	---	RHBDD3	RHBDD3	---	RHBDD3	---	ENSSSCG00000009973	ENSSSCG00000009973	---	ENSSSCG00000009973
		13	38423505	38423905	400	---	---	TKT	---	---	---	---	ENSSSCG00000021408	---	---
		2	6213640	6214134	494	---	VPS51	VPS51	---	VPS51	---	ENSSSCG00000013005	ENSSSCG00000013005	---	ENSSSCG00000013005
		18	6372584	6373435	851	---	---	ABCF2	---	---	---	---	ENSSSCG00000016441	---	---
		6	81818527	81819173	646	---	---	TINAGL1	---	---	---	---	ENSSSCG00000003600	---	---
		6	53221157	53221556	399	---	---	PRPF31	---	---	---	---	ENSSSCG00000003263	---	---
		X	143486618	143486927	309	---	---	IKBKG	---	---	---	---	ENSSSCG00000012825	---	---
		15	104092817	104093273	456	---	---	COL3A1	---	---	---	---	ENSSSCG00000016034	---	---
		3	29061659	29063023	1364	---	ENSSSCG00000007873	ENSSSCG00000007873	---	---	---	ENSSSCG00000007873	ENSSSCG00000007873	---	---
		1	11883562	11884453	891	---	---	ARID1B	---	---	---	---	ENSSSCG00000004064	---	---
		7	43111457	43112214	757	ENSSSCG00000001641	---	ENSSSCG00000001641	---	---	ENSSSCG00000001641	---	ENSSSCG00000001641	---	---
		6	45273879	45274242	363	ENSSSCG00000028794	---	ENSSSCG00000028794	ENSSSCG00000028794	---	ENSSSCG00000028794	---	ENSSSCG00000028794	ENSSSCG00000028794	---
		13	214988967	214989479	512	---	MX1	MX1	---	MX1	---	ENSSSCG00000012077	ENSSSCG00000012077	---	ENSSSCG00000012077
		12	26395283	26395552	269	SGCA	---	SGCA	SGCA	---	ENSSSCG00000017583	---	ENSSSCG00000017583	ENSSSCG00000017583	---
		1	109591046	109592225	1179	---	---	---	---	MBD1	---	---	---	---	ENSSSCG00000004516
		GL892287.1	6112	6466	354	---	---	ZBTB17	---	---	---	---	ENSSSCG00000025893	---	---
		2	148304540	148304997	457	ENSSSCG00000014371	---	ENSSSCG00000014371	ENSSSCG00000014371	---	ENSSSCG00000014371	---	ENSSSCG00000014371	ENSSSCG00000014371	---
		14	98523066	98523896	830	PARG;ENSSSCG00000025276	---	PARG;ENSSSCG00000025276	ENSSSCG00000025276;PARG	---	ENSSSCG00000010396;ENSSSCG00000025276	---	ENSSSCG00000010396;ENSSSCG00000025276	ENSSSCG00000025276;ENSSSCG00000010396	---
		12	51619235	51620181	946	EMC6	EMC6	EMC6	EMC6	EMC6	ENSSSCG00000017867	ENSSSCG00000017867	ENSSSCG00000017867	ENSSSCG00000017867	ENSSSCG00000017867
		GL896352.1	34069	34698	629	---	LZIC	LZIC	---	---	---	ENSSSCG00000025241	ENSSSCG00000025241	---	---
		11	49869625	49870200	575	KLF5	---	KLF5	---	---	ENSSSCG00000009462	---	ENSSSCG00000009462	---	---
		3	42244046	42244509	463	---	---	NTHL1	---	---	---	---	ENSSSCG00000008039	---	---
		GL896147.1	1850	2229	379	---	---	RRP7A	---	---	---	---	ENSSSCG00000027733	---	---
		7	27507896	27508446	550	---	---	PRRC2A	---	---	---	---	ENSSSCG00000001409	---	---
		13	73412542	73413030	488	---	VHL	VHL	---	---	---	ENSSSCG00000011567	ENSSSCG00000011567	---	---
		9	57513426	57514283	857	---	---	MSANTD2	---	---	---	---	ENSSSCG00000015201	---	---
		X	48058885	48059585	700	---	MAGIX	MAGIX	---	MAGIX	---	ENSSSCG00000012295	ENSSSCG00000012295	---	ENSSSCG00000012295
		4	96536767	96537405	638	---	---	---	---	ATF6	---	---	---	---	ENSSSCG00000006346
		6	3551722	3552336	614	---	GINS2	GINS2	---	---	---	ENSSSCG00000002663	ENSSSCG00000002663	---	---
		8	352812	354853	2041	---	---	LETM1	---	---	---	---	ENSSSCG00000008675	---	---
		10	37632087	37632722	635	---	B4GALT1	B4GALT1	---	---	---	ENSSSCG00000010998	ENSSSCG00000010998	---	---
		8	34048447	34049038	591	ENSSSCG00000008799	---	ENSSSCG00000008799	ENSSSCG00000008799	---	ENSSSCG00000008799	---	ENSSSCG00000008799	ENSSSCG00000008799	---
		15	134249539	134250105	566	FAM134A	---	FAM134A	FAM134A	---	ENSSSCG00000016207	---	ENSSSCG00000016207	ENSSSCG00000016207	---
		14	30499208	30499645	437	---	---	ENSSSCG00000009761	---	---	---	---	ENSSSCG00000009761	---	---
		2	76088151	76089965	1814	---	GNA11	GNA11	---	GNA11	---	ENSSSCG00000029279	ENSSSCG00000029279	---	ENSSSCG00000029279
		16	5584009	5584637	628	---	---	FBXL7	---	---	---	---	ENSSSCG00000028239	---	---
		12	47947834	47948214	380	---	---	CORO6	---	---	---	---	ENSSSCG00000017792	---	---
		18	25408879	25409603	724	LMOD2	---	LMOD2	---	---	ENSSSCG00000016605	---	ENSSSCG00000016605	---	---
		15	102428971	102429530	559	---	CRLR	CRLR	---	CRLR	---	ENSSSCG00000016031	ENSSSCG00000016031	---	ENSSSCG00000016031
		6	77611396	77612336	940	---	---	ARID1A	---	---	---	---	ENSSSCG00000003559	---	---
		5	23635818	23636451	633	---	---	BAZ2A	---	---	---	---	ENSSSCG00000000403	---	---
		GL894747.1	3028	3686	658	---	HMOX1	HMOX1	---	---	---	ENSSSCG00000026759	ENSSSCG00000026759	---	---
		17	31734605	31735271	666	---	ENSSSCG00000028004	ENSSSCG00000028004	---	---	---	ENSSSCG00000028004	ENSSSCG00000028004	---	---
		2	5572617	5573154	537	MUS81	---	MUS81	---	---	ENSSSCG00000012973	---	ENSSSCG00000012973	---	---
		3	19872480	19873236	756	---	KDM8	KDM8	---	---	---	ENSSSCG00000007818	ENSSSCG00000007818	---	---
		10	28313263	28314645	1382	---	---	---	ENSSSCG00000021650	---	---	---	---	ENSSSCG00000021650	---
		X	64997842	64998529	687	---	OGT	OGT	---	OGT	---	ENSSSCG00000012403	ENSSSCG00000012403	---	ENSSSCG00000012403
		3	60093105	60094040	935	---	---	EIF2AK3	---	---	---	---	ENSSSCG00000008208	---	---
		14	54543414	54544192	778	---	---	SLC25A1	---	---	---	---	ENSSSCG00000010116	---	---
		6	50552495	50552933	438	---	AP2A1	AP2A1	---	---	---	ENSSSCG00000003199	ENSSSCG00000003199	---	---
		4	36665143	36665673	530	---	---	FZD6	---	---	---	---	ENSSSCG00000006052	---	---
		12	60944586	60945186	600	ENSSSCG00000025046	---	ENSSSCG00000025046	---	---	ENSSSCG00000025046	---	ENSSSCG00000025046	---	---
		2	27783690	27785781	2091	---	FJX1	FJX1	---	---	---	ENSSSCG00000025588	ENSSSCG00000025588	---	---
		6	90813037	90814414	1377	---	ENSSSCG00000026022	ENSSSCG00000026022	---	ENSSSCG00000026022	---	ENSSSCG00000026022	ENSSSCG00000026022	---	ENSSSCG00000026022
		6	64143922	64144221	299	ENSSSCG00000003393	---	ENSSSCG00000003393	ENSSSCG00000003393	---	ENSSSCG00000003393	---	ENSSSCG00000003393	ENSSSCG00000003393	---
		4	116872632	116873267	635	---	AP4B1	AP4B1	---	---	---	ENSSSCG00000006762	ENSSSCG00000006762	---	---
		1	314136974	314137464	490	---	---	TUBB4B	---	---	---	---	ENSSSCG00000005849	---	---
		2	78656122	78656796	674	---	---	ENSSSCG00000027864	---	---	---	---	ENSSSCG00000027864	---	---
		8	40430626	40431601	975	---	ENSSSCG00000008826	ENSSSCG00000008826	---	---	---	ENSSSCG00000008826	ENSSSCG00000008826	---	---
		12	277545	277885	340	---	---	FN3K	---	---	---	---	ENSSSCG00000017131	---	---
		2	70193397	70193898	501	---	---	LDLR	---	---	---	---	ENSSSCG00000030900	---	---
		9	52413410	52414244	834	OAF	---	OAF	OAF	---	ENSSSCG00000026647	---	ENSSSCG00000026647	ENSSSCG00000026647	---
		6	76831552	76832394	842	---	MTFR1L;AUNIP	MTFR1L;AUNIP	---	MTFR1L	---	ENSSSCG00000003553;ENSSSCG00000003552	ENSSSCG00000003553;ENSSSCG00000003552	---	ENSSSCG00000003553
		6	932424	932730	306	---	CDH15	---	---	---	---	ENSSSCG00000002642	---	---	---
		12	18430016	18431559	1543	---	MAP3K14	MAP3K14	---	MAP3K14	---	ENSSSCG00000017330	ENSSSCG00000017330	---	ENSSSCG00000017330
		GL893554.2	97939	98259	320	---	---	ENSSSCG00000024087	---	---	---	---	ENSSSCG00000024087	---	---
		13	84549949	84551618	1669	MSL2	---	MSL2	---	---	ENSSSCG00000011650	---	ENSSSCG00000011650	---	---
		3	19058507	19059071	564	---	---	XPO6	---	---	---	---	ENSSSCG00000007812	---	---
		7	12168457	12169774	1317	---	---	JARID2	---	---	---	---	ENSSSCG00000001061	---	---
		12	23104565	23105314	749	---	STARD3	STARD3	---	---	---	ENSSSCG00000017499	ENSSSCG00000017499	---	---
		9	7510763	7511982	1219	---	FOLR1	FOLR1	---	FOLR1	---	ENSSSCG00000014810	ENSSSCG00000014810	---	ENSSSCG00000014810
		GL892813.1	14750	15322	572	---	INO80E	INO80E	---	---	---	ENSSSCG00000022775	ENSSSCG00000022775	---	---
		4	56174085	56174652	567	---	---	CA2	CA2	---	---	---	ENSSSCG00000006140	ENSSSCG00000006140	---
		X	143493709	143494313	604	---	---	---	IKBKG	---	---	---	---	ENSSSCG00000012825	---
		3	10598406	10599234	828	---	CHREBP	CHREBP	---	CHREBP	---	ENSSSCG00000007710	ENSSSCG00000007710	---	ENSSSCG00000007710
		2	53864566	53865034	468	---	---	---	MRPL55	---	---	---	---	ENSSSCG00000024315	---
		6	152367815	152368425	610	MOB3C	---	MOB3C	---	---	ENSSSCG00000003897	---	ENSSSCG00000003897	---	---
		4	109063621	109064240	619	---	---	PEX11B	---	---	---	---	ENSSSCG00000006686	---	---
		1	18536439	18537024	585	LRP11	---	LRP11	---	---	ENSSSCG00000004101	---	ENSSSCG00000004101	---	---
		6	4412936	4413187	251	---	---	---	CRISPLD2	---	---	---	---	ENSSSCG00000002669	---
		12	25894648	25894919	271	ENSSSCG00000017550	---	ENSSSCG00000017550	---	---	ENSSSCG00000017550	---	ENSSSCG00000017550	---	---
		2	158473084	158473868	784	---	---	TCOF1	---	---	---	---	ENSSSCG00000014450	---	---
		12	976840	977394	554	---	---	CSNK1D	---	---	---	---	ENSSSCG00000028897	---	---
		14	44799698	44800157	459	---	---	SART3	---	---	---	---	ENSSSCG00000009946	---	---
		GL896341.1	3736	4646	910	---	---	ALKBH5	---	---	---	---	ENSSSCG00000026771	---	---
		2	162192173	162192540	367	RIC8A	---	RIC8A	RIC8A	---	ENSSSCG00000014557	---	ENSSSCG00000014557	ENSSSCG00000014557	---
		5	36513615	36515186	1571	---	BEST3	BEST3	---	---	---	ENSSSCG00000000499	ENSSSCG00000000499	---	---
		18	6507429	6508060	631	TMUB1	---	TMUB1	TMUB1	---	ENSSSCG00000028266	---	ENSSSCG00000028266	ENSSSCG00000028266	---
		13	79157774	79158030	256	ENSSSCG00000029341	---	ENSSSCG00000029341	---	---	ENSSSCG00000029341	---	ENSSSCG00000029341	---	---
		GL894943.1	31461	31982	521	---	---	FOXJ3	---	---	---	---	ENSSSCG00000025627	---	---
		GL893417.1	65645	66159	514	---	ENSSSCG00000027549	ENSSSCG00000027549	---	ENSSSCG00000027549	---	ENSSSCG00000027549	ENSSSCG00000027549	---	ENSSSCG00000027549
		15	73421551	73423051	1500	---	ENSSSCG00000015880	ENSSSCG00000015880	---	---	---	ENSSSCG00000015880	ENSSSCG00000015880	---	---
		GL895352.1	24912	25776	864	---	---	NASP	---	---	---	---	ENSSSCG00000029573	---	---
		GL896485.1	3439	3743	304	---	---	MAN1B1	---	---	---	---	ENSSSCG00000027526	---	---
		6	157460884	157461515	631	---	NFYC	NFYC	---	---	---	ENSSSCG00000003976	ENSSSCG00000003976	---	---
		7	100246672	100247274	602	---	SYNJ2BP	SYNJ2BP	---	---	---	ENSSSCG00000026389	ENSSSCG00000026389	---	---
		6	44334205	44335467	1262	---	---	AKT2	---	---	---	---	ENSSSCG00000002989	---	---
		6	48291897	48292315	418	---	---	ENSSSCG00000003110	---	ENSSSCG00000003110	---	---	ENSSSCG00000003110	---	ENSSSCG00000003110
		5	18904704	18907283	2579	---	---	TNS2	---	---	---	---	ENSSSCG00000000263	---	---
		6	45452889	45454591	1702	---	HSL	HSL	---	HSL	---	ENSSSCG00000003018	ENSSSCG00000003018	---	ENSSSCG00000003018
		10	45418327	45422182	3855	---	---	KIAA1462	---	---	---	---	ENSSSCG00000011020	---	---
		7	110445839	110446118	279	SEL1L	---	SEL1L	SEL1L	---	ENSSSCG00000002414	---	ENSSSCG00000002414	ENSSSCG00000002414	---
		X	143919641	143920699	1058	---	---	MXRA5	---	---	---	---	ENSSSCG00000012832	---	---
		2	78650770	78653032	2262	---	---	ENSSSCG00000027864	---	---	---	---	ENSSSCG00000027864	---	---
		1	92247643	92248655	1012	---	---	DSE	---	---	---	---	ENSSSCG00000004441	---	---
		2	12137558	12138687	1129	---	ENSSSCG00000013155	ENSSSCG00000013155	---	---	---	ENSSSCG00000013155	ENSSSCG00000013155	---	---
		9	144950093	144950883	790	---	RCOR3	RCOR3	---	---	---	ENSSSCG00000028293	ENSSSCG00000028293	---	---
		12	40620321	40620947	626	---	SYNRG	SYNRG	---	---	---	ENSSSCG00000026596	ENSSSCG00000026596	---	---
		6	58126569	58127049	480	DVL1	---	DVL1	---	---	ENSSSCG00000003342	---	ENSSSCG00000003342	---	---
		6	52247361	52247776	415	---	---	PPP2R1A	---	---	---	---	ENSSSCG00000024413	---	---
		1	142982081	142982511	430	LCMT2	---	---	ADAL	---	ENSSSCG00000004711	---	---	ENSSSCG00000004710	---
		9	102787740	102788264	524	---	---	---	CROT	---	---	---	---	ENSSSCG00000015391	---
		9	44269805	44271527	1722	---	PPP2R1B	PPP2R1B	---	---	---	ENSSSCG00000029538	ENSSSCG00000029538	---	---
		6	57105315	57105971	656	---	---	ZNF671	---	---	---	---	ENSSSCG00000003990	---	---
		13	35007220	35007905	685	KLHDC8B	---	KLHDC8B	---	---	ENSSSCG00000011379	---	ENSSSCG00000011379	---	---
		17	36364783	36365530	747	---	---	ADAM33	---	---	---	---	ENSSSCG00000007145	---	---
		14	78486973	78487912	939	---	HK1	HK1	---	HK1	---	ENSSSCG00000010253	ENSSSCG00000010253	---	ENSSSCG00000010253
		2	78647782	78650756	2974	---	---	ENSSSCG00000027864	---	---	---	---	ENSSSCG00000027864	---	---
		13	26127755	26134212	6457	XIRP1	XIRP1	XIRP1	XIRP1	XIRP1	ENSSSCG00000011265	ENSSSCG00000011265	ENSSSCG00000011265	ENSSSCG00000011265	ENSSSCG00000011265
		3	55077150	55077533	383	---	---	MAP4K4	---	---	---	---	ENSSSCG00000008164	---	---
		GL895853.2	96942	97954	1012	---	CALHM2	CALHM2	---	---	---	ENSSSCG00000010600	ENSSSCG00000010600	---	---
		14	45888503	45888935	432	---	---	KIAA1671	---	---	---	---	ENSSSCG00000009953	---	---
		13	200134996	200136259	1263	ADAMTS1	---	ADAMTS1	---	---	ENSSSCG00000029488	---	ENSSSCG00000029488	---	---
		16	78309856	78310294	438	---	---	TNIP1	---	---	---	---	ENSSSCG00000017091	---	---
		GL896571.2	78153	78704	551	---	TTC33	TTC33	---	---	---	ENSSSCG00000023046	ENSSSCG00000023046	---	---
		6	47511004	47511458	454	---	NOVA2	---	---	---	---	ENSSSCG00000003095	---	---	---
		4	477777	478401	624	---	---	CPSF1	---	---	---	---	ENSSSCG00000005906	---	---
		12	27513081	27513410	329	---	NME2	NME2	---	NME2	---	ENSSSCG00000017591	ENSSSCG00000017591	---	ENSSSCG00000017591
		1	145937048	145937450	402	---	BAHD1	BAHD1	---	---	---	ENSSSCG00000004772	ENSSSCG00000004772	---	---
		2	73208911	73209278	367	---	---	GTF2F1	---	---	---	---	ENSSSCG00000013539	---	---
		12	21185690	21186219	529	---	P3H4	P3H4	---	P3H4	---	ENSSSCG00000017429	ENSSSCG00000017429	---	ENSSSCG00000017429
		1	313733546	313734574	1028	---	---	EGFL7	---	---	---	---	ENSSSCG00000005828	---	---
		13	102395792	102396187	395	DHX36	---	DHX36	DHX36	---	ENSSSCG00000024916	---	ENSSSCG00000024916	ENSSSCG00000024916	---
		2	27953794	27954839	1045	---	PAMR1	PAMR1	---	PAMR1	---	ENSSSCG00000028338	ENSSSCG00000028338	---	ENSSSCG00000028338
		2	60076463	60077954	1491	---	ENSSSCG00000013876	ENSSSCG00000013876	---	ENSSSCG00000013876	---	ENSSSCG00000013876	ENSSSCG00000013876	---	ENSSSCG00000013876
		2	70078135	70078870	735	---	CARM1	CARM1	---	CARM1	---	ENSSSCG00000013633	ENSSSCG00000013633	---	ENSSSCG00000013633
		13	209752090	209752529	439	ENSSSCG00000020706	---	ENSSSCG00000020706	ENSSSCG00000020706	---	ENSSSCG00000020706	---	ENSSSCG00000020706	ENSSSCG00000020706	---
		12	5258639	5259593	954	---	EXOC7	EXOC7	---	EXOC7	---	ENSSSCG00000017190	ENSSSCG00000017190	---	ENSSSCG00000017190
		5	61200768	61201234	466	---	---	WBP11	---	---	---	---	ENSSSCG00000000611	---	---
		2	121552236	121552629	393	---	---	APC	---	---	---	---	ENSSSCG00000014207	---	---
		4	30255359	30255700	341	---	---	---	EBAG9	---	---	---	---	ENSSSCG00000006024	---
		6	48273584	48274020	436	---	---	ZC3H4	---	---	---	---	ENSSSCG00000022958	---	---
		5	110696254	110697222	968	---	---	SELO	---	---	---	---	ENSSSCG00000000973	---	---
		16	25737826	25738546	720	---	---	DAB2	---	---	---	---	ENSSSCG00000016857	---	---
		8	41281739	41282498	759	---	---	---	---	LRRC66	---	---	---	---	ENSSSCG00000008832
		6	1036759	1037172	413	---	---	CBFA2T3	---	---	---	---	ENSSSCG00000002648	---	---
		16	29476517	29477144	627	NIM1K	---	NIM1K	NIM1K	---	ENSSSCG00000016873	---	ENSSSCG00000016873	ENSSSCG00000016873	---
		12	23318885	23320640	1755	---	---	MED1	---	---	---	---	ENSSSCG00000017505	---	---
		GL895364.2	18043	18362	319	---	---	DDX23	---	---	---	---	ENSSSCG00000027789	---	---
		3	62239471	62239754	283	---	---	ENSSSCG00000021537	---	---	---	---	ENSSSCG00000021537	---	---
		9	67020711	67021608	897	---	---	IGSF9B	---	---	---	---	ENSSSCG00000015255	---	---
		7	118609135	118609486	351	---	NRDE2	NRDE2	---	---	---	ENSSSCG00000002434	ENSSSCG00000002434	---	---
		15	150424198	150424621	423	---	---	AGAP1	---	---	---	---	ENSSSCG00000016317	---	---
		13	38432506	38432864	358	---	---	TKT	---	---	---	---	ENSSSCG00000021408	---	---
		14	88448385	88448770	385	---	---	---	ANXA11	---	---	---	---	ENSSSCG00000010331	---
		5	6529958	6530386	428	---	---	SUN2	---	---	---	---	ENSSSCG00000000094	---	---
		15	134524123	134524577	454	---	---	OBSL1	---	---	---	---	ENSSSCG00000028052	---	---
		9	11123134	11126259	3125	---	---	MOGAT2	---	---	---	---	ENSSSCG00000014861	---	---
		3	17959659	17960591	932	---	CTF1	CTF1	---	---	---	ENSSSCG00000007774	ENSSSCG00000007774	---	---
		6	58228855	58230182	1327	---	MIB2	MIB2	---	MIB2	---	ENSSSCG00000003350	ENSSSCG00000003350	---	ENSSSCG00000003350
		15	53327419	53328340	921	PDLIM3	---	PDLIM3	PDLIM3	---	ENSSSCG00000015796	---	ENSSSCG00000015796	ENSSSCG00000015796	---
		6	70521566	70521856	290	---	---	ARHGEF10L	---	---	---	---	ENSSSCG00000003486	---	---
		6	929463	929968	505	---	---	CDH15	---	---	---	---	ENSSSCG00000002642	---	---
		12	40198170	40200889	2719	---	ENSSSCG00000017694	ENSSSCG00000017694	---	---	---	ENSSSCG00000017694	ENSSSCG00000017694	---	---
		18	731979	733162	1183	---	VIPR2	VIPR2	---	VIPR2	---	ENSSSCG00000016403	ENSSSCG00000016403	---	ENSSSCG00000016403
		4	22127510	22128074	564	---	EXT1	EXT1	---	EXT1	---	ENSSSCG00000006009	ENSSSCG00000006009	---	ENSSSCG00000006009
		12	6238939	6241664	2725	---	KCTD2	KCTD2	---	---	---	ENSSSCG00000017217	ENSSSCG00000017217	---	---
		7	37504165	37504671	506	PI16	---	PI16	PI16	---	ENSSSCG00000001570	---	ENSSSCG00000001570	ENSSSCG00000001570	---
		14	78999010	78999678	668	---	TYSND1	---	---	---	---	ENSSSCG00000010259	---	---	---
		15	133425449	133426094	645	---	---	---	---	ENSSSCG00000016186	---	---	---	---	ENSSSCG00000016186
[truncated: 1,450 more rows]

## Sheet: Book4 Dynamic genes(WB vs.RC))
Supplemental Data 7 Dynamic peaks related methylated genes between WB and RC
[truncated: 241 more rows]

[truncated: 2 more sheets: Book5 Specific genes(RC vs.LD), Book6 Dynamic genes(RC vs.LD)]
