# Supplementary material for: Transcriptome-wide N6-methyladenosine methylome profiling of porcine muscle and adipose tissues reveals a potential mechanism for transcriptional regulation and differential methylation pattern
Source: BMC Genomics. 2017 Apr 28;18:336. doi: 10.1186/s12864-017-3719-1 (PMC5410061; doi:10.1186/s12864-017-3719-1)
Supplement: Supplementary file 10 — data 8. Go analysis of breed-specific and -dynamic genes among three breeds. (XLS 2825 kb) [file 12864_2017_3719_MOESM10_ESM.xls]

## Sheet: Specific (WB vs.LD)
Supplemental Data 8. Go analysis of breed-specifically genes between WB and LD
GO_id	GO_term	GO_category	GO_rank	Num_of_symbols_in_list_in_GO	Percentage_of_symbols_in_list	Num_of_symbols_in_bglist_in_GO	Num_of_symbols_in_list	Num_of_symbols_in_bglist	Symbols_in_list	Fold_enrichment	Pvalue	FDR
GO:0005488	binding	molecular_function	1	992	0.920223	12921	1078	16649	ABCC5,ABI1,ABL2,ABRA,ACADL,ACHE,ACKR2,ACKR3,ADAMTS2,ADAMTS5,ADAMTS8,ADGRA2,ADNP,ADRBK2,AEBP1,AFF4,AGAP3,AGTR1,AHI1,AHNAK,AIFM2,AKT2,ALG2,ALKBH6,ALS2,AMBRA1,AMOT,AMOTL1,ANGEL1,ANGPTL4,ANKRA2,ANKRD16,ANKRD17,ANKRD24,ANKRD40,ANKRD42,ANKRD49,ANKZF1,ANP32B,AP1B1,AP4B1,AP5M1,APC,APEX2,API5,APLP2,ARAP3,ARFGEF2,ARFIP2,ARHGAP1,ARHGAP21,ARHGAP24,ARHGAP31,ARID1A,ARID1B,ARID5A,ARID5B,ARL4A,ARL4D,ARMCX3,ARPC1…	1.18573	1.09251e-38	7.52082e-35
GO:0005515	protein binding	molecular_function	2	828	0.768089	9811	1078	16649	ABI1,ABL2,ABRA,ACHE,ACKR2,ACKR3,ADAMTS5,ADGRA2,ADNP,AFF4,AGAP3,AGTR1,AHI1,AHNAK,AKT2,ALG2,ALKBH6,ALS2,AMBRA1,AMOT,AMOTL1,ANGEL1,ANGPTL4,ANKRA2,ANKRD16,ANKRD17,ANKRD24,ANKRD40,ANKRD42,ANKRD49,ANKZF1,ANP32B,AP1B1,AP4B1,AP5M1,APC,API5,APLP2,ARAP3,ARFGEF2,ARFIP2,ARHGAP1,ARHGAP21,ARHGAP24,ARHGAP31,ARID1A,ARID1B,ARID5A,ARID5B,ARL4A,ARL4D,ARMCX3,ARPC1B,ARVCF,ASB1,ASB2,ASXL1,ATF7IP,ATG12,ATG4A,ATPAF2,ATR…	1.30343	2.13541e-37	7.35007e-34
GO:0005622	intracellular	cellular_component	3	767	0.845645	8932	907	13428	ABI1,ABL2,ABRA,ACADL,ACHE,ACKR2,ACKR3,ACOT6,ACSF3,ACSS2,ADNP,ADPRHL2,AFF4,AGAP3,AGTR1,AHI1,AHNAK,AIFM2,AKT2,ALG2,ALS2,AMBRA1,AMOT,AMOTL1,ANGEL1,ANKRA2,ANKRD17,ANP32B,AP1B1,AP4B1,AP5M1,APC,APEX2,API5,APLP2,AQP11,AQP4,ARAP3,ARFGEF2,ARHGAP1,ARHGAP21,ARHGAP24,ARHGAP31,ARID1A,ARID1B,ARID5A,ARID5B,ARL4A,ARL4D,ARMCX3,ARPC1B,ARPC5L,ARVCF,ARX,ASB2,ASXL1,ATF7IP,ATG12,ATG4A,ATPAF2,AXIN1,AXL,AZI2,B4GAT1,BACH…	1.27131	6.35883e-37	1.45914e-33
GO:0044424	intracellular part	cellular_component	4	730	0.804851	8467	907	13428	ABI1,ABL2,ABRA,ACADL,ACHE,ACKR2,ACKR3,ACOT6,ACSF3,ACSS2,ADNP,ADPRHL2,AFF4,AGTR1,AHI1,AHNAK,AIFM2,AKT2,ALG2,ALS2,AMBRA1,AMOT,AMOTL1,ANGEL1,ANKRA2,ANKRD17,ANP32B,AP1B1,AP4B1,AP5M1,APC,APEX2,API5,APLP2,AQP11,AQP4,ARAP3,ARFGEF2,ARHGAP21,ARID1A,ARID1B,ARID5A,ARID5B,ARL4A,ARL4D,ARMCX3,ARPC1B,ARPC5L,ARVCF,ARX,ASB2,ASXL1,ATF7IP,ATG12,ATG4A,ATPAF2,AXIN1,AZI2,B4GAT1,BACH1,BACH2,BAHD1,BAMBI,BAP1,BAZ1B,BAZ2A…	1.27643	3.83136e-32	6.59377e-29
GO:0070013	intracellular organelle lumen	cellular_component	7	287	0.316428	2234	907	13428	ACSS2,ADPRHL2,AFF4,ANP32B,APEX2,API5,ARID1A,ARID1B,ARID5A,ARL4A,ARVCF,ASXL1,ATF7IP,ATPAF2,BACH1,BAHD1,BAP1,BAZ1B,BAZ2A,BCL3,BCL9L,BLZF1,BRD4,BUD13,C10orf2,C11orf30,CACYBP,CASZ1,CBX4,CCNT1,CD63,CDK4,C/EBP,CECR2,CHD2,CHD3,CHD4,CHD7,CHTOP,CLK2,CLP1,COIL,COPS8,CPSF7,CREBBP,CRTC2,CSPP1,CSRP2BP,CWC22,DAB2,DACT1,DCPS,DDIT3,DDX23,DENND4B,DHX16,DLAT,DNAJA3,DNAJB6,DNMT3A,DPP8,DRPLA,DUSP16,DZIP1,EAF1,EDEM3,…	1.90197	4.44421e-31	5.99351e-28
GO:0043233	organelle lumen	cellular_component	3	287	0.316428	2236	907	13428	ACSS2,ADPRHL2,AFF4,ANP32B,APEX2,API5,ARID1A,ARID1B,ARID5A,ARL4A,ARVCF,ASXL1,ATF7IP,ATPAF2,BACH1,BAHD1,BAP1,BAZ1B,BAZ2A,BCL3,BCL9L,BLZF1,BRD4,BUD13,C10orf2,C11orf30,CACYBP,CASZ1,CBX4,CCNT1,CD63,CDK4,C/EBP,CECR2,CHD2,CHD3,CHD4,CHD7,CHTOP,CLK2,CLP1,COIL,COPS8,CPSF7,CREBBP,CRTC2,CSPP1,CSRP2BP,CWC22,DAB2,DACT1,DCPS,DDIT3,DDX23,DENND4B,DHX16,DLAT,DNAJA3,DNAJB6,DNMT3A,DPP8,DRPLA,DUSP16,DZIP1,EAF1,EDEM3,…	1.90026	5.22386e-31	5.99351e-28
GO:0031974	membrane-enclosed lumen	cellular_component	1	287	0.316428	2260	907	13428	ACSS2,ADPRHL2,AFF4,ANP32B,APEX2,API5,ARID1A,ARID1B,ARID5A,ARL4A,ARVCF,ASXL1,ATF7IP,ATPAF2,BACH1,BAHD1,BAP1,BAZ1B,BAZ2A,BCL3,BCL9L,BLZF1,BRD4,BUD13,C10orf2,C11orf30,CACYBP,CASZ1,CBX4,CCNT1,CD63,CDK4,C/EBP,CECR2,CHD2,CHD3,CHD4,CHD7,CHTOP,CLK2,CLP1,COIL,COPS8,CPSF7,CREBBP,CRTC2,CSPP1,CSRP2BP,CWC22,DAB2,DACT1,DCPS,DDIT3,DDX23,DENND4B,DHX16,DLAT,DNAJA3,DNAJB6,DNMT3A,DPP8,DRPLA,DUSP16,DZIP1,EAF1,EDEM3,…	1.88009	3.55485e-30	3.49594e-27
GO:0031981	nuclear lumen	cellular_component	9	273	0.300992	2123	907	13428	ACSS2,ADPRHL2,AFF4,ANP32B,APEX2,API5,ARID1A,ARID1B,ARID5A,ARL4A,ARVCF,ASXL1,ATF7IP,ATPAF2,BACH1,BAHD1,BAP1,BAZ1B,BAZ2A,BCL3,BCL9L,BLZF1,BRD4,BUD13,C11orf30,CACYBP,CASZ1,CBX4,CCNT1,CDK4,C/EBP,CECR2,CHD2,CHD3,CHD4,CHD7,CHTOP,CLK2,CLP1,COIL,COPS8,CPSF7,CREBBP,CRTC2,CSPP1,CSRP2BP,CWC22,DAB2,DACT1,DCPS,DDIT3,DDX23,DENND4B,DHX16,DNAJB6,DNMT3A,DPP8,DRPLA,DUSP16,DZIP1,EAF1,EID1,EIF4A3,EIF6,ELAC2,ELF1,ELK…	1.90378	2.28049e-29	1.96236e-26
GO:0005654	nucleoplasm	cellular_component	10	235	0.259096	1704	907	13428	ACSS2,ADPRHL2,AFF4,API5,ARID1A,ARID1B,ARID5A,ARVCF,ATF7IP,ATPAF2,BACH1,BAHD1,BAP1,BCL3,BCL9L,BLZF1,BRD4,BUD13,C11orf30,CACYBP,CASZ1,CBX4,CCNT1,CDK4,C/EBP,CHD2,CHD3,CHD4,CHD7,CHTOP,CLK2,CLP1,COIL,COPS8,CPSF7,CREBBP,CRTC2,CSPP1,CSRP2BP,CWC22,DACT1,DCPS,DDIT3,DDX23,DENND4B,DHX16,DNAJB6,DNMT3A,DPP8,DRPLA,DUSP16,DZIP1,EAF1,EID1,EIF4A3,EIF6,ELAC2,ELF1,ELK1,ELK3,ELK4,ELL2,ELP4,ENSSSCG00000027897,EP300,E…	2.04175	3.018e-29	2.30843e-26
GO:0044428	nuclear part	cellular_component	8	292	0.32194	2359	907	13428	ACSS2,ADPRHL2,AFF4,AMOT,AMOTL1,ANP32B,APEX2,API5,ARID1A,ARID1B,ARID5A,ARL4A,ARVCF,ASXL1,ATF7IP,ATPAF2,BACH1,BAHD1,BAP1,BAZ1B,BAZ2A,BCCIP,BCL2,BCL3,BCL9L,BLZF1,BRD4,BRD7,BUD13,C11orf30,CACYBP,CASZ1,CBX4,CCNT1,CDK4,C/EBP,CECR2,CHD2,CHD3,CHD4,CHD7,CHTOP,CLK2,CLP1,COIL,COPS8,CPSF7,CREBBP,CRTC2,CSPP1,CSRP2BP,CWC22,DAB2,DACT1,DCPS,DDIT3,DDX23,DENND4B,DHX16,DNAJB6,DNMT3A,DPP8,DRPLA,DUSP16,DZIP1,EAF1,EID…	1.83256	8.40863e-29	5.7885e-26
GO:0043227	membrane-bounded organelle	cellular_component	2	657	0.724366	7424	907	13428	ABI1,ACADL,ACHE,ACKR3,ACSF3,ACSS2,ADNP,ADPRHL2,AEBP1,AFF4,AHI1,AHNAK,AIFM2,AKT2,ALG2,ALS2,AMBRA1,AMOT,AMOTL1,ANGEL1,ANGPTL2,ANKRA2,ANKRD17,ANP32B,AP5M1,APC,APEX2,API5,APLP2,AQP11,ARFGEF2,ARHGAP1,ARHGAP21,ARID1A,ARID1B,ARID5A,ARID5B,ARL4A,ARL4D,ARMCX3,ARPC1B,ARPC5L,ARVCF,ARX,ASXL1,ATF7IP,ATPAF2,ATRN,AXIN1,AXL,B4GAT1,BACH1,BACH2,BAHD1,BAP1,BAZ1B,BAZ2A,BCCIP,BCDIN3D,BCL2,BCL3,BCL9L,BDNF,BECN1,BIRC6,…	1.31018	3.05034e-28	1.90896e-25
GO:0043226	organelle	cellular_component	1	697	0.768467	8141	907	13428	ABI1,ABL2,ABRA,ACADL,ACHE,ACKR2,ACKR3,ACSF3,ACSS2,ADNP,ADPRHL2,AEBP1,AFF4,AHI1,AHNAK,AIFM2,AKT2,ALG2,ALS2,AMBRA1,AMOT,AMOTL1,ANGEL1,ANGPTL2,ANKRA2,ANKRD17,ANP32B,AP5M1,APC,APEX2,API5,APLP2,AQP11,ARFGEF2,ARHGAP1,ARHGAP21,ARID1A,ARID1B,ARID5A,ARID5B,ARL4A,ARL4D,ARMCX3,ARPC1B,ARPC5L,ARVCF,ARX,ASXL1,ATF7IP,ATPAF2,ATRN,AXIN1,AXL,B4GAT1,BACH1,BACH2,BAHD1,BAP1,BAZ1B,BAZ2A,BCCIP,BCDIN3D,BCL2,BCL3,BCL9L,B…	1.26753	7.14958e-27	4.10148e-24
GO:0019222	regulation of metabolic process	biological_process	3	408	0.435897	4025	936	14465	ABI1,ABL2,ABRA,ACHE,ADORA2B,AEBP1,AGAP3,AGTR1,AHI1,AHNAK,AKT2,ALS2,AMBRA1,AMOT,ANGPTL4,ANKRD17,ANKRD49,ANP32B,APC,APLP2,ARAP3,ARFGEF2,ARHGAP1,ARHGAP24,ARHGAP31,ARID1A,ARID5A,ARID5B,ARMCX3,ARV1,ARX,ASXL1,ATF7IP,AVPI1,AXIN1,BACH1,BACH2,BAHD1,BAMBI,BAZ1B,BAZ2A,BCCIP,BCDIN3D,BCL2,BCL3,BCL9L,BDNF,BECN1,BIRC6,BMP6,BRD3,BRD4,BRD7,C1-INH,CAMTA2,CARD10,CBFA2T3,CBX4,CC2D1A,CCL21,CCNK,CCNL1,CCNT1,CCPG1,CCRN…	1.56652	8.60718e-27	4.55783e-24
GO:0043231	intracellular membrane-bounded organelle	cellular_component	6	588	0.648291	6500	907	13428	ACADL,ACHE,ACKR3,ACSF3,ACSS2,ADNP,ADPRHL2,AFF4,AHI1,AHNAK,AIFM2,AKT2,ALG2,ALS2,AMBRA1,AMOT,AMOTL1,ANGEL1,ANKRA2,ANKRD17,ANP32B,AP5M1,APC,APEX2,API5,APLP2,AQP11,ARFGEF2,ARHGAP21,ARID1A,ARID1B,ARID5A,ARID5B,ARL4A,ARL4D,ARMCX3,ARVCF,ARX,ASXL1,ATF7IP,ATPAF2,AXIN1,B4GAT1,BACH1,BACH2,BAHD1,BAP1,BAZ1B,BAZ2A,BCCIP,BCDIN3D,BCL2,BCL3,BCL9L,BDNF,BECN1,BIRC6,BLZF1,BRD4,BRD7,BTG1,BUD13,BZRAP1,C10orf2,C11orf30…	1.33927	4.89948e-25	2.40914e-22
GO:0005634	nucleus	cellular_component	7	416	0.458655	4085	907	13428	ACSS2,ADNP,ADPRHL2,AFF4,AHNAK,AKT2,ALG2,AMOT,AMOTL1,ANGEL1,ANKRA2,ANKRD17,ANP32B,APC,APEX2,API5,APLP2,ARID1A,ARID1B,ARID5A,ARID5B,ARL4A,ARL4D,ARVCF,ARX,ASXL1,ATF7IP,ATPAF2,AXIN1,BACH1,BACH2,BAHD1,BAP1,BAZ1B,BAZ2A,BCCIP,BCDIN3D,BCL2,BCL3,BCL9L,BLZF1,BRD4,BRD7,BTG1,BUD13,C11orf30,C1orf174,C2CD2,CACYBP,CAMTA2,CASZ1,CBX4,CCNL1,CCNT1,CCRN4L,CDK4,C/EBP,CECR2,CHD2,CHD3,CHD4,CHD7,CHD9,CHTOP,CLK2,CLP1,COI…	1.50767	2.87467e-24	1.31928e-21
GO:0031323	regulation of cellular metabolic process	biological_process	4	359	0.383547	3501	936	14465	ABI1,ABRA,ACHE,ADORA2B,AEBP1,AGAP3,AGTR1,AHI1,AHNAK,AKT2,ALS2,AMBRA1,AMOT,ANKRD17,ANKRD49,APC,APLP2,ARAP3,ARFGEF2,ARHGAP1,ARHGAP24,ARHGAP31,ARID1A,ARID5A,ARID5B,ARMCX3,ARX,ASXL1,ATF7IP,AVPI1,AXIN1,BACH1,BACH2,BAHD1,BAMBI,BAZ1B,BAZ2A,BCCIP,BCDIN3D,BCL2,BCL3,BCL9L,BECN1,BMP6,BRD3,BRD4,BRD7,CAMTA2,CARD10,CBFA2T3,CBX4,CC2D1A,CCL21,CCNK,CCNL1,CCNT1,CCPG1,CD40,CD44,CD63,C/EBP,CEBPZ,CHD3,CHD4,CHORDC1,CH…	1.58469	1.55447e-23	6.68813e-21
GO:0043229	intracellular organelle	cellular_component	5	637	0.702315	7341	907	13428	ABL2,ABRA,ACADL,ACHE,ACKR2,ACKR3,ACSF3,ACSS2,ADNP,ADPRHL2,AFF4,AHI1,AHNAK,AIFM2,AKT2,ALG2,ALS2,AMBRA1,AMOT,AMOTL1,ANGEL1,ANKRA2,ANKRD17,ANP32B,AP5M1,APC,APEX2,API5,APLP2,AQP11,ARFGEF2,ARHGAP21,ARID1A,ARID1B,ARID5A,ARID5B,ARL4A,ARL4D,ARMCX3,ARPC1B,ARPC5L,ARVCF,ARX,ASXL1,ATF7IP,ATPAF2,AXIN1,B4GAT1,BACH1,BACH2,BAHD1,BAP1,BAZ1B,BAZ2A,BCCIP,BCDIN3D,BCL2,BCL3,BCL9L,BDNF,BECN1,BIRC6,BLZF1,BRD4,BRD7,BTG1…	1.28466	2.42974e-23	9.83902e-21
GO:0060255	regulation of macromolecule metabolic process	biological_process	4	336	0.358974	3210	936	14465	ABI1,ABRA,ACHE,AEBP1,AGTR1,AHI1,AHNAK,AKT2,ALS2,ANKRD17,ANKRD49,APC,APLP2,ARID1A,ARID5A,ARID5B,ARMCX3,ARX,ASXL1,ATF7IP,AVPI1,AXIN1,BACH1,BACH2,BAHD1,BAMBI,BAZ1B,BAZ2A,BCCIP,BCDIN3D,BCL2,BCL3,BCL9L,BMP6,BRD3,BRD4,BRD7,C1-INH,CAMTA2,CARD10,CBFA2T3,CBX4,CC2D1A,CCL21,CCNK,CCNL1,CCNT1,CCPG1,CCRN4L,CD40,CD44,CD63,CDK4,C/EBP,CEBPZ,CHD3,CHD4,CHORDC1,CHRDL1,CLK2,CLP1,CONNEXIN,COPS8,CREBBP,CRTC2,CSNK1E,CSR…	1.61762	3.16569e-23	1.15121e-20
GO:0048519	negative regulation of biological process	biological_process	3	285	0.304487	2557	936	14465	ABL2,ADGRA2,ADNP,ADORA2B,ADRBK2,AEBP1,AHI1,AKT2,AMBRA1,AMOT,ANGPTL4,ANKRD17,ANP32B,APC,API5,ARAP3,ARHGAP24,ARID1A,ARID5B,ARX,ASXL1,ATF7IP,AXIN1,AXL,BACH1,BACH2,BAHD1,BAMBI,BAZ2A,BCDIN3D,BCL2,BCL3,BCL9L,BDNF,BECN1,BIRC6,BRD4,BRD7,BTG1,C1-INH,CASZ1,CBFA2T3,CBX4,CC2D1A,CCL21,CCNK,CCNT1,CCRN4L,CD44,CD90,CDK4,C/EBP,C-FLIP,CHORDC1,CHRDL1,CLK2,CLN8,CLP1,CNTFR,CONNEXIN,COPS8,CREBBP,CSK,CSNK1E,CTGF,CTNND1…	1.72249	3.17738e-23	1.15121e-20
GO:0080090	regulation of primary metabolic process	biological_process	4	350	0.373932	3421	936	14465	ABI1,ABRA,ADORA2B,AEBP1,AGAP3,AGTR1,AHI1,AHNAK,AKT2,ALS2,AMBRA1,AMOT,ANKRD17,ANKRD49,APC,APLP2,ARAP3,ARFGEF2,ARHGAP1,ARHGAP24,ARHGAP31,ARID1A,ARID5A,ARID5B,ARMCX3,ARV1,ARX,ASXL1,ATF7IP,AVPI1,AXIN1,BACH1,BACH2,BAHD1,BAMBI,BAZ1B,BAZ2A,BCCIP,BCDIN3D,BCL2,BCL3,BCL9L,BMP6,BRD3,BRD4,BRD7,C1-INH,CAMTA2,CARD10,CBFA2T3,CBX4,CC2D1A,CCL21,CCNK,CCNL1,CCNT1,CCPG1,CD40,CD44,C/EBP,CEBPZ,CHD3,CHD4,CHORDC1,CHRDL1…	1.58109	1.3399e-22	4.61194e-20
GO:0048523	negative regulation of cellular process	biological_process	4	263	0.280983	2335	936	14465	ABL2,ADGRA2,ADNP,ADRBK2,AEBP1,AHI1,AKT2,AMBRA1,ANGPTL4,ANKRD17,ANP32B,APC,API5,ARAP3,ARHGAP24,ARID1A,ARID5B,ARX,ASXL1,ATF7IP,AXIN1,AXL,BACH1,BACH2,BAHD1,BAMBI,BAZ2A,BCDIN3D,BCL2,BCL3,BCL9L,BDNF,BECN1,BIRC6,BRD4,BRD7,BTG1,CASZ1,CBFA2T3,CBX4,CC2D1A,CCL21,CCNK,CCNT1,CCRN4L,CD44,CD90,CDK4,C/EBP,C-FLIP,CHORDC1,CHRDL1,CLK2,CLN8,CNTFR,COPS8,CREBBP,CSK,CSNK1E,CTNND1,CTTNBP2NL,DAB2,DAB2IP,DACT1,DCPS,DDIT3…	1.74065	7.91231e-22	2.59373e-19
GO:0019219	regulation of nucleobase-containing compound metabolic process	biological_process	5	287	0.306624	2677	936	14465	ABRA,ADORA2B,AEBP1,AGAP3,AHI1,AHNAK,ALS2,AMOT,ANKRD17,ANKRD49,ARAP3,ARFGEF2,ARHGAP1,ARHGAP24,ARHGAP31,ARID1A,ARID5A,ARID5B,ARMCX3,ARX,ASXL1,ATF7IP,AXIN1,BACH1,BACH2,BAHD1,BAMBI,BAZ1B,BAZ2A,BCDIN3D,BCL3,BCL9L,BMP6,BRD3,BRD4,BRD7,CAMTA2,CBFA2T3,CBX4,CC2D1A,CCNK,CCNL1,CCNT1,CCPG1,CD40,C/EBP,CEBPZ,CHD3,CHD4,CHRDL1,CHTOP,CLK2,CREBBP,CRTC2,CSRNP1,DAB2,DAB2IP,DACT1,DDIT3,DHX34,DHX36,DNAJA3,DNAJB6,DNMT3A…	1.65682	9.14847e-21	2.86264e-18
GO:0010556	regulation of macromolecule biosynthetic process	biological_process	5	258	0.275641	2316	936	14465	ABRA,AEBP1,AHI1,AKT2,ANKRD17,ANKRD49,ARID1A,ARID5A,ARID5B,ARMCX3,ARX,ASXL1,ATF7IP,AXIN1,BACH1,BACH2,BAHD1,BAMBI,BAZ1B,BAZ2A,BCL2,BCL3,BCL9L,BMP6,BRD3,BRD4,BRD7,CAMTA2,CBFA2T3,CBX4,CC2D1A,CCNK,CCNL1,CCNT1,CCPG1,CD40,C/EBP,CEBPZ,CHD3,CHD4,CHRDL1,CREBBP,CRTC2,CSRNP1,CTIF,DAB2,DAB2IP,DACT1,DDIT3,DHX36,DNAJA3,DNAJB6,DNMT3A,DRPLA,EAF1,EID1,EIF4A3,ELF1,ELK1,ELK3,ELK4,ELP4,EN1,ENPP1,ENSSSCG00000000394,EN…	1.72157	1.12865e-20	3.37811e-18
GO:0051171	regulation of nitrogen compound metabolic process	biological_process	4	289	0.308761	2709	936	14465	ABRA,ADORA2B,AEBP1,AGAP3,AHI1,AHNAK,ALS2,AMOT,ANKRD17,ANKRD49,APC,ARAP3,ARFGEF2,ARHGAP1,ARHGAP24,ARHGAP31,ARID1A,ARID5A,ARID5B,ARMCX3,ARX,ASXL1,ATF7IP,AXIN1,BACH1,BACH2,BAHD1,BAMBI,BAZ1B,BAZ2A,BCDIN3D,BCL3,BCL9L,BMP6,BRD3,BRD4,BRD7,CAMTA2,CBFA2T3,CBX4,CC2D1A,CCNK,CCNL1,CCNT1,CCPG1,CD40,C/EBP,CEBPZ,CHD3,CHD4,CHRDL1,CHTOP,CLK2,CREBBP,CRTC2,CSRNP1,DAB2,DAB2IP,DACT1,DDIT3,DHX34,DHX36,DNAJA3,DNAJB6,DN…	1.64866	1.32299e-20	3.79479e-18
GO:2000112	regulation of cellular macromolecule biosynthetic process	biological_process	6	251	0.268162	2238	936	14465	ABRA,AEBP1,AHI1,AKT2,ANKRD17,ANKRD49,ARID1A,ARID5A,ARID5B,ARMCX3,ARX,ASXL1,ATF7IP,AXIN1,BACH1,BACH2,BAHD1,BAMBI,BAZ1B,BAZ2A,BCL2,BCL3,BCL9L,BMP6,BRD3,BRD4,BRD7,CAMTA2,CBFA2T3,CBX4,CC2D1A,CCNK,CCNL1,CCNT1,CCPG1,CD40,C/EBP,CEBPZ,CHD3,CHD4,CHRDL1,CREBBP,CRTC2,CSRNP1,CTIF,DAB2,DAB2IP,DACT1,DDIT3,DHX36,DNAJA3,DNAJB6,DNMT3A,DRPLA,EAF1,EID1,EIF4A3,ELF1,ELK1,ELK3,ELK4,ELP4,EN1,ENPP1,ENSSSCG00000003148,EN…	1.73323	1.90637e-20	5.24939e-18
GO:0044422	organelle part	cellular_component	2	416	0.458655	4300	907	13428	ACKR2,ACSS2,ADPRHL2,AFF4,AHI1,AHNAK,AIFM2,ALS2,AMBRA1,AMOT,AMOTL1,ANKRD17,ANP32B,APC,APEX2,API5,ARFGEF2,ARID1A,ARID1B,ARID5A,ARL4A,ARMCX3,ARPC5L,ARVCF,ASXL1,ATF7IP,ATPAF2,AXIN1,BACH1,BAHD1,BAP1,BAZ1B,BAZ2A,BCCIP,BCL2,BCL3,BCL9L,BIRC6,BLZF1,BRD4,BRD7,BUD13,C10orf2,C11orf30,CACYBP,CANX,CASZ1,CBX4,CCNT1,CD63,CDK4,CEACAM16,C/EBP,CECR2,CHD2,CHD3,CHD4,CHD7,CHPF2,CHTOP,CLK2,CLP1,COG8,COIL,CONNEXIN,COPS8…	1.43228	1.41985e-19	3.75933e-17
GO:0051252	regulation of RNA metabolic process	biological_process	7	243	0.259615	2177	936	14465	ABRA,AEBP1,AHI1,AHNAK,ANKRD49,ARID1A,ARID5A,ARID5B,ARMCX3,ARX,ASXL1,ATF7IP,AXIN1,BACH1,BACH2,BAHD1,BAMBI,BAZ1B,BAZ2A,BCDIN3D,BCL3,BCL9L,BMP6,BRD3,BRD4,BRD7,CAMTA2,CBFA2T3,CBX4,CC2D1A,CCNK,CCNL1,CCNT1,CCPG1,CD40,C/EBP,CEBPZ,CHD3,CHD4,CHRDL1,CLK2,CREBBP,CRTC2,CSRNP1,DAB2,DAB2IP,DACT1,DDIT3,DHX34,DHX36,DNAJA3,DNAJB6,DNMT3A,DRPLA,EAF1,EID1,ELF1,ELK1,ELK3,ELK4,ELP4,EN1,ENSSSCG00000003148,ENSSSCG000000…	1.72501	1.91175e-19	4.87425e-17
GO:0010468	regulation of gene expression	biological_process	5	272	0.290598	2542	936	14465	ABRA,AEBP1,AHI1,AHNAK,ANKRD49,ARID1A,ARID5A,ARID5B,ARMCX3,ARX,ASXL1,ATF7IP,AXIN1,BACH1,BACH2,BAHD1,BAMBI,BAZ1B,BAZ2A,BCDIN3D,BCL2,BCL3,BCL9L,BMP6,BRD3,BRD4,BRD7,C1-INH,CAMTA2,CBFA2T3,CBX4,CC2D1A,CCNK,CCNL1,CCNT1,CCPG1,CCRN4L,CD40,CD44,CDK4,C/EBP,CEBPZ,CHD3,CHD4,CHRDL1,CLK2,CLP1,CONNEXIN,CREBBP,CRTC2,CSNK1E,CSRNP1,CTGF,CTIF,DAB2,DAB2IP,DACT1,DDIT3,DHX36,DNAJA3,DNAJB6,DNMT3A,DRPLA,EAF1,EID1,EIF4A3,…	1.65362	2.16868e-19	5.26149e-17
GO:0048522	positive regulation of cellular process	biological_process	4	277	0.29594	2606	936	14465	ABI1,ABL2,ABRA,ACKR3,ADGRA2,ADORA2B,AGTR1,AHI1,AIFM2,AKT2,ALS2,AMOT,AMOTL1,ANKRD17,ANKRD49,APC,ARID1A,ARID5A,ARMCX3,ARPC5L,ASXL1,ATF7IP,AVPI1,AXIN1,AXL,BACH1,BAMBI,BAZ1B,BCL2,BCL3,BCL9L,BDNF,BECN1,BIRC6,BMP6,BRD4,BRD7,BTG1,CA2,CAMTA2,CANT1,CARD10,CC2D1A,CCL21,CCNK,CCPG1,CCRN4L,CD40,CD44,CD63,CDK4,C/EBP,CEBPZ,C-FLIP,CNTFR,CONNEXIN,COPS8,CREBBP,CRTC2,CSNK1E,CSPP1,CSRNP1,CTGF,DAB2,DAB2IP,DACT1,DDIT3…	1.64266	2.21649e-19	5.26149e-17
GO:0044446	intracellular organelle part	cellular_component	6	409	0.450937	4219	907	13428	ACKR2,ACSS2,ADPRHL2,AFF4,AHI1,AHNAK,AIFM2,ALS2,AMOT,AMOTL1,ANKRD17,ANP32B,APC,APEX2,API5,ARFGEF2,ARID1A,ARID1B,ARID5A,ARL4A,ARMCX3,ARPC5L,ARVCF,ASXL1,ATF7IP,ATPAF2,AXIN1,BACH1,BAHD1,BAP1,BAZ1B,BAZ2A,BCCIP,BCL2,BCL3,BCL9L,BIRC6,BLZF1,BRD4,BRD7,BUD13,C10orf2,C11orf30,CACYBP,CANX,CASZ1,CBX4,CCNT1,CD63,CDK4,CEACAM16,C/EBP,CECR2,CHD2,CHD3,CHD4,CHD7,CHPF2,CHTOP,CLK2,CLP1,COG8,COIL,CONNEXIN,COPS8,CPSF7,…	1.43522	2.76871e-19	6.35328e-17
GO:0009889	regulation of biosynthetic process	biological_process	4	262	0.279915	2424	936	14465	ABRA,ADORA2B,AEBP1,AHI1,AKT2,ANKRD17,ANKRD49,ARID1A,ARID5A,ARID5B,ARMCX3,ARX,ASXL1,ATF7IP,AXIN1,BACH1,BACH2,BAHD1,BAMBI,BAZ1B,BAZ2A,BCL2,BCL3,BCL9L,BMP6,BRD3,BRD4,BRD7,CAMTA2,CBFA2T3,CBX4,CC2D1A,CCNK,CCNL1,CCNT1,CCPG1,CD40,C/EBP,CEBPZ,CHD3,CHD4,CHRDL1,CLK2,CREBBP,CRTC2,CSRNP1,CTIF,DAB2,DAB2IP,DACT1,DDIT3,DHX36,DNAJA3,DNAJB6,DNMT3A,DRPLA,EAF1,EID1,EIF4A3,ELF1,ELK1,ELK3,ELK4,ELP4,EN1,ENPP1,ENSSSCG0…	1.67036	3.49972e-19	7.59857e-17
GO:0031326	regulation of cellular biosynthetic process	biological_process	5	260	0.277778	2399	936	14465	ABRA,ADORA2B,AEBP1,AHI1,AKT2,ANKRD17,ANKRD49,ARID1A,ARID5A,ARID5B,ARMCX3,ARX,ASXL1,ATF7IP,AXIN1,BACH1,BACH2,BAHD1,BAMBI,BAZ1B,BAZ2A,BCL2,BCL3,BCL9L,BMP6,BRD3,BRD4,BRD7,CAMTA2,CBFA2T3,CBX4,CC2D1A,CCNK,CCNL1,CCNT1,CCPG1,CD40,C/EBP,CEBPZ,CHD3,CHD4,CHRDL1,CLK2,CREBBP,CRTC2,CSRNP1,CTIF,DAB2,DAB2IP,DACT1,DDIT3,DHX36,DNAJA3,DNAJB6,DNMT3A,DRPLA,EAF1,EID1,EIF4A3,ELF1,ELK1,ELK3,ELK4,ELP4,EN1,ENPP1,ENSSSCG0…	1.67489	3.53217e-19	7.59857e-17
GO:0048518	positive regulation of biological process	biological_process	3	297	0.317308	2873	936	14465	ABI1,ABL2,ABRA,ACKR3,ADGRA2,ADORA2B,AGTR1,AHI1,AIFM2,AKT2,ALS2,AMBRA1,AMOT,AMOTL1,ANKRD17,ANKRD49,ANP32B,APC,ARFGEF2,ARID1A,ARID5A,ARMCX3,ARPC5L,ARX,ASXL1,ATF7IP,AVPI1,AXIN1,AXL,BACH1,BAMBI,BAZ1B,BCL2,BCL3,BCL9L,BDNF,BECN1,BIRC6,BMP1,BMP6,BRD4,BRD7,BTG1,C1-INH,CA2,CAMTA2,CANT1,CARD10,CC2D1A,CCL21,CCNK,CCPG1,CCRN4L,CD40,CD44,CD63,CD90,CDK4,C/EBP,CEBPZ,C-FLIP,CHD7,CNTFR,CONNEXIN,COPS8,CREBBP,CRTC2,…	1.59758	3.70438e-19	7.72757e-17
GO:2001141	regulation of RNA biosynthetic process	biological_process	8	235	0.251068	2096	936	14465	ABRA,AEBP1,AHI1,ANKRD49,ARID1A,ARID5A,ARID5B,ARMCX3,ARX,ASXL1,ATF7IP,AXIN1,BACH1,BACH2,BAHD1,BAMBI,BAZ1B,BAZ2A,BCL3,BCL9L,BMP6,BRD3,BRD4,BRD7,CAMTA2,CBFA2T3,CBX4,CC2D1A,CCNK,CCNL1,CCNT1,CCPG1,CD40,C/EBP,CEBPZ,CHD3,CHD4,CHRDL1,CREBBP,CRTC2,CSRNP1,DAB2,DAB2IP,DACT1,DDIT3,DHX36,DNAJA3,DNAJB6,DNMT3A,DRPLA,EAF1,EID1,ELF1,ELK1,ELK3,ELK4,ELP4,EN1,ENSSSCG00000003148,ENSSSCG00000003244,ENSSSCG00000004005,…	1.73268	5.5124e-19	1.1161e-16
GO:0006355	regulation of transcription, DNA-dependent	biological_process	9	232	0.247863	2062	936	14465	ABRA,AEBP1,AHI1,ANKRD49,ARID1A,ARID5A,ARID5B,ARMCX3,ARX,ASXL1,ATF7IP,AXIN1,BACH1,BACH2,BAHD1,BAMBI,BAZ1B,BAZ2A,BCL3,BCL9L,BMP6,BRD3,BRD4,BRD7,CAMTA2,CBFA2T3,CBX4,CC2D1A,CCNK,CCNL1,CCNT1,CCPG1,CD40,C/EBP,CEBPZ,CHD3,CHD4,CHRDL1,CREBBP,CRTC2,CSRNP1,DAB2,DAB2IP,DACT1,DDIT3,DHX36,DNAJA3,DNAJB6,DNMT3A,DRPLA,EAF1,EID1,ELF1,ELK1,ELK3,ELK4,ELP4,EN1,ENSSSCG00000003148,ENSSSCG00000003244,ENSSSCG00000004005,…	1.73877	6.52655e-19	1.28368e-16
GO:0006351	transcription, DNA-dependent	biological_process	8	239	0.255342	2158	936	14465	ABRA,AEBP1,AHI1,ANKRD49,ARID1A,ARID5A,ARID5B,ARMCX3,ARX,ASXL1,ATF7IP,AXIN1,BACH1,BACH2,BAHD1,BAMBI,BAZ1B,BAZ2A,BCL3,BCL9L,BMP6,BRD3,BRD4,BRD7,C10orf2,CAMTA2,CBFA2T3,CBX4,CC2D1A,CCNK,CCNL1,CCNT1,CCPG1,CD40,C/EBP,CEBPZ,CHD3,CHD4,CHRDL1,CREBBP,CRTC2,CSRNP1,DAB2,DAB2IP,DACT1,DDIT3,DHX36,DNAJA3,DNAJB6,DNMT3A,DRPLA,EAF1,EID1,ELF1,ELK1,ELK3,ELK4,ELL2,ELP4,EN1,ENSSSCG00000003148,ENSSSCG00000003244,ENSSSC…	1.71155	1.18961e-18	2.27479e-16
GO:0032774	RNA biosynthetic process	biological_process	7	242	0.258547	2197	936	14465	ABRA,AEBP1,AHI1,ANKRD49,ARID1A,ARID5A,ARID5B,ARMCX3,ARX,ASXL1,ATF7IP,AXIN1,BACH1,BACH2,BAHD1,BAMBI,BAZ1B,BAZ2A,BCL3,BCL9L,BMP6,BRD3,BRD4,BRD7,C10orf2,CAMTA2,CBFA2T3,CBX4,CC2D1A,CCNK,CCNL1,CCNT1,CCPG1,CD40,C/EBP,CEBPZ,CHD3,CHD4,CHRDL1,CREBBP,CRTC2,CSRNP1,DAB2,DAB2IP,DACT1,DDIT3,DHX36,DNAJA3,DNAJB6,DNMT3A,DRPLA,EAF1,EID1,ELF1,ELK1,ELK3,ELK4,ELL2,ELP4,EN1,ENSSSCG00000003148,ENSSSCG00000003244,ENSSSC…	1.70227	1.32838e-18	2.47151e-16
GO:0006357	regulation of transcription from RNA polymerase II promoter	biological_process	10	144	0.153846	1072	936	14465	ABRA,AEBP1,AHI1,ARID1A,ARID5A,ARID5B,ARMCX3,ARX,ASXL1,ATF7IP,AXIN1,BACH1,BACH2,BCL3,BCL9L,BMP6,BRD3,BRD4,BRD7,CAMTA2,CBFA2T3,CBX4,CC2D1A,CCNK,CCPG1,CD40,C/EBP,CEBPZ,CHRDL1,CREBBP,CRTC2,CSRNP1,DAB2IP,DACT1,DDIT3,DHX36,DNAJA3,DNMT3A,DRPLA,EID1,ELF1,ELK1,ELK3,ELK4,ELP4,EN1,EP300,EPAS1,EPC1,ERF,ETS1,FAM83G,FKBP8,FOXK1,FOXK2,FOXO3A,GPC3,HDGF,HES6,HFE2,HIVEP1,HOXA5,HOXA7,HOXB3,HOXD9,ID1,IRF5_TV1,JADE1,…	2.07592	5.92329e-18	1.07305e-15
GO:0044260	cellular macromolecule metabolic process	biological_process	4	471	0.503205	5355	936	14465	ABI1,ABL2,ABRA,ACHE,ACKR3,ADRBK2,AEBP1,AGTR1,AHI1,AHNAK,AKT2,ALG2,ALS2,ANKRD17,ANKRD49,ANP32B,APC,APEX2,APLP2,ARFGEF2,ARID1A,ARID5A,ARID5B,ARMCX3,ART1,ART5,ARX,ASB2,ASXL1,ATF7IP,ATG12,AVPI1,AXIN1,AXL,B4GAT1,BACH1,BACH2,BAHD1,BAMBI,BAP1,BAZ1B,BAZ2A,BCCIP,BCDIN3D,BCL2,BCL3,BCL9L,BECN1,BIRC6,BMP6,BRD3,BRD4,BRD7,BTG1,C10orf2,CAMTA2,CANT1,CANX,CARD10,CBFA2T3,CBX4,CC2D1A,CCL21,CCNK,CCNL1,CCNT1,CCPG1,CC…	1.35926	6.79129e-18	1.19875e-15
GO:0016070	RNA metabolic process	biological_process	6	275	0.293803	2660	936	14465	ABRA,AEBP1,AHI1,AHNAK,ANKRD49,ARID1A,ARID5A,ARID5B,ARMCX3,ARX,ASXL1,ATF7IP,AXIN1,BACH1,BACH2,BAHD1,BAMBI,BAZ1B,BAZ2A,BCDIN3D,BCL3,BCL9L,BMP6,BRD3,BRD4,BRD7,C10orf2,CAMTA2,CBFA2T3,CBX4,CC2D1A,CCNK,CCNL1,CCNT1,CCPG1,CCRN4L,CD40,C/EBP,CEBPZ,CHD3,CHD4,CHRDL1,CLK2,CLP1,CREBBP,CRTC2,CSRNP1,CTIF,DAB2,DAB2IP,DACT1,DCPS,DDIT3,DHX34,DHX36,DNAJA3,DNAJB6,DNMT3A,DRPLA,EAF1,EID1,EIF4A3,ELAC2,ELF1,ELK1,ELK3,ELK…	1.59769	1.61441e-17	2.72178e-15
GO:0006366	transcription from RNA polymerase II promoter	biological_process	9	147	0.157051	1117	936	14465	ABRA,AEBP1,AHI1,ARID1A,ARID5A,ARID5B,ARMCX3,ARX,ASXL1,ATF7IP,AXIN1,BACH1,BACH2,BCL3,BCL9L,BMP6,BRD3,BRD4,BRD7,CAMTA2,CBFA2T3,CBX4,CC2D1A,CCNK,CCPG1,CD40,C/EBP,CEBPZ,CHRDL1,CREBBP,CRTC2,CSRNP1,DAB2IP,DACT1,DDIT3,DHX36,DNAJA3,DNMT3A,DRPLA,EID1,ELF1,ELK1,ELK3,ELK4,ELL2,ELP4,EN1,ENSSSCG00000027897,EP300,EPAS1,EPC1,ERF,ETS1,FAM83G,FKBP8,FOXK1,FOXK2,FOXO3A,GPC3,HDGF,HES6,HFE2,HIVEP1,HOXA5,HOXA7,HOXB3,H…	2.03379	1.62105e-17	2.72178e-15
GO:0044237	cellular metabolic process	biological_process	2	607	0.648504	7465	936	14465	ABCC5,ABI1,ABL2,ABRA,ACADL,ACHE,ACKR3,ACOT6,ACSF3,ACSS2,ADORA2B,ADRBK2,AEBP1,AGAP3,AGTR1,AHI1,AHNAK,AKT2,ALG2,ALS2,AMBRA1,AMOT,ANKRD17,ANKRD49,ANP32B,APC,APEX2,APLP2,ARAP3,ARFGEF2,ARHGAP1,ARHGAP24,ARHGAP31,ARID1A,ARID5A,ARID5B,ARL4A,ARL4D,ARMCX3,ART1,ART5,ARV1,ARX,ASB2,ASXL1,ATF7IP,ATG12,ATG4A,AVPI1,AXIN1,AXL,B4GAT1,BACH1,BACH2,BAHD1,BAMBI,BAP1,BAZ1B,BAZ2A,BCCIP,BCDIN3D,BCL2,BCL3,BCL9L,BECN1,BIRC…	1.25661	1.9163e-17	3.1409e-15
GO:0005623	cell	cellular_component	1	811	0.894157	10640	907	13428	ABI1,ABL2,ABRA,ACADL,ACHE,ACKR2,ACKR3,ACOT6,ACSF3,ACSS2,ADGRA2,ADNP,ADORA2B,ADPRHL2,AFF4,AGAP3,AGTR1,AHI1,AHNAK,AIFM2,AKT2,ALG2,ALS2,AMBRA1,AMOT,AMOTL1,ANGEL1,ANKH,ANKRA2,ANKRD17,ANP32B,AP1B1,AP4B1,AP5M1,APC,APEX2,API5,APLP2,AQP11,AQP4,ARAP3,ARFGEF2,ARHGAP1,ARHGAP21,ARHGAP24,ARHGAP31,ARID1A,ARID1B,ARID5A,ARID5B,ARL4A,ARL4D,ARMCX3,ARPC1B,ARPC5L,ART1,ARVCF,ARX,ASB2,ASXL1,ATF7IP,ATG12,ATG4A,ATPAF2,A…	1.12845	3.32918e-17	5.32978e-15
GO:0044464	cell part	cellular_component	2	810	0.893054	10628	907	13428	ABI1,ABL2,ABRA,ACADL,ACHE,ACKR2,ACKR3,ACOT6,ACSF3,ACSS2,ADGRA2,ADNP,ADORA2B,ADPRHL2,AFF4,AGAP3,AGTR1,AHI1,AHNAK,AIFM2,AKT2,ALG2,ALS2,AMBRA1,AMOT,AMOTL1,ANGEL1,ANKH,ANKRA2,ANKRD17,ANP32B,AP1B1,AP4B1,AP5M1,APC,APEX2,API5,APLP2,AQP11,AQP4,ARAP3,ARFGEF2,ARHGAP1,ARHGAP21,ARHGAP24,ARHGAP31,ARID1A,ARID1B,ARID5A,ARID5B,ARL4A,ARL4D,ARMCX3,ARPC1B,ARPC5L,ART1,ARVCF,ARX,ASB2,ASXL1,ATF7IP,ATG12,ATG4A,ATPAF2,A…	1.12833	4.52295e-17	7.07637e-15
GO:0034641	cellular nitrogen compound metabolic process	biological_process	3	406	0.433761	4490	936	14465	ABCC5,ABRA,ADORA2B,AEBP1,AGAP3,AHI1,AHNAK,ALS2,AMOT,ANKRD17,ANKRD49,ANP32B,APEX2,ARAP3,ARFGEF2,ARHGAP1,ARHGAP24,ARHGAP31,ARID1A,ARID5A,ARID5B,ARL4A,ARL4D,ARMCX3,ARX,ASXL1,ATF7IP,AXIN1,BACH1,BACH2,BAHD1,BAMBI,BAZ1B,BAZ2A,BCDIN3D,BCL3,BCL9L,BECN1,BLVRA,BMP6,BRD3,BRD4,BRD7,C10orf2,CAMTA2,CBFA2T3,CBX4,CC2D1A,CCNK,CCNL1,CCNT1,CCPG1,CCRN4L,CD40,C/EBP,CEBPZ,CHD3,CHD4,CHRDL1,CHTOP,CLK2,CLP1,CREBBP,CROT,C…	1.3974	1.42449e-16	2.17914e-14
GO:0043170	macromolecule metabolic process	biological_process	3	514	0.549145	6077	936	14465	ABHD17B,ABI1,ABL2,ABRA,ACHE,ACKR3,ADAMTS2,ADAMTS5,ADAMTS8,ADRBK2,AEBP1,AGTR1,AHI1,AHNAK,AKT2,ALG2,ALS2,ANKRD17,ANKRD49,ANP32B,APC,APEX2,APLP2,ARFGEF2,ARID1A,ARID5A,ARID5B,ARMCX3,ART1,ART5,ARX,ASB2,ASXL1,ATF7IP,ATG12,ATG4A,AVPI1,AXIN1,AXL,B4GAT1,BACH1,BACH2,BAHD1,BAMBI,BAP1,BAZ1B,BAZ2A,BCCIP,BCDIN3D,BCL2,BCL3,BCL9L,BECN1,BIRC6,BMP1,BMP6,BRD3,BRD4,BRD7,BTG1,C10orf2,C1-INH,CAMTA2,CANT1,CANX,CARD10,C…	1.30712	1.49942e-16	2.24392e-14
GO:0090304	nucleic acid metabolic process	biological_process	5	305	0.325855	3102	936	14465	ABRA,AEBP1,AHI1,AHNAK,ANKRD17,ANKRD49,ANP32B,APEX2,ARID1A,ARID5A,ARID5B,ARMCX3,ARX,ASXL1,ATF7IP,AXIN1,BACH1,BACH2,BAHD1,BAMBI,BAZ1B,BAZ2A,BCDIN3D,BCL3,BCL9L,BMP6,BRD3,BRD4,BRD7,C10orf2,CAMTA2,CBFA2T3,CBX4,CC2D1A,CCNK,CCNL1,CCNT1,CCPG1,CCRN4L,CD40,C/EBP,CEBPZ,CHD3,CHD4,CHRDL1,CLK2,CLP1,CREBBP,CRTC2,CSRNP1,CTIF,DAB2,DAB2IP,DACT1,DCPS,DDIT3,DHX34,DHX36,DNAJA3,DNAJB6,DNMT3A,DRPLA,EAF1,EID1,EIF4A3,ELA…	1.5195	1.75458e-16	2.5699e-14
GO:1901360	organic cyclic compound metabolic process	biological_process	3	407	0.434829	4514	936	14465	ABCC5,ABRA,ADORA2B,AEBP1,AGAP3,AGTR1,AHI1,AHNAK,ALS2,AMOT,ANKRD17,ANKRD49,ANP32B,APEX2,APLP2,ARAP3,ARFGEF2,ARHGAP1,ARHGAP24,ARHGAP31,ARID1A,ARID5A,ARID5B,ARL4A,ARL4D,ARMCX3,ARV1,ARX,ASXL1,ATF7IP,AXIN1,BACH1,BACH2,BAHD1,BAMBI,BAZ1B,BAZ2A,BCDIN3D,BCL3,BCL9L,BLVRA,BMP6,BRD3,BRD4,BRD7,C10orf2,CAMTA2,CBFA2T3,CBX4,CC2D1A,CCNK,CCNL1,CCNT1,CCPG1,CCRN4L,CD40,C/EBP,CEBPZ,CH25H,CHD3,CHD4,CHRDL1,CHTOP,CLK2,C…	1.3934	2.11399e-16	3.03181e-14
GO:0046483	heterocycle metabolic process	biological_process	3	398	0.425214	4401	936	14465	ABCC5,ABRA,ADORA2B,AEBP1,AGAP3,AHI1,AHNAK,ALS2,AMOT,ANKRD17,ANKRD49,ANP32B,APEX2,ARAP3,ARFGEF2,ARHGAP1,ARHGAP24,ARHGAP31,ARID1A,ARID5A,ARID5B,ARL4A,ARL4D,ARMCX3,ARX,ASXL1,ATF7IP,AXIN1,BACH1,BACH2,BAHD1,BAMBI,BAZ1B,BAZ2A,BCDIN3D,BCL3,BCL9L,BLVRA,BMP6,BRD3,BRD4,BRD7,C10orf2,CAMTA2,CBFA2T3,CBX4,CC2D1A,CCNK,CCNL1,CCNT1,CCPG1,CCRN4L,CD40,C/EBP,CEBPZ,CHD3,CHD4,CHRDL1,CHTOP,CLK2,CLP1,CREBBP,CROT,CRTC2,C…	1.39757	3.86858e-16	5.43496e-14
GO:0006139	nucleobase-containing compound metabolic process	biological_process	4	391	0.417735	4305	936	14465	ABCC5,ABRA,ADORA2B,AEBP1,AGAP3,AHI1,AHNAK,ALS2,AMOT,ANKRD17,ANKRD49,ANP32B,APEX2,ARAP3,ARFGEF2,ARHGAP1,ARHGAP24,ARHGAP31,ARID1A,ARID5A,ARID5B,ARL4A,ARL4D,ARMCX3,ARX,ASXL1,ATF7IP,AXIN1,BACH1,BACH2,BAHD1,BAMBI,BAZ1B,BAZ2A,BCDIN3D,BCL3,BCL9L,BMP6,BRD3,BRD4,BRD7,C10orf2,CAMTA2,CBFA2T3,CBX4,CC2D1A,CCNK,CCNL1,CCNT1,CCPG1,CCRN4L,CD40,C/EBP,CEBPZ,CHD3,CHD4,CHRDL1,CHTOP,CLK2,CLP1,CREBBP,CROT,CRTC2,CSGALNA…	1.40361	4.39444e-16	6.05026e-14
GO:0071704	organic substance metabolic process	biological_process	2	631	0.674145	7941	936	14465	ABCC5,ABHD17B,ABI1,ABL2,ABRA,ACADL,ACHE,ACKR3,ACOT6,ACSF3,ACSS2,ADAMTS2,ADAMTS5,ADAMTS8,ADORA2B,ADRBK2,AEBP1,AGAP3,AGTR1,AHI1,AHNAK,AKT2,ALG2,ALS2,AMBRA1,AMOT,ANKRD17,ANKRD49,ANP32B,APC,APEX2,APLP2,ARAP3,ARFGEF2,ARHGAP1,ARHGAP24,ARHGAP31,ARID1A,ARID5A,ARID5B,ARL4A,ARL4D,ARMCX3,ART1,ART5,ARV1,ARX,ASB2,ASXL1,ATF7IP,ATG12,ATG4A,AVPI1,AXIN1,AXL,B4GAT1,BACH1,BACH2,BAHD1,BAMBI,BAP1,BAZ1B,BAZ2A,BCCIP,BC…	1.228	5.05231e-16	6.77647e-14
GO:0010604	positive regulation of macromolecule metabolic process	biological_process	5	176	0.188034	1495	936	14465	ABI1,ABRA,AGTR1,AHI1,AKT2,ALS2,ANKRD49,APC,ARID1A,ARID5A,ARMCX3,ASXL1,ATF7IP,AVPI1,AXIN1,BACH1,BAMBI,BAZ1B,BCL2,BCL3,BCL9L,BMP6,BRD4,BRD7,CAMTA2,CARD10,CCL21,CCNK,CCPG1,CD40,CD44,CD63,C/EBP,CEBPZ,CONNEXIN,COPS8,CREBBP,CRTC2,CSNK1E,CSRNP1,DAB2,DAB2IP,DACT1,DDIT3,DHX36,DNAJA3,DRPLA,EIF4A3,ELF1,ELK1,ELK3,EN1,ENSSSCG00000000394,EP300,EPAS1,EPC1,ETS1,FBXO18,FOXK1,FOXK2,FOXO3A,FOXO4,FYN,FZD7,GAB1,GBA,G…	1.81934	5.11878e-16	6.77647e-14
GO:0006807	nitrogen compound metabolic process	biological_process	2	422	0.450855	4761	936	14465	ABCC5,ABRA,ACHE,ADORA2B,AEBP1,AGAP3,AHI1,AHNAK,ALS2,AMOT,ANKRD17,ANKRD49,ANP32B,APC,APEX2,ARAP3,ARFGEF2,ARHGAP1,ARHGAP24,ARHGAP31,ARID1A,ARID5A,ARID5B,ARL4A,ARL4D,ARMCX3,ARX,ASXL1,ATF7IP,AXIN1,B4GAT1,BACH1,BACH2,BAHD1,BAMBI,BAZ1B,BAZ2A,BCDIN3D,BCL3,BCL9L,BECN1,BLVRA,BMP6,BRD3,BRD4,BRD7,C10orf2,CAMTA2,CBFA2T3,CBX4,CC2D1A,CCNK,CCNL1,CCNT1,CCPG1,CCRN4L,CD40,CD44,C/EBP,CEBPZ,CHD3,CHD4,CHRDL1,CHTOP,CL…	1.3698	7.5061e-16	9.74943e-14
GO:0010629	negative regulation of gene expression	biological_process	6	106	0.113248	731	936	14465	AEBP1,ARID1A,ARID5B,ARX,ASXL1,ATF7IP,BACH1,BACH2,BAHD1,BAZ2A,BCDIN3D,BCL3,BRD7,CBFA2T3,CBX4,CC2D1A,CCRN4L,C/EBP,CLP1,CONNEXIN,CREBBP,CTGF,DAB2,DAB2IP,DACT1,DDIT3,DNAJA3,DNAJB6,DNMT3A,DRPLA,EID1,ELK3,ELK4,EN1,ENSSSCG00000000394,EP300,EPC1,ERF,FOXK1,FOXN3,FOXO3A,FYN,GCLC,HDGF,HES6,HIVEP1,HOXA7,HOXB3,HOXD9,ID1,JARID2,KAT6B,KDM2B,KLF4,KLF5,LGR4,MADH4,MBD2,MDM2,MECP2,MED1,MEF2C,MITF,MLX,MXD3,MYBBP1A,N…	2.24094	1.41337e-15	1.80179e-13
GO:0009893	positive regulation of metabolic process	biological_process	4	183	0.195513	1598	936	14465	ABI1,ABRA,ADORA2B,AGTR1,AHI1,AKT2,ALS2,AMBRA1,ANKRD49,APC,ARID1A,ARID5A,ARMCX3,ASXL1,ATF7IP,AVPI1,AXIN1,BACH1,BAMBI,BAZ1B,BCL2,BCL3,BCL9L,BECN1,BMP6,BRD4,BRD7,CAMTA2,CARD10,CCL21,CCNK,CCPG1,CD40,CD44,CD63,C/EBP,CEBPZ,CONNEXIN,COPS8,CREBBP,CRTC2,CSNK1E,CSRNP1,DAB2,DAB2IP,DACT1,DDIT3,DHX36,DNAJA3,DRPLA,EIF4A3,ELF1,ELK1,ELK3,EN1,ENSSSCG00000000394,EP300,EPAS1,EPC1,ETS1,FBXO18,FOXK1,FOXK2,FOXO3A,FOXO…	1.76977	1.82788e-15	2.28784e-13
GO:0006725	cellular aromatic compound metabolic process	biological_process	3	395	0.422009	4408	936	14465	ABCC5,ABRA,ADORA2B,AEBP1,AGAP3,AHI1,AHNAK,ALS2,AMOT,ANKRD17,ANKRD49,ANP32B,APEX2,ARAP3,ARFGEF2,ARHGAP1,ARHGAP24,ARHGAP31,ARID1A,ARID5A,ARID5B,ARL4A,ARL4D,ARMCX3,ARX,ASXL1,ATF7IP,AXIN1,BACH1,BACH2,BAHD1,BAMBI,BAZ1B,BAZ2A,BCDIN3D,BCL3,BCL9L,BLVRA,BMP6,BRD3,BRD4,BRD7,C10orf2,CAMTA2,CBFA2T3,CBX4,CC2D1A,CCNK,CCNL1,CCNT1,CCPG1,CCRN4L,CD40,C/EBP,CEBPZ,CHD3,CHD4,CHRDL1,CHTOP,CLK2,CLP1,CREBBP,CROT,CRTC2,C…	1.38484	2.76999e-15	3.36715e-13
GO:0031325	positive regulation of cellular metabolic process	biological_process	5	172	0.183761	1474	936	14465	ABI1,ABRA,ADORA2B,AGTR1,AHI1,AKT2,ALS2,ANKRD49,ARID1A,ARID5A,ARMCX3,ASXL1,ATF7IP,AVPI1,AXIN1,BACH1,BAMBI,BAZ1B,BCL2,BCL3,BCL9L,BECN1,BMP6,BRD4,BRD7,CAMTA2,CARD10,CCL21,CCNK,CCPG1,CD40,CD44,CD63,C/EBP,CEBPZ,COPS8,CREBBP,CRTC2,CSNK1E,CSRNP1,DAB2,DAB2IP,DDIT3,DHX36,DNAJA3,DRPLA,EIF4A3,ELF1,ELK1,ELK3,EN1,ENSSSCG00000000394,EP300,EPAS1,EPC1,ETS1,FBXO18,FOXK1,FOXK2,FOXO3A,FOXO4,FYN,FZD7,GAB1,GBA,GCK,GC…	1.80332	2.78802e-15	3.36715e-13
GO:0009059	macromolecule biosynthetic process	biological_process	4	298	0.318376	3071	936	14465	ABRA,ACHE,AEBP1,AHI1,AKT2,ALG2,ANKRD17,ANKRD49,ARID1A,ARID5A,ARID5B,ARMCX3,ART1,ART5,ARX,ASXL1,ATF7IP,ATG12,AXIN1,B4GAT1,BACH1,BACH2,BAHD1,BAMBI,BAZ1B,BAZ2A,BCL2,BCL3,BCL9L,BMP6,BRD3,BRD4,BRD7,C10orf2,CAMTA2,CANT1,CBFA2T3,CBX4,CC2D1A,CCNK,CCNL1,CCNT1,CCPG1,CD40,C/EBP,CEBPZ,CHD3,CHD4,CHRDL1,COL5A1,CREBBP,CRTC2,CSGALNACT1,CSRNP1,CTIF,DAB2,DAB2IP,DACT1,DDIT3,DHX36,DNAJA3,DNAJB6,DNMT3A,DRPLA,EAF1,EID…	1.49961	3.08528e-15	3.66191e-13
GO:0032502	developmental process	biological_process	1	315	0.336538	3311	936	14465	ABI1,ABL2,ACHE,ACKR3,ADAMTS2,ADGRA2,AFF4,AGTR1,AHI1,AKT2,ALS2,AMBRA1,AMOT,ANGPTL4,ANKH,ANKRD17,ANP32B,APC,APLP2,AQP11,ARAP3,ARHGAP24,ARID1A,ARID5A,ARID5B,ARL4A,ARVCF,ARX,ASB1,ASB2,ASXL1,ATRN,AXIN1,AXL,AZI2,B4GAT1,BAMBI,BAZ1B,BCCIP,BCL2,BCL3,BCL9L,BDNF,BECN1,BIRC6,BMP1,BMP6,BRD4,BRWD3,BTG1,CA2,CASZ1,CBFA2T3,CCM2,CCNK,CCRN4L,CD40,CD44,CD63,CD90,CDH11,C/EBP,CECR2,CHD2,CHD7,CHRDL1,CLN8,CLP1,CNTFR,COL…	1.47026	5.03596e-15	5.87586e-13
GO:0044767	single-organism developmental process	biological_process	2	280	0.299145	2843	936	14465	ABI1,ABL2,ACHE,ACKR3,ADAMTS2,ADGRA2,AFF4,AGTR1,AHI1,AKT2,ALS2,AMBRA1,AMOT,ANGPTL4,ANKRD17,ANP32B,APC,APLP2,AQP11,ARAP3,ARHGAP24,ARID1A,ARID5B,ARX,ASB1,ASB2,ASXL1,ATRN,AXIN1,AXL,AZI2,B4GAT1,BAMBI,BAZ1B,BCL2,BCL3,BCL9L,BDNF,BECN1,BIRC6,BMP6,BRD4,BRWD3,BTG1,CA2,CASZ1,CBFA2T3,CCM2,CCNK,CCRN4L,CD44,CD63,CD90,CDH11,C/EBP,CECR2,CHD2,CHD7,CHRDL1,CLN8,CLP1,CNTFR,COL14A1,COL5A1,CONNEXIN,CREBBP,CSGALNACT1,C…	1.52203	5.16198e-15	5.92251e-13
GO:0010467	gene expression	biological_process	4	308	0.32906	3224	936	14465	ABRA,ADAMTS2,AEBP1,AHI1,AHNAK,ANKRD49,ARID1A,ARID5A,ARID5B,ARMCX3,ARX,ASXL1,ATF7IP,AXIN1,BACH1,BACH2,BAHD1,BAMBI,BAZ1B,BAZ2A,BCDIN3D,BCL2,BCL3,BCL9L,BMP6,BRD3,BRD4,BRD7,C10orf2,C1-INH,CAMTA2,CBFA2T3,CBX4,CC2D1A,CCNK,CCNL1,CCNT1,CCPG1,CCRN4L,CD40,CD44,CDK4,C/EBP,CEBPZ,CHD3,CHD4,CHRDL1,CLK2,CLP1,CONNEXIN,CREBBP,CRTC2,CSNK1E,CSRNP1,CTGF,CTIF,DAB2,DAB2IP,DACT1,DCPS,DDIT3,DHX36,DNAJA3,DNAJB6,DNMT3A,DR…	1.47638	7.02793e-15	7.9312e-13
GO:0034654	nucleobase-containing compound biosynthetic process	biological_process	5	249	0.266026	2447	936	14465	ABRA,ADORA2B,AEBP1,AHI1,ANKRD49,ARID1A,ARID5A,ARID5B,ARMCX3,ARX,ASXL1,ATF7IP,AXIN1,BACH1,BACH2,BAHD1,BAMBI,BAZ1B,BAZ2A,BCL3,BCL9L,BMP6,BRD3,BRD4,BRD7,C10orf2,CAMTA2,CBFA2T3,CBX4,CC2D1A,CCNK,CCNL1,CCNT1,CCPG1,CD40,C/EBP,CEBPZ,CHD3,CHD4,CHRDL1,CREBBP,CRTC2,CSRNP1,DAB2,DAB2IP,DACT1,DDIT3,DHX36,DNAJA3,DNAJB6,DNMT3A,DRPLA,EAF1,EID1,ELF1,ELK1,ELK3,ELK4,ELL2,ELP4,EN1,ENSSSCG00000003148,ENSSSCG0000000324…	1.57256	7.90531e-15	8.71574e-13
GO:0034645	cellular macromolecule biosynthetic process	biological_process	5	289	0.308761	2972	936	14465	ABRA,AEBP1,AHI1,AKT2,ALG2,ANKRD17,ANKRD49,ARID1A,ARID5A,ARID5B,ARMCX3,ART1,ART5,ARX,ASXL1,ATF7IP,ATG12,AXIN1,B4GAT1,BACH1,BACH2,BAHD1,BAMBI,BAZ1B,BAZ2A,BCL2,BCL3,BCL9L,BMP6,BRD3,BRD4,BRD7,C10orf2,CAMTA2,CANT1,CBFA2T3,CBX4,CC2D1A,CCNK,CCNL1,CCNT1,CCPG1,CD40,C/EBP,CEBPZ,CHD3,CHD4,CHRDL1,CREBBP,CRTC2,CSGALNACT1,CSRNP1,CTIF,DAB2,DAB2IP,DACT1,DDIT3,DHX36,DNAJA3,DNAJB6,DNMT3A,DRPLA,EAF1,EID1,EIF4A3,ELF…	1.50277	7.97635e-15	8.71574e-13
GO:0018130	heterocycle biosynthetic process	biological_process	4	253	0.270299	2501	936	14465	ABRA,ADORA2B,AEBP1,AHI1,ANKRD49,ARID1A,ARID5A,ARID5B,ARMCX3,ARX,ASXL1,ATF7IP,AXIN1,BACH1,BACH2,BAHD1,BAMBI,BAZ1B,BAZ2A,BCL3,BCL9L,BMP6,BRD3,BRD4,BRD7,C10orf2,CAMTA2,CBFA2T3,CBX4,CC2D1A,CCNK,CCNL1,CCNT1,CCPG1,CD40,C/EBP,CEBPZ,CHD3,CHD4,CHRDL1,CREBBP,CRTC2,CSRNP1,DAB2,DAB2IP,DACT1,DDIT3,DHX36,DNAJA3,DNAJB6,DNMT3A,DRPLA,EAF1,EID1,ELF1,ELK1,ELK3,ELK4,ELL2,ELP4,EN1,ENSSSCG00000003148,ENSSSCG0000000324…	1.56333	8.83217e-15	9.50011e-13
GO:0044271	cellular nitrogen compound biosynthetic process	biological_process	4	256	0.273504	2543	936	14465	ABRA,ADORA2B,AEBP1,AHI1,ANKRD49,ARID1A,ARID5A,ARID5B,ARMCX3,ARX,ASXL1,ATF7IP,AXIN1,BACH1,BACH2,BAHD1,BAMBI,BAZ1B,BAZ2A,BCL3,BCL9L,BMP6,BRD3,BRD4,BRD7,C10orf2,CAMTA2,CBFA2T3,CBX4,CC2D1A,CCNK,CCNL1,CCNT1,CCPG1,CD40,C/EBP,CEBPZ,CHD3,CHD4,CHRDL1,CREBBP,CRTC2,CSRNP1,DAB2,DAB2IP,DACT1,DDIT3,DHX36,DNAJA3,DNAJB6,DNMT3A,DRPLA,EAF1,EID1,ELF1,ELK1,ELK3,ELK4,ELL2,ELP4,EN1,ENSSSCG00000003148,ENSSSCG0000000324…	1.55574	1.02412e-14	1.08462e-12
GO:0045934	negative regulation of nucleobase-containing compound metabolic process	biological_process	6	104	0.111111	732	936	14465	AEBP1,ARID1A,ARID5B,ARX,ASXL1,ATF7IP,AXIN1,BACH1,BACH2,BAHD1,BAZ2A,BCDIN3D,BCL3,BRD7,CBFA2T3,CBX4,CC2D1A,CCNT1,C/EBP,CREBBP,DAB2,DAB2IP,DACT1,DDIT3,DHX34,DNAJA3,DNAJB6,DNMT3A,DRPLA,EID1,ELK3,ELK4,EN1,EP300,EPC1,ERCC4,ERF,FOXK1,FOXN3,FOXO3A,GCLC,HDGF,HES6,HIVEP1,HOXA7,HOXB3,HOXD9,ID1,JARID2,KAT6B,KDM2B,KLF4,KLF5,LGR4,MADH4,MBD2,MDM2,MECP2,MED1,MEF2C,MID2,MITF,MLX,MXD3,MYBBP1A,NFIL3,NIPBL,NR1D2,NRI…	2.19566	1.07361e-14	1.11981e-12
GO:0019438	aromatic compound biosynthetic process	biological_process	4	251	0.268162	2490	936	14465	ABRA,ADORA2B,AEBP1,AHI1,ANKRD49,ARID1A,ARID5A,ARID5B,ARMCX3,ARX,ASXL1,ATF7IP,AXIN1,BACH1,BACH2,BAHD1,BAMBI,BAZ1B,BAZ2A,BCL3,BCL9L,BMP6,BRD3,BRD4,BRD7,C10orf2,CAMTA2,CBFA2T3,CBX4,CC2D1A,CCNK,CCNL1,CCNT1,CCPG1,CD40,C/EBP,CEBPZ,CHD3,CHD4,CHRDL1,CREBBP,CRTC2,CSRNP1,DAB2,DAB2IP,DACT1,DDIT3,DHX36,DNAJA3,DNAJB6,DNMT3A,DRPLA,EAF1,EID1,ELF1,ELK1,ELK3,ELK4,ELL2,ELP4,EN1,ENSSSCG00000003148,ENSSSCG0000000324…	1.55782	1.81331e-14	1.86311e-12
GO:0008152	metabolic process	biological_process	1	707	0.755342	9306	936	14465	ABCC5,ABHD17B,ABI1,ABL2,ABRA,ACADL,ACHE,ACKR3,ACOT6,ACSF3,ACSS2,ADAMTS2,ADAMTS5,ADAMTS8,ADORA2B,ADRBK2,AEBP1,AGAP3,AGTR1,AHI1,AHNAK,AIFM2,AKT2,ALG2,ALKBH6,ALS2,AMBRA1,AMOT,ANGPTL4,ANKRD17,ANKRD49,ANP32B,APC,APEX2,APLP2,ARAP3,ARFGEF2,ARHGAP1,ARHGAP24,ARHGAP31,ARID1A,ARID5A,ARID5B,ARL4A,ARL4D,ARMCX3,ART1,ART5,ARV1,ARX,ASB2,ASXL1,ATF7IP,ATG12,ATG4A,AVPI1,AXIN1,AXL,B3GNTL1,B4GAT1,BACH1,BACH2,BAHD1,BA…	1.17408	1.9569e-14	1.98108e-12
GO:0051172	negative regulation of nitrogen compound metabolic process	biological_process	5	104	0.111111	739	936	14465	AEBP1,ARID1A,ARID5B,ARX,ASXL1,ATF7IP,AXIN1,BACH1,BACH2,BAHD1,BAZ2A,BCDIN3D,BCL3,BRD7,CBFA2T3,CBX4,CC2D1A,CCNT1,C/EBP,CREBBP,DAB2,DAB2IP,DACT1,DDIT3,DHX34,DNAJA3,DNAJB6,DNMT3A,DRPLA,EID1,ELK3,ELK4,EN1,EP300,EPC1,ERCC4,ERF,FOXK1,FOXN3,FOXO3A,GCLC,HDGF,HES6,HIVEP1,HOXA7,HOXB3,HOXD9,ID1,JARID2,KAT6B,KDM2B,KLF4,KLF5,LGR4,MADH4,MBD2,MDM2,MECP2,MED1,MEF2C,MID2,MITF,MLX,MXD3,MYBBP1A,NFIL3,NIPBL,NR1D2,NRI…	2.17486	2.02799e-14	2.02329e-12
GO:0051253	negative regulation of RNA metabolic process	biological_process	8	98	0.104701	677	936	14465	AEBP1,ARID1A,ARID5B,ARX,ASXL1,ATF7IP,AXIN1,BACH1,BACH2,BAHD1,BAZ2A,BCDIN3D,BCL3,BRD7,CBFA2T3,CBX4,CC2D1A,CCNT1,C/EBP,CREBBP,DAB2,DAB2IP,DACT1,DDIT3,DHX34,DNAJA3,DNAJB6,DNMT3A,DRPLA,EID1,ELK3,ELK4,EN1,EP300,EPC1,ERF,FOXK1,FOXN3,FOXO3A,GCLC,HDGF,HES6,HIVEP1,HOXA7,HOXB3,HOXD9,ID1,JARID2,KAT6B,KDM2B,KLF4,KLF5,LGR4,MADH4,MBD2,MDM2,MECP2,MED1,MEF2C,MID2,MITF,MLX,MXD3,MYBBP1A,NFIL3,NIPBL,NR1D2,NRIP1,OSR…	2.23707	2.07562e-14	2.04122e-12
GO:0048856	anatomical structure development	biological_process	2	293	0.313034	3048	936	14465	ABI1,ABL2,ACHE,ACKR3,ADAMTS2,ADGRA2,AFF4,AGTR1,AHI1,AKT2,ALS2,AMBRA1,AMOT,ANGPTL4,ANKH,ANKRD17,ANP32B,APC,APLP2,AQP11,ARAP3,ARHGAP24,ARID1A,ARID5A,ARID5B,ARX,ASB1,ASB2,ASXL1,ATRN,AXIN1,AXL,AZI2,B4GAT1,BAMBI,BAZ1B,BCL2,BCL3,BCL9L,BDNF,BECN1,BIRC6,BMP1,BMP6,BRD4,BRWD3,BTG1,CA2,CASZ1,CBFA2T3,CCM2,CCNK,CCRN4L,CD40,CD44,CD90,CDH11,C/EBP,CECR2,CHD2,CHD7,CHRDL1,CLN8,CLP1,CNTFR,COL14A1,COL5A1,CONNEXIN,CR…	1.48558	2.16296e-14	2.09716e-12
GO:1901362	organic cyclic compound biosynthetic process	biological_process	4	254	0.271368	2549	936	14465	ABRA,ADORA2B,AEBP1,AHI1,ANKRD49,ARID1A,ARID5A,ARID5B,ARMCX3,ARX,ASXL1,ATF7IP,AXIN1,BACH1,BACH2,BAHD1,BAMBI,BAZ1B,BAZ2A,BCL3,BCL9L,BMP6,BRD3,BRD4,BRD7,C10orf2,CAMTA2,CBFA2T3,CBX4,CC2D1A,CCNK,CCNL1,CCNT1,CCPG1,CD40,C/EBP,CEBPZ,CHD3,CHD4,CHRDL1,CREBBP,CRTC2,CSRNP1,DAB2,DAB2IP,DACT1,DDIT3,DHX36,DNAJA3,DNAJB6,DNMT3A,DRPLA,EAF1,EID1,ELF1,ELK1,ELK3,ELK4,ELL2,ELP4,EN1,ENSSSCG00000003148,ENSSSCG0000000324…	1.53995	4.66106e-14	4.45649e-12
GO:0045892	negative regulation of transcription, DNA-dependent	biological_process	10	93	0.099359	640	936	14465	AEBP1,ARID1A,ARID5B,ARX,ASXL1,ATF7IP,BACH1,BACH2,BAHD1,BAZ2A,BCL3,BRD7,CBFA2T3,CBX4,CC2D1A,C/EBP,CREBBP,DAB2,DAB2IP,DACT1,DDIT3,DNAJA3,DNAJB6,DNMT3A,DRPLA,EID1,ELK3,ELK4,EN1,EP300,EPC1,ERF,FOXK1,FOXN3,FOXO3A,GCLC,HDGF,HES6,HIVEP1,HOXA7,HOXB3,HOXD9,ID1,JARID2,KAT6B,KDM2B,KLF4,KLF5,LGR4,MADH4,MBD2,MDM2,MECP2,MED1,MEF2C,MITF,MLX,MXD3,MYBBP1A,NFIL3,NIPBL,NR1D2,NRIP1,OSR2,PEG3,PEX2,PHF12,PHF2,PKIG,PPA…	2.24567	8.0767e-14	7.61644e-12
GO:2000113	negative regulation of cellular macromolecule biosynthetic process	biological_process	7	100	0.106838	713	936	14465	AEBP1,ARID1A,ARID5B,ARX,ASXL1,ATF7IP,BACH1,BACH2,BAHD1,BAZ2A,BCL3,BRD7,CBFA2T3,CBX4,CC2D1A,C/EBP,CREBBP,DAB2,DAB2IP,DACT1,DDIT3,DNAJA3,DNAJB6,DNMT3A,DRPLA,EID1,EIF4A3,ELK3,ELK4,EN1,ENPP1,EP300,EPC1,ERF,FOXK1,FOXN3,FOXO3A,GCLC,HDGF,HES6,HIVEP1,HOXA7,HOXB3,HOXD9,ID1,JARID2,KAT6B,KDM2B,KLF4,KLF5,LGR4,MADH4,MBD2,MDM2,MECP2,MED1,MEF2C,MITF,MLX,MXD3,MYBBP1A,NFIL3,NIPBL,NR1D2,NRIP1,OSR2,PEG3,PEX2,PHF12,…	2.16747	8.42939e-14	7.84161e-12
GO:0010605	negative regulation of macromolecule metabolic process	biological_process	5	135	0.144231	1107	936	14465	AEBP1,APC,ARID1A,ARID5B,ARX,ASXL1,ATF7IP,AXIN1,BACH1,BACH2,BAHD1,BAZ2A,BCDIN3D,BCL3,BRD7,C1-INH,CBFA2T3,CBX4,CC2D1A,CCNT1,CCRN4L,C/EBP,CHORDC1,CLP1,CONNEXIN,CREBBP,CTGF,DAB2,DAB2IP,DACT1,DDIT3,DEPTOR,DHX34,DNAJA3,DNAJB6,DNMT3A,DRPLA,DUSP16,EID1,EIF4A3,ELK3,ELK4,EN1,ENPP1,ENSSSCG00000000394,EP300,EPC1,ERCC4,ERF,FOXK1,FOXN3,FOXO3A,FYN,GBA,GCLC,HDGF,HES6,HIVEP1,HOXA7,HOXB3,HOXD9,ID1,IER3,JARID2,KAT6…	1.88464	1.81377e-13	1.6648e-11
GO:0010558	negative regulation of macromolecule biosynthetic process	biological_process	6	102	0.108974	743	936	14465	AEBP1,ARID1A,ARID5B,ARX,ASXL1,ATF7IP,AXIN1,BACH1,BACH2,BAHD1,BAZ2A,BCL3,BRD7,CBFA2T3,CBX4,CC2D1A,C/EBP,CREBBP,DAB2,DAB2IP,DACT1,DDIT3,DNAJA3,DNAJB6,DNMT3A,DRPLA,EID1,EIF4A3,ELK3,ELK4,EN1,ENPP1,EP300,EPC1,ERF,FOXK1,FOXN3,FOXO3A,GCLC,HDGF,HES6,HIVEP1,HOXA7,HOXB3,HOXD9,ID1,JARID2,KAT6B,KDM2B,KLF4,KLF5,LGR4,MADH4,MBD2,MDM2,MECP2,MED1,MEF2C,MID2,MITF,MLX,MXD3,MYBBP1A,NFIL3,NIPBL,NR1D2,NRIP1,OSR2,PEG3,…	2.12155	1.84153e-13	1.66803e-11
GO:0044238	primary metabolic process	biological_process	2	604	0.645299	7696	936	14465	ABCC5,ABHD17B,ABI1,ABL2,ABRA,ACADL,ACSF3,ACSS2,ADAMTS2,ADAMTS5,ADAMTS8,ADORA2B,ADRBK2,AEBP1,AGAP3,AGTR1,AHI1,AHNAK,AKT2,ALG2,ALS2,AMBRA1,AMOT,ANKRD17,ANKRD49,ANP32B,APC,APEX2,APLP2,ARAP3,ARFGEF2,ARHGAP1,ARHGAP24,ARHGAP31,ARID1A,ARID5A,ARID5B,ARL4A,ARL4D,ARMCX3,ART1,ART5,ARV1,ARX,ASB2,ASXL1,ATF7IP,ATG12,ATG4A,AVPI1,AXIN1,AXL,B4GAT1,BACH1,BACH2,BAHD1,BAMBI,BAP1,BAZ1B,BAZ2A,BCCIP,BCDIN3D,BCL2,BCL3,B…	1.21287	2.84284e-13	2.54158e-11
GO:0009892	negative regulation of metabolic process	biological_process	4	141	0.150641	1185	936	14465	AEBP1,APC,ARID1A,ARID5B,ARX,ASXL1,ATF7IP,AXIN1,BACH1,BACH2,BAHD1,BAZ2A,BCDIN3D,BCL2,BCL3,BECN1,BRD7,C1-INH,CBFA2T3,CBX4,CC2D1A,CCNT1,CCRN4L,C/EBP,CHORDC1,CLK2,CLP1,CONNEXIN,CREBBP,CTGF,DAB2,DAB2IP,DACT1,DDIT3,DEPTOR,DHX34,DNAJA3,DNAJB6,DNMT3A,DRPLA,DUSP16,EID1,EIF4A3,ELK3,ELK4,EN1,ENPP1,ENSSSCG00000000394,EP300,EPC1,ERCC4,ERF,FOXK1,FOXN3,FOXO3A,FYN,GBA,GCK,GCLC,HDGF,HES6,HIVEP1,HOXA7,HOXB3,HOXD9,…	1.83884	3.321e-13	2.931e-11
GO:0071840	cellular component organization or biogenesis	biological_process	1	300	0.320513	3210	936	14465	ABI1,ABL2,ACHE,ADAMTS2,AHI1,AHNAK,AIFM2,AKT2,ALS2,AMBRA1,AMOT,ANP32B,APC,APLP2,AQP11,ARAP3,ARFGEF2,ARHGAP21,ARHGAP24,ARID1A,ARID1B,ARID5A,ARPC1B,ARPC5L,ARX,ASXL1,ATF7IP,ATG12,ATPAF2,AXIN1,AXL,B4GAT1,BAHD1,BAMBI,BAP1,BAZ1B,BAZ2A,BCL2,BCL3,BCL9L,BDNF,BECN1,BLZF1,BRD4,BRD7,BRWD3,C10orf2,CCL21,CCM2,CCRN4L,CCSER2,CD63,CD9,CDH11,C/EBP,CECR2,CHD3,CHD4,CHORDC1,CIB2,CLN8,CLP1,COL14A1,COL5A1,COL6A2,CONNEXI…	1.4443	3.69602e-13	3.22068e-11
GO:0016043	cellular component organization	biological_process	2	294	0.314103	3129	936	14465	ABI1,ABL2,ACHE,ADAMTS2,AHI1,AHNAK,AIFM2,AKT2,ALS2,AMBRA1,AMOT,ANP32B,APC,APLP2,AQP11,ARAP3,ARFGEF2,ARHGAP21,ARHGAP24,ARID1A,ARID1B,ARID5A,ARPC1B,ARPC5L,ARX,ASXL1,ATF7IP,ATG12,ATPAF2,AXIN1,AXL,B4GAT1,BAHD1,BAMBI,BAP1,BAZ1B,BAZ2A,BCL2,BCL3,BCL9L,BDNF,BECN1,BLZF1,BRD4,BRD7,BRWD3,C10orf2,CCL21,CCM2,CCRN4L,CCSER2,CD63,CD9,CDH11,C/EBP,CECR2,CHD3,CHD4,CHORDC1,CIB2,CLN8,CLP1,COL14A1,COL5A1,COL6A2,CONNEXI…	1.45206	3.75942e-13	3.23498e-11
GO:0031327	negative regulation of cellular biosynthetic process	biological_process	6	104	0.111111	774	936	14465	AEBP1,ARID1A,ARID5B,ARX,ASXL1,ATF7IP,AXIN1,BACH1,BACH2,BAHD1,BAZ2A,BCL3,BRD7,CBFA2T3,CBX4,CC2D1A,C/EBP,CLK2,CREBBP,DAB2,DAB2IP,DACT1,DDIT3,DNAJA3,DNAJB6,DNMT3A,DRPLA,EID1,EIF4A3,ELK3,ELK4,EN1,ENPP1,EP300,EPC1,ERF,FOXK1,FOXN3,FOXO3A,GCK,GCLC,HDGF,HES6,HIVEP1,HOXA7,HOXB3,HOXD9,ID1,JARID2,KAT6B,KDM2B,KLF4,KLF5,LGR4,MADH4,MBD2,MDM2,MECP2,MED1,MEF2C,MID2,MITF,MLX,MXD3,MYBBP1A,NFIL3,NIPBL,NR1D2,NRIP1,O…	2.07651	4.15195e-13	3.52865e-11
GO:0003677	DNA binding	molecular_function	4	163	0.151206	1444	1078	16649	ADNP,AEBP1,AIFM2,APEX2,ARID1B,ARID5A,ARID5B,ARX,ASXL1,BACH1,BACH2,BAZ2A,BCL2,BCL3,BRD4,BRD7,C10orf2,CAMTA2,CBX4,CC2D1A,CCNT1,C/EBP,CEBPZ,CHD2,CHD3,CHD4,CHD7,CREBBP,CSRNP1,DDIT3,DHX36,DNAJB6,DNMT3A,ELF1,ELK1,ELK3,ELK4,EN1,ENSSSCG00000002345,ENSSSCG00000003148,ENSSSCG00000007311,ENSSSCG00000007789,ENSSSCG00000008478,ENSSSCG00000008968,ENSSSCG00000009345,ENSSSCG00000009761,ENSSSCG00000023197,ENSSSCG…	1.74337	5.4405e-13	4.56737e-11
GO:0048731	system development	biological_process	4	250	0.267094	2554	936	14465	ABI1,ABL2,ACHE,ACKR3,ADAMTS2,ADGRA2,AGTR1,AHI1,AKT2,ALS2,AMBRA1,AMOT,ANGPTL4,ANKH,ANKRD17,ANP32B,APC,APLP2,AQP11,ARID1A,ARID5A,ARID5B,ARX,ASB1,ASB2,ASXL1,ATRN,AXL,AZI2,B4GAT1,BAMBI,BAZ1B,BCL2,BCL3,BCL9L,BDNF,BECN1,BIRC6,BMP1,BMP6,BTG1,CASZ1,CBFA2T3,CCM2,CD40,CD44,CD90,CDH11,C/EBP,CECR2,CHD2,CHD7,CHRDL1,CLN8,CLP1,CNTFR,COL14A1,COL5A1,CONNEXIN,CSGALNACT1,CSRNP1,CTGF,DAB2,DAB2IP,DACT1,DDIT3,DHRS3,DN…	1.51273	6.33503e-13	5.25426e-11
GO:0009890	negative regulation of biosynthetic process	biological_process	5	104	0.111111	784	936	14465	AEBP1,ARID1A,ARID5B,ARX,ASXL1,ATF7IP,AXIN1,BACH1,BACH2,BAHD1,BAZ2A,BCL3,BRD7,CBFA2T3,CBX4,CC2D1A,C/EBP,CLK2,CREBBP,DAB2,DAB2IP,DACT1,DDIT3,DNAJA3,DNAJB6,DNMT3A,DRPLA,EID1,EIF4A3,ELK3,ELK4,EN1,ENPP1,EP300,EPC1,ERF,FOXK1,FOXN3,FOXO3A,GCK,GCLC,HDGF,HES6,HIVEP1,HOXA7,HOXB3,HOXD9,ID1,JARID2,KAT6B,KDM2B,KLF4,KLF5,LGR4,MADH4,MBD2,MDM2,MECP2,MED1,MEF2C,MID2,MITF,MLX,MXD3,MYBBP1A,NFIL3,NIPBL,NR1D2,NRIP1,O…	2.05003	9.38629e-13	7.69229e-11
GO:0031324	negative regulation of cellular metabolic process	biological_process	5	130	0.138889	1081	936	14465	AEBP1,APC,ARID1A,ARID5B,ARX,ASXL1,ATF7IP,AXIN1,BACH1,BACH2,BAHD1,BAZ2A,BCDIN3D,BCL2,BCL3,BECN1,BRD7,CBFA2T3,CBX4,CC2D1A,CCNT1,C/EBP,CHORDC1,CLK2,CREBBP,DAB2,DAB2IP,DACT1,DDIT3,DEPTOR,DHX34,DNAJA3,DNAJB6,DNMT3A,DRPLA,DUSP16,EID1,EIF4A3,ELK3,ELK4,EN1,ENPP1,EP300,EPC1,ERCC4,ERF,FOXK1,FOXN3,FOXO3A,FYN,GBA,GCK,GCLC,HDGF,HES6,HIVEP1,HOXA7,HOXB3,HOXD9,ID1,IER3,JARID2,KAT6B,KDM2B,KLF4,KLF5,LATS1,LGR4,LRR…	1.85849	1.52007e-12	1.23107e-10
GO:0006996	organelle organization	biological_process	3	179	0.191239	1670	936	14465	ABL2,AIFM2,AKT2,ALS2,AMBRA1,AMOT,ANP32B,APC,AQP11,ARFGEF2,ARHGAP21,ARID1A,ARID1B,ARID5A,ARPC1B,ARPC5L,ASXL1,ATG12,AXIN1,BAHD1,BAP1,BAZ1B,BAZ2A,BCL2,BECN1,BLZF1,BRD4,BRD7,BRWD3,C10orf2,CCL21,CCSER2,C/EBP,CECR2,CHD3,CHD4,CHORDC1,CLN8,CREBBP,CRTC2,CSRP2BP,CTGF,DHX36,DNAJA3,DNAJB6,DNMT3A,EHD2,EID1,EIF6,ELAC2,ELK4,ENSSSCG00000002499,ENSSSCG00000011103,ENSSSCG00000013554,ENSSSCG00000023391,ENSSSCG00000…	1.65645	1.87741e-12	1.5028e-10
GO:0048869	cellular developmental process	biological_process	3	227	0.242521	2285	936	14465	ABI1,ABL2,ACHE,ACKR3,ADGRA2,AFF4,AHI1,AKT2,ALS2,AMOT,ANGPTL4,ANKRD17,ANP32B,APC,ARAP3,ARID1A,ARID5A,ARID5B,ARL4A,ARX,ASB2,ASXL1,AXIN1,AXL,AZI2,B4GAT1,BAMBI,BCCIP,BCL2,BCL3,BCL9L,BDNF,BECN1,BMP6,BRWD3,BTG1,CASZ1,CBFA2T3,CCM2,CCRN4L,CD63,CD90,CDH11,C/EBP,CECR2,CHD2,CHD7,CLN8,COL14A1,CONNEXIN,CREBBP,CTGF,DAB2,DAB2IP,DACT1,DDIT3,DNAJA3,DNAJB6,DZIP1,EFNB2,EHD2,EID1,ELF1,ELK1,ELK3,ELK4,EN1,ENPP1,ENSSSC…	1.53526	2.58321e-12	2.044e-10
GO:0000122	negative regulation of transcription from RNA polymerase II promoter	biological_process	11	69	0.0737179	436	936	14465	AEBP1,ARID1A,ARID5B,ARX,ASXL1,ATF7IP,BACH1,BACH2,CBFA2T3,CBX4,CC2D1A,C/EBP,CREBBP,DAB2IP,DACT1,DDIT3,DNAJA3,DNMT3A,DRPLA,EID1,ELK4,EN1,EP300,EPC1,ERF,FOXO3A,HDGF,HES6,HIVEP1,HOXA7,HOXB3,HOXD9,ID1,JARID2,KDM2B,KLF4,KLF5,MBD2,MDM2,MED1,MEF2C,MITF,MLX,NFIL3,NIPBL,NRIP1,OSR2,PEG3,PEX2,PHF12,PKIG,RFX5,RYBP,SAP130,SEMA4D,SETD8,SMAD2,SORBS3,SOX11,TBX2,TGIF1,TRAF6,USP2,WHSC1,ZEB1,ZFHX3,ZHX2,ZNF174,ZNF217	2.44571	3.02999e-12	2.37028e-10
GO:0030154	cell differentiation	biological_process	4	213	0.227564	2113	936	14465	ABI1,ABL2,ACHE,ACKR3,ADGRA2,AFF4,AHI1,AKT2,ALS2,AMOT,ANGPTL4,ANKRD17,ANP32B,APC,ARID1A,ARID5A,ARID5B,ARL4A,ARX,ASB2,ASXL1,AXIN1,AXL,AZI2,B4GAT1,BAMBI,BCCIP,BCL2,BCL3,BCL9L,BDNF,BECN1,BMP6,BTG1,CASZ1,CBFA2T3,CCM2,CCRN4L,CD63,CD90,CDH11,C/EBP,CECR2,CHD2,CHD7,CLN8,COL14A1,CONNEXIN,CREBBP,CTGF,DAB2,DAB2IP,DACT1,DDIT3,DNAJA3,DNAJB6,EFNB2,EHD2,EID1,ELF1,ELK1,ELK3,ELK4,EN1,ENPP1,ENSSSCG00000000862,ENSSS…	1.55784	3.85483e-12	2.98164e-10
GO:1901576	organic substance biosynthetic process	biological_process	3	325	0.347222	3629	936	14465	ABRA,ACHE,ACSF3,ACSS2,ADORA2B,AEBP1,AHI1,AKT2,ALG2,ANKRD17,ANKRD49,ARID1A,ARID5A,ARID5B,ARMCX3,ART1,ART5,ARX,ASXL1,ATF7IP,ATG12,AXIN1,B4GAT1,BACH1,BACH2,BAHD1,BAMBI,BAZ1B,BAZ2A,BCL2,BCL3,BCL9L,BMP6,BRD3,BRD4,BRD7,C10orf2,CAMTA2,CANT1,CBFA2T3,CBX4,CC2D1A,CCNK,CCNL1,CCNT1,CCPG1,CD40,C/EBP,CEBPZ,CH25H,CHD3,CHD4,CHRDL1,CHST15,CLK2,COL5A1,COQ6,CREBBP,CRTC2,CSGALNACT1,CSRNP1,CTIF,DAB2,DAB2IP,DACT1,DDIT…	1.38401	6.53066e-12	4.99523e-10
GO:0007275	multicellular organismal development	biological_process	3	265	0.28312	2811	936	14465	ABI1,ABL2,ACHE,ACKR3,ADAMTS2,ADGRA2,AGTR1,AHI1,AKT2,ALS2,AMBRA1,AMOT,ANGPTL4,ANKH,ANKRD17,ANP32B,APC,APLP2,AQP11,ARID1A,ARID5A,ARID5B,ARVCF,ARX,ASB1,ASB2,ASXL1,ATRN,AXIN1,AXL,AZI2,B4GAT1,BAMBI,BAZ1B,BCL2,BCL3,BCL9L,BDNF,BECN1,BIRC6,BMP1,BMP6,BRD4,BTG1,CASZ1,CBFA2T3,CCM2,CCNK,CCRN4L,CD40,CD44,CD90,CDH11,C/EBP,CECR2,CHD2,CHD7,CHRDL1,CLN8,CLP1,CNTFR,COL14A1,COL5A1,CONNEXIN,CSGALNACT1,CSRNP1,CTGF,DAB…	1.45689	7.28571e-12	5.51151e-10
GO:0045893	positive regulation of transcription, DNA-dependent	biological_process	10	107	0.114316	844	936	14465	ABRA,AHI1,ANKRD49,ARID1A,ARID5A,ARMCX3,ASXL1,ATF7IP,AXIN1,BACH1,BAMBI,BAZ1B,BCL3,BCL9L,BRD4,BRD7,CAMTA2,CCPG1,CD40,C/EBP,CEBPZ,CREBBP,CRTC2,CSRNP1,DAB2,DAB2IP,DDIT3,DHX36,DRPLA,ELF1,ELK1,ELK3,EN1,EP300,EPAS1,EPC1,ETS1,FOXK1,FOXK2,FOXO3A,FOXO4,FZD7,HFE2,HOXA5,HOXA7,HOXD9,ILF2,INSR,IRF5_TV1,JADE1,KAT6B,KDM8,KLF4,KLF5,KMT2E,LEO1,LGR4,MADH4,MAML1,MAVS,MECP2,MED1,MED13,MED17,MEF2C,MITF,MKL1,MSTN,MURC,…	1.95922	7.596e-12	5.68379e-10
GO:0010557	positive regulation of macromolecule biosynthetic process	biological_process	6	117	0.125	961	936	14465	ABRA,AHI1,AKT2,ANKRD49,ARID1A,ARID5A,ARMCX3,ASXL1,ATF7IP,AXIN1,BACH1,BAMBI,BAZ1B,BCL3,BCL9L,BRD4,BRD7,CAMTA2,CCPG1,CD40,C/EBP,CEBPZ,CREBBP,CRTC2,CSRNP1,DAB2,DAB2IP,DDIT3,DHX36,DRPLA,EIF4A3,ELF1,ELK1,ELK3,EN1,ENSSSCG00000000394,EP300,EPAS1,EPC1,ETS1,FOXK1,FOXK2,FOXO3A,FOXO4,FZD7,GCK,HFE2,HOXA5,HOXA7,HOXD9,ICOSLG,ILF2,INSR,IRF5_TV1,JADE1,KAT6B,KDM8,KLF4,KLF5,KMT2E,LEO1,LGR4,MADH4,MAML1,MAVS,MECP2,M…	1.8815	1.05188e-11	7.78621e-10
GO:0048513	organ development	biological_process	5	199	0.212607	1960	936	14465	ABI1,ABL2,ACHE,ADAMTS2,AGTR1,AHI1,ALS2,ANKH,ANP32B,APC,APLP2,AQP11,ARID1A,ARID5A,ARID5B,ARX,ASB1,ASB2,ASXL1,ATRN,AXL,AZI2,BAMBI,BAZ1B,BCL2,BCL3,BCL9L,BDNF,BIRC6,BMP1,BMP6,BTG1,CASZ1,CBFA2T3,CCM2,CD44,CD90,C/EBP,CECR2,CHD2,CHD7,CHRDL1,CLN8,CLP1,CNTFR,COL14A1,COL5A1,CONNEXIN,CSGALNACT1,CSRNP1,CTGF,DAB2,DAB2IP,DACT1,DDIT3,DHRS3,DNAJA3,DNAJB6,EFNB2,EHD2,EIF4A3,EN1,ENSSSCG00000015754,ENSSSCG0000002385…	1.56906	1.31095e-11	9.60061e-10
GO:0009888	tissue development	biological_process	3	126	0.134615	1073	936	14465	ABL2,ADAMTS2,AHI1,ALS2,ANKH,APC,AQP11,ARHGAP24,ARID1A,ARID5A,ARID5B,ARX,ASB2,AXIN1,BAMBI,BCL2,BCL9L,BMP1,BMP6,BTG1,CA2,CCM2,CD44,CECR2,CHD7,COL14A1,COL5A1,CONNEXIN,CSGALNACT1,CTGF,DAB2,DAB2IP,DACT1,DDIT3,DNAJA3,EFNB2,EHD2,ENSSSCG00000011103,EP300,EXT1,FAM101B,FRAS1,FRMD6,FRZB,FZD6,FZD7,GAB1,GJC1,GNA13,GPC1,GPC3,GSTK1,HECTD1,HLF,HOXA5,HOXA7,HOXB3,HOXD9,HUNTINGTIN,ID1,INSR,JAG2,KDM2B,KDM6A,KLF4,KLF…	1.81474	1.83727e-11	1.33134e-09
GO:0044249	cellular biosynthetic process	biological_process	3	319	0.340812	3579	936	14465	ABRA,ACSF3,ACSS2,ADORA2B,AEBP1,AHI1,AKT2,ALG2,ANKRD17,ANKRD49,ARID1A,ARID5A,ARID5B,ARMCX3,ART1,ART5,ARX,ASXL1,ATF7IP,ATG12,AXIN1,B4GAT1,BACH1,BACH2,BAHD1,BAMBI,BAZ1B,BAZ2A,BCL2,BCL3,BCL9L,BMP6,BRD3,BRD4,BRD7,C10orf2,CAMTA2,CANT1,CBFA2T3,CBX4,CC2D1A,CCNK,CCNL1,CCNT1,CCPG1,CD40,C/EBP,CEBPZ,CH25H,CHD3,CHD4,CHRDL1,CLK2,COQ6,CREBBP,CRTC2,CSGALNACT1,CSRNP1,CTIF,DAB2,DAB2IP,DACT1,DDIT3,DECR2,DHX36,DNAJA…	1.37744	2.18751e-11	1.56863e-09
GO:0003676	nucleic acid binding	molecular_function	3	251	0.232839	2636	1078	16649	ADNP,AEBP1,AIFM2,ANKRD17,APEX2,ARID1B,ARID5A,ARID5B,ARX,ASXL1,BACH1,BACH2,BAZ2A,BCL2,BCL3,BRD4,BRD7,C10orf2,CAMTA2,CBX4,CC2D1A,CCNT1,CCRN4L,C/EBP,CEBPZ,CHD2,CHD3,CHD4,CHD7,CPSF7,CREBBP,CSRNP1,CTIF,CWC22,DCPS,DDIT3,DDX23,DDX46,DHX16,DHX34,DHX36,DNAJB6,DNAJC21,DNMT3A,EIF4A3,EIF4G3,ELF1,ELK1,ELK3,ELK4,EN1,ENPP1,ENSSSCG00000001579,ENSSSCG00000002345,ENSSSCG00000002470,ENSSSCG00000003148,ENSSSCG000000…	1.47061	2.7142e-11	1.92624e-09
GO:0031328	positive regulation of cellular biosynthetic process	biological_process	6	120	0.128205	1010	936	14465	ABRA,ADORA2B,AHI1,AKT2,ANKRD49,ARID1A,ARID5A,ARMCX3,ASXL1,ATF7IP,AXIN1,BACH1,BAMBI,BAZ1B,BCL3,BCL9L,BMP6,BRD4,BRD7,CAMTA2,CCPG1,CD40,C/EBP,CEBPZ,CREBBP,CRTC2,CSRNP1,DAB2,DAB2IP,DDIT3,DHX36,DRPLA,EIF4A3,ELF1,ELK1,ELK3,EN1,EP300,EPAS1,EPC1,ETS1,FOXK1,FOXK2,FOXO3A,FOXO4,FZD7,GCK,HFE2,HOXA5,HOXA7,HOXD9,ICOSLG,ILF2,INSR,IRF5_TV1,JADE1,KAT6B,KDM8,KLF4,KLF5,KMT2E,LEO1,LGR4,MADH4,MAML1,MAVS,MECP2,MED1,ME…	1.83613	2.78512e-11	1.95641e-09
GO:0044451	nucleoplasm part	cellular_component	11	84	0.092613	587	907	13428	AFF4,ARID5A,ATF7IP,ATPAF2,BRD4,CBX4,CCNT1,CDK4,C/EBP,CHD3,CHD4,CHTOP,CLP1,COIL,CPSF7,CREBBP,CSRP2BP,CWC22,DDIT3,EAF1,ELL2,ENSSSCG00000027897,EP300,EPAS1,EPC1,ERCC4,ETS1,FAAP100,FANCE,GTF3C1,HDGF,HES6,HIPK1,JADE1,JARID2,KANSL1,KAT6B,KDM6A,KMT2E,LEO1,MADH4,MAML1,MBD2,MBF1,MDM2,MED1,MED13,MED13L,MED15,MED17,MED7,MED8,MED9,MEF2C,MLLT3,MSL1,MYOD1,NFYC,NOR-1,NRIP1,PEX2,PHC1,PHF12,PIP5K1A,POLR2F,POLR3D,…	2.11858	2.81478e-11	1.95727e-09
GO:0009058	biosynthetic process	biological_process	2	328	0.350427	3715	936	14465	ABRA,ACHE,ACSF3,ACSS2,ADORA2B,AEBP1,AHI1,AKT2,ALG2,ANKRD17,ANKRD49,ARID1A,ARID5A,ARID5B,ARMCX3,ART1,ART5,ARX,ASXL1,ATF7IP,ATG12,AXIN1,B4GAT1,BACH1,BACH2,BAHD1,BAMBI,BAZ1B,BAZ2A,BCL2,BCL3,BCL9L,BMP6,BRD3,BRD4,BRD7,C10orf2,CAMTA2,CANT1,CBFA2T3,CBX4,CC2D1A,CCNK,CCNL1,CCNT1,CCPG1,CD40,C/EBP,CEBPZ,CH25H,CHD3,CHD4,CHRDL1,CHST15,CLK2,COL5A1,COQ6,CREBBP,CRTC2,CSGALNACT1,CSRNP1,CTIF,DAB2,DAB2IP,DACT1,DDIT…	1.36445	3.13434e-11	2.15768e-09
GO:0009891	positive regulation of biosynthetic process	biological_process	5	121	0.129274	1029	936	14465	ABRA,ADORA2B,AHI1,AKT2,ANKRD49,ARID1A,ARID5A,ARMCX3,ASXL1,ATF7IP,AXIN1,BACH1,BAMBI,BAZ1B,BCL3,BCL9L,BMP6,BRD4,BRD7,CAMTA2,CCPG1,CD40,C/EBP,CEBPZ,CREBBP,CRTC2,CSRNP1,DAB2,DAB2IP,DDIT3,DHX36,DRPLA,EIF4A3,ELF1,ELK1,ELK3,EN1,ENSSSCG00000000394,EP300,EPAS1,EPC1,ETS1,FOXK1,FOXK2,FOXO3A,FOXO4,FZD7,GCK,HFE2,HOXA5,HOXA7,HOXD9,ICOSLG,ILF2,INSR,IRF5_TV1,JADE1,KAT6B,KDM8,KLF4,KLF5,KMT2E,LEO1,LGR4,MADH4,MAML1…	1.81724	4.48821e-11	3.05094e-09
GO:0010628	positive regulation of gene expression	biological_process	6	113	0.120726	937	936	14465	ABRA,AHI1,ANKRD49,ARID1A,ARID5A,ARMCX3,ASXL1,ATF7IP,AXIN1,BACH1,BAMBI,BAZ1B,BCL3,BCL9L,BRD4,BRD7,CAMTA2,CCPG1,CD40,CD44,C/EBP,CEBPZ,CONNEXIN,CREBBP,CRTC2,CSRNP1,DAB2,DAB2IP,DDIT3,DHX36,DRPLA,ELF1,ELK1,ELK3,EN1,EP300,EPAS1,EPC1,ETS1,FOXK1,FOXK2,FOXO3A,FOXO4,FZD7,HFE2,HOXA5,HOXA7,HOXD9,ILF2,INSR,IRF5_TV1,JADE1,KAT6B,KDM8,KLF4,KLF5,KMT2E,LEO1,LGR4,MADH4,MAML1,MAVS,MECP2,MED1,MED13,MED17,MEF2C,MITF,M…	1.86372	4.52057e-11	3.05094e-09
GO:0051254	positive regulation of RNA metabolic process	biological_process	8	108	0.115385	883	936	14465	ABRA,AHI1,ANKRD49,ARID1A,ARID5A,ARMCX3,ASXL1,ATF7IP,AXIN1,BACH1,BAMBI,BAZ1B,BCL3,BCL9L,BRD4,BRD7,CAMTA2,CCPG1,CD40,C/EBP,CEBPZ,CREBBP,CRTC2,CSRNP1,DAB2,DAB2IP,DDIT3,DHX36,DRPLA,ELF1,ELK1,ELK3,EN1,EP300,EPAS1,EPC1,ETS1,FOXK1,FOXK2,FOXO3A,FOXO4,FZD7,HFE2,HOXA5,HOXA7,HOXD9,ILF2,INSR,IRF5_TV1,JADE1,KAT6B,KDM8,KLF4,KLF5,KMT2E,LEO1,LGR4,MADH4,MAML1,MAVS,MECP2,MED1,MED13,MED17,MEF2C,MITF,MKL1,MSTN,MURC,…	1.89019	5.48849e-11	3.66823e-09
GO:0003712	transcription cofactor activity	molecular_function	11	49	0.0454545	276	1078	16649	ABRA,AEBP1,ARID5B,ASXL1,ATF7IP,BRD7,C/EBP,CREBBP,CRTC2,DDIT3,DRPLA,EID1,ELK3,EP300,ERF,HDGF,HES6,JADE1,KMT2E,MAML1,MBF1,MED1,MED13,MED13L,MED15,MED17,MED7,MED8,MED9,MKL1,MYBBP1A,MYSM1,NCOA1,NRIP1,PHF12,PHF2,POU3F1,PPARGC1B,RAP2C,RYBP,SAP130,SETD8,SMARCA2,SOX11,SUPT7L,VGLL2,WDR77,ZHX2,ZYMND11	2.74193	8.97646e-11	5.94172e-09
GO:0000988	protein binding transcription factor activity	molecular_function	9	52	0.0482375	304	1078	16649	ABRA,AEBP1,ARID5B,ASXL1,ATF7IP,BRD7,C/EBP,CREBBP,CRTC2,DDIT3,DRPLA,EID1,ELK3,EP300,ERF,HDGF,HES6,JADE1,KLF4,KMT2E,MADH4,MAML1,MBF1,MED1,MED13,MED13L,MED15,MED17,MED7,MED8,MED9,MKL1,MYBBP1A,MYSM1,NCOA1,NRIP1,PHF12,PHF2,POU3F1,PPARGC1B,RAP2C,RYBP,SAP130,SETD8,SMAD2,SMARCA2,SOX11,SUPT7L,VGLL2,WDR77,ZHX2,ZYMND11	2.6418	9.83211e-11	6.44612e-09
GO:0005737	cytoplasm	cellular_component	5	483	0.532525	5783	907	13428	ABI1,ABRA,ACADL,ACHE,ACKR3,ACOT6,ACSF3,ACSS2,ADPRHL2,AFF4,AGTR1,AHI1,AHNAK,AIFM2,AKT2,ALG2,ALS2,AMBRA1,AMOT,AMOTL1,ANGEL1,ANKRA2,ANKRD17,ANP32B,AP1B1,AP4B1,AP5M1,APC,APEX2,AQP11,AQP4,ARAP3,ARFGEF2,ARHGAP21,ARID1B,ARL4A,ARL4D,ARMCX3,ARVCF,ATF7IP,ATG12,ATG4A,AXIN1,AZI2,B4GAT1,BACH1,BAMBI,BAP1,BCDIN3D,BCL2,BCL3,BDNF,BECN1,BIRC6,BLVRA,BLZF1,BRD4,BTG1,BZRAP1,C10orf2,C2CD2,CA2,CACYBP,CANX,CASZ1,CCM2,CC…	1.23651	1.10264e-10	7.1609e-09
GO:0000975	regulatory region DNA binding	molecular_function	5	70	0.0649351	484	1078	16649	AEBP1,ARID5B,ARX,BACH1,BACH2,BRD7,CBX4,CC2D1A,CCNT1,C/EBP,CEBPZ,CHD2,CHD4,CHD7,CREBBP,DDIT3,DHX36,ELF1,ELK1,ELK3,EN1,EP300,FOXK1,FOXK2,FOXO3A,GATAD2B,HES6,HIVEP1,HOXA5,HOXA7,HOXB3,HOXD9,IRF5_TV1,JARID2,KDM6A,KLF4,KLF5,MADH4,MBD2,MED1,MEF2C,MITF,MKL1,MLX,MYBBP1A,MYOD1,NFIL3,NFYC,NR1D2,NRIP1,OSR2,PLAGL1,PSPC1,RUNX1,SAFB,SMAD2,SMARCA2,SOX11,SP1,TBX2,TGIF1,TIPARP,TRAF6,ZEB1,ZFHX3,ZIC1,ZIC3,ZNF174,ZNF…	2.23369	1.66409e-10	1.0607e-08
GO:0001067	regulatory region nucleic acid binding	molecular_function	4	70	0.0649351	484	1078	16649	AEBP1,ARID5B,ARX,BACH1,BACH2,BRD7,CBX4,CC2D1A,CCNT1,C/EBP,CEBPZ,CHD2,CHD4,CHD7,CREBBP,DDIT3,DHX36,ELF1,ELK1,ELK3,EN1,EP300,FOXK1,FOXK2,FOXO3A,GATAD2B,HES6,HIVEP1,HOXA5,HOXA7,HOXB3,HOXD9,IRF5_TV1,JARID2,KDM6A,KLF4,KLF5,MADH4,MBD2,MED1,MEF2C,MITF,MKL1,MLX,MYBBP1A,MYOD1,NFIL3,NFYC,NR1D2,NRIP1,OSR2,PLAGL1,PSPC1,RUNX1,SAFB,SMAD2,SMARCA2,SOX11,SP1,TBX2,TGIF1,TIPARP,TRAF6,ZEB1,ZFHX3,ZIC1,ZIC3,ZNF174,ZNF…	2.23369	1.66409e-10	1.0607e-08
GO:0000989	transcription factor binding transcription factor activity	molecular_function	10	51	0.0473098	300	1078	16649	ABRA,AEBP1,ARID5B,ASXL1,ATF7IP,BRD7,C/EBP,CREBBP,CRTC2,DDIT3,DRPLA,EID1,ELK3,EP300,ERF,HDGF,HES6,JADE1,KLF4,KMT2E,MADH4,MAML1,MBF1,MED1,MED13,MED13L,MED15,MED17,MED7,MED8,MED9,MKL1,MYBBP1A,MYSM1,NCOA1,NRIP1,PHF12,PHF2,POU3F1,PPARGC1B,RAP2C,RYBP,SAP130,SETD8,SMARCA2,SOX11,SUPT7L,VGLL2,WDR77,ZHX2,ZYMND11	2.62554	1.87356e-10	1.18327e-08
GO:0044212	transcription regulatory region DNA binding	molecular_function	6	69	0.0640074	477	1078	16649	AEBP1,ARID5B,ARX,BACH1,BACH2,BRD7,CBX4,CC2D1A,CCNT1,C/EBP,CEBPZ,CHD2,CHD4,CHD7,CREBBP,DDIT3,DHX36,ELF1,ELK1,ELK3,EN1,EP300,FOXK1,FOXK2,FOXO3A,GATAD2B,HES6,HIVEP1,HOXA5,HOXA7,HOXB3,HOXD9,JARID2,KDM6A,KLF4,KLF5,MADH4,MBD2,MED1,MEF2C,MITF,MKL1,MLX,MYBBP1A,MYOD1,NFIL3,NFYC,NR1D2,NRIP1,OSR2,PLAGL1,PSPC1,RUNX1,SAFB,SMAD2,SMARCA2,SOX11,SP1,TBX2,TGIF1,TIPARP,TRAF6,ZEB1,ZFHX3,ZIC1,ZIC3,ZNF174,ZNF217,ZNF395	2.23409	2.23926e-10	1.40137e-08
GO:0035556	intracellular signal transduction	biological_process	5	168	0.179487	1630	936	14465	ABL2,ABRA,ACKR3,AGAP3,AGTR1,ALS2,AMOT,ANKRD17,APC,ARAP3,ARFGEF2,ARHGAP1,ARHGAP24,ARHGAP31,ARL4A,ARL4D,ASB1,ASB2,AVPI1,AXIN1,AXL,AZI2,BCL2,BCL3,BRD4,CANT1,CARD10,CC2D1A,CCL21,CD40,CD44,CDIP1,C-FLIP,CONNEXIN,COPS8,CTGF,DAB2IP,DACT1,DDIT3,DENND4B,DEPTOR,DNAJA3,DSTYK,DUSP16,ENSSSCG00000003136,ENSSSCG00000008415,ENSSSCG00000008478,ENSSSCG00000009999,ENSSSCG00000011722,ENSSSCG00000013013,ENSSSCG0000001…	1.59281	2.52925e-10	1.56859e-08
GO:0009966	regulation of signal transduction	biological_process	5	164	0.175214	1584	936	14465	ABL2,ABRA,ACKR3,ADGRA2,ADRBK2,AGAP3,ALS2,AMOT,ANKRD17,APC,APLP2,ARAP3,ARFGEF2,ARHGAP24,ASXL1,AVPI1,AXIN1,AXL,BAMBI,BAZ1B,BCL2,BCL3,BCL9L,BIRC6,BMP6,BRD4,CANT1,CARD10,CC2D1A,CCL21,CD40,CD44,CD63,CD90,C-FLIP,CHRDL1,CONNEXIN,COPS8,CSNK1E,CTGF,CTNND1,DAB2,DAB2IP,DACT1,DDIT3,DDIT4L,DENND4B,DEPTOR,DHRS3,DNAJA3,DSTYK,DUSP16,ELF1,ENPP1,ENSSSCG00000003136,ENSSSCG00000008478,ENSSSCG00000009999,ENSSSCG00000…	1.60004	3.09088e-10	1.89979e-08
GO:0010646	regulation of cell communication	biological_process	4	177	0.189103	1763	936	14465	ABL2,ABRA,ACKR3,ADGRA2,ADRBK2,AGAP3,ALS2,AMBRA1,AMOT,ANKRD17,APC,APLP2,ARAP3,ARFGEF2,ARHGAP24,ASXL1,AVPI1,AXIN1,AXL,BAMBI,BAZ1B,BCL2,BCL3,BCL9L,BDNF,BECN1,BIRC6,BMP6,BRD4,CA2,CANT1,CARD10,CC2D1A,CCL21,CD40,CD44,CD63,CD90,C-FLIP,CHD7,CHRDL1,CONNEXIN,COPS8,CSNK1E,CTGF,CTNND1,DAB2,DAB2IP,DACT1,DDIT3,DDIT4L,DENND4B,DEPTOR,DHRS3,DNAJA3,DSTYK,DUSP16,ELF1,ENPP1,ENSSSCG00000003136,ENSSSCG00000008478,ENSS…	1.55154	6.13876e-10	3.73976e-08
GO:0009790	embryo development	biological_process	4	91	0.0972222	728	936	14465	ABI1,AHI1,AMBRA1,AMOT,ARID1A,AXIN1,BIRC6,BRD4,CCM2,CCNK,CCRN4L,CD44,C/EBP,CECR2,CHD7,CONNEXIN,DACT1,DNAJB6,DNMT3A,EIF4A3,EN1,EP300,EPAS1,EXT1,FKBP8,FRAS1,FRZB,FXN,FZD6,FZD7,GAB1,GNA13,GPC3,HECTD1,HIPK1,HOXA5,HOXA6,HOXA7,HOXB3,HOXC6,HOXD1,HOXD9,HUNTINGTIN,INSR,INVS,JAG2,KDM2B,KDM6A,KIAA1217,KLF4,LEO1,MACF1,MADH4,MAFF,MED1,MFN2,MMP15,MYH9,NAGLU,NCOA1,NIPBL,NOR-1,NRP1,OSR2,PALB2,PKD1,PKD2,PRKRA,PRPF…	1.93176	6.7879e-10	4.09894e-08
GO:0009653	anatomical structure morphogenesis	biological_process	3	167	0.178419	1640	936	14465	ABI1,ABL2,ACKR3,ADGRA2,AHI1,ALS2,AMOT,ANGPTL4,APC,ARAP3,ARHGAP24,ARID1A,ARID5B,ARX,ASXL1,AXIN1,AXL,B4GAT1,BAMBI,BAZ1B,BCL2,BCL9L,BDNF,BMP6,BRWD3,BTG1,CA2,CASZ1,CCM2,CD44,CD90,CDH11,CECR2,CHD7,COL5A1,CONNEXIN,CSGALNACT1,CSRNP1,CTGF,DAB2,DAB2IP,DACT1,DHRS3,DNAJB6,DZIP1,EFNB2,EHD2,EIF4A3,ELK3,EN1,ENSSSCG00000011103,EP300,EPAS1,ETS1,EXT1,F3,FAM101B,FOXO4,FRAS1,FRMD6,FRZB,FYN,FZD6,FZD7,GJC1,GNA13,GOLG…	1.57368	7.34831e-10	4.39876e-08
GO:0045935	positive regulation of nucleobase-containing compound metabolic process	biological_process	6	112	0.119658	970	936	14465	ABRA,ADORA2B,AHI1,ANKRD49,ARID1A,ARID5A,ARMCX3,ASXL1,ATF7IP,AXIN1,BACH1,BAMBI,BAZ1B,BCL3,BCL9L,BRD4,BRD7,CAMTA2,CCPG1,CD40,C/EBP,CEBPZ,CREBBP,CRTC2,CSRNP1,DAB2,DAB2IP,DDIT3,DHX36,DRPLA,ELF1,ELK1,ELK3,EN1,EP300,EPAS1,EPC1,ETS1,FOXK1,FOXK2,FOXO3A,FOXO4,FZD7,HFE2,HOXA5,HOXA7,HOXD9,ILF2,INSR,IRF5_TV1,JADE1,KAT6B,KDM8,KLF4,KLF5,KMT2E,LEO1,LGR4,MADH4,MAML1,MAVS,MECP2,MED1,MED13,MED17,MEF2C,MITF,MKL1,MS…	1.78439	7.73904e-10	4.59272e-08
GO:0023051	regulation of signaling	biological_process	3	176	0.188034	1761	936	14465	ABL2,ABRA,ACHE,ACKR3,ADGRA2,ADRBK2,AGAP3,ALS2,AMOT,ANKRD17,APC,APLP2,ARAP3,ARFGEF2,ARHGAP24,ASXL1,AVPI1,AXIN1,AXL,BAMBI,BAZ1B,BCL2,BCL3,BCL9L,BDNF,BIRC6,BMP6,BRD4,CA2,CANT1,CARD10,CC2D1A,CCL21,CD40,CD44,CD63,CD90,C-FLIP,CHD7,CHRDL1,CONNEXIN,COPS8,CSNK1E,CTGF,CTNND1,DAB2,DAB2IP,DACT1,DDIT3,DDIT4L,DENND4B,DEPTOR,DHRS3,DNAJA3,DSTYK,DUSP16,ELF1,ENPP1,ENSSSCG00000003136,ENSSSCG00000008478,ENSSSCG00000…	1.54453	9.93973e-10	5.84632e-08
GO:0051173	positive regulation of nitrogen compound metabolic process	biological_process	5	113	0.120726	986	936	14465	ABRA,ADORA2B,AHI1,ANKRD49,ARID1A,ARID5A,ARMCX3,ASXL1,ATF7IP,AXIN1,BACH1,BAMBI,BAZ1B,BCL3,BCL9L,BRD4,BRD7,CAMTA2,CCPG1,CD40,C/EBP,CEBPZ,CREBBP,CRTC2,CSRNP1,DAB2,DAB2IP,DDIT3,DHX36,DRPLA,ELF1,ELK1,ELK3,EN1,EP300,EPAS1,EPC1,ETS1,FOXK1,FOXK2,FOXO3A,FOXO4,FZD7,HFE2,HOXA5,HOXA7,HOXD9,ILF2,INSR,IRF5_TV1,JADE1,KAT6B,KDM8,KLF4,KLF5,KMT2E,LEO1,LGR4,MADH4,MAML1,MAVS,MECP2,MED1,MED13,MED17,MEF2C,MITF,MKL1,MS…	1.7711	1.00213e-09	5.84632e-08
GO:0048583	regulation of response to stimulus	biological_process	3	196	0.209402	2034	936	14465	ABL2,ABRA,ACKR3,ADGRA2,ADORA2B,ADRBK2,AGAP3,AHI1,AKT2,ALS2,AMBRA1,AMOT,ANKRD17,APC,APLP2,ARAP3,ARFGEF2,ARHGAP24,ASB2,ASXL1,AVPI1,AXIN1,AXL,BAMBI,BAZ1B,BCDIN3D,BCL2,BCL3,BCL9L,BECN1,BIRC6,BMP6,BRD4,C1-INH,CANT1,CARD10,CC2D1A,CCL21,CD40,CD44,CD63,CD90,C-FLIP,CHORDC1,CHRDL1,CONNEXIN,COPS8,CSNK1E,CTGF,CTNND1,DAB2,DAB2IP,DACT1,DDIT3,DDIT4L,DENND4B,DEPTOR,DHRS3,DNAJA3,DSTYK,DUSP16,EFNB2,ELF1,ENPP1,ENSS…	1.48918	1.84543e-09	1.06756e-07
GO:0001071	nucleic acid binding transcription factor activity	molecular_function	9	111	0.102968	969	1078	16649	ABRA,AEBP1,ARID5B,ARX,BACH1,BACH2,BCL3,CBFA2T3,CC2D1A,CD40,C/EBP,CEBPZ,CREBBP,CRTC2,CSRNP1,DAB2IP,DDIT3,DNAJA3,ELF1,ELK1,ELK3,ELK4,EN1,ENSSSCG00000003148,ENSSSCG00000003244,ENSSSCG00000004005,ENSSSCG00000007618,ENSSSCG00000010196,ENSSSCG00000013671,ENSSSCG00000029920,ENSSSCG00000030015,EP300,EPAS1,ERF,ETS1,FOXK1,FOXK2,FOXN3,FOXO3A,FOXO4,FZD6,GATAD2B,GOLGA4,HES6,HIVEP1,HOXA5,HOXA6,HOXA7,HOXB3,HOXC…	1.76917	1.87882e-09	1.06891e-07
GO:0003700	sequence-specific DNA binding transcription factor activity	molecular_function	10	111	0.102968	969	1078	16649	ABRA,AEBP1,ARID5B,ARX,BACH1,BACH2,BCL3,CBFA2T3,CC2D1A,CD40,C/EBP,CEBPZ,CREBBP,CRTC2,CSRNP1,DAB2IP,DDIT3,DNAJA3,ELF1,ELK1,ELK3,ELK4,EN1,ENSSSCG00000003148,ENSSSCG00000003244,ENSSSCG00000004005,ENSSSCG00000007618,ENSSSCG00000010196,ENSSSCG00000013671,ENSSSCG00000029920,ENSSSCG00000030015,EP300,EPAS1,ERF,ETS1,FOXK1,FOXK2,FOXN3,FOXO3A,FOXO4,FZD6,GATAD2B,GOLGA4,HES6,HIVEP1,HOXA5,HOXA6,HOXA7,HOXB3,HOXC…	1.76917	1.87882e-09	1.06891e-07
GO:0009792	embryo development ending in birth or egg hatching	biological_process	5	66	0.0705128	480	936	14465	ABI1,AMBRA1,AMOT,ARID1A,AXIN1,BIRC6,BRD4,CCM2,CCNK,C/EBP,CECR2,CHD7,CONNEXIN,DNAJB6,EIF4A3,EN1,EP300,EPAS1,EXT1,FKBP8,FXN,FZD6,GAB1,GNA13,HECTD1,HOXA5,HOXA6,HOXA7,HOXB3,HOXC6,HOXD1,HOXD9,HUNTINGTIN,JAG2,KDM2B,KDM6A,KIAA1217,MADH4,MAFF,MED1,MFN2,MYH9,NCOA1,NIPBL,OSR2,PALB2,PKD1,PKD2,PRPF19,PRRX2,PSEN2,RALA,RCN1,SETD2,SMAD2,SOX11,SP1,SP2,TBX18,TCF15,TGIF1,TRAF6,TSC2,ZEB1,ZEB2,ZFP36L1	2.12493	4.06924e-09	2.29612e-07
GO:0006325	chromatin organization	biological_process	5	57	0.0608974	388	936	14465	ANP32B,ARID1A,ARID1B,ARID5A,ASXL1,BAHD1,BAP1,BAZ1B,BAZ2A,BRD4,BRD7,CECR2,CHD3,CHD4,CREBBP,CRTC2,CSRP2BP,DNMT3A,EID1,ELK4,ENSSSCG00000024508,EP300,EPC1,GATAD2B,JADE1,JARID2,KANSL1,KAT6B,KDM2B,KDM6A,KDM8,KMT2E,LEO1,MAP1S,MBD2,MECP2,MSL1,MYOD1,MYSM1,NASP,NCOA1,NIPBL,PARP10,PHC1,PHF2,RYBP,SAP130,SETD2,SETD8,SMARCD1,SUPT7L,TET2,TRIP12,TSPYL2,WAC,WHSC1,WHSC1L1	2.27031	4.3562e-09	2.43805e-07
GO:0043009	chordate embryonic development	biological_process	6	65	0.0694444	477	936	14465	ABI1,AMBRA1,AMOT,ARID1A,AXIN1,BIRC6,BRD4,CCM2,CCNK,C/EBP,CECR2,CHD7,CONNEXIN,DNAJB6,EIF4A3,EN1,EP300,EPAS1,EXT1,FKBP8,FZD6,GAB1,GNA13,HECTD1,HOXA5,HOXA6,HOXA7,HOXB3,HOXC6,HOXD1,HOXD9,HUNTINGTIN,JAG2,KDM2B,KDM6A,KIAA1217,MADH4,MAFF,MED1,MFN2,MYH9,NCOA1,NIPBL,OSR2,PALB2,PKD1,PKD2,PRPF19,PRRX2,PSEN2,RALA,RCN1,SETD2,SMAD2,SOX11,SP1,SP2,TBX18,TCF15,TGIF1,TRAF6,TSC2,ZEB1,ZEB2,ZFP36L1	2.1059	7.68692e-09	4.26748e-07
GO:0003682	chromatin binding	molecular_function	2	52	0.0482375	344	1078	16649	ADNP,ANKRD17,ARID1A,ARID5A,ARX,BAHCC1,BAHD1,BAP1,BAZ1B,BRD3,BRD4,CAMTA2,CBFA2T3,CBX4,CCNT1,CHD4,CHD7,CHD9,CREBBP,DNMT3A,ELK4,ENSSSCG00000002345,ENSSSCG00000008968,ENSSSCG00000009761,ENSSSCG00000026001,EP300,FBXO18,FOXO3A,GATAD2B,JARID2,KDM8,MADH4,MBD2,MECP2,MED1,MITF,MYOD1,MYSM1,NCOA1,NCOA5,NIPBL,PHC1,POLR3D,SAFB,SMAD2,SMC1A,TERF1,TGIF1,WAC,WHSC1,ZEB1,ZSCAN20	2.33461	8.64243e-09	4.75956e-07
GO:0072359	circulatory system development	biological_process	5	76	0.0811966	601	936	14465	ACKR3,ADGRA2,AHI1,AMOT,ANGPTL4,ANKRD17,ANP32B,ARID1A,ASXL1,BAZ1B,BTG1,CCM2,CD90,CHD7,COL14A1,COL5A1,CONNEXIN,CTGF,DAB2IP,DDIT3,DHRS3,EFNB2,ELK3,EP300,EPAS1,ETS1,F3,FOXO4,GAB1,GJC1,GNA11,GNA13,GPC3,HOXA5,HOXA7,HOXB3,ID1,INSR,INVS,KCNJ8,KDM6A,KLF4,KLF5,LRG1,MADH4,MAML1,MED1,MEF2C,MYH9,NIPBL,NRP1,PI16,PKD1,PKD2,POPDC2,PRRX2,RAPGEF1,RASIP1,RYR1,SETD2,SHC1,SMAD2,SMARCA2,SOX11,SP2,SPHK1,TBX18,TBX2,TIPA…	1.95426	1.14865e-08	6.22626e-07
GO:0072358	cardiovascular system development	biological_process	6	76	0.0811966	601	936	14465	ACKR3,ADGRA2,AHI1,AMOT,ANGPTL4,ANKRD17,ANP32B,ARID1A,ASXL1,BAZ1B,BTG1,CCM2,CD90,CHD7,COL14A1,COL5A1,CONNEXIN,CTGF,DAB2IP,DDIT3,DHRS3,EFNB2,ELK3,EP300,EPAS1,ETS1,F3,FOXO4,GAB1,GJC1,GNA11,GNA13,GPC3,HOXA5,HOXA7,HOXB3,ID1,INSR,INVS,KCNJ8,KDM6A,KLF4,KLF5,LRG1,MADH4,MAML1,MED1,MEF2C,MYH9,NIPBL,NRP1,PI16,PKD1,PKD2,POPDC2,PRRX2,RAPGEF1,RASIP1,RYR1,SETD2,SHC1,SMAD2,SMARCA2,SOX11,SP2,SPHK1,TBX18,TBX2,TIPA…	1.95426	1.14865e-08	6.22626e-07
GO:0016568	chromatin modification	biological_process	6	51	0.0544872	338	936	14465	ARID1A,ARID1B,ARID5A,ASXL1,BAHD1,BAP1,BAZ1B,BAZ2A,BRD4,BRD7,CECR2,CHD4,CREBBP,CRTC2,CSRP2BP,DNMT3A,EID1,ELK4,ENSSSCG00000024508,EP300,EPC1,GATAD2B,JADE1,JARID2,KANSL1,KAT6B,KDM2B,KDM6A,KDM8,KMT2E,LEO1,MBD2,MECP2,MSL1,MYOD1,MYSM1,NCOA1,NIPBL,PHC1,PHF2,RYBP,SAP130,SETD2,SETD8,SMARCD1,SUPT7L,TET2,TRIP12,WAC,WHSC1,WHSC1L1	2.33183	1.17188e-08	6.3025e-07
GO:0006464	cellular protein modification process	biological_process	6	206	0.220085	2225	936	14465	ABI1,ABL2,ADRBK2,AKT2,ALG2,ALS2,APC,APLP2,ARID5A,ART1,ART5,ASB2,ASXL1,ATG12,AVPI1,AXIN1,AXL,B4GAT1,BAP1,BAZ1B,BAZ2A,BCCIP,BCL2,BIRC6,BMP6,BRD4,BRD7,BTG1,CARD10,CCL21,CCNK,CCNL1,CCNT1,CD40,CD44,CDK4,CHORDC1,CLK2,CNOT4,COPS8,CREBBP,CRTC2,CSK,CSNK1E,CSRP2BP,CTTNBP2NL,DAB2,DAB2IP,DEPTOR,DNAJA3,DSTYK,DUSP16,EEF2K,EID1,ELK4,ENPP1,ENSSSCG00000000034,ENSSSCG00000008415,ENSSSCG00000011553,ENSSSCG000000167…	1.4308	1.79886e-08	9.52566e-07
GO:0036211	protein modification process	biological_process	5	206	0.220085	2225	936	14465	ABI1,ABL2,ADRBK2,AKT2,ALG2,ALS2,APC,APLP2,ARID5A,ART1,ART5,ASB2,ASXL1,ATG12,AVPI1,AXIN1,AXL,B4GAT1,BAP1,BAZ1B,BAZ2A,BCCIP,BCL2,BIRC6,BMP6,BRD4,BRD7,BTG1,CARD10,CCL21,CCNK,CCNL1,CCNT1,CD40,CD44,CDK4,CHORDC1,CLK2,CNOT4,COPS8,CREBBP,CRTC2,CSK,CSNK1E,CSRP2BP,CTTNBP2NL,DAB2,DAB2IP,DEPTOR,DNAJA3,DSTYK,DUSP16,EEF2K,EID1,ELK4,ENPP1,ENSSSCG00000000034,ENSSSCG00000008415,ENSSSCG00000011553,ENSSSCG000000167…	1.4308	1.79886e-08	9.52566e-07
GO:0000976	transcription regulatory region sequence-specific DNA binding	molecular_function	7	54	0.0500928	372	1078	16649	AEBP1,ARID5B,ARX,BACH1,BACH2,CC2D1A,C/EBP,CEBPZ,CHD2,CHD4,CHD7,CREBBP,DDIT3,ELF1,ELK1,ELK3,EN1,EP300,FOXK1,FOXK2,GATAD2B,HES6,HIVEP1,HOXA5,HOXA7,HOXB3,HOXD9,JARID2,KDM6A,KLF4,KLF5,MADH4,MBD2,MEF2C,MITF,MKL1,MLX,MYOD1,NFIL3,NFYC,NR1D2,NRIP1,OSR2,PLAGL1,RUNX1,SMAD2,SOX11,SP1,TBX2,TGIF1,ZIC1,ZIC3,ZNF217,ZNF395	2.24192	1.87166e-08	9.83552e-07
GO:0060429	epithelium development	biological_process	4	69	0.0737179	532	936	14465	ABL2,AHI1,APC,AQP11,ARHGAP24,ARID1A,ARX,BCL2,BMP6,BTG1,CA2,CCM2,CD44,CECR2,CHD7,COL5A1,CONNEXIN,DAB2,DACT1,ENSSSCG00000011103,FRAS1,FRMD6,FRZB,FZD6,FZD7,GNA13,GPC3,GSTK1,HECTD1,HOXA5,HOXA7,HUNTINGTIN,ID1,JAG2,KDM2B,KDM6A,KLF5,LATS1,LGR4,MADH4,MED1,MLLT3,MPP5,MSN,NRP1,NTN4,PKD1,PKD2,POU3F1,PPP1CA,RALA,RAPGEF1,RASIP1,RDX,SETD2,SMAD2,SOX11,TAGLN,TBX18,TBX2,TCF15,TGIF1,TRAF6,TSC2,UNC-6,WDR77,ZEB1,ZEB…	2.00438	2.02878e-08	1.05804e-06
GO:0048598	embryonic morphogenesis	biological_process	5	60	0.0641026	437	936	14465	AHI1,AMOT,ARID1A,AXIN1,CD44,CECR2,CHD7,CONNEXIN,DACT1,DNAJB6,EIF4A3,EN1,EXT1,FRAS1,FRZB,FZD6,FZD7,GPC3,HECTD1,HIPK1,HOXA5,HOXA6,HOXA7,HOXB3,HOXD9,HUNTINGTIN,JAG2,KDM2B,KDM6A,KLF4,LEO1,MACF1,MADH4,MED1,MMP15,NAGLU,NCOA1,NIPBL,NOR-1,NRP1,OSR2,PKD2,PRKRA,PRRX2,PSEN2,RALA,SETD2,SMAD2,SOX11,SP1,TBX18,TBX2,TGIF1,TRAF6,TSC2,UNC-6,ZEB1,ZEB2,ZFP36L1,ZIC3	2.12184	2.2309e-08	1.1547e-06
GO:0009887	organ morphogenesis	biological_process	6	78	0.0833333	633	936	14465	ABL2,AHI1,APC,ARID1A,ARID5B,ASXL1,BAZ1B,BCL2,BDNF,BMP6,CASZ1,CD44,CD90,CHD7,COL5A1,CONNEXIN,CSGALNACT1,CSRNP1,CTGF,DAB2,DACT1,DHRS3,EFNB2,EIF4A3,EP300,FAM101B,FRAS1,FRZB,FZD6,GPC3,HIPK1,HOXA5,HOXA6,HOXA7,HOXB3,HOXD9,ID1,INSR,JAG2,KDM2B,KDM6A,KLF4,LGR4,MADH4,MED1,MFN2,MLLT3,NAGLU,NIPBL,NOR-1,NRP1,NTN4,OSR2,PALB2,PKD1,PKD2,PPARGC1B,PRKRA,PRRX2,PSEN2,RYR1,SETD2,SIK3,SMAD2,SOX11,SP1,TBX18,TBX2,TCF15,…	1.90429	2.29197e-08	1.17746e-06
GO:0002009	morphogenesis of an epithelium	biological_process	5	49	0.0523504	325	936	14465	ABL2,AHI1,ARHGAP24,ARID1A,BCL2,CA2,CCM2,CD44,CECR2,COL5A1,CONNEXIN,DAB2,DACT1,ENSSSCG00000011103,FRAS1,FRZB,FZD6,GNA13,GPC3,HECTD1,HOXA5,HUNTINGTIN,JAG2,KDM2B,KDM6A,LGR4,MADH4,MED1,MLLT3,MPP5,NRP1,NTN4,PKD1,PKD2,PPP1CA,RALA,RASIP1,SETD2,SMAD2,SOX11,TBX18,TBX2,TCF15,TGIF1,TRAF6,TSC2,UNC-6,ZEB2,ZIC3	2.33	2.33415e-08	1.19024e-06
GO:0003713	transcription coactivator activity	molecular_function	12	31	0.028757	158	1078	16649	ABRA,ARID5B,ASXL1,BRD7,C/EBP,CREBBP,CRTC2,DDIT3,DRPLA,EP300,JADE1,KMT2E,MAML1,MBF1,MED1,MED13,MED17,MKL1,MYSM1,NCOA1,NRIP1,PHF2,POU3F1,PPARGC1B,RAP2C,SAP130,SMARCA2,SOX11,SUPT7L,VGLL2,WDR77	3.03022	2.37482e-08	1.20208e-06
GO:0051276	chromosome organization	biological_process	4	70	0.0747863	546	936	14465	ANP32B,APC,ARID1A,ARID1B,ARID5A,ASXL1,BAHD1,BAP1,BAZ1B,BAZ2A,BECN1,BRD4,BRD7,CECR2,CHD3,CHD4,CREBBP,CRTC2,CSRP2BP,DHX36,DNMT3A,EID1,ELK4,ENSSSCG00000024508,EP300,EPC1,ERCC4,GATAD2B,HSPA2,JADE1,JARID2,KANSL1,KAT6B,KDM2B,KDM6A,KDM8,KMT2E,LATS1,LEO1,MAP1S,MBD2,MECP2,MSL1,MYOD1,MYSM1,NASP,NCOA1,NIPBL,OBFC1,PALB2,PARP10,PHC1,PHF2,PPP2R1A,RAB11A,RYBP,SAP130,SETD2,SETD8,SMARCD1,SMC1A,SUPT7L,TERF1,TET2,T…	1.98129	2.56267e-08	1.28703e-06
GO:0065007	biological regulation	biological_process	1	625	0.667735	8437	936	14465	ABI1,ABL2,ABRA,ACHE,ACKR2,ACKR3,ADGRA2,ADNP,ADORA2B,ADRBK2,AEBP1,AGAP3,AGTR1,AHI1,AHNAK,AIFM2,AKT2,ALS2,AMBRA1,AMOT,AMOTL1,ANGPTL4,ANKH,ANKRD17,ANKRD49,ANP32B,APC,API5,APLP2,AQP11,AQP4,ARAP3,ARFGEF2,ARHGAP1,ARHGAP21,ARHGAP24,ARHGAP31,ARID1A,ARID5A,ARID5B,ARL4A,ARL4D,ARMCX3,ARPC1B,ARPC5L,ARV1,ARX,ASB1,ASB2,ASXL1,ATF7IP,ATRN,AVPI1,AXIN1,AXL,AZI2,BACH1,BACH2,BAHD1,BAMBI,BAP1,BAZ1B,BAZ2A,BCCIP,BCDIN3…	1.14481	2.58004e-08	1.28703e-06
GO:0045944	positive regulation of transcription from RNA polymerase II promoter	biological_process	11	80	0.0854701	658	936	14465	ABRA,AHI1,ARID5A,ARMCX3,ASXL1,BACH1,BCL3,BCL9L,BRD4,CAMTA2,CCPG1,CD40,C/EBP,CEBPZ,CREBBP,CRTC2,CSRNP1,DAB2IP,DDIT3,DHX36,DRPLA,ELF1,ELK1,ELK3,EN1,EP300,EPAS1,EPC1,ETS1,FOXK2,FOXO3A,HFE2,HOXA5,HOXA7,HOXD9,IRF5_TV1,JADE1,KLF4,KLF5,LEO1,MADH4,MAML1,MAVS,MED1,MED13,MED17,MEF2C,MITF,MKL1,MURC,MYOD1,MYSM1,NCK2,NCOA1,NFYC,NIPBL,NOR-1,NRIP1,OSR2,PKD1,PKD2,PLAGL1,POU3F1,PPARGC1B,PPP1R12A,PYGO1,RIPK1,RUNX1…	1.87891	2.71954e-08	1.34686e-06
GO:0043412	macromolecule modification	biological_process	4	212	0.226496	2328	936	14465	ABI1,ABL2,ADRBK2,AKT2,ALG2,ALS2,APC,APLP2,ARID5A,ART1,ART5,ASB2,ASXL1,ATF7IP,ATG12,AVPI1,AXIN1,AXL,B4GAT1,BAP1,BAZ1B,BAZ2A,BCCIP,BCDIN3D,BCL2,BIRC6,BMP6,BRD4,BRD7,BTG1,CARD10,CCL21,CCNK,CCNL1,CCNT1,CD40,CD44,CDK4,CHORDC1,CLK2,CNOT4,COPS8,CREBBP,CRTC2,CSK,CSNK1E,CSRP2BP,CTTNBP2NL,DAB2,DAB2IP,DEPTOR,DNAJA3,DNMT3A,DSTYK,DUSP16,EEF2K,EID1,ELK4,ENPP1,ENSSSCG00000000034,ENSSSCG00000008415,ENSSSCG000000…	1.40733	4.03104e-08	1.98212e-06
GO:0050789	regulation of biological process	biological_process	2	605	0.646368	8139	936	14465	ABI1,ABL2,ABRA,ACHE,ACKR2,ACKR3,ADGRA2,ADNP,ADORA2B,ADRBK2,AEBP1,AGAP3,AGTR1,AHI1,AHNAK,AIFM2,AKT2,ALS2,AMBRA1,AMOT,AMOTL1,ANGPTL4,ANKH,ANKRD17,ANKRD49,ANP32B,APC,API5,APLP2,ARAP3,ARFGEF2,ARHGAP1,ARHGAP21,ARHGAP24,ARHGAP31,ARID1A,ARID5A,ARID5B,ARL4A,ARL4D,ARMCX3,ARPC1B,ARPC5L,ARV1,ARX,ASB1,ASB2,ASXL1,ATF7IP,ATRN,AVPI1,AXIN1,AXL,AZI2,BACH1,BACH2,BAHD1,BAMBI,BAP1,BAZ1B,BAZ2A,BCCIP,BCDIN3D,BCL2,BCL3…	1.14875	4.4044e-08	2.15035e-06
GO:0043565	sequence-specific DNA binding	molecular_function	5	82	0.0760668	692	1078	16649	AEBP1,ARID5B,ARX,BACH1,BACH2,BCL2,CC2D1A,C/EBP,CEBPZ,CHD2,CHD4,CHD7,CREBBP,CSRNP1,DDIT3,ELF1,ELK1,ELK3,ELK4,EN1,ENSSSCG00000003148,ENSSSCG00000025344,ENSSSCG00000029920,EP300,EPAS1,ERF,ETS1,FOXK1,FOXK2,FOXN3,FOXO3A,FOXO4,GATAD2B,HES6,HIVEP1,HOXA5,HOXA6,HOXA7,HOXB3,HOXC6,HOXD1,HOXD9,JARID2,KDM6A,KLF4,KLF5,LBX1,MADH4,MAFF,MBD2,MBF1,MECP2,MEF2C,MITF,MKL1,MLX,MYOD1,NFIL3,NFYC,NOR-1,NR1D2,NRIP1,OBFC1,…	1.83011	6.55013e-08	3.17543e-06
GO:0000977	RNA polymerase II regulatory region sequence-specific DNA binding	molecular_function	8	49	0.0454545	337	1078	16649	AEBP1,ARID5B,ARX,BACH1,BACH2,CC2D1A,C/EBP,CEBPZ,CHD4,CHD7,CREBBP,DDIT3,ELF1,ELK1,ELK3,EN1,EP300,FOXK1,FOXK2,GATAD2B,HES6,HIVEP1,HOXA5,HOXA7,HOXB3,HOXD9,JARID2,KDM6A,KLF5,MADH4,MBD2,MEF2C,MITF,MLX,MYOD1,NFIL3,NFYC,OSR2,PLAGL1,RUNX1,SMAD2,SOX11,SP1,TBX2,TGIF1,ZIC1,ZIC3,ZNF217,ZNF395	2.24562	8.10362e-08	3.90107e-06
GO:0048646	anatomical structure formation involved in morphogenesis	biological_process	4	130	0.138889	1277	936	14465	ABI1,ABL2,ACKR3,ADGRA2,AHI1,ALS2,AMOT,ANGPTL4,APC,ARID1A,ARID5B,ARX,AXIN1,B4GAT1,BCL2,BDNF,BMP6,BTG1,CASZ1,CCM2,CD44,CD90,CDH11,CECR2,CHD7,CONNEXIN,CSGALNACT1,CSRNP1,CTGF,DAB2,DAB2IP,DACT1,DHRS3,DNAJB6,DZIP1,EFNB2,EHD2,ELK3,EP300,EPAS1,ETS1,EXT1,F3,FOXO4,FRZB,FYN,FZD6,FZD7,GJC1,GNA13,GOLGA4,GPC3,HECTD1,HIPK1,HOXA5,HOXA7,HOXB3,HSPA5,HUNTINGTIN,ID1,KDM2B,KDM6A,KLF4,KLF5,LEO1,LGR4,LRG1,MACF1,MADH4,M…	1.57324	8.16183e-08	3.90181e-06
GO:0000981	sequence-specific DNA binding RNA polymerase II transcription factor activity	molecular_function	11	52	0.0482375	368	1078	16649	AEBP1,ARID5B,ARX,BACH1,BACH2,CC2D1A,C/EBP,CEBPZ,CREBBP,CSRNP1,DDIT3,ELF1,ELK1,ELK3,ELK4,EN1,EP300,EPAS1,ERF,ETS1,FOXK1,FOXK2,FOXO3A,HES6,HIVEP1,HOXA5,HOXA7,HOXD9,JARID2,KLF4,KLF5,MADH4,MED1,MEF2C,MITF,MLX,MYOD1,NFIL3,NFYC,NOR-1,OSR2,PLAGL1,RUNX1,SMAD2,SOX11,SP1,TBX2,TGIF1,ZEB1,ZIC1,ZIC3,ZNF217	2.18235	8.39158e-08	3.98398e-06
GO:0001012	RNA polymerase II regulatory region DNA binding	molecular_function	7	49	0.0454545	338	1078	16649	AEBP1,ARID5B,ARX,BACH1,BACH2,CC2D1A,C/EBP,CEBPZ,CHD4,CHD7,CREBBP,DDIT3,ELF1,ELK1,ELK3,EN1,EP300,FOXK1,FOXK2,GATAD2B,HES6,HIVEP1,HOXA5,HOXA7,HOXB3,HOXD9,JARID2,KDM6A,KLF5,MADH4,MBD2,MEF2C,MITF,MLX,MYOD1,NFIL3,NFYC,OSR2,PLAGL1,RUNX1,SMAD2,SOX11,SP1,TBX2,TGIF1,ZIC1,ZIC3,ZNF217,ZNF395	2.23897	8.89881e-08	4.19585e-06
GO:1901363	heterocyclic compound binding	molecular_function	2	373	0.346011	4600	1078	16649	ABCC5,ABL2,ACADL,ADNP,ADRBK2,AEBP1,AGAP3,AIFM2,AKT2,ALS2,ANKRD17,APEX2,ARFGEF2,ARID1B,ARID5A,ARID5B,ARL4A,ARL4D,ARX,ASXL1,AXL,BACH1,BACH2,BAZ2A,BCL2,BCL3,BRD4,BRD7,BZRAP1,C10orf2,CAMTA2,CBX4,CC2D1A,CCNT1,CCPG1,CCRN4L,CDK4,C/EBP,CEBPZ,CHD2,CHD3,CHD4,CHD7,CHST15,CLK2,CLP1,COQ6,CPSF7,CREBBP,CSK,CSNK1E,CSRNP1,CTIF,CWC22,DCPS,DDIT3,DDX23,DDX46,DENND2A,DENND4B,DHX16,DHX34,DHX36,DNAJA3,DNAJB6,DNAJC21,DN…	1.25233	1.28881e-07	6.0355e-06
GO:0050794	regulation of cellular process	biological_process	3	572	0.611111	7670	936	14465	ABI1,ABL2,ABRA,ACHE,ACKR2,ACKR3,ADGRA2,ADNP,ADORA2B,ADRBK2,AEBP1,AGAP3,AGTR1,AHI1,AHNAK,AIFM2,AKT2,ALS2,AMBRA1,AMOT,AMOTL1,ANGPTL4,ANKRD17,ANKRD49,ANP32B,APC,API5,APLP2,ARAP3,ARFGEF2,ARHGAP1,ARHGAP21,ARHGAP24,ARHGAP31,ARID1A,ARID5A,ARID5B,ARL4A,ARL4D,ARMCX3,ARPC1B,ARPC5L,ARX,ASB1,ASB2,ASXL1,ATF7IP,AVPI1,AXIN1,AXL,AZI2,BACH1,BACH2,BAHD1,BAMBI,BAP1,BAZ1B,BAZ2A,BCCIP,BCDIN3D,BCL2,BCL3,BCL9L,BDNF,BEC…	1.15251	1.55221e-07	7.21986e-06
GO:0007249	I-kappaB kinase/NF-kappaB cascade	biological_process	7	30	0.0320513	163	936	14465	ABL2,ANKRD17,AZI2,BCL3,BRD4,CANT1,CC2D1A,CCL21,CD40,C-FLIP,CONNEXIN,DAB2IP,DNAJA3,FYN,MAP3K14,MAVS,MID2,MYD88,NDFIP2,PPM1A,RAB6IP2,RIPK1,SNIP1,SPHK1,TANK,TICAM2,TRAF2,TRAF3IP2,TRAF6,ZYMND11	2.84431	1.69036e-07	7.80969e-06
GO:0001501	skeletal system development	biological_process	5	45	0.0480769	306	936	14465	ARID5A,ARID5B,ASXL1,BMP1,BMP6,CD44,CHD7,CSGALNACT1,CSRNP1,CTGF,DHRS3,EIF4A3,EXT1,FAM101B,FRZB,GNA11,HOXA5,HOXA6,HOXA7,HOXB3,HOXC6,HOXD1,HOXD9,JAG2,KIAA1217,NIPBL,NPR2,OSR2,PKD1,PPARGC1B,PRKRA,PRRX2,RYR1,SEMA4D,SETD2,SIK3,SMAD2,SNX19,SOX11,SP1,TCF15,TIPARP,WFIKKN2,WHSC1,ZEB1	2.27266	1.83503e-07	8.42157e-06
GO:0016569	covalent chromatin modification	biological_process	7	42	0.0448718	278	936	14465	ARID5A,ASXL1,BAP1,BAZ1B,BAZ2A,BRD4,BRD7,CREBBP,CRTC2,CSRP2BP,DNMT3A,EID1,ELK4,EP300,EPC1,JADE1,JARID2,KANSL1,KAT6B,KDM2B,KDM6A,KDM8,KMT2E,LEO1,MECP2,MSL1,MYOD1,MYSM1,NCOA1,NIPBL,PHC1,PHF2,RYBP,SAP130,SETD2,SETD8,SUPT7L,TET2,TRIP12,WAC,WHSC1,WHSC1L1	2.33479	2.22439e-07	1.01408e-05
GO:0051128	regulation of cellular component organization	biological_process	4	115	0.122863	1112	936	14465	ABL2,AHI1,AKT2,AMBRA1,APC,ARAP3,ARHGAP21,ARHGAP24,ARID5A,ARPC1B,ARPC5L,ATF7IP,AXL,BAMBI,BAP1,BCL2,BCL9L,BDNF,BRD7,BRWD3,CCL21,CD63,CHORDC1,COL14A1,COL5A1,CTGF,DAB2,DAB2IP,DHX36,DNAJB6,EHD2,EID1,ENPP1,ENSSSCG00000028585,EPS8L1,ERCC4,FOXK1,FRZB,FXN,FYN,GNA13,GOLGA4,GPC3,HSPA2,HUNTINGTIN,IER3,IGFBP4,INSR,ITM2C,JARID2,KLF5,LARP4,LATS1,MACF1,MADH4,MAP1S,MAVS,MECP2,MITF,MMP14,MYH9,MYO10,MYOD1,NAPA,NCK2…	1.59822	2.249e-07	1.01856e-05
GO:0035295	tube development	biological_process	4	51	0.0544872	371	936	14465	ADAMTS2,AHI1,AQP11,ARID1A,ASXL1,BCL2,BDNF,CCM2,CD44,C/EBP,CECR2,CHD7,CONNEXIN,CTGF,DAB2IP,EFNB2,EP300,EPAS1,FZD6,GNA13,GPC3,HECTD1,HOXA5,ID1,INVS,KDM2B,KDM6A,LGR4,MADH4,MED1,NOR-1,NRP1,PKD1,PKD2,PPP1CA,PSEN2,RAB3A,RALA,RASIP1,SETD2,SMAD2,SOX11,SP1,TBX2,TGIF1,TRAF6,TSC2,UNC-6,ZEB1,ZEB2,ZIC3	2.12441	2.48237e-07	1.1169e-05
GO:0008104	protein localization	biological_process	3	124	0.132479	1229	936	14465	ABL2,ABRA,AGAP3,AHI1,AKT2,ALS2,AMOT,ANP32B,AP1B1,AP4B1,AP5M1,ARL4A,ARL4D,ARMCX3,ATG4A,AXIN1,BAMBI,BCL2,BCL3,BIRC6,BLZF1,CD40,CD63,CSK,CSNK1E,DAB2,DAB2IP,DACT1,DNAJA3,DNAJB6,EHD2,ENSSSCG00000011722,ENSSSCG00000013013,ENSSSCG00000023391,FRAS1,FRMD6,FYN,FZD7,GBF1,GOLGA4,GOLPH3L,HPS4,HSPA5,HUNTINGTIN,IFIT1,IPO9,LAMP1,LATS1,LGR4,LMTK2,LYPLAL1,LZTS2,MACF1,MADH4,MAVS,MDM2,MECP2,MED1,MFN2,MICALL1,MID2,MO…	1.55924	2.77949e-07	1.2375e-05
GO:0065009	regulation of molecular function	biological_process	2	156	0.166667	1639	936	14465	ABI1,ABL2,ABRA,ADORA2B,AGAP3,AGTR1,AHNAK,ALS2,AMBRA1,AMOT,ANGPTL4,ANP32B,APC,APLP2,ARAP3,ARFGEF2,ARHGAP1,ARHGAP24,ARHGAP31,ARID5B,AVPI1,AXIN1,BAMBI,BAZ1B,BCCIP,BCL2,BCL3,BECN1,BIRC6,BRD4,C1-INH,CARD10,CCL21,CCNK,CCNL1,CCNT1,CCPG1,CD40,CD44,C-FLIP,CHORDC1,CHTOP,COL6A3,COPS8,CRTC2,CTTNBP2NL,DAB2,DAB2IP,DDIT3,DENND2A,DENND4B,DEPTOR,DNAJA3,DNAJB6,DSTYK,DUSP16,EID1,ENSSSCG00000000884,ENSSSCG0000000313…	1.47092	2.78636e-07	1.2375e-05
GO:0097159	organic cyclic compound binding	molecular_function	2	373	0.346011	4638	1078	16649	ABCC5,ABL2,ACADL,ADNP,ADRBK2,AEBP1,AGAP3,AIFM2,AKT2,ALS2,ANKRD17,APEX2,ARFGEF2,ARID1B,ARID5A,ARID5B,ARL4A,ARL4D,ARX,ASXL1,AXL,BACH1,BACH2,BAZ2A,BCL2,BCL3,BRD4,BRD7,BZRAP1,C10orf2,CAMTA2,CBX4,CC2D1A,CCNT1,CCPG1,CCRN4L,CDK4,C/EBP,CEBPZ,CHD2,CHD3,CHD4,CHD7,CHST15,CLK2,CLP1,COQ6,CPSF7,CREBBP,CSK,CSNK1E,CSRNP1,CTIF,CWC22,DCPS,DDIT3,DDX23,DDX46,DENND2A,DENND4B,DHX16,DHX34,DHX36,DNAJA3,DNAJB6,DNAJC21,DN…	1.24207	3.27421e-07	1.44485e-05
GO:0050793	regulation of developmental process	biological_process	3	127	0.135684	1272	936	14465	ABL2,ADGRA2,AHI1,AMOT,ANKH,ANKRD17,ANP32B,APC,ARAP3,ASXL1,AXIN1,AXL,BAMBI,BCL2,BCL9L,BDNF,BMP1,BMP6,BRWD3,BTG1,CASZ1,CCRN4L,CD40,CD44,C/EBP,CHD7,COL14A1,CONNEXIN,CREBBP,CTGF,DAB2,DAB2IP,DACT1,DDIT3,EFNB2,EHD2,ENPP1,ENSSSCG00000006709,ETS1,F3,FAM101B,FAM213A,FOXO3A,FOXO4,FRZB,FYN,FZD6,FZD7,GNA11,GNA13,GOLGA4,GPC1,HOXA5,HOXA7,HOXB3,ID1,IL6ST,INSR,ITM2C,KLF4,KLF5,KMT2E,LARP4,LEO1,LGR4,LRG1,MACF1,MAD…	1.54298	3.4839e-07	1.52759e-05
GO:0016570	histone modification	biological_process	8	41	0.0438034	273	936	14465	ARID5A,ASXL1,BAP1,BAZ1B,BAZ2A,BRD4,BRD7,CREBBP,CRTC2,CSRP2BP,EID1,ELK4,EP300,EPC1,JADE1,JARID2,KANSL1,KAT6B,KDM2B,KDM6A,KDM8,KMT2E,LEO1,MECP2,MSL1,MYOD1,MYSM1,NCOA1,NIPBL,PHC1,PHF2,RYBP,SAP130,SETD2,SETD8,SUPT7L,TET2,TRIP12,WAC,WHSC1,WHSC1L1	2.32094	3.64295e-07	1.58722e-05
GO:0010647	positive regulation of cell communication	biological_process	5	87	0.0929487	785	936	14465	ABL2,ABRA,ACKR3,ANKRD17,ASXL1,AVPI1,AXIN1,AXL,BAMBI,BECN1,BMP6,BRD4,CA2,CANT1,CC2D1A,CCL21,CD40,CD44,CD63,C-FLIP,CONNEXIN,CSNK1E,CTGF,DAB2,DAB2IP,DACT1,DSTYK,F3,FKBP8,FYN,GAB1,GAREM,GPC3,HUNTINGTIN,IGFBP4,IL6ST,INSR,ITM2C,ITSN1,LGR4,LRG1,MADD,MADH4,MAP3K14,MAVS,MBD2,MECP2,MED1,MID2,MLLT3,MYD88,NDFIP2,NENF,NRP1,PECAM1,PELI2,PKD2,PLCE1,PPM1A,PPP1CA,PPP2R1A,PRKRA,PRRX2,RICTOR,RIPK1,SEMA4D,SHC1,SHOC2…	1.71274	4.39378e-07	1.90231e-05
GO:0016482	cytoplasmic transport	biological_process	6	61	0.0651709	489	936	14465	ABRA,ANP32B,ARFGEF2,AXIN1,BAMBI,BCL2,BCL3,BLZF1,CCL21,CD63,CHTOP,CSK,DAB2,DAB2IP,DACT1,DDIT3,ENSSSCG00000023391,EXOC2,FZD7,GBF1,GOLGA4,HRC,HUNTINGTIN,IPO9,LAMP1,LMTK2,LYPLAL1,MACF1,MADH4,MAVS,MED1,MFN2,MSN,MTX2,NUP153,PARP10,PEX13,PEX2,PHAX,PKD1,PKD2,PKIG,PPM1A,RDX,RYR1,SCARB2,SEC24A,SEC63,SETD2,SMAD2,SNAPIN,SPHK1,TACC3,TBC1D14,THOC2,TIMM21,TSC2,WHAMM,XPO6,ZC3H11A,ZIC1	1.92781	5.4047e-07	2.32537e-05
GO:0007243	intracellular protein kinase cascade	biological_process	6	75	0.0801282	648	936	14465	ABL2,ACKR3,ANKRD17,APC,AVPI1,AXIN1,AXL,AZI2,BCL3,BRD4,CANT1,CC2D1A,CCL21,CD40,CD44,C-FLIP,CONNEXIN,CTGF,DAB2IP,DACT1,DDIT3,DNAJA3,DSTYK,DUSP16,F3,FYN,GAB1,GAREM,GBA,ID1,IGFBP4,IL6ST,INSR,ITSN1,MADD,MAP3K14,MAVS,MED1,MEF2C,MID2,MSTN,MYD88,NDFIP2,NENF,NRP1,PECAM1,PELI2,PIK3C2B,PKD1,PKD2,PLCE1,PPM1A,PPM1L,RAB6IP2,RAPGEF1,RICTOR,RIPK1,SHC1,SNIP1,SOCS2,SORBS3,SPHK1,ST5,STK25,TANK,TAOK2,TAOK3,TICAM2,TR…	1.78866	5.47501e-07	2.34099e-05
GO:0051641	cellular localization	biological_process	3	152	0.162393	1608	936	14465	ABL2,ABRA,ADORA2B,AHI1,AKT2,ALS2,AMOT,ANP32B,AP1B1,AP4B1,AP5M1,ARFGEF2,ARHGAP21,ARL4A,ARL4D,ARMCX3,AXIN1,AXL,BAMBI,BCL2,BCL3,BDNF,BECN1,BLZF1,CCL21,CD40,CD63,CHD7,CHTOP,CSK,CSNK1E,DAB2,DAB2IP,DACT1,DDIT3,DENND2A,DNAJA3,DNAJB6,EHD2,ENSSSCG00000004113,ENSSSCG00000011103,ENSSSCG00000013013,ENSSSCG00000023391,EXOC2,FRMD6,FYN,FZD7,GBF1,GCK,GOLGA4,GOLPH3L,HPS4,HRC,HSPA5,HUNTINGTIN,IER3,IFIT1,IPO9,KIF1C…	1.46083	6.22307e-07	2.64442e-05
GO:0001104	RNA polymerase II transcription cofactor activity	molecular_function	12	16	0.0148423	59	1078	16649	DRPLA,HDGF,JADE1,MED1,MED13,MED13L,MED15,MED17,MED7,MED8,MED9,PHF12,POU3F1,PPARGC1B,SMARCA2,SOX11	4.1883	6.63501e-07	2.80217e-05
GO:0009968	negative regulation of signal transduction	biological_process	6	69	0.0737179	584	936	14465	ABL2,ADGRA2,ADRBK2,APC,ARAP3,ARHGAP24,ASXL1,AXIN1,BAMBI,BCL2,BCL9L,BIRC6,CD44,CD90,C-FLIP,CHRDL1,CSNK1E,CTNND1,DAB2,DAB2IP,DACT1,DDIT3,DDIT4L,DEPTOR,DHRS3,DNAJA3,DUSP16,ELF1,ENPP1,ENSSSCG00000014414,FOXO3A,FRZB,FZD6,GBA,GCLC,GPC1,GPC3,HFE2,HSPA5,HUNTINGTIN,IL6ST,INVS,LATS1,LGR4,LZTS2,MADD,MDM2,MFN2,MKL1,MLLT3,MSTN,MYH9,NCOA5,NRP1,PPM1A,PRP,PSEN2,RAPGEF1,RFFL,RGS1,RIPK1,SOCS2,SYNJ2BP,TAOK3,TGIF1,T…	1.82591	7.47648e-07	3.13055e-05
GO:0023057	negative regulation of signaling	biological_process	4	71	0.0758547	607	936	14465	ABL2,ADGRA2,ADRBK2,APC,ARAP3,ARHGAP24,ASXL1,AXIN1,BAMBI,BCL2,BCL9L,BDNF,BIRC6,CD44,CD90,C-FLIP,CHRDL1,CSNK1E,CTNND1,DAB2,DAB2IP,DACT1,DDIT3,DDIT4L,DEPTOR,DHRS3,DNAJA3,DUSP16,ELF1,ENPP1,ENSSSCG00000014414,FOXO3A,FRZB,FZD6,GBA,GCLC,GPC1,GPC3,HFE2,HSPA5,HUNTINGTIN,IL6ST,INVS,LATS1,LGR4,LZTS2,MADD,MDM2,MFN2,MKL1,MLLT3,MSTN,MVP,MYH9,NCOA5,NRP1,PPM1A,PRP,PSEN2,RAPGEF1,RFFL,RGS1,RIPK1,SOCS2,SYNJ2BP,TAOK…	1.80764	7.5035e-07	3.13055e-05
GO:0046907	intracellular transport	biological_process	5	100	0.106838	959	936	14465	ABRA,AKT2,ALS2,ANP32B,AP1B1,AP4B1,AP5M1,ARFGEF2,ARHGAP21,ARL4A,ARL4D,AXIN1,BAMBI,BCL2,BCL3,BLZF1,CCL21,CD63,CHTOP,CSK,DAB2,DAB2IP,DACT1,DDIT3,DENND2A,EHD2,ENSSSCG00000013013,ENSSSCG00000023391,EXOC2,FZD7,GBF1,GOLGA4,HPS4,HRC,HUNTINGTIN,IER3,IFIT1,IPO9,KIF1C,KLC2,LAMP1,LMTK2,LYPLAL1,MACF1,MADH4,MAVS,MED1,MFN2,MICALL1,MICALL2,MLX,MLXIP,MSN,MTX2,MYBBP1A,NAPA,NUP153,PARP10,PEX13,PEX2,PHAX,PIP5K1A,PKD…	1.61148	1.03202e-06	4.27978e-05
GO:0010740	positive regulation of intracellular protein kinase cascade	biological_process	8	50	0.0534188	378	936	14465	ABL2,ACKR3,ANKRD17,AVPI1,AXIN1,AXL,BRD4,CANT1,CC2D1A,CCL21,CD40,CD44,C-FLIP,CONNEXIN,CTGF,DAB2IP,DSTYK,F3,FYN,GAB1,GAREM,IGFBP4,IL6ST,INSR,ITSN1,MADD,MAP3K14,MAVS,MID2,MYD88,NDFIP2,NENF,NRP1,PECAM1,PELI2,PLCE1,PPM1A,RIPK1,SHC1,SORBS3,ST5,STK25,TAOK2,TAOK3,TICAM2,TRAF2,TRAF3IP2,TRAF6,VEGFB,ZEB2	2.04419	1.04887e-06	4.32361e-05
GO:0048729	tissue morphogenesis	biological_process	4	53	0.0566239	411	936	14465	ABL2,AHI1,ARHGAP24,ARID1A,AXIN1,BCL2,CA2,CCM2,CD44,CECR2,COL5A1,CONNEXIN,DAB2,DACT1,ENSSSCG00000011103,FRAS1,FRZB,FZD6,GNA13,GPC3,HECTD1,HOXA5,HUNTINGTIN,JAG2,KDM2B,KDM6A,KLF4,LGR4,MACF1,MADH4,MED1,MLLT3,MPP5,NOR-1,NRP1,NTN4,PKD1,PKD2,PPP1CA,RALA,RASIP1,SETD2,SMAD2,SOX11,TBX18,TBX2,TCF15,TGIF1,TRAF6,TSC2,UNC-6,ZEB2,ZIC3	1.99286	1.10251e-06	4.51768e-05
GO:0048585	negative regulation of response to stimulus	biological_process	4	79	0.0844017	707	936	14465	ABL2,ADGRA2,ADRBK2,APC,ARAP3,ARHGAP24,ASXL1,AXIN1,BAMBI,BCL2,BCL9L,BIRC6,BRD4,C1-INH,CD44,CD90,C-FLIP,CHRDL1,CSNK1E,CTNND1,DAB2,DAB2IP,DACT1,DDIT3,DDIT4L,DEPTOR,DHRS3,DNAJA3,DUSP16,ELF1,ENPP1,ENSSSCG00000014414,ETS1,FOXO3A,FRZB,FZD6,GBA,GCLC,GPC1,GPC3,HFE2,HSPA5,HUNTINGTIN,IER3,IFIT1,IL6ST,INVS,KLF4,LATS1,LGR4,LZTS2,MADD,MDM2,MFN2,MKL1,MLLT3,MSTN,MYH9,NCOA5,NENF,NRP1,PPM1A,PRP,PSEN2,PTGER4,RAPGEF…	1.72683	1.11165e-06	4.52817e-05
GO:0048468	cell development	biological_process	5	123	0.13141	1252	936	14465	ABI1,ABL2,ACHE,ADGRA2,AFF4,AHI1,AKT2,ALS2,APC,ARID5B,ARX,AXL,B4GAT1,BAMBI,BCL2,BCL9L,BDNF,BECN1,BMP6,BTG1,CASZ1,CCM2,CD90,CDH11,C/EBP,CECR2,CHD7,COL14A1,CONNEXIN,CREBBP,DAB2,DAB2IP,DACT1,DDIT3,DNAJA3,EHD2,EN1,ENSSSCG00000011103,ENSSSCG00000014894,EPAS1,EXT1,FAM101B,FOXO3A,FRMD6,FRZB,FYN,FZD7,GJC1,GOLGA4,HOXA5,HOXB3,HOXD9,HSPA2,HUNTINGTIN,ID1,IL6ST,ITM2C,KLF4,KLF5,LAMC1,LEO1,LRRK1,MACF1,MADH4,MAML…	1.51825	1.27539e-06	5.16457e-05
GO:0001076	RNA polymerase II transcription factor binding transcription factor activity	molecular_function	11	19	0.0176252	84	1078	16649	CREBBP,DRPLA,HDGF,JADE1,KLF4,MADH4,MED1,MED13,MED13L,MED15,MED17,MED7,MED8,MED9,PHF12,POU3F1,PPARGC1B,SMARCA2,SOX11	3.49336	1.29805e-06	5.22558e-05
GO:0043067	regulation of programmed cell death	biological_process	5	88	0.0940171	818	936	14465	ABL2,ADNP,AHI1,AIFM2,AMBRA1,ANGPTL4,ANP32B,APC,API5,AXL,BCL2,BCL3,BDNF,BECN1,BIRC6,BTG1,CARD10,CCL21,CD40,CD44,CDIP1,C-FLIP,CLN8,CNTFR,DAB2,DAB2IP,DCPS,DDIT3,DEPTOR,DLG5,DNAJA3,DNAJB6,ENSSSCG00000000884,EP300,ETS1,F3,FKBP8,FOXO3A,FRZB,FXN,GCLC,HIPK1,HOXA5,HSPA5,HUNTINGTIN,HYOU1,ID1,IER3,IRF5_TV1,ITM2C,ITSN1,KDM2B,KLF4,LAMP1,MADD,MDM2,MECP2,MED1,MITF,MKL1,MTCH1,MYBBP1A,NCOA1,NOR-1,NRP1,PALB2,PIAP,…	1.66254	1.33964e-06	5.36168e-05
GO:0051247	positive regulation of protein metabolic process	biological_process	6	72	0.0769231	629	936	14465	ABI1,AGTR1,AKT2,ALS2,APC,ARID5A,AVPI1,AXIN1,BCL2,BCL3,BMP6,BRD7,CARD10,CCL21,CCNK,CD40,CD44,COPS8,CSNK1E,DAB2,DAB2IP,DACT1,DNAJA3,EIF4A3,FBXO18,FYN,GAB1,GBA,GCLC,GPC3,HSPA2,HSPA5,ICOSLG,IER3,IL6ST,INSR,JARID2,KLF4,LATS1,LRRK1,MADD,MADH4,MAVS,MDM2,NDFIP2,NIPBL,NRP1,NSUN4,PECAM1,PELI2,PIAP,PKD1,PKD2,PLCE1,PXYLP1,RAP2C,RICTOR,RIPK1,SAMD4A,SEMA4D,SH3D19,SHC1,SPHK1,TAOK2,TAOK3,TIPARP,TRAF2,TRAF6,UPF3B…	1.76899	1.40569e-06	5.59351e-05
GO:0010648	negative regulation of cell communication	biological_process	5	70	0.0747863	608	936	14465	ABL2,ADGRA2,ADRBK2,APC,ARAP3,ARHGAP24,ASXL1,AXIN1,BAMBI,BCL2,BCL9L,BDNF,BIRC6,CD44,CD90,C-FLIP,CHRDL1,CSNK1E,CTNND1,DAB2,DAB2IP,DACT1,DDIT3,DDIT4L,DEPTOR,DHRS3,DNAJA3,DUSP16,ELF1,ENPP1,ENSSSCG00000014414,FOXO3A,FRZB,FZD6,GBA,GCLC,GPC1,GPC3,HFE2,HSPA5,HUNTINGTIN,IL6ST,INVS,LATS1,LGR4,LZTS2,MADD,MDM2,MFN2,MKL1,MLLT3,MSTN,MYH9,NCOA5,NRP1,PPM1A,PRP,PSEN2,RAPGEF1,RFFL,RGS1,RIPK1,SOCS2,SYNJ2BP,TAOK3,TG…	1.77925	1.60532e-06	6.35116e-05
GO:0033365	protein localization to organelle	biological_process	6	49	0.0523504	373	936	14465	ABRA,AHI1,AXIN1,BAMBI,BCL3,DAB2,DAB2IP,DACT1,DNAJB6,ENSSSCG00000023391,FYN,FZD7,GBF1,GOLGA4,HSPA5,HUNTINGTIN,IPO9,LAMP1,LZTS2,MACF1,MADH4,MAVS,MDM2,MED1,MFN2,MICALL1,MID2,MTX2,OBSL1,PACSIN2,PARP10,PEX13,PEX2,PKD1,PKD2,PKIG,PPM1A,PYGO1,RAB11A,SCARB2,SEC63,SMAD2,SPHK1,SUPT7L,TACC3,TIMM21,TINF2,TSC2,ZIC1	2.03016	1.64324e-06	6.45377e-05
GO:0042981	regulation of apoptotic process	biological_process	6	87	0.0929487	810	936	14465	ABL2,ADNP,AHI1,AIFM2,AMBRA1,ANGPTL4,ANP32B,APC,API5,AXL,BCL2,BCL3,BDNF,BECN1,BIRC6,BTG1,CARD10,CCL21,CD40,CD44,CDIP1,C-FLIP,CLN8,CNTFR,DAB2,DAB2IP,DDIT3,DEPTOR,DLG5,DNAJA3,DNAJB6,ENSSSCG00000000884,EP300,ETS1,F3,FKBP8,FOXO3A,FRZB,FXN,GCLC,HIPK1,HOXA5,HSPA5,HUNTINGTIN,HYOU1,ID1,IER3,IRF5_TV1,ITM2C,ITSN1,KDM2B,KLF4,LAMP1,MADD,MDM2,MECP2,MED1,MITF,MKL1,MTCH1,MYBBP1A,NCOA1,NOR-1,NRP1,PALB2,PIAP,PPP1C…	1.65988	1.65001e-06	6.45377e-05
GO:0046822	regulation of nucleocytoplasmic transport	biological_process	8	24	0.025641	127	936	14465	ANP32B,AXIN1,BAMBI,BCL3,DAB2,DAB2IP,DACT1,FZD7,IER3,MADH4,MAVS,MED1,NUP153,PARP10,PKD1,PKD2,PKIG,PPM1A,PPP1R12A,SETD2,SMAD2,SPHK1,TACC3,ZIC1	2.92045	1.75126e-06	6.81112e-05
GO:0033036	macromolecule localization	biological_process	2	136	0.145299	1428	936	14465	ABL2,ABRA,AGAP3,AHI1,AKT2,ALS2,AMOT,ANP32B,AP1B1,AP4B1,AP5M1,ARL4A,ARL4D,ARMCX3,ARV1,ATG4A,AXIN1,BAMBI,BCL2,BCL3,BIRC6,BLZF1,CD40,CD63,CHTOP,CROT,CSK,CSNK1E,DAB2,DAB2IP,DACT1,DNAJA3,DNAJB6,EHD2,ENPP1,ENSSSCG00000011722,ENSSSCG00000013013,ENSSSCG00000023391,FRAS1,FRMD6,FYN,FZD7,GBF1,GOLGA4,GOLPH3L,HPS4,HSPA5,HUNTINGTIN,IFIT1,IPO9,LAMP1,LATS1,LGR4,LMTK2,LYPLAL1,LZTS2,MACF1,MADH4,MAVS,MDM2,MECP2,MED…	1.47182	1.80893e-06	6.99589e-05
GO:0009967	positive regulation of signal transduction	biological_process	6	81	0.0865385	740	936	14465	ABL2,ABRA,ACKR3,ANKRD17,ASXL1,AVPI1,AXIN1,AXL,BAMBI,BMP6,BRD4,CANT1,CC2D1A,CCL21,CD40,CD44,CD63,C-FLIP,CONNEXIN,CSNK1E,CTGF,DAB2,DAB2IP,DACT1,DSTYK,F3,FKBP8,FYN,GAB1,GAREM,GPC3,HUNTINGTIN,IGFBP4,IL6ST,INSR,ITM2C,ITSN1,LGR4,LRG1,MADD,MADH4,MAP3K14,MAVS,MBD2,MED1,MID2,MLLT3,MYD88,NDFIP2,NENF,NRP1,PECAM1,PELI2,PKD2,PLCE1,PPM1A,PPP1CA,PPP2R1A,PRKRA,PRRX2,RICTOR,RIPK1,SEMA4D,SHC1,SHOC2,SMAD2,SOCS2,SOR…	1.69159	1.83966e-06	7.07497e-05
GO:0006915	apoptotic process	biological_process	5	93	0.099359	886	936	14465	ABL2,ADNP,AHI1,AIFM2,AMBRA1,ANGPTL4,ANP32B,APC,API5,AXL,BCL2,BCL3,BDNF,BECN1,BIRC6,BTG1,CARD10,CCL21,CD40,CD44,CDIP1,C-FLIP,CIDE-C,CLN8,CNTFR,DAB2,DAB2IP,DDIT3,DEPTOR,DLG5,DNAJA3,DNAJB6,DRPLA,ENSSSCG00000000884,EP300,ETS1,F3,FKBP8,FOXO3A,FRZB,FXN,GCLC,HIPK1,HOXA5,HSPA5,HUNTINGTIN,HYOU1,ID1,IER3,IRF5_TV1,ITM2C,ITSN1,KDM2B,KLF4,LAMP1,MADD,MAP1S,MDM2,MECP2,MED1,MITF,MKL1,MTCH1,MYBBP1A,NCOA1,NOR-1,NR…	1.62215	1.91708e-06	7.33175e-05
GO:0001503	ossification	biological_process	3	35	0.0373932	231	936	14465	ACHE,ANKH,APC,BCL2,BMP6,CCRN4L,C/EBP,CONNEXIN,CSGALNACT1,CTGF,DHRS3,DHX36,ENPP1,EXT1,FAM101B,GPC3,ID1,IL6ST,LGR4,MEF2C,MYBBP1A,NIPBL,OSR2,PPARGC1B,PTGER4,RDH14,RSL1D1,RYR1,SEMA4D,SIK3,SMAD2,SOX11,SP1,SPP1,TRAF6	2.34152	2.10423e-06	8.00304e-05
GO:0007167	enzyme linked receptor protein signaling pathway	biological_process	6	59	0.0630342	487	936	14465	ABL2,ADGRA2,AHI1,AKT2,APLP2,ARID5B,AXIN1,AXL,BAMBI,BCL9L,BMP6,CD63,CHRDL1,CSRNP1,CTGF,DAB2,DAB2IP,DSTYK,EFNB2,ENPP1,F3,FAM83G,FKBP8,FOXO4,GAB1,GAREM,GPC1,GPC3,HFE2,HSPA5,ID1,IGFBP4,IL6ST,INSR,LIFR,LRG1,MADH4,MSTN,MVP,NCK2,NCOA5,NPR2,NRP1,PPM1A,PPM1L,PSEN2,RAPGEF1,SHC1,SMAD2,SOCS2,SOX11,STOML1,SYNJ2BP,TGIF1,TIPARP,TSC2,VEGFB,WFIKKN2,ZEB1	1.87226	2.16989e-06	8.20744e-05
GO:0007507	heart development	biological_process	7	43	0.0459402	313	936	14465	AHI1,ARID1A,ASXL1,BAZ1B,CCM2,CHD7,COL14A1,COL5A1,CONNEXIN,DHRS3,EFNB2,EP300,GAB1,GJC1,GNA11,GPC3,ID1,INSR,INVS,KCNJ8,KDM6A,MADH4,MAML1,MED1,MEF2C,NIPBL,NRP1,PI16,PKD1,PKD2,POPDC2,RYR1,SETD2,SHC1,SMAD2,SOX11,TBX18,TBX2,TSC2,VEGFB,WHSC1,ZFP36L1,ZIC3	2.12308	2.20915e-06	8.31026e-05
GO:0023056	positive regulation of signaling	biological_process	4	84	0.0897436	780	936	14465	ABL2,ABRA,ACKR3,ANKRD17,ASXL1,AVPI1,AXIN1,AXL,BAMBI,BMP6,BRD4,CA2,CANT1,CC2D1A,CCL21,CD40,CD44,CD63,C-FLIP,CONNEXIN,CSNK1E,CTGF,DAB2,DAB2IP,DACT1,DSTYK,F3,FKBP8,FYN,GAB1,GAREM,GPC3,HUNTINGTIN,IGFBP4,IL6ST,INSR,ITM2C,ITSN1,LGR4,LRG1,MADD,MADH4,MAP3K14,MAVS,MBD2,MECP2,MED1,MID2,MLLT3,MYD88,NDFIP2,NENF,NRP1,PECAM1,PELI2,PKD2,PLCE1,PPM1A,PPP1CA,PPP2R1A,PRKRA,PRRX2,RICTOR,RIPK1,SEMA4D,SHC1,SHOC2,SMAD2…	1.66428	2.26647e-06	8.45572e-05
GO:0032270	positive regulation of cellular protein metabolic process	biological_process	7	65	0.0694444	556	936	14465	ABI1,AGTR1,AKT2,ALS2,ARID5A,AVPI1,AXIN1,BCL2,BCL3,BMP6,BRD7,CARD10,CCL21,CCNK,CD40,CD44,COPS8,CSNK1E,DAB2,DAB2IP,DNAJA3,EIF4A3,FBXO18,FYN,GAB1,GBA,GCLC,HSPA2,HSPA5,IL6ST,INSR,JARID2,KLF4,LATS1,LRRK1,MADD,MADH4,MAVS,MDM2,NDFIP2,NIPBL,NRP1,NSUN4,PECAM1,PELI2,PIAP,PKD1,PKD2,PLCE1,RAP2C,RICTOR,RIPK1,SAMD4A,SEMA4D,SH3D19,SHC1,SPHK1,TAOK2,TAOK3,TRAF2,TRAF6,UPF3B,USP5,VEGFB,ZEB2	1.80668	2.27238e-06	8.45572e-05
GO:0007423	sensory organ development	biological_process	6	47	0.0502137	356	936	14465	ACHE,AHI1,ANP32B,APC,ARID1A,BCL2,BDNF,BMP6,CASZ1,CCM2,CD90,C/EBP,CECR2,CHD7,CHRDL1,CLN8,COL5A1,CONNEXIN,FKBP8,FRZB,FZD6,HIPK1,JAG2,KDM2B,KERA,KLF4,MED1,MFN2,MITF,NAGLU,NIPBL,NOR-1,NRP1,OSR2,PRKRA,PRRX2,RCN1,SMAD2,SOX11,SP1,TBX18,TBX2,TCF15,TENM3,TGIF1,UNC-6,ZEB1	2.04028	2.32864e-06	8.61849e-05
GO:0044267	cellular protein metabolic process	biological_process	5	245	0.261752	2915	936	14465	ABI1,ABL2,ADRBK2,AGTR1,AKT2,ALG2,ALS2,APC,APLP2,ARID5A,ART1,ART5,ASB2,ASXL1,ATG12,AVPI1,AXIN1,AXL,B4GAT1,BAP1,BAZ1B,BAZ2A,BCCIP,BCL2,BCL3,BIRC6,BMP6,BRD4,BRD7,BTG1,CANX,CARD10,CCL21,CCNK,CCNL1,CCNT1,CD40,CD44,CDK4,CHORDC1,CLK2,CLN8,CNOT4,COPS8,CREBBP,CRTC2,CSK,CSNK1E,CSRP2BP,CTIF,CTTNBP2NL,DAB2,DAB2IP,DDIT3,DEPTOR,DNAJA3,DNAJB11,DNAJB6,DSTYK,DUSP16,EDEM3,EEF2K,EID1,EIF4A3,ELK4,ENPP1,ENSSSCG000000…	1.29888	2.40376e-06	8.80918e-05
GO:0010941	regulation of cell death	biological_process	4	90	0.0961538	854	936	14465	ABL2,ADNP,AHI1,AIFM2,AMBRA1,ANGPTL4,ANP32B,APC,API5,AXL,BCL2,BCL3,BDNF,BECN1,BIRC6,BTG1,CARD10,CCL21,CD40,CD44,CDIP1,C-FLIP,CLN8,CNTFR,DAB2,DAB2IP,DCPS,DDIT3,DEPTOR,DLG5,DNAJA3,DNAJB6,ENSSSCG00000000884,EP300,ETS1,F3,FKBP8,FOXO3A,FRZB,FXN,GCLC,HIPK1,HOXA5,HSPA5,HUNTINGTIN,HYOU1,ID1,IER3,IRF5_TV1,ITM2C,ITSN1,KDM2B,KLF4,LAMP1,MADD,MADH4,MDM2,MECP2,MED1,MITF,MKL1,MTCH1,MYBBP1A,NCOA1,NOR-1,NRP1,PALB2…	1.62865	2.40576e-06	8.80918e-05
GO:0012501	programmed cell death	biological_process	4	94	0.100427	904	936	14465	ABL2,ADNP,AHI1,AIFM2,AMBRA1,ANGPTL4,ANP32B,APC,API5,AXL,BCL2,BCL3,BDNF,BECN1,BIRC6,BTG1,CARD10,CCL21,CD40,CD44,CDIP1,C-FLIP,CIDE-C,CLN8,CNTFR,DAB2,DAB2IP,DCPS,DDIT3,DEPTOR,DLG5,DNAJA3,DNAJB6,DRPLA,ENSSSCG00000000884,EP300,ETS1,F3,FKBP8,FOXO3A,FRZB,FXN,GCLC,HIPK1,HOXA5,HSPA5,HUNTINGTIN,HYOU1,ID1,IER3,IRF5_TV1,ITM2C,ITSN1,KDM2B,KLF4,LAMP1,MADD,MAP1S,MDM2,MECP2,MED1,MITF,MKL1,MTCH1,MYBBP1A,NCOA1,NOR…	1.60695	2.52026e-06	9.17961e-05
GO:0001654	eye development	biological_process	7	34	0.0363248	223	936	14465	ACHE,AHI1,APC,ARID1A,BCL2,BDNF,BMP6,CASZ1,CD90,CHD7,CHRDL1,CLN8,COL5A1,CONNEXIN,FKBP8,HIPK1,KDM2B,KERA,KLF4,MED1,MFN2,MITF,NAGLU,NIPBL,NRP1,OSR2,RCN1,SMAD2,SOX11,SP1,TBX2,TENM3,TGIF1,ZEB1	2.35622	2.54331e-06	9.21481e-05
GO:0048568	embryonic organ development	biological_process	6	41	0.0438034	296	936	14465	ARID1A,BIRC6,C/EBP,CHD7,DNAJB6,EIF4A3,EPAS1,FRZB,FZD6,GAB1,HECTD1,HIPK1,HOXA5,HOXA6,HOXA7,HOXB3,HOXD9,KDM2B,KDM6A,MED1,NAGLU,NCOA1,NIPBL,NOR-1,NRP1,OSR2,PALB2,PKD1,PKD2,PRKRA,PRRX2,SETD2,SMAD2,SOX11,SP1,SP2,TBX18,TBX2,UNC-6,ZEB1,ZFP36L1	2.1406	3.07717e-06	0.000110481
GO:0010627	regulation of intracellular protein kinase cascade	biological_process	7	65	0.0694444	561	936	14465	ABL2,ACKR3,ANKRD17,APC,AVPI1,AXIN1,AXL,BCL3,BRD4,CANT1,CC2D1A,CCL21,CD40,CD44,C-FLIP,CONNEXIN,CTGF,DAB2IP,DACT1,DDIT3,DNAJA3,DSTYK,DUSP16,F3,FYN,GAB1,GAREM,GBA,ID1,IGFBP4,IL6ST,INSR,ITSN1,MADD,MAP3K14,MAVS,MID2,MSTN,MYD88,NDFIP2,NENF,NRP1,PECAM1,PELI2,PLCE1,PPM1A,RAPGEF1,RICTOR,RIPK1,SHC1,SOCS2,SORBS3,SPHK1,ST5,STK25,TAOK2,TAOK3,TICAM2,TRAF2,TRAF3IP2,TRAF6,TSC2,VEGFB,ZEB2,ZYMND11	1.79058	3.0814e-06	0.000110481
GO:0048584	positive regulation of response to stimulus	biological_process	4	99	0.105769	972	936	14465	ABL2,ABRA,ACKR3,ADORA2B,AKT2,ANKRD17,ASXL1,AVPI1,AXIN1,AXL,BAMBI,BCL2,BECN1,BMP6,BRD4,C1-INH,CANT1,CC2D1A,CCL21,CD40,CD44,CD63,CD90,C-FLIP,CONNEXIN,CSNK1E,CTGF,DAB2,DAB2IP,DACT1,DSTYK,ELF1,F3,FKBP8,FYN,GAB1,GAREM,GPC3,HUNTINGTIN,IGFBP4,IL6ST,INSR,ITM2C,ITSN1,LAMP1,LGR4,LRG1,MADD,MADH4,MAP3K14,MAVS,MBD2,MED1,MID2,MLLT3,MYD88,NDFIP2,NENF,NRP1,PECAM1,PELI2,PKD2,PLCE1,POLR3D,PPM1A,PPP1CA,PPP2R1A,PRKR…	1.57402	3.33859e-06	0.000119082
GO:0035239	tube morphogenesis	biological_process	5	37	0.0395299	256	936	14465	AHI1,ARID1A,BCL2,CCM2,CD44,CECR2,CHD7,CONNEXIN,DAB2IP,FZD6,GNA13,GPC3,HECTD1,HOXA5,KDM2B,KDM6A,LGR4,MADH4,MED1,NOR-1,NRP1,PKD1,PKD2,PPP1CA,RALA,RASIP1,SETD2,SMAD2,SOX11,TBX2,TGIF1,TRAF6,TSC2,UNC-6,ZEB1,ZEB2,ZIC3	2.23359	3.40896e-06	0.000120965
GO:0043123	positive regulation of I-kappaB kinase/NF-kappaB cascade	biological_process	9	21	0.0224359	106	936	14465	ABL2,ANKRD17,BRD4,CANT1,CC2D1A,CCL21,CD40,C-FLIP,CONNEXIN,FYN,MAP3K14,MAVS,MID2,MYD88,NDFIP2,PPM1A,RIPK1,TICAM2,TRAF2,TRAF3IP2,TRAF6	3.06165	3.51481e-06	0.000123982
GO:0001944	vasculature development	biological_process	7	50	0.0534188	394	936	14465	ACKR3,ADGRA2,AMOT,ANGPTL4,ANKRD17,ANP32B,ARID1A,BTG1,CCM2,CD90,CHD7,COL5A1,CONNEXIN,CTGF,DAB2IP,DDIT3,EFNB2,ELK3,EPAS1,ETS1,F3,FOXO4,GJC1,GNA13,GPC3,HOXA5,HOXA7,HOXB3,ID1,KLF4,KLF5,LRG1,MED1,MYH9,NRP1,PKD1,PKD2,PRRX2,RAPGEF1,RASIP1,SETD2,SHC1,SMARCA2,SPHK1,TBX2,TIPARP,VASH2,VEGFB,WASF2,ZFP36L1	1.96118	3.52999e-06	0.000123982
GO:0060021	palate development	biological_process	3	14	0.0149573	52	936	14465	ANP32B,ARID5B,CHD7,CSRNP1,DHRS3,FRAS1,MADH4,OSR2,PAK1IP1,SMAD2,SOX11,TBX2,TIPARP,WFIKKN2	4.16071	3.57227e-06	0.00012483
GO:0006913	nucleocytoplasmic transport	biological_process	7	41	0.0438034	299	936	14465	ABRA,ANP32B,AXIN1,BAMBI,BCL3,CHTOP,DAB2,DAB2IP,DACT1,FZD7,HUNTINGTIN,IER3,IPO9,MADH4,MAVS,MED1,MLX,MLXIP,MYBBP1A,NUP153,PARP10,PHAX,PKD1,PKD2,PKIG,PPM1A,PPP1R12A,RAB11A,RAB22A,RAB3A,RAB8A,RALA,SETD2,SMAD2,SPHK1,TACC3,THOC2,TSC2,XPO6,ZC3H11A,ZIC1	2.11912	3.97564e-06	0.000138224
GO:0019904	protein domain specific binding	molecular_function	3	42	0.038961	309	1078	16649	ANGEL1,ARFIP2,ARHGAP31,AXIN1,BCL2,C-FLIP,DAB2IP,DDIT3,DRPLA,EHD2,FAM189B,FZD7,HSPA5,INSR,KCNH2,LAMP1,LNX2,MAVS,MBD2,MDC1,MECP2,MED1,MKL1,MPP5,MYD88,MYH9,NDFIP2,NIPBL,OSBP,OSTF1,PAG1,PKD1,PKD2,PPARGC1B,RIPK1,SON,SP1,TACC2,TACC3,TLN1,WBP11,ZXDC	2.09923	4.02229e-06	0.000139143
GO:0043234	protein complex	cellular_component	2	237	0.261301	2709	907	13428	ABI1,ACKR2,AFF4,AHI1,ALS2,AMOT,AMOTL1,AP1B1,AP4B1,AP5M1,APC,ARID1A,ARID1B,ARID5A,ARPC5L,ASB2,ASXL1,ATF7IP,ATG12,AXIN1,BAHD1,BAP1,BCCIP,BCL2,BCL3,BECN1,BIRC6,BRD4,BRD7,CACYBP,CBX4,CCM2,CCNK,CCNT1,CD40,CD44,CDK4,C/EBP,CECR2,C-FLIP,CHD3,CHD4,CHTOP,CLP1,CNOT4,CNTFR,COG8,COL6A2,CONNEXIN,COPS8,CPSF7,CREBBP,CSPP1,CSRP2BP,DAB2,DACT1,DCAF10,DDIT3,DLAT,DNAJA3,EAF1,EIF4A3,EIF6,ELL2,ELP4,ENSSSCG00000000884,E…	1.29522	4.15843e-06	0.000143133
GO:0051169	nuclear transport	biological_process	6	41	0.0438034	300	936	14465	ABRA,ANP32B,AXIN1,BAMBI,BCL3,CHTOP,DAB2,DAB2IP,DACT1,FZD7,HUNTINGTIN,IER3,IPO9,MADH4,MAVS,MED1,MLX,MLXIP,MYBBP1A,NUP153,PARP10,PHAX,PKD1,PKD2,PKIG,PPM1A,PPP1R12A,RAB11A,RAB22A,RAB3A,RAB8A,RALA,SETD2,SMAD2,SPHK1,TACC3,THOC2,TSC2,XPO6,ZC3H11A,ZIC1	2.11205	4.32546e-06	0.000148141
GO:0090090	negative regulation of canonical Wnt receptor signaling pathway	biological_process	9	15	0.0160256	60	936	14465	APC,AXIN1,CTNND1,DAB2,DAB2IP,DACT1,DDIT3,FOXO3A,FRZB,FZD6,INVS,LATS1,LZTS2,MLLT3,RAPGEF1	3.86351	4.42652e-06	0.000150852
GO:0043122	regulation of I-kappaB kinase/NF-kappaB cascade	biological_process	8	26	0.0277778	152	936	14465	ABL2,ANKRD17,BCL3,BRD4,CANT1,CC2D1A,CCL21,CD40,C-FLIP,CONNEXIN,DAB2IP,DNAJA3,FYN,MAP3K14,MAVS,MID2,MYD88,NDFIP2,PPM1A,RIPK1,SPHK1,TICAM2,TRAF2,TRAF3IP2,TRAF6,ZYMND11	2.64346	4.60092e-06	0.000156023
GO:0044248	cellular catabolic process	biological_process	3	167	0.178419	1865	936	14465	ABCC5,ACHE,ACSF3,AGAP3,AKT2,ALS2,AMBRA1,AMOT,APEX2,ARAP3,ARFGEF2,ARHGAP1,ARHGAP24,ARHGAP31,ARL4A,ARL4D,ASB2,ATF7IP,ATG12,ATG4A,AXIN1,BAP1,BCL2,BECN1,BLVRA,CCPG1,CCRN4L,CD40,CHD3,CHD4,CHTOP,CLN8,CROT,CSNK1E,CTIF,DAB2,DAB2IP,DCPS,DDIT3,DDX23,DDX46,DENND2A,DENND4B,DHX16,DHX34,DHX36,DNAJA3,DNAJB6,EDEM3,EHD2,EIF4A3,EIF5B,ENPP1,ENSSSCG00000002036,ENSSSCG00000002470,ENSSSCG00000002499,ENSSSCG00000003136…	1.38382	4.67e-06	0.00015759
GO:0032268	regulation of cellular protein metabolic process	biological_process	6	99	0.105769	980	936	14465	ABI1,AGTR1,AKT2,ALS2,APC,APLP2,ARID5A,AVPI1,AXIN1,BCCIP,BCL2,BCL3,BMP6,BRD4,BRD7,CARD10,CCL21,CCNK,CCNL1,CCNT1,CD40,CD44,CHORDC1,COPS8,CSNK1E,CTIF,DAB2,DAB2IP,DEPTOR,DNAJA3,DUSP16,EEF2K,EID1,EIF4A3,ENPP1,EP300,FBXO18,FOXO3A,FYN,GAB1,GBA,GCLC,HRC,HSPA2,HSPA5,IL6ST,INSR,JARID2,KLF4,LATS1,LRRK1,MADD,MADH4,MAVS,MDM2,MECP2,MVP,NCK2,NDFIP2,NIPBL,NRP1,NSUN4,PARP10,PECAM1,PELI2,PIAP,PKD1,PKD2,PKIG,PLCE1,…	1.56118	4.76293e-06	0.000159941
GO:0022603	regulation of anatomical structure morphogenesis	biological_process	4	60	0.0641026	511	936	14465	ABL2,ADGRA2,AHI1,AMOT,APC,ARAP3,BAMBI,BCL2,BCL9L,BDNF,BRWD3,BTG1,CASZ1,CD44,DAB2,DAB2IP,DACT1,EHD2,ETS1,F3,FOXO4,FYN,FZD6,FZD7,GNA13,GOLGA4,HOXA5,ID1,KLF4,LARP4,LGR4,LRG1,MACF1,MADH4,MED1,MLLT3,MYH9,MYO10,MYOD1,NRP1,NTN4,OBSL1,OSR2,PALMD,RAB11A,RHOU,RNF6,SEMA4D,SH3D19,SMAD2,SPHK1,SSH1,STK25,TAOK2,TBCCD1,TBX2,TGIF1,UNC-6,VASH2,VEGFB	1.81457	4.88144e-06	0.000163125
GO:0001568	blood vessel development	biological_process	8	48	0.0512821	377	936	14465	ACKR3,ADGRA2,AMOT,ANGPTL4,ANKRD17,ARID1A,BTG1,CCM2,CD90,CHD7,COL5A1,CONNEXIN,CTGF,DAB2IP,DDIT3,EFNB2,ELK3,EPAS1,ETS1,F3,FOXO4,GJC1,GNA13,GPC3,HOXA5,HOXA7,HOXB3,ID1,KLF4,KLF5,LRG1,MED1,MYH9,NRP1,PKD1,PKD2,PRRX2,RAPGEF1,RASIP1,SETD2,SHC1,SPHK1,TBX2,TIPARP,VASH2,VEGFB,WASF2,ZFP36L1	1.96763	5.04468e-06	0.000167766
GO:0051649	establishment of localization in cell	biological_process	4	127	0.135684	1345	936	14465	ABL2,ABRA,ADORA2B,AHI1,AKT2,ALS2,ANP32B,AP1B1,AP4B1,AP5M1,ARFGEF2,ARHGAP21,ARL4A,ARL4D,AXIN1,AXL,BAMBI,BCL2,BCL3,BDNF,BECN1,BLZF1,CCL21,CD40,CD63,CHD7,CHTOP,CSK,DAB2,DAB2IP,DACT1,DDIT3,DENND2A,EHD2,ENSSSCG00000004113,ENSSSCG00000013013,ENSSSCG00000023391,EXOC2,FZD7,GBF1,GCK,GOLGA4,GOLPH3L,HPS4,HRC,HUNTINGTIN,IER3,IFIT1,IPO9,KIF1C,KLC2,LAMP1,LGR4,LMTK2,LYPLAL1,MACF1,MADH4,MAP4,MAVS,MECP2,MED1,MFN2…	1.45923	6.43797e-06	0.000213072
GO:0005912	adherens junction	cellular_component	3	42	0.0463065	303	907	13428	AHI1,AHNAK,APC,ARHGAP24,ARPC1B,ARPC5L,CD44,CD9,CD90,CIB2,CONNEXIN,DAB2,EBAG9,EFNB2,ENSSSCG00000011103,FAT1,GNA13,HSPA5,HYOU1,MARCKS,MDC1,MLLT4,MSN,MYH9,NCSTN,NEURL2,NRP1,PACSIN2,PDCD6IP,PEAK1,PIP5K1A,PLAU,PPP1R12A,PROCR,PRR2,RALA,RDX,REXO2,SCARB2,SORBS3,TLN1,TSPAN4	2.05216	6.57624e-06	0.000216607
GO:0015031	protein transport	biological_process	5	88	0.0940171	851	936	14465	ABL2,ABRA,AGAP3,AKT2,ANP32B,AP1B1,AP4B1,AP5M1,ARL4A,ARL4D,ATG4A,AXIN1,BAMBI,BCL3,BIRC6,BLZF1,CD40,CSK,DAB2,DAB2IP,DACT1,ENSSSCG00000011722,ENSSSCG00000013013,ENSSSCG00000023391,FRAS1,FZD7,GOLGA4,GOLPH3L,HPS4,HUNTINGTIN,IFIT1,IPO9,LATS1,LGR4,LMTK2,LYPLAL1,MACF1,MADH4,MAVS,MED1,MFN2,MICALL1,MON2,MTX2,MYH9,NAPA,NDFIP2,NKIRAS2,PARP10,PEX13,PEX2,PIP5K1A,PKD1,PKD2,PKIG,PPM1A,PSEN2,PTGER4,RAB11A,RAB22A,…	1.59807	6.70846e-06	0.00021991
GO:0070161	anchoring junction	cellular_component	2	43	0.047409	315	907	13428	AHI1,AHNAK,APC,ARHGAP24,ARPC1B,ARPC5L,CD44,CD9,CD90,CIB2,CONNEXIN,DAB2,EBAG9,EFNB2,ENSSSCG00000011103,ENSSSCG00000015878,FAT1,GNA13,HSPA5,HYOU1,MARCKS,MDC1,MLLT4,MSN,MYH9,NCSTN,NEURL2,NRP1,PACSIN2,PDCD6IP,PEAK1,PIP5K1A,PLAU,PPP1R12A,PROCR,PRR2,RALA,RDX,REXO2,SCARB2,SORBS3,TLN1,TSPAN4	2.02098	7.58583e-06	0.000247492
GO:0051246	regulation of protein metabolic process	biological_process	5	108	0.115385	1105	936	14465	ABI1,AGTR1,AKT2,ALS2,APC,APLP2,ARID5A,AVPI1,AXIN1,BCCIP,BCL2,BCL3,BMP6,BRD4,BRD7,C1-INH,CARD10,CCL21,CCNK,CCNL1,CCNT1,CD40,CD44,CHORDC1,COPS8,CSNK1E,CTIF,DAB2,DAB2IP,DACT1,DEPTOR,DNAJA3,DUSP16,EEF2K,EID1,EIF4A3,ENPP1,EP300,FBXO18,FOXO3A,FYN,GAB1,GBA,GCLC,GPC3,HRC,HSPA2,HSPA5,ICOSLG,IER3,IL6ST,INSR,JARID2,KLF4,LATS1,LRRK1,MADD,MADH4,MAST2,MAVS,MDM2,MECP2,MVP,NCK2,NDFIP2,NIPBL,NRP1,NSUN4,PARP10,PEC…	1.51044	7.69602e-06	0.000249903
GO:0000987	core promoter proximal region sequence-specific DNA binding	molecular_function	8	31	0.028757	204	1078	16649	CC2D1A,C/EBP,CEBPZ,CHD4,CHD7,CREBBP,DDIT3,ELF1,ELK1,ELK3,EN1,FOXK2,GATAD2B,HOXA5,HOXA7,KDM6A,KLF4,KLF5,MADH4,MBD2,MITF,MYOD1,NFYC,SMAD2,SP1,TBX2,TGIF1,ZIC1,ZIC3,ZNF217,ZNF395	2.34693	7.75739e-06	0.000250713
GO:0034613	cellular protein localization	biological_process	5	90	0.0961538	879	936	14465	ABL2,ABRA,AHI1,AKT2,AMOT,ANP32B,AP1B1,AP4B1,AP5M1,ARL4A,ARL4D,ARMCX3,AXIN1,BAMBI,BCL3,BLZF1,CD63,CSK,CSNK1E,DAB2,DAB2IP,DACT1,DNAJA3,DNAJB6,EHD2,ENSSSCG00000013013,ENSSSCG00000023391,FRMD6,FYN,FZD7,GBF1,GOLGA4,HPS4,HSPA5,HUNTINGTIN,IFIT1,IPO9,LAMP1,LATS1,LYPLAL1,LZTS2,MACF1,MADH4,MAVS,MDM2,MED1,MFN2,MICALL1,MID2,MPP5,MTX2,NAPA,NIPBL,OBSL1,PACSIN2,PARP10,PEX13,PEX2,PIP5K1A,PKD1,PKD2,PKIG,PPM1A,PRP…	1.58233	7.79829e-06	0.000250857
GO:0045595	regulation of cell differentiation	biological_process	5	92	0.0982906	905	936	14465	ABL2,ADGRA2,AHI1,ANKRD17,ANP32B,APC,ASXL1,AXIN1,AXL,BAMBI,BCL2,BCL9L,BDNF,BMP6,BTG1,CASZ1,CCRN4L,C/EBP,CHD7,COL14A1,CONNEXIN,CREBBP,CTGF,DAB2,DAB2IP,DACT1,DDIT3,EFNB2,EHD2,ENPP1,ETS1,FAM101B,FAM213A,FOXO3A,FOXO4,FRZB,FYN,FZD7,GNA11,GOLGA4,GPC1,HOXA5,HOXA7,HOXB3,ID1,IL6ST,ITM2C,KLF4,KLF5,KMT2E,LEO1,MACF1,MADH4,MAFF,MAML1,MED1,MED15,MED17,MED7,MEF2C,METTL14,MITF,MSTN,MYOD1,NCOA1,NIPBL,NPR2,NR1D2,NR…	1.57102	8.21548e-06	0.000263048
GO:0061061	muscle structure development	biological_process	3	48	0.0512821	384	936	14465	ALS2,ANKRD17,ARID1A,ARID5B,ASB2,BCL2,BCL9L,BTG1,CHD2,CNTFR,COL14A1,CONNEXIN,DDIT3,DNAJA3,EFNB2,EHD2,EP300,EPAS1,FOXO4,GPC1,HLF,HOXD9,KLF5,MAFF,MAML1,MED1,MEF2C,MKL1,MSTN,MYH9,MYOD1,NEURL2,NR1D2,PI16,PLAGL1,POPDC2,RYR1,SMAD2,SMARCA2,SOX11,STIM1,TBX18,TBX2,TCF15,VGLL2,WFIKKN2,ZEB1,ZFHX3	1.93176	8.34898e-06	0.000266085
GO:0005730	nucleolus	cellular_component	10	61	0.0672547	510	907	13428	AFF4,ANP32B,APEX2,ARID5A,ARL4A,BAZ2A,BCL9L,CDK4,CHD2,CHD3,COIL,DAB2,DDX23,FAM193B,FBXO11,FOXK1,GTF3C1,HIRIP3,ILF2,LEO1,LYAR,MAP1S,MBF1,MDM2,MED1,MIDN,MYO10,NRIP1,NUB1,NUP153,OBFC1,OSBP,PAK1IP1,PHAX,PHF12,PHF2,POLR1A,POP4,PSPC1,RAB8A,RAE1,RCL1,REXO2,REXO4,RRP1B,RRP8,RSL1D1,SETD8,SMC1A,SNAPIN,SRPK2,TACC2,TAOK2,TERF1,TRAF6,TSPYL2,UTP18,WDR55,XPO6,ZFHX3,ZNF655	1.77078	8.41008e-06	0.000266797
GO:0001159	core promoter proximal region DNA binding	molecular_function	7	31	0.028757	205	1078	16649	CC2D1A,C/EBP,CEBPZ,CHD4,CHD7,CREBBP,DDIT3,ELF1,ELK1,ELK3,EN1,FOXK2,GATAD2B,HOXA5,HOXA7,KDM6A,KLF4,KLF5,MADH4,MBD2,MITF,MYOD1,NFYC,SMAD2,SP1,TBX2,TGIF1,ZIC1,ZIC3,ZNF217,ZNF395	2.33549	8.58512e-06	0.000271101
GO:0009056	catabolic process	biological_process	2	181	0.193376	2075	936	14465	ABCC5,ACHE,ACSF3,AGAP3,AKT2,ALS2,AMBRA1,AMOT,APC,APEX2,ARAP3,ARFGEF2,ARHGAP1,ARHGAP24,ARHGAP31,ARL4A,ARL4D,ASB2,ATF7IP,ATG12,ATG4A,AXIN1,BAP1,BCL2,BECN1,BLVRA,CCPG1,CCRN4L,CD40,CD44,CHD3,CHD4,CHTOP,CLN8,CROT,CSNK1E,CTIF,DAB2,DAB2IP,DACT1,DCPS,DDIT3,DDX23,DDX46,DENND2A,DENND4B,DHX16,DHX34,DHX36,DNAJA3,DNAJB6,EDEM3,EHD2,EIF4A3,EIF5B,ENPP1,ENSSSCG00000002036,ENSSSCG00000002470,ENSSSCG00000002499,ENS…	1.34804	8.74596e-06	0.000274919
GO:0019899	enzyme binding	molecular_function	3	98	0.0909091	979	1078	16649	ALS2,AMBRA1,ANKRA2,ANP32B,AP1B1,APC,AXIN1,BCL2,BLZF1,BTG1,C10orf2,CAMTA2,CBX4,CCNK,CCNL1,CCNT1,CD40,C/EBP,C-FLIP,CTTNBP2NL,DAB2IP,DHX36,DNAJA3,EID1,ENSSSCG00000011103,ENSSSCG00000016234,EPAS1,EXOC2,F3,FOXO3A,FOXO4,FZD6,GOLGA4,HNRNPUL1,HRC,HSL,HSPA2,HSPA5,IGSF9B,IPO9,KCNH2,KMT2E,LAMP1,LATS1,MAML1,MARCKS,MAST2,MAVS,MDM2,METTL21A,MFN2,MICALL1,MICALL2,MSN,MVP,MYOD1,NCOA1,NEK9,NIPBL,NRIP1,PIP5K1A,PKD1…	1.54601	8.96803e-06	0.000278392
GO:0008219	cell death	biological_process	3	96	0.102564	957	936	14465	ABL2,ADNP,AHI1,AIFM2,AMBRA1,ANGPTL4,ANP32B,APC,API5,AXL,BCL2,BCL3,BDNF,BECN1,BIRC6,BTG1,CARD10,CCL21,CD40,CD44,CDIP1,C-FLIP,CIDE-C,CLN8,CNTFR,DAB2,DAB2IP,DCPS,DDIT3,DEPTOR,DLG5,DNAJA3,DNAJB6,DRPLA,ENSSSCG00000000884,EP300,ETS1,F3,FKBP8,FOXO3A,FRZB,FXN,GCLC,HIPK1,HOXA5,HSPA5,HUNTINGTIN,HYOU1,ID1,IER3,IRF5_TV1,ITM2C,ITSN1,KDM2B,KLF4,LAMP1,MADD,MADH4,MAP1S,MDM2,MECP2,MED1,MITF,MKL1,MTCH1,MYBBP1A,NCO…	1.55025	8.97777e-06	0.000278392
GO:0016265	death	biological_process	2	96	0.102564	957	936	14465	ABL2,ADNP,AHI1,AIFM2,AMBRA1,ANGPTL4,ANP32B,APC,API5,AXL,BCL2,BCL3,BDNF,BECN1,BIRC6,BTG1,CARD10,CCL21,CD40,CD44,CDIP1,C-FLIP,CIDE-C,CLN8,CNTFR,DAB2,DAB2IP,DCPS,DDIT3,DEPTOR,DLG5,DNAJA3,DNAJB6,DRPLA,ENSSSCG00000000884,EP300,ETS1,F3,FKBP8,FOXO3A,FRZB,FXN,GCLC,HIPK1,HOXA5,HSPA5,HUNTINGTIN,HYOU1,ID1,IER3,IRF5_TV1,ITM2C,ITSN1,KDM2B,KLF4,LAMP1,MADD,MADH4,MAP1S,MDM2,MECP2,MED1,MITF,MKL1,MTCH1,MYBBP1A,NCO…	1.55025	8.97777e-06	0.000278392
GO:0018205	peptidyl-lysine modification	biological_process	8	26	0.0277778	158	936	14465	ARID5A,BRD4,BRD7,CREBBP,CRTC2,CSRP2BP,EID1,EP300,EPC1,JADE1,KANSL1,KAT6B,KMT2E,MDM2,MECP2,METTL21A,MSL1,MYOD1,NCOA1,SAP130,SETD2,SETD8,SUPT7L,TET2,WHSC1,WHSC1L1	2.54307	9.50088e-06	0.000293292
GO:0070727	cellular macromolecule localization	biological_process	4	90	0.0961538	884	936	14465	ABL2,ABRA,AHI1,AKT2,AMOT,ANP32B,AP1B1,AP4B1,AP5M1,ARL4A,ARL4D,ARMCX3,AXIN1,BAMBI,BCL3,BLZF1,CD63,CSK,CSNK1E,DAB2,DAB2IP,DACT1,DNAJA3,DNAJB6,EHD2,ENSSSCG00000013013,ENSSSCG00000023391,FRMD6,FYN,FZD7,GBF1,GOLGA4,HPS4,HSPA5,HUNTINGTIN,IFIT1,IPO9,LAMP1,LATS1,LYPLAL1,LZTS2,MACF1,MADH4,MAVS,MDM2,MED1,MFN2,MICALL1,MID2,MPP5,MTX2,NAPA,NIPBL,OBSL1,PACSIN2,PARP10,PEX13,PEX2,PIP5K1A,PKD1,PKD2,PKIG,PPM1A,PRP…	1.57338	9.76763e-06	0.00030018
GO:2000026	regulation of multicellular organismal development	biological_process	4	99	0.105769	997	936	14465	ABL2,ADGRA2,AHI1,AMOT,ANKH,APC,AXL,BAMBI,BCL2,BCL9L,BDNF,BMP1,BMP6,BTG1,CASZ1,CCRN4L,CD40,CD44,CHD7,COL14A1,CONNEXIN,CTGF,DAB2,DAB2IP,DACT1,DDIT3,EFNB2,EHD2,ETS1,F3,FAM101B,FAM213A,FOXO3A,FOXO4,FRZB,FYN,FZD6,FZD7,GOLGA4,GPC1,HOXA5,HOXA7,HOXB3,ID1,IL6ST,INSR,ITM2C,KLF4,KMT2E,LEO1,LGR4,LRG1,MACF1,MADH4,MAFF,MAML1,MECP2,MED1,MEF2C,MITF,MLLT3,MSTN,MYOD1,MYSM1,NCOA1,NIPBL,NR1D2,NRP1,NTN4,OBSL1,OSR2,PI…	1.53456	9.88687e-06	0.000302494
GO:0006950	response to stress	biological_process	2	162	0.173077	1823	936	14465	ACKR3,ADAMTS5,ADORA2B,ADPRHL2,ALS2,AMBRA1,ANKRD17,APC,APEX2,AQP4,ARHGAP24,ASB2,ATG12,AXIN1,AXL,BACH1,BAZ1B,BCCIP,BCL2,BCL3,BDNF,BECN1,BMP6,BRD4,C1-INH,CAMTA2,CCL21,CCNK,CD40,CD44,CDIP1,CHD2,CHORDC1,CLN8,COL5A1,CONNEXIN,CTGF,DAB2IP,DACT1,DDIT3,DNAJA3,ELK3,ENSSSCG00000002499,ENSSSCG00000011103,ENSSSCG00000012818,ENSSSCG00000016960,EP300,EPAS1,ERCC4,ETS1,F2RL2,F3,FAAP100,FAM46A,FBXO18,FOXN3,FOXO3A,F…	1.37332	1.03763e-05	0.000316065
GO:0042325	regulation of phosphorylation	biological_process	7	74	0.0790598	693	936	14465	ABI1,AKT2,ALS2,AMBRA1,APC,APLP2,AVPI1,AXIN1,BCCIP,BCL2,BMP6,BRD4,CARD10,CCL21,CCNK,CCNL1,CCNT1,CD40,CD44,CHORDC1,COPS8,DAB2,DAB2IP,DEPTOR,DNAJA3,DSTYK,DUSP16,EEF2K,ENPP1,FBXO18,FYN,FZD7,GAB1,GBA,HRC,HSPA2,HSPA5,IL6ST,INSR,ITSN1,LATS1,LRRK1,MADD,MADH4,MAVS,MSTN,MVP,NCK2,NRP1,PECAM1,PELI2,PKD1,PKD2,PKIG,PLCE1,PPARGC1B,PRP,PSEN2,RAP2C,RICTOR,RIPK1,SEMA4D,SH3BP5,SHC1,SMAD2,SPHK1,TAOK2,TAOK3,TRAF2,TRA…	1.65022	1.25333e-05	0.000380084
GO:0030178	negative regulation of Wnt receptor signaling pathway	biological_process	8	17	0.0181624	81	936	14465	APC,AXIN1,CSNK1E,CTNND1,DAB2,DAB2IP,DACT1,DDIT3,FOXO3A,FRZB,FZD6,INVS,LATS1,LZTS2,MLLT3,RAPGEF1,TSC2	3.24344	1.32643e-05	0.000399895
GO:0016055	Wnt receptor signaling pathway	biological_process	6	33	0.0352564	230	936	14465	ABL2,APC,AXIN1,BAMBI,BCL9L,CD44,CSNK1E,CTNND1,DAB2,DAB2IP,DACT1,DDIT3,ENSSSCG00000025689,FOXO3A,FRZB,FZD6,FZD7,INVS,KDM6A,KLF4,LATS1,LGR4,LZTS2,MACF1,MBD2,MITF,MLLT3,PPM1A,PYGO1,RAPGEF1,SMAD2,TSC2,ZEB2	2.21732	1.33027e-05	0.000399895
GO:1900180	regulation of protein localization to nucleus	biological_process	8	21	0.0224359	116	936	14465	AXIN1,BAMBI,BCL3,DAB2,DAB2IP,DACT1,FYN,FZD7,LZTS2,MADH4,MAVS,MED1,PARP10,PKD1,PKD2,PKIG,PPM1A,SMAD2,SPHK1,TACC3,ZIC1	2.79772	1.53007e-05	0.000457958
GO:0005924	cell-substrate adherens junction	cellular_component	4	38	0.0418964	273	907	13428	AHNAK,ARHGAP24,ARPC1B,ARPC5L,CD44,CD9,CD90,CIB2,CONNEXIN,DAB2,EBAG9,EFNB2,FAT1,GNA13,HSPA5,HYOU1,MARCKS,MDC1,MSN,MYH9,NCSTN,NEURL2,NRP1,PACSIN2,PDCD6IP,PEAK1,PIP5K1A,PLAU,PPP1R12A,PROCR,PRR2,RALA,RDX,REXO2,SCARB2,SORBS3,TLN1,TSPAN4	2.06075	1.62962e-05	0.000485639
GO:0006605	protein targeting	biological_process	7	38	0.0405983	287	936	14465	ABRA,AKT2,AXIN1,BAMBI,BCL3,DAB2,DAB2IP,DACT1,ENSSSCG00000023391,FZD7,GOLGA4,HPS4,HUNTINGTIN,IPO9,MACF1,MADH4,MAVS,MED1,MFN2,MICALL1,MTX2,PARP10,PEX13,PEX2,PIP5K1A,PKD1,PKD2,PKIG,PPM1A,SCARB2,SEC63,SMAD2,SPHK1,TACC3,TCAF1,TIMM21,TSC2,ZIC1	2.04618	1.9999e-05	0.000593339
GO:1901575	organic substance catabolic process	biological_process	3	171	0.182692	1967	936	14465	ABCC5,ACHE,ACSF3,AGAP3,AKT2,ALS2,AMOT,APC,APEX2,ARAP3,ARFGEF2,ARHGAP1,ARHGAP24,ARHGAP31,ARL4A,ARL4D,ASB2,ATF7IP,AXIN1,BAP1,BECN1,BLVRA,CCPG1,CCRN4L,CD40,CD44,CHD3,CHD4,CHTOP,CLN8,CROT,CSNK1E,CTIF,DAB2,DAB2IP,DACT1,DCPS,DDIT3,DDX23,DDX46,DENND2A,DENND4B,DHX16,DHX34,DHX36,DNAJA3,DNAJB6,EDEM3,EHD2,EIF4A3,EIF5B,ENPP1,ENSSSCG00000002036,ENSSSCG00000002470,ENSSSCG00000003136,ENSSSCG00000008051,ENSSSCG0…	1.34349	2.00825e-05	0.000593339
GO:0042327	positive regulation of phosphorylation	biological_process	8	48	0.0512821	397	936	14465	ABI1,AKT2,ALS2,AVPI1,AXIN1,BCL2,BMP6,CARD10,CCL21,CCNK,CD40,CD44,COPS8,DAB2,DAB2IP,FBXO18,FYN,FZD7,GAB1,HSPA2,HSPA5,IL6ST,INSR,ITSN1,LATS1,LRRK1,MADD,MADH4,MAVS,NRP1,PECAM1,PELI2,PKD1,PKD2,PLCE1,PPARGC1B,RAP2C,RICTOR,RIPK1,SEMA4D,SHC1,SPHK1,TAOK2,TAOK3,TRAF2,TRAF6,VEGFB,ZEB2	1.8685	2.02911e-05	0.000596941
GO:0030055	cell-substrate junction	cellular_component	2	38	0.0418964	276	907	13428	AHNAK,ARHGAP24,ARPC1B,ARPC5L,CD44,CD9,CD90,CIB2,CONNEXIN,DAB2,EBAG9,EFNB2,FAT1,GNA13,HSPA5,HYOU1,MARCKS,MDC1,MSN,MYH9,NCSTN,NEURL2,NRP1,PACSIN2,PDCD6IP,PEAK1,PIP5K1A,PLAU,PPP1R12A,PROCR,PRR2,RALA,RDX,REXO2,SCARB2,SORBS3,TLN1,TSPAN4	2.03835	2.09285e-05	0.000613071
GO:0019538	protein metabolic process	biological_process	4	283	0.30235	3545	936	14465	ABHD17B,ABI1,ABL2,ADAMTS2,ADAMTS5,ADAMTS8,ADRBK2,AEBP1,AGTR1,AKT2,ALG2,ALS2,APC,APLP2,ARID5A,ART1,ART5,ASB2,ASXL1,ATG12,ATG4A,AVPI1,AXIN1,AXL,B4GAT1,BAP1,BAZ1B,BAZ2A,BCCIP,BCL2,BCL3,BIRC6,BMP1,BMP6,BRD4,BRD7,BTG1,C1-INH,CANT1,CANX,CARD10,CCL21,CCNK,CCNL1,CCNT1,CD40,CD44,CDK4,C-FLIP,CHORDC1,CLK2,CLN8,CNOT4,COPS8,CREBBP,CRTC2,CSGALNACT1,CSK,CSNK1E,CSRP2BP,CTIF,CTTNBP2NL,DAB2,DAB2IP,DACT1,DDIT3,DEPT…	1.23371	2.17199e-05	0.000633558
GO:0032880	regulation of protein localization	biological_process	4	46	0.0491453	377	936	14465	ABL2,AKT2,ANP32B,AXIN1,BAMBI,BCL2,BCL3,CD40,CSK,DAB2,DAB2IP,DACT1,FYN,FZD7,GBF1,GOLPH3L,LATS1,LGR4,LYPLAL1,LZTS2,MADH4,MAVS,MED1,NDFIP2,PARP10,PKD1,PKD2,PKIG,PPM1A,PRP,PTGER4,RHBDF2,RSL1D1,SEC24A,SIK3,SMAD2,SPHK1,STX4,SWAP70,SYNJ2BP,TACC3,TCAF1,TRAF2,TRAF6,WHSC1,ZIC1	1.88564	2.38772e-05	0.000693547
GO:0048562	embryonic organ morphogenesis	biological_process	7	28	0.0299145	186	936	14465	ARID1A,CHD7,EIF4A3,FRZB,FZD6,HIPK1,HOXA5,HOXA6,HOXA7,HOXB3,HOXD9,KDM2B,KDM6A,NAGLU,NIPBL,NOR-1,NRP1,OSR2,PRKRA,PRRX2,SETD2,SMAD2,SOX11,SP1,TBX18,TBX2,UNC-6,ZEB1	2.32642	2.43316e-05	0.000703777
GO:0001932	regulation of protein phosphorylation	biological_process	8	68	0.0726496	634	936	14465	ABI1,AKT2,ALS2,APC,APLP2,AVPI1,AXIN1,BCCIP,BCL2,BMP6,BRD4,CARD10,CCL21,CCNK,CCNL1,CCNT1,CD40,CD44,CHORDC1,COPS8,DAB2,DAB2IP,DEPTOR,DNAJA3,DUSP16,EEF2K,ENPP1,FBXO18,FYN,GAB1,GBA,HRC,HSPA2,HSPA5,IL6ST,INSR,LATS1,LRRK1,MADD,MADH4,MAVS,MVP,NCK2,NRP1,PECAM1,PELI2,PKD1,PKD2,PKIG,PLCE1,PRP,PSEN2,RAP2C,RICTOR,RIPK1,SEMA4D,SH3BP5,SHC1,SMAD2,SPHK1,TAOK2,TAOK3,TRAF2,TRAF6,TSC2,TSPYL2,VEGFB,ZEB2	1.65753	2.46283e-05	0.000709195
GO:0007517	muscle organ development	biological_process	6	37	0.0395299	279	936	14465	ALS2,ARID5B,ASB2,BCL2,BCL9L,BTG1,CHD2,CNTFR,COL14A1,CONNEXIN,DDIT3,DNAJA3,EFNB2,EHD2,EP300,GPC1,HLF,HOXD9,KLF5,MAFF,MAML1,MED1,MEF2C,MSTN,MYH9,MYOD1,NR1D2,PI16,PLAGL1,RYR1,SMAD2,SOX11,STIM1,TBX2,TCF15,VGLL2,ZFHX3	2.04946	2.4725e-05	0.000709195
GO:0009952	anterior/posterior pattern specification	biological_process	6	25	0.0267094	157	936	14465	ABI1,APC,DDIT3,EN1,EP300,GPC3,HIPK1,HOXA5,HOXA6,HOXA7,HOXB3,HOXC6,HOXD9,HUNTINGTIN,KDM2B,KDM6A,MADH4,MLLT3,PALB2,PSEN2,SMAD2,TBX18,TCF15,ZEB2,ZIC3	2.46084	2.50115e-05	0.000714118
GO:0000982	RNA polymerase II core promoter proximal region sequence-specific DNA binding transcription factor activity	molecular_function	12	30	0.0278293	206	1078	16649	BACH1,CC2D1A,C/EBP,CEBPZ,CREBBP,DDIT3,ELF1,ELK1,ELK3,EN1,EPAS1,FOXK2,HOXA5,HOXA7,KLF4,KLF5,MADH4,MEF2C,MITF,NFIL3,NFYC,NOR-1,SMAD2,SOX11,SP1,TBX2,TGIF1,ZIC1,ZIC3,ZNF217	2.24918	2.51041e-05	0.000714118
GO:0031399	regulation of protein modification process	biological_process	7	81	0.0865385	794	936	14465	ABI1,AKT2,ALS2,APC,APLP2,ARID5A,AVPI1,AXIN1,BCCIP,BCL2,BMP6,BRD4,BRD7,CARD10,CCL21,CCNK,CCNL1,CCNT1,CD40,CD44,CHORDC1,COPS8,DAB2,DAB2IP,DEPTOR,DNAJA3,DUSP16,EEF2K,EID1,ENPP1,EP300,FBXO18,FYN,GAB1,GBA,GCLC,HRC,HSPA2,HSPA5,IL6ST,INSR,JARID2,LATS1,LRRK1,MADD,MADH4,MAVS,MECP2,MVP,NCK2,NDFIP2,NIPBL,NRP1,PARP10,PECAM1,PELI2,PIAP,PKD1,PKD2,PKIG,PLCE1,PRP,PSEN2,RAP2C,RICTOR,RIPK1,SEMA4D,SH3BP5,SHC1,SMAD2…	1.57655	2.58433e-05	0.000732119
GO:0008134	transcription factor binding	molecular_function	3	40	0.0371058	312	1078	16649	ARID5A,ASXL1,BCL2,BCL3,BRD7,CAMTA2,C/EBP,CHD4,CREBBP,DDIT3,DNAJA3,ENSSSCG00000000862,ENSSSCG00000011163,EP300,EPAS1,ERCC4,FOXO4,HDGF,HOXA7,HUNTINGTIN,KAT6B,KLF4,MADH4,MECP2,MED1,MED13,MED17,MEF2C,MLX,MYOD1,NCOA1,NRIP1,PHF12,PPP1R13B,RUNX1,SMAD2,SORBS3,SP1,TRIP12,ZEB1	1.98004	2.72453e-05	0.000768676
GO:0045184	establishment of protein localization	biological_process	4	91	0.0972222	922	936	14465	ABL2,ABRA,AGAP3,AKT2,ANP32B,AP1B1,AP4B1,AP5M1,ARL4A,ARL4D,ATG4A,AXIN1,BAMBI,BCL3,BIRC6,BLZF1,CD40,CSK,DAB2,DAB2IP,DACT1,ENSSSCG00000011722,ENSSSCG00000013013,ENSSSCG00000023391,FRAS1,FZD7,GOLGA4,GOLPH3L,HPS4,HUNTINGTIN,IFIT1,IPO9,LAMP1,LATS1,LGR4,LMTK2,LYPLAL1,MACF1,MADH4,MAVS,MDM2,MED1,MFN2,MICALL1,MON2,MTX2,MYH9,NAPA,NDFIP2,NKIRAS2,PARP10,PEX13,PEX2,PIP5K1A,PKD1,PKD2,PKIG,PPM1A,PSEN2,PTGER4,RAB…	1.52529	2.91512e-05	0.000816612
GO:0045597	positive regulation of cell differentiation	biological_process	6	49	0.0523504	414	936	14465	AHI1,APC,AXL,BAMBI,BCL2,BCL9L,BDNF,BMP6,BTG1,CCRN4L,C/EBP,CONNEXIN,CTGF,DAB2,DACT1,EFNB2,ETS1,FOXO3A,FRZB,GOLGA4,GPC1,HOXA5,IL6ST,KLF5,KMT2E,MACF1,MADH4,MAML1,MED1,MEF2C,MYOD1,NCOA1,NRP1,OBSL1,PPARGC1B,PRPF19,RAB11A,RIPK1,RUNX1,SEMA4D,SMAD2,SOX11,STK25,TGIF1,TRAF6,UNC-6,ZEB1,ZEB2,ZFHX3	1.8291	2.92818e-05	0.000816612
GO:0042306	regulation of protein import into nucleus	biological_process	10	19	0.0202991	103	936	14465	AXIN1,BAMBI,BCL3,DAB2,DAB2IP,DACT1,FZD7,MADH4,MAVS,MED1,PARP10,PKD1,PKD2,PKIG,PPM1A,SMAD2,SPHK1,TACC3,ZIC1	2.85075	2.93003e-05	0.000816612
GO:0042692	muscle cell differentiation	biological_process	5	38	0.0405983	292	936	14465	ALS2,ANKRD17,ARID1A,ASB2,BCL2,BCL9L,BTG1,COL14A1,DDIT3,DNAJA3,EFNB2,EHD2,EPAS1,FOXO4,GPC1,HLF,KLF5,MAFF,MAML1,MEF2C,MKL1,MSTN,MYH9,MYOD1,NEURL2,NR1D2,PI16,PLAGL1,POPDC2,RYR1,SMARCA2,SOX11,STIM1,TBX18,TBX2,WFIKKN2,ZEB1,ZFHX3	2.01114	2.95292e-05	0.000819674
GO:0048514	blood vessel morphogenesis	biological_process	9	41	0.0438034	325	936	14465	ACKR3,ADGRA2,AMOT,ANGPTL4,BTG1,CCM2,CD90,CHD7,CONNEXIN,CTGF,DAB2IP,EFNB2,ELK3,EPAS1,ETS1,F3,FOXO4,GJC1,GNA13,HOXA5,HOXA7,HOXB3,ID1,KLF4,KLF5,LRG1,MED1,MYH9,NRP1,PKD2,PRRX2,RASIP1,SETD2,SHC1,SPHK1,TBX2,TIPARP,VASH2,VEGFB,WASF2,ZFP36L1	1.94959	3.03189e-05	0.000838213
GO:0040011	locomotion	biological_process	1	89	0.0950855	898	936	14465	ABL2,ACKR2,ACKR3,ADGRA2,AGTR1,AKT2,AMOT,AMOTL1,APC,ARAP3,ARHGAP24,ARID5B,ARX,AXL,B4GAT1,BAMBI,BCL2,BDNF,CCL21,CCRL1,CD63,COL5A1,CONNEXIN,CTGF,DAB2,DAB2IP,DRPLA,EFNB2,ENSSSCG00000011103,ENSSSCG00000028585,ETS1,EXOC2,EXT1,FYN,GAB1,GAB2,GBF1,GNA13,HOXA5,HOXA7,HSPA5,INSR,KLF4,LAMC1,MADH4,MID2,MMP14,MSN,MYH9,MYSM1,NAV1,NCK2,NOR-1,NRP1,OGDH,PEAK1,PECAM1,PEX13,PEX2,PIP5K1A,PKN2,PLAU,PODN,PODXL,PODXL2,PR…	1.53164	3.06854e-05	0.000844952
GO:0050790	regulation of catalytic activity	biological_process	4	123	0.13141	1337	936	14465	ABI1,ABL2,ADORA2B,AGAP3,AGTR1,ALS2,AMBRA1,AMOT,ANGPTL4,ANP32B,APC,APLP2,ARAP3,ARFGEF2,ARHGAP1,ARHGAP24,ARHGAP31,AVPI1,AXIN1,BCCIP,BCL2,BECN1,BIRC6,C1-INH,CARD10,CCL21,CCNK,CCNL1,CCNT1,CCPG1,CD40,CD44,C-FLIP,CHORDC1,CHTOP,COL6A3,COPS8,DAB2IP,DENND2A,DENND4B,DEPTOR,DNAJA3,DNAJB6,DSTYK,DUSP16,EID1,ENSSSCG00000000884,ENSSSCG00000003136,ENSSSCG00000008478,ENSSSCG00000009999,ENSSSCG00000011129,ENSSSCG0…	1.42173	3.10324e-05	0.000851103
GO:0048596	embryonic camera-type eye morphogenesis	biological_process	10	7	0.00747863	16	936	14465	ARID1A,HIPK1,KDM2B,SOX11,SP1,TBX2,ZEB1	6.76115	3.1671e-05	0.000865171
GO:0048705	skeletal system morphogenesis	biological_process	7	26	0.0277778	169	936	14465	ARID5B,BMP6,CSGALNACT1,CSRNP1,CTGF,DHRS3,EIF4A3,FAM101B,HOXA5,HOXA6,HOXA7,HOXB3,HOXD9,NIPBL,OSR2,PKD1,PPARGC1B,PRKRA,PRRX2,SETD2,SIK3,SMAD2,SOX11,TCF15,TIPARP,ZEB1	2.37755	3.20762e-05	0.000872778
GO:0048706	embryonic skeletal system development	biological_process	7	18	0.0192308	95	936	14465	EIF4A3,EXT1,HOXA5,HOXA6,HOXA7,HOXB3,HOXC6,HOXD1,HOXD9,KIAA1217,NIPBL,OSR2,PRRX2,SETD2,SMAD2,SOX11,SP1,ZEB1	2.92814	3.24896e-05	0.000877092
GO:0016573	histone acetylation	biological_process	11	18	0.0192308	95	936	14465	ARID5A,BRD4,BRD7,CREBBP,CRTC2,CSRP2BP,EID1,EP300,EPC1,JADE1,KANSL1,KAT6B,MECP2,MSL1,MYOD1,NCOA1,SAP130,SUPT7L	2.92814	3.24896e-05	0.000877092
GO:0051223	regulation of protein transport	biological_process	6	36	0.0384615	273	936	14465	ABL2,AKT2,ANP32B,AXIN1,BAMBI,BCL3,CD40,CSK,DAB2,DAB2IP,DACT1,FZD7,GOLPH3L,LATS1,LGR4,LYPLAL1,MADH4,MAVS,MED1,NDFIP2,PARP10,PKD1,PKD2,PKIG,PPM1A,PTGER4,RHBDF2,SEC24A,SMAD2,SPHK1,STX4,TACC3,TCAF1,TRAF2,TRAF6,ZIC1	2.0379	3.58117e-05	0.000962999
GO:0001228	RNA polymerase II transcription regulatory region sequence-specific DNA binding transcription factor activity involved in positive regulation of transcription	molecular_function	12	30	0.0278293	210	1078	16649	BACH1,C/EBP,CEBPZ,CREBBP,CSRNP1,DDIT3,ELF1,ELK1,ELK3,EP300,EPAS1,FOXK2,HOXA5,HOXA7,KLF4,KLF5,MADH4,MEF2C,MITF,MYOD1,NFYC,NOR-1,OSR2,PLAGL1,RUNX1,SMAD2,SOX11,SP1,ZIC1,ZIC3	2.20633	3.64032e-05	0.000975097
GO:0060562	epithelial tube morphogenesis	biological_process	6	33	0.0352564	242	936	14465	AHI1,ARID1A,BCL2,CCM2,CD44,CECR2,CONNEXIN,FZD6,GNA13,GPC3,HECTD1,HOXA5,KDM2B,KDM6A,LGR4,MADH4,MED1,NRP1,PKD1,PKD2,PPP1CA,RALA,RASIP1,SETD2,SMAD2,SOX11,TBX2,TGIF1,TRAF6,TSC2,UNC-6,ZEB2,ZIC3	2.10737	3.82153e-05	0.00101967
GO:0001227	RNA polymerase II transcription regulatory region sequence-specific DNA binding transcription factor activity involved in negative regulation of transcription	molecular_function	12	19	0.0176252	105	1078	16649	AEBP1,ARID5B,ARX,BACH1,BACH2,CC2D1A,CREBBP,EN1,FOXO3A,HES6,HIVEP1,HOXD9,JARID2,MLX,NFIL3,TBX2,TGIF1,ZEB1,ZNF217	2.79469	3.94703e-05	0.00104909
GO:0060070	canonical Wnt receptor signaling pathway	biological_process	7	24	0.025641	152	936	14465	APC,AXIN1,BAMBI,BCL9L,CSNK1E,CTNND1,DAB2,DAB2IP,DACT1,DDIT3,FOXO3A,FRZB,FZD6,FZD7,INVS,KDM6A,KLF4,LATS1,LGR4,LZTS2,MITF,MLLT3,RAPGEF1,SMAD2	2.44011	4.15645e-05	0.0011005
GO:0034504	protein localization to nucleus	biological_process	7	29	0.0309829	202	936	14465	ABRA,AXIN1,BAMBI,BCL3,DAB2,DAB2IP,DACT1,DNAJB6,FYN,FZD7,HUNTINGTIN,IPO9,LZTS2,MADH4,MAVS,MDM2,MED1,PARP10,PKD1,PKD2,PKIG,PPM1A,PYGO1,SMAD2,SPHK1,SUPT7L,TACC3,TSC2,ZIC1	2.21865	4.31634e-05	0.00113846
GO:0019220	regulation of phosphate metabolic process	biological_process	6	108	0.115385	1153	936	14465	ABI1,ADORA2B,AGAP3,AKT2,ALS2,AMBRA1,AMOT,APC,APLP2,ARAP3,ARFGEF2,ARHGAP1,ARHGAP24,ARHGAP31,AVPI1,AXIN1,BCCIP,BCL2,BMP6,BRD4,CARD10,CCL21,CCNK,CCNL1,CCNT1,CD40,CD44,CHORDC1,CHTOP,COPS8,DAB2,DAB2IP,DEPTOR,DNAJA3,DNAJB6,DSTYK,DUSP16,EEF2K,ENPP1,ENSSSCG00000003136,ENSSSCG00000008478,ENSSSCG00000009999,ENSSSCG00000013876,ENSSSCG00000015878,ENSSSCG00000016781,ENSSSCG00000020940,ENSSSCG00000023197,ENSSS…	1.44756	4.77294e-05	0.00125408
GO:0018393	internal peptidyl-lysine acetylation	biological_process	10	18	0.0192308	98	936	14465	ARID5A,BRD4,BRD7,CREBBP,CRTC2,CSRP2BP,EID1,EP300,EPC1,JADE1,KANSL1,KAT6B,MECP2,MSL1,MYOD1,NCOA1,SAP130,SUPT7L	2.8385	5.00471e-05	0.00130998
GO:0016477	cell migration	biological_process	5	71	0.0758547	687	936	14465	ABL2,ADGRA2,AGTR1,AMOT,AMOTL1,APC,ARAP3,ARHGAP24,ARID5B,ARX,AXL,BAMBI,BCL2,CCL21,CD63,COL5A1,CONNEXIN,CTGF,DAB2,DAB2IP,DRPLA,EFNB2,ENSSSCG00000011103,ENSSSCG00000028585,ETS1,FYN,GAB1,GAB2,GBF1,GNA13,HOXA5,HOXA7,HSPA5,INSR,KLF4,LAMC1,MMP14,MSN,MYH9,MYSM1,NAV1,NCK2,NRP1,OGDH,PEAK1,PECAM1,PEX13,PEX2,PIP5K1A,PKN2,PLAU,PODN,PODXL,PODXL2,PTGER4,RAB11A,RAP2C,SEMA6D,SETD2,SPHK1,SPP1,STX4,SWAP70,TBCCD1,TC…	1.59714	5.46903e-05	0.00142609
GO:0051174	regulation of phosphorus metabolic process	biological_process	5	108	0.115385	1157	936	14465	ABI1,ADORA2B,AGAP3,AKT2,ALS2,AMBRA1,AMOT,APC,APLP2,ARAP3,ARFGEF2,ARHGAP1,ARHGAP24,ARHGAP31,AVPI1,AXIN1,BCCIP,BCL2,BMP6,BRD4,CARD10,CCL21,CCNK,CCNL1,CCNT1,CD40,CD44,CHORDC1,CHTOP,COPS8,DAB2,DAB2IP,DEPTOR,DNAJA3,DNAJB6,DSTYK,DUSP16,EEF2K,ENPP1,ENSSSCG00000003136,ENSSSCG00000008478,ENSSSCG00000009999,ENSSSCG00000013876,ENSSSCG00000015878,ENSSSCG00000016781,ENSSSCG00000020940,ENSSSCG00000023197,ENSSS…	1.44256	5.50256e-05	0.00142942
GO:0006475	internal protein amino acid acetylation	biological_process	9	18	0.0192308	99	936	14465	ARID5A,BRD4,BRD7,CREBBP,CRTC2,CSRP2BP,EID1,EP300,EPC1,JADE1,KANSL1,KAT6B,MECP2,MSL1,MYOD1,NCOA1,SAP130,SUPT7L	2.80983	5.75352e-05	0.00148899
GO:0007399	nervous system development	biological_process	5	106	0.113248	1133	936	14465	ABL2,ADGRA2,AHI1,AKT2,ALS2,AMBRA1,ANP32B,APC,APLP2,ARID1A,ARX,ATRN,AXL,B4GAT1,BCL2,BDNF,BECN1,BMP6,CASZ1,CD90,CDH11,CECR2,CHD7,CLN8,CLP1,CONNEXIN,DAB2IP,DACT1,EN1,ENSSSCG00000014894,ENSSSCG00000015754,ENSSSCG00000023853,EXT1,FKBP8,FYN,FZD6,GOLGA4,HECTD1,HES6,HIPK1,HOXB3,HOXD1,HOXD9,HSPA5,HUNTINGTIN,IL6ST,ITM2C,JAG2,KDM2B,KDM6A,KIF7,LAMC1,MACF1,MADH4,MAP1S,MECP2,MED1,MICALL1,MICALL2,MPP5,NAGLU,NAP…	1.44583	5.91806e-05	0.00152584
GO:0051726	regulation of cell cycle	biological_process	4	58	0.0619658	532	936	14465	ANKRD17,APC,BAP1,BCCIP,BCL2,BRD4,BRD7,CCNK,CCNL1,CCNT1,CCPG1,CDK4,C/EBP,CHORDC1,DAB2IP,DACT1,DDIT3,DST,ENSSSCG00000023853,ETS1,FBXO18,FOXN3,FOXO4,GBF1,HSPA2,IER3,INSR,JADE1,LATS1,MACF1,MADD,MDM2,MED1,MYBBP1A,NOR-1,NPR2,OBSL1,PDCD6IP,PKD1,PKD2,PKN2,PPP1R13B,PRPF19,RAB11A,RRP8,SMAD2,SMC1A,SON,SOX11,SPHK1,TACC3,TAOK2,TAOK3,TERF1,TSC2,TTC28,USP2,ZNF655	1.68484	6.18847e-05	0.00158961
GO:0005925	focal adhesion	cellular_component	5	36	0.0396913	269	907	13428	AHNAK,ARHGAP24,ARPC1B,ARPC5L,CD44,CD9,CD90,CONNEXIN,DAB2,EBAG9,EFNB2,FAT1,GNA13,HSPA5,HYOU1,MARCKS,MDC1,MSN,MYH9,NCSTN,NRP1,PACSIN2,PDCD6IP,PEAK1,PIP5K1A,PLAU,PPP1R12A,PROCR,PRR2,RALA,RDX,REXO2,SCARB2,SORBS3,TLN1,TSPAN4	1.98132	6.27587e-05	0.00160606
GO:0033157	regulation of intracellular protein transport	biological_process	7	24	0.025641	156	936	14465	AKT2,ANP32B,AXIN1,BAMBI,BCL3,CSK,DAB2,DAB2IP,DACT1,FZD7,LYPLAL1,MADH4,MAVS,MED1,PARP10,PKD1,PKD2,PKIG,PPM1A,SMAD2,SPHK1,TACC3,TCAF1,ZIC1	2.37755	6.37598e-05	0.00162564
GO:1901069	guanosine-containing compound catabolic process	biological_process	10	68	0.0726496	654	936	14465	AGAP3,ALS2,AMOT,ARAP3,ARFGEF2,ARHGAP1,ARHGAP24,ARHGAP31,ARL4A,ARL4D,CCPG1,CD40,DAB2IP,DENND2A,DENND4B,DNAJA3,EHD2,EIF5B,ENSSSCG00000003136,ENSSSCG00000008478,ENSSSCG00000009999,ENSSSCG00000011722,ENSSSCG00000013013,ENSSSCG00000013876,ENSSSCG00000015878,ENSSSCG00000016216,ENSSSCG00000016781,ENSSSCG00000020940,ENSSSCG00000022976,ENSSSCG00000023197,ENSSSCG00000026022,ENSSSCG00000029792,EPS8L1,ERAL1,…	1.60684	6.53211e-05	0.0016593
GO:0060828	regulation of canonical Wnt receptor signaling pathway	biological_process	8	19	0.0202991	109	936	14465	APC,AXIN1,BAMBI,CSNK1E,CTNND1,DAB2,DAB2IP,DACT1,DDIT3,FOXO3A,FRZB,FZD6,INVS,LATS1,LGR4,LZTS2,MLLT3,RAPGEF1,SMAD2	2.69383	6.59352e-05	0.00166874
GO:0000978	RNA polymerase II core promoter proximal region sequence-specific DNA binding	molecular_function	9	28	0.025974	197	1078	16649	CC2D1A,C/EBP,CEBPZ,CHD4,CHD7,DDIT3,ELF1,ELK1,ELK3,EN1,FOXK2,GATAD2B,HOXA5,HOXA7,KDM6A,KLF5,MADH4,MBD2,MITF,MYOD1,NFYC,SMAD2,TBX2,TGIF1,ZIC1,ZIC3,ZNF217,ZNF395	2.19513	7.16131e-05	0.0018058
GO:0001558	regulation of cell growth	biological_process	5	26	0.0277778	178	936	14465	BAP1,BCL2,COL14A1,CTGF,ENPP1,FOXK1,FRZB,FXN,GOLGA4,IGFBP4,MACF1,MADH4,MMP14,NOV,NRP1,PI16,RAB11A,RERG,RNF6,SEMA4D,SMAD2,SMARCA2,SOCS2,SPHK1,TSPYL2,UNC-6	2.25733	7.88119e-05	0.00198008
GO:0006886	intracellular protein transport	biological_process	6	62	0.0662393	585	936	14465	ABRA,AKT2,ANP32B,AP1B1,AP4B1,AP5M1,ARL4A,ARL4D,AXIN1,BAMBI,BCL3,BLZF1,CSK,DAB2,DAB2IP,DACT1,ENSSSCG00000013013,ENSSSCG00000023391,FZD7,GOLGA4,HPS4,HUNTINGTIN,IFIT1,IPO9,LYPLAL1,MACF1,MADH4,MAVS,MED1,MFN2,MICALL1,MTX2,NAPA,PARP10,PEX13,PEX2,PIP5K1A,PKD1,PKD2,PKIG,PPM1A,RAB11A,RAB22A,RAB3A,RAB8A,RALA,RFFL,SCARB2,SEC24A,SEC63,SMAD2,SNAPIN,SPHK1,STX4,TACC3,TCAF1,TIMM21,TMEM129,TSC2,VPS18,XPO6,ZIC1	1.63787	7.94936e-05	0.00198994
GO:0016592	mediator complex	cellular_component	12	9	0.00992282	29	907	13428	MED1,MED13,MED13L,MED15,MED17,MED7,MED8,MED9,PPARGC1B	4.59461	8.21514e-05	0.00204902
GO:0032386	regulation of intracellular transport	biological_process	6	33	0.0352564	252	936	14465	AKT2,ANP32B,AXIN1,BAMBI,BCL2,BCL3,CSK,DAB2,DAB2IP,DACT1,EHD2,FZD7,HRC,IER3,LYPLAL1,MADH4,MAVS,MED1,MSN,NUP153,PARP10,PKD1,PKD2,PKIG,PPM1A,PPP1R12A,RDX,SETD2,SMAD2,SPHK1,TACC3,TCAF1,ZIC1	2.02375	8.57274e-05	0.002129
GO:0042802	identical protein binding	molecular_function	3	73	0.067718	720	1078	16649	ACHE,AHI1,ALS2,AMOTL1,APLP2,AXIN1,BCL2,C11orf30,CACYBP,CEACAM16,C/EBP,COIL,CSK,DAB2IP,DNMT3A,ENPP1,ENSSSCG00000028585,EXT1,FKBP8,GRHPR,HOGA1,HPS4,HSPB8,HUNTINGTIN,IMPA2,KCNH2,KDM6A,LRRK1,MADH4,MAP1S,MDM2,MICALL1,MID2,MLX,MSTN,MYH9,NADK2,NPR2,NQO1,NUP153,PACSIN2,PCBD1,PDCD6IP,PEX11B,PFKFB1,PKD2,PRKRA,PRP,PRPF19,PRR2,PYCR1,RABEP1,RIPK1,RUNX1,SAFB2,SH3GL1,SLK,SMAD2,SP1,STK25,TERF1,TRAF2,TRAF6,TRIM55…	1.56588	8.60316e-05	0.002129
GO:0018394	peptidyl-lysine acetylation	biological_process	9	18	0.0192308	102	936	14465	ARID5A,BRD4,BRD7,CREBBP,CRTC2,CSRP2BP,EID1,EP300,EPC1,JADE1,KANSL1,KAT6B,MECP2,MSL1,MYOD1,NCOA1,SAP130,SUPT7L	2.72719	8.62856e-05	0.002129
GO:0030111	regulation of Wnt receptor signaling pathway	biological_process	7	24	0.025641	159	936	14465	ABL2,APC,AXIN1,BAMBI,CSNK1E,CTNND1,DAB2,DAB2IP,DACT1,DDIT3,FOXO3A,FRZB,FZD6,INVS,LATS1,LGR4,LZTS2,MBD2,MLLT3,PPM1A,RAPGEF1,SMAD2,TSC2,ZEB2	2.33269	8.68268e-05	0.0021347
GO:0001934	positive regulation of protein phosphorylation	biological_process	9	45	0.0480769	386	936	14465	ABI1,AKT2,ALS2,AVPI1,AXIN1,BCL2,BMP6,CARD10,CCL21,CCNK,CD40,CD44,COPS8,DAB2,DAB2IP,FBXO18,FYN,GAB1,HSPA2,HSPA5,IL6ST,INSR,LATS1,LRRK1,MADD,MADH4,MAVS,NRP1,PECAM1,PELI2,PKD1,PKD2,PLCE1,RAP2C,RICTOR,RIPK1,SEMA4D,SHC1,SPHK1,TAOK2,TAOK3,TRAF2,TRAF6,VEGFB,ZEB2	1.80164	8.80866e-05	0.00215797
GO:0030027	lamellipodium	cellular_component	4	17	0.0187431	90	907	13428	ABI1,ABL2,ALS2,AMOT,AMOTL1,APC,ARAP3,ARHGAP31,FAT1,ITSN1,PIP5K1A,PKD2,PKN2,PODXL,RDX,STX4,WASF2	2.79647	9.41519e-05	0.00229837
GO:0009057	macromolecule catabolic process	biological_process	4	64	0.0683761	613	936	14465	APC,APEX2,ASB2,AXIN1,BAP1,BECN1,CCRN4L,CD44,CLN8,CSNK1E,CTIF,DAB2,DAB2IP,DACT1,DCPS,DDIT3,DHX34,EDEM3,EIF4A3,ENSSSCG00000002036,ENSSSCG00000016234,ENSSSCG00000023391,ENSSSCG00000030424,ERCC4,FBXL12,FBXL19,FBXO18,FYN,GCLC,GPC1,GPC3,HSPA5,IER3,LYPLAL1,MADH4,MDM2,NTHL1,PKD1,PRPF19,RBM8A,RFFL,RIPK1,RNF144B,RNF185,RNF6,SH3D19,SMAD2,TIPARP,TMEM129,TMUB1,TRAF2,TRIP12,TRPC4AP,UBE2G2,UBQLN4,USP2,USP43,USP…	1.61347	9.49294e-05	0.00230917
GO:0061008	hepaticobiliary system development	biological_process	5	13	0.0138889	60	936	14465	C/EBP,FRZB,JARID2,MED1,NIPBL,PKD1,PKD2,SEC63,SMAD2,SP1,TET2,UPF2,ZIC3	3.34838	9.60815e-05	0.00232896
GO:0051239	regulation of multicellular organismal process	biological_process	3	140	0.149573	1601	936	14465	ABL2,ADGRA2,ADORA2B,AGTR1,AHI1,AMOT,ANKH,ANKRD17,APC,ARFGEF2,ARX,ATRN,AXL,BAMBI,BCL2,BCL3,BCL9L,BDNF,BMP1,BMP6,BTG1,C1-INH,CA2,CASZ1,CCRN4L,CD40,CD44,C/EBP,CHD7,COL14A1,CONNEXIN,CTGF,DAB2,DAB2IP,DACT1,DDIT3,DHRS3,EFNB2,EHD2,ELF1,ENPP1,ENSSSCG00000000394,EPAS1,ETS1,F3,FAM101B,FAM213A,FAM46A,FOXO3A,FOXO4,FRZB,FXN,FYN,FZD6,FZD7,GBA,GOLGA4,GPC1,HOXA5,HOXA7,HOXB3,HRC,HUNTINGTIN,ICOSLG,ID1,IL6ST,INSR,I…	1.35139	9.94252e-05	0.00240156
GO:0001047	core promoter binding	molecular_function	7	18	0.0166976	103	1078	16649	CHD2,DHX36,EP300,FOXO3A,HOXB3,KLF4,MED1,MITF,MYBBP1A,MYOD1,NFIL3,NR1D2,NRIP1,PSPC1,RUNX1,SAFB,SOX11,SP1	2.69901	0.000100072	0.00240872
GO:0021915	neural tube development	biological_process	7	20	0.0213675	122	936	14465	AMBRA1,ARID1A,CECR2,EN1,FKBP8,FZD6,HECTD1,KDM2B,KDM6A,PKD1,PKD2,PSEN2,RALA,SETD2,SOX11,TGIF1,TRAF6,TSC2,ZEB2,ZFP36L1	2.53345	0.00010433	0.00250247
GO:0006184	GTP catabolic process	biological_process	11	67	0.0715812	652	936	14465	AGAP3,ALS2,AMOT,ARAP3,ARFGEF2,ARHGAP1,ARHGAP24,ARHGAP31,ARL4A,ARL4D,CCPG1,CD40,DAB2IP,DENND2A,DENND4B,DNAJA3,EHD2,EIF5B,ENSSSCG00000003136,ENSSSCG00000008478,ENSSSCG00000009999,ENSSSCG00000011722,ENSSSCG00000013013,ENSSSCG00000013876,ENSSSCG00000015878,ENSSSCG00000016216,ENSSSCG00000016781,ENSSSCG00000020940,ENSSSCG00000022976,ENSSSCG00000023197,ENSSSCG00000026022,ENSSSCG00000029792,EPS8L1,ERAL1,…	1.58807	0.000105135	0.00251132
GO:0051094	positive regulation of developmental process	biological_process	4	63	0.0673077	603	936	14465	AHI1,AMOT,APC,AXL,BAMBI,BCL2,BCL9L,BDNF,BMP1,BMP6,BTG1,CCRN4L,C/EBP,CONNEXIN,CTGF,DAB2,DAB2IP,DACT1,EFNB2,EHD2,ETS1,F3,FOXO3A,FRZB,GOLGA4,GPC1,HOXA5,IL6ST,INSR,KLF5,KMT2E,LGR4,LRG1,MACF1,MADH4,MAML1,MECP2,MED1,MEF2C,MYOD1,NCOA1,NRP1,OBSL1,OSR2,PPARGC1B,PRPF19,RAB11A,RIPK1,RUNX1,SEMA4D,SMAD2,SOX11,SPHK1,STK25,TBX2,TGIF1,TRAF6,UNC-6,VASH2,VEGFB,ZEB1,ZEB2,ZFHX3	1.6146	0.000105429	0.00251132
GO:0031401	positive regulation of protein modification process	biological_process	8	53	0.0566239	485	936	14465	ABI1,AKT2,ALS2,ARID5A,AVPI1,AXIN1,BCL2,BMP6,BRD7,CARD10,CCL21,CCNK,CD40,CD44,COPS8,DAB2,DAB2IP,DNAJA3,FBXO18,FYN,GAB1,GBA,HSPA2,HSPA5,IL6ST,INSR,JARID2,LATS1,LRRK1,MADD,MADH4,MAVS,NDFIP2,NIPBL,NRP1,PECAM1,PELI2,PIAP,PKD1,PKD2,PLCE1,RAP2C,RICTOR,RIPK1,SEMA4D,SHC1,SPHK1,TAOK2,TAOK3,TRAF2,TRAF6,VEGFB,ZEB2	1.68879	0.000119997	0.00284849
GO:0045787	positive regulation of cell cycle	biological_process	5	16	0.017094	87	936	14465	ANKRD17,BRD4,CCPG1,CDK4,HSPA2,INSR,MDM2,MED1,NOR-1,PKD1,PKD2,PKN2,RAB11A,SPHK1,TERF1,USP2	2.84213	0.000127172	0.00300843
GO:0003924	GTPase activity	molecular_function	12	63	0.0584416	606	1078	16649	AGAP3,ALS2,AMOT,ARAP3,ARFGEF2,ARHGAP1,ARHGAP24,ARHGAP31,ARL4A,ARL4D,CCPG1,CD40,DAB2IP,DENND2A,DENND4B,DNAJA3,EHD2,EIF5B,ENSSSCG00000003136,ENSSSCG00000008478,ENSSSCG00000009999,ENSSSCG00000013013,ENSSSCG00000013876,ENSSSCG00000015878,ENSSSCG00000016216,ENSSSCG00000016781,ENSSSCG00000020940,ENSSSCG00000022976,ENSSSCG00000023197,ENSSSCG00000026022,ENSSSCG00000029792,EPS8L1,ERAL1,GBF1,GIMAP4,GNA11,G…	1.6056	0.000129597	0.00305528
GO:0051130	positive regulation of cellular component organization	biological_process	5	54	0.0576923	499	936	14465	ABL2,AHI1,AKT2,APC,ARID5A,ARPC5L,AXL,BAMBI,BCL9L,BDNF,BRD7,CCL21,CD63,CTGF,DAB2,DAB2IP,DHX36,EHD2,ENSSSCG00000028585,EPS8L1,FYN,GOLGA4,GPC3,HUNTINGTIN,INSR,JARID2,MACF1,MADH4,MECP2,MITF,MYOD1,NCK2,NIPBL,NRP1,NSUN4,OBSL1,PTX3,RAB11A,RALA,RAPGEF1,RICTOR,SEMA4D,SMAD2,SORBS3,STK25,STX4,SWAP70,SYNJ2BP,TERF1,TINF2,TMED9,UNC-6,WASF2,WHAMM	1.67238	0.000133715	0.00314162
GO:0043543	protein acylation	biological_process	7	21	0.0224359	134	936	14465	ARID5A,BRD4,BRD7,CREBBP,CRTC2,CSRP2BP,EID1,EP300,EPC1,JADE1,KANSL1,KAT6B,MECP2,MSL1,MYOD1,NCOA1,PPM1A,SAP130,SUPT7L,ZDHHC1,ZDHHC8	2.4219	0.000137279	0.00321438
GO:0004402	histone acetyltransferase activity	molecular_function	12	10	0.00927644	39	1078	16649	CREBBP,CSRP2BP,EID1,EP300,EPC1,KANSL1,KAT6B,NCOA1,SAP130,SUPT7L	3.96009	0.000140243	0.00327264
GO:0001726	ruffle	cellular_component	4	15	0.016538	76	907	13428	AKT2,ALS2,AMOT,APC,ARAP3,ARHGAP1,EPS8L1,IFIT5,MACF1,MYH9,PIP5K1A,PODXL,RDX,TLN1,WASF2	2.92201	0.000143596	0.00333958
GO:0043010	camera-type eye development	biological_process	8	27	0.0288462	195	936	14465	ACHE,AHI1,APC,ARID1A,CASZ1,CD90,CHD7,CLN8,CONNEXIN,FKBP8,HIPK1,KDM2B,KERA,KLF4,MED1,MFN2,MITF,NRP1,OSR2,RCN1,SMAD2,SOX11,SP1,TBX2,TENM3,TGIF1,ZEB1	2.13979	0.000145656	0.00337607
GO:0070887	cellular response to chemical stimulus	biological_process	4	104	0.111111	1134	936	14465	ABL2,ACKR2,ACKR3,ADGRA2,ADPRHL2,AGTR1,AKT2,AQP4,AXIN1,AXL,BACH1,BAMBI,BCDIN3D,BCL2,BCL9L,CCL21,CCRL1,CD44,CD63,CDIP1,C/EBP,CNTFR,CTGF,DAB2,DAB2IP,DCPS,DDIT3,DNAJA3,DNMT3A,DSTYK,ENPP1,EP300,EPAS1,FOXO3A,FOXO4,FXN,FYN,GAB1,GAREM,GBA,GBF1,GHR,GPC1,GSTO1,HIPK1,HSPA5,HYOU1,IFIT1,IL6ST,INSR,KCNH2,KLF4,KMT2E,LATS1,LIFR,LRG1,MADH4,MAVS,MDM2,MED1,MEF2C,MSTN,MYOD1,NCOA1,NCOA5,NFIL3,NOR-1,NPR2,NR1D2,NRIP1,N…	1.4173	0.000151203	0.00349289
GO:0060538	skeletal muscle organ development	biological_process	7	27	0.0288462	196	936	14465	ALS2,ASB2,BCL2,BCL9L,BTG1,CNTFR,DDIT3,DNAJA3,EHD2,EP300,GPC1,HLF,HOXD9,KLF5,MAFF,MAML1,MEF2C,MSTN,MYH9,MYOD1,NR1D2,PLAGL1,RYR1,SOX11,STIM1,VGLL2,ZFHX3	2.12888	0.000158776	0.00365556
GO:0045937	positive regulation of phosphate metabolic process	biological_process	7	50	0.0534188	455	936	14465	ABI1,ADORA2B,AKT2,ALS2,AVPI1,AXIN1,BCL2,BMP6,CARD10,CCL21,CCNK,CD40,CD44,COPS8,DAB2,DAB2IP,FBXO18,FYN,FZD7,GAB1,GBA,HSPA2,HSPA5,IL6ST,INSR,ITSN1,LATS1,LRRK1,MADD,MADH4,MAVS,NRP1,PECAM1,PELI2,PKD1,PKD2,PLCE1,PPARGC1B,RAP2C,RICTOR,RIPK1,SEMA4D,SHC1,SPHK1,TAOK2,TAOK3,TRAF2,TRAF6,VEGFB,ZEB2	1.69825	0.000162004	0.00370511
GO:0010562	positive regulation of phosphorus metabolic process	biological_process	6	50	0.0534188	455	936	14465	ABI1,ADORA2B,AKT2,ALS2,AVPI1,AXIN1,BCL2,BMP6,CARD10,CCL21,CCNK,CD40,CD44,COPS8,DAB2,DAB2IP,FBXO18,FYN,FZD7,GAB1,GBA,HSPA2,HSPA5,IL6ST,INSR,ITSN1,LATS1,LRRK1,MADD,MADH4,MAVS,NRP1,PECAM1,PELI2,PKD1,PKD2,PLCE1,PPARGC1B,RAP2C,RICTOR,RIPK1,SEMA4D,SHC1,SPHK1,TAOK2,TAOK3,TRAF2,TRAF6,VEGFB,ZEB2	1.69825	0.000162004	0.00370511
GO:1901068	guanosine-containing compound metabolic process	biological_process	9	68	0.0726496	675	936	14465	AGAP3,ALS2,AMOT,ARAP3,ARFGEF2,ARHGAP1,ARHGAP24,ARHGAP31,ARL4A,ARL4D,CCPG1,CD40,DAB2IP,DENND2A,DENND4B,DNAJA3,EHD2,EIF5B,ENSSSCG00000003136,ENSSSCG00000008478,ENSSSCG00000009999,ENSSSCG00000011722,ENSSSCG00000013013,ENSSSCG00000013876,ENSSSCG00000015878,ENSSSCG00000016216,ENSSSCG00000016781,ENSSSCG00000020940,ENSSSCG00000022976,ENSSSCG00000023197,ENSSSCG00000026022,ENSSSCG00000029792,EPS8L1,ERAL1,…	1.55685	0.000168527	0.00384153
GO:0060537	muscle tissue development	biological_process	4	38	0.0405983	317	936	14465	ALS2,ARID1A,ASB2,BCL2,BCL9L,BTG1,COL14A1,CONNEXIN,DDIT3,DNAJA3,EFNB2,EHD2,EP300,GJC1,GPC1,HLF,HOXD9,KLF5,MAFF,MAML1,MED1,MEF2C,MSTN,MYH9,MYOD1,NR1D2,PI16,PKD2,PLAGL1,POPDC2,RYR1,SMAD2,SOX11,STIM1,TBX2,TIPARP,VGLL2,ZFHX3	1.85254	0.000172855	0.00392717
GO:0070201	regulation of establishment of protein localization	biological_process	5	37	0.0395299	306	936	14465	ABL2,AKT2,ANP32B,AXIN1,BAMBI,BCL3,CD40,CSK,DAB2,DAB2IP,DACT1,FZD7,GOLPH3L,LATS1,LGR4,LYPLAL1,MADH4,MAVS,MED1,NDFIP2,PARP10,PKD1,PKD2,PKIG,PPM1A,PTGER4,RHBDF2,SEC24A,SMAD2,SPHK1,STX4,TACC3,TCAF1,TRAF2,TRAF6,WHSC1,ZIC1	1.86863	0.000175859	0.00397739
GO:0030054	cell junction	cellular_component	1	63	0.0694598	589	907	13428	AHI1,AHNAK,AMOTL1,APC,ARHGAP24,ARPC1B,ARPC5L,ARVCF,CD44,CD9,CD90,CDK4,CIB2,CLDN12,CONNEXIN,CSK,CTNND1,DAB2,EBAG9,EFNB2,ENSSSCG00000011103,ENSSSCG00000015878,FAT1,FRMD6,GJC1,GNA13,HSPA5,HYOU1,KIAA1462,MAP1S,MARCKS,MDC1,MICALL2,MLLT4,MSN,MYH9,NCSTN,NEURL2,NRIP1,NRP1,OSBP,PACSIN2,PANX2,PDCD6IP,PEAK1,PECAM1,PIP5K1A,PKD2,PKN2,PLAU,PPP1R12A,PROCR,PRR2,RALA,RAP2C,RDX,REXO2,SCARB2,SORBS3,TLN1,TSPAN4,WASF…	1.58354	0.000176221	0.00397739
GO:0007264	small GTPase mediated signal transduction	biological_process	6	55	0.0587607	517	936	14465	ABL2,ABRA,AGAP3,AGTR1,ALS2,AMOT,ARAP3,ARFGEF2,ARHGAP1,ARHGAP24,ARHGAP31,ARL4A,ARL4D,DAB2IP,DENND4B,DNAJA3,ENSSSCG00000003136,ENSSSCG00000008478,ENSSSCG00000009999,ENSSSCG00000011722,ENSSSCG00000013013,ENSSSCG00000015878,ENSSSCG00000016781,ENSSSCG00000023197,EPS8L1,ERAL1,GBF1,GNA13,ITSN1,LRRK1,MADD,MFN2,NKIRAS2,PECAM1,PLCE1,RAB11A,RAB22A,RAB28,RAB3A,RAB8A,RALA,RAP2A,RAP2C,RAPGEF1,RASAL2,RERG,RHOU,…	1.64405	0.000181066	0.0040734
GO:0032879	regulation of localization	biological_process	3	116	0.123932	1299	936	14465	ABL2,ADGRA2,ADORA2B,AHI1,AHNAK,AKT2,AMOT,AMOTL1,ANP32B,APC,ARAP3,ARHGAP21,AXIN1,AXL,BAMBI,BCL2,BCL3,CA2,CCL21,CD40,CD63,CHD7,CONNEXIN,CSK,CTTNBP2NL,DAB2,DAB2IP,DACT1,DDIT3,EHD2,ENPP1,ENSSSCG00000004113,ENSSSCG00000028585,ETS1,FYN,FZD7,GAB1,GBF1,GCK,GNA13,GOLPH3L,GPC3,HOXA7,HRC,HSPA2,HSPA5,HUNTINGTIN,IER3,INSR,KCNH2,KCNJ8,KCNS3,KLF4,LAMP1,LATS1,LGR4,LYPLAL1,LZTS2,MADH4,MAVS,MED1,MMP14,MSN,MYSM1,NA…	1.38004	0.000183788	0.00412117
GO:0046039	GTP metabolic process	biological_process	10	67	0.0715812	665	936	14465	AGAP3,ALS2,AMOT,ARAP3,ARFGEF2,ARHGAP1,ARHGAP24,ARHGAP31,ARL4A,ARL4D,CCPG1,CD40,DAB2IP,DENND2A,DENND4B,DNAJA3,EHD2,EIF5B,ENSSSCG00000003136,ENSSSCG00000008478,ENSSSCG00000009999,ENSSSCG00000011722,ENSSSCG00000013013,ENSSSCG00000013876,ENSSSCG00000015878,ENSSSCG00000016216,ENSSSCG00000016781,ENSSSCG00000020940,ENSSSCG00000022976,ENSSSCG00000023197,ENSSSCG00000026022,ENSSSCG00000029792,EPS8L1,ERAL1,…	1.55703	0.000187428	0.00418915
GO:0051329	interphase of mitotic cell cycle	biological_process	7	23	0.0245726	157	936	14465	ANKRD17,BACH1,BCL2,BRD4,BRD7,CDK4,CSRP2BP,DACT1,FOXN3,FOXO4,HSPA2,IER3,JADE1,KDM8,LATS1,MDM2,PKD1,PKD2,RAB11A,RHOU,TAOK3,TERF1,ZNF655	2.26397	0.000190954	0.00425413
GO:0000086	G2/M transition of mitotic cell cycle	biological_process	8	13	0.0138889	64	936	14465	BACH1,BRD4,CDK4,CSRP2BP,FOXN3,FOXO4,HSPA2,IER3,KDM8,LATS1,RAB11A,TAOK3,TERF1	3.13911	0.000192059	0.00426496
GO:0001077	RNA polymerase II core promoter proximal region sequence-specific DNA binding transcription factor activity involved in positive regulation of transcription	molecular_function	13	22	0.0204082	147	1078	16649	C/EBP,CEBPZ,DDIT3,ELF1,ELK1,ELK3,EPAS1,FOXK2,HOXA5,HOXA7,KLF4,KLF5,MADH4,MEF2C,MITF,NFYC,NOR-1,SMAD2,SOX11,SP1,ZIC1,ZIC3	2.3114	0.000195095	0.00431612
GO:0017038	protein import	biological_process	6	26	0.0277778	188	936	14465	ABRA,AXIN1,BAMBI,BCL3,DAB2,DAB2IP,DACT1,FZD7,HUNTINGTIN,IPO9,MADH4,MAVS,MED1,PARP10,PEX13,PEX2,PKD1,PKD2,PKIG,PPM1A,SMAD2,SPHK1,TACC3,TIMM21,TSC2,ZIC1	2.13726	0.000195617	0.00431612
GO:0046872	metal ion binding	molecular_function	4	225	0.20872	2801	1078	16649	ABL2,ADAMTS2,ADAMTS5,ADAMTS8,ADNP,AEBP1,AGAP3,ANKZF1,APEX2,APLP2,ARAP3,BAZ1B,BAZ2A,BLVRA,BMP1,CA2,CANT1,CANX,CDADC1,CDH11,CH25H,CHD3,CHD4,CHORDC1,CIB2,CREBBP,DNAJA3,DNAJC21,DST,DZIP1,EDEM3,EEF2K,EFHD2,EHD2,ENPP1,ENSSSCG00000000862,ENSSSCG00000002345,ENSSSCG00000003244,ENSSSCG00000004005,ENSSSCG00000004958,ENSSSCG00000006533,ENSSSCG00000006709,ENSSSCG00000007311,ENSSSCG00000007618,ENSSSCG000000099…	1.24062	0.000197701	0.00434816
GO:0044093	positive regulation of molecular function	biological_process	3	88	0.0940171	935	936	14465	ABI1,ABL2,ABRA,ADORA2B,AGAP3,AGTR1,ALS2,AMBRA1,ANP32B,ARAP3,ARFGEF2,ARHGAP1,ARHGAP24,ARHGAP31,ARID5B,AVPI1,AXIN1,BAMBI,BAZ1B,BCL2,BRD4,CARD10,CCL21,CD40,C-FLIP,CHTOP,COPS8,CRTC2,DAB2IP,DNAJA3,DNAJB6,DSTYK,ENSSSCG00000000884,ENSSSCG00000003136,ENSSSCG00000008478,ENSSSCG00000009999,ENSSSCG00000013876,ENSSSCG00000015878,ENSSSCG00000016781,ENSSSCG00000020940,ENSSSCG00000023197,ENSSSCG00000029792,EP30…	1.4545	0.00021172	0.00464166
GO:0072001	renal system development	biological_process	6	26	0.0277778	189	936	14465	AGTR1,AHI1,APC,AQP11,ARID5B,BCL2,BDNF,BMP6,CD44,FRAS1,GPC3,INVS,LGR4,LZTS2,MADH4,NRP1,OSR2,PKD1,PKD2,PLCE1,PYGO1,SEC63,SMAD2,TBX18,TET2,TIPARP	2.12596	0.000213211	0.0046595
GO:0048592	eye morphogenesis	biological_process	8	17	0.0181624	100	936	14465	AHI1,ARID1A,BCL2,BDNF,CASZ1,CD90,COL5A1,HIPK1,KDM2B,MFN2,NAGLU,NIPBL,SOX11,SP1,TBX2,TENM3,ZEB1	2.62719	0.000215192	0.00468791
GO:0030278	regulation of ossification	biological_process	4	19	0.0202991	119	936	14465	ANKH,APC,BCL2,BMP6,CCRN4L,C/EBP,CONNEXIN,DHRS3,ENPP1,FAM101B,ID1,IL6ST,MEF2C,NIPBL,OSR2,PTGER4,SEMA4D,SMAD2,SOX11	2.46745	0.000219592	0.00476228
GO:0009987	cellular process	biological_process	1	842	0.899573	12470	936	14465	ABCC5,ABI1,ABL2,ABRA,ACADL,ACHE,ACKR2,ACKR3,ACOT6,ACSF3,ACSS2,ADAMTS2,ADGRA2,ADNP,ADORA2B,ADPRHL2,ADRBK2,AEBP1,AFF4,AGAP3,AGTR1,AHI1,AHNAK,AIFM2,AKT2,ALG2,ALS2,AMBRA1,AMOT,AMOTL1,ANGPTL4,ANKH,ANKRD17,ANKRD49,ANP32B,AP1B1,AP4B1,AP5M1,APC,APEX2,API5,APLP2,AQP11,AQP4,ARAP3,ARFGEF2,ARHGAP1,ARHGAP21,ARHGAP24,ARHGAP31,ARID1A,ARID1B,ARID5A,ARID5B,ARL4A,ARL4D,ARMCX3,ARPC1B,ARPC5L,ART1,ART5,ARV1,ARVCF,ARX…	1.04349	0.000219989	0.00476228
GO:0006473	protein acetylation	biological_process	8	18	0.0192308	110	936	14465	ARID5A,BRD4,BRD7,CREBBP,CRTC2,CSRP2BP,EID1,EP300,EPC1,JADE1,KANSL1,KAT6B,MECP2,MSL1,MYOD1,NCOA1,SAP130,SUPT7L	2.52885	0.000232912	0.00502623
GO:0001889	liver development	biological_process	6	12	0.0128205	57	936	14465	C/EBP,FRZB,JARID2,MED1,PKD1,PKD2,SEC63,SMAD2,SP1,TET2,UPF2,ZIC3	3.25349	0.000236148	0.00508013
GO:0051147	regulation of muscle cell differentiation	biological_process	6	17	0.0181624	101	936	14465	ANKRD17,BCL2,BTG1,COL14A1,DDIT3,EFNB2,EHD2,FOXO4,GPC1,MAML1,MEF2C,MSTN,MYOD1,NR1D2,PI16,ZEB1,ZFHX3	2.60118	0.000243454	0.00522098
GO:0008092	cytoskeletal protein binding	molecular_function	3	57	0.0528757	547	1078	16649	ABRA,APC,ARPC1B,CCSER2,CHD4,CONNEXIN,DST,ENSSSCG00000004082,ENSSSCG00000018007,EPS8L1,EXOC2,FAM101B,FYN,HSPB7,HUNTINGTIN,KCTD6,KIF1C,KIF7,LMTK2,MACF1,MAP1S,MAP4,MAST2,MICALL2,MID2,MKL1,MSN,MYH7B,MYH9,MYL9,MYO10,PACSIN2,PHACTR2,PHACTR4,PKD2,PRP,RAB11A,RAB3A,RAB8A,RALA,RCSD1,RDX,RUSC1,SORBS3,SPTB,SSH1,TBCCD1,TBCD,TERF1,TLN1,TUBGCP6,VPS18,WASF2,WHAMM,WIPF2,XIRP1,ZFHX3	1.60937	0.000252144	0.00539056
GO:0051325	interphase	biological_process	6	23	0.0245726	160	936	14465	ANKRD17,BACH1,BCL2,BRD4,BRD7,CDK4,CSRP2BP,DACT1,FOXN3,FOXO4,HSPA2,IER3,JADE1,KDM8,LATS1,MDM2,PKD1,PKD2,RAB11A,RHOU,TAOK3,TERF1,ZNF655	2.22152	0.000253634	0.00540563
GO:0007389	pattern specification process	biological_process	4	37	0.0395299	312	936	14465	ABI1,AHI1,APC,AXIN1,CONNEXIN,DDIT3,EN1,EP300,FKBP8,GNA13,GPC3,HIPK1,HOXA5,HOXA6,HOXA7,HOXB3,HOXC6,HOXD9,HUNTINGTIN,INVS,KDM2B,KDM6A,MADH4,MLLT3,NRP1,PALB2,PKD2,PSEN2,SMAD2,TBX18,TBX2,TCF15,TGIF1,ZEB1,ZEB2,ZIC1,ZIC3	1.83269	0.00025966	0.00550107
GO:0030163	protein catabolic process	biological_process	5	50	0.0534188	464	936	14465	APC,ASB2,AXIN1,BAP1,CLN8,CSNK1E,DAB2,DAB2IP,DACT1,DDIT3,EDEM3,ENSSSCG00000002036,ENSSSCG00000016234,ENSSSCG00000023391,ENSSSCG00000030424,FBXL12,FBXL19,FYN,GCLC,GPC1,GPC3,HSPA5,IER3,LYPLAL1,MADH4,MDM2,PKD1,PRPF19,RFFL,RIPK1,RNF144B,RNF185,RNF6,SH3D19,SMAD2,TIPARP,TMEM129,TMUB1,TRAF2,TRIP12,TRPC4AP,UBE2G2,UBQLN4,USP2,USP43,USP5,USP53,USP54,USP8,WAC	1.66531	0.00025971	0.00550107
GO:0004897	ciliary neurotrophic factor receptor activity	molecular_function	9	3	0.00278293	3	1078	16649	CNTFR,IL6ST,LIFR	15.4443	0.000270745	0.00571721
GO:0043167	ion binding	molecular_function	2	355	0.329314	4702	1078	16649	ABCC5,ABL2,ACADL,ADAMTS2,ADAMTS5,ADAMTS8,ADNP,ADRBK2,AEBP1,AGAP3,AIFM2,AKT2,ALS2,ANKZF1,APEX2,APLP2,ARAP3,ARFGEF2,ARL4A,ARL4D,AXL,BAZ1B,BAZ2A,BLVRA,BMP1,C10orf2,CA2,CANT1,CANX,CCPG1,CDADC1,CDH11,CDK4,CH25H,CHD2,CHD3,CHD4,CHD7,CHORDC1,CHST15,CIB2,CLK2,CLP1,COL5A1,COQ6,CREBBP,CSK,CSNK1E,CTGF,DDX23,DDX46,DENND2A,DENND4B,DHX16,DHX34,DHX36,DNAJA3,DNAJC21,DST,DSTYK,DZIP1,EDEM3,EEF2K,EFHD2,EHD2,EIF4A3,E…	1.16604	0.000273768	0.00576336
GO:0007519	skeletal muscle tissue development	biological_process	8	26	0.0277778	192	936	14465	ALS2,ASB2,BCL2,BCL9L,BTG1,DDIT3,DNAJA3,EHD2,EP300,GPC1,HLF,HOXD9,KLF5,MAFF,MAML1,MEF2C,MSTN,MYH9,MYOD1,NR1D2,PLAGL1,RYR1,SOX11,STIM1,VGLL2,ZFHX3	2.09274	0.000274706	0.00576548
GO:0035631	CD40 receptor complex	cellular_component	8	4	0.00441014	6	907	13428	CD40,TRAF2,TRAF3_TV1,TRAF6	9.8699	0.000277845	0.00578642
GO:0044744	protein targeting to nucleus	biological_process	8	23	0.0245726	161	936	14465	ABRA,AXIN1,BAMBI,BCL3,DAB2,DAB2IP,DACT1,FZD7,HUNTINGTIN,IPO9,MADH4,MAVS,MED1,PARP10,PKD1,PKD2,PKIG,PPM1A,SMAD2,SPHK1,TACC3,TSC2,ZIC1	2.20772	0.000278226	0.00578642
GO:0006606	protein import into nucleus	biological_process	9	23	0.0245726	161	936	14465	ABRA,AXIN1,BAMBI,BCL3,DAB2,DAB2IP,DACT1,FZD7,HUNTINGTIN,IPO9,MADH4,MAVS,MED1,PARP10,PKD1,PKD2,PKIG,PPM1A,SMAD2,SPHK1,TACC3,TSC2,ZIC1	2.20772	0.000278226	0.00578642
GO:0016607	nuclear speck	cellular_component	13	13	0.014333	64	907	13428	ATPAF2,CHTOP,CWC22,EPAS1,HIPK1,MAML1,MEF2C,NRIP1,PIP5K1A,PRPF19,SON,STIP,WBP11	3.00724	0.000291753	0.00604271
GO:0016817	hydrolase activity, acting on acid anhydrides	molecular_function	4	104	0.096475	1151	1078	16649	ABCC5,AGAP3,ALS2,AMOT,ARAP3,ARFGEF2,ARHGAP1,ARHGAP24,ARHGAP31,ARL4A,ARL4D,ATF7IP,C10orf2,CANT1,CCPG1,CD40,CHD3,CHD4,CHD7,CHD9,CHTOP,DAB2IP,DCPS,DDX23,DDX46,DENND2A,DENND4B,DHX16,DHX34,DHX36,DNAJA3,DNAJB6,EHD2,EIF4A3,EIF5B,ENPP1,ENSSSCG00000002470,ENSSSCG00000003136,ENSSSCG00000008051,ENSSSCG00000008478,ENSSSCG00000009999,ENSSSCG00000013013,ENSSSCG00000013876,ENSSSCG00000015273,ENSSSCG00000015878,…	1.39549	0.000292304	0.00604271
GO:0043583	ear development	biological_process	7	22	0.0235043	152	936	14465	AHI1,ANP32B,BCL2,BDNF,CCM2,C/EBP,CECR2,CHD7,FRZB,FZD6,JAG2,NAGLU,NIPBL,NOR-1,NRP1,OSR2,PRKRA,PRRX2,TBX18,TCF15,UNC-6,ZEB1	2.23677	0.000310592	0.00640155
GO:0007417	central nervous system development	biological_process	6	53	0.0566239	504	936	14465	ABL2,ADGRA2,AHI1,ANP32B,APLP2,ARID1A,ARX,ATRN,AXL,BCL2,CDH11,CHD7,CLN8,CLP1,DAB2IP,EN1,ENSSSCG00000015754,ENSSSCG00000023853,EXT1,FYN,FZD6,HOXB3,HSPA5,HUNTINGTIN,IL6ST,KDM2B,KIF7,MAP1S,MECP2,MED1,NAGLU,NAPA,NIPBL,NNAT,NOR-1,NRP1,OGDH,PEX13,PKD1,PKD2,POU3F1,PRPF19,PSEN2,SEMA6D,SETD2,SOX11,SPHK1,TACC2,TACC3,TMEM57,ZEB1,ZEB2,ZIC1	1.62513	0.000313802	0.00644839
GO:0001525	angiogenesis	biological_process	10	32	0.034188	259	936	14465	ACKR3,ADGRA2,AMOT,ANGPTL4,BTG1,CD90,CTGF,DAB2IP,EFNB2,ELK3,EPAS1,ETS1,F3,FOXO4,GNA13,HOXA5,HOXA7,HOXB3,ID1,KLF4,KLF5,LRG1,MED1,MYH9,NRP1,RASIP1,SETD2,SHC1,SPHK1,VASH2,VEGFB,WASF2	1.90938	0.000320158	0.00655943
GO:0043169	cation binding	molecular_function	3	227	0.210575	2853	1078	16649	ABL2,ADAMTS2,ADAMTS5,ADAMTS8,ADNP,AEBP1,AGAP3,ANKZF1,APEX2,APLP2,ARAP3,BAZ1B,BAZ2A,BLVRA,BMP1,CA2,CANT1,CANX,CDADC1,CDH11,CH25H,CHD3,CHD4,CHORDC1,CIB2,CREBBP,DNAJA3,DNAJC21,DST,DZIP1,EDEM3,EEF2K,EFHD2,EHD2,ENPP1,ENSSSCG00000000862,ENSSSCG00000002345,ENSSSCG00000003244,ENSSSCG00000004005,ENSSSCG00000004958,ENSSSCG00000006533,ENSSSCG00000006709,ENSSSCG00000007311,ENSSSCG00000007618,ENSSSCG000000099…	1.22883	0.000323952	0.00661747
GO:0007420	brain development	biological_process	7	44	0.0470085	397	936	14465	ABL2,AHI1,ANP32B,APLP2,ARID1A,ARX,ATRN,AXL,BCL2,CHD7,CLP1,DAB2IP,EN1,ENSSSCG00000015754,ENSSSCG00000023853,EXT1,FYN,FZD6,HOXB3,HSPA5,HUNTINGTIN,KDM2B,KIF7,MAP1S,MECP2,MED1,NAGLU,NAPA,NIPBL,NNAT,NOR-1,NRP1,OGDH,PEX13,POU3F1,PSEN2,SEMA6D,SETD2,SPHK1,TACC2,TACC3,TMEM57,ZEB2,ZIC1	1.71279	0.000326964	0.00665922
GO:0051170	nuclear import	biological_process	8	23	0.0245726	163	936	14465	ABRA,AXIN1,BAMBI,BCL3,DAB2,DAB2IP,DACT1,FZD7,HUNTINGTIN,IPO9,MADH4,MAVS,MED1,PARP10,PKD1,PKD2,PKIG,PPM1A,SMAD2,SPHK1,TACC3,TSC2,ZIC1	2.18063	0.000333778	0.00677795
GO:0006893	Golgi to plasma membrane transport	biological_process	8	7	0.00747863	22	936	14465	ARFGEF2,BLZF1,CSK,EXOC2,GOLGA4,LYPLAL1,MACF1	4.9172	0.000334938	0.00678151
GO:0014706	striated muscle tissue development	biological_process	5	36	0.0384615	305	936	14465	ALS2,ARID1A,ASB2,BCL2,BCL9L,BTG1,COL14A1,CONNEXIN,DDIT3,DNAJA3,EFNB2,EHD2,EP300,GJC1,GPC1,HLF,HOXD9,KLF5,MAFF,MAML1,MED1,MEF2C,MSTN,MYH9,MYOD1,NR1D2,PI16,PLAGL1,POPDC2,RYR1,SMAD2,SOX11,STIM1,TBX2,VGLL2,ZFHX3	1.82409	0.000342514	0.00691457
GO:0042127	regulation of cell proliferation	biological_process	4	77	0.082265	808	936	14465	AMBRA1,APC,ARX,BAMBI,BCL2,BDNF,BECN1,BIRC6,BMP6,BRD7,BTG1,CCPG1,CD40,CDK4,C/EBP,CNTFR,COPS8,CSK,DAB2IP,DNAJA3,DPT,EFNB2,F3,FOXO3A,FOXO4,FRZB,FXN,FZD7,GAREM,GPC3,HIPK1,HOXA5,IL6ST,JAG2,JARID2,KDM2B,KLF4,LIFR,LRG1,LZTS2,MADH4,MBD2,MECP2,MED1,MFN2,MITF,MYOD1,NCK2,OSR2,PARP10,PEX2,PKD2,PLAU,PODN,PRP,PRRX2,RAPGEF1,RERG,SHC1,SMAD2,SMARCA2,SOX11,SPHK1,SRPK2,STX4,TBX18,TBX2,TGIF1,TINF2,TRAF6,TSC2,UNC-6,V…	1.47273	0.000363822	0.00732325
GO:0006892	post-Golgi vesicle-mediated transport	biological_process	7	9	0.00961538	36	936	14465	ARFGEF2,BLZF1,CSK,EXOC2,GBF1,GOLGA4,LAMP1,LYPLAL1,MACF1	3.86351	0.000367578	0.00737727
GO:0033554	cellular response to stress	biological_process	4	85	0.090812	914	936	14465	ADPRHL2,AMBRA1,APC,APEX2,ATG12,AXIN1,BACH1,BAZ1B,BCCIP,BCL2,BCL3,BECN1,BRD4,CCL21,CCNK,CD44,CDIP1,CHD2,CHORDC1,CTGF,DAB2IP,DACT1,DDIT3,ENSSSCG00000002499,ENSSSCG00000016960,EP300,EPAS1,ERCC4,FAAP100,FBXO18,FOXN3,FOXO3A,FOXO4,FXN,GAB1,HIPK1,HSPA5,HYOU1,IER3,KLF4,MDM2,MYBBP1A,MYOD1,NIPBL,NTHL1,PALB2,PDIA4,PKD2,POLH,POLK,PPARGC1B,PRKRA,PRPF19,PYCR1,RCSD1,RIPK1,RRAGC,RRP8,RSL1D1,SETD2,SETD8,SMC1A,SNA…	1.43719	0.000399505	0.00799475
GO:0001822	kidney development	biological_process	7	21	0.0224359	145	936	14465	AGTR1,AHI1,APC,AQP11,ARID5B,BCL2,BMP6,FRAS1,GPC3,INVS,LGR4,LZTS2,MADH4,NRP1,OSR2,PKD1,PKD2,PLCE1,PYGO1,TET2,TIPARP	2.23817	0.000417849	0.00831885
GO:0031625	ubiquitin protein ligase binding	molecular_function	5	22	0.0204082	155	1078	16649	AMBRA1,AXIN1,BCL2,BLZF1,CD40,ENSSSCG00000016234,FZD6,HSPA5,KCNH2,MDM2,MFN2,MYOD1,RALA,RFFL,RIPK1,SMAD2,TANK,TRAF2,TRAF3_TV1,TRAF6,UBOX5,USP2	2.1921	0.000418118	0.00831885
GO:0007265	Ras protein signal transduction	biological_process	7	35	0.0373932	297	936	14465	ABL2,ABRA,AGAP3,AGTR1,ALS2,ARAP3,ARFGEF2,ARHGAP24,DAB2IP,DENND4B,ENSSSCG00000003136,ENSSSCG00000008478,ENSSSCG00000009999,ENSSSCG00000015878,ENSSSCG00000016781,ENSSSCG00000023197,EPS8L1,GBF1,GNA13,MADD,MFN2,PECAM1,PLCE1,RALA,RAP2C,RAPGEF1,RASAL2,RHOU,SHOC2,SMAP1L,TBC1D14,TBC1D2B,TSC2,USP8,WASF2	1.82119	0.000424037	0.0084123
GO:0090287	regulation of cellular response to growth factor stimulus	biological_process	7	17	0.0181624	106	936	14465	ADGRA2,AXIN1,BAMBI,BCL9L,CD63,DAB2,DAB2IP,DSTYK,GPC1,HSPA5,LRG1,MADH4,PPM1A,SMAD2,SOX11,VEGFB,ZEB1	2.47848	0.000438468	0.00867123
GO:0048870	cell motility	biological_process	4	72	0.0769231	749	936	14465	ABL2,ADGRA2,AGTR1,AKT2,AMOT,AMOTL1,APC,ARAP3,ARHGAP24,ARID5B,ARX,AXL,BAMBI,BCL2,CCL21,CD63,COL5A1,CONNEXIN,CTGF,DAB2,DAB2IP,DRPLA,EFNB2,ENSSSCG00000011103,ENSSSCG00000028585,ETS1,FYN,GAB1,GAB2,GBF1,GNA13,HOXA5,HOXA7,HSPA5,INSR,KLF4,LAMC1,MMP14,MSN,MYH9,MYSM1,NAV1,NCK2,NRP1,OGDH,PEAK1,PECAM1,PEX13,PEX2,PIP5K1A,PKN2,PLAU,PODN,PODXL,PODXL2,PTGER4,RAB11A,RAP2C,SEMA6D,SETD2,SPHK1,SPP1,STX4,SWAP70,TBCC…	1.48557	0.000439608	0.00867123
GO:0005768	endosome	cellular_component	7	38	0.0418964	319	907	13428	ACKR3,ALS2,AP5M1,ARFGEF2,BECN1,BIRC6,CD63,DDIT3,EHD2,FYN,HUNTINGTIN,LAMP1,LMTK2,MICALL1,MICALL2,NRP1,PACSIN2,PARM1,RAB11A,RAB22A,RAB3A,RAB8A,RABEP1,RAP2C,RAPGEF1,RFFL,RUSC1,SNX19,STX4,SYT3,TBC1D14,TICAM2,USP8,VAMP8,VCAM1,VPS18,VPS51,WASF2	1.76359	0.00045192	0.00888861
GO:0040012	regulation of locomotion	biological_process	3	45	0.0480769	415	936	14465	ADGRA2,AKT2,AMOT,AMOTL1,APC,ARAP3,BCL2,CCL21,DAB2,DAB2IP,EFNB2,ENSSSCG00000028585,ETS1,EXOC2,GAB1,GNA13,HOXA7,HSPA5,INSR,KLF4,MID2,MMP14,MSN,MYSM1,NRP1,PECAM1,PKN2,PLAU,PODN,PODXL,PRR2,PTGER4,PTX3,RAB11A,RAP2C,SEMA6D,SPHK1,STX4,SWAP70,TBCCD1,TCAF1,TRIM26,UNC-6,VEGFB,ZSWIM6	1.67574	0.000453795	0.00890008
GO:0051674	localization of cell	biological_process	2	72	0.0769231	750	936	14465	ABL2,ADGRA2,AGTR1,AKT2,AMOT,AMOTL1,APC,ARAP3,ARHGAP24,ARID5B,ARX,AXL,BAMBI,BCL2,CCL21,CD63,COL5A1,CONNEXIN,CTGF,DAB2,DAB2IP,DRPLA,EFNB2,ENSSSCG00000011103,ENSSSCG00000028585,ETS1,FYN,GAB1,GAB2,GBF1,GNA13,HOXA5,HOXA7,HSPA5,INSR,KLF4,LAMC1,MMP14,MSN,MYH9,MYSM1,NAV1,NCK2,NRP1,OGDH,PEAK1,PECAM1,PEX13,PEX2,PIP5K1A,PKN2,PLAU,PODN,PODXL,PODXL2,PTGER4,RAB11A,RAP2C,SEMA6D,SETD2,SPHK1,SPP1,STX4,SWAP70,TBCC…	1.48359	0.00045671	0.0089318
GO:0051146	striated muscle cell differentiation	biological_process	6	30	0.0320513	242	936	14465	ALS2,ARID1A,ASB2,BCL2,BCL9L,BTG1,COL14A1,DDIT3,DNAJA3,EFNB2,EHD2,GPC1,HLF,KLF5,MAFF,MAML1,MEF2C,MSTN,MYH9,MYOD1,NEURL2,NR1D2,PI16,PLAGL1,POPDC2,RYR1,SOX11,STIM1,WFIKKN2,ZFHX3	1.91579	0.000459189	0.00895483
GO:0007155	cell adhesion	biological_process	3	64	0.0683761	649	936	14465	ABL2,AEBP1,APC,ARVCF,AXL,BCL2,CCL21,CD44,CD63,CD9,CDH11,COL5A1,CTGF,CTNND1,DCBLD1,DNAJB6,DPT,EFNB2,ENSSSCG00000012818,ENSSSCG00000014117,ENSSSCG00000015878,ENSSSCG00000028585,EXOC2,FAT1,FZD7,HOXA7,HSD17B12,IGSF9B,JAG2,KLF4,LAMC1,LRP5L,MICALL2,MSN,MYH9,MYL9,MYO10,NRP1,PEAK1,PECAM1,PIP5K1A,PKD1,PLAU,PODXL,PODXL2,PPP1R12A,PRR2,RADIL,RAPGEF1,SCARB2,SEMA4D,SHC1,SORBS3,SPP1,STX4,SWAP70,TAOK2,TBX18,TLN1…	1.52398	0.000465262	0.00904763
GO:0016818	hydrolase activity, acting on acid anhydrides, in phosphorus-containing anhydrides	molecular_function	5	102	0.0946197	1140	1078	16649	ABCC5,AGAP3,ALS2,AMOT,ARAP3,ARFGEF2,ARHGAP1,ARHGAP24,ARHGAP31,ARL4A,ARL4D,ATF7IP,C10orf2,CANT1,CCPG1,CD40,CHD3,CHD4,CHTOP,DAB2IP,DCPS,DDX23,DDX46,DENND2A,DENND4B,DHX16,DHX34,DHX36,DNAJA3,DNAJB6,EHD2,EIF4A3,EIF5B,ENPP1,ENSSSCG00000002470,ENSSSCG00000003136,ENSSSCG00000008051,ENSSSCG00000008478,ENSSSCG00000009999,ENSSSCG00000013013,ENSSSCG00000013876,ENSSSCG00000015273,ENSSSCG00000015878,ENSSSCG000…	1.38186	0.000473001	0.00917222
GO:0035412	regulation of catenin import into nucleus	biological_process	11	6	0.00641026	17	936	14465	AXIN1,BAMBI,DAB2IP,DACT1,FZD7,SMAD2	5.45437	0.000481454	0.00928385
GO:2000134	negative regulation of G1/S transition of mitotic cell cycle	biological_process	10	6	0.00641026	17	936	14465	BCL2,BRD7,DACT1,JADE1,PKD2,ZNF655	5.45437	0.000481454	0.00928385
GO:0006468	protein phosphorylation	biological_process	7	102	0.108974	1144	936	14465	ABI1,ABL2,ADRBK2,AKT2,ALS2,APC,APLP2,AVPI1,AXIN1,AXL,BAZ1B,BCCIP,BCL2,BMP6,BRD4,CARD10,CCL21,CCNK,CCNL1,CCNT1,CD40,CD44,CDK4,CHORDC1,CLK2,COPS8,CSK,CSNK1E,DAB2,DAB2IP,DEPTOR,DNAJA3,DSTYK,DUSP16,EEF2K,ENPP1,ENSSSCG00000016781,ENSSSCG00000029792,FBXO18,FYN,GAB1,GBA,HIPK1,HRC,HSPA2,HSPA5,IL6ST,INSR,LATS1,LMTK2,LRRK1,MADD,MADH4,MAML1,MAP3K14,MAP4K4,MAST2,MAVS,MVP,NCK2,NEK9,NIM1K,NPR2,NRP1,OBSCN,PEAK1…	1.3779	0.000486478	0.00934407
GO:0016310	phosphorylation	biological_process	5	120	0.128205	1386	936	14465	ABI1,ABL2,ADRBK2,AKT2,ALS2,AMBRA1,APC,APLP2,AVPI1,AXIN1,AXL,BAZ1B,BCCIP,BCL2,BMP6,BRD4,CARD10,CCL21,CCNK,CCNL1,CCNT1,CD40,CD44,CDK4,CHORDC1,CLK2,CLP1,COPS8,CSK,CSNK1E,DAB2,DAB2IP,DEPTOR,DNAJA3,DSTYK,DUSP16,EEF2K,ENPP1,ENSSSCG00000016302,ENSSSCG00000016781,ENSSSCG00000029792,FBXO18,FXN,FYN,FZD7,GAB1,GBA,GCK,HIPK1,HRC,HSPA2,HSPA5,IL6ST,IMPA2,INSR,ITSN1,KHK,LATS1,LMTK2,LRRK1,MADD,MADH4,MAML1,MAP3K14…	1.33801	0.000487293	0.00934407
GO:0044265	cellular macromolecule catabolic process	biological_process	5	51	0.0544872	489	936	14465	APEX2,ASB2,AXIN1,BAP1,CCRN4L,CLN8,CSNK1E,CTIF,DAB2,DAB2IP,DCPS,DDIT3,DHX34,EDEM3,EIF4A3,ENSSSCG00000002036,ENSSSCG00000016234,ENSSSCG00000023391,ENSSSCG00000030424,ERCC4,FBXL12,FBXL19,FBXO18,GCLC,GPC1,HSPA5,MDM2,NTHL1,PKD1,PRPF19,RBM8A,RFFL,RIPK1,RNF144B,RNF185,RNF6,TMEM129,TMUB1,TRIP12,TRPC4AP,UBE2G2,UBQLN4,USP2,USP43,USP5,USP53,USP54,USP8,WAC,ZFP36L1,ZHX2	1.61177	0.000490811	0.0093854
GO:0031252	cell leading edge	cellular_component	3	25	0.0275634	181	907	13428	ABI1,ABL2,AKT2,ALS2,AMOT,AMOTL1,APC,ARAP3,ARHGAP1,ARHGAP31,EPS8L1,FAT1,GBF1,IFIT5,ITSN1,MACF1,MYH9,PIP5K1A,PKD2,PKN2,PODXL,RDX,STX4,TLN1,WASF2	2.04487	0.000495333	0.00944564
GO:0071310	cellular response to organic substance	biological_process	5	83	0.0886752	897	936	14465	ABL2,ACKR2,ACKR3,ADGRA2,AKT2,AQP4,AXIN1,AXL,BAMBI,BCDIN3D,BCL2,BCL9L,CCRL1,CD44,CD63,CDIP1,C/EBP,CNTFR,CTGF,DAB2,DAB2IP,DCPS,DDIT3,DNAJA3,DNMT3A,DSTYK,ENPP1,EP300,FOXO4,FYN,GAB1,GAREM,GBA,GHR,GPC1,HIPK1,HSPA5,IFIT1,IL6ST,INSR,KLF4,KMT2E,LATS1,LIFR,LRG1,MADH4,MAVS,MED1,MEF2C,MSTN,MYOD1,NCOA5,NFIL3,NOR-1,NPR2,NR1D2,NRIP1,NRP1,PHC1,PPM1A,PRKRA,RAE1,RAPGEF1,RFFL,RIPK1,RYR1,SMAD2,SNIP1,SOCS2,SOX11,SPH…	1.42997	0.000546105	0.0103395
GO:2001236	regulation of extrinsic apoptotic signaling pathway	biological_process	10	15	0.0160256	89	936	14465	BCL2,BIRC6,C-FLIP,DEPTOR,GCLC,HUNTINGTIN,ITM2C,MADD,NRP1,PPP1CA,PPP2R1A,RIPK1,TRAF2,ZC3HC1,ZYMND11	2.60462	0.000546317	0.0103395
GO:0044389	small conjugating protein ligase binding	molecular_function	4	22	0.0204082	158	1078	16649	AMBRA1,AXIN1,BCL2,BLZF1,CD40,ENSSSCG00000016234,FZD6,HSPA5,KCNH2,MDM2,MFN2,MYOD1,RALA,RFFL,RIPK1,SMAD2,TANK,TRAF2,TRAF3_TV1,TRAF6,UBOX5,USP2	2.15048	0.000546711	0.0103395
GO:0043228	non-membrane-bounded organelle	cellular_component	2	201	0.22161	2417	907	13428	ABL2,ABRA,ACKR2,AFF4,AHI1,AHNAK,ALS2,AMOT,ANKRD17,ANP32B,APC,APEX2,ARFGEF2,ARID1A,ARID5A,ARL4A,ARPC1B,ARPC5L,ASXL1,AXIN1,BAZ1B,BAZ2A,BCL9L,BIRC6,BRD4,C10orf2,CCRN4L,CCSER2,CDK4,CEACAM16,CECR2,CHD2,CHD3,CHD4,COIL,CONNEXIN,CREBBP,CSPP1,CTTNBP2NL,DAB2,DDX23,DENND2A,DNAJA3,DNAJB6,DNMT3A,DST,DZIP1,EIF6,ELL2,ENSSSCG00000008968,ENSSSCG00000010297,ENSSSCG00000011103,ENSSSCG00000011553,ENSSSCG00000015878,…	1.23119	0.000560599	0.0105442
GO:0043232	intracellular non-membrane-bounded organelle	cellular_component	6	201	0.22161	2417	907	13428	ABL2,ABRA,ACKR2,AFF4,AHI1,AHNAK,ALS2,AMOT,ANKRD17,ANP32B,APC,APEX2,ARFGEF2,ARID1A,ARID5A,ARL4A,ARPC1B,ARPC5L,ASXL1,AXIN1,BAZ1B,BAZ2A,BCL9L,BIRC6,BRD4,C10orf2,CCRN4L,CCSER2,CDK4,CEACAM16,CECR2,CHD2,CHD3,CHD4,COIL,CONNEXIN,CREBBP,CSPP1,CTTNBP2NL,DAB2,DDX23,DENND2A,DNAJA3,DNAJB6,DNMT3A,DST,DZIP1,EIF6,ELL2,ENSSSCG00000008968,ENSSSCG00000010297,ENSSSCG00000011103,ENSSSCG00000011553,ENSSSCG00000015878,…	1.23119	0.000560599	0.0105442
GO:0071363	cellular response to growth factor stimulus	biological_process	6	29	0.0309829	234	936	14465	ADGRA2,AXIN1,BAMBI,BCL9L,CD44,CD63,CTGF,DAB2,DAB2IP,DSTYK,FYN,GAREM,GPC1,HSPA5,INSR,KLF4,LRG1,MADH4,MED1,MEF2C,MSTN,NRP1,PPM1A,RIPK1,SMAD2,SOX11,VEGFB,WFIKKN2,ZEB1	1.91525	0.000569586	0.0106618
GO:0022610	biological adhesion	biological_process	1	64	0.0683761	654	936	14465	ABL2,AEBP1,APC,ARVCF,AXL,BCL2,CCL21,CD44,CD63,CD9,CDH11,COL5A1,CTGF,CTNND1,DCBLD1,DNAJB6,DPT,EFNB2,ENSSSCG00000012818,ENSSSCG00000014117,ENSSSCG00000015878,ENSSSCG00000028585,EXOC2,FAT1,FZD7,HOXA7,HSD17B12,IGSF9B,JAG2,KLF4,LAMC1,LRP5L,MICALL2,MSN,MYH9,MYL9,MYO10,NRP1,PEAK1,PECAM1,PIP5K1A,PKD1,PLAU,PODXL,PODXL2,PPP1R12A,PRR2,RADIL,RAPGEF1,SCARB2,SEMA4D,SHC1,SORBS3,SPP1,STX4,SWAP70,TAOK2,TBX18,TLN1…	1.51232	0.00056995	0.0106618
GO:0016462	pyrophosphatase activity	molecular_function	6	101	0.093692	1133	1078	16649	ABCC5,AGAP3,ALS2,AMOT,ARAP3,ARFGEF2,ARHGAP1,ARHGAP24,ARHGAP31,ARL4A,ARL4D,ATF7IP,C10orf2,CANT1,CCPG1,CD40,CHD3,CHD4,CHTOP,DAB2IP,DCPS,DDX23,DDX46,DENND2A,DENND4B,DHX16,DHX34,DHX36,DNAJA3,DNAJB6,EHD2,EIF4A3,EIF5B,ENPP1,ENSSSCG00000002470,ENSSSCG00000003136,ENSSSCG00000008051,ENSSSCG00000008478,ENSSSCG00000009999,ENSSSCG00000013013,ENSSSCG00000013876,ENSSSCG00000015273,ENSSSCG00000015878,ENSSSCG000…	1.37677	0.000572573	0.0106818
GO:0016192	vesicle-mediated transport	biological_process	4	69	0.0737179	718	936	14465	ABL2,ACHE,ACKR2,ACKR3,ADORA2B,ADRBK2,AHI1,AKT2,AP1B1,AP4B1,AP5M1,ARFGEF2,ARHGAP21,AXL,BECN1,BLZF1,CANX,CCRL1,CD63,CSK,DAB2,DENND2A,EHD2,ENPP1,ENSSSCG00000004113,ENSSSCG00000005505,ENSSSCG00000013554,ENSSSCG00000028585,EXOC2,GBF1,GOLGA4,GPC3,HUNTINGTIN,KIF1C,LAMP1,LMTK2,LYPLAL1,MACF1,MICALL1,MICALL2,MSN,MYH7B,MYH9,NAPA,PACSIN2,PTX3,RAB11A,RAB22A,RAB3A,RAB6IP2,RAB8A,RABEP1,RALA,RDX,SEC24A,SH3GL1,SM…	1.48514	0.000581076	0.0108112
GO:0060284	regulation of cell development	biological_process	6	50	0.0534188	481	936	14465	ABL2,ADGRA2,BAMBI,BCL2,BCL9L,BDNF,BMP6,BTG1,CASZ1,CHD7,COL14A1,DAB2,DAB2IP,DDIT3,EHD2,FAM101B,FRZB,FYN,GOLGA4,HOXB3,IL6ST,ITM2C,MACF1,MADH4,MAML1,MED1,MEF2C,MSTN,MYOD1,NCOA1,NPR2,NRP1,OBSL1,PI16,PRPF19,RAB11A,RAPGEF1,RNF6,SEMA4D,SMAD2,SNAPIN,SOX11,SSH1,STK25,TGIF1,UNC-6,ZEB1,ZFHX3,ZHX2,ZSWIM6	1.60645	0.000598693	0.0111089
GO:0048048	embryonic eye morphogenesis	biological_process	9	7	0.00747863	24	936	14465	ARID1A,HIPK1,KDM2B,SOX11,SP1,TBX2,ZEB1	4.50743	0.000606517	0.0111566
GO:0051098	regulation of binding	biological_process	3	23	0.0245726	170	936	14465	ABL2,APLP2,BAMBI,BCL2,BCL3,BRD4,DAB2,DAB2IP,DDIT3,EP300,FBXO18,ID1,IFIT1,MADH4,MBF1,PKD1,PSEN2,SMAD2,SNAPIN,SOX11,TRAF2,TRAF6,WFIKKN2	2.09084	0.00061224	0.0111566
GO:0072357	PTW/PP1 phosphatase complex	cellular_component	4	4	0.00441014	7	907	13428	FB19,PPP1CA,PPP1R12A,TOX4	8.45991	0.000613579	0.0111566
GO:0030877	beta-catenin destruction complex	cellular_component	7	4	0.00441014	7	907	13428	APC,AXIN1,CACYBP,DACT1	8.45991	0.000613579	0.0111566
GO:0051828	entry into other organism involved in symbiotic interaction	biological_process	5	8	0.00854701	31	936	14465	AXL,EXOC2,MID2,PRR2,PTX3,TRIM26,VAMP8,VPS18	3.98814	0.000617472	0.0111566
GO:0052192	movement in environment of other organism involved in symbiotic interaction	biological_process	4	8	0.00854701	31	936	14465	AXL,EXOC2,MID2,PRR2,PTX3,TRIM26,VAMP8,VPS18	3.98814	0.000617472	0.0111566
GO:0051806	entry into cell of other organism involved in symbiotic interaction	biological_process	6	8	0.00854701	31	936	14465	AXL,EXOC2,MID2,PRR2,PTX3,TRIM26,VAMP8,VPS18	3.98814	0.000617472	0.0111566
GO:0030260	entry into host cell	biological_process	7	8	0.00854701	31	936	14465	AXL,EXOC2,MID2,PRR2,PTX3,TRIM26,VAMP8,VPS18	3.98814	0.000617472	0.0111566
GO:0044409	entry into host	biological_process	6	8	0.00854701	31	936	14465	AXL,EXOC2,MID2,PRR2,PTX3,TRIM26,VAMP8,VPS18	3.98814	0.000617472	0.0111566
GO:0052126	movement in host environment	biological_process	5	8	0.00854701	31	936	14465	AXL,EXOC2,MID2,PRR2,PTX3,TRIM26,VAMP8,VPS18	3.98814	0.000617472	0.0111566
GO:0008360	regulation of cell shape	biological_process	7	12	0.0128205	63	936	14465	ARAP3,BAMBI,BRWD3,FYN,GNA13,MYH9,MYO10,PALMD,RHOU,SEMA4D,TAOK2,TBCCD1	2.94363	0.000622832	0.011224
GO:0007049	cell cycle	biological_process	3	77	0.082265	823	936	14465	ANKRD17,APC,AZI2,BACH1,BAP1,BCCIP,BCL2,BECN1,BRD4,BRD7,CCNK,CCNL1,CCNT1,CCPG1,CDK4,C/EBP,CHD3,CHD4,CHORDC1,CSRP2BP,DAB2IP,DACT1,DDIT3,DST,ENSSSCG00000016960,ENSSSCG00000023853,ERCC4,ETS1,FBXO18,FOXN3,FOXO4,GBF1,HSPA2,HUNTINGTIN,IER3,INSR,JADE1,KDM8,LATS1,MACF1,MADD,MAP4,MDM2,MED1,MYBBP1A,MYH9,NIPBL,NOR-1,NPR2,OBSL1,PDCD6IP,PKD1,PKD2,PKN2,PPP1R12A,PPP1R13B,PPP2R1A,PRPF19,RAB11A,RHOU,RRP8,SMAD2,SMC…	1.44588	0.000627631	0.011281
GO:0048704	embryonic skeletal system morphogenesis	biological_process	8	13	0.0138889	72	936	14465	EIF4A3,HOXA5,HOXA6,HOXA7,HOXB3,HOXD9,NIPBL,OSR2,PRRX2,SETD2,SMAD2,SOX11,ZEB1	2.79032	0.000641579	0.0114718
GO:0001892	embryonic placenta development	biological_process	8	13	0.0138889	72	936	14465	BIRC6,C/EBP,DNAJB6,EPAS1,GAB1,HECTD1,MED1,NCOA1,PKD1,PKD2,SETD2,SP1,ZFP36L1	2.79032	0.000641579	0.0114718
GO:0008287	protein serine/threonine phosphatase complex	cellular_component	3	8	0.00882029	30	907	13428	FB19,PPP1CA,PPP1R12A,PPP2R5B,PPP2R5D,SHOC2,SMEK2,TOX4	3.94796	0.000645646	0.0115113
GO:0043410	positive regulation of MAPK cascade	biological_process	9	30	0.0320513	247	936	14465	ABL2,ACKR3,AVPI1,AXIN1,CCL21,CD40,CD44,CTGF,DAB2IP,DSTYK,GAB1,GAREM,IGFBP4,INSR,MADD,NENF,NRP1,PELI2,PLCE1,RIPK1,SHC1,SORBS3,ST5,STK25,TAOK2,TAOK3,TRAF2,TRAF6,VEGFB,ZEB2	1.87701	0.000647131	0.0115113
GO:0008283	cell proliferation	biological_process	2	93	0.099359	1035	936	14465	AMBRA1,APC,ARX,AZI2,BAMBI,BCL2,BDNF,BECN1,BIRC6,BMP6,BRD4,BRD7,BTG1,CCPG1,CD40,CDK4,C/EBP,CNTFR,COPS8,CSK,CTGF,DAB2IP,DNAJA3,DPT,EFNB2,F3,FOXO3A,FOXO4,FRZB,FXN,FYN,FZD6,FZD7,GAREM,GPC3,HIPK1,HOXA5,IGFBP4,IL6ST,JAG2,JARID2,KDM2B,KLF4,LGR4,LIFR,LRG1,LZTS2,MADH4,MBD2,MECP2,MED1,MFN2,MITF,MYOD1,NCK2,NCSTN,OSR2,PAK1IP1,PALB2,PARP10,PEX2,PKD2,PLAU,PODN,PRP,PRPF19,PRRX2,RAPGEF1,RERG,SHC1,SMAD2,SMARCA2,S…	1.38863	0.000675543	0.0119857
GO:0003016	respiratory system process	biological_process	4	6	0.00641026	18	936	14465	HOXA5,JAG2,KDM6A,MECP2,RAB3A,TCF15	5.15135	0.000682903	0.0120541
GO:0035411	catenin import into nucleus	biological_process	10	6	0.00641026	18	936	14465	AXIN1,BAMBI,DAB2IP,DACT1,FZD7,SMAD2	5.15135	0.000682903	0.0120541
GO:0009991	response to extracellular stimulus	biological_process	3	24	0.025641	182	936	14465	ADORA2B,AMBRA1,ATG12,AXL,BCL2,BECN1,CCRN4L,DDIT3,ENSSSCG00000002499,HSPA5,MED1,MYBBP1A,MYOD1,NCOA1,NENF,RRAGC,RRP8,SNAP29,SPP1,TBC1D14,ULK1,VAMP8,WAC,WDR24	2.0379	0.00068493	0.012059
GO:0016049	cell growth	biological_process	3	28	0.0299145	226	936	14465	BAP1,BCL2,BDNF,COL14A1,CTGF,ENPP1,FOXK1,FRZB,FXN,GOLGA4,IGFBP4,MACF1,MADH4,MMP14,NOV,NRP1,PI16,RAB11A,RERG,RNF6,SEMA4D,SMAD2,SMARCA2,SOCS2,SPHK1,TSPYL2,ULK1,UNC-6	1.91466	0.000706681	0.0124102
GO:0070647	protein modification by small protein conjugation or removal	biological_process	7	47	0.0502137	448	936	14465	ASB2,ASXL1,AXIN1,BAP1,BCL2,BIRC6,CNOT4,COPS8,DNAJA3,ENSSSCG00000008415,FBXO11,FYN,GCLC,HECTD1,HSPA5,KDM2B,LEO1,MDM2,MYSM1,NDFIP2,NEURL2,PARP10,PHC1,PIAP,PRPF19,RFFL,RNF135,RNF144B,RNF185,RNF19,RNF6,RUSC1,RYBP,SOCS2,SPHK1,TMEM129,TRAF2,TRAF3_TV1,TRAF6,TRIP12,UBE2G2,UBOX5,URM1,USP2,USP5,USP8,WAC	1.6213	0.000709085	0.0124207
GO:0002039	p53 binding	molecular_function	3	10	0.00927644	47	1078	16649	AXIN1,BRD4,BRD7,CREBBP,EP300,HUNTINGTIN,MDM2,RFFL,SETD8,TP53RK	3.28603	0.000712304	0.0124454
GO:0061053	somite development	biological_process	5	12	0.0128205	64	936	14465	ABI1,EP300,FRZB,KDM6A,MADH4,PALB2,PSEN2,SMAD2,SOX11,TBX18,TCF15,ZEB2	2.89764	0.000722242	0.0125871
GO:0072331	signal transduction by p53 class mediator	biological_process	6	13	0.0138889	73	936	14465	BCL3,CD44,CDIP1,EP300,FOXO3A,HIPK1,MDM2,MYBBP1A,PPP1R13B,RFFL,RRP8,SETD8,TMEM109	2.75209	0.000735237	0.0127812
GO:0001655	urogenital system development	biological_process	5	27	0.0288462	216	936	14465	AGTR1,AHI1,APC,AQP11,ARID5B,BCL2,BDNF,BMP6,CD44,FRAS1,GPC3,INVS,LGR4,LZTS2,MADH4,NRP1,OSR2,PKD1,PKD2,PLCE1,PYGO1,SEC63,SMAD2,TBX18,TET2,TIPARP,WDR77	1.93176	0.000761248	0.0132001
GO:0040007	growth	biological_process	1	56	0.0598291	561	936	14465	ARID5B,ARX,ATRN,BAP1,BCL2,BDNF,BMP6,BRD4,CCM2,CHD7,COL14A1,CONNEXIN,CTGF,EN1,ENPP1,FKBP8,FOXK1,FOXO3A,FRZB,FXN,FZD7,GOLGA4,GPC3,HOXA5,IGFBP4,INSR,KDM6A,MACF1,MADH4,MED1,MMP14,MSTN,MYOD1,NIPBL,NOV,NRP1,OSBP,PALB2,PI16,PRPF19,RAB11A,RERG,RNF6,SAFB,SEMA4D,SIK3,SMAD2,SMARCA2,SOCS2,SP2,SPHK1,TBX2,TSPYL2,ULK1,UNC-6,ZFP36L1	1.54265	0.00077741	0.0134465
GO:0016604	nuclear body	cellular_component	12	22	0.0242558	156	907	13428	ATPAF2,CBX4,CHTOP,COIL,CREBBP,CWC22,EPAS1,HIPK1,MAML1,MDM2,MEF2C,NRIP1,PHC1,PIP5K1A,PRPF19,PSPC1,RNF6,SON,STIP,TDP2,UBOX5,WBP11	2.08786	0.000793432	0.0136892
GO:0008023	transcription elongation factor complex	cellular_component	12	8	0.00882029	31	907	13428	AFF4,BRD4,CCNT1,EAF1,ELL2,LEO1,MLLT3,PEX2	3.82061	0.000819332	0.0141007
GO:0060759	regulation of response to cytokine stimulus	biological_process	5	10	0.0106838	48	936	14465	AXL,DNAJA3,HIPK1,IL6ST,KLF4,MAVS,MED1,RFFL,SPHK1,TICAM2	3.2196	0.000841487	0.014421
GO:0016740	transferase activity	molecular_function	3	169	0.156772	2079	1078	16649	ABI1,ABL2,ADRBK2,AKT2,ALG2,ALS2,AMBRA1,APC,APLP2,ART1,ART5,AVPI1,AXIN1,AXL,B3GNTL1,B4GAT1,BAZ1B,BCCIP,BCDIN3D,CARD10,CCL21,CCNK,CCNL1,CCNT1,CD40,CDK4,CHORDC1,CHPF2,CHST15,CLK2,CLP1,COPS8,CREBBP,CROT,CSGALNACT1,CSK,CSNK1E,CSRP2BP,DAB2IP,DEPTOR,DLAT,DNAJA3,DNMT3A,DSTYK,DUSP16,EEF2K,EID1,ENSSSCG00000000862,ENSSSCG00000001579,ENSSSCG00000016302,ENSSSCG00000016781,ENSSSCG00000023044,ENSSSCG00000029792…	1.25546	0.000842133	0.014421
GO:0032991	macromolecular complex	cellular_component	1	259	0.285557	3240	907	13428	ABI1,ACKR2,AFF4,AHI1,ALS2,AMOT,AMOTL1,AP1B1,AP4B1,AP5M1,APC,API5,ARID1A,ARID1B,ARID5A,ARPC5L,ASB2,ASXL1,ATF7IP,ATG12,AXIN1,BAHD1,BAP1,BCCIP,BCL2,BCL3,BECN1,BIRC6,BRD4,BRD7,CACYBP,CBX4,CCM2,CCNK,CCNT1,CCRN4L,CD40,CD44,CDK4,C/EBP,CECR2,C-FLIP,CHD3,CHD4,CHTOP,CLP1,CNOT4,CNTFR,COG8,COL6A2,CONNEXIN,COPS8,CPSF7,CREBBP,CSNK1E,CSPP1,CSRP2BP,CWC22,DAB2,DACT1,DCAF10,DDIT3,DDX23,DLAT,DNAJA3,EAF1,EIF4A3,EIF6…	1.18347	0.000853983	0.0145876
GO:0005794	Golgi apparatus	cellular_component	7	62	0.0683572	613	907	13428	ACHE,ARFGEF2,ARHGAP21,B4GAT1,BLZF1,CD44,CHPF2,COG8,CONNEXIN,CSGALNACT1,CTGF,CWC22,DENND4B,EBAG9,EXT1,FUT4,GBF1,GGTA1,GOLGA4,GOLIM4,GOLM1,HSPB8,HUNTINGTIN,ID1,ITM2C,KCNS3,KIF1C,KLF5,LMTK2,MACF1,MPLKIP,NDFIP2,NUCB1,OBSL1,OSBP,PARM1,PARP10,PLAGL1,PRP,PSEN2,PXYLP1,RAB11A,RAB8A,RUSC1,SGMS2,SH3D19,SLC1A5,SLC39A14,SNAPIN,ST3GAL5,ST6GALNAC2,ST6GALNAC6,STK25,TMED9,TRAPPC5,TSC2,USP8,VCAM1,VPS51,WDR77,WHAMM…	1.49739	0.000865402	0.0147461
GO:0060341	regulation of cellular localization	biological_process	4	56	0.0598291	565	936	14465	ABL2,ADORA2B,AKT2,ANP32B,AXIN1,BAMBI,BCL2,BCL3,CD40,CHD7,CSK,DAB2,DAB2IP,DACT1,EHD2,ENSSSCG00000004113,FYN,FZD7,GBF1,GCK,GOLPH3L,HRC,IER3,LAMP1,LGR4,LYPLAL1,LZTS2,MADH4,MAVS,MED1,MSN,NAPA,NUP153,PARP10,PKD1,PKD2,PKIG,PPM1A,PPP1R12A,PTGER4,RAB3A,RALA,RDX,RHBDF2,SEC24A,SETD2,SMAD2,SOX11,SPHK1,STX4,SYNJ2BP,TACC3,TCAF1,TRAF2,TRAF6,ZIC1	1.53173	0.000919709	0.0156328
GO:0010948	negative regulation of cell cycle process	biological_process	6	14	0.0149573	84	936	14465	APC,BCL2,BRD7,CCNK,CDK4,DAB2IP,DACT1,FOXO4,JADE1,MDM2,PKD2,SMC1A,TERF1,ZNF655	2.57568	0.000926663	0.0156691
GO:0019048	virus-host interaction	biological_process	5	11	0.0117521	57	936	14465	AXL,IFIT1,INSR,MID2,PRR2,PTX3,SMAD2,THOC2,TRIM26,VAMP8,VPS18	2.98236	0.000926748	0.0156691
GO:0016202	regulation of striated muscle tissue development	biological_process	8	17	0.0181624	113	936	14465	BCL2,BTG1,COL14A1,CONNEXIN,DDIT3,EFNB2,EHD2,GPC1,MAML1,MEF2C,MSTN,MYOD1,NR1D2,PI16,SMAD2,TBX2,ZFHX3	2.32495	0.000928675	0.0156691
GO:0072176	nephric duct development	biological_process	5	5	0.00534188	13	936	14465	AHI1,EFNB2,GPC3,PKD1,PKD2	5.94387	0.000932226	0.0156906
GO:0009894	regulation of catabolic process	biological_process	4	62	0.0662393	642	936	14465	AGAP3,AKT2,ALS2,AMBRA1,AMOT,APC,ARAP3,ARFGEF2,ARHGAP1,ARHGAP24,ARHGAP31,AXIN1,BCL2,BECN1,CD40,CHTOP,CSNK1E,DAB2,DAB2IP,DACT1,DHX34,DNAJB6,ENSSSCG00000003136,ENSSSCG00000008478,ENSSSCG00000009999,ENSSSCG00000013876,ENSSSCG00000015878,ENSSSCG00000016781,ENSSSCG00000020940,ENSSSCG00000023197,ENSSSCG00000029792,EPS8L1,FYN,GBF1,GCLC,GPC3,HSPA2,IER3,INSR,MADH4,MDM2,PKD1,PLCE1,RABEP1,RAPGEF1,RASAL2,RASI…	1.49245	0.00096562	0.0161421
GO:0016407	acetyltransferase activity	molecular_function	6	13	0.0120594	75	1078	16649	CREBBP,CSRP2BP,DLAT,EID1,ENSSSCG00000023044,EP300,EPC1,KANSL1,KAT6B,NCOA1,SAP130,SAT2,SUPT7L	2.67702	0.000967381	0.0161421
GO:0048525	negative regulation of viral reproduction	biological_process	5	8	0.00854701	33	936	14465	IFIT1,MAVS,MID2,PARP10,PTX3,SRPK1,SRPK2,TRIM26	3.74644	0.000968433	0.0161421
GO:0051149	positive regulation of muscle cell differentiation	biological_process	7	8	0.00854701	33	936	14465	BCL2,BTG1,EFNB2,GPC1,MAML1,MEF2C,MYOD1,ZFHX3	3.74644	0.000968433	0.0161421
GO:0065008	regulation of biological quality	biological_process	2	154	0.16453	1882	936	14465	ABL2,ACHE,ADORA2B,AGTR1,AKT2,ALS2,AMOT,ANGPTL4,APC,APLP2,AQP11,AQP4,ARAP3,ARHGAP21,ARPC1B,ARPC5L,ATRN,AXL,BAMBI,BCL2,BDNF,BMP6,BRWD3,C1-INH,CA2,CCL21,CCRN4L,CD40,C/EBP,CHD7,CIB2,CLN8,COL14A1,CONNEXIN,CRTC2,CTGF,DAB2IP,DACT1,DDIT3,DEPTOR,DHX36,DNAJA3,ENPP1,ENSSSCG00000012818,EP300,EPAS1,ERCC4,ETS1,F2RL2,F3,FAM46A,FOXO3A,FXN,FYN,FZD6,GCK,GCLC,GNA11,GNA13,GOLGA4,HFE2,HOXA5,HPS4,HRC,HSD17B8,HSPA5,HUN…	1.26457	0.000972399	0.0161691
GO:0070848	response to growth factor stimulus	biological_process	4	29	0.0309829	242	936	14465	ADGRA2,AXIN1,BAMBI,BCL9L,CD44,CD63,CTGF,DAB2,DAB2IP,DSTYK,FYN,GAREM,GPC1,HSPA5,INSR,KLF4,LRG1,MADH4,MED1,MEF2C,MSTN,NRP1,PPM1A,RIPK1,SMAD2,SOX11,VEGFB,WFIKKN2,ZEB1	1.85193	0.000979338	0.0162452
GO:0035914	skeletal muscle cell differentiation	biological_process	9	15	0.0160256	94	936	14465	ASB2,BCL9L,EHD2,GPC1,HLF,KLF5,MAFF,MAML1,MEF2C,MYH9,MYOD1,NR1D2,PLAGL1,SOX11,STIM1	2.46607	0.000984088	0.0162457
GO:2000602	regulation of interphase of mitotic cell cycle	biological_process	8	15	0.0160256	94	936	14465	ANKRD17,BCL2,BRD4,BRD7,CDK4,DACT1,FOXN3,FOXO4,IER3,JADE1,MDM2,PKD2,RAB11A,TAOK3,ZNF655	2.46607	0.000984088	0.0162457
GO:0031346	positive regulation of cell projection organization	biological_process	6	18	0.0192308	124	936	14465	ABL2,APC,CCL21,DAB2IP,EPS8L1,FYN,GOLGA4,HUNTINGTIN,MACF1,NRP1,OBSL1,RAB11A,RALA,RAPGEF1,SEMA4D,STK25,UNC-6,WASF2	2.24333	0.0010212	0.0166256
GO:0016567	protein ubiquitination	biological_process	9	39	0.0416667	359	936	14465	ASB2,AXIN1,BCL2,BIRC6,CNOT4,DNAJA3,ENSSSCG00000008415,FBXO11,FYN,GCLC,HECTD1,HSPA5,KDM2B,LEO1,MDM2,NDFIP2,NEURL2,PARP10,PHC1,PIAP,PRPF19,RFFL,RNF135,RNF144B,RNF185,RNF19,RNF6,RUSC1,RYBP,SOCS2,SPHK1,TMEM129,TRAF2,TRAF3_TV1,TRAF6,TRIP12,UBE2G2,UBOX5,WAC	1.67885	0.00102391	0.0166256
GO:1901861	regulation of muscle tissue development	biological_process	5	17	0.0181624	114	936	14465	BCL2,BTG1,COL14A1,CONNEXIN,DDIT3,EFNB2,EHD2,GPC1,MAML1,MEF2C,MSTN,MYOD1,NR1D2,PI16,SMAD2,TBX2,ZFHX3	2.30455	0.0010272	0.0166256
GO:0048634	regulation of muscle organ development	biological_process	7	17	0.0181624	114	936	14465	BCL2,BTG1,COL14A1,CONNEXIN,DDIT3,EFNB2,EHD2,GPC1,MAML1,MEF2C,MSTN,MYOD1,NR1D2,PI16,SMAD2,TBX2,ZFHX3	2.30455	0.0010272	0.0166256
GO:0035521	monoubiquitinated histone deubiquitination	biological_process	11	3	0.00320513	4	936	14465	ASXL1,BAP1,MYSM1	11.5905	0.00102823	0.0166256
GO:0070120	ciliary neurotrophic factor-mediated signaling pathway	biological_process	8	3	0.00320513	4	936	14465	CNTFR,IL6ST,LIFR	11.5905	0.00102823	0.0166256
GO:0035522	monoubiquitinated histone H2A deubiquitination	biological_process	12	3	0.00320513	4	936	14465	ASXL1,BAP1,MYSM1	11.5905	0.00102823	0.0166256
GO:0030953	astral microtubule organization	biological_process	8	3	0.00320513	4	936	14465	RAB11A,TACC2,TACC3	11.5905	0.00102823	0.0166256
GO:0031076	embryonic camera-type eye development	biological_process	9	7	0.00747863	26	936	14465	ARID1A,HIPK1,KDM2B,SOX11,SP1,TBX2,ZEB1	4.16071	0.00102884	0.0166256
GO:0000209	protein polyubiquitination	biological_process	10	15	0.0160256	95	936	14465	ASB2,AXIN1,BCL2,HECTD1,PARP10,PRPF19,RFFL,RNF6,RUSC1,TMEM129,TRAF2,TRAF6,TRIP12,UBE2G2,UBOX5	2.44011	0.00110027	0.0177382
GO:0046700	heterocycle catabolic process	biological_process	4	105	0.112179	1213	936	14465	ABCC5,AGAP3,ALS2,AMOT,APEX2,ARAP3,ARFGEF2,ARHGAP1,ARHGAP24,ARHGAP31,ARL4A,ARL4D,ATF7IP,BLVRA,CCPG1,CCRN4L,CD40,CHD3,CHD4,CHTOP,CTIF,DAB2IP,DCPS,DDX23,DDX46,DENND2A,DENND4B,DHX16,DHX34,DHX36,DNAJA3,DNAJB6,EHD2,EIF4A3,EIF5B,ENPP1,ENSSSCG00000002470,ENSSSCG00000003136,ENSSSCG00000008051,ENSSSCG00000008478,ENSSSCG00000009999,ENSSSCG00000011722,ENSSSCG00000013013,ENSSSCG00000013876,ENSSSCG00000015273,…	1.33774	0.00112407	0.0180797
GO:0006793	phosphorus metabolic process	biological_process	3	230	0.245726	2973	936	14465	ABCC5,ABI1,ABL2,ACOT6,ACSS2,ADORA2B,ADRBK2,AGAP3,AKT2,ALS2,AMBRA1,AMOT,APC,APLP2,ARAP3,ARFGEF2,ARHGAP1,ARHGAP24,ARHGAP31,ARL4A,ARL4D,ATF7IP,AVPI1,AXIN1,AXL,BAZ1B,BCCIP,BCL2,BMP6,BRD4,CARD10,CCL21,CCNK,CCNL1,CCNT1,CCPG1,CD40,CD44,CDK4,CHD3,CHD4,CHORDC1,CHTOP,CLK2,CLN8,CLP1,COPS8,CROT,CSGALNACT1,CSK,CSNK1E,CTTNBP2NL,DAB2,DAB2IP,DDX23,DDX46,DENND2A,DENND4B,DEPTOR,DHX16,DHX36,DNAJA3,DNAJB6,DSTYK,DUSP…	1.19557	0.00114905	0.0184383
GO:0071496	cellular response to external stimulus	biological_process	3	23	0.0245726	178	936	14465	ADORA2B,AMBRA1,ATG12,AXL,BCL2,BECN1,CD40,ENSSSCG00000002499,HSPA5,MAP3K14,MED1,MYBBP1A,MYOD1,NCOA1,PTGER4,RRAGC,RRP8,SNAP29,TBC1D14,ULK1,VAMP8,WAC,WDR24	1.99687	0.00116035	0.0185764
GO:0090100	positive regulation of transmembrane receptor protein serine/threonine kinase signaling pathway	biological_process	9	10	0.0106838	50	936	14465	AXIN1,BMP6,DAB2,FKBP8,GPC3,LRG1,MADH4,SMAD2,SOX11,SYNJ2BP	3.09081	0.00117519	0.0187703
GO:0010033	response to organic substance	biological_process	3	97	0.103632	1107	936	14465	ABL2,ACKR2,ACKR3,ADGRA2,AKT2,AQP4,ASXL1,AXIN1,AXL,BAMBI,BCDIN3D,BCL2,BCL9L,CCL21,CCRL1,CCRN4L,CD44,CD63,CDIP1,C/EBP,CLK2,CNTFR,CTGF,DAB2,DAB2IP,DCPS,DDIT3,DHX36,DNAJA3,DNMT3A,DSTYK,ENPP1,EP300,FOXO4,FYN,GAB1,GAREM,GBA,GCK,GCLC,GHR,GPC1,HIPK1,HSPA5,IFIT1,IL6ST,INSR,IRF5_TV1,KCNJ8,KLF4,KMT2E,LATS1,LIFR,LRG1,MADH4,MAVS,MED1,MEF2C,MSTN,MYOD1,NCOA5,NFIL3,NOR-1,NPR2,NR1D2,NRIP1,NRP1,PHC1,PMVK,PPM1A,PRK…	1.35415	0.0011833	0.0188561
GO:0045596	negative regulation of cell differentiation	biological_process	6	42	0.0448718	398	936	14465	ANKRD17,ANP32B,APC,ASXL1,AXIN1,BCL9L,BDNF,CASZ1,CCRN4L,CREBBP,DAB2IP,DDIT3,ENPP1,FAM101B,FOXO3A,FOXO4,FRZB,FZD7,HOXA5,HOXA7,ID1,KLF4,LEO1,MED1,MED15,MED17,MED7,METTL14,MSTN,NIPBL,NRP1,PI16,PRPF19,RNF6,RUNX1,SEMA4D,SMAD2,SOX11,UNC-6,ZEB1,ZFHX3,ZHX2	1.63083	0.00118962	0.018913
GO:0072332	intrinsic apoptotic signaling pathway by p53 class mediator	biological_process	10	8	0.00854701	34	936	14465	BCL3,CDIP1,EP300,HIPK1,MYBBP1A,PPP1R13B,RRP8,TMEM109	3.63625	0.00119558	0.0189205
GO:0048008	platelet-derived growth factor receptor signaling pathway	biological_process	8	8	0.00854701	34	936	14465	ABL2,ARID5B,CSRNP1,F3,GAB1,NRP1,RAPGEF1,TIPARP	3.63625	0.00119558	0.0189205
GO:0043524	negative regulation of neuron apoptotic process	biological_process	9	13	0.0138889	77	936	14465	ADNP,AMBRA1,AXL,BCL2,BDNF,CNTFR,HUNTINGTIN,ITSN1,KDM2B,MECP2,NOR-1,NRP1,VEGFB	2.60913	0.00123291	0.0194663
GO:0017015	regulation of transforming growth factor beta receptor signaling pathway	biological_process	9	11	0.0117521	59	936	14465	AXIN1,BAMBI,BCL9L,DAB2,HSPA5,LRG1,MADH4,PPM1A,SMAD2,SOX11,ZEB1	2.88127	0.00124903	0.0196758
GO:0008285	negative regulation of cell proliferation	biological_process	5	38	0.0405983	351	936	14465	AMBRA1,APC,BCL2,BDNF,BECN1,BRD7,BTG1,COPS8,CSK,DAB2IP,DNAJA3,DPT,EFNB2,FOXO4,FRZB,GPC3,JARID2,KDM2B,KLF4,LZTS2,MADH4,MED1,MFN2,MYOD1,PARP10,PEX2,PODN,PRP,RAPGEF1,RERG,SMAD2,SMARCA2,SOX11,TGIF1,TINF2,TSC2,WDR77,ZEB1	1.67309	0.00125757	0.019755
GO:0060627	regulation of vesicle-mediated transport	biological_process	5	25	0.0267094	201	936	14465	ADORA2B,AHI1,AKT2,ARHGAP21,AXL,CD63,CSK,DAB2,EHD2,ENSSSCG00000004113,ENSSSCG00000028585,GPC3,LAMP1,LYPLAL1,MSN,NAPA,PACSIN2,PTX3,RAB11A,RAB3A,RALA,RDX,STX4,SYNJ2BP,TSC2	1.92215	0.0012598	0.019755
GO:0017111	nucleoside-triphosphatase activity	molecular_function	7	97	0.0899814	1107	1078	16649	ABCC5,AGAP3,ALS2,AMOT,ARAP3,ARFGEF2,ARHGAP1,ARHGAP24,ARHGAP31,ARL4A,ARL4D,ATF7IP,C10orf2,CCPG1,CD40,CHD3,CHD4,CHTOP,DAB2IP,DDX23,DDX46,DENND2A,DENND4B,DHX16,DHX34,DHX36,DNAJA3,DNAJB6,EHD2,EIF4A3,EIF5B,ENSSSCG00000002470,ENSSSCG00000003136,ENSSSCG00000008051,ENSSSCG00000008478,ENSSSCG00000009999,ENSSSCG00000013013,ENSSSCG00000013876,ENSSSCG00000015273,ENSSSCG00000015878,ENSSSCG00000016216,ENSSSCG0…	1.3533	0.00128054	0.0200346
GO:0046718	viral entry into host cell	biological_process	8	7	0.00747863	27	936	14465	AXL,MID2,PRR2,PTX3,TRIM26,VAMP8,VPS18	4.00661	0.00131229	0.0204849
GO:0043085	positive regulation of catalytic activity	biological_process	5	72	0.0769231	780	936	14465	ABI1,ABL2,ADORA2B,AGAP3,AGTR1,ALS2,AMBRA1,ANP32B,ARAP3,ARFGEF2,ARHGAP1,ARHGAP24,ARHGAP31,AVPI1,AXIN1,BCL2,CARD10,CCL21,CD40,C-FLIP,CHTOP,COPS8,DAB2IP,DNAJA3,DNAJB6,DSTYK,ENSSSCG00000000884,ENSSSCG00000003136,ENSSSCG00000008478,ENSSSCG00000009999,ENSSSCG00000013876,ENSSSCG00000015878,ENSSSCG00000016781,ENSSSCG00000020940,ENSSSCG00000023197,ENSSSCG00000029792,EPS8L1,F3,FXN,GAB1,GBF1,GNA13,HSPA2,HSP…	1.42653	0.00134628	0.0209678
GO:0031668	cellular response to extracellular stimulus	biological_process	4	20	0.0213675	148	936	14465	ADORA2B,AMBRA1,ATG12,AXL,BCL2,BECN1,ENSSSCG00000002499,HSPA5,MED1,MYBBP1A,MYOD1,NCOA1,RRAGC,RRP8,SNAP29,TBC1D14,ULK1,VAMP8,WAC,WDR24	2.08839	0.00137035	0.0212929
GO:0048305	immunoglobulin secretion	biological_process	8	5	0.00534188	14	936	14465	CD40,STX4,TRAF2,TRAF3IP2,TRAF6	5.51931	0.00137334	0.0212929
GO:0001756	somitogenesis	biological_process	7	10	0.0106838	51	936	14465	ABI1,EP300,KDM6A,MADH4,PALB2,PSEN2,SMAD2,TBX18,TCF15,ZEB2	3.03021	0.00137857	0.0213261
GO:0045786	negative regulation of cell cycle	biological_process	5	30	0.0320513	259	936	14465	APC,BCL2,BRD4,CCNK,CDK4,C/EBP,DAB2IP,DDIT3,DST,ETS1,FBXO18,FOXN3,FOXO4,IER3,LATS1,MACF1,MDM2,MYBBP1A,NPR2,PKD1,PKD2,PPP1R13B,PRPF19,RRP8,SMAD2,SMC1A,SOX11,TAOK2,TAOK3,TERF1	1.79005	0.00139554	0.021492
GO:0003002	regionalization	biological_process	5	30	0.0320513	259	936	14465	ABI1,AHI1,APC,AXIN1,DDIT3,EN1,EP300,FKBP8,GPC3,HIPK1,HOXA5,HOXA6,HOXA7,HOXB3,HOXC6,HOXD9,HUNTINGTIN,INVS,KDM2B,KDM6A,MADH4,MLLT3,PALB2,PSEN2,SMAD2,TBX18,TCF15,TGIF1,ZEB2,ZIC3	1.79005	0.00139554	0.021492
GO:0006928	cellular component movement	biological_process	3	83	0.0886752	926	936	14465	ABI1,ABL2,ADGRA2,AGTR1,AKT2,AMOT,AMOTL1,APC,ARAP3,ARHGAP21,ARHGAP24,ARID5B,ARX,AXL,BAMBI,BCL2,CCL21,CD63,CD9,COL5A1,CONNEXIN,CTGF,DAB2,DAB2IP,DRPLA,EFNB2,ENSSSCG00000011103,ENSSSCG00000028585,ETS1,FRMD6,FYN,GAB1,GAB2,GBF1,GNA13,HOXA5,HOXA7,HSPA5,HUNTINGTIN,INSR,KCNH2,KIF1C,KIF7,KLC2,KLF4,LAMC1,MAP4,MMP14,MSN,MYH9,MYSM1,NAV1,NCK2,NRP1,OGDH,PEAK1,PECAM1,PEX13,PEX2,PIP5K1A,PKN2,PLAU,PODN,PODXL,PODXL…	1.38519	0.00140767	0.0216303
GO:0097191	extrinsic apoptotic signaling pathway	biological_process	9	19	0.0202991	138	936	14465	BCL2,BIRC6,C-FLIP,DAB2IP,DEPTOR,FOXO3A,GCLC,HIPK1,HUNTINGTIN,ITM2C,MADD,NRP1,PPP1CA,PPP2R1A,RIPK1,SMAD2,TRAF2,ZC3HC1,ZYMND11	2.12773	0.00143018	0.0219273
GO:0001843	neural tube closure	biological_process	11	12	0.0128205	69	936	14465	ARID1A,CECR2,FZD6,HECTD1,KDM2B,KDM6A,RALA,SETD2,TGIF1,TRAF6,TSC2,ZEB2	2.68766	0.00143999	0.0220286
GO:0051153	regulation of striated muscle cell differentiation	biological_process	7	14	0.0149573	88	936	14465	BCL2,BTG1,COL14A1,DDIT3,EFNB2,EHD2,GPC1,MAML1,MEF2C,MSTN,MYOD1,NR1D2,PI16,ZFHX3	2.4586	0.00147728	0.0225491
GO:0051338	regulation of transferase activity	biological_process	5	47	0.0502137	464	936	14465	ABI1,ALS2,AMBRA1,APC,APLP2,AVPI1,AXIN1,BCCIP,CARD10,CCL21,CCNK,CCNL1,CCNT1,CD40,CHORDC1,COPS8,DAB2IP,DEPTOR,DNAJA3,DSTYK,DUSP16,GAB1,GBA,HSPA2,HSPA5,INSR,KLF4,LATS1,MADD,MSTN,MVP,PKD1,PKD2,PKIG,PLCE1,PSEN2,RAP2C,SH3BP5,SHC1,TAOK2,TAOK3,TERF1,TRAF2,TRAF6,TSC2,TSPYL2,ZEB2	1.56539	0.00148409	0.02259
GO:0022008	neurogenesis	biological_process	6	73	0.0779915	796	936	14465	ABL2,AHI1,AKT2,ALS2,APC,ARX,AXL,B4GAT1,BCL2,BDNF,BECN1,BMP6,CASZ1,CD90,CDH11,CECR2,CHD7,CLN8,CONNEXIN,DAB2IP,DACT1,EN1,ENSSSCG00000014894,EXT1,FYN,GOLGA4,HIPK1,HOXB3,HOXD1,HOXD9,HUNTINGTIN,IL6ST,ITM2C,JAG2,LAMC1,MACF1,MADH4,MAP1S,MECP2,MED1,MICALL1,MICALL2,MPP5,NAGLU,NAPA,NAV1,NCOA1,NOR-1,NRP1,NTN4,OBSL1,OGDH,PEX13,PEX2,POU3F1,PRPF19,RAB11A,RAB3A,RAPGEF1,RNF6,SEMA4D,SNAPIN,SOX11,SSH1,STK25,TACC2,…	1.41727	0.00148653	0.02259
GO:0043523	regulation of neuron apoptotic process	biological_process	8	15	0.0160256	98	936	14465	ADNP,AMBRA1,AXL,BCL2,BDNF,CNTFR,DDIT3,FOXO3A,HUNTINGTIN,ITSN1,KDM2B,MECP2,NOR-1,NRP1,VEGFB	2.36542	0.00152034	0.023053
GO:0003714	transcription corepressor activity	molecular_function	12	15	0.0139147	98	1078	16649	AEBP1,ASXL1,ATF7IP,DRPLA,EID1,ELK3,ERF,HDGF,MYBBP1A,NRIP1,PHF12,RYBP,SETD8,ZHX2,ZYMND11	2.36393	0.0015381	0.0232709
GO:0044270	cellular nitrogen compound catabolic process	biological_process	4	104	0.111111	1211	936	14465	ABCC5,AGAP3,ALS2,AMOT,APEX2,ARAP3,ARFGEF2,ARHGAP1,ARHGAP24,ARHGAP31,ARL4A,ARL4D,ATF7IP,BLVRA,CCPG1,CCRN4L,CD40,CHD3,CHD4,CHTOP,CTIF,DAB2IP,DCPS,DDX23,DDX46,DENND2A,DENND4B,DHX16,DHX34,DHX36,DNAJA3,DNAJB6,EHD2,EIF4A3,EIF5B,ENPP1,ENSSSCG00000002470,ENSSSCG00000003136,ENSSSCG00000008051,ENSSSCG00000008478,ENSSSCG00000009999,ENSSSCG00000011722,ENSSSCG00000013013,ENSSSCG00000013876,ENSSSCG00000015273,…	1.32719	0.00154176	0.0232751
GO:0034655	nucleobase-containing compound catabolic process	biological_process	5	102	0.108974	1184	936	14465	ABCC5,AGAP3,ALS2,AMOT,APEX2,ARAP3,ARFGEF2,ARHGAP1,ARHGAP24,ARHGAP31,ARL4A,ARL4D,ATF7IP,CCPG1,CCRN4L,CD40,CHD3,CHD4,CHTOP,CTIF,DAB2IP,DCPS,DDX23,DDX46,DENND2A,DENND4B,DHX16,DHX34,DHX36,DNAJA3,DNAJB6,EHD2,EIF4A3,EIF5B,ENPP1,ENSSSCG00000002470,ENSSSCG00000003136,ENSSSCG00000008051,ENSSSCG00000008478,ENSSSCG00000009999,ENSSSCG00000011722,ENSSSCG00000013013,ENSSSCG00000013876,ENSSSCG00000015273,ENSSSC…	1.33135	0.00154696	0.0233026
GO:0055037	recycling endosome	cellular_component	8	12	0.0132304	67	907	13428	ARFGEF2,EHD2,LMTK2,MICALL1,MICALL2,PACSIN2,RAB11A,RAB8A,RAP2C,TBC1D14,VAMP8,VPS51	2.65162	0.00159127	0.0239177
GO:0031669	cellular response to nutrient levels	biological_process	5	18	0.0192308	129	936	14465	AMBRA1,ATG12,BCL2,BECN1,ENSSSCG00000002499,HSPA5,MED1,MYBBP1A,MYOD1,NCOA1,RRAGC,RRP8,SNAP29,TBC1D14,ULK1,VAMP8,WAC,WDR24	2.15638	0.00161845	0.0242732
GO:0022607	cellular component assembly	biological_process	3	107	0.114316	1254	936	14465	ABL2,ACHE,AHI1,AHNAK,AMBRA1,ANP32B,APC,ARHGAP24,ARPC1B,ARPC5L,ATF7IP,ATG12,ATPAF2,AXIN1,BAHD1,BAZ2A,BCL2,BDNF,BECN1,C10orf2,CCL21,CCRN4L,CHD4,CLP1,COL6A2,CPSF7,CRTC2,CTGF,DAB2IP,DNAJB6,DZIP1,EIF6,ENSSSCG00000002499,ENSSSCG00000015878,ENSSSCG00000016216,ENSSSCG00000026022,EPS8L1,ERAL1,FXN,GRHPR,HIPK1,HSPA2,HUNTINGTIN,INSR,KAT6B,KCNS3,KCTD12,KCTD6,KLF5,LAMC1,LATS1,LNX2,MADH4,MBD2,MDM2,MECP2,MICALL2…	1.31865	0.00163513	0.0244561
GO:0060606	tube closure	biological_process	7	12	0.0128205	70	936	14465	ARID1A,CECR2,FZD6,HECTD1,KDM2B,KDM6A,RALA,SETD2,TGIF1,TRAF6,TSC2,ZEB2	2.64927	0.00163775	0.0244561
GO:0031667	response to nutrient levels	biological_process	4	21	0.0224359	161	936	14465	AMBRA1,ATG12,BCL2,BECN1,DDIT3,ENSSSCG00000002499,HSPA5,MED1,MYBBP1A,MYOD1,NCOA1,NENF,RRAGC,RRP8,SNAP29,SPP1,TBC1D14,ULK1,VAMP8,WAC,WDR24	2.01575	0.0016552	0.024652
GO:0048699	generation of neurons	biological_process	7	68	0.0726496	734	936	14465	ABL2,AHI1,ALS2,APC,ARX,AXL,B4GAT1,BCL2,BDNF,BECN1,BMP6,CASZ1,CD90,CDH11,CECR2,CHD7,CLN8,CONNEXIN,DAB2IP,DACT1,EN1,ENSSSCG00000014894,EXT1,FYN,GOLGA4,HIPK1,HOXB3,HOXD1,HOXD9,HUNTINGTIN,IL6ST,ITM2C,JAG2,LAMC1,MACF1,MADH4,MAP1S,MECP2,MED1,MICALL1,MICALL2,NAGLU,NAPA,NAV1,NCOA1,NOR-1,NRP1,NTN4,OBSL1,OGDH,PEX13,PEX2,PRPF19,RAB11A,RAB3A,RAPGEF1,RNF6,SEMA4D,SNAPIN,SOX11,SSH1,STK25,TGIF1,ULK1,UNC-6,ZEB1,Z…	1.43171	0.00165803	0.024652
GO:0003779	actin binding	molecular_function	4	29	0.0269017	250	1078	16649	ABRA,ARPC1B,DST,ENSSSCG00000004082,ENSSSCG00000018007,EPS8L1,EXOC2,MACF1,MAP1S,MICALL2,MKL1,MSN,MYH7B,MYH9,PHACTR2,PHACTR4,RCSD1,RDX,RUSC1,SPTB,SSH1,TBCCD1,TLN1,VPS18,WASF2,WHAMM,WIPF2,XIRP1,ZFHX3	1.79154	0.00166185	0.0246556
GO:0008080	N-acetyltransferase activity	molecular_function	7	11	0.0102041	61	1078	16649	CREBBP,CSRP2BP,EID1,EP300,EPC1,KANSL1,KAT6B,NCOA1,SAP130,SAT2,SUPT7L	2.78505	0.00167224	0.0247218
GO:0000790	nuclear chromatin	cellular_component	12	22	0.0242558	165	907	13428	ARID1A,ASXL1,BRD4,CECR2,CHD4,CREBBP,DNMT3A,GATAD2B,KLF4,MADH4,MBD2,MYOD1,NASP,NCOA1,NRIP1,PHC1,PHF12,POLR3D,SMAD2,SMARCA2,SP1,SWI5	1.97398	0.0016735	0.0247218
GO:0040029	regulation of gene expression, epigenetic	biological_process	6	16	0.017094	109	936	14465	ARID1A,ATF7IP,BAZ1B,BAZ2A,BCDIN3D,CLP1,DNMT3A,EPC1,KMT2E,MECP2,PHF2,PRKRA,RRP8,SMARCD1,SNIP1,TET2	2.26849	0.00168879	0.0248925
GO:0001206	RNA polymerase II distal enhancer sequence-specific DNA binding transcription factor activity involved in negative regulation of transcription	molecular_function	13	4	0.00371058	9	1078	16649	ARX,BACH1,BACH2,HIVEP1	6.86415	0.00169229	0.0248925
GO:0007010	cytoskeleton organization	biological_process	4	64	0.0683761	683	936	14465	ABL2,AMOT,APC,ARPC1B,ARPC5L,AXIN1,BCL2,BRWD3,CCL21,CCSER2,CHD3,CHD4,CHORDC1,CLN8,CTGF,DNAJB6,EHD2,ENSSSCG00000011103,ENSSSCG00000013554,FAM101B,FAT1,HUNTINGTIN,LARP4,LATS1,MAP1S,MAP4,MICALL2,MYH9,NAV1,NCK2,NEURL2,OBSL1,PACSIN2,PDCD6IP,PIP5K1A,PKD1,PPARGC1B,PPP1R12A,PPP2R1A,PRR2,PTGER4,RAB11A,RALA,RDX,RHOU,RICTOR,SH3D19,SHC1,SON,SORBS3,SSH1,SWAP70,TACC2,TACC3,TAOK2,TBCCD1,TBCD,TERF1,TLN1,TUBGCP6,W…	1.44811	0.00170873	0.0250808
GO:0080134	regulation of response to stress	biological_process	4	58	0.0619658	606	936	14465	ACKR3,ADORA2B,AMBRA1,ANKRD17,ASB2,AXIN1,BECN1,BRD4,C1-INH,CCL21,CD44,CHORDC1,CTGF,DAB2IP,DACT1,DNAJA3,ETS1,FAM46A,GAB1,IER3,IFIT1,LAMP1,LGR4,MAVS,MDM2,MED1,MSTN,MYD88,MYOD1,NR1D2,NTHL1,PEX13,PLAU,POLR3D,PRR2,PTGER4,RICTOR,RIPK1,RNF135,RSL1D1,SETD8,SMAD2,STK25,TAOK2,TAOK3,TBC1D14,TICAM2,TRAF2,TRAF3IP2,TRAF3_TV1,TRAF6,TRIP12,ULK1,VEGFB,WAC,WHSC1,ZEB2,ZYMND11	1.4791	0.00171491	0.0251179
GO:0060548	negative regulation of cell death	biological_process	5	43	0.0459402	418	936	14465	ABL2,ADNP,AHI1,AMBRA1,ANGPTL4,APC,API5,AXL,BCL2,BCL3,BDNF,BECN1,CCL21,CD44,CLN8,CNTFR,DAB2,DCPS,DNAJA3,FKBP8,FXN,GCLC,HSPA5,HUNTINGTIN,HYOU1,ID1,IER3,ITSN1,KDM2B,MADH4,MDM2,MECP2,MED1,MITF,NOR-1,NRP1,PALB2,PRP,PSEN2,SON,SOX11,TMEM109,VEGFB	1.58977	0.00172376	0.0251939
GO:0044454	nuclear chromosome part	cellular_component	11	29	0.0319735	241	907	13428	ARID1A,ASXL1,BAZ1B,BRD4,CECR2,CHD4,CREBBP,DNMT3A,ERCC4,GATAD2B,HSPA2,KLF4,MADH4,MBD2,MYOD1,NASP,NCOA1,NRIP1,OBFC1,PHC1,PHF12,POLR3D,PRPF19,SMAD2,SMARCA2,SP1,SWI5,TERF1,TINF2	1.7815	0.00175282	0.0255644
GO:0008270	zinc ion binding	molecular_function	6	88	0.0816327	998	1078	16649	ADAMTS2,ADAMTS5,ADAMTS8,AEBP1,AGAP3,APEX2,ARAP3,BAZ1B,BAZ2A,BLVRA,BMP1,CA2,CDADC1,CHD3,CHD4,CHORDC1,CREBBP,DNAJC21,ENSSSCG00000004958,ENSSSCG00000006533,ENSSSCG00000007311,ENSSSCG00000010635,ENSSSCG00000025344,ENSSSCG00000025430,ENSSSCG00000026101,ENSSSCG00000028585,EP300,FBXL19,FBXO11,FHL3,GATAD2B,JADE1,KAT6B,KDM2B,KMT2E,LNX2,MDM2,MICALL1,MICALL2,MID2,MMP14,MMP15,MMP19,NOR-1,NR1D2,NUP153,PEX2,PH…	1.36183	0.00177608	0.0258488
GO:0007178	transmembrane receptor protein serine/threonine kinase signaling pathway	biological_process	7	24	0.025641	195	936	14465	AXIN1,BAMBI,BCL9L,BMP6,CHRDL1,DAB2,FAM83G,FKBP8,GPC3,HFE2,HSPA5,ID1,LRG1,MADH4,MSTN,PPM1A,PPM1L,SMAD2,SOX11,STOML1,SYNJ2BP,TGIF1,WFIKKN2,ZEB1	1.90204	0.00180105	0.0261571
GO:0045859	regulation of protein kinase activity	biological_process	9	42	0.0448718	407	936	14465	ABI1,ALS2,APC,APLP2,AVPI1,AXIN1,BCCIP,CARD10,CCL21,CCNK,CCNL1,CCNT1,CD40,CHORDC1,COPS8,DAB2IP,DEPTOR,DNAJA3,DUSP16,GAB1,GBA,HSPA2,HSPA5,INSR,LATS1,MADD,MVP,PKD1,PKD2,PKIG,PLCE1,PSEN2,RAP2C,SH3BP5,SHC1,TAOK2,TAOK3,TRAF2,TRAF6,TSC2,TSPYL2,ZEB2	1.59477	0.00182758	0.0264865
GO:0006338	chromatin remodeling	biological_process	7	12	0.0128205	71	936	14465	ARID1A,ARID1B,BAHD1,BAZ1B,BAZ2A,BRD4,CECR2,CHD4,GATAD2B,MBD2,MYSM1,SMARCD1	2.61195	0.00185733	0.026861
GO:0032446	protein modification by small protein conjugation	biological_process	8	40	0.042735	383	936	14465	ASB2,AXIN1,BCL2,BIRC6,CNOT4,DNAJA3,ENSSSCG00000008415,FBXO11,FYN,GCLC,HECTD1,HSPA5,KDM2B,LEO1,MDM2,NDFIP2,NEURL2,PARP10,PHC1,PIAP,PRPF19,RFFL,RNF135,RNF144B,RNF185,RNF19,RNF6,RUSC1,RYBP,SOCS2,SPHK1,TMEM129,TRAF2,TRAF3_TV1,TRAF6,TRIP12,UBE2G2,UBOX5,URM1,WAC	1.614	0.00186486	0.0269134
GO:0006796	phosphate-containing compound metabolic process	biological_process	4	227	0.242521	2957	936	14465	ABCC5,ABI1,ABL2,ADORA2B,ADRBK2,AGAP3,AKT2,ALS2,AMBRA1,AMOT,APC,APLP2,ARAP3,ARFGEF2,ARHGAP1,ARHGAP24,ARHGAP31,ARL4A,ARL4D,ATF7IP,AVPI1,AXIN1,AXL,BAZ1B,BCCIP,BCL2,BMP6,BRD4,CARD10,CCL21,CCNK,CCNL1,CCNT1,CCPG1,CD40,CD44,CDK4,CHD3,CHD4,CHORDC1,CHTOP,CLK2,CLN8,CLP1,COPS8,CROT,CSGALNACT1,CSK,CSNK1E,CTTNBP2NL,DAB2,DAB2IP,DDX23,DDX46,DENND2A,DENND4B,DEPTOR,DHX16,DHX36,DNAJA3,DNAJB6,DSTYK,DUSP16,EEF2K,EHD…	1.18636	0.00188943	0.0272109
GO:0044085	cellular component biogenesis	biological_process	2	113	0.120726	1342	936	14465	ABL2,ACHE,AHI1,AHNAK,AMBRA1,ANP32B,APC,ARHGAP24,ARPC1B,ARPC5L,ATF7IP,ATG12,ATPAF2,AXIN1,BAHD1,BAZ2A,BCL2,BDNF,BECN1,C10orf2,CCL21,CCRN4L,CHD4,CLP1,COL6A2,CPSF7,CRTC2,CTGF,DAB2IP,DNAJB6,DZIP1,EIF6,ENSSSCG00000002499,ENSSSCG00000012654,ENSSSCG00000015878,ENSSSCG00000016216,ENSSSCG00000026022,EPS8L1,ERAL1,FXN,GRHPR,HIPK1,HSPA2,HUNTINGTIN,INSR,KAT6B,KCNS3,KCTD12,KCTD6,KLF5,LAMC1,LATS1,LNX2,MADH4,MBD2…	1.30127	0.00190673	0.0274028
GO:1901361	organic cyclic compound catabolic process	biological_process	4	105	0.112179	1234	936	14465	ABCC5,AGAP3,ALS2,AMOT,APEX2,ARAP3,ARFGEF2,ARHGAP1,ARHGAP24,ARHGAP31,ARL4A,ARL4D,ATF7IP,BLVRA,CCPG1,CCRN4L,CD40,CHD3,CHD4,CHTOP,CTIF,DAB2IP,DCPS,DDX23,DDX46,DENND2A,DENND4B,DHX16,DHX34,DHX36,DNAJA3,DNAJB6,EHD2,EIF4A3,EIF5B,ENPP1,ENSSSCG00000002470,ENSSSCG00000003136,ENSSSCG00000008051,ENSSSCG00000008478,ENSSSCG00000009999,ENSSSCG00000011722,ENSSSCG00000013013,ENSSSCG00000013876,ENSSSCG00000015273,…	1.31497	0.00197828	0.0282184
GO:0016514	SWI/SNF complex	cellular_component	10	4	0.00441014	9	907	13428	ARID1A,ARID1B,SMARCA2,SMARCD1	6.57993	0.00197939	0.0282184
GO:0001841	neural tube formation	biological_process	9	13	0.0138889	81	936	14465	ARID1A,CECR2,FZD6,HECTD1,KDM2B,KDM6A,RALA,SETD2,SOX11,TGIF1,TRAF6,TSC2,ZEB2	2.48028	0.00198398	0.0282184
GO:0050792	regulation of viral reproduction	biological_process	4	13	0.0138889	81	936	14465	BCL2,EP300,IFIT1,MAVS,MID2,PARP10,PKN2,PRR2,PTX3,SP1,SRPK1,SRPK2,TRIM26	2.48028	0.00198398	0.0282184
GO:0045732	positive regulation of protein catabolic process	biological_process	7	13	0.0138889	81	936	14465	APC,AXIN1,CSNK1E,DAB2,DAB2IP,DACT1,GCLC,GPC3,IER3,MDM2,SH3D19,TIPARP,USP5	2.48028	0.00198398	0.0282184
GO:0040008	regulation of growth	biological_process	3	36	0.0384615	336	936	14465	ARX,ATRN,BAP1,BCL2,CHD7,COL14A1,CTGF,ENPP1,FOXK1,FRZB,FXN,GOLGA4,GPC3,IGFBP4,INSR,MACF1,MADH4,MMP14,MSTN,MYOD1,NIPBL,NOV,NRP1,OSBP,PI16,RAB11A,RERG,RNF6,SEMA4D,SMAD2,SMARCA2,SOCS2,SPHK1,TBX2,TSPYL2,UNC-6	1.65579	0.00199469	0.0283001
GO:0090092	regulation of transmembrane receptor protein serine/threonine kinase signaling pathway	biological_process	8	17	0.0181624	121	936	14465	AXIN1,BAMBI,BCL9L,BMP6,CHRDL1,DAB2,FKBP8,GPC3,HFE2,HSPA5,LRG1,MADH4,PPM1A,SMAD2,SOX11,SYNJ2BP,ZEB1	2.17123	0.00199795	0.0283001
GO:0048193	Golgi vesicle transport	biological_process	6	16	0.017094	111	936	14465	ARFGEF2,BLZF1,CSK,EXOC2,GBF1,GOLGA4,HUNTINGTIN,KIF1C,LAMP1,LYPLAL1,MACF1,RAB8A,SEC24A,TBC1D14,TMED9,WHAMM	2.22761	0.00204661	0.0289299
GO:0045814	negative regulation of gene expression, epigenetic	biological_process	7	7	0.00747863	29	936	14465	ARID1A,BAZ2A,DNMT3A,EPC1,MECP2,PHF2,RRP8	3.73029	0.00205935	0.0290504
GO:0043549	regulation of kinase activity	biological_process	8	45	0.0480769	447	936	14465	ABI1,ALS2,AMBRA1,APC,APLP2,AVPI1,AXIN1,BCCIP,CARD10,CCL21,CCNK,CCNL1,CCNT1,CD40,CHORDC1,COPS8,DAB2IP,DEPTOR,DNAJA3,DSTYK,DUSP16,GAB1,GBA,HSPA2,HSPA5,INSR,LATS1,MADD,MSTN,MVP,PKD1,PKD2,PKIG,PLCE1,PSEN2,RAP2C,SH3BP5,SHC1,TAOK2,TAOK3,TRAF2,TRAF6,TSC2,TSPYL2,ZEB2	1.55578	0.00209017	0.0294248
GO:0014020	primary neural tube formation	biological_process	10	12	0.0128205	72	936	14465	ARID1A,CECR2,FZD6,HECTD1,KDM2B,KDM6A,RALA,SETD2,TGIF1,TRAF6,TSC2,ZEB2	2.57568	0.00210048	0.0295095
GO:0048639	positive regulation of developmental growth	biological_process	5	8	0.00854701	37	936	14465	GOLGA4,INSR,MACF1,MYOD1,NRP1,RAB11A,SEMA4D,UNC-6	3.34142	0.00213989	0.030002
GO:0060491	regulation of cell projection assembly	biological_process	6	11	0.0117521	63	936	14465	APC,ARHGAP24,CCL21,EPS8L1,HUNTINGTIN,KLF5,MYO10,PODXL,RALA,SSH1,WASF2	2.69833	0.00217061	0.0303708
GO:0001701	in utero embryonic development	biological_process	7	32	0.034188	290	936	14465	AMOT,AXIN1,BIRC6,BRD4,CCM2,CCNK,C/EBP,CHD7,CONNEXIN,DNAJB6,EPAS1,GAB1,GNA13,HECTD1,JAG2,KDM6A,MADH4,MAFF,MED1,MFN2,MYH9,NCOA1,PALB2,PKD1,PKD2,PRPF19,RCN1,SETD2,SMAD2,SP1,SP2,ZFP36L1	1.70528	0.00217525	0.030374
GO:0007346	regulation of mitotic cell cycle	biological_process	5	27	0.0288462	232	936	14465	ANKRD17,APC,BCL2,BRD4,BRD7,CDK4,DACT1,FOXN3,FOXO4,GBF1,IER3,INSR,JADE1,MDM2,OBSL1,PKD1,PKD2,PKN2,RAB11A,SMAD2,SMC1A,SPHK1,TAOK3,TERF1,TTC28,USP2,ZNF655	1.79853	0.00220587	0.0307393
GO:0005667	transcription factor complex	cellular_component	12	24	0.0264609	190	907	13428	ARID5A,ATF7IP,CDK4,C/EBP,CREBBP,DDIT3,EP300,EPAS1,ERCC4,ETS1,GTF3C1,HES6,MADH4,MBF1,MED17,MED7,MYOD1,NFYC,NOR-1,POU3F1,SMAD2,TBX2,ZEB1,ZFHX3	1.87009	0.0022203	0.0308779
GO:0045927	positive regulation of growth	biological_process	4	16	0.017094	112	936	14465	ARX,BCL2,CHD7,FXN,GOLGA4,INSR,MACF1,MMP14,MYOD1,NIPBL,NRP1,OSBP,RAB11A,SEMA4D,SPHK1,UNC-6	2.20772	0.00224799	0.0311935
GO:0009143	nucleoside triphosphate catabolic process	biological_process	8	91	0.0972222	1049	936	14465	ABCC5,AGAP3,ALS2,AMOT,ARAP3,ARFGEF2,ARHGAP1,ARHGAP24,ARHGAP31,ARL4A,ARL4D,ATF7IP,CCPG1,CD40,CHD3,CHD4,CHTOP,DAB2IP,DDX23,DDX46,DENND2A,DENND4B,DHX16,DHX36,DNAJA3,DNAJB6,EHD2,EIF4A3,EIF5B,ENPP1,ENSSSCG00000002470,ENSSSCG00000003136,ENSSSCG00000008051,ENSSSCG00000008478,ENSSSCG00000009999,ENSSSCG00000011722,ENSSSCG00000013013,ENSSSCG00000013876,ENSSSCG00000015273,ENSSSCG00000015878,ENSSSCG000000162…	1.34063	0.00225659	0.0311935
GO:0046130	purine ribonucleoside catabolic process	biological_process	9	91	0.0972222	1049	936	14465	ABCC5,AGAP3,ALS2,AMOT,ARAP3,ARFGEF2,ARHGAP1,ARHGAP24,ARHGAP31,ARL4A,ARL4D,ATF7IP,CCPG1,CD40,CHD3,CHD4,CHTOP,DAB2IP,DDX23,DDX46,DENND2A,DENND4B,DHX16,DHX36,DNAJA3,DNAJB6,EHD2,EIF4A3,EIF5B,ENSSSCG00000002470,ENSSSCG00000003136,ENSSSCG00000008051,ENSSSCG00000008478,ENSSSCG00000009999,ENSSSCG00000011722,ENSSSCG00000013013,ENSSSCG00000013876,ENSSSCG00000015273,ENSSSCG00000015878,ENSSSCG00000016216,ENS…	1.34063	0.00225659	0.0311935
GO:0031329	regulation of cellular catabolic process	biological_process	5	55	0.0587607	575	936	14465	AGAP3,AKT2,ALS2,AMBRA1,AMOT,ARAP3,ARFGEF2,ARHGAP1,ARHGAP24,ARHGAP31,AXIN1,BCL2,BECN1,CD40,CHTOP,CSNK1E,DAB2,DAB2IP,DHX34,DNAJB6,ENSSSCG00000003136,ENSSSCG00000008478,ENSSSCG00000009999,ENSSSCG00000013876,ENSSSCG00000015878,ENSSSCG00000016781,ENSSSCG00000020940,ENSSSCG00000023197,ENSSSCG00000029792,EPS8L1,GBF1,GCLC,HSPA2,IER3,INSR,MDM2,PKD1,PLCE1,RABEP1,RAPGEF1,RASAL2,RASIP1,RICTOR,SH3D19,SIPA1L2,…	1.47821	0.00226257	0.0312134
GO:0019439	aromatic compound catabolic process	biological_process	4	103	0.110043	1212	936	14465	ABCC5,AGAP3,ALS2,AMOT,APEX2,ARAP3,ARFGEF2,ARHGAP1,ARHGAP24,ARHGAP31,ARL4A,ARL4D,ATF7IP,BLVRA,CCPG1,CCRN4L,CD40,CHD3,CHD4,CHTOP,CTIF,DAB2IP,DCPS,DDX23,DDX46,DENND2A,DENND4B,DHX16,DHX34,DHX36,DNAJA3,DNAJB6,EHD2,EIF4A3,EIF5B,ENPP1,ENSSSCG00000002470,ENSSSCG00000003136,ENSSSCG00000008051,ENSSSCG00000008478,ENSSSCG00000009999,ENSSSCG00000011722,ENSSSCG00000013013,ENSSSCG00000013876,ENSSSCG00000015273,…	1.31334	0.00226984	0.0312512
GO:0006152	purine nucleoside catabolic process	biological_process	8	91	0.0972222	1050	936	14465	ABCC5,AGAP3,ALS2,AMOT,ARAP3,ARFGEF2,ARHGAP1,ARHGAP24,ARHGAP31,ARL4A,ARL4D,ATF7IP,CCPG1,CD40,CHD3,CHD4,CHTOP,DAB2IP,DDX23,DDX46,DENND2A,DENND4B,DHX16,DHX36,DNAJA3,DNAJB6,EHD2,EIF4A3,EIF5B,ENSSSCG00000002470,ENSSSCG00000003136,ENSSSCG00000008051,ENSSSCG00000008478,ENSSSCG00000009999,ENSSSCG00000011722,ENSSSCG00000013013,ENSSSCG00000013876,ENSSSCG00000015273,ENSSSCG00000015878,ENSSSCG00000016216,ENS…	1.33935	0.00232033	0.0318567
GO:1900117	regulation of execution phase of apoptosis	biological_process	7	34	0.0363248	315	936	14465	BCL2,BCL3,BIRC6,CDIP1,C-FLIP,DAB2IP,DEPTOR,ENSSSCG00000000884,EP300,FOXO3A,FXN,GCLC,HIPK1,HUNTINGTIN,IER3,ITM2C,LAMP1,MADD,MKL1,MYBBP1A,NRP1,PPP1CA,PPP1R13B,PPP2R1A,PRKRA,PSEN2,RFFL,RIPK1,RRP8,SMAD2,TMEM109,TRAF2,ZC3HC1,ZYMND11	1.66806	0.00232308	0.0318567
GO:0048593	camera-type eye morphogenesis	biological_process	9	12	0.0128205	73	936	14465	AHI1,ARID1A,CASZ1,CD90,HIPK1,KDM2B,MFN2,SOX11,SP1,TBX2,TENM3,ZEB1	2.54039	0.00236905	0.0324225
GO:0009154	purine ribonucleotide catabolic process	biological_process	10	91	0.0972222	1051	936	14465	ABCC5,AGAP3,ALS2,AMOT,ARAP3,ARFGEF2,ARHGAP1,ARHGAP24,ARHGAP31,ARL4A,ARL4D,ATF7IP,CCPG1,CD40,CHD3,CHD4,CHTOP,DAB2IP,DDX23,DDX46,DENND2A,DENND4B,DHX16,DHX36,DNAJA3,DNAJB6,EHD2,EIF4A3,EIF5B,ENSSSCG00000002470,ENSSSCG00000003136,ENSSSCG00000008051,ENSSSCG00000008478,ENSSSCG00000009999,ENSSSCG00000011722,ENSSSCG00000013013,ENSSSCG00000013876,ENSSSCG00000015273,ENSSSCG00000015878,ENSSSCG00000016216,ENS…	1.33808	0.00238566	0.0325365
GO:0007369	gastrulation	biological_process	6	17	0.0181624	123	936	14465	AMOT,AXIN1,CD44,DACT1,EXT1,FZD7,HUNTINGTIN,KDM6A,KLF4,LEO1,MACF1,MADH4,MMP15,NOR-1,OSR2,SMAD2,TGIF1	2.13593	0.00238683	0.0325365
GO:0045445	myoblast differentiation	biological_process	6	9	0.00961538	46	936	14465	ASB2,BTG1,DDIT3,EPAS1,MAML1,MEF2C,MSTN,MYOD1,ZFHX3	3.02362	0.00240407	0.0327068
GO:0051336	regulation of hydrolase activity	biological_process	5	67	0.0715812	732	936	14465	ABL2,AGAP3,AGTR1,ALS2,AMOT,ANGPTL4,ANP32B,APLP2,ARAP3,ARFGEF2,ARHGAP1,ARHGAP24,ARHGAP31,BIRC6,C1-INH,CD40,CD44,CHTOP,COL6A3,DAB2IP,DNAJA3,DNAJB6,ENSSSCG00000000884,ENSSSCG00000003136,ENSSSCG00000008478,ENSSSCG00000009999,ENSSSCG00000011129,ENSSSCG00000013876,ENSSSCG00000015878,ENSSSCG00000016781,ENSSSCG00000020940,ENSSSCG00000023197,ENSSSCG00000029792,EPS8L1,F3,GBF1,GNA13,GPC3,HSPA2,HSPA5,HUNTING…	1.41451	0.00240894	0.0327084
GO:2000643	positive regulation of early endosome to late endosome transport	biological_process	9	3	0.00320513	5	936	14465	DAB2,MSN,RDX	9.27244	0.00244661	0.0331545
GO:0009261	ribonucleotide catabolic process	biological_process	9	91	0.0972222	1052	936	14465	ABCC5,AGAP3,ALS2,AMOT,ARAP3,ARFGEF2,ARHGAP1,ARHGAP24,ARHGAP31,ARL4A,ARL4D,ATF7IP,CCPG1,CD40,CHD3,CHD4,CHTOP,DAB2IP,DDX23,DDX46,DENND2A,DENND4B,DHX16,DHX36,DNAJA3,DNAJB6,EHD2,EIF4A3,EIF5B,ENSSSCG00000002470,ENSSSCG00000003136,ENSSSCG00000008051,ENSSSCG00000008478,ENSSSCG00000009999,ENSSSCG00000011722,ENSSSCG00000013013,ENSSSCG00000013876,ENSSSCG00000015273,ENSSSCG00000015878,ENSSSCG00000016216,ENS…	1.33681	0.00245261	0.0331705
GO:0035107	appendage morphogenesis	biological_process	5	16	0.017094	113	936	14465	CHD7,CONNEXIN,EN1,FRAS1,FZD6,GPC3,HOXD9,MADH4,MED1,NIPBL,OSR2,PRRX2,PSEN2,SIK3,SOX11,TBX2	2.18819	0.00246561	0.0332158
GO:0035108	limb morphogenesis	biological_process	6	16	0.017094	113	936	14465	CHD7,CONNEXIN,EN1,FRAS1,FZD6,GPC3,HOXD9,MADH4,MED1,NIPBL,OSR2,PRRX2,PSEN2,SIK3,SOX11,TBX2	2.18819	0.00246561	0.0332158
GO:0042060	wound healing	biological_process	4	25	0.0267094	211	936	14465	ARHGAP24,AXL,C1-INH,CD44,COL5A1,CONNEXIN,ELK3,ENSSSCG00000011103,ENSSSCG00000012818,F2RL2,F3,FAM46A,FZD6,FZD7,GNA13,HPS4,MYH9,MYL9,MYOD1,PECAM1,PLAU,SMAD2,TFPI2,TLN1,VEGFB	1.83105	0.00247611	0.033292
GO:0042393	histone binding	molecular_function	3	14	0.012987	93	1078	16649	ANP32B,BAZ1B,BRD3,BRD4,BRD7,CBX4,CHD2,IPO9,MYSM1,NASP,PHF2,RRP8,SMARCA2,ZYMND11	2.32495	0.0025514	0.0342375
GO:0042454	ribonucleoside catabolic process	biological_process	8	91	0.0972222	1054	936	14465	ABCC5,AGAP3,ALS2,AMOT,ARAP3,ARFGEF2,ARHGAP1,ARHGAP24,ARHGAP31,ARL4A,ARL4D,ATF7IP,CCPG1,CD40,CHD3,CHD4,CHTOP,DAB2IP,DDX23,DDX46,DENND2A,DENND4B,DHX16,DHX36,DNAJA3,DNAJB6,EHD2,EIF4A3,EIF5B,ENSSSCG00000002470,ENSSSCG00000003136,ENSSSCG00000008051,ENSSSCG00000008478,ENSSSCG00000009999,ENSSSCG00000011722,ENSSSCG00000013013,ENSSSCG00000013876,ENSSSCG00000015273,ENSSSCG00000015878,ENSSSCG00000016216,ENS…	1.33427	0.0025915	0.0346405
GO:0006195	purine nucleotide catabolic process	biological_process	9	91	0.0972222	1054	936	14465	ABCC5,AGAP3,ALS2,AMOT,ARAP3,ARFGEF2,ARHGAP1,ARHGAP24,ARHGAP31,ARL4A,ARL4D,ATF7IP,CCPG1,CD40,CHD3,CHD4,CHTOP,DAB2IP,DDX23,DDX46,DENND2A,DENND4B,DHX16,DHX36,DNAJA3,DNAJB6,EHD2,EIF4A3,EIF5B,ENSSSCG00000002470,ENSSSCG00000003136,ENSSSCG00000008051,ENSSSCG00000008478,ENSSSCG00000009999,ENSSSCG00000011722,ENSSSCG00000013013,ENSSSCG00000013876,ENSSSCG00000015273,ENSSSCG00000015878,ENSSSCG00000016216,ENS…	1.33427	0.0025915	0.0346405
GO:0071345	cellular response to cytokine stimulus	biological_process	6	29	0.0309829	258	936	14465	ACKR2,ACKR3,AQP4,AXL,CCRL1,CD44,CDIP1,CNTFR,DAB2IP,DNAJA3,GAB1,GBA,GHR,HIPK1,HSPA5,IFIT1,IL6ST,LIFR,MAVS,MED1,NFIL3,NPR2,RFFL,RIPK1,SPHK1,TICAM2,TRAF2,TRAF3_TV1,TRAF6	1.73708	0.00261067	0.0348292
GO:0051701	interaction with host	biological_process	4	12	0.0128205	74	936	14465	AXL,EXOC2,IFIT1,INSR,MID2,PRR2,PTX3,SMAD2,THOC2,TRIM26,VAMP8,VPS18	2.50606	0.00266497	0.0353293
GO:0060976	coronary vasculature development	biological_process	9	4	0.0042735	10	936	14465	GPC3,NRP1,SETD2,VEGFB	6.18162	0.00266868	0.0353293
GO:2000095	regulation of Wnt receptor signaling pathway, planar cell polarity pathway	biological_process	10	4	0.0042735	10	936	14465	ABL2,DAB2,DACT1,MLLT3	6.18162	0.00266868	0.0353293
GO:0001967	suckling behavior	biological_process	4	4	0.0042735	10	936	14465	APLP2,CNTFR,PEX13,UBE2Q1	6.18162	0.00266868	0.0353293
GO:0070577	histone acetyl-lysine binding	molecular_function	4	4	0.00371058	10	1078	16649	BAZ1B,BRD3,BRD4,BRD7	6.17774	0.00267654	0.0353653
GO:0004704	NF-kappaB-inducing kinase activity	molecular_function	11	5	0.00463822	16	1078	16649	CARD10,COPS8,MAP3K14,TRAF2,TRAF6	4.82636	0.00269817	0.0355448
GO:0051402	neuron apoptotic process	biological_process	7	16	0.017094	114	936	14465	ADNP,AMBRA1,AXL,BCL2,BDNF,CNTFR,DDIT3,DRPLA,FOXO3A,HUNTINGTIN,ITSN1,KDM2B,MECP2,NOR-1,NRP1,VEGFB	2.16899	0.00270045	0.0355448
GO:0080135	regulation of cellular response to stress	biological_process	5	28	0.0299145	247	936	14465	AMBRA1,AXIN1,BECN1,BRD4,CCL21,CD44,CHORDC1,CTGF,DAB2IP,DACT1,GAB1,IER3,MDM2,RIPK1,RSL1D1,SETD8,STK25,TAOK2,TAOK3,TBC1D14,TRAF2,TRAF6,TRIP12,ULK1,WAC,WHSC1,ZEB2,ZYMND11	1.75188	0.00271309	0.035643
GO:1901136	carbohydrate derivative catabolic process	biological_process	4	95	0.101496	1110	936	14465	ABCC5,AGAP3,ALS2,AMOT,ARAP3,ARFGEF2,ARHGAP1,ARHGAP24,ARHGAP31,ARL4A,ARL4D,ATF7IP,CCPG1,CD40,CD44,CHD3,CHD4,CHTOP,DAB2IP,DDX23,DDX46,DENND2A,DENND4B,DHX16,DHX36,DNAJA3,DNAJB6,EDEM3,EHD2,EIF4A3,EIF5B,ENSSSCG00000002470,ENSSSCG00000003136,ENSSSCG00000008051,ENSSSCG00000008478,ENSSSCG00000009999,ENSSSCG00000011722,ENSSSCG00000013013,ENSSSCG00000013876,ENSSSCG00000015273,ENSSSCG00000015878,ENSSSCG0000…	1.32264	0.00272109	0.03568
GO:1901292	nucleoside phosphate catabolic process	biological_process	7	92	0.0982906	1070	936	14465	ABCC5,AGAP3,ALS2,AMOT,ARAP3,ARFGEF2,ARHGAP1,ARHGAP24,ARHGAP31,ARL4A,ARL4D,ATF7IP,CCPG1,CD40,CHD3,CHD4,CHTOP,DAB2IP,DDX23,DDX46,DENND2A,DENND4B,DHX16,DHX36,DNAJA3,DNAJB6,EHD2,EIF4A3,EIF5B,ENPP1,ENSSSCG00000002470,ENSSSCG00000003136,ENSSSCG00000008051,ENSSSCG00000008478,ENSSSCG00000009999,ENSSSCG00000011722,ENSSSCG00000013013,ENSSSCG00000013876,ENSSSCG00000015273,ENSSSCG00000015878,ENSSSCG000000162…	1.32876	0.00277193	0.0362021
GO:0009207	purine ribonucleoside triphosphate catabolic process	biological_process	10	90	0.0961538	1043	936	14465	ABCC5,AGAP3,ALS2,AMOT,ARAP3,ARFGEF2,ARHGAP1,ARHGAP24,ARHGAP31,ARL4A,ARL4D,ATF7IP,CCPG1,CD40,CHD3,CHD4,CHTOP,DAB2IP,DDX23,DDX46,DENND2A,DENND4B,DHX16,DHX36,DNAJA3,DNAJB6,EHD2,EIF4A3,EIF5B,ENSSSCG00000002470,ENSSSCG00000003136,ENSSSCG00000008051,ENSSSCG00000008478,ENSSSCG00000009999,ENSSSCG00000011722,ENSSSCG00000013013,ENSSSCG00000013876,ENSSSCG00000015273,ENSSSCG00000015878,ENSSSCG00000016216,ENS…	1.33352	0.00277669	0.0362021
GO:0009203	ribonucleoside triphosphate catabolic process	biological_process	9	90	0.0961538	1043	936	14465	ABCC5,AGAP3,ALS2,AMOT,ARAP3,ARFGEF2,ARHGAP1,ARHGAP24,ARHGAP31,ARL4A,ARL4D,ATF7IP,CCPG1,CD40,CHD3,CHD4,CHTOP,DAB2IP,DDX23,DDX46,DENND2A,DENND4B,DHX16,DHX36,DNAJA3,DNAJB6,EHD2,EIF4A3,EIF5B,ENSSSCG00000002470,ENSSSCG00000003136,ENSSSCG00000008051,ENSSSCG00000008478,ENSSSCG00000009999,ENSSSCG00000011722,ENSSSCG00000013013,ENSSSCG00000013876,ENSSSCG00000015273,ENSSSCG00000015878,ENSSSCG00000016216,ENS…	1.33352	0.00277669	0.0362021
GO:0061025	membrane fusion	biological_process	4	11	0.0117521	65	936	14465	AKT2,CD9,MFN2,PRR2,RAB3A,RAB8A,SNAP29,SNAPIN,STX4,TPST2,VAMP8	2.6153	0.0028046	0.0363974
GO:0001959	regulation of cytokine-mediated signaling pathway	biological_process	8	9	0.00961538	47	936	14465	AXL,DNAJA3,HIPK1,IL6ST,MAVS,MED1,RFFL,SPHK1,TICAM2	2.95929	0.00280613	0.0363974
GO:0006342	chromatin silencing	biological_process	11	6	0.00641026	23	936	14465	ARID1A,BAZ2A,DNMT3A,MECP2,PHF2,RRP8	4.03149	0.00281093	0.0363974
GO:0009164	nucleoside catabolic process	biological_process	7	91	0.0972222	1057	936	14465	ABCC5,AGAP3,ALS2,AMOT,ARAP3,ARFGEF2,ARHGAP1,ARHGAP24,ARHGAP31,ARL4A,ARL4D,ATF7IP,CCPG1,CD40,CHD3,CHD4,CHTOP,DAB2IP,DDX23,DDX46,DENND2A,DENND4B,DHX16,DHX36,DNAJA3,DNAJB6,EHD2,EIF4A3,EIF5B,ENSSSCG00000002470,ENSSSCG00000003136,ENSSSCG00000008051,ENSSSCG00000008478,ENSSSCG00000009999,ENSSSCG00000011722,ENSSSCG00000013013,ENSSSCG00000013876,ENSSSCG00000015273,ENSSSCG00000015878,ENSSSCG00000016216,ENS…	1.33048	0.00281282	0.0363974
GO:0043069	negative regulation of programmed cell death	biological_process	6	40	0.042735	392	936	14465	ABL2,ADNP,AHI1,AMBRA1,ANGPTL4,APC,API5,AXL,BCL2,BCL3,BDNF,BECN1,CCL21,CD44,CLN8,CNTFR,DAB2,DCPS,DNAJA3,FKBP8,FXN,GCLC,HSPA5,HUNTINGTIN,HYOU1,ID1,IER3,ITSN1,KDM2B,MDM2,MECP2,MED1,MITF,NOR-1,NRP1,PALB2,PRP,PSEN2,SON,VEGFB	1.57694	0.00283553	0.0366225
GO:0006944	cellular membrane fusion	biological_process	5	10	0.0106838	56	936	14465	AKT2,CD9,MFN2,RAB3A,RAB8A,SNAP29,SNAPIN,STX4,TPST2,VAMP8	2.75965	0.00286728	0.0369632
GO:0022604	regulation of cell morphogenesis	biological_process	6	28	0.0299145	248	936	14465	ARAP3,BAMBI,BCL9L,BRWD3,DAB2,DAB2IP,FYN,GNA13,GOLGA4,LARP4,MACF1,MADH4,MYH9,MYO10,NRP1,OBSL1,PALMD,RAB11A,RHOU,RNF6,SEMA4D,SH3D19,SMAD2,SSH1,STK25,TAOK2,TBCCD1,UNC-6	1.74481	0.00287555	0.0370006
GO:0048589	developmental growth	biological_process	3	26	0.0277778	225	936	14465	BCL2,BDNF,BRD4,COL14A1,CONNEXIN,FOXO3A,FZD7,GOLGA4,INSR,MACF1,MADH4,MED1,MSTN,MYOD1,NIPBL,NRP1,PALB2,PI16,PRPF19,RAB11A,RNF6,SEMA4D,SMAD2,TBX2,ULK1,UNC-6	1.7858	0.0029071	0.0373366
GO:0071702	organic substance transport	biological_process	4	111	0.11859	1332	936	14465	ABL2,ABRA,AGAP3,AKT2,ANP32B,AP1B1,AP4B1,AP5M1,ARL4A,ARL4D,ARV1,ATG4A,AXIN1,BAMBI,BCL3,BDNF,BIRC6,BLZF1,CA2,CD40,CHD7,CHTOP,CLN8,CROT,CSK,DAB2,DAB2IP,DACT1,ENPP1,ENSSSCG00000011722,ENSSSCG00000013013,ENSSSCG00000023391,FRAS1,FZD7,G6PC3,GCK,GOLGA4,GOLPH3L,GPC3,HPS4,HUNTINGTIN,IFIT1,IPO9,LATS1,LGR4,LMTK2,LYPLAL1,MACF1,MADH4,MAVS,MECP2,MED1,MFN2,MICALL1,MON2,MTX2,MYH9,NAPA,NDFIP2,NKIRAS2,NUP153,OSBP,…	1.28784	0.00293666	0.0376461
GO:0009146	purine nucleoside triphosphate catabolic process	biological_process	9	90	0.0961538	1046	936	14465	ABCC5,AGAP3,ALS2,AMOT,ARAP3,ARFGEF2,ARHGAP1,ARHGAP24,ARHGAP31,ARL4A,ARL4D,ATF7IP,CCPG1,CD40,CHD3,CHD4,CHTOP,DAB2IP,DDX23,DDX46,DENND2A,DENND4B,DHX16,DHX36,DNAJA3,DNAJB6,EHD2,EIF4A3,EIF5B,ENSSSCG00000002470,ENSSSCG00000003136,ENSSSCG00000008051,ENSSSCG00000008478,ENSSSCG00000009999,ENSSSCG00000011722,ENSSSCG00000013013,ENSSSCG00000013876,ENSSSCG00000015273,ENSSSCG00000015878,ENSSSCG00000016216,ENS…	1.3297	0.00301333	0.0385572
GO:0045931	positive regulation of mitotic cell cycle	biological_process	6	8	0.00854701	39	936	14465	BRD4,CDK4,MDM2,PKN2,RAB11A,SPHK1,TERF1,USP2	3.17006	0.00304078	0.0386998
GO:0071560	cellular response to transforming growth factor beta stimulus	biological_process	7	15	0.0160256	105	936	14465	AXIN1,BAMBI,BCL9L,DAB2,FYN,HSPA5,LRG1,MADH4,MEF2C,MSTN,PPM1A,SMAD2,SOX11,WFIKKN2,ZEB1	2.20772	0.00304134	0.0386998
GO:0071559	response to transforming growth factor beta stimulus	biological_process	5	15	0.0160256	105	936	14465	AXIN1,BAMBI,BCL9L,DAB2,FYN,HSPA5,LRG1,MADH4,MEF2C,MSTN,PPM1A,SMAD2,SOX11,WFIKKN2,ZEB1	2.20772	0.00304134	0.0386998
GO:0042594	response to starvation	biological_process	5	17	0.0181624	126	936	14465	AMBRA1,ATG12,BCL2,BECN1,DDIT3,ENSSSCG00000002499,HSPA5,MYBBP1A,MYOD1,RRAGC,RRP8,SNAP29,TBC1D14,ULK1,VAMP8,WAC,WDR24	2.08507	0.00308719	0.0391464
GO:0007163	establishment or maintenance of cell polarity	biological_process	3	14	0.0149573	95	936	14465	AMOT,AMOTL1,CCL21,DRPLA,FAT1,GBF1,HUNTINGTIN,MACF1,MAP4,MYH9,PKD1,RICTOR,STK25,TCF15	2.27744	0.00308781	0.0391464
GO:0030521	androgen receptor signaling pathway	biological_process	7	7	0.00747863	31	936	14465	ARID1A,DAB2,EP300,MED1,MED13,MED17,RNF6	3.48963	0.00309867	0.0392118
GO:0071565	nBAF complex	cellular_component	11	4	0.00441014	10	907	13428	ARID1A,ARID1B,SMARCA2,SMARCD1	5.92194	0.00312355	0.0394542
GO:0072523	purine-containing compound catabolic process	biological_process	5	91	0.0972222	1061	936	14465	ABCC5,AGAP3,ALS2,AMOT,ARAP3,ARFGEF2,ARHGAP1,ARHGAP24,ARHGAP31,ARL4A,ARL4D,ATF7IP,CCPG1,CD40,CHD3,CHD4,CHTOP,DAB2IP,DDX23,DDX46,DENND2A,DENND4B,DHX16,DHX36,DNAJA3,DNAJB6,EHD2,EIF4A3,EIF5B,ENSSSCG00000002470,ENSSSCG00000003136,ENSSSCG00000008051,ENSSSCG00000008478,ENSSSCG00000009999,ENSSSCG00000011722,ENSSSCG00000013013,ENSSSCG00000013876,ENSSSCG00000015273,ENSSSCG00000015878,ENSSSCG00000016216,ENS…	1.32547	0.00313366	0.0395094
GO:0097190	apoptotic signaling pathway	biological_process	8	33	0.0352564	309	936	14465	BCL2,BCL3,BIRC6,CDIP1,C-FLIP,DAB2IP,DEPTOR,ENSSSCG00000000884,EP300,FOXO3A,FXN,GCLC,HIPK1,HUNTINGTIN,IER3,ITM2C,LAMP1,MADD,MKL1,MYBBP1A,NRP1,PPP1CA,PPP1R13B,PPP2R1A,PRKRA,PSEN2,RIPK1,RRP8,SMAD2,TMEM109,TRAF2,ZC3HC1,ZYMND11	1.65043	0.00316081	0.0397789
GO:0032387	negative regulation of intracellular transport	biological_process	7	11	0.0117521	66	936	14465	BCL2,CSK,DAB2IP,LYPLAL1,NUP153,PARP10,PKD1,PKD2,PKIG,PPM1A,TACC3	2.57568	0.00317329	0.039863
GO:0090544	BAF-type complex	cellular_component	10	5	0.00551268	16	907	13428	ARID1A,ARID1B,BRD7,SMARCA2,SMARCD1	4.62652	0.00324257	0.0406591
GO:0043066	negative regulation of apoptotic process	biological_process	7	39	0.0416667	383	936	14465	ABL2,ADNP,AHI1,AMBRA1,ANGPTL4,APC,API5,AXL,BCL2,BCL3,BDNF,BECN1,CCL21,CD44,CLN8,CNTFR,DAB2,DNAJA3,FKBP8,FXN,GCLC,HSPA5,HUNTINGTIN,HYOU1,ID1,IER3,ITSN1,KDM2B,MDM2,MECP2,MED1,MITF,NOR-1,NRP1,PALB2,PRP,PSEN2,SON,VEGFB	1.57365	0.00329612	0.0412554
GO:1901658	glycosyl compound catabolic process	biological_process	4	91	0.0972222	1063	936	14465	ABCC5,AGAP3,ALS2,AMOT,ARAP3,ARFGEF2,ARHGAP1,ARHGAP24,ARHGAP31,ARL4A,ARL4D,ATF7IP,CCPG1,CD40,CHD3,CHD4,CHTOP,DAB2IP,DDX23,DDX46,DENND2A,DENND4B,DHX16,DHX36,DNAJA3,DNAJB6,EHD2,EIF4A3,EIF5B,ENSSSCG00000002470,ENSSSCG00000003136,ENSSSCG00000008051,ENSSSCG00000008478,ENSSSCG00000009999,ENSSSCG00000011722,ENSSSCG00000013013,ENSSSCG00000013876,ENSSSCG00000015273,ENSSSCG00000015878,ENSSSCG00000016216,ENS…	1.32297	0.0033058	0.0413015
GO:0044257	cellular protein catabolic process	biological_process	6	38	0.0405983	371	936	14465	ASB2,AXIN1,BAP1,CLN8,CSNK1E,DAB2,DAB2IP,DDIT3,EDEM3,ENSSSCG00000002036,ENSSSCG00000016234,ENSSSCG00000023391,ENSSSCG00000030424,FBXL12,FBXL19,GCLC,HSPA5,MDM2,PKD1,PRPF19,RFFL,RIPK1,RNF144B,RNF185,RNF6,TMEM129,TMUB1,TRIP12,TRPC4AP,UBE2G2,UBQLN4,USP2,USP43,USP5,USP53,USP54,USP8,WAC	1.5829	0.00334423	0.0417059
GO:0009166	nucleotide catabolic process	biological_process	8	91	0.0972222	1064	936	14465	ABCC5,AGAP3,ALS2,AMOT,ARAP3,ARFGEF2,ARHGAP1,ARHGAP24,ARHGAP31,ARL4A,ARL4D,ATF7IP,CCPG1,CD40,CHD3,CHD4,CHTOP,DAB2IP,DDX23,DDX46,DENND2A,DENND4B,DHX16,DHX36,DNAJA3,DNAJB6,EHD2,EIF4A3,EIF5B,ENSSSCG00000002470,ENSSSCG00000003136,ENSSSCG00000008051,ENSSSCG00000008478,ENSSSCG00000009999,ENSSSCG00000011722,ENSSSCG00000013013,ENSSSCG00000013876,ENSSSCG00000015273,ENSSSCG00000015878,ENSSSCG00000016216,ENS…	1.32173	0.00339493	0.042239
GO:0030326	embryonic limb morphogenesis	biological_process	7	14	0.0149573	96	936	14465	CHD7,CONNEXIN,EN1,FRAS1,FZD6,GPC3,HOXD9,MADH4,MED1,NIPBL,OSR2,PRRX2,PSEN2,TBX2	2.25372	0.00340538	0.042239
GO:0035113	embryonic appendage morphogenesis	biological_process	6	14	0.0149573	96	936	14465	CHD7,CONNEXIN,EN1,FRAS1,FZD6,GPC3,HOXD9,MADH4,MED1,NIPBL,OSR2,PRRX2,PSEN2,TBX2	2.25372	0.00340538	0.042239
GO:1901215	negative regulation of neuron death	biological_process	6	13	0.0138889	86	936	14465	ADNP,AMBRA1,AXL,BCL2,BDNF,CNTFR,HUNTINGTIN,ITSN1,KDM2B,MECP2,NOR-1,NRP1,VEGFB	2.33608	0.00341591	0.0422934
GO:0016773	phosphotransferase activity, alcohol group as acceptor	molecular_function	5	89	0.0825603	1035	1078	16649	ABI1,ABL2,ADRBK2,AKT2,ALS2,APC,APLP2,AVPI1,AXIN1,AXL,BAZ1B,BCCIP,CARD10,CCL21,CCNK,CCNL1,CCNT1,CD40,CDK4,CHORDC1,CLK2,CLP1,COPS8,CSK,CSNK1E,DAB2IP,DEPTOR,DNAJA3,DSTYK,DUSP16,EEF2K,ENSSSCG00000016302,ENSSSCG00000016781,ENSSSCG00000029792,FYN,GAB1,GBA,GCK,HIPK1,HSPA2,HSPA5,INSR,KHK,LATS1,LMTK2,LRRK1,MADD,MAP3K14,MAP4K4,MAST2,MVP,NADK2,NEK9,NIM1K,NPR2,NRP1,OBSCN,PEAK1,PFKFB1,PIK3C2B,PIP4K2B,PIP5K1A,…	1.32806	0.00343387	0.0424394
GO:0044699	single-organism process	biological_process	1	679	0.725427	9918	936	14465	ABCC5,ABI1,ABL2,ABRA,ACHE,ACKR2,ACKR3,ADAMTS2,ADGRA2,ADNP,ADORA2B,ADPRHL2,ADRBK2,AEBP1,AFF4,AGAP3,AGTR1,AHI1,AHNAK,AIFM2,AKT2,ALS2,AMBRA1,AMOT,AMOTL1,ANGPTL4,ANKH,ANKRD17,ANP32B,AP1B1,AP4B1,AP5M1,APC,APEX2,API5,APLP2,AQP11,AQP4,ARAP3,ARFGEF2,ARHGAP1,ARHGAP21,ARHGAP24,ARHGAP31,ARID1A,ARID1B,ARID5A,ARID5B,ARL4A,ARL4D,ARMCX3,ARPC1B,ARPC5L,ARV1,ARVCF,ARX,ASB1,ASB2,ASXL1,ATG12,ATRN,AVPI1,AXIN1,AXL,AZI…	1.05801	0.00346686	0.0427704
GO:0000278	mitotic cell cycle	biological_process	4	41	0.0438034	409	936	14465	ANKRD17,APC,AZI2,BACH1,BCL2,BECN1,BRD4,BRD7,CDK4,CSRP2BP,DACT1,FOXN3,FOXO4,GBF1,HSPA2,HUNTINGTIN,IER3,INSR,JADE1,KDM8,LATS1,MAP4,MDM2,NIPBL,OBSL1,PKD1,PKD2,PKN2,PPP1R12A,PPP2R1A,RAB11A,RHOU,SMAD2,SMC1A,SPHK1,TAOK3,TERF1,TTC28,USP2,VPS51,ZNF655	1.54918	0.00347801	0.0428312
GO:0070534	protein K63-linked ubiquitination	biological_process	11	6	0.00641026	24	936	14465	HECTD1,PARP10,PRPF19,TRAF2,TRAF6,TRIP12	3.86351	0.00354573	0.0435872
GO:0035282	segmentation	biological_process	6	11	0.0117521	67	936	14465	ABI1,EP300,KDM6A,MADH4,MLLT3,PALB2,PSEN2,SMAD2,TBX18,TCF15,ZEB2	2.53723	0.00357991	0.0439289
GO:0043001	Golgi to plasma membrane protein transport	biological_process	9	5	0.00534188	17	936	14465	BLZF1,CSK,GOLGA4,LYPLAL1,MACF1	4.54531	0.0036077	0.0441126
GO:0010718	positive regulation of epithelial to mesenchymal transition	biological_process	11	5	0.00534188	17	936	14465	BAMBI,BCL9L,DAB2,MADH4,SMAD2	4.54531	0.0036077	0.0441126
GO:0070412	R-SMAD binding	molecular_function	4	5	0.00463822	17	1078	16649	AXIN1,MADH4,PPM1A,SMAD2,ZEB2	4.54245	0.00362082	0.0441946
GO:0016197	endosomal transport	biological_process	6	17	0.0181624	128	936	14465	ALS2,AP5M1,CD63,DAB2,DENND2A,EHD2,GBF1,HUNTINGTIN,LMTK2,MICALL1,MICALL2,MSN,RAB6IP2,RDX,SNAPIN,TBC1D14,VPS51	2.05249	0.00364271	0.0443831
GO:2000145	regulation of cell motility	biological_process	5	38	0.0405983	373	936	14465	ADGRA2,AKT2,AMOT,AMOTL1,APC,ARAP3,BCL2,CCL21,DAB2,DAB2IP,ENSSSCG00000028585,ETS1,GAB1,GNA13,HOXA7,HSPA5,INSR,KLF4,MMP14,MSN,MYSM1,PECAM1,PKN2,PLAU,PODN,PODXL,PTGER4,RAB11A,RAP2C,SEMA6D,SPHK1,STX4,SWAP70,TBCCD1,TCAF1,UNC-6,VEGFB,ZSWIM6	1.57441	0.00366268	0.0445475
GO:0001738	morphogenesis of a polarized epithelium	biological_process	6	7	0.00747863	32	936	14465	ABL2,AHI1,DAB2,DACT1,FZD6,MLLT3,TCF15	3.38058	0.00374869	0.0453583
GO:0051224	negative regulation of protein transport	biological_process	7	14	0.0149573	97	936	14465	CSK,DAB2IP,LATS1,LGR4,LYPLAL1,NDFIP2,PARP10,PKD1,PKD2,PKIG,PPM1A,PTGER4,RHBDF2,TACC3	2.23048	0.00374911	0.0453583
GO:0048638	regulation of developmental growth	biological_process	4	14	0.0149573	97	936	14465	COL14A1,GOLGA4,INSR,MACF1,MSTN,MYOD1,NIPBL,NRP1,PI16,RAB11A,RNF6,SEMA4D,TBX2,UNC-6	2.23048	0.00374911	0.0453583
GO:0007179	transforming growth factor beta receptor signaling pathway	biological_process	8	13	0.0138889	87	936	14465	AXIN1,BAMBI,BCL9L,DAB2,HSPA5,LRG1,MADH4,MSTN,PPM1A,SMAD2,SOX11,WFIKKN2,ZEB1	2.30923	0.00378428	0.0457035
GO:0030099	myeloid cell differentiation	biological_process	8	25	0.0267094	218	936	14465	ABI1,APC,CBFA2T3,C/EBP,EPAS1,ETS1,FAM213A,FOXO3A,GPC3,HOXA5,HOXA7,KMT2E,LEO1,LRRK1,MED1,MITF,MYH9,PPARGC1B,PSEN2,RIPK1,RUNX1,SP1,TET2,TRAF6,WASF2	1.77225	0.00382794	0.0460499
GO:0002573	myeloid leukocyte differentiation	biological_process	9	16	0.017094	118	936	14465	APC,CBFA2T3,C/EBP,FAM213A,GPC3,HOXA7,KMT2E,LRRK1,MED1,MITF,MYH9,PPARGC1B,PSEN2,RIPK1,RUNX1,TRAF6	2.09547	0.00383303	0.0460499
GO:0050817	coagulation	biological_process	3	16	0.017094	118	936	14465	AXL,C1-INH,ENSSSCG00000012818,F2RL2,F3,FAM46A,FZD6,GNA13,HPS4,MYH9,MYL9,PLAU,PROCR,PSEN2,TFPI2,TLN1	2.09547	0.00383303	0.0460499
GO:0007169	transmembrane receptor protein tyrosine kinase signaling pathway	biological_process	7	32	0.034188	301	936	14465	ABL2,ADGRA2,AHI1,AKT2,APLP2,ARID5B,CD63,CSRNP1,CTGF,DAB2IP,DSTYK,EFNB2,ENPP1,F3,FOXO4,GAB1,GAREM,GPC1,IGFBP4,INSR,MSTN,MVP,NCK2,NCOA5,NRP1,PSEN2,RAPGEF1,SHC1,SOCS2,TIPARP,TSC2,VEGFB	1.64296	0.00387728	0.0465004
GO:0030182	neuron differentiation	biological_process	8	60	0.0641026	655	936	14465	ABL2,AHI1,ALS2,APC,ARX,B4GAT1,BCL2,BDNF,BECN1,BMP6,CASZ1,CD90,CDH11,CECR2,CLN8,DAB2IP,DACT1,EN1,ENSSSCG00000014894,EXT1,FYN,GOLGA4,HIPK1,HOXD1,HOXD9,HUNTINGTIN,ITM2C,JAG2,LAMC1,MACF1,MADH4,MAP1S,MECP2,MED1,MICALL1,MICALL2,NAGLU,NAPA,NCOA1,NOR-1,NRP1,NTN4,OBSL1,OGDH,PRPF19,RAB11A,RAB3A,RAPGEF1,RNF6,SEMA4D,SNAPIN,SOX11,SSH1,STK25,TGIF1,ULK1,UNC-6,ZEB1,ZHX2,ZSWIM6	1.41564	0.00390891	0.0467982
GO:0018193	peptidyl-amino acid modification	biological_process	7	56	0.0598291	603	936	14465	ABI1,ABL2,ARID5A,BCL2,BRD4,BRD7,CD40,CD44,CLK2,CREBBP,CRTC2,CSK,CSRP2BP,EID1,EP300,EPC1,FBXO11,FKBP5,FKBP8,FYN,HRC,IL6ST,INSR,JADE1,KANSL1,KAT6B,KMT2E,LATS1,LMTK2,LRRK1,MDM2,MECP2,METTL21A,MSL1,MVP,MYOD1,NCK2,NCOA1,NRP1,PECAM1,PKD1,PPIG,RICTOR,RIPK1,SAP130,SEMA4D,SETD2,SETD8,SPHK1,SUPT7L,TET2,TPST2,UBE2G2,VEGFB,WHSC1,WHSC1L1	1.4352	0.0039199	0.0468482
GO:0008544	epidermis development	biological_process	6	21	0.0224359	173	936	14465	ADAMTS2,APC,BCL2,COL5A1,FRAS1,FZD6,GAB1,HOXA7,INSR,KLF4,LATS1,LGR4,MADH4,MAFF,MED1,MYSM1,PKD1,POU3F1,PSEN2,RYR1,TCF15	1.87593	0.00397473	0.0473245
GO:0071780	mitotic cell cycle G2/M transition checkpoint	biological_process	10	4	0.0042735	11	936	14465	FOXN3,FOXO4,IER3,TAOK3	5.61966	0.00398038	0.0473245
GO:0007095	mitotic cell cycle G2/M transition DNA damage checkpoint	biological_process	12	4	0.0042735	11	936	14465	FOXN3,FOXO4,IER3,TAOK3	5.61966	0.00398038	0.0473245
GO:0002520	immune system development	biological_process	5	52	0.0555556	552	936	14465	ABI1,ABL2,APC,AXL,AZI2,BCL2,BCL3,CBFA2T3,CD40,C/EBP,CHD2,CHD7,DNAJA3,EPAS1,ETS1,FAM213A,FOXO3A,FZD7,GPC3,HECTD1,HOXA5,HOXA7,HOXB3,JAG2,JARID2,KLF4,KMT2E,LEO1,LRRK1,MED1,MITF,MYH9,PPARGC1B,PRRC2C,PSEN2,PTGER4,PYGO1,RIPK1,RUNX1,SLC8A3,SMAD2,SP1,SPTB,SWAP70,TACC3,TET2,TIPARP,TRAF6,WASF2,WHSC1,ZEB1,ZFP36L1	1.45582	0.00401663	0.0476281
GO:0021700	developmental maturation	biological_process	3	20	0.0213675	162	936	14465	ABL2,ANKRD17,AXL,BCL2,CD63,C/EBP,CONNEXIN,DAB2IP,DDIT3,EPAS1,FAM101B,FOXO3A,HOXA5,MECP2,NPR2,NTN4,RAB3A,RYR1,SEMA4D,SNAPIN	1.90791	0.00401975	0.0476281
GO:0043408	regulation of MAPK cascade	biological_process	8	37	0.0395299	363	936	14465	ABL2,ACKR3,APC,AVPI1,AXIN1,CCL21,CD40,CD44,CTGF,DAB2IP,DACT1,DSTYK,DUSP16,GAB1,GAREM,GBA,ID1,IGFBP4,INSR,MADD,NENF,NRP1,PELI2,PLCE1,RAPGEF1,RIPK1,SHC1,SORBS3,ST5,STK25,TAOK2,TAOK3,TRAF2,TRAF6,VEGFB,ZEB2,ZYMND11	1.57521	0.00407028	0.0481391
GO:0009267	cellular response to starvation	biological_process	6	16	0.017094	119	936	14465	AMBRA1,ATG12,BCL2,BECN1,ENSSSCG00000002499,HSPA5,MYBBP1A,MYOD1,RRAGC,RRP8,SNAP29,TBC1D14,ULK1,VAMP8,WAC,WDR24	2.07786	0.00417003	0.0481391
GO:0016331	morphogenesis of embryonic epithelium	biological_process	6	16	0.017094	119	936	14465	ARID1A,CECR2,FZD6,HECTD1,HUNTINGTIN,JAG2,KDM2B,KDM6A,RALA,SETD2,SOX11,TBX18,TGIF1,TRAF6,TSC2,ZEB2	2.07786	0.00417003	0.0481391
GO:1901407	regulation of phosphorylation of RNA polymerase II C-terminal domain	biological_process	12	2	0.00213675	2	936	14465	BRD4,CCNK	15.4541	0.00418293	0.0481391
GO:0048200	Golgi transport vesicle coating	biological_process	9	2	0.00213675	2	936	14465	GBF1,TMED9	15.4541	0.00418293	0.0481391
GO:0031587	positive regulation of inositol 1,4,5-trisphosphate-sensitive calcium-release channel activity	biological_process	17	2	0.00213675	2	936	14465	HUNTINGTIN,PKD2	15.4541	0.00418293	0.0481391
GO:0048625	myoblast cell fate commitment	biological_process	7	2	0.00213675	2	936	14465	EPAS1,MYOD1	15.4541	0.00418293	0.0481391
GO:0031100	organ regeneration	biological_process	7	2	0.00213675	2	936	14465	MED1,UPF2	15.4541	0.00418293	0.0481391
GO:0002072	optic cup morphogenesis involved in camera-type eye development	biological_process	12	2	0.00213675	2	936	14465	ARID1A,SOX11	15.4541	0.00418293	0.0481391
GO:0030505	inorganic diphosphate transport	biological_process	8	2	0.00213675	2	936	14465	ANKH,ENPP1	15.4541	0.00418293	0.0481391
GO:0003365	establishment of cell polarity involved in ameboidal cell migration	biological_process	7	2	0.00213675	2	936	14465	AMOT,AMOTL1	15.4541	0.00418293	0.0481391
GO:0061441	renal artery morphogenesis	biological_process	11	2	0.00213675	2	936	14465	NRP1,PKD2	15.4541	0.00418293	0.0481391
GO:0048205	COPI coating of Golgi vesicle	biological_process	10	2	0.00213675	2	936	14465	GBF1,TMED9	15.4541	0.00418293	0.0481391
GO:0003360	brainstem development	biological_process	3	2	0.00213675	2	936	14465	CNTFR,MADH4	15.4541	0.00418293	0.0481391
GO:0046328	regulation of JNK cascade	biological_process	10	13	0.0138889	88	936	14465	AXIN1,CCL21,CTGF,DAB2IP,DACT1,GAB1,RIPK1,TAOK2,TAOK3,TRAF2,TRAF6,ZEB2,ZYMND11	2.28299	0.00418416	0.0481391
GO:0004315	3-oxoacyl-[acyl-carrier-protein] synthase activity	molecular_function	7	2	0.00185529	2	1078	16649	ENSSSCG00000023044,OXSM	15.4443	0.00418875	0.0481391
GO:0016418	S-acetyltransferase activity	molecular_function	7	2	0.00185529	2	1078	16649	DLAT,ENSSSCG00000023044	15.4443	0.00418875	0.0481391
GO:0004923	leukemia inhibitory factor receptor activity	molecular_function	10	2	0.00185529	2	1078	16649	IL6ST,LIFR	15.4443	0.00418875	0.0481391
GO:0007050	cell cycle arrest	biological_process	6	24	0.025641	208	936	14465	APC,BRD4,CCNK,CDK4,DAB2IP,DDIT3,DST,FBXO18,FOXN3,FOXO4,IER3,MACF1,MDM2,MYBBP1A,PKD1,PKD2,PRPF19,RRP8,SMAD2,SMC1A,SOX11,TAOK2,TAOK3,TERF1	1.78316	0.00420432	0.0482375
GO:0051705	multi-organism behavior	biological_process	3	8	0.00854701	41	936	14465	APLP2,CLN8,CNTFR,GNB1L,HUNTINGTIN,MECP2,PEX13,UBE2Q1	3.01543	0.00421205	0.0482458
GO:0031344	regulation of cell projection organization	biological_process	5	26	0.0277778	232	936	14465	ABL2,APC,ARHGAP24,CCL21,DAB2IP,EPS8L1,FYN,GOLGA4,HUNTINGTIN,ITM2C,KLF5,MACF1,MYO10,NRP1,OBSL1,PODXL,RAB11A,RALA,RAPGEF1,RNF6,SEMA4D,SNAPIN,SSH1,STK25,UNC-6,WASF2	1.73192	0.00439614	0.0502708
GO:0006368	transcription elongation from RNA polymerase II promoter	biological_process	10	6	0.00641026	25	936	14465	AXIN1,BRD4,ELL2,LEO1,SETD2,ZYMND11	3.70897	0.00441413	0.0503928
GO:0048806	genitalia development	biological_process	7	7	0.00747863	33	936	14465	ASB1,AXL,BMP6,CHD7,LGR4,NIPBL,PKD1	3.27813	0.00449722	0.0512433
GO:0030097	hemopoiesis	biological_process	7	47	0.0502137	491	936	14465	ABI1,ABL2,APC,AXL,AZI2,BCL2,BCL3,CBFA2T3,C/EBP,CHD2,CHD7,DNAJA3,EPAS1,ETS1,FAM213A,FOXO3A,FZD7,GPC3,HECTD1,HOXA5,HOXA7,HOXB3,JAG2,KLF4,KMT2E,LEO1,LRRK1,MED1,MITF,MYH9,PPARGC1B,PRRC2C,PSEN2,PTGER4,PYGO1,RIPK1,RUNX1,SLC8A3,SP1,SPTB,TACC3,TET2,TIPARP,TRAF6,WASF2,ZEB1,ZFP36L1	1.47931	0.00450352	0.0512433
GO:0007033	vacuole organization	biological_process	4	11	0.0117521	69	936	14465	AMBRA1,ATG12,BECN1,CLN8,ENSSSCG00000002499,HPS4,NAGLU,SNAPIN,TBC1D14,ULK1,VPS18	2.46369	0.00451783	0.0513213
GO:0035517	PR-DUB complex	cellular_component	10	2	0.00220507	2	907	13428	ASXL1,BAP1	14.8049	0.00455769	0.0514499
GO:0070110	ciliary neurotrophic factor receptor complex	cellular_component	8	2	0.00220507	2	907	13428	CNTFR,IL6ST	14.8049	0.00455769	0.0514499
GO:0002133	polycystin complex	cellular_component	3	2	0.00220507	2	907	13428	PKD1,PKD2	14.8049	0.00455769	0.0514499
GO:0051049	regulation of transport	biological_process	4	80	0.0854701	926	936	14465	ABL2,ADORA2B,AHI1,AHNAK,AKT2,ANP32B,ARHGAP21,AXIN1,AXL,BAMBI,BCL2,BCL3,CA2,CD40,CD63,CHD7,CONNEXIN,CSK,CTTNBP2NL,DAB2,DAB2IP,DACT1,EHD2,ENPP1,ENSSSCG00000004113,ENSSSCG00000028585,FZD7,GCK,GOLPH3L,GPC3,HRC,HSPA2,HUNTINGTIN,IER3,KCNH2,KCNJ8,KCNS3,LAMP1,LATS1,LGR4,LYPLAL1,MADH4,MAVS,MED1,MSN,NAPA,NDFIP2,NUP153,PACSIN2,PARP10,PKD1,PKD2,PKIG,PPM1A,PPP1R12A,PRP,PTGER4,PTX3,RAB11A,RAB3A,RALA,RDX,RHBDF2…	1.33512	0.00455904	0.0514499
GO:0051345	positive regulation of hydrolase activity	biological_process	6	45	0.0480769	466	936	14465	ABL2,AGAP3,AGTR1,ALS2,ANP32B,ARAP3,ARFGEF2,ARHGAP1,ARHGAP24,ARHGAP31,CD40,CHTOP,DAB2IP,DNAJA3,DNAJB6,ENSSSCG00000000884,ENSSSCG00000003136,ENSSSCG00000008478,ENSSSCG00000009999,ENSSSCG00000013876,ENSSSCG00000015878,ENSSSCG00000016781,ENSSSCG00000020940,ENSSSCG00000023197,ENSSSCG00000029792,EPS8L1,F3,GBF1,GNA13,HSPA2,HSPA5,MTCH1,PCOLCE2,PLCE1,PPARGC1B,RABEP1,RAPGEF1,RASAL2,SIPA1L2,SMAD2,SMAP1L,TBC…	1.49234	0.00458309	0.0516366
GO:0006333	chromatin assembly or disassembly	biological_process	6	12	0.0128205	79	936	14465	ANP32B,ARID1A,BAHD1,BAZ1B,BAZ2A,CHD3,KAT6B,MAP1S,NASP,PARP10,SMARCD1,TSPYL2	2.34745	0.00462749	0.0518296
GO:0035145	exon-exon junction complex	cellular_component	9	4	0.00441014	11	907	13428	EIF4A3,RBM8A,UPF2,UPF3B	5.38358	0.00464807	0.0518296
GO:0035520	monoubiquitinated protein deubiquitination	biological_process	10	3	0.00320513	6	936	14465	ASXL1,BAP1,MYSM1	7.72703	0.00465805	0.0518296
GO:0072177	mesonephric duct development	biological_process	11	3	0.00320513	6	936	14465	GPC3,PKD1,PKD2	7.72703	0.00465805	0.0518296
GO:2000096	positive regulation of Wnt receptor signaling pathway, planar cell polarity pathway	biological_process	11	3	0.00320513	6	936	14465	ABL2,DAB2,MLLT3	7.72703	0.00465805	0.0518296
GO:0070316	regulation of G0 to G1 transition	biological_process	7	3	0.00320513	6	936	14465	DAB2IP,FOXO4,MED1	7.72703	0.00465805	0.0518296
GO:0022415	viral reproductive process	biological_process	4	19	0.0202991	153	936	14465	AXL,BCL2,EP300,IFIT1,INSR,MAVS,MID2,PARP10,PKN2,PRR2,PTX3,SMAD2,SP1,SRPK1,SRPK2,THOC2,TRIM26,VAMP8,VPS18	1.91913	0.00466434	0.0518296
GO:0071889	14-3-3 protein binding	molecular_function	3	3	0.00278293	6	1078	16649	DAB2IP,PPP1R12A,TSC2	7.72217	0.00466798	0.0518296
GO:0031005	filamin binding	molecular_function	4	3	0.00278293	6	1078	16649	FAM101B,HSPB7,MICALL2	7.72217	0.00466798	0.0518296
GO:0043933	macromolecular complex subunit organization	biological_process	3	80	0.0854701	927	936	14465	ABL2,ACHE,AHNAK,ANP32B,APC,ARID1A,ARPC1B,ARPC5L,ATF7IP,ATPAF2,AXIN1,BCL2,C10orf2,CCL21,CCRN4L,CLP1,COL6A2,CPSF7,CRTC2,CTGF,DAB2IP,DNAJB6,EIF6,ENSSSCG00000016216,ENSSSCG00000026022,ERAL1,FAT1,GRHPR,INSR,KAT6B,KCNS3,KCTD12,KCTD6,LAMC1,LATS1,LNX2,MADH4,MBD2,MDM2,MICALL2,MITF,NAPA,NASP,NCK2,NSUN4,NUP153,PCBD1,PEX11B,PEX13,PPARGC1B,PPM1A,PRP,PRPF19,PSEN2,PTGER4,RAB11A,RICTOR,RIPK1,SETD2,SMAD2,SMARCD1,…	1.33368	0.0046861	0.0519471
GO:0032456	endocytic recycling	biological_process	7	5	0.00534188	18	936	14465	EHD2,LMTK2,MICALL1,MICALL2,VPS51	4.29279	0.00473262	0.0522105
GO:0045773	positive regulation of axon extension	biological_process	15	5	0.00534188	18	936	14465	GOLGA4,MACF1,NRP1,RAB11A,UNC-6	4.29279	0.00473262	0.0522105
GO:0061333	renal tubule morphogenesis	biological_process	8	5	0.00534188	18	936	14465	AHI1,GPC3,LGR4,PKD1,PKD2	4.29279	0.00473262	0.0522105
GO:0043900	regulation of multi-organism process	biological_process	3	24	0.025641	210	936	14465	ACKR3,ANKRD17,ASB2,BCL2,EP300,EXOC2,IFIT1,MAVS,MID2,MSTN,NTHL1,OSBP,PARP10,PEX13,PKN2,PRR2,PTX3,SP1,SRPK1,SRPK2,TRAF3IP2,TRAF3_TV1,TRAF6,TRIM26	1.76618	0.00474465	0.0522595
GO:0032403	protein complex binding	molecular_function	3	27	0.0250464	245	1078	16649	ABI1,CD90,CIB2,CTGF,DAB2IP,DOK5,ENPP1,ENSSSCG00000001624,ENSSSCG00000013013,EPS8L1,GNA11,GNA13,MED1,MYSM1,NASP,NCK2,NIPBL,RIPK1,SGTA,SHC1,TLN1,TSPAN4,ULK1,VCAM1,WAC,WASF2,WHAMM	1.70203	0.00479643	0.0527059
GO:0030010	establishment of cell polarity	biological_process	4	10	0.0106838	60	936	14465	AMOT,AMOTL1,CCL21,GBF1,HUNTINGTIN,MAP4,MYH9,PKD1,RICTOR,TCF15	2.57568	0.00480815	0.0527059
GO:0030307	positive regulation of cell growth	biological_process	6	10	0.0106838	60	936	14465	BCL2,FXN,GOLGA4,MACF1,MMP14,NRP1,RAB11A,SEMA4D,SPHK1,UNC-6	2.57568	0.00480815	0.0527059
GO:0046434	organophosphate catabolic process	biological_process	5	93	0.099359	1105	936	14465	ABCC5,AGAP3,ALS2,AMOT,ARAP3,ARFGEF2,ARHGAP1,ARHGAP24,ARHGAP31,ARL4A,ARL4D,ATF7IP,CCPG1,CD40,CHD3,CHD4,CHTOP,DAB2IP,DDX23,DDX46,DENND2A,DENND4B,DHX16,DHX36,DNAJA3,DNAJB6,EHD2,EIF4A3,EIF5B,ENPP1,ENSSSCG00000002470,ENSSSCG00000003136,ENSSSCG00000008051,ENSSSCG00000008478,ENSSSCG00000009999,ENSSSCG00000011722,ENSSSCG00000013013,ENSSSCG00000013876,ENSSSCG00000015273,ENSSSCG00000015878,ENSSSCG000000162…	1.30066	0.00483865	0.0529559
GO:0043966	histone H3 acetylation	biological_process	12	8	0.00854701	42	936	14465	BRD4,CRTC2,CSRP2BP,JADE1,KAT6B,MYOD1,SAP130,SUPT7L	2.94363	0.00491435	0.0536139
GO:0043967	histone H4 acetylation	biological_process	12	8	0.00854701	42	936	14465	BRD4,EP300,EPC1,JADE1,KANSL1,MSL1,MYOD1,NCOA1	2.94363	0.00491435	0.0536139
GO:0090316	positive regulation of intracellular protein transport	biological_process	8	13	0.0138889	90	936	14465	AKT2,ANP32B,BAMBI,DAB2,DACT1,MADH4,MAVS,MED1,PPM1A,SMAD2,SPHK1,TCAF1,ZIC1	2.23225	0.00508611	0.0554
GO:0000902	cell morphogenesis	biological_process	5	64	0.0683761	716	936	14465	ABI1,ABL2,AHI1,ALS2,APC,ARAP3,ARX,AXL,B4GAT1,BAMBI,BCL2,BCL9L,BDNF,BRWD3,CDH11,DAB2,DAB2IP,DACT1,DZIP1,ENSSSCG00000011103,EXT1,FAM101B,FRMD6,FYN,FZD7,GNA13,GOLGA4,HSPA2,HSPA5,HYOU1,ID1,LAMC1,LARP4,MACF1,MADH4,MAP1S,MED1,MICALL2,MYH9,MYO10,NOR-1,NRP1,OBSL1,PACSIN2,PALMD,PEAK1,RAB11A,RAB3A,RAB8A,RADIL,RHOU,RNF6,SEMA4D,SH3D19,SMAD2,SSH1,STK25,TAOK2,TBCCD1,TCF15,ULK1,UNC-6,WASF2,ZSWIM6	1.38137	0.00511646	0.0556425
GO:0000785	chromatin	cellular_component	9	34	0.0374862	318	907	13428	AFF4,ANKRD17,ARID1A,ASXL1,BAZ1B,BRD4,CDK4,CECR2,CHD4,CREBBP,DNMT3A,ENSSSCG00000008968,FB19,GATAD2B,KAT6B,KLF4,MADH4,MBD2,MECP2,MYOD1,NASP,NCOA1,NIPBL,NRIP1,PHC1,PHF12,POLR3D,RRP1B,RRP8,SMAD2,SMARCA2,SP1,SWI5,TOX4	1.58291	0.00524207	0.0569187
GO:0071564	npBAF complex	cellular_component	11	3	0.00330761	6	907	13428	ARID1A,SMARCA2,SMARCD1	7.40243	0.00526261	0.0570516
GO:0071900	regulation of protein serine/threonine kinase activity	biological_process	10	30	0.0320513	283	936	14465	ALS2,APC,AVPI1,AXIN1,BCCIP,CARD10,CCNK,CCNL1,CCNT1,CD40,CHORDC1,COPS8,DAB2IP,DUSP16,GAB1,GBA,HSPA2,INSR,LATS1,MADD,PKD1,PKD2,PKIG,PLCE1,SHC1,TAOK2,TAOK3,TRAF2,TRAF6,ZEB2	1.63824	0.00527528	0.057099
GO:0060485	mesenchyme development	biological_process	6	16	0.017094	122	936	14465	BAMBI,BCL2,BCL9L,DAB2,DAB2IP,FAM101B,FRZB,HOXA5,MADH4,NRP1,PKD2,SMAD2,SOX11,TBX2,ZEB2,ZFP36L1	2.02676	0.00532921	0.0575922
GO:0048839	inner ear development	biological_process	8	17	0.0181624	133	936	14465	AHI1,ANP32B,BDNF,CCM2,C/EBP,CECR2,CHD7,FRZB,FZD6,JAG2,NAGLU,NOR-1,NRP1,PRRX2,TBX18,UNC-6,ZEB1	1.97533	0.00539987	0.0582215
GO:0009896	positive regulation of catabolic process	biological_process	5	18	0.0192308	144	936	14465	AKT2,APC,AXIN1,BECN1,CSNK1E,DAB2,DAB2IP,DACT1,GCLC,GPC3,IER3,INSR,MDM2,SH3D19,TIPARP,ULK1,USP5,WAC	1.93176	0.00541035	0.0582215
GO:0016458	gene silencing	biological_process	7	10	0.0106838	61	936	14465	ARID1A,BAZ2A,BCDIN3D,CLP1,DNMT3A,MECP2,PHF2,PRKRA,RRP8,SNIP1	2.53345	0.0054258	0.0582215
GO:0016574	histone ubiquitination	biological_process	10	6	0.00641026	26	936	14465	KDM2B,LEO1,PHC1,RYBP,TRIP12,WAC	3.56632	0.00542972	0.0582215
GO:0007032	endosome organization	biological_process	4	6	0.00641026	26	936	14465	AQP11,ARFGEF2,RAB11A,RAB22A,USP8,VPS18	3.56632	0.00542972	0.0582215
GO:0097194	execution phase of apoptosis	biological_process	6	34	0.0363248	333	936	14465	BCL2,BCL3,BIRC6,CDIP1,C-FLIP,DAB2IP,DEPTOR,ENSSSCG00000000884,EP300,FOXO3A,FXN,GCLC,HIPK1,HUNTINGTIN,IER3,ITM2C,LAMP1,MADD,MKL1,MYBBP1A,NRP1,PPP1CA,PPP1R13B,PPP2R1A,PRKRA,PSEN2,RFFL,RIPK1,RRP8,SMAD2,TMEM109,TRAF2,ZC3HC1,ZYMND11	1.57789	0.00558886	0.0598347
GO:0000165	MAPK cascade	biological_process	7	40	0.042735	408	936	14465	ABL2,ACKR3,APC,AVPI1,AXIN1,CCL21,CD40,CD44,CTGF,DAB2IP,DACT1,DSTYK,DUSP16,GAB1,GAREM,GBA,ID1,IGFBP4,INSR,MADD,MED1,MEF2C,NENF,NRP1,PELI2,PLCE1,PPM1L,RAPGEF1,RIPK1,SHC1,SORBS3,ST5,STK25,TAOK2,TAOK3,TRAF2,TRAF6,VEGFB,ZEB2,ZYMND11	1.5151	0.0056479	0.060079
GO:0071902	positive regulation of protein serine/threonine kinase activity	biological_process	11	20	0.0213675	167	936	14465	ALS2,AVPI1,AXIN1,CARD10,CD40,COPS8,DAB2IP,GAB1,HSPA2,INSR,MADD,PKD1,PKD2,PLCE1,SHC1,TAOK2,TAOK3,TRAF2,TRAF6,ZEB2	1.85079	0.00566117	0.060079
GO:2000725	regulation of cardiac muscle cell differentiation	biological_process	10	4	0.0042735	12	936	14465	COL14A1,EFNB2,MEF2C,PI16	5.15135	0.00566766	0.060079
GO:0051023	regulation of immunoglobulin secretion	biological_process	9	4	0.0042735	12	936	14465	CD40,STX4,TRAF2,TRAF6	5.15135	0.00566766	0.060079
GO:0050884	neuromuscular process controlling posture	biological_process	6	4	0.0042735	12	936	14465	CLN8,FXN,MECP2,TCF15	5.15135	0.00566766	0.060079
GO:2001237	negative regulation of extrinsic apoptotic signaling pathway	biological_process	11	9	0.00961538	52	936	14465	BCL2,BIRC6,C-FLIP,GCLC,HUNTINGTIN,NRP1,RIPK1,ZC3HC1,ZYMND11	2.67474	0.00567574	0.060079
GO:0045639	positive regulation of myeloid cell differentiation	biological_process	10	9	0.00961538	52	936	14465	ETS1,FOXO3A,HOXA5,KMT2E,MED1,PPARGC1B,RIPK1,RUNX1,TRAF6	2.67474	0.00567574	0.060079
GO:0055038	recycling endosome membrane	cellular_component	10	5	0.00551268	18	907	13428	EHD2,MICALL1,PACSIN2,RAB8A,RAP2C	4.11246	0.0056815	0.060079
GO:0016772	transferase activity, transferring phosphorus-containing groups	molecular_function	4	105	0.0974026	1275	1078	16649	ABI1,ABL2,ADRBK2,AKT2,ALS2,AMBRA1,APC,APLP2,AVPI1,AXIN1,AXL,BAZ1B,BCCIP,CARD10,CCL21,CCNK,CCNL1,CCNT1,CD40,CDK4,CHORDC1,CLK2,CLP1,COPS8,CSK,CSNK1E,DAB2IP,DEPTOR,DNAJA3,DSTYK,DUSP16,EEF2K,ENSSSCG00000000862,ENSSSCG00000016302,ENSSSCG00000016781,ENSSSCG00000029792,FN3KRP,FYN,GAB1,GBA,GCK,HIPK1,HSPA2,HSPA5,INSR,ITSN1,KHK,KLF4,LATS1,LMTK2,LRRK1,MADD,MAP3K14,MAP4K4,MAST2,MSTN,MVP,MYBBP1A,NADK2,NEK9,NI…	1.27189	0.00579368	0.0611713
GO:0004386	helicase activity	molecular_function	8	17	0.0157699	134	1078	16649	C10orf2,CHD3,CHD4,CHTOP,DDX23,DDX46,DHX16,DHX34,DHX36,EIF4A3,ENSSSCG00000002470,ENSSSCG00000024508,FBXO18,IFIT1,SKIV2L2,SPAST,WRNIP1	1.95936	0.00588896	0.0620821
GO:0032872	regulation of stress-activated MAPK cascade	biological_process	9	14	0.0149573	102	936	14465	AXIN1,CCL21,CTGF,DAB2IP,DACT1,GAB1,RIPK1,STK25,TAOK2,TAOK3,TRAF2,TRAF6,ZEB2,ZYMND11	2.12115	0.00591637	0.0622757
GO:0004672	protein kinase activity	molecular_function	8	79	0.0732839	921	1078	16649	ABI1,ABL2,ADRBK2,AKT2,ALS2,APC,APLP2,AVPI1,AXIN1,AXL,BAZ1B,BCCIP,CARD10,CCL21,CCNK,CCNL1,CCNT1,CD40,CDK4,CHORDC1,CLK2,COPS8,CSK,CSNK1E,DAB2IP,DEPTOR,DNAJA3,DSTYK,DUSP16,EEF2K,ENSSSCG00000016781,ENSSSCG00000029792,FYN,GAB1,GBA,HIPK1,HSPA2,HSPA5,INSR,LATS1,LMTK2,LRRK1,MADD,MAP3K14,MAP4K4,MAST2,MVP,NEK9,NIM1K,NPR2,NRP1,OBSCN,PEAK1,PKD1,PKD2,PKIG,PKN2,PLCE1,PSEN2,RAP2C,RIPK1,SH3BP5,SHC1,SIK3,SLK,SRPK…	1.32476	0.00603932	0.0634728
GO:0034097	response to cytokine stimulus	biological_process	4	31	0.0331197	298	936	14465	ACKR2,ACKR3,AQP4,AXL,BCL2,CCRL1,CD44,CDIP1,CNTFR,DAB2IP,DNAJA3,GAB1,GBA,GHR,HIPK1,HSPA5,IFIT1,IL6ST,KLF4,LIFR,MAVS,MED1,NFIL3,NPR2,RFFL,RIPK1,SPHK1,TICAM2,TRAF2,TRAF3_TV1,TRAF6	1.60764	0.00607202	0.0637051
GO:0031122	cytoplasmic microtubule organization	biological_process	6	5	0.00534188	19	936	14465	APC,AXIN1,RAB11A,TACC2,TACC3	4.06686	0.00608574	0.0637051
GO:0071822	protein complex subunit organization	biological_process	4	65	0.0694444	735	936	14465	ABL2,ACHE,AHNAK,APC,ARPC1B,ARPC5L,ATF7IP,ATPAF2,AXIN1,BCL2,C10orf2,CCL21,COL6A2,CPSF7,CRTC2,CTGF,DAB2IP,DNAJB6,ENSSSCG00000016216,ENSSSCG00000026022,FAT1,GRHPR,INSR,KCNS3,KCTD12,KCTD6,LAMC1,LATS1,LNX2,MADH4,MBD2,MDM2,MICALL2,MITF,NAPA,NCK2,NUP153,PCBD1,PEX11B,PEX13,PPARGC1B,PPM1A,PRP,PSEN2,PTGER4,RAB11A,RICTOR,RIPK1,SMAD2,SORBS3,SSH1,STX4,SWAP70,TACC2,TACC3,TBCD,TERF1,TIMM21,TRAF2,TRAF3_TV1,TRIM4…	1.36669	0.00608919	0.0637051
GO:0030308	negative regulation of cell growth	biological_process	6	13	0.0138889	92	936	14465	BCL2,ENPP1,FOXK1,FRZB,MADH4,NRP1,PI16,RERG,RNF6,SMAD2,SMARCA2,TSPYL2,UNC-6	2.18373	0.00613764	0.0641146
GO:0030334	regulation of cell migration	biological_process	6	36	0.0384615	360	936	14465	ADGRA2,AMOT,AMOTL1,APC,ARAP3,BCL2,CCL21,DAB2,DAB2IP,ENSSSCG00000028585,ETS1,GAB1,GNA13,HOXA7,HSPA5,INSR,KLF4,MMP14,MSN,MYSM1,PECAM1,PLAU,PODN,PODXL,PTGER4,RAB11A,RAP2C,SEMA6D,SPHK1,STX4,SWAP70,TBCCD1,TCAF1,UNC-6,VEGFB,ZSWIM6	1.54541	0.00616943	0.0642516
GO:0051603	proteolysis involved in cellular protein catabolic process	biological_process	7	36	0.0384615	360	936	14465	ASB2,AXIN1,BAP1,CSNK1E,DAB2,DAB2IP,DDIT3,EDEM3,ENSSSCG00000002036,ENSSSCG00000016234,ENSSSCG00000023391,ENSSSCG00000030424,FBXL12,FBXL19,GCLC,HSPA5,MDM2,PKD1,PRPF19,RFFL,RNF144B,RNF185,RNF6,TMEM129,TMUB1,TRIP12,TRPC4AP,UBE2G2,UBQLN4,USP2,USP43,USP5,USP53,USP54,USP8,WAC	1.54541	0.00616943	0.0642516
GO:0032388	positive regulation of intracellular transport	biological_process	7	16	0.017094	124	936	14465	AKT2,ANP32B,BAMBI,DAB2,DACT1,EHD2,MADH4,MAVS,MED1,MSN,PPM1A,RDX,SMAD2,SPHK1,TCAF1,ZIC1	1.99407	0.00623813	0.064869
GO:0004674	protein serine/threonine kinase activity	molecular_function	9	56	0.0519481	616	1078	16649	ADRBK2,AKT2,ALS2,APC,AVPI1,AXIN1,BCCIP,CARD10,CCNK,CCNL1,CCNT1,CD40,CDK4,CHORDC1,CLK2,COPS8,CSNK1E,DAB2IP,DSTYK,DUSP16,EEF2K,ENSSSCG00000016781,ENSSSCG00000029792,GAB1,GBA,HSPA2,INSR,LATS1,LMTK2,MADD,MAP3K14,MAP4K4,MAST2,NEK9,NIM1K,OBSCN,PKD1,PKD2,PKIG,PKN2,PLCE1,RIPK1,SHC1,SIK3,SLK,SRPK1,SRPK2,TAOK2,TAOK3,TP53RK,TRAF2,TRAF6,ULK1,ULK2,WNK1,ZEB2	1.40403	0.0062956	0.0653679
GO:0070302	regulation of stress-activated protein kinase signaling cascade	biological_process	8	14	0.0149573	103	936	14465	AXIN1,CCL21,CTGF,DAB2IP,DACT1,GAB1,RIPK1,STK25,TAOK2,TAOK3,TRAF2,TRAF6,ZEB2,ZYMND11	2.10055	0.00645136	0.0668093
GO:0015629	actin cytoskeleton	cellular_component	8	31	0.0341786	287	907	13428	ABL2,ABRA,ACKR2,AHNAK,AMOT,ARPC5L,CTTNBP2NL,DENND2A,DNAJA3,ENSSSCG00000018007,ENSSSCG00000027407,ERAL1,FAM101B,FYN,HSPB7,IFIT5,MACF1,MICALL2,MYH7B,MYH9,MYL9,MYO10,NCOA5,PKD2,PPP1R12A,RAB22A,SPTB,TLN1,VCAM1,VPS18,ZNF174	1.59913	0.00645383	0.0668093
GO:0046578	regulation of Ras protein signal transduction	biological_process	8	27	0.0288462	251	936	14465	ABL2,ABRA,AGAP3,ALS2,ARAP3,ARFGEF2,ARHGAP24,DAB2IP,DENND4B,ENSSSCG00000003136,ENSSSCG00000008478,ENSSSCG00000009999,ENSSSCG00000015878,ENSSSCG00000016781,ENSSSCG00000023197,EPS8L1,GBF1,MADD,MFN2,PLCE1,RAPGEF1,RASAL2,SHOC2,SMAP1L,TBC1D14,TBC1D2B,TSC2	1.66239	0.00649809	0.0671665
GO:0072329	monocarboxylic acid catabolic process	biological_process	8	8	0.00854701	44	936	14465	AKT2,CROT,FAAH,HOGA1,HSL,PEX13,PEX2,TYSND1	2.80983	0.00658415	0.067954
GO:0003007	heart morphogenesis	biological_process	8	19	0.0202991	158	936	14465	AHI1,ASXL1,BAZ1B,CHD7,COL5A1,CONNEXIN,DHRS3,INSR,KDM6A,MADH4,MED1,NIPBL,PKD2,RYR1,SMAD2,SOX11,TBX2,WHSC1,ZIC3	1.8584	0.00659701	0.0679848
GO:2000027	regulation of organ morphogenesis	biological_process	7	15	0.0160256	114	936	14465	ABL2,AHI1,APC,BCL2,BDNF,CASZ1,DAB2,DACT1,FZD6,LGR4,MADH4,MED1,MLLT3,NTN4,TBX2	2.03343	0.00664408	0.0681637
GO:0044419	interspecies interaction between organisms	biological_process	2	15	0.0160256	114	936	14465	AXL,EP300,EXOC2,IFIT1,INSR,MID2,OSBP,PRR2,PTX3,SMAD2,SP1,THOC2,TRIM26,VAMP8,VPS18	2.03343	0.00664408	0.0681637
GO:0044403	symbiosis, encompassing mutualism through parasitism	biological_process	3	15	0.0160256	114	936	14465	AXL,EP300,EXOC2,IFIT1,INSR,MID2,OSBP,PRR2,PTX3,SMAD2,SP1,THOC2,TRIM26,VAMP8,VPS18	2.03343	0.00664408	0.0681637
GO:0044087	regulation of cellular component biogenesis	biological_process	4	38	0.0405983	387	936	14465	AMBRA1,APC,ARHGAP24,ARPC1B,ARPC5L,ATF7IP,BDNF,CCL21,CTGF,DAB2IP,DNAJB6,EPS8L1,HSPA2,HUNTINGTIN,KLF5,LATS1,MECP2,MITF,MYO10,NAPA,NCK2,PARP10,PODXL,PPM1A,PSEN2,PTGER4,RALA,RAPGEF1,RICTOR,SMAD2,SORBS3,SSH1,SWAP70,TBC1D14,TBCD,TERF1,WASF2,WHAMM	1.51745	0.00670255	0.0684801
GO:0030695	GTPase regulator activity	molecular_function	13	35	0.0324675	349	1078	16649	AGAP3,ALS2,ARAP3,ARFGEF2,ARHGAP1,ARHGAP24,ARHGAP31,CCPG1,DAB2IP,DENND2A,DENND4B,DNAJA3,ENSSSCG00000003136,ENSSSCG00000008478,ENSSSCG00000009999,ENSSSCG00000013876,ENSSSCG00000016781,ENSSSCG00000020940,ENSSSCG00000023197,ENSSSCG00000029792,EPS8L1,GBF1,MADD,MAP4K4,PLCE1,RABEP1,RAPGEF1,RASAL2,SIPA1L2,SMAP1L,ST5,TBC1D14,TBC1D2B,TBCD,TSC2	1.54886	0.00671467	0.0684801
GO:0016301	kinase activity	molecular_function	6	93	0.0862709	1116	1078	16649	ABI1,ABL2,ADRBK2,AKT2,ALS2,AMBRA1,APC,APLP2,AVPI1,AXIN1,AXL,BAZ1B,BCCIP,CARD10,CCL21,CCNK,CCNL1,CCNT1,CD40,CDK4,CHORDC1,CLK2,CLP1,COPS8,CSK,CSNK1E,DAB2IP,DEPTOR,DNAJA3,DSTYK,DUSP16,EEF2K,ENSSSCG00000016302,ENSSSCG00000016781,ENSSSCG00000029792,FYN,GAB1,GBA,GCK,HIPK1,HSPA2,HSPA5,INSR,ITSN1,KHK,LATS1,LMTK2,LRRK1,MADD,MAP3K14,MAP4K4,MAST2,MSTN,MVP,NADK2,NEK9,NIM1K,NPR2,NRP1,OBSCN,PEAK1,PFKFB1,PIK3C2…	1.28703	0.00671718	0.0684801
GO:0042471	ear morphogenesis	biological_process	8	13	0.0138889	93	936	14465	CHD7,FRZB,FZD6,NAGLU,NIPBL,NOR-1,NRP1,OSR2,PRKRA,PRRX2,TBX18,UNC-6,ZEB1	2.16024	0.00672466	0.0684801
GO:0043491	protein kinase B signaling cascade	biological_process	7	13	0.0138889	93	936	14465	AXL,CCL21,CD40,DDIT3,F3,INSR,ITSN1,MSTN,PIK3C2B,RAPGEF1,RICTOR,TSC2,VEGFB	2.16024	0.00672466	0.0684801
GO:0031519	PcG protein complex	cellular_component	9	7	0.00771775	34	907	13428	ASXL1,BAP1,CBX4,JARID2,KDM2B,PHC1,RYBP	3.04806	0.00674774	0.0686136
GO:0046824	positive regulation of nucleocytoplasmic transport	biological_process	9	10	0.0106838	63	936	14465	ANP32B,BAMBI,DAB2,DACT1,MADH4,MAVS,PPM1A,SMAD2,SPHK1,ZIC1	2.45303	0.00684588	0.0695088
GO:2001234	negative regulation of apoptotic signaling pathway	biological_process	10	12	0.0128205	83	936	14465	BCL2,BIRC6,C-FLIP,GCLC,HUNTINGTIN,MADD,MKL1,NRP1,PSEN2,RIPK1,ZC3HC1,ZYMND11	2.23432	0.00691318	0.0700888
GO:0002376	immune system process	biological_process	1	104	0.111111	1272	936	14465	ABI1,ABL2,ACKR3,ADORA2B,ANKRD17,APC,AQP4,ASB2,AXL,AZI2,BCL2,BCL3,BMP6,C1-INH,CBFA2T3,CCL21,CD40,CD90,C/EBP,CHD2,CHD7,DAB2IP,DNAJA3,ELF1,ENPP1,EPAS1,ETS1,FAM213A,FOXO3A,FYN,FZD7,GBF1,GPC3,HECTD1,HOXA5,HOXA7,HOXB3,IFIT1,IFIT5,IL6ST,ILF2,IRF5_TV1,JAG2,JARID2,KCNJ8,KLF4,KMT2E,LAMP1,LEO1,LGR4,LRRK1,MAP3K14,MAVS,MED1,MID2,MITF,MSN,MSTN,MYD88,MYH9,NCK2,NCSTN,NFIL3,NTHL1,PAG1,PEX13,PODXL,PODXL2,POLR3D,PP…	1.26354	0.00694094	0.0702668
GO:0009205	purine ribonucleoside triphosphate metabolic process	biological_process	9	90	0.0961538	1079	936	14465	ABCC5,AGAP3,ALS2,AMOT,ARAP3,ARFGEF2,ARHGAP1,ARHGAP24,ARHGAP31,ARL4A,ARL4D,ATF7IP,CCPG1,CD40,CHD3,CHD4,CHTOP,DAB2IP,DDX23,DDX46,DENND2A,DENND4B,DHX16,DHX36,DNAJA3,DNAJB6,EHD2,EIF4A3,EIF5B,ENSSSCG00000002470,ENSSSCG00000003136,ENSSSCG00000008051,ENSSSCG00000008478,ENSSSCG00000009999,ENSSSCG00000011722,ENSSSCG00000013013,ENSSSCG00000013876,ENSSSCG00000015273,ENSSSCG00000015878,ENSSSCG00000016216,ENS…	1.28903	0.007031	0.071074
GO:0071156	regulation of cell cycle arrest	biological_process	7	19	0.0202991	159	936	14465	APC,BRD4,CCNK,CDK4,DAB2IP,FBXO18,FOXN3,FOXO4,IER3,MDM2,MYBBP1A,PKD2,PRPF19,RRP8,SMC1A,SOX11,TAOK2,TAOK3,TERF1	1.84671	0.00705254	0.0711872
GO:0090317	negative regulation of intracellular protein transport	biological_process	8	9	0.00961538	54	936	14465	CSK,DAB2IP,LYPLAL1,PARP10,PKD1,PKD2,PKIG,PPM1A,TACC3	2.57568	0.00731154	0.0736935
GO:0006511	ubiquitin-dependent protein catabolic process	biological_process	9	31	0.0331197	302	936	14465	ASB2,AXIN1,BAP1,CSNK1E,DAB2,DAB2IP,DDIT3,EDEM3,ENSSSCG00000016234,ENSSSCG00000030424,FBXL12,FBXL19,GCLC,MDM2,RFFL,RNF144B,RNF185,RNF6,TMEM129,TMUB1,TRIP12,TRPC4AP,UBE2G2,UBQLN4,USP2,USP43,USP5,USP53,USP54,USP8,WAC	1.58634	0.00733438	0.0738156
GO:0043112	receptor metabolic process	biological_process	5	13	0.0138889	94	936	14465	ACHE,ACKR3,ADRBK2,AHI1,ALS2,ARFGEF2,BECN1,CD63,ENSSSCG00000000394,HOXA5,LMTK2,SEC24A,SYNJ2BP	2.13726	0.00735536	0.0739187
GO:0016032	viral reproduction	biological_process	3	19	0.0202991	160	936	14465	AXL,BCL2,EP300,IFIT1,INSR,MAVS,MID2,PARP10,PKN2,PRR2,PTX3,SMAD2,SP1,SRPK1,SRPK2,THOC2,TRIM26,VAMP8,VPS18	1.83517	0.0075333	0.075412
GO:0009199	ribonucleoside triphosphate metabolic process	biological_process	8	90	0.0961538	1082	936	14465	ABCC5,AGAP3,ALS2,AMOT,ARAP3,ARFGEF2,ARHGAP1,ARHGAP24,ARHGAP31,ARL4A,ARL4D,ATF7IP,CCPG1,CD40,CHD3,CHD4,CHTOP,DAB2IP,DDX23,DDX46,DENND2A,DENND4B,DHX16,DHX36,DNAJA3,DNAJB6,EHD2,EIF4A3,EIF5B,ENSSSCG00000002470,ENSSSCG00000003136,ENSSSCG00000008051,ENSSSCG00000008478,ENSSSCG00000009999,ENSSSCG00000011722,ENSSSCG00000013013,ENSSSCG00000013876,ENSSSCG00000015273,ENSSSCG00000015878,ENSSSCG00000016216,ENS…	1.28546	0.00755889	0.075412
GO:0045667	regulation of osteoblast differentiation	biological_process	6	10	0.0106838	64	936	14465	APC,BMP6,CCRN4L,C/EBP,CONNEXIN,ID1,IL6ST,SEMA4D,SMAD2,SOX11	2.4147	0.007656	0.075412
GO:0046128	purine ribonucleoside metabolic process	biological_process	8	93	0.099359	1124	936	14465	ABCC5,AGAP3,ALS2,AMOT,ARAP3,ARFGEF2,ARHGAP1,ARHGAP24,ARHGAP31,ARL4A,ARL4D,ATF7IP,CCPG1,CD40,CHD3,CHD4,CHTOP,CROT,DAB2IP,DDX23,DDX46,DENND2A,DENND4B,DHX16,DHX36,DNAJA3,DNAJB6,EHD2,EIF4A3,EIF5B,ENPP1,ENSSSCG00000002470,ENSSSCG00000003136,ENSSSCG00000008051,ENSSSCG00000008478,ENSSSCG00000009999,ENSSSCG00000011722,ENSSSCG00000013013,ENSSSCG00000013876,ENSSSCG00000015273,ENSSSCG00000015878,ENSSSCG0000…	1.27867	0.00767625	0.075412
GO:0051640	organelle localization	biological_process	4	18	0.0192308	149	936	14465	AHI1,ARHGAP21,BECN1,ENSSSCG00000011103,GBF1,HUNTINGTIN,MAP4,MFN2,MYH9,PEX13,PRR2,RAB11A,STK25,TACC2,TACC3,TBCCD1,TMED9,UNC-6	1.86693	0.00768866	0.075412
GO:0021591	ventricular system development	biological_process	8	5	0.00534188	20	936	14465	ANP32B,KDM2B,KIF7,MECP2,SEMA6D	3.86351	0.00768923	0.075412
GO:0030318	melanocyte differentiation	biological_process	6	5	0.00534188	20	936	14465	BCL2,GNA11,HPS4,MITF,ZEB2	3.86351	0.00768923	0.075412
GO:0045912	negative regulation of carbohydrate metabolic process	biological_process	6	5	0.00534188	20	936	14465	CLK2,ENPP1,GCK,IER3,TINF2	3.86351	0.00768923	0.075412
GO:0042149	cellular response to glucose starvation	biological_process	7	5	0.00534188	20	936	14465	BCL2,BECN1,HSPA5,MYBBP1A,RRP8	3.86351	0.00768923	0.075412
GO:0006471	protein ADP-ribosylation	biological_process	8	5	0.00534188	20	936	14465	ART1,ART5,PARP10,TINF2,TIPARP	3.86351	0.00768923	0.075412
GO:0035326	enhancer binding	molecular_function	7	10	0.00927644	64	1078	16649	ARX,BACH1,BACH2,CHD4,GATAD2B,HIVEP1,MBD2,SOX11,SP1,TIPARP	2.41318	0.00770687	0.075412
GO:0045023	G0 to G1 transition	biological_process	6	3	0.00320513	7	936	14465	DAB2IP,FOXO4,MED1	6.62317	0.00776116	0.075412
GO:0000183	chromatin silencing at rDNA	biological_process	12	3	0.00320513	7	936	14465	BAZ2A,PHF2,RRP8	6.62317	0.00776116	0.075412
GO:0045634	regulation of melanocyte differentiation	biological_process	7	3	0.00320513	7	936	14465	BCL2,GNA11,ZEB2	6.62317	0.00776116	0.075412
GO:0010039	response to iron ion	biological_process	5	3	0.00320513	7	936	14465	BCL2,CYBRD1,FXN	6.62317	0.00776116	0.075412
GO:0048752	semicircular canal morphogenesis	biological_process	10	3	0.00320513	7	936	14465	CHD7,NOR-1,ZEB1	6.62317	0.00776116	0.075412
GO:0046596	regulation of viral entry into host cell	biological_process	9	4	0.0042735	13	936	14465	MID2,PRR2,PTX3,TRIM26	4.7551	0.00777229	0.075412
GO:0000184	nuclear-transcribed mRNA catabolic process, nonsense-mediated decay	biological_process	10	4	0.0042735	13	936	14465	CTIF,DHX34,EIF4A3,RBM8A	4.7551	0.00777229	0.075412
GO:0010962	regulation of glucan biosynthetic process	biological_process	9	4	0.0042735	13	936	14465	AKT2,ENPP1,GCK,INSR	4.7551	0.00777229	0.075412
GO:0007250	activation of NF-kappaB-inducing kinase activity	biological_process	12	4	0.0042735	13	936	14465	CARD10,COPS8,TRAF2,TRAF6	4.7551	0.00777229	0.075412
GO:2000050	regulation of non-canonical Wnt receptor signaling pathway	biological_process	8	4	0.0042735	13	936	14465	ABL2,DAB2,DACT1,MLLT3	4.7551	0.00777229	0.075412
GO:0005979	regulation of glycogen biosynthetic process	biological_process	10	4	0.0042735	13	936	14465	AKT2,ENPP1,GCK,INSR	4.7551	0.00777229	0.075412
GO:0051270	regulation of cellular component movement	biological_process	4	40	0.042735	416	936	14465	ADGRA2,AKT2,AMOT,AMOTL1,APC,ARAP3,BCL2,CCL21,DAB2,DAB2IP,ENSSSCG00000028585,ETS1,GAB1,GNA13,HOXA7,HSPA5,INSR,KCNH2,KLF4,MMP14,MSN,MYSM1,NRP1,PECAM1,PKN2,PLAU,PODN,PODXL,PTGER4,RAB11A,RAP2C,SEMA6D,SPHK1,STX4,SWAP70,TBCCD1,TCAF1,UNC-6,VEGFB,ZSWIM6	1.48597	0.00777241	0.075412
GO:0005096	GTPase activator activity	molecular_function	15	18	0.0166976	149	1078	16649	AGAP3,ARAP3,ARHGAP1,ARHGAP24,ARHGAP31,DAB2IP,ENSSSCG00000009999,ENSSSCG00000013876,ENSSSCG00000020940,ENSSSCG00000023197,RABEP1,RASAL2,SIPA1L2,SMAP1L,TBC1D14,TBC1D2B,TBCD,TSC2	1.86576	0.00777698	0.075412
GO:0051093	negative regulation of developmental process	biological_process	4	46	0.0491453	493	936	14465	AMOT,ANKRD17,ANP32B,APC,ASXL1,AXIN1,BCL2,BCL9L,BDNF,CASZ1,CCRN4L,CREBBP,DAB2IP,DDIT3,ENPP1,FAM101B,FOXO3A,FOXO4,FRZB,FZD7,HOXA5,HOXA7,ID1,KLF4,LEO1,MED1,MED15,MED17,MED7,METTL14,MSTN,NIPBL,NPR2,NRP1,PI16,PRPF19,RNF6,RUNX1,SEMA4D,SMAD2,SOX11,TBX2,UNC-6,ZEB1,ZFHX3,ZHX2	1.44196	0.00778333	0.075412
GO:0010720	positive regulation of cell development	biological_process	7	17	0.0181624	138	936	14465	BAMBI,BCL2,BCL9L,DAB2,GOLGA4,IL6ST,MACF1,MADH4,NRP1,OBSL1,PRPF19,RAB11A,SEMA4D,SMAD2,SOX11,STK25,UNC-6	1.90376	0.00779334	0.075412
GO:0060589	nucleoside-triphosphatase regulator activity	molecular_function	8	36	0.0333952	365	1078	16649	AGAP3,ALS2,ARAP3,ARFGEF2,ARHGAP1,ARHGAP24,ARHGAP31,CCPG1,DAB2IP,DENND2A,DENND4B,DNAJA3,DNAJB6,ENSSSCG00000003136,ENSSSCG00000008478,ENSSSCG00000009999,ENSSSCG00000013876,ENSSSCG00000016781,ENSSSCG00000020940,ENSSSCG00000023197,ENSSSCG00000029792,EPS8L1,GBF1,MADD,MAP4K4,PLCE1,RABEP1,RAPGEF1,RASAL2,SIPA1L2,SMAP1L,ST5,TBC1D14,TBC1D2B,TBCD,TSC2	1.52328	0.00779973	0.075412
GO:0030139	endocytic vesicle	cellular_component	9	12	0.0132304	81	907	13428	AMBRA1,AMOT,BECN1,DAB2IP,ITSN1,LAMP1,PIK3C2B,RAB11A,RAB22A,RAB8A,RABEP1,RALA	2.19331	0.00790386	0.0763116
GO:0044763	single-organism cellular process	biological_process	2	634	0.67735	9264	936	14465	ABCC5,ABI1,ABL2,ABRA,ACHE,ACKR2,ACKR3,ADAMTS2,ADGRA2,ADNP,ADORA2B,ADPRHL2,ADRBK2,AEBP1,AFF4,AGAP3,AGTR1,AHI1,AHNAK,AIFM2,AKT2,ALS2,AMBRA1,AMOT,AMOTL1,ANGPTL4,ANKH,ANKRD17,ANP32B,AP1B1,AP4B1,AP5M1,APC,APEX2,API5,APLP2,AQP11,AQP4,ARAP3,ARFGEF2,ARHGAP1,ARHGAP21,ARHGAP24,ARHGAP31,ARID1A,ARID1B,ARID5A,ARID5B,ARL4A,ARL4D,ARMCX3,ARPC1B,ARPC5L,ARVCF,ARX,ASB1,ASB2,ASXL1,ATG12,ATRN,AVPI1,AXIN1,AXL,AZI2,B4G…	1.05763	0.00791635	0.0763252
GO:0009144	purine nucleoside triphosphate metabolic process	biological_process	8	90	0.0961538	1084	936	14465	ABCC5,AGAP3,ALS2,AMOT,ARAP3,ARFGEF2,ARHGAP1,ARHGAP24,ARHGAP31,ARL4A,ARL4D,ATF7IP,CCPG1,CD40,CHD3,CHD4,CHTOP,DAB2IP,DDX23,DDX46,DENND2A,DENND4B,DHX16,DHX36,DNAJA3,DNAJB6,EHD2,EIF4A3,EIF5B,ENSSSCG00000002470,ENSSSCG00000003136,ENSSSCG00000008051,ENSSSCG00000008478,ENSSSCG00000009999,ENSSSCG00000011722,ENSSSCG00000013013,ENSSSCG00000013876,ENSSSCG00000015273,ENSSSCG00000015878,ENSSSCG00000016216,ENS…	1.28309	0.00792935	0.0763436
GO:0009141	nucleoside triphosphate metabolic process	biological_process	7	91	0.0972222	1098	936	14465	ABCC5,AGAP3,ALS2,AMOT,ARAP3,ARFGEF2,ARHGAP1,ARHGAP24,ARHGAP31,ARL4A,ARL4D,ATF7IP,CCPG1,CD40,CHD3,CHD4,CHTOP,DAB2IP,DDX23,DDX46,DENND2A,DENND4B,DHX16,DHX36,DNAJA3,DNAJB6,EHD2,EIF4A3,EIF5B,ENPP1,ENSSSCG00000002470,ENSSSCG00000003136,ENSSSCG00000008051,ENSSSCG00000008478,ENSSSCG00000009999,ENSSSCG00000011722,ENSSSCG00000013013,ENSSSCG00000013876,ENSSSCG00000015273,ENSSSCG00000015878,ENSSSCG000000162…	1.2808	0.00797037	0.0766314
GO:0000228	nuclear chromosome	cellular_component	10	29	0.0319735	268	907	13428	ARID1A,ASXL1,BAZ1B,BRD4,CECR2,CHD4,CREBBP,DNMT3A,ERCC4,GATAD2B,HSPA2,KLF4,MADH4,MBD2,MYOD1,NASP,NCOA1,NRIP1,OBFC1,PHC1,PHF12,POLR3D,PRPF19,SMAD2,SMARCA2,SP1,SWI5,TERF1,TINF2	1.60202	0.00804582	0.0772489
GO:0048863	stem cell differentiation	biological_process	5	18	0.0192308	150	936	14465	APC,BCL9L,CHD2,CREBBP,FOXO3A,FOXO4,FZD7,HOXA7,JARID2,KLF4,LEO1,MED15,MED17,MED7,METTL14,NIPBL,SETD2,ZHX2	1.85449	0.00822602	0.0788404
GO:0042278	purine nucleoside metabolic process	biological_process	7	93	0.099359	1127	936	14465	ABCC5,AGAP3,ALS2,AMOT,ARAP3,ARFGEF2,ARHGAP1,ARHGAP24,ARHGAP31,ARL4A,ARL4D,ATF7IP,CCPG1,CD40,CHD3,CHD4,CHTOP,CROT,DAB2IP,DDX23,DDX46,DENND2A,DENND4B,DHX16,DHX36,DNAJA3,DNAJB6,EHD2,EIF4A3,EIF5B,ENPP1,ENSSSCG00000002470,ENSSSCG00000003136,ENSSSCG00000008051,ENSSSCG00000008478,ENSSSCG00000009999,ENSSSCG00000011722,ENSSSCG00000013013,ENSSSCG00000013876,ENSSSCG00000015273,ENSSSCG00000015878,ENSSSCG0000…	1.27527	0.0082345	0.0788404
GO:0019901	protein kinase binding	molecular_function	5	30	0.0278293	292	1078	16649	AP1B1,APC,AXIN1,CCNK,CCNL1,CCNT1,DAB2IP,DNAJA3,ENSSSCG00000011103,EXOC2,FOXO3A,HSL,LATS1,MAML1,MARCKS,MAVS,MSN,MVP,NEK9,PKD1,PPP1R12A,RFFL,RICTOR,SMAD2,TAOK2,TBC1D14,TRAF2,TRAF3_TV1,TRAF6,ZC3HC1	1.58675	0.0083056	0.0794107
GO:2000242	negative regulation of reproductive process	biological_process	4	12	0.0128205	85	936	14465	APC,IFIT1,MAVS,MID2,NPR2,PARP10,PTX3,SRPK1,SRPK2,TPST2,TRIM26,WDR77	2.18175	0.0083485	0.0797102
GO:1901214	regulation of neuron death	biological_process	5	15	0.0160256	117	936	14465	ADNP,AMBRA1,AXL,BCL2,BDNF,CNTFR,DDIT3,FOXO3A,HUNTINGTIN,ITSN1,KDM2B,MECP2,NOR-1,NRP1,VEGFB	1.98129	0.00841529	0.0802366
GO:0045444	fat cell differentiation	biological_process	5	16	0.017094	128	936	14465	ARID5B,ARL4A,ASXL1,AXIN1,CCRN4L,C/EBP,DACT1,DDIT3,ENPP1,FRZB,KLF4,KLF5,LRG1,MED1,NIPBL,OSBPL11	1.93176	0.00843087	0.080274
GO:0051896	regulation of protein kinase B signaling cascade	biological_process	8	11	0.0117521	75	936	14465	AXL,CCL21,DDIT3,F3,INSR,ITSN1,MSTN,RAPGEF1,RICTOR,TSC2,VEGFB	2.2666	0.00853933	0.0811944
GO:0044764	multi-organism cellular process	biological_process	2	19	0.0202991	162	936	14465	AXL,BCL2,EP300,IFIT1,INSR,MAVS,MID2,PARP10,PKN2,PRR2,PTX3,SMAD2,SP1,SRPK1,SRPK2,THOC2,TRIM26,VAMP8,VPS18	1.81251	0.00857447	0.081416
GO:0032874	positive regulation of stress-activated MAPK cascade	biological_process	10	8	0.00854701	46	936	14465	AXIN1,CCL21,CTGF,DAB2IP,RIPK1,STK25,TAOK2,TAOK3	2.68766	0.00865115	0.0818586
GO:0007030	Golgi organization	biological_process	4	8	0.00854701	46	936	14465	ARHGAP21,BLZF1,GBF1,GOLPH3L,HUNTINGTIN,OBSL1,STK25,TMED9	2.68766	0.00865115	0.0818586
GO:0046330	positive regulation of JNK cascade	biological_process	11	7	0.00747863	37	936	14465	AXIN1,CCL21,CTGF,DAB2IP,RIPK1,TAOK2,TAOK3	2.92374	0.00865674	0.0818586
GO:0000149	SNARE binding	molecular_function	3	7	0.00649351	37	1078	16649	ENSSSCG00000004113,NAPA,SNAPIN,STX4,TMED9,TXLNB,VPS18	2.9219	0.00869737	0.0821299
GO:0051222	positive regulation of protein transport	biological_process	7	18	0.0192308	151	936	14465	ABL2,AKT2,ANP32B,BAMBI,DAB2,DACT1,GOLPH3L,MADH4,MAVS,MED1,PPM1A,PTGER4,SEC24A,SMAD2,SPHK1,STX4,TCAF1,ZIC1	1.84221	0.00879319	0.082921
GO:0032535	regulation of cellular component size	biological_process	4	20	0.0213675	174	936	14465	ALS2,ARPC1B,ARPC5L,CCL21,CLN8,DEPTOR,GOLGA4,LATS1,MACF1,NCK2,NRP1,PEX11B,RAB11A,RICTOR,RNF6,SEMA4D,SSH1,SWAP70,UNC-6,WHAMM	1.77633	0.00884712	0.0833154
GO:0045637	regulation of myeloid cell differentiation	biological_process	9	14	0.0149573	107	936	14465	APC,ETS1,FAM213A,FOXO3A,HOXA5,HOXA7,KMT2E,LEO1,MED1,MITF,PPARGC1B,RIPK1,RUNX1,TRAF6	2.02203	0.00898956	0.0842826
GO:0035148	tube formation	biological_process	6	14	0.0149573	107	936	14465	ARID1A,CECR2,DAB2IP,FZD6,HECTD1,KDM2B,KDM6A,RALA,SETD2,SOX11,TGIF1,TRAF6,TSC2,ZEB2	2.02203	0.00898956	0.0842826
GO:0030811	regulation of nucleotide catabolic process	biological_process	9	36	0.0384615	369	936	14465	AGAP3,ALS2,AMOT,ARAP3,ARFGEF2,ARHGAP1,ARHGAP24,ARHGAP31,CD40,CHTOP,DAB2IP,DNAJB6,ENSSSCG00000003136,ENSSSCG00000008478,ENSSSCG00000009999,ENSSSCG00000013876,ENSSSCG00000015878,ENSSSCG00000016781,ENSSSCG00000020940,ENSSSCG00000023197,ENSSSCG00000029792,EPS8L1,GBF1,HSPA2,PLCE1,RABEP1,RAPGEF1,RASAL2,RASIP1,RICTOR,SIPA1L2,SMAP1L,TBC1D14,TBC1D2B,TBCD,TSC2	1.50771	0.0089988	0.0842826
GO:0033121	regulation of purine nucleotide catabolic process	biological_process	10	36	0.0384615	369	936	14465	AGAP3,ALS2,AMOT,ARAP3,ARFGEF2,ARHGAP1,ARHGAP24,ARHGAP31,CD40,CHTOP,DAB2IP,DNAJB6,ENSSSCG00000003136,ENSSSCG00000008478,ENSSSCG00000009999,ENSSSCG00000013876,ENSSSCG00000015878,ENSSSCG00000016781,ENSSSCG00000020940,ENSSSCG00000023197,ENSSSCG00000029792,EPS8L1,GBF1,HSPA2,PLCE1,RABEP1,RAPGEF1,RASAL2,RASIP1,RICTOR,SIPA1L2,SMAP1L,TBC1D14,TBC1D2B,TBCD,TSC2	1.50771	0.0089988	0.0842826
GO:0019221	cytokine-mediated signaling pathway	biological_process	7	21	0.0224359	186	936	14465	ACKR2,ACKR3,AXL,CCRL1,CD44,CDIP1,CNTFR,DNAJA3,GAB1,GHR,HIPK1,IL6ST,LIFR,MAVS,MED1,RFFL,SPHK1,TICAM2,TRAF2,TRAF3_TV1,TRAF6	1.74481	0.00905223	0.0843321
GO:0045926	negative regulation of growth	biological_process	4	16	0.017094	129	936	14465	BCL2,ENPP1,FOXK1,FRZB,FXN,GPC3,MADH4,MSTN,NRP1,PI16,RERG,RNF6,SMAD2,SMARCA2,TSPYL2,UNC-6	1.91678	0.00906533	0.0843321
GO:0051216	cartilage development	biological_process	6	16	0.017094	129	936	14465	ARID5A,BMP1,CD44,CSGALNACT1,CTGF,FAM101B,FRZB,HOXA5,HOXB3,OSR2,PKD1,PRRX2,SIK3,SMAD2,SNX19,ZEB1	1.91678	0.00906533	0.0843321
GO:0048736	appendage development	biological_process	4	16	0.017094	129	936	14465	CHD7,CONNEXIN,EN1,FRAS1,FZD6,GPC3,HOXD9,MADH4,MED1,NIPBL,OSR2,PRRX2,PSEN2,SIK3,SOX11,TBX2	1.91678	0.00906533	0.0843321
GO:0060173	limb development	biological_process	5	16	0.017094	129	936	14465	CHD7,CONNEXIN,EN1,FRAS1,FZD6,GPC3,HOXD9,MADH4,MED1,NIPBL,OSR2,PRRX2,PSEN2,SIK3,SOX11,TBX2	1.91678	0.00906533	0.0843321
GO:0035257	nuclear hormone receptor binding	molecular_function	5	12	0.0111317	86	1078	16649	ASXL1,EP300,MED1,MED13,MED17,MYOD1,NCOA1,NRIP1,PPARGC1B,RNF6,TACC2,TRIP12	2.15502	0.00921878	0.0856438
GO:0048534	hematopoietic or lymphoid organ development	biological_process	6	48	0.0512821	524	936	14465	ABI1,ABL2,APC,AXL,AZI2,BCL2,BCL3,CBFA2T3,C/EBP,CHD2,CHD7,DNAJA3,EPAS1,ETS1,FAM213A,FOXO3A,FZD7,GPC3,HECTD1,HOXA5,HOXA7,HOXB3,JAG2,JARID2,KLF4,KMT2E,LEO1,LRRK1,MED1,MITF,MYH9,PPARGC1B,PRRC2C,PSEN2,PTGER4,PYGO1,RIPK1,RUNX1,SLC8A3,SP1,SPTB,TACC3,TET2,TIPARP,TRAF6,WASF2,ZEB1,ZFP36L1	1.41564	0.00926035	0.0859141
GO:0042826	histone deacetylase binding	molecular_function	4	9	0.00834879	56	1078	16649	ANKRA2,CAMTA2,DHX36,NIPBL,NRIP1,PKN2,SP1,SP2,TRAF6	2.48213	0.00933959	0.0865326
GO:0009118	regulation of nucleoside metabolic process	biological_process	7	36	0.0384615	370	936	14465	AGAP3,ALS2,AMOT,ARAP3,ARFGEF2,ARHGAP1,ARHGAP24,ARHGAP31,CD40,CHTOP,DAB2IP,DNAJB6,ENSSSCG00000003136,ENSSSCG00000008478,ENSSSCG00000009999,ENSSSCG00000013876,ENSSSCG00000015878,ENSSSCG00000016781,ENSSSCG00000020940,ENSSSCG00000023197,ENSSSCG00000029792,EPS8L1,GBF1,HSPA2,PLCE1,RABEP1,RAPGEF1,RASAL2,RASIP1,RICTOR,SIPA1L2,SMAP1L,TBC1D14,TBC1D2B,TBCD,TSC2	1.50364	0.00937076	0.0867047
GO:0030177	positive regulation of Wnt receptor signaling pathway	biological_process	8	11	0.0117521	76	936	14465	ABL2,BAMBI,CSNK1E,DAB2,DACT1,LGR4,MBD2,MLLT3,PPM1A,SMAD2,ZEB2	2.23677	0.00941804	0.0869086
GO:0007498	mesoderm development	biological_process	4	11	0.0117521	76	936	14465	AXIN1,EXT1,HUNTINGTIN,KDM6A,MACF1,MADH4,NOR-1,PALB2,SETD2,SMAD2,TCF15	2.23677	0.00941804	0.0869086
GO:0050931	pigment cell differentiation	biological_process	5	6	0.00641026	29	936	14465	BCL2,CD63,GNA11,HPS4,MITF,ZEB2	3.19739	0.00949539	0.087388
GO:0035567	non-canonical Wnt receptor signaling pathway	biological_process	7	6	0.00641026	29	936	14465	ABL2,DAB2,DACT1,FZD6,FZD7,MLLT3	3.19739	0.00949539	0.087388
GO:0072175	epithelial tube formation	biological_process	7	13	0.0138889	97	936	14465	ARID1A,CECR2,FZD6,HECTD1,KDM2B,KDM6A,RALA,SETD2,SOX11,TGIF1,TRAF6,TSC2,ZEB2	2.07116	0.00953152	0.0874866
GO:0001838	embryonic epithelial tube formation	biological_process	8	13	0.0138889	97	936	14465	ARID1A,CECR2,FZD6,HECTD1,KDM2B,KDM6A,RALA,SETD2,SOX11,TGIF1,TRAF6,TSC2,ZEB2	2.07116	0.00953152	0.0874866
GO:0042771	intrinsic apoptotic signaling pathway in response to DNA damage by p53 class mediator	biological_process	11	5	0.00534188	21	936	14465	BCL3,CDIP1,EP300,HIPK1,TMEM109	3.67954	0.00956442	0.0876717
GO:0001105	RNA polymerase II transcription coactivator activity	molecular_function	13	5	0.00463822	21	1078	16649	DRPLA,JADE1,POU3F1,SMARCA2,SOX11	3.67722	0.00959677	0.0877346
GO:0017112	Rab guanyl-nucleotide exchange factor activity	molecular_function	16	5	0.00463822	21	1078	16649	ALS2,DENND2A,DENND4B,MADD,ST5	3.67722	0.00959677	0.0877346
GO:0030029	actin filament-based process	biological_process	3	36	0.0384615	371	936	14465	ABL2,AMOT,ARPC1B,ARPC5L,BCL2,CCL21,CTGF,DNAJB6,EHD2,ENSSSCG00000011103,ENSSSCG00000013554,FAM101B,FAT1,FRMD6,KCNH2,LATS1,MICALL2,MYH9,NCK2,NEURL2,PACSIN2,PIP5K1A,PPARGC1B,PTGER4,RALA,RHOU,RICTOR,SHC1,SORBS3,SSH1,SWAP70,TAOK2,TLN1,WASF2,WHAMM,XIRP1	1.49959	0.00975536	0.0890661
GO:0048284	organelle fusion	biological_process	4	8	0.00854701	47	936	14465	AKT2,MFN2,RAB3A,RAB8A,SNAP29,SNAPIN,STX4,VAMP8	2.63048	0.00985012	0.0896935
GO:0070304	positive regulation of stress-activated protein kinase signaling cascade	biological_process	9	8	0.00854701	47	936	14465	AXIN1,CCL21,CTGF,DAB2IP,RIPK1,STK25,TAOK2,TAOK3	2.63048	0.00985012	0.0896935
GO:0010564	regulation of cell cycle process	biological_process	5	32	0.034188	321	936	14465	ANKRD17,APC,BCL2,BRD4,BRD7,CCNK,CDK4,CHORDC1,DAB2IP,DACT1,FBXO18,FOXN3,FOXO4,IER3,INSR,JADE1,MDM2,MED1,MYBBP1A,OBSL1,PDCD6IP,PKD1,PKD2,PRPF19,RAB11A,RRP8,SMC1A,SOX11,TAOK2,TAOK3,TERF1,ZNF655	1.54059	0.00986775	0.0897352
GO:0051056	regulation of small GTPase mediated signal transduction	biological_process	7	29	0.0309829	284	936	14465	ABL2,ABRA,AGAP3,ALS2,AMOT,ARAP3,ARFGEF2,ARHGAP24,DAB2IP,DENND4B,ENSSSCG00000003136,ENSSSCG00000008478,ENSSSCG00000009999,ENSSSCG00000015878,ENSSSCG00000016781,ENSSSCG00000023197,EPS8L1,GBF1,MADD,MFN2,PLCE1,RAPGEF1,RASAL2,SHOC2,SIPA1L2,SMAP1L,TBC1D14,TBC1D2B,TSC2	1.57806	0.00995409	0.090401
GO:1901800	positive regulation of proteasomal protein catabolic process	biological_process	10	7	0.00747863	38	936	14465	AXIN1,CSNK1E,DAB2,DAB2IP,GCLC,MDM2,USP5	2.8468	0.0100335	0.0908828
GO:0009062	fatty acid catabolic process	biological_process	9	7	0.00747863	38	936	14465	AKT2,CROT,FAAH,HSL,PEX13,PEX2,TYSND1	2.8468	0.0100335	0.0908828
GO:2001233	regulation of apoptotic signaling pathway	biological_process	9	21	0.0224359	188	936	14465	BCL2,BIRC6,C-FLIP,DAB2IP,DEPTOR,FXN,GCLC,HUNTINGTIN,IER3,ITM2C,MADD,MKL1,NRP1,PPP1CA,PPP2R1A,PRKRA,PSEN2,RIPK1,TRAF2,ZC3HC1,ZYMND11	1.72625	0.0101681	0.0919809
GO:0030324	lung development	biological_process	7	17	0.0181624	142	936	14465	ADAMTS2,ASXL1,C/EBP,CTGF,EP300,EPAS1,GPC3,HOXA5,ID1,PKD1,PPP1CA,PSEN2,RAB3A,SMAD2,SOX11,SP1,ZIC3	1.85013	0.0102671	0.0926976
GO:0051050	positive regulation of transport	biological_process	5	37	0.0395299	385	936	14465	ABL2,ADORA2B,AHI1,AKT2,ANP32B,AXL,BAMBI,CA2,CD63,DAB2,DACT1,EHD2,ENSSSCG00000028585,GCK,GOLPH3L,GPC3,HSPA2,HUNTINGTIN,KCNH2,LAMP1,MADH4,MAVS,MED1,MSN,PKD2,PPM1A,PTGER4,PTX3,RDX,SEC24A,SMAD2,SOX11,SPHK1,STX4,SYNJ2BP,TCAF1,ZIC1	1.4852	0.0102743	0.0926976
GO:0010390	histone monoubiquitination	biological_process	11	4	0.0042735	14	936	14465	KDM2B,LEO1,RYBP,WAC	4.41545	0.0103319	0.0927309
GO:0030511	positive regulation of transforming growth factor beta receptor signaling pathway	biological_process	10	4	0.0042735	14	936	14465	AXIN1,DAB2,LRG1,MADH4	4.41545	0.0103319	0.0927309
GO:0001961	positive regulation of cytokine-mediated signaling pathway	biological_process	9	4	0.0042735	14	936	14465	AXL,MAVS,MED1,TICAM2	4.41545	0.0103319	0.0927309
GO:0060760	positive regulation of response to cytokine stimulus	biological_process	6	4	0.0042735	14	936	14465	AXL,MAVS,MED1,TICAM2	4.41545	0.0103319	0.0927309
GO:0048588	developmental cell growth	biological_process	6	11	0.0117521	77	936	14465	BDNF,COL14A1,GOLGA4,MACF1,NRP1,PI16,RAB11A,RNF6,SEMA4D,ULK1,UNC-6	2.20772	0.0103649	0.0929057
GO:1901565	organonitrogen compound catabolic process	biological_process	4	97	0.103632	1193	936	14465	ABCC5,AGAP3,ALS2,AMOT,ARAP3,ARFGEF2,ARHGAP1,ARHGAP24,ARHGAP31,ARL4A,ARL4D,ATF7IP,BLVRA,CCPG1,CD40,CD44,CHD3,CHD4,CHTOP,DAB2IP,DDX23,DDX46,DENND2A,DENND4B,DHX16,DHX36,DNAJA3,DNAJB6,EHD2,EIF4A3,EIF5B,ENSSSCG00000002470,ENSSSCG00000003136,ENSSSCG00000008051,ENSSSCG00000008478,ENSSSCG00000009999,ENSSSCG00000011722,ENSSSCG00000013013,ENSSSCG00000013876,ENSSSCG00000015273,ENSSSCG00000015878,ENSSSCG0000…	1.25653	0.0104407	0.0934641
GO:0009119	ribonucleoside metabolic process	biological_process	7	93	0.099359	1138	936	14465	ABCC5,AGAP3,ALS2,AMOT,ARAP3,ARFGEF2,ARHGAP1,ARHGAP24,ARHGAP31,ARL4A,ARL4D,ATF7IP,CCPG1,CD40,CHD3,CHD4,CHTOP,CROT,DAB2IP,DDX23,DDX46,DENND2A,DENND4B,DHX16,DHX36,DNAJA3,DNAJB6,EHD2,EIF4A3,EIF5B,ENPP1,ENSSSCG00000002470,ENSSSCG00000003136,ENSSSCG00000008051,ENSSSCG00000008478,ENSSSCG00000009999,ENSSSCG00000011722,ENSSSCG00000013013,ENSSSCG00000013876,ENSSSCG00000015273,ENSSSCG00000015878,ENSSSCG0000…	1.26294	0.0105873	0.094653
GO:0032989	cellular component morphogenesis	biological_process	4	66	0.0705128	768	936	14465	ABI1,ABL2,AHI1,ALS2,APC,ARAP3,ARX,AXL,B4GAT1,BAMBI,BCL2,BCL9L,BDNF,BRWD3,CDH11,DAB2,DAB2IP,DACT1,DZIP1,ENSSSCG00000011103,EXT1,FAM101B,FRMD6,FYN,FZD7,GNA13,GOLGA4,HSPA2,HSPA5,HYOU1,ID1,LAMC1,LARP4,MACF1,MADH4,MAP1S,MED1,MICALL2,MYH9,MYO10,NEURL2,NOR-1,NRP1,OBSL1,PACSIN2,PALMD,PEAK1,PRR2,RAB11A,RAB3A,RAB8A,RADIL,RHOU,RNF6,SEMA4D,SH3D19,SMAD2,SSH1,STK25,TAOK2,TBCCD1,TCF15,ULK1,UNC-6,WASF2,ZSWIM6	1.32808	0.0106476	0.095069
GO:0019900	kinase binding	molecular_function	4	33	0.0306122	335	1078	16649	AP1B1,APC,AXIN1,CCNK,CCNL1,CCNT1,C/EBP,DAB2IP,DNAJA3,ENSSSCG00000011103,EXOC2,FOXO3A,HSL,IGSF9B,LATS1,MAML1,MARCKS,MAVS,MSN,MVP,NEK9,PIP5K1A,PKD1,PPP1R12A,RFFL,RICTOR,SMAD2,TAOK2,TBC1D14,TRAF2,TRAF3_TV1,TRAF6,ZC3HC1	1.52138	0.0107126	0.0955252
GO:0009101	glycoprotein biosynthetic process	biological_process	6	22	0.0235043	201	936	14465	ALG2,ART1,ART5,B4GAT1,BCL2,CANT1,CSGALNACT1,EXT1,EXTL1,FUT4,GGTA1,PARP10,PXYLP1,ST3GAL5,ST6GALNAC2,ST6GALNAC6,TET2,TINF2,TIPARP,UBE2G2,VEGFB,XYLT2	1.69149	0.0108725	0.0968258
GO:0009100	glycoprotein metabolic process	biological_process	5	24	0.025641	225	936	14465	ALG2,ART1,ART5,B4GAT1,BCL2,CANT1,CSGALNACT1,EDEM3,EXT1,EXTL1,FUT4,GGTA1,GPC1,PARP10,PXYLP1,ST3GAL5,ST6GALNAC2,ST6GALNAC6,TET2,TINF2,TIPARP,UBE2G2,VEGFB,XYLT2	1.64843	0.0109249	0.097167
GO:0030323	respiratory tube development	biological_process	6	17	0.0181624	143	936	14465	ADAMTS2,ASXL1,C/EBP,CTGF,EP300,EPAS1,GPC3,HOXA5,ID1,PKD1,PPP1CA,PSEN2,RAB3A,SMAD2,SOX11,SP1,ZIC3	1.8372	0.0109739	0.0974761
GO:0042176	regulation of protein catabolic process	biological_process	6	19	0.0202991	166	936	14465	APC,AXIN1,CSNK1E,DAB2,DAB2IP,DACT1,FYN,GCLC,GPC3,IER3,MADH4,MDM2,PKD1,SH3D19,SMAD2,TIPARP,UBQLN4,USP5,WAC	1.76884	0.0110041	0.0976191
GO:0033209	tumor necrosis factor-mediated signaling pathway	biological_process	8	6	0.00641026	30	936	14465	CDIP1,HIPK1,RFFL,SPHK1,TRAF2,TRAF3_TV1	3.09081	0.0112346	0.0995357
GO:0097285	cell-type specific apoptotic process	biological_process	6	26	0.0277778	250	936	14465	ABL2,ADNP,AMBRA1,ANGPTL4,API5,AXL,BCL2,BDNF,BTG1,CCL21,CD40,CNTFR,DDIT3,DNAJA3,DRPLA,FOXO3A,HIPK1,HUNTINGTIN,ITSN1,KDM2B,MECP2,NOR-1,NRP1,RIPK1,TRAF3IP2,VEGFB	1.60722	0.0113495	0.0999739
GO:0001890	placenta development	biological_process	6	14	0.0149573	110	936	14465	ARID1A,BIRC6,C/EBP,DNAJB6,EPAS1,GAB1,HECTD1,MED1,NCOA1,PKD1,PKD2,SETD2,SP1,ZFP36L1	1.96688	0.0113646	0.0999739
GO:0016410	N-acyltransferase activity	molecular_function	6	11	0.0102041	78	1078	16649	CREBBP,CSRP2BP,EID1,EP300,EPC1,KANSL1,KAT6B,NCOA1,SAP130,SAT2,SUPT7L	2.17805	0.0114615	0.0999739
GO:0019941	modification-dependent protein catabolic process	biological_process	8	31	0.0331197	312	936	14465	ASB2,AXIN1,BAP1,CSNK1E,DAB2,DAB2IP,DDIT3,EDEM3,ENSSSCG00000016234,ENSSSCG00000030424,FBXL12,FBXL19,GCLC,MDM2,RFFL,RNF144B,RNF185,RNF6,TMEM129,TMUB1,TRIP12,TRPC4AP,UBE2G2,UBQLN4,USP2,USP43,USP5,USP53,USP54,USP8,WAC	1.5355	0.0114672	0.0999739
GO:0045069	regulation of viral genome replication	biological_process	7	7	0.00747863	39	936	14465	BCL2,IFIT1,MAVS,PARP10,PKN2,SRPK1,SRPK2	2.77381	0.0115632	0.0999739
GO:0050772	positive regulation of axonogenesis	biological_process	14	7	0.00747863	39	936	14465	GOLGA4,MACF1,NRP1,RAB11A,SEMA4D,STK25,UNC-6	2.77381	0.0115632	0.0999739
GO:0043507	positive regulation of JUN kinase activity	biological_process	15	7	0.00747863	39	936	14465	AXIN1,DAB2IP,GAB1,TAOK3,TRAF2,TRAF6,ZEB2	2.77381	0.0115632	0.0999739
GO:0032922	circadian regulation of gene expression	biological_process	6	7	0.00747863	39	936	14465	CCRN4L,CSNK1E,LGR4,MYBBP1A,NRIP1,PPP1CA,USP2	2.77381	0.0115632	0.0999739
GO:0032434	regulation of proteasomal ubiquitin-dependent protein catabolic process	biological_process	11	9	0.00961538	58	936	14465	AXIN1,CSNK1E,DAB2,DAB2IP,GCLC,MDM2,UBQLN4,USP5,WAC	2.39804	0.0116363	0.0999739
GO:0022402	cell cycle process	biological_process	4	56	0.0598291	637	936	14465	ANKRD17,APC,BACH1,BCL2,BECN1,BRD4,BRD7,CCNK,CDK4,CHD3,CHD4,CHORDC1,CSRP2BP,DAB2IP,DACT1,DDIT3,DST,ERCC4,FBXO18,FOXN3,FOXO4,HSPA2,HUNTINGTIN,IER3,INSR,JADE1,KDM8,LATS1,MACF1,MAP4,MDM2,MED1,MYBBP1A,MYH9,NIPBL,OBSL1,PDCD6IP,PKD1,PKD2,PPP1R12A,PPP2R1A,PRPF19,RAB11A,RHOU,RRP8,SMAD2,SMC1A,SOX11,TACC2,TACC3,TAOK2,TAOK3,TERF1,USP8,VPS51,ZNF655	1.3586	0.0116827	0.0999739
GO:0046580	negative regulation of Ras protein signal transduction	biological_process	9	5	0.00534188	22	936	14465	ABL2,ARAP3,ARHGAP24,MFN2,RAPGEF1	3.51229	0.0117315	0.0999739
GO:0060071	Wnt receptor signaling pathway, planar cell polarity pathway	biological_process	9	5	0.00534188	22	936	14465	ABL2,DAB2,DACT1,FZD6,MLLT3	3.51229	0.0117315	0.0999739
GO:0051155	positive regulation of striated muscle cell differentiation	biological_process	8	5	0.00534188	22	936	14465	BCL2,EFNB2,GPC1,MAML1,MEF2C	3.51229	0.0117315	0.0999739
GO:0006461	protein complex assembly	biological_process	5	52	0.0555556	584	936	14465	ACHE,AHNAK,APC,ARPC1B,ARPC5L,ATF7IP,ATPAF2,AXIN1,C10orf2,CCL21,COL6A2,CPSF7,CRTC2,DAB2IP,ENSSSCG00000016216,ENSSSCG00000026022,GRHPR,INSR,KCNS3,KCTD12,KCTD6,LAMC1,LATS1,LNX2,MADH4,MBD2,MDM2,MICALL2,MITF,NAPA,NCK2,NUP153,PCBD1,PEX11B,PEX13,PPM1A,PRP,PSEN2,PTGER4,RICTOR,RIPK1,SMAD2,STX4,TBCD,TERF1,TIMM21,TRAF2,TRAF3_TV1,TRIM4,TSPAN4,TYSND1,WHAMM	1.37605	0.0117483	0.0999739
GO:0045664	regulation of neuron differentiation	biological_process	9	27	0.0288462	263	936	14465	ABL2,BCL2,BDNF,BMP6,CASZ1,DAB2IP,FYN,GOLGA4,ITM2C,MACF1,MED1,NCOA1,NRP1,OBSL1,PRPF19,RAB11A,RAPGEF1,RNF6,SEMA4D,SNAPIN,SOX11,SSH1,STK25,TGIF1,UNC-6,ZEB1,ZHX2	1.58654	0.0117673	0.0999739
GO:2000052	positive regulation of non-canonical Wnt receptor signaling pathway	biological_process	9	3	0.00320513	8	936	14465	ABL2,DAB2,MLLT3	5.79527	0.0118252	0.0999739
GO:0035413	positive regulation of catenin import into nucleus	biological_process	12	3	0.00320513	8	936	14465	BAMBI,DACT1,SMAD2	5.79527	0.0118252	0.0999739
GO:0046597	negative regulation of viral entry into host cell	biological_process	10	3	0.00320513	8	936	14465	MID2,PTX3,TRIM26	5.79527	0.0118252	0.0999739
GO:1900746	regulation of vascular endothelial growth factor signaling pathway	biological_process	9	3	0.00320513	8	936	14465	ADGRA2,CD63,DAB2IP	5.79527	0.0118252	0.0999739
GO:1901021	positive regulation of calcium ion transmembrane transporter activity	biological_process	14	3	0.00320513	8	936	14465	HSPA2,HUNTINGTIN,PKD2	5.79527	0.0118252	0.0999739
GO:0050435	beta-amyloid metabolic process	biological_process	6	3	0.00320513	8	936	14465	BECN1,NCSTN,PSEN2	5.79527	0.0118252	0.0999739
GO:0060872	semicircular canal development	biological_process	9	3	0.00320513	8	936	14465	CHD7,NOR-1,ZEB1	5.79527	0.0118252	0.0999739
GO:0048471	perinuclear region of cytoplasm	cellular_component	7	29	0.0319735	276	907	13428	ACHE,ALG2,ANGEL1,AXIN1,BDNF,CCRN4L,COPS8,CTIF,DNAJB6,EHD2,ENSSSCG00000015878,FAT1,ITM2C,KCNH2,LAMP1,LMTK2,MAP1S,MVP,NDFIP2,PKN2,PSEN2,RAB11A,SNAPIN,STX4,TRAF6,TSC2,USP2,VAMP8,WRNIP1	1.55558	0.0118442	0.0999739
GO:0070411	I-SMAD binding	molecular_function	4	3	0.00278293	8	1078	16649	AXIN1,MADH4,SMAD2	5.79163	0.0118492	0.0999739
GO:0031996	thioesterase binding	molecular_function	4	3	0.00278293	8	1078	16649	TRAF2,TRAF3_TV1,TRAF6	5.79163	0.0118492	0.0999739
GO:0090068	positive regulation of cell cycle process	biological_process	6	12	0.0128205	89	936	14465	ANKRD17,BRD4,CDK4,DAB2IP,INSR,MDM2,MED1,MYBBP1A,PKD2,RAB11A,RRP8,TERF1	2.08369	0.0119091	0.0999739
GO:0070062	extracellular vesicular exosome	cellular_component	5	149	0.164278	1857	907	13428	ABI1,AEBP1,AHNAK,ANGPTL2,ANP32B,APLP2,ARHGAP1,ARPC1B,ARPC5L,ASXL1,ATRN,AXL,B4GAT1,BLVRA,C1-INH,C1orf123,CA2,CACYBP,CANT1,CANX,CC2D1A,CD33,CD40,CD44,CD63,CD9,CD90,CDH11,CHD2,COL14A1,COL5A1,COL6A2,COL6A3,CONNEXIN,COPS8,CRTC2,CSK,CTNND1,CYBRD1,DAB2,DAB2IP,DDX23,DHX36,DPT,ECI1,EHD2,EIF6,EPS8L1,ETFB,F3,FAM213A,FAM65A,FAT1,GBA,GGACT,GNA11,GNA13,GOLGA4,GOLM1,GPC1,GPC3,GRHPR,GSTK1,HNMT,HOGA1,HSPA2,HSPA5,…	1.1879	0.0120021	0.0999739
GO:0046668	regulation of retinal cell programmed cell death	biological_process	10	2	0.00213675	3	936	14465	BCL2,BDNF	10.3027	0.0120085	0.0999739
GO:0031629	synaptic vesicle fusion to presynaptic membrane	biological_process	10	2	0.00213675	3	936	14465	RAB3A,SNAPIN	10.3027	0.0120085	0.0999739
GO:0031585	regulation of inositol 1,4,5-trisphosphate-sensitive calcium-release channel activity	biological_process	16	2	0.00213675	3	936	14465	HUNTINGTIN,PKD2	10.3027	0.0120085	0.0999739
GO:0006296	nucleotide-excision repair, DNA incision, 5'-to lesion	biological_process	10	2	0.00213675	3	936	14465	ERCC4,NTHL1	10.3027	0.0120085	0.0999739
GO:0061050	regulation of cell growth involved in cardiac muscle cell development	biological_process	12	2	0.00213675	3	936	14465	COL14A1,PI16	10.3027	0.0120085	0.0999739
GO:0048194	Golgi vesicle budding	biological_process	7	2	0.00213675	3	936	14465	GBF1,TMED9	10.3027	0.0120085	0.0999739
GO:0070317	negative regulation of G0 to G1 transition	biological_process	8	2	0.00213675	3	936	14465	DAB2IP,FOXO4	10.3027	0.0120085	0.0999739
GO:0035964	COPI-coated vesicle budding	biological_process	9	2	0.00213675	3	936	14465	GBF1,TMED9	10.3027	0.0120085	0.0999739
GO:0003298	physiological muscle hypertrophy	biological_process	6	2	0.00213675	3	936	14465	COL14A1,PI16	10.3027	0.0120085	0.0999739
GO:0042997	negative regulation of Golgi to plasma membrane protein transport	biological_process	11	2	0.00213675	3	936	14465	CSK,LYPLAL1	10.3027	0.0120085	0.0999739
GO:0051684	maintenance of Golgi location	biological_process	6	2	0.00213675	3	936	14465	ARHGAP21,TBCCD1	10.3027	0.0120085	0.0999739
GO:0003383	apical constriction	biological_process	8	2	0.00213675	3	936	14465	ENSSSCG00000011103,FRMD6	10.3027	0.0120085	0.0999739
GO:0003301	physiological cardiac muscle hypertrophy	biological_process	10	2	0.00213675	3	936	14465	COL14A1,PI16	10.3027	0.0120085	0.0999739
GO:0061049	cell growth involved in cardiac muscle cell development	biological_process	11	2	0.00213675	3	936	14465	COL14A1,PI16	10.3027	0.0120085	0.0999739
GO:0032847	regulation of cellular pH reduction	biological_process	12	2	0.00213675	3	936	14465	BCL2,CA2	10.3027	0.0120085	0.0999739
GO:0045415	negative regulation of interleukin-8 biosynthetic process	biological_process	9	2	0.00213675	3	936	14465	BCL3,KLF4	10.3027	0.0120085	0.0999739
GO:0051791	medium-chain fatty acid metabolic process	biological_process	9	2	0.00213675	3	936	14465	CROT,OXSM	10.3027	0.0120085	0.0999739
GO:0045990	carbon catabolite regulation of transcription	biological_process	10	2	0.00213675	3	936	14465	NCOA1,RRP8	10.3027	0.0120085	0.0999739
GO:0048861	leukemia inhibitory factor signaling pathway	biological_process	7	2	0.00213675	3	936	14465	IL6ST,LIFR	10.3027	0.0120085	0.0999739
GO:0035021	negative regulation of Rac protein signal transduction	biological_process	10	2	0.00213675	3	936	14465	ARAP3,ARHGAP24	10.3027	0.0120085	0.0999739
GO:0071651	positive regulation of chemokine (C-C motif) ligand 5 production	biological_process	7	2	0.00213675	3	936	14465	MAVS,TICAM2	10.3027	0.0120085	0.0999739
GO:0004924	oncostatin-M receptor activity	molecular_function	9	2	0.00185529	3	1078	16649	IL6ST,LIFR	10.2962	0.0120248	0.0999739
GO:0016308	1-phosphatidylinositol-4-phosphate 5-kinase activity	molecular_function	10	2	0.00185529	3	1078	16649	PIP4K2B,PIP5K1A	10.2962	0.0120248	0.0999739
GO:0036033	mediator complex binding	molecular_function	4	2	0.00185529	3	1078	16649	MED1,NIPBL	10.2962	0.0120248	0.0999739
GO:0007254	JNK cascade	biological_process	9	13	0.0138889	100	936	14465	AXIN1,CCL21,CTGF,DAB2IP,DACT1,GAB1,RIPK1,TAOK2,TAOK3,TRAF2,TRAF6,ZEB2,ZYMND11	2.00903	0.0121812	0.101152
GO:0065010	extracellular membrane-bounded organelle	cellular_component	4	149	0.164278	1858	907	13428	ABI1,AEBP1,AHNAK,ANGPTL2,ANP32B,APLP2,ARHGAP1,ARPC1B,ARPC5L,ASXL1,ATRN,AXL,B4GAT1,BLVRA,C1-INH,C1orf123,CA2,CACYBP,CANT1,CANX,CC2D1A,CD33,CD40,CD44,CD63,CD9,CD90,CDH11,CHD2,COL14A1,COL5A1,COL6A2,COL6A3,CONNEXIN,COPS8,CRTC2,CSK,CTNND1,CYBRD1,DAB2,DAB2IP,DDX23,DHX36,DPT,ECI1,EHD2,EIF6,EPS8L1,ETFB,F3,FAM213A,FAM65A,FAT1,GBA,GGACT,GNA11,GNA13,GOLGA4,GOLM1,GPC1,GPC3,GRHPR,GSTK1,HNMT,HOGA1,HSPA2,HSPA5,…	1.18726	0.01222	0.101188
GO:0043230	extracellular organelle	cellular_component	3	149	0.164278	1858	907	13428	ABI1,AEBP1,AHNAK,ANGPTL2,ANP32B,APLP2,ARHGAP1,ARPC1B,ARPC5L,ASXL1,ATRN,AXL,B4GAT1,BLVRA,C1-INH,C1orf123,CA2,CACYBP,CANT1,CANX,CC2D1A,CD33,CD40,CD44,CD63,CD9,CD90,CDH11,CHD2,COL14A1,COL5A1,COL6A2,COL6A3,CONNEXIN,COPS8,CRTC2,CSK,CTNND1,CYBRD1,DAB2,DAB2IP,DDX23,DHX36,DPT,ECI1,EHD2,EIF6,EPS8L1,ETFB,F3,FAM213A,FAM65A,FAT1,GBA,GGACT,GNA11,GNA13,GOLGA4,GOLM1,GPC1,GPC3,GRHPR,GSTK1,HNMT,HOGA1,HSPA2,HSPA5,…	1.18726	0.01222	0.101188
GO:0006974	response to DNA damage stimulus	biological_process	5	43	0.0459402	467	936	14465	APC,APEX2,BACH1,BAZ1B,BCCIP,BCL2,BCL3,BRD4,CCNK,CD44,CDIP1,CHD2,ENSSSCG00000016960,EP300,ERCC4,FAAP100,FBXO18,FOXN3,FOXO3A,FOXO4,HIPK1,IER3,MDM2,NIPBL,NTHL1,PALB2,POLH,POLK,PRPF19,SETD2,SETD8,SMC1A,SPAST,SWI5,TAOK2,TAOK3,TDP2,TMEM109,TRIP12,UBQLN4,WAC,WHSC1,WRNIP1	1.42296	0.0122296	0.101188
GO:0048864	stem cell development	biological_process	6	14	0.0149573	111	936	14465	APC,BCL9L,CREBBP,FOXO3A,FZD7,KLF4,LEO1,MED15,MED17,MED7,METTL14,NIPBL,SETD2,ZHX2	1.94916	0.0122564	0.101288
GO:0030855	epithelial cell differentiation	biological_process	5	27	0.0288462	264	936	14465	AHI1,APC,ARX,BMP6,BTG1,CCM2,CONNEXIN,DAB2,ENSSSCG00000011103,FRMD6,FZD7,GSTK1,HOXA5,HOXA7,ID1,KLF5,LATS1,MADH4,MED1,MSN,POU3F1,RAPGEF1,RDX,TAGLN,TCF15,WDR77,ZEB1	1.58053	0.0123296	0.101771
GO:0030036	actin cytoskeleton organization	biological_process	5	33	0.0352564	339	936	14465	ABL2,AMOT,ARPC1B,ARPC5L,BCL2,CCL21,CTGF,DNAJB6,EHD2,ENSSSCG00000013554,FAM101B,FAT1,LATS1,MICALL2,MYH9,NCK2,NEURL2,PACSIN2,PIP5K1A,PPARGC1B,PTGER4,RALA,RHOU,RICTOR,SHC1,SORBS3,SSH1,SWAP70,TAOK2,TLN1,WASF2,WHAMM,XIRP1	1.50438	0.0123961	0.102198
GO:0043632	modification-dependent macromolecule catabolic process	biological_process	6	31	0.0331197	314	936	14465	ASB2,AXIN1,BAP1,CSNK1E,DAB2,DAB2IP,DDIT3,EDEM3,ENSSSCG00000016234,ENSSSCG00000030424,FBXL12,FBXL19,GCLC,MDM2,RFFL,RNF144B,RNF185,RNF6,TMEM129,TMUB1,TRIP12,TRPC4AP,UBE2G2,UBQLN4,USP2,USP43,USP5,USP53,USP54,USP8,WAC	1.52572	0.0124872	0.102738
GO:0070271	protein complex biogenesis	biological_process	3	52	0.0555556	586	936	14465	ACHE,AHNAK,APC,ARPC1B,ARPC5L,ATF7IP,ATPAF2,AXIN1,C10orf2,CCL21,COL6A2,CPSF7,CRTC2,DAB2IP,ENSSSCG00000016216,ENSSSCG00000026022,GRHPR,INSR,KCNS3,KCTD12,KCTD6,LAMC1,LATS1,LNX2,MADH4,MBD2,MDM2,MICALL2,MITF,NAPA,NCK2,NUP153,PCBD1,PEX11B,PEX13,PPM1A,PRP,PSEN2,PTGER4,RICTOR,RIPK1,SMAD2,STX4,TBCD,TERF1,TIMM21,TRAF2,TRAF3_TV1,TRIM4,TSPAN4,TYSND1,WHAMM	1.37135	0.0124915	0.102738
GO:0046914	transition metal ion binding	molecular_function	5	101	0.093692	1255	1078	16649	ABL2,ADAMTS2,ADAMTS5,ADAMTS8,AEBP1,AGAP3,APEX2,APLP2,ARAP3,BAZ1B,BAZ2A,BLVRA,BMP1,CA2,CDADC1,CH25H,CHD3,CHD4,CHORDC1,CREBBP,DNAJC21,ENSSSCG00000004958,ENSSSCG00000006533,ENSSSCG00000007311,ENSSSCG00000010635,ENSSSCG00000012818,ENSSSCG00000025344,ENSSSCG00000025430,ENSSSCG00000026101,ENSSSCG00000027903,ENSSSCG00000028585,EP300,FBXL19,FBXO11,FHL3,FXN,GATAD2B,GPC1,JADE1,KAT6B,KDM2B,KMT2E,LNX2,MARC2,…	1.24293	0.012581	0.10335
GO:0003824	catalytic activity	molecular_function	2	432	0.400742	6134	1078	16649	ABCC5,ABHD17B,ABI1,ABL2,ACADL,ACHE,ACOT6,ACSF3,ACSS2,ADAMTS2,ADAMTS5,ADAMTS8,ADORA2B,ADRBK2,AEBP1,AGAP3,AGTR1,AIFM2,AKT2,ALG2,ALKBH6,ALS2,AMBRA1,AMOT,ANGPTL4,ANP32B,APC,APEX2,APLP2,ARAP3,ARFGEF2,ARHGAP1,ARHGAP24,ARHGAP31,ARL4A,ARL4D,ART1,ART5,ATF7IP,ATG12,ATG4A,AVPI1,AXIN1,AXL,B3GNTL1,B4GAT1,BAP1,BAZ1B,BCCIP,BCDIN3D,BCL2,BECN1,BIRC6,BLVRA,BMP1,C10orf2,C1-INH,CA2,CANT1,CARD10,CBX4,CCL21,CCNK,CCNL1…	1.0877	0.0128005	0.105028
GO:0000910	cytokinesis	biological_process	4	12	0.0128205	90	936	14465	APC,BECN1,BIRC6,CSPP1,ENSSSCG00000015878,MYH9,PDCD6IP,PKN2,RAB11A,RALA,SON,USP8	2.06054	0.0129588	0.106201
GO:0032444	activin responsive factor complex	cellular_component	13	2	0.00220507	3	907	13428	MADH4,SMAD2	9.8699	0.0130586	0.106385
GO:0000214	tRNA-intron endonuclease complex	cellular_component	9	2	0.00220507	3	907	13428	CLP1,TSEN34	9.8699	0.0130586	0.106385
GO:0043219	lateral loop	cellular_component	4	2	0.00220507	3	907	13428	MPP5,STX4	9.8699	0.0130586	0.106385
GO:0043202	lysosomal lumen	cellular_component	10	2	0.00220507	3	907	13428	GBA,SCARB2	9.8699	0.0130586	0.106385
GO:0033256	I-kappaB/NF-kappaB complex	cellular_component	5	2	0.00220507	3	907	13428	BCL3,DNAJA3	9.8699	0.0130586	0.106385
GO:0060324	face development	biological_process	4	6	0.00641026	31	936	14465	ARID5B,CHD7,CSRNP1,HOXB3,NIPBL,TIPARP	2.99111	0.0131873	0.107048
GO:0072080	nephron tubule development	biological_process	10	6	0.00641026	31	936	14465	AHI1,AQP11,GPC3,LGR4,PKD1,PKD2	2.99111	0.0131873	0.107048
GO:0034330	cell junction organization	biological_process	3	14	0.0149573	112	936	14465	BCL2,CCM2,CONNEXIN,ENSSSCG00000015878,HIPK1,LAMC1,MICALL2,PIP5K1A,PKN2,RAPGEF1,SMAD2,TAOK2,TLN1,WHAMM	1.93176	0.0132017	0.107048
GO:0002682	regulation of immune system process	biological_process	3	58	0.0619658	668	936	14465	ACKR3,ADORA2B,ANKRD17,APC,ASB2,AXL,BCL2,C1-INH,CCL21,CD40,CD90,DAB2IP,DNAJA3,ELF1,ETS1,FAM213A,FOXO3A,FYN,HOXA5,HOXA7,IFIT1,IL6ST,KMT2E,LAMP1,LEO1,LGR4,MAVS,MED1,MITF,MSN,MSTN,MYD88,NCK2,NTHL1,PAG1,PEX13,POLR3D,PPARGC1B,PRP,PRR2,PSEN2,PTGER4,RIPK1,RNF135,RUNX1,SMAD2,SOX11,STX4,SWAP70,TICAM2,TRAF2,TRAF3IP2,TRAF3_TV1,TRAF6,VCAM1,VEGFB,WHSC1,ZEB1	1.34182	0.0132022	0.107048
GO:0072078	nephron tubule morphogenesis	biological_process	11	4	0.0042735	15	936	14465	AHI1,GPC3,LGR4,PKD1	4.12108	0.0133794	0.10823
GO:0032204	regulation of telomere maintenance	biological_process	8	4	0.0042735	15	936	14465	DHX36,ERCC4,TERF1,TINF2	4.12108	0.0133794	0.10823
GO:0051721	protein phosphatase 2A binding	molecular_function	6	4	0.00371058	15	1078	16649	BCL2,CTTNBP2NL,DAB2IP,SPHK1	4.11849	0.013415	0.108391
GO:0051179	localization	biological_process	1	276	0.294872	3808	936	14465	ABCC5,ABL2,ABRA,ACHE,ACKR2,ACKR3,ADGRA2,ADORA2B,ADRBK2,AGAP3,AGTR1,AHI1,AHNAK,AKT2,ALS2,AMOT,AMOTL1,ANKH,ANP32B,AP1B1,AP4B1,AP5M1,APC,AQP11,AQP4,ARAP3,ARFGEF2,ARHGAP21,ARHGAP24,ARID5B,ARL4A,ARL4D,ARMCX3,ARV1,ARX,ATG4A,AXIN1,AXL,BAMBI,BCL2,BCL3,BDNF,BECN1,BIRC6,BLZF1,CA2,CANX,CCL21,CCRL1,CD40,CD63,CHD7,CHTOP,CLN8,COL5A1,CONNEXIN,CROT,CSK,CSNK1E,CTGF,CTTNBP2NL,DAB2,DAB2IP,DACT1,DDIT3,DENND2A,DNAJA3…	1.12009	0.0134485	0.108534
GO:0005829	cytosol	cellular_component	7	66	0.0727674	745	907	13428	ACOT6,AGTR1,AHNAK,AIFM2,ALS2,AMBRA1,ANGEL1,ANKRA2,AP5M1,ARFGEF2,BACH1,BCL2,BECN1,C2CD2,CA2,CDK4,CONNEXIN,CTNND1,DNAJA3,DNAJB6,ENSSSCG00000000884,FAM83G,FOXO4,FXN,GCK,GCLC,GIMAP4,HPS4,HRC,HSL,HSPA2,HUNTINGTIN,LYPLAL1,MAP1S,MECP2,MIDN,MYH9,NRP1,PACSIN2,PDCD6IP,PFKFB1,PLCE1,PLIN1,PMVK,PPM1A,PPP2R1A,PSEN2,PTGES2,RAB6IP2,RAP2C,RERG,RPL35,RRP1B,SGTA,SNAPIN,SWAP70,TRAF2,TRAF6,TSC2,UBE2G2,UBQLN4,ULK1,URM…	1.31157	0.013576	0.109435
GO:0030234	enzyme regulator activity	molecular_function	5	62	0.0575139	722	1078	16649	ABI1,AGAP3,ALS2,ANGPTL4,APC,APLP2,ARAP3,ARFGEF2,ARHGAP1,ARHGAP24,ARHGAP31,BCCIP,BIRC6,C1-INH,CCPG1,C-FLIP,COL6A3,DAB2IP,DENND2A,DENND4B,DNAJA3,DNAJB6,EID1,ENSSSCG00000000884,ENSSSCG00000003136,ENSSSCG00000008478,ENSSSCG00000009999,ENSSSCG00000011129,ENSSSCG00000013876,ENSSSCG00000016781,ENSSSCG00000020940,ENSSSCG00000023197,ENSSSCG00000029792,EPS8L1,FB19,GBF1,GPC3,ITSN1,LMTK2,MADD,MAP4K4,PCOLCE2,…	1.32625	0.013691	0.110001
GO:0000118	histone deacetylase complex	cellular_component	12	6	0.00661521	30	907	13428	CHD3,CHD4,MBD2,NRIP1,PHF12,ZNF217	2.96097	0.0136921	0.110001
GO:0060541	respiratory system development	biological_process	5	18	0.0192308	158	936	14465	ADAMTS2,ASXL1,C/EBP,CHD7,CTGF,EP300,EPAS1,GPC3,HOXA5,ID1,PKD1,PPP1CA,PSEN2,RAB3A,SMAD2,SOX11,SP1,ZIC3	1.76059	0.0136964	0.110001
GO:0070997	neuron death	biological_process	4	16	0.017094	135	936	14465	ADNP,AMBRA1,AXL,BCL2,BDNF,CNTFR,DDIT3,DRPLA,FOXO3A,HUNTINGTIN,ITSN1,KDM2B,MECP2,NOR-1,NRP1,VEGFB	1.83159	0.0137101	0.110001
GO:0043087	regulation of GTPase activity	biological_process	13	33	0.0352564	342	936	14465	AGAP3,ALS2,AMOT,ARAP3,ARFGEF2,ARHGAP1,ARHGAP24,ARHGAP31,CD40,DAB2IP,ENSSSCG00000003136,ENSSSCG00000008478,ENSSSCG00000009999,ENSSSCG00000013876,ENSSSCG00000015878,ENSSSCG00000016781,ENSSSCG00000020940,ENSSSCG00000023197,ENSSSCG00000029792,EPS8L1,GBF1,PLCE1,RABEP1,RAPGEF1,RASAL2,RASIP1,RICTOR,SIPA1L2,SMAP1L,TBC1D14,TBC1D2B,TBCD,TSC2	1.49118	0.0139839	0.111936
GO:0033124	regulation of GTP catabolic process	biological_process	12	33	0.0352564	342	936	14465	AGAP3,ALS2,AMOT,ARAP3,ARFGEF2,ARHGAP1,ARHGAP24,ARHGAP31,CD40,DAB2IP,ENSSSCG00000003136,ENSSSCG00000008478,ENSSSCG00000009999,ENSSSCG00000013876,ENSSSCG00000015878,ENSSSCG00000016781,ENSSSCG00000020940,ENSSSCG00000023197,ENSSSCG00000029792,EPS8L1,GBF1,PLCE1,RABEP1,RAPGEF1,RASAL2,RASIP1,RICTOR,SIPA1L2,SMAP1L,TBC1D14,TBC1D2B,TBCD,TSC2	1.49118	0.0139839	0.111936
GO:0090175	regulation of establishment of planar polarity	biological_process	8	5	0.00534188	23	936	14465	ABL2,DAB2,DACT1,FZD6,MLLT3	3.35958	0.0142095	0.113338
GO:0051058	negative regulation of small GTPase mediated signal transduction	biological_process	8	5	0.00534188	23	936	14465	ABL2,ARAP3,ARHGAP24,MFN2,RAPGEF1	3.35958	0.0142095	0.113338
GO:0030513	positive regulation of BMP signaling pathway	biological_process	13	5	0.00534188	23	936	14465	FKBP8,GPC3,MADH4,SMAD2,SOX11	3.35958	0.0142095	0.113338
GO:0000082	G1/S transition of mitotic cell cycle	biological_process	8	13	0.0138889	102	936	14465	ANKRD17,BACH1,BCL2,BRD4,BRD7,CDK4,DACT1,JADE1,MDM2,PKD1,PKD2,RHOU,ZNF655	1.96964	0.0142414	0.113338
GO:0007623	circadian rhythm	biological_process	2	13	0.0138889	102	936	14465	CCRN4L,CSNK1E,EP300,ID1,LGR4,MYBBP1A,NAGLU,NFIL3,NR1D2,NRIP1,PPP1CA,PSPC1,USP2	1.96964	0.0142414	0.113338
GO:0009116	nucleoside metabolic process	biological_process	6	93	0.099359	1152	936	14465	ABCC5,AGAP3,ALS2,AMOT,ARAP3,ARFGEF2,ARHGAP1,ARHGAP24,ARHGAP31,ARL4A,ARL4D,ATF7IP,CCPG1,CD40,CHD3,CHD4,CHTOP,CROT,DAB2IP,DDX23,DDX46,DENND2A,DENND4B,DHX16,DHX36,DNAJA3,DNAJB6,EHD2,EIF4A3,EIF5B,ENPP1,ENSSSCG00000002470,ENSSSCG00000003136,ENSSSCG00000008051,ENSSSCG00000008478,ENSSSCG00000009999,ENSSSCG00000011722,ENSSSCG00000013013,ENSSSCG00000013876,ENSSSCG00000015273,ENSSSCG00000015878,ENSSSCG0000…	1.24759	0.0143818	0.114323
GO:0071356	cellular response to tumor necrosis factor	biological_process	7	9	0.00961538	60	936	14465	CDIP1,DAB2IP,GBA,HIPK1,RFFL,RIPK1,SPHK1,TRAF2,TRAF3_TV1	2.31811	0.014406	0.114384
GO:0044444	cytoplasmic part	cellular_component	6	300	0.330761	4001	907	13428	ABI1,ABRA,ACADL,ACHE,ACKR3,ACOT6,ACSF3,ADPRHL2,AFF4,AGTR1,AHI1,AHNAK,AIFM2,AKT2,ALG2,ALS2,AMBRA1,AMOT,AMOTL1,ANGEL1,ANKRA2,AP1B1,AP4B1,AP5M1,APC,APEX2,AQP11,ARFGEF2,ARHGAP21,ARMCX3,ATG12,AXIN1,B4GAT1,BACH1,BCL2,BDNF,BECN1,BIRC6,BLZF1,BZRAP1,C10orf2,C2CD2,CA2,CACYBP,CANX,CCRN4L,CD44,CD63,CD90,CDK4,CHPF2,CLN8,COG8,CONNEXIN,COPS8,COQ6,CROT,CSGALNACT1,CTGF,CTIF,CTNND1,CWC22,DAB2,DAB2IP,DACT1,DCPS,DDI…	1.11009	0.0144996	0.114995
GO:0006979	response to oxidative stress	biological_process	3	19	0.0202991	171	936	14465	ADPRHL2,ALS2,BCL2,CLN8,EPAS1,FOXO3A,FXN,GAB1,GCLC,NOR-1,NQO1,PPARGC1B,PRKRA,PRP,PYCR1,STK25,STX4,TRAF2,UCP3	1.71712	0.0147803	0.117086
GO:0048641	regulation of skeletal muscle tissue development	biological_process	9	11	0.0117521	81	936	14465	BCL2,BTG1,DDIT3,EHD2,GPC1,MAML1,MEF2C,MSTN,MYOD1,NR1D2,ZFHX3	2.0987	0.0148985	0.117887
GO:0001649	osteoblast differentiation	biological_process	5	15	0.0160256	125	936	14465	ACHE,APC,BMP6,CCRN4L,C/EBP,CONNEXIN,ID1,IL6ST,LGR4,MYBBP1A,RDH14,RSL1D1,SEMA4D,SMAD2,SOX11	1.85449	0.0150041	0.118586
GO:0007596	blood coagulation	biological_process	5	14	0.0149573	114	936	14465	AXL,C1-INH,ENSSSCG00000012818,F2RL2,F3,FAM46A,FZD6,GNA13,HPS4,MYH9,MYL9,PLAU,TFPI2,TLN1	1.89787	0.0152606	0.120443
GO:0008047	enzyme activator activity	molecular_function	6	26	0.0241187	256	1078	16649	ABI1,AGAP3,ALS2,ARAP3,ARHGAP1,ARHGAP24,ARHGAP31,C-FLIP,DAB2IP,DNAJB6,ENSSSCG00000000884,ENSSSCG00000009999,ENSSSCG00000013876,ENSSSCG00000020940,ENSSSCG00000023197,ITSN1,PCOLCE2,RABEP1,RASAL2,SIPA1L2,SMAP1L,STX4,TBC1D14,TBC1D2B,TBCD,TSC2	1.56857	0.0152741	0.120443
GO:0032436	positive regulation of proteasomal ubiquitin-dependent protein catabolic process	biological_process	12	6	0.00641026	32	936	14465	AXIN1,CSNK1E,DAB2,GCLC,MDM2,USP5	2.89764	0.0153654	0.121024
GO:0061448	connective tissue development	biological_process	4	18	0.0192308	160	936	14465	ARID5A,ARID5B,BMP1,CD44,COL5A1,CSGALNACT1,CTGF,FAM101B,FRZB,HOXA5,HOXB3,OSR2,PKD1,PRRX2,SIK3,SMAD2,SNX19,ZEB1	1.73858	0.0154334	0.121282
GO:2000241	regulation of reproductive process	biological_process	3	18	0.0192308	160	936	14465	APC,BCL2,EP300,IFIT1,INSR,MAVS,MID2,NPR2,PARP10,PKN2,PRR2,PTX3,SP1,SRPK1,SRPK2,TPST2,TRIM26,WDR77	1.73858	0.0154334	0.121282
GO:0043473	pigmentation	biological_process	2	9	0.00961538	61	936	14465	ATRN,BCL2,CD63,EN1,GNA11,HPS4,MITF,RAB11A,ZEB2	2.28011	0.0159603	0.12528
GO:0032587	ruffle membrane	cellular_component	7	6	0.00661521	31	907	13428	AKT2,APC,EPS8L1,IFIT5,MACF1,PIP5K1A	2.86546	0.0160338	0.125714
GO:0031982	vesicle	cellular_component	2	174	0.191841	2221	907	13428	ABI1,AEBP1,AHNAK,ALS2,AMBRA1,AMOT,AMOTL1,ANGPTL2,ANP32B,APLP2,ARHGAP1,ARPC1B,ARPC5L,ASXL1,ATRN,AXIN1,AXL,B4GAT1,BDNF,BECN1,BLVRA,C1-INH,C1orf123,CA2,CACYBP,CANT1,CANX,CC2D1A,CD33,CD40,CD44,CD63,CD9,CD90,CDH11,CHD2,COL14A1,COL5A1,COL6A2,COL6A3,CONNEXIN,COPS8,CRTC2,CSK,CTNND1,CYBRD1,DAB2,DAB2IP,DDX23,DHX36,DPT,ECI1,EHD2,EIF6,EPS8L1,ETFB,F3,FAM213A,FAM65A,FAT1,GBA,GGACT,GNA11,GNA13,GOLGA4,GOLM1,GPC1…	1.15986	0.0160787	0.125923
GO:0002521	leukocyte differentiation	biological_process	8	29	0.0309829	295	936	14465	ABL2,APC,AXL,AZI2,BCL2,BCL3,CBFA2T3,C/EBP,CHD7,DNAJA3,FAM213A,FZD7,GPC3,HECTD1,HOXA7,JAG2,KMT2E,LRRK1,MED1,MITF,MYH9,PPARGC1B,PSEN2,PTGER4,RIPK1,RUNX1,TRAF6,ZEB1,ZFP36L1	1.51921	0.0161545	0.126372
GO:1901135	carbohydrate derivative metabolic process	biological_process	3	129	0.137821	1668	936	14465	ABCC5,ADORA2B,AGAP3,ALG2,ALS2,AMOT,ARAP3,ARFGEF2,ARHGAP1,ARHGAP24,ARHGAP31,ARL4A,ARL4D,ART1,ART5,ATF7IP,B4GAT1,BCL2,CANT1,CCPG1,CD40,CD44,CHD3,CHD4,CHTOP,CROT,CSGALNACT1,DAB2IP,DDX23,DDX46,DENND2A,DENND4B,DHX16,DHX36,DNAJA3,DNAJB6,EDEM3,EHD2,EIF4A3,EIF5B,ENPP1,ENSSSCG00000002470,ENSSSCG00000003136,ENSSSCG00000008051,ENSSSCG00000008478,ENSSSCG00000009999,ENSSSCG00000011129,ENSSSCG00000011722,ENSSS…	1.19519	0.016339	0.12767
GO:0072594	establishment of protein localization to organelle	biological_process	7	12	0.0128205	93	936	14465	ENSSSCG00000023391,GOLGA4,LAMP1,MACF1,MFN2,MTX2,PEX13,PEX2,RAB11A,SCARB2,SEC63,TIMM21	1.99407	0.0165346	0.129023
GO:0019902	phosphatase binding	molecular_function	4	12	0.0111317	93	1078	16649	BCL2,CTTNBP2NL,DAB2IP,MAST2,MVP,SHOC2,SMAD2,SPHK1,TRAF2,TRAF3_TV1,TRPC4AP,TSC2	1.99282	0.0166513	0.129023
GO:0008022	protein C-terminus binding	molecular_function	3	13	0.0120594	104	1078	16649	AXIN1,COIL,CTGF,DAB2,EP300,ERCC4,FOXN3,MDC1,NIPBL,PRRC2C,SP1,VGLL2,VGLL3	1.93054	0.0166838	0.129023
GO:0009986	cell surface	cellular_component	3	38	0.0418964	394	907	13428	ACHE,ACKR3,ADGRA2,AMOT,AQP11,AQP4,ART1,AXL,CD33,CD40,CD44,CD63,CD90,ENPP1,F3,FUT4,HFE2,HSPA2,HSPA5,ICOSLG,IGSF3,IL6ST,KCNH2,LAMP1,LRRC8A,PDIA4,PECAM1,PKD1,PLAU,PROCR,PRP,PRR2,PSEN2,RALA,SPTB,STX4,SYNJ2BP,VCAM1	1.42788	0.016688	0.129023
GO:0048666	neuron development	biological_process	9	46	0.0491453	516	936	14465	ABL2,AHI1,ALS2,APC,ARX,B4GAT1,BCL2,BDNF,BECN1,CD90,CDH11,CECR2,DAB2IP,DACT1,EN1,ENSSSCG00000014894,EXT1,FYN,GOLGA4,HOXD9,HUNTINGTIN,ITM2C,LAMC1,MACF1,MADH4,MAP1S,MECP2,MICALL1,MICALL2,NAGLU,NOR-1,NRP1,NTN4,OBSL1,OGDH,RAB11A,RAB3A,RAPGEF1,RNF6,SEMA4D,SNAPIN,SSH1,STK25,ULK1,UNC-6,ZSWIM6	1.37769	0.016757	0.129023
GO:0031225	anchored to membrane	cellular_component	4	5	0.00551268	23	907	13428	ART1,CD90,GPC1,GPC3,PRP	3.21845	0.0168601	0.129023
GO:0072164	mesonephric tubule development	biological_process	10	3	0.00320513	9	936	14465	GPC3,PKD1,PKD2	5.15135	0.0168941	0.129023
GO:0051150	regulation of smooth muscle cell differentiation	biological_process	7	3	0.00320513	9	936	14465	ANKRD17,FOXO4,ZEB1	5.15135	0.0168941	0.129023
GO:2000641	regulation of early endosome to late endosome transport	biological_process	8	3	0.00320513	9	936	14465	DAB2,MSN,RDX	5.15135	0.0168941	0.129023
GO:0008105	asymmetric protein localization	biological_process	4	3	0.00320513	9	936	14465	MPP5,NAPA,RDX	5.15135	0.0168941	0.129023
GO:0007183	SMAD protein complex assembly	biological_process	8	3	0.00320513	9	936	14465	MADH4,PPM1A,SMAD2	5.15135	0.0168941	0.129023
GO:0051645	Golgi localization	biological_process	5	3	0.00320513	9	936	14465	ARHGAP21,STK25,TBCCD1	5.15135	0.0168941	0.129023
GO:0097320	membrane tubulation	biological_process	6	3	0.00320513	9	936	14465	MICALL1,PACSIN2,WHAMM	5.15135	0.0168941	0.129023
GO:0032205	negative regulation of telomere maintenance	biological_process	9	3	0.00320513	9	936	14465	ERCC4,TERF1,TINF2	5.15135	0.0168941	0.129023
GO:0050932	regulation of pigment cell differentiation	biological_process	6	3	0.00320513	9	936	14465	BCL2,GNA11,ZEB2	5.15135	0.0168941	0.129023
GO:0005159	insulin-like growth factor receptor binding	molecular_function	4	3	0.00278293	9	1078	16649	INSR,SHC1,SOCS2	5.14811	0.0169276	0.129023
GO:0044427	chromosomal part	cellular_component	8	46	0.0507166	495	907	13428	AFF4,ANKRD17,APC,ARID1A,ASXL1,BAZ1B,BRD4,CDK4,CECR2,CHD4,CREBBP,DNMT3A,ENSSSCG00000008968,ERCC4,FB19,GATAD2B,HSPA2,KAT6B,KLF4,MADH4,MBD2,MECP2,MYOD1,NASP,NCOA1,NIPBL,NRIP1,OBFC1,PHC1,PHF12,POLR3D,PPP1R12A,PPP2R1A,PRPF19,PSEN2,RRP1B,RRP8,SMAD2,SMARCA2,SMC1A,SP1,SWI5,TERF1,TINF2,TOX4,VPS51	1.3758	0.0169277	0.129023
GO:0010677	negative regulation of cellular carbohydrate metabolic process	biological_process	7	4	0.0042735	16	936	14465	CLK2,ENPP1,GCK,IER3	3.86351	0.0169432	0.129023
GO:0032885	regulation of polysaccharide biosynthetic process	biological_process	7	4	0.0042735	16	936	14465	AKT2,ENPP1,GCK,INSR	3.86351	0.0169432	0.129023
GO:0038084	vascular endothelial growth factor signaling pathway	biological_process	8	4	0.0042735	16	936	14465	ADGRA2,CD63,DAB2IP,NRP1	3.86351	0.0169432	0.129023
GO:0070873	regulation of glycogen metabolic process	biological_process	9	4	0.0042735	16	936	14465	AKT2,ENPP1,GCK,INSR	3.86351	0.0169432	0.129023
GO:0034243	regulation of transcription elongation from RNA polymerase II promoter	biological_process	11	4	0.0042735	16	936	14465	AXIN1,BRD4,LEO1,ZYMND11	3.86351	0.0169432	0.129023
GO:0034405	response to fluid shear stress	biological_process	3	4	0.0042735	16	936	14465	KLF4,PKD1,PKD2,SPP1	3.86351	0.0169432	0.129023
GO:0046966	thyroid hormone receptor binding	molecular_function	6	4	0.00371058	16	1078	16649	MED1,MED13,MED17,TRIP12	3.86109	0.0169872	0.129216
GO:0045071	negative regulation of viral genome replication	biological_process	8	5	0.00534188	24	936	14465	IFIT1,MAVS,PARP10,SRPK1,SRPK2	3.2196	0.0170157	0.129289
GO:0005158	insulin receptor binding	molecular_function	4	5	0.00463822	24	1078	16649	DOK5,ENPP1,ENSSSCG00000001624,SHC1,TLN1	3.21757	0.0170701	0.12956
GO:0043331	response to dsRNA	biological_process	5	7	0.00747863	42	936	14465	BCDIN3D,DHX36,IFIT1,KCNJ8,MAVS,PRKRA,SNIP1	2.57568	0.0171567	0.12993
GO:0060322	head development	biological_process	3	7	0.00747863	42	936	14465	ARID5B,CHD7,CSRNP1,HOXB3,NIPBL,OSR2,TIPARP	2.57568	0.0171567	0.12993
GO:0043566	structure-specific DNA binding	molecular_function	5	17	0.0157699	150	1078	16649	C10orf2,CHD4,DHX36,ENSSSCG00000008968,EP300,ERCC4,FOXO3A,GATAD2B,MBD2,MECP2,MYOD1,NTHL1,OBFC1,SMAD2,SP1,TDP2,TERF1	1.75036	0.017224	0.130297
GO:1901657	glycosyl compound metabolic process	biological_process	3	93	0.099359	1161	936	14465	ABCC5,AGAP3,ALS2,AMOT,ARAP3,ARFGEF2,ARHGAP1,ARHGAP24,ARHGAP31,ARL4A,ARL4D,ATF7IP,CCPG1,CD40,CHD3,CHD4,CHTOP,CROT,DAB2IP,DDX23,DDX46,DENND2A,DENND4B,DHX16,DHX36,DNAJA3,DNAJB6,EHD2,EIF4A3,EIF5B,ENPP1,ENSSSCG00000002470,ENSSSCG00000003136,ENSSSCG00000008051,ENSSSCG00000008478,ENSSSCG00000009999,ENSSSCG00000011722,ENSSSCG00000013013,ENSSSCG00000013876,ENSSSCG00000015273,ENSSSCG00000015878,ENSSSCG0000…	1.23792	0.0173752	0.131296
GO:0007599	hemostasis	biological_process	4	14	0.0149573	116	936	14465	AXL,C1-INH,ENSSSCG00000012818,F2RL2,F3,FAM46A,FZD6,GNA13,HPS4,MYH9,MYL9,PLAU,TFPI2,TLN1	1.86515	0.0175574	0.132388
GO:0006897	endocytosis	biological_process	5	29	0.0309829	297	936	14465	ABL2,ACHE,ACKR2,ACKR3,ADRBK2,AHI1,ARHGAP21,AXL,BECN1,CANX,CCRL1,CD63,DAB2,EHD2,ENPP1,ENSSSCG00000013554,ENSSSCG00000028585,GPC3,MICALL1,MYH9,PACSIN2,PTX3,RAB22A,RAB3A,SH3GL1,SNAPIN,SYNJ2BP,TSC2,WASF2	1.50898	0.0175581	0.132388
GO:0031988	membrane-bounded vesicle	cellular_component	3	169	0.186329	2157	907	13428	ABI1,AEBP1,AHNAK,AMBRA1,AMOT,ANGPTL2,ANP32B,APLP2,ARHGAP1,ARPC1B,ARPC5L,ASXL1,ATRN,AXIN1,AXL,B4GAT1,BDNF,BECN1,BLVRA,C1-INH,C1orf123,CA2,CACYBP,CANT1,CANX,CC2D1A,CD33,CD40,CD44,CD63,CD9,CD90,CDH11,CHD2,COL14A1,COL5A1,COL6A2,COL6A3,CONNEXIN,COPS8,CRTC2,CSK,CTNND1,CYBRD1,DAB2,DAB2IP,DDX23,DHX36,DPT,ECI1,EHD2,EIF6,EPS8L1,ETFB,F3,FAM213A,FAM65A,FAT1,GBA,GGACT,GNA11,GNA13,GOLGA4,GOLM1,GPC1,GPC3,GRHPR,…	1.15995	0.0176306	0.132525
GO:0016236	macroautophagy	biological_process	7	9	0.00961538	62	936	14465	AMBRA1,ATG12,BECN1,ENSSSCG00000002499,SNAP29,TBC1D14,ULK1,VAMP8,WAC	2.24333	0.017634	0.132525
GO:0002761	regulation of myeloid leukocyte differentiation	biological_process	10	9	0.00961538	62	936	14465	APC,FAM213A,HOXA7,KMT2E,MITF,PPARGC1B,RIPK1,RUNX1,TRAF6	2.24333	0.017634	0.132525
GO:0009791	post-embryonic development	biological_process	4	11	0.0117521	83	936	14465	ARID5B,BCL2,CSRNP1,INVS,KLF4,MECP2,PYGO1,RAB3A,SMAD2,TET2,TIPARP	2.04813	0.0176591	0.132568
GO:0042307	positive regulation of protein import into nucleus	biological_process	11	8	0.00854701	52	936	14465	BAMBI,DAB2,DACT1,MADH4,MAVS,SMAD2,SPHK1,ZIC1	2.37755	0.0177622	0.133052
GO:0035050	embryonic heart tube development	biological_process	8	8	0.00854701	52	936	14465	AHI1,CONNEXIN,INVS,MED1,PKD2,SMAD2,TBX2,ZIC3	2.37755	0.0177622	0.133052
GO:0019001	guanyl nucleotide binding	molecular_function	6	47	0.0435993	531	1078	16649	AGAP3,ALS2,ARFGEF2,ARL4A,ARL4D,CCPG1,DENND2A,DENND4B,EHD2,EIF5B,ENSSSCG00000003136,ENSSSCG00000008478,ENSSSCG00000011722,ENSSSCG00000013013,ENSSSCG00000016216,ENSSSCG00000016781,ENSSSCG00000022976,ENSSSCG00000026022,ENSSSCG00000029792,EPS8L1,ERAL1,GBF1,GIMAP4,GIMAP6,GNA11,GNA13,GPN2,GTPBP1,INSR,LRRK1,MADD,MFN2,NKIRAS2,PLCE1,RAB11A,RAB22A,RAB28,RAB3A,RAB8A,RALA,RAP2A,RAP2C,RAPGEF1,RERG,RHOU,RRAGC,…	1.36701	0.0181039	0.135317
GO:0032561	guanyl ribonucleotide binding	molecular_function	7	47	0.0435993	531	1078	16649	AGAP3,ALS2,ARFGEF2,ARL4A,ARL4D,CCPG1,DENND2A,DENND4B,EHD2,EIF5B,ENSSSCG00000003136,ENSSSCG00000008478,ENSSSCG00000011722,ENSSSCG00000013013,ENSSSCG00000016216,ENSSSCG00000016781,ENSSSCG00000022976,ENSSSCG00000026022,ENSSSCG00000029792,EPS8L1,ERAL1,GBF1,GIMAP4,GIMAP6,GNA11,GNA13,GPN2,GTPBP1,INSR,LRRK1,MADD,MFN2,NKIRAS2,PLCE1,RAB11A,RAB22A,RAB28,RAB3A,RAB8A,RALA,RAP2A,RAP2C,RAPGEF1,RERG,RHOU,RRAGC,…	1.36701	0.0181039	0.135317
GO:0005913	cell-cell adherens junction	cellular_component	4	6	0.00661521	32	907	13428	APC,CONNEXIN,ENSSSCG00000011103,MLLT4,MYH9,PRR2	2.77591	0.0186381	0.139159
GO:0061136	regulation of proteasomal protein catabolic process	biological_process	9	10	0.0106838	73	936	14465	AXIN1,CSNK1E,DAB2,DAB2IP,GCLC,MDM2,PKD1,UBQLN4,USP5,WAC	2.11699	0.0186646	0.139206
GO:0044421	extracellular region part	cellular_component	2	190	0.209482	2455	907	13428	ABI1,ACHE,ADAMTS2,ADAMTS5,ADAMTS8,ADNP,AEBP1,AHNAK,AIFM2,ANGPTL2,ANGPTL4,ANP32B,APLP2,ARHGAP1,ARPC1B,ARPC5L,ASXL1,ATRN,AXL,B4GAT1,BCL3,BLVRA,C1-INH,C1orf123,CA2,CACYBP,CANT1,CANX,CC2D1A,CD33,CD40,CD44,CD63,CD9,CD90,CDH11,CEACAM16,CHD2,CIB2,CNTFR,COL14A1,COL5A1,COL6A2,COL6A3,CONNEXIN,COPS8,CRTC2,CSK,CTGF,CTNND1,CYBRD1,DAB2,DAB2IP,DDX23,DHX36,DPT,ECI1,EHD2,EIF6,ENPP1,ENSSSCG00000009285,EPS8L1,ESF1,…	1.14579	0.0187506	0.139696
GO:0001775	cell activation	biological_process	3	43	0.0459402	480	936	14465	ABL2,ADORA2B,APC,AXL,AZI2,BCL2,BCL3,CCL21,CD40,CHD7,DNAJA3,ENSSSCG00000012818,FYN,FZD6,FZD7,GBF1,GNA13,HECTD1,IL6ST,JAG2,KMT2E,LAMP1,MADH4,MYH9,MYL9,NCK2,NCSTN,PAG1,PRP,PRR2,PSEN2,PTGER4,SMAD2,SOX11,STX4,SWAP70,TLN1,TPST2,TRAF6,VCAM1,WHSC1,ZEB1,ZFP36L1	1.38443	0.0187995	0.139761
GO:0051403	stress-activated MAPK cascade	biological_process	8	14	0.0149573	117	936	14465	AXIN1,CCL21,CTGF,DAB2IP,DACT1,GAB1,RIPK1,STK25,TAOK2,TAOK3,TRAF2,TRAF6,ZEB2,ZYMND11	1.8492	0.0188	0.139761
GO:0000782	telomere cap complex	cellular_component	10	3	0.00330761	9	907	13428	OBFC1,TERF1,TINF2	4.93495	0.0189634	0.140637
GO:0000783	nuclear telomere cap complex	cellular_component	13	3	0.00330761	9	907	13428	OBFC1,TERF1,TINF2	4.93495	0.0189634	0.140637
GO:0051051	negative regulation of transport	biological_process	5	23	0.0245726	224	936	14465	AKT2,BCL2,CSK,CTTNBP2NL,DAB2IP,ENPP1,KCNH2,LATS1,LGR4,LYPLAL1,NDFIP2,NUP153,PACSIN2,PARP10,PKD1,PKD2,PKIG,PPM1A,PTGER4,RHBDF2,STOML1,TACC3,WNK1	1.5868	0.018979	0.140637
GO:0043547	positive regulation of GTPase activity	biological_process	14	30	0.0320513	312	936	14465	AGAP3,ALS2,ARAP3,ARFGEF2,ARHGAP1,ARHGAP24,ARHGAP31,CD40,DAB2IP,ENSSSCG00000003136,ENSSSCG00000008478,ENSSSCG00000009999,ENSSSCG00000013876,ENSSSCG00000015878,ENSSSCG00000016781,ENSSSCG00000020940,ENSSSCG00000023197,ENSSSCG00000029792,EPS8L1,GBF1,PLCE1,RABEP1,RAPGEF1,RASAL2,SIPA1L2,SMAP1L,TBC1D14,TBC1D2B,TBCD,TSC2	1.48597	0.0192962	0.142719
GO:0055123	digestive system development	biological_process	5	12	0.0128205	95	936	14465	AHI1,BCL2,HOXA5,INSR,KLF5,LGR4,NIPBL,PKD1,SMAD2,SOX11,TBX2,ZIC3	1.95209	0.0193015	0.142719
GO:0010389	regulation of G2/M transition of mitotic cell cycle	biological_process	9	7	0.00747863	43	936	14465	BRD4,CDK4,FOXN3,FOXO4,IER3,RAB11A,TAOK3	2.51578	0.0193838	0.142867
GO:0032107	regulation of response to nutrient levels	biological_process	6	7	0.00747863	43	936	14465	AMBRA1,BECN1,MED1,NENF,TBC1D14,ULK1,WAC	2.51578	0.0193838	0.142867
GO:0032104	regulation of response to extracellular stimulus	biological_process	5	7	0.00747863	43	936	14465	AMBRA1,BECN1,MED1,NENF,TBC1D14,ULK1,WAC	2.51578	0.0193838	0.142867
GO:0048742	regulation of skeletal muscle fiber development	biological_process	10	9	0.00961538	63	936	14465	BCL2,BTG1,DDIT3,EHD2,MAML1,MEF2C,MSTN,MYOD1,ZFHX3	2.20772	0.0194321	0.142917
GO:0009798	axis specification	biological_process	5	9	0.00961538	63	936	14465	AHI1,APC,AXIN1,DDIT3,GPC3,KDM6A,MADH4,SMAD2,TBX18	2.20772	0.0194321	0.142917
GO:0001046	core promoter sequence-specific DNA binding	molecular_function	8	9	0.00834879	63	1078	16649	CHD2,EP300,HOXB3,MITF,NFIL3,NR1D2,NRIP1,SOX11,SP1	2.20633	0.0195356	0.143525
GO:0043901	negative regulation of multi-organism process	biological_process	4	8	0.00854701	53	936	14465	IFIT1,MAVS,MID2,PARP10,PTX3,SRPK1,SRPK2,TRIM26	2.33269	0.0197726	0.145111
GO:0065003	macromolecular complex assembly	biological_process	4	63	0.0673077	751	936	14465	ACHE,AHNAK,ANP32B,APC,ARPC1B,ARPC5L,ATF7IP,ATPAF2,AXIN1,C10orf2,CCL21,CCRN4L,CLP1,COL6A2,CPSF7,CRTC2,DAB2IP,EIF6,ENSSSCG00000016216,ENSSSCG00000026022,ERAL1,GRHPR,INSR,KAT6B,KCNS3,KCTD12,KCTD6,LAMC1,LATS1,LNX2,MADH4,MBD2,MDM2,MICALL2,MITF,NAPA,NASP,NCK2,NSUN4,NUP153,PCBD1,PEX11B,PEX13,PPM1A,PRP,PRPF19,PSEN2,PTGER4,RICTOR,RIPK1,SMAD2,SRPK2,STX4,TBCD,TERF1,TIMM21,TRAF2,TRAF3_TV1,TRIM4,TSPAN4,TSPYL2…	1.29641	0.0198176	0.145287
GO:0005525	GTP binding	molecular_function	8	32	0.0296846	338	1078	16649	AGAP3,ARL4A,ARL4D,EHD2,EIF5B,ENSSSCG00000011722,ENSSSCG00000013013,ENSSSCG00000016216,ENSSSCG00000022976,ENSSSCG00000026022,ERAL1,GIMAP4,GIMAP6,GNA11,GNA13,GPN2,GTPBP1,INSR,LRRK1,MFN2,NKIRAS2,RAB11A,RAB22A,RAB28,RAB3A,RAB8A,RALA,RAP2A,RAP2C,RERG,RHOU,RRAGC	1.46219	0.019965	0.146212
GO:1901019	regulation of calcium ion transmembrane transporter activity	biological_process	13	5	0.00534188	25	936	14465	AHNAK,HRC,HSPA2,HUNTINGTIN,PKD2	3.09081	0.0201661	0.146748
GO:0048640	negative regulation of developmental growth	biological_process	5	5	0.00534188	25	936	14465	MSTN,NRP1,PI16,RNF6,UNC-6	3.09081	0.0201661	0.146748
GO:0071158	positive regulation of cell cycle arrest	biological_process	8	5	0.00534188	25	936	14465	DAB2IP,MDM2,MYBBP1A,PKD2,RRP8	3.09081	0.0201661	0.146748
GO:0030858	positive regulation of epithelial cell differentiation	biological_process	7	5	0.00534188	25	936	14465	AHI1,APC,BMP6,BTG1,MED1	3.09081	0.0201661	0.146748
GO:0010470	regulation of gastrulation	biological_process	7	5	0.00534188	25	936	14465	CD44,FZD7,KLF4,OSR2,TGIF1	3.09081	0.0201661	0.146748
GO:2000273	positive regulation of receptor activity	biological_process	7	5	0.00534188	25	936	14465	BAZ1B,HUNTINGTIN,MED1,PKD2,PPARGC1B	3.09081	0.0201661	0.146748
GO:0045995	regulation of embryonic development	biological_process	5	10	0.0106838	74	936	14465	AMOT,CCRN4L,CD44,FZD7,INSR,KLF4,NIPBL,OSR2,TBX2,TGIF1	2.08839	0.0203738	0.148039
GO:0000123	histone acetyltransferase complex	cellular_component	12	10	0.0110254	71	907	13428	CREBBP,CSRP2BP,EP300,EPC1,JADE1,KANSL1,KAT6B,MSL1,SAP130,SUPT7L	2.08519	0.0203865	0.148039
GO:0007585	respiratory gaseous exchange	biological_process	3	6	0.00641026	34	936	14465	HOXA5,JAG2,KDM6A,MECP2,RAB3A,TCF15	2.72719	0.0204436	0.148175
GO:0001190	RNA polymerase II transcription factor binding transcription factor activity involved in positive regulation of transcription	molecular_function	12	6	0.00556586	34	1078	16649	DRPLA,JADE1,KLF4,POU3F1,SMARCA2,SOX11	2.72547	0.020519	0.148175
GO:0016278	lysine N-methyltransferase activity	molecular_function	7	6	0.00556586	34	1078	16649	KMT2E,METTL21A,SETD2,SETD8,WHSC1,WHSC1L1	2.72547	0.020519	0.148175
GO:0016279	protein-lysine N-methyltransferase activity	molecular_function	10	6	0.00556586	34	1078	16649	KMT2E,METTL21A,SETD2,SETD8,WHSC1,WHSC1L1	2.72547	0.020519	0.148175
GO:0050678	regulation of epithelial cell proliferation	biological_process	5	18	0.0192308	165	936	14465	APC,BMP6,DAB2IP,F3,FZD7,GPC3,HOXA5,LRG1,MED1,OSR2,PEX2,SMAD2,SOX11,TBX18,TINF2,VASH2,VEGFB,WDR77	1.6859	0.0205297	0.148175
GO:0031400	negative regulation of protein modification process	biological_process	8	26	0.0277778	263	936	14465	APC,CHORDC1,DAB2IP,DEPTOR,DNAJA3,DUSP16,ENPP1,FYN,GBA,GCLC,JARID2,LATS1,LRRK1,MECP2,MVP,NCK2,PARP10,PKIG,PRP,PSEN2,SEMA4D,SH3BP5,SMAD2,TINF2,TRIP12,TSC2	1.52778	0.0205421	0.148175
GO:0043393	regulation of protein binding	biological_process	4	13	0.0138889	107	936	14465	ABL2,APLP2,BAMBI,BCL2,DAB2,DAB2IP,EP300,IFIT1,PKD1,PSEN2,SNAPIN,TRAF2,WFIKKN2	1.8776	0.020556	0.148175
GO:0051427	hormone receptor binding	molecular_function	4	12	0.0111317	96	1078	16649	ASXL1,EP300,MED1,MED13,MED17,MYOD1,NCOA1,NRIP1,PPARGC1B,RNF6,TACC2,TRIP12	1.93054	0.0209491	0.150851
GO:0042474	middle ear morphogenesis	biological_process	9	4	0.0042735	17	936	14465	NAGLU,OSR2,PRKRA,PRRX2	3.63625	0.0210464	0.151078
GO:0051220	cytoplasmic sequestering of protein	biological_process	8	4	0.0042735	17	936	14465	LATS1,PKD1,PKD2,TACC3	3.63625	0.0210464	0.151078
GO:0045070	positive regulation of viral genome replication	biological_process	8	4	0.0042735	17	936	14465	IFIT1,PKN2,SRPK1,SRPK2	3.63625	0.0210464	0.151078
GO:0040017	positive regulation of locomotion	biological_process	4	22	0.0235043	214	936	14465	ADGRA2,AKT2,AMOT,AMOTL1,APC,BCL2,CCL21,DAB2,DAB2IP,ENSSSCG00000028585,ETS1,HSPA5,INSR,MMP14,NRP1,PODXL,RAB11A,SEMA6D,SPHK1,STX4,SWAP70,VEGFB	1.58874	0.0211582	0.151722
GO:0009150	purine ribonucleotide metabolic process	biological_process	9	96	0.102564	1214	936	14465	ABCC5,ADORA2B,AGAP3,ALS2,AMOT,ARAP3,ARFGEF2,ARHGAP1,ARHGAP24,ARHGAP31,ARL4A,ARL4D,ATF7IP,CCPG1,CD40,CHD3,CHD4,CHTOP,CROT,DAB2IP,DDX23,DDX46,DENND2A,DENND4B,DHX16,DHX36,DNAJA3,DNAJB6,EHD2,EIF4A3,EIF5B,ENPP1,ENSSSCG00000002470,ENSSSCG00000003136,ENSSSCG00000008051,ENSSSCG00000008478,ENSSSCG00000009999,ENSSSCG00000011722,ENSSSCG00000013013,ENSSSCG00000013876,ENSSSCG00000015273,ENSSSCG00000015878,ENS…	1.22207	0.0215888	0.154649
GO:0010498	proteasomal protein catabolic process	biological_process	8	19	0.0202991	178	936	14465	AXIN1,CSNK1E,DAB2,DAB2IP,DDIT3,EDEM3,FBXL19,GCLC,MDM2,PKD1,PRPF19,RFFL,RNF185,TMEM129,TMUB1,UBE2G2,UBQLN4,USP5,WAC	1.64959	0.0216943	0.155243
GO:0019079	viral genome replication	biological_process	6	7	0.00747863	44	936	14465	BCL2,IFIT1,MAVS,PARP10,PKN2,SRPK1,SRPK2	2.4586	0.0218053	0.155875
GO:0043902	positive regulation of multi-organism process	biological_process	4	8	0.00854701	54	936	14465	EP300,IFIT1,MID2,OSBP,PKN2,SP1,SRPK1,SRPK2	2.28949	0.0219397	0.156511
GO:0008203	cholesterol metabolic process	biological_process	6	8	0.00854701	54	936	14465	APLP2,ARV1,C/EBP,CH25H,CLN8,HSL,PEX2,PMVK	2.28949	0.0219397	0.156511
GO:0019827	stem cell maintenance	biological_process	7	13	0.0138889	108	936	14465	APC,BCL9L,CREBBP,FOXO3A,FZD7,KLF4,LEO1,MED15,MED17,MED7,METTL14,NIPBL,ZHX2	1.86021	0.022037	0.15688
GO:0033044	regulation of chromosome organization	biological_process	6	13	0.0138889	108	936	14465	ARID5A,BRD7,DHX36,EID1,ERCC4,JARID2,MAP1S,MECP2,NIPBL,PARP10,TERF1,TINF2,TRIP12	1.86021	0.022037	0.15688
GO:0009605	response to external stimulus	biological_process	2	66	0.0705128	797	936	14465	ACKR2,ACKR3,ADGRA2,ADORA2B,AGTR1,AMBRA1,AMOT,ARX,ATG12,AXL,B4GAT1,BCL2,BDNF,BECN1,BRD4,C1-INH,CCL21,CCRL1,CCRN4L,CD40,CD63,CONNEXIN,DDIT3,EFNB2,ENSSSCG00000002499,ETS1,EXT1,FAM46A,FYN,GBF1,HSPA5,IER3,MADH4,MAP3K14,MECP2,MED1,MYBBP1A,MYOD1,NCOA1,NENF,NOR-1,NR1D2,NRP1,PIP5K1A,PKD1,PKD2,PLAU,PPP1CA,PTGER4,RICTOR,RRAGC,RRP8,SMAD2,SNAP29,SPP1,STX4,SWAP70,TBC1D14,TSC2,ULK1,UNC-6,USP2,VAMP8,VEGFB,WAC,WD…	1.27976	0.0223172	0.157472
GO:0070603	SWI/SNF-type complex	cellular_component	9	8	0.00882029	52	907	13428	ARID1A,ARID1B,BRD7,CECR2,CHD3,CHD4,SMARCA2,SMARCD1	2.27767	0.0223764	0.157472
GO:0030902	hindbrain development	biological_process	8	12	0.0128205	97	936	14465	ABL2,AHI1,ATRN,BCL2,CLP1,EN1,HOXB3,HSPA5,KDM2B,MECP2,NAGLU,OGDH	1.91184	0.0223998	0.157472
GO:2000147	positive regulation of cell motility	biological_process	6	21	0.0224359	203	936	14465	ADGRA2,AKT2,AMOT,AMOTL1,APC,BCL2,CCL21,DAB2,DAB2IP,ENSSSCG00000028585,ETS1,HSPA5,INSR,MMP14,PODXL,RAB11A,SEMA6D,SPHK1,STX4,SWAP70,VEGFB	1.5987	0.0224844	0.157472
GO:0030509	BMP signaling pathway	biological_process	11	11	0.0117521	86	936	14465	BMP6,CHRDL1,FAM83G,FKBP8,GPC3,HFE2,ID1,MADH4,PPM1A,SMAD2,SOX11	1.97668	0.0224899	0.157472
GO:0031098	stress-activated protein kinase signaling cascade	biological_process	7	14	0.0149573	120	936	14465	AXIN1,CCL21,CTGF,DAB2IP,DACT1,GAB1,RIPK1,STK25,TAOK2,TAOK3,TRAF2,TRAF6,ZEB2,ZYMND11	1.80297	0.0229287	0.157472
GO:0070482	response to oxygen levels	biological_process	3	14	0.0149573	120	936	14465	BACH1,BCL2,EP300,EPAS1,HYOU1,MADH4,MDM2,MECP2,MYOD1,PLAU,RYR1,SMAD2,TACC3,TSC2	1.80297	0.0229287	0.157472
GO:0046831	regulation of RNA export from nucleus	biological_process	10	2	0.00213675	4	936	14465	NUP153,SETD2	7.72703	0.0229888	0.157472
GO:0019852	L-ascorbic acid metabolic process	biological_process	7	2	0.00213675	4	936	14465	GCLC,GSTO1	7.72703	0.0229888	0.157472
GO:0070816	phosphorylation of RNA polymerase II C-terminal domain	biological_process	11	2	0.00213675	4	936	14465	BRD4,CCNK	7.72703	0.0229888	0.157472
GO:0038165	oncostatin-M-mediated signaling pathway	biological_process	8	2	0.00213675	4	936	14465	IL6ST,LIFR	7.72703	0.0229888	0.157472
GO:0051683	establishment of Golgi localization	biological_process	6	2	0.00213675	4	936	14465	ARHGAP21,STK25	7.72703	0.0229888	0.157472
GO:0032534	regulation of microvillus assembly	biological_process	7	2	0.00213675	4	936	14465	KLF5,PODXL	7.72703	0.0229888	0.157472
GO:0072218	metanephric ascending thin limb development	biological_process	13	2	0.00213675	4	936	14465	PKD1,PKD2	7.72703	0.0229888	0.157472
GO:1900747	negative regulation of vascular endothelial growth factor signaling pathway	biological_process	10	2	0.00213675	4	936	14465	ADGRA2,DAB2IP	7.72703	0.0229888	0.157472
GO:0071649	regulation of chemokine (C-C motif) ligand 5 production	biological_process	6	2	0.00213675	4	936	14465	MAVS,TICAM2	7.72703	0.0229888	0.157472
GO:0006620	posttranslational protein targeting to membrane	biological_process	10	2	0.00213675	4	936	14465	MACF1,SEC63	7.72703	0.0229888	0.157472
GO:0072021	ascending thin limb development	biological_process	12	2	0.00213675	4	936	14465	PKD1,PKD2	7.72703	0.0229888	0.157472
GO:0019230	proprioception	biological_process	7	2	0.00213675	4	936	14465	FXN,MECP2	7.72703	0.0229888	0.157472
GO:0018076	N-terminal peptidyl-lysine acetylation	biological_process	10	2	0.00213675	4	936	14465	CREBBP,EP300	7.72703	0.0229888	0.157472
GO:0042256	mature ribosome assembly	biological_process	8	2	0.00213675	4	936	14465	EIF6,NSUN4	7.72703	0.0229888	0.157472
GO:0071910	determination of liver left/right asymmetry	biological_process	8	2	0.00213675	4	936	14465	PKD2,ZIC3	7.72703	0.0229888	0.157472
GO:0032239	regulation of nucleobase-containing compound transport	biological_process	6	2	0.00213675	4	936	14465	NUP153,SETD2	7.72703	0.0229888	0.157472
GO:0060754	positive regulation of mast cell chemotaxis	biological_process	10	2	0.00213675	4	936	14465	SWAP70,VEGFB	7.72703	0.0229888	0.157472
GO:0000050	urea cycle	biological_process	6	2	0.00213675	4	936	14465	C/EBP,HUNTINGTIN	7.72703	0.0229888	0.157472
GO:1900045	negative regulation of protein K63-linked ubiquitination	biological_process	13	2	0.00213675	4	936	14465	PARP10,TRIP12	7.72703	0.0229888	0.157472
GO:0060712	spongiotrophoblast layer development	biological_process	9	3	0.00320513	10	936	14465	BIRC6,HECTD1,ZFP36L1	4.63622	0.0229908	0.157472
GO:1901797	negative regulation of signal transduction by p53 class mediator	biological_process	8	3	0.00320513	10	936	14465	CD44,MDM2,RFFL	4.63622	0.0229908	0.157472
GO:0060544	regulation of necroptosis	biological_process	7	3	0.00320513	10	936	14465	C-FLIP,PIAP,RIPK1	4.63622	0.0229908	0.157472
GO:0072163	mesonephric epithelium development	biological_process	9	3	0.00320513	10	936	14465	GPC3,PKD1,PKD2	4.63622	0.0229908	0.157472
GO:0030033	microvillus assembly	biological_process	5	3	0.00320513	10	936	14465	KLF5,PODXL,RDX	4.63622	0.0229908	0.157472
GO:0045725	positive regulation of glycogen biosynthetic process	biological_process	11	3	0.00320513	10	936	14465	AKT2,GCK,INSR	4.63622	0.0229908	0.157472
GO:0000320	re-entry into mitotic cell cycle	biological_process	5	3	0.00320513	10	936	14465	DAB2IP,FOXO4,MED1	4.63622	0.0229908	0.157472
GO:2001016	positive regulation of skeletal muscle cell differentiation	biological_process	11	3	0.00320513	10	936	14465	GPC1,MAML1,MEF2C	4.63622	0.0229908	0.157472
GO:0032743	positive regulation of interleukin-2 production	biological_process	6	3	0.00320513	10	936	14465	RUNX1,TRAF2,TRAF6	4.63622	0.0229908	0.157472
GO:0001833	inner cell mass cell proliferation	biological_process	10	3	0.00320513	10	936	14465	BRD4,PALB2,PRPF19	4.63622	0.0229908	0.157472
GO:0071498	cellular response to fluid shear stress	biological_process	5	3	0.00320513	10	936	14465	KLF4,PKD2,SPP1	4.63622	0.0229908	0.157472
GO:0043495	protein anchor	molecular_function	3	2	0.00185529	4	1078	16649	MYH9,NUP153	7.72217	0.023019	0.157472
GO:0016286	small conductance calcium-activated potassium channel activity	molecular_function	15	2	0.00185529	4	1078	16649	KCNN1,KCNN3	7.72217	0.023019	0.157472
GO:0030275	LRR domain binding	molecular_function	4	3	0.00278293	10	1078	16649	DDIT3,MKL1,ZXDC	4.6333	0.0230353	0.157472
GO:0061326	renal tubule development	biological_process	7	6	0.00641026	35	936	14465	AHI1,AQP11,GPC3,LGR4,PKD1,PKD2	2.64927	0.0233645	0.159407
GO:0048066	developmental pigmentation	biological_process	3	6	0.00641026	35	936	14465	BCL2,CD63,GNA11,HPS4,MITF,ZEB2	2.64927	0.0233645	0.159407
GO:0000079	regulation of cyclin-dependent protein kinase activity	biological_process	11	9	0.00961538	65	936	14465	APC,BCCIP,CCNK,CCNL1,CCNT1,HSPA2,LATS1,PKD1,PKD2	2.13979	0.0234196	0.159543
GO:0005770	late endosome	cellular_component	8	11	0.0121279	83	907	13428	AP5M1,CD63,DDIT3,HUNTINGTIN,LAMP1,MICALL1,PARM1,RAB11A,TICAM2,VAMP8,VPS18	1.96209	0.0234309	0.159543
GO:0051090	regulation of sequence-specific DNA binding transcription factor activity	biological_process	11	21	0.0224359	204	936	14465	ABRA,ARID5B,CD40,CRTC2,DAB2IP,DDIT3,DNAJA3,EP300,FZD6,ID1,KLF4,MAVS,MID2,PARP10,PRP,RIPK1,SPHK1,TRAF2,TRAF3_TV1,TRAF6,TRIM26	1.59086	0.0235976	0.160519
GO:0043044	ATP-dependent chromatin remodeling	biological_process	8	5	0.00534188	26	936	14465	ARID1A,CECR2,CHD4,GATAD2B,MBD2	2.97193	0.0236748	0.160727
GO:0072028	nephron morphogenesis	biological_process	9	5	0.00534188	26	936	14465	AHI1,GPC3,LGR4,PKD1,PKD2	2.97193	0.0236748	0.160727
GO:0030175	filopodium	cellular_component	4	7	0.00771775	43	907	13428	ABI1,FAT1,MSN,MYO10,PODXL,RDX,VCAM1	2.41009	0.02391	0.162164
GO:0005856	cytoskeleton	cellular_component	7	98	0.108049	1196	907	13428	ABL2,ABRA,ACKR2,AHI1,AHNAK,ALS2,AMOT,APC,ARFGEF2,ARPC1B,ARPC5L,AXIN1,BIRC6,CCSER2,CHD3,CHD4,CONNEXIN,CSPP1,CTTNBP2NL,DENND2A,DNAJA3,DST,DZIP1,EIF6,ELL2,ENSSSCG00000011103,ENSSSCG00000011553,ENSSSCG00000015878,ENSSSCG00000016216,ENSSSCG00000018007,ENSSSCG00000026022,ENSSSCG00000027407,ERAL1,FAAP100,FAM101B,FRMD6,FYN,HSPB7,HUNTINGTIN,IFIT5,KIF1C,KIF7,KLC2,LATS1,MACF1,MADH4,MAP1S,MAP4,MARCKS,MAST2,M…	1.21311	0.0239576	0.162327
GO:0009895	negative regulation of catabolic process	biological_process	5	10	0.0106838	76	936	14465	BCL2,DAB2IP,DHX34,FYN,IER3,MADH4,RASIP1,SMAD2,TBC1D14,WAC	2.03343	0.0241303	0.163313
GO:0032154	cleavage furrow	cellular_component	5	4	0.00441014	17	907	13428	MYH9,PKN2,RAB11A,RALA	3.48349	0.0242452	0.163313
GO:0004693	cyclin-dependent protein kinase activity	molecular_function	10	10	0.00927644	76	1078	16649	APC,BCCIP,CCNK,CCNL1,CCNT1,CDK4,HSPA2,LATS1,PKD1,PKD2	2.03215	0.0242665	0.163313
GO:0019838	growth factor binding	molecular_function	3	10	0.00927644	76	1078	16649	API5,COL5A1,CTGF,GPC1,IGFBP4,IL6ST,INSR,LIFR,NOV,NRP1	2.03215	0.0242665	0.163313
GO:0051101	regulation of DNA binding	biological_process	5	8	0.00854701	55	936	14465	BCL3,BRD4,DDIT3,ID1,MBF1,SOX11,TRAF6,WFIKKN2	2.24786	0.0242693	0.163313
GO:0045446	endothelial cell differentiation	biological_process	6	8	0.00854701	55	936	14465	BMP6,BTG1,CCM2,ID1,MADH4,MSN,RAPGEF1,RDX	2.24786	0.0242693	0.163313
GO:2000045	regulation of G1/S transition of mitotic cell cycle	biological_process	9	8	0.00854701	55	936	14465	ANKRD17,BCL2,BRD7,DACT1,JADE1,MDM2,PKD2,ZNF655	2.24786	0.0242693	0.163313
GO:0001764	neuron migration	biological_process	8	11	0.0117521	87	936	14465	ARX,AXL,CONNEXIN,DAB2IP,FYN,NAV1,NRP1,PEX13,PEX2,UNC-6,ZSWIM6	1.95396	0.0242966	0.163338
GO:0035749	myelin sheath adaxonal region	cellular_component	4	2	0.00220507	4	907	13428	MPP5,STX4	7.40243	0.0249505	0.166756
GO:0071141	SMAD protein complex	cellular_component	5	2	0.00220507	4	907	13428	MADH4,SMAD2	7.40243	0.0249505	0.166756
GO:0005927	muscle tendon junction	cellular_component	5	2	0.00220507	4	907	13428	CIB2,NEURL2	7.40243	0.0249505	0.166756
GO:0008024	positive transcription elongation factor complex b	cellular_component	13	2	0.00220507	4	907	13428	BRD4,CCNT1	7.40243	0.0249505	0.166756
GO:0005775	vacuolar lumen	cellular_component	9	2	0.00220507	4	907	13428	GBA,SCARB2	7.40243	0.0249505	0.166756
GO:0031264	death-inducing signaling complex	cellular_component	6	2	0.00220507	4	907	13428	C-FLIP,RIPK1	7.40243	0.0249505	0.166756
GO:0009259	ribonucleotide metabolic process	biological_process	8	96	0.102564	1222	936	14465	ABCC5,ADORA2B,AGAP3,ALS2,AMOT,ARAP3,ARFGEF2,ARHGAP1,ARHGAP24,ARHGAP31,ARL4A,ARL4D,ATF7IP,CCPG1,CD40,CHD3,CHD4,CHTOP,CROT,DAB2IP,DDX23,DDX46,DENND2A,DENND4B,DHX16,DHX36,DNAJA3,DNAJB6,EHD2,EIF4A3,EIF5B,ENPP1,ENSSSCG00000002470,ENSSSCG00000003136,ENSSSCG00000008051,ENSSSCG00000008478,ENSSSCG00000009999,ENSSSCG00000011722,ENSSSCG00000013013,ENSSSCG00000013876,ENSSSCG00000015273,ENSSSCG00000015878,ENS…	1.21407	0.0251892	0.168118
GO:0044092	negative regulation of molecular function	biological_process	3	51	0.0544872	597	936	14465	AMOT,ANGPTL4,APC,APLP2,BIRC6,C1-INH,CD44,CHORDC1,COL6A3,CTTNBP2NL,DAB2,DAB2IP,DDIT3,DEPTOR,DNAJA3,DNAJB6,DUSP16,ENSSSCG00000011129,FB19,FBXO18,FZD6,GBA,GPC3,ID1,IFIT1,KLF4,LATS1,LMTK2,MKL1,MSTN,MVP,NDFIP2,NQO1,PARP10,PKD2,PKIG,PPP1R12A,PRP,PSEN2,RFFL,RRP1B,SEMA4D,SH3BP5,SOX11,STOML1,TERF1,TFPI2,TRAF3_TV1,TSC2,WFIKKN2,ZCCHC9	1.3202	0.0252031	0.168118
GO:0043161	proteasomal ubiquitin-dependent protein catabolic process	biological_process	10	17	0.0181624	157	936	14465	AXIN1,CSNK1E,DAB2,DAB2IP,DDIT3,EDEM3,FBXL19,GCLC,MDM2,RFFL,RNF185,TMEM129,TMUB1,UBE2G2,UBQLN4,USP5,WAC	1.67337	0.0254798	0.1698
GO:0015631	tubulin binding	molecular_function	4	19	0.0176252	181	1078	16649	APC,CCSER2,CHD4,CONNEXIN,FYN,HUNTINGTIN,KIF1C,KIF7,MACF1,MAP1S,MAP4,MAST2,MID2,PRP,RAB11A,TBCD,TERF1,TUBGCP6,WHAMM	1.62123	0.0255706	0.170239
GO:0072006	nephron development	biological_process	8	9	0.00961538	66	936	14465	AHI1,AQP11,BCL2,GPC3,LGR4,MADH4,PKD1,PKD2,PLCE1	2.10737	0.025618	0.170327
GO:0019693	ribose phosphate metabolic process	biological_process	5	96	0.102564	1223	936	14465	ABCC5,ADORA2B,AGAP3,ALS2,AMOT,ARAP3,ARFGEF2,ARHGAP1,ARHGAP24,ARHGAP31,ARL4A,ARL4D,ATF7IP,CCPG1,CD40,CHD3,CHD4,CHTOP,CROT,DAB2IP,DDX23,DDX46,DENND2A,DENND4B,DHX16,DHX36,DNAJA3,DNAJB6,EHD2,EIF4A3,EIF5B,ENPP1,ENSSSCG00000002470,ENSSSCG00000003136,ENSSSCG00000008051,ENSSSCG00000008478,ENSSSCG00000009999,ENSSSCG00000011722,ENSSSCG00000013013,ENSSSCG00000013876,ENSSSCG00000015273,ENSSSCG00000015878,ENS…	1.21307	0.0256716	0.170327
GO:0045429	positive regulation of nitric oxide biosynthetic process	biological_process	7	4	0.0042735	18	936	14465	INSR,KLF4,PKD2,PTX3	3.43424	0.0257075	0.170327
GO:0046627	negative regulation of insulin receptor signaling pathway	biological_process	12	4	0.0042735	18	936	14465	ENPP1,MSTN,NCOA5,TSC2	3.43424	0.0257075	0.170327
GO:2001021	negative regulation of response to DNA damage stimulus	biological_process	7	4	0.0042735	18	936	14465	BRD4,CD44,MDM2,TRIP12	3.43424	0.0257075	0.170327
GO:0000346	transcription export complex	cellular_component	9	3	0.00330761	10	907	13428	CHTOP,THOC2,ZC3H11A	4.44146	0.0257519	0.170458
GO:0051272	positive regulation of cellular component movement	biological_process	5	21	0.0224359	206	936	14465	ADGRA2,AKT2,AMOT,AMOTL1,APC,BCL2,CCL21,DAB2,DAB2IP,ENSSSCG00000028585,ETS1,HSPA5,INSR,MMP14,PODXL,RAB11A,SEMA6D,SPHK1,STX4,SWAP70,VEGFB	1.57541	0.0259502	0.171605
GO:0043406	positive regulation of MAP kinase activity	biological_process	13	14	0.0149573	122	936	14465	AVPI1,AXIN1,CD40,DAB2IP,GAB1,INSR,MADD,PLCE1,SHC1,TAOK2,TAOK3,TRAF2,TRAF6,ZEB2	1.77342	0.026035	0.172001
GO:0006163	purine nucleotide metabolic process	biological_process	8	96	0.102564	1224	936	14465	ABCC5,ADORA2B,AGAP3,ALS2,AMOT,ARAP3,ARFGEF2,ARHGAP1,ARHGAP24,ARHGAP31,ARL4A,ARL4D,ATF7IP,CCPG1,CD40,CHD3,CHD4,CHTOP,CROT,DAB2IP,DDX23,DDX46,DENND2A,DENND4B,DHX16,DHX36,DNAJA3,DNAJB6,EHD2,EIF4A3,EIF5B,ENPP1,ENSSSCG00000002470,ENSSSCG00000003136,ENSSSCG00000008051,ENSSSCG00000008478,ENSSSCG00000009999,ENSSSCG00000011722,ENSSSCG00000013013,ENSSSCG00000013876,ENSSSCG00000015273,ENSSSCG00000015878,ENS…	1.21208	0.0261614	0.172671
GO:0048565	digestive tract development	biological_process	6	11	0.0117521	88	936	14465	AHI1,BCL2,HOXA5,KLF5,LGR4,NIPBL,PKD1,SMAD2,SOX11,TBX2,ZIC3	1.93176	0.0262067	0.172804
GO:0050767	regulation of neurogenesis	biological_process	8	31	0.0331197	333	936	14465	ABL2,BCL2,BDNF,BMP6,CASZ1,CHD7,DAB2IP,FYN,GOLGA4,HOXB3,IL6ST,ITM2C,MACF1,MED1,NCOA1,NRP1,OBSL1,PRPF19,RAB11A,RAPGEF1,RNF6,SEMA4D,SNAPIN,SOX11,SSH1,STK25,TGIF1,UNC-6,ZEB1,ZHX2,ZSWIM6	1.43867	0.0263092	0.173313
GO:0051347	positive regulation of transferase activity	biological_process	6	26	0.0277778	269	936	14465	ABI1,ALS2,AMBRA1,AVPI1,AXIN1,CARD10,CCL21,CD40,COPS8,DAB2IP,DSTYK,GAB1,HSPA2,HSPA5,INSR,KLF4,MADD,PKD1,PKD2,PLCE1,SHC1,TAOK2,TAOK3,TRAF2,TRAF6,ZEB2	1.4937	0.0263931	0.1737
GO:0001947	heart looping	biological_process	10	6	0.00641026	36	936	14465	AHI1,CONNEXIN,PKD2,SMAD2,TBX2,ZIC3	2.57568	0.0265526	0.174416
GO:0006354	DNA-dependent transcription, elongation	biological_process	9	6	0.00641026	36	936	14465	AXIN1,BRD4,ELL2,LEO1,SETD2,ZYMND11	2.57568	0.0265526	0.174416
GO:0090066	regulation of anatomical structure size	biological_process	3	24	0.025641	244	936	14465	ADORA2B,AGTR1,ALS2,ARPC1B,ARPC5L,CCL21,CLN8,DEPTOR,GCLC,GOLGA4,LATS1,MACF1,MRVI1,NCK2,NRP1,PEX11B,RAB11A,RICTOR,RNF6,SEMA4D,SSH1,SWAP70,UNC-6,WHAMM	1.52007	0.0266808	0.174987
GO:0042990	regulation of transcription factor import into nucleus	biological_process	11	8	0.00854701	56	936	14465	BCL3,MAVS,PKD1,PKD2,PPM1A,SMAD2,SPHK1,TACC3	2.20772	0.0267666	0.174987
GO:0030510	regulation of BMP signaling pathway	biological_process	12	8	0.00854701	56	936	14465	CHRDL1,FKBP8,GPC3,HFE2,MADH4,PPM1A,SMAD2,SOX11	2.20772	0.0267666	0.174987
GO:0001570	vasculogenesis	biological_process	10	8	0.00854701	56	936	14465	ACKR3,AMOT,CCM2,GJC1,RASIP1,SETD2,TIPARP,ZFP36L1	2.20772	0.0267666	0.174987
GO:0042991	transcription factor import into nucleus	biological_process	10	8	0.00854701	56	936	14465	BCL3,MAVS,PKD1,PKD2,PPM1A,SMAD2,SPHK1,TACC3	2.20772	0.0267666	0.174987
GO:0019003	GDP binding	molecular_function	8	22	0.0204082	219	1078	16649	ALS2,ARFGEF2,CCPG1,DENND2A,DENND4B,ENSSSCG00000003136,ENSSSCG00000008478,ENSSSCG00000013013,ENSSSCG00000016781,ENSSSCG00000029792,EPS8L1,GBF1,MADD,PLCE1,RAB22A,RAB28,RAB8A,RALA,RAP2C,RAPGEF1,RRAGC,ST5	1.55149	0.0269857	0.176252
GO:0030030	cell projection organization	biological_process	3	55	0.0587607	654	936	14465	ABI1,ABL2,AHI1,ALS2,APC,ARHGAP24,ARX,B4GAT1,BCL2,BDNF,CCL21,CDH11,CECR2,DAB2IP,DACT1,DZIP1,EPS8L1,EXT1,FYN,GOLGA4,HUNTINGTIN,ITM2C,KLF5,LAMC1,MACF1,MADH4,MAP1S,MECP2,MICALL1,MICALL2,MYH9,MYO10,NCK2,NOR-1,NRP1,OBSL1,PACSIN2,PIP5K1A,PODXL,RAB11A,RAB3A,RAB8A,RALA,RAPGEF1,RDX,RNF6,SEMA4D,SNAPIN,SSH1,STK25,ULK1,UNC-6,WASF2,WHAMM,ZSWIM6	1.29965	0.0270167	0.176287
GO:0016879	ligase activity, forming carbon-nitrogen bonds	molecular_function	4	27	0.0250464	282	1078	16649	ATG12,AXIN1,BIRC6,CBX4,CNOT4,ENSSSCG00000004958,ENSSSCG00000009937,ENSSSCG00000011553,FAAH,FBXO11,GCLC,HECTD1,MDM2,PIAP,PRPF19,RIMKLA,RNF135,RNF144B,RNF6,TRAF2,TRAF3_TV1,TRAF6,TRIP12,UBE2G2,UBE2Q1,UBE2QL1,UBOX5	1.47871	0.0270444	0.176301
GO:0031589	cell-substrate adhesion	biological_process	4	21	0.0224359	207	936	14465	AXL,BCL2,CCL21,CD63,CTGF,FZD7,HOXA7,HSD17B12,LAMC1,LRP5L,MICALL2,PEAK1,PIP5K1A,PLAU,RADIL,SORBS3,SPP1,TAOK2,VCAM1,VIT,WHAMM	1.5678	0.0271915	0.177092
GO:0000980	RNA polymerase II distal enhancer sequence-specific DNA binding	molecular_function	9	7	0.00649351	46	1078	16649	ARX,BACH1,BACH2,CHD4,GATAD2B,HIVEP1,MBD2	2.35023	0.0273711	0.178093
GO:0000060	protein import into nucleus, translocation	biological_process	10	5	0.00534188	27	936	14465	ABRA,BCL3,MAVS,MED1,PARP10	2.86186	0.027554	0.17844
GO:0007040	lysosome organization	biological_process	5	5	0.00534188	27	936	14465	BECN1,CLN8,HPS4,NAGLU,VPS18	2.86186	0.027554	0.17844
GO:0016241	regulation of macroautophagy	biological_process	8	5	0.00534188	27	936	14465	AMBRA1,BECN1,TBC1D14,ULK1,WAC	2.86186	0.027554	0.17844
GO:0006906	vesicle fusion	biological_process	6	5	0.00534188	27	936	14465	AKT2,RAB3A,RAB8A,SNAPIN,STX4	2.86186	0.027554	0.17844
GO:0043604	amide biosynthetic process	biological_process	5	5	0.00534188	27	936	14465	C/EBP,GCLC,HUNTINGTIN,RIMKLA,SGMS2	2.86186	0.027554	0.17844
GO:0050673	epithelial cell proliferation	biological_process	3	20	0.0213675	195	936	14465	APC,BMP6,DAB2IP,F3,FZD7,GPC3,HOXA5,LGR4,LRG1,MED1,NCSTN,OSR2,PEX2,SMAD2,SOX11,TBX18,TINF2,VASH2,VEGFB,WDR77	1.58503	0.0276284	0.178586
GO:0007005	mitochondrion organization	biological_process	4	20	0.0213675	195	936	14465	AIFM2,BCL2,C10orf2,C/EBP,CLN8,DNAJA3,ELAC2,EPAS1,FXN,GCLC,HUNTINGTIN,IER3,LETM1,MFN2,MTX2,NSUN4,PPARGC1B,PRR2,RAB3A,TIMM21	1.58503	0.0276284	0.178586
GO:0000904	cell morphogenesis involved in differentiation	biological_process	6	41	0.0438034	466	936	14465	ABL2,APC,ARX,AXL,B4GAT1,BAMBI,BCL2,BCL9L,BDNF,CDH11,DAB2,DAB2IP,DACT1,ENSSSCG00000011103,EXT1,FAM101B,FRMD6,FYN,FZD7,GOLGA4,ID1,LAMC1,MACF1,MADH4,MICALL2,MYH9,NOR-1,NRP1,OBSL1,PEAK1,RAB11A,RAB3A,RADIL,RNF6,SEMA4D,SMAD2,SSH1,STK25,TCF15,ULK1,UNC-6	1.35969	0.0277117	0.178809
GO:0048741	skeletal muscle fiber development	biological_process	9	12	0.0128205	100	936	14465	ALS2,BCL2,BTG1,DDIT3,DNAJA3,EHD2,MAML1,MEF2C,MSTN,MYOD1,RYR1,ZFHX3	1.85449	0.0277148	0.178809
GO:0005765	lysosomal membrane	cellular_component	10	14	0.0154355	118	907	13428	AHNAK,CD63,ENPP1,GBA,GNA11,NCSTN,PSEN2,RDH14,SCARB2,SPNS1,TM6SF1,TMEM8A,VAMP8,VPS18	1.75651	0.0277744	0.179025
GO:0008180	signalosome	cellular_component	9	5	0.00551268	26	907	13428	AMOT,AMOTL1,COPS8,HSPA5,MYH9	2.84709	0.0278982	0.179655
GO:0008361	regulation of cell size	biological_process	5	9	0.00961538	67	936	14465	CLN8,DEPTOR,GOLGA4,MACF1,NRP1,RAB11A,RNF6,SEMA4D,UNC-6	2.07592	0.0279586	0.179708
GO:0033692	cellular polysaccharide biosynthetic process	biological_process	7	9	0.00961538	67	936	14465	AKT2,B4GAT1,CSGALNACT1,ENPP1,EXT1,GCK,INSR,TP53RK,ULK1	2.07592	0.0279586	0.179708
GO:0042803	protein homodimerization activity	molecular_function	4	37	0.0343228	413	1078	16649	ACHE,ALS2,AXIN1,BCL2,C11orf30,CACYBP,C/EBP,DAB2IP,ENPP1,EXT1,GRHPR,HOGA1,HPS4,IMPA2,KCNH2,MADH4,MID2,MLX,MYH9,NADK2,PDCD6IP,PEX11B,PKD2,PRKRA,PRR2,RABEP1,RUNX1,SLK,SMAD2,SP1,STK25,TERF1,TRAF2,TSC2,VEGFB,ZHX2,ZNF174	1.38363	0.028231	0.181289
GO:0033674	positive regulation of kinase activity	biological_process	9	25	0.0267094	258	936	14465	ABI1,ALS2,AMBRA1,AVPI1,AXIN1,CARD10,CCL21,CD40,COPS8,DAB2IP,DSTYK,GAB1,HSPA2,HSPA5,INSR,MADD,PKD1,PKD2,PLCE1,SHC1,TAOK2,TAOK3,TRAF2,TRAF6,ZEB2	1.49749	0.0282645	0.181335
GO:0043209	myelin sheath	cellular_component	3	15	0.016538	130	907	13428	BCL2,CA2,CANX,CD90,DLAT,ENSSSCG00000021620,HSPA2,HSPA5,MPP5,MSN,NAPA,PDCD6IP,RALA,RDX,STX4	1.70825	0.0290845	0.186422
GO:0016125	sterol metabolic process	biological_process	5	8	0.00854701	57	936	14465	APLP2,ARV1,C/EBP,CH25H,CLN8,HSL,PEX2,PMVK	2.16899	0.029437	0.188506
GO:0031490	chromatin DNA binding	molecular_function	6	8	0.00742115	57	1078	16649	CHD4,ENSSSCG00000008968,EP300,FOXO3A,GATAD2B,MBD2,MYOD1,SMAD2	2.16763	0.0295694	0.18901
GO:0051656	establishment of organelle localization	biological_process	5	12	0.0128205	101	936	14465	AHI1,ARHGAP21,BECN1,GBF1,HUNTINGTIN,MAP4,MYH9,PRR2,RAB11A,STK25,TMED9,UNC-6	1.83613	0.0296745	0.18901
GO:0045860	positive regulation of protein kinase activity	biological_process	10	23	0.0245726	234	936	14465	ABI1,ALS2,AVPI1,AXIN1,CARD10,CCL21,CD40,COPS8,DAB2IP,GAB1,HSPA2,HSPA5,INSR,MADD,PKD1,PKD2,PLCE1,SHC1,TAOK2,TAOK3,TRAF2,TRAF6,ZEB2	1.51899	0.0297848	0.18901
GO:0033043	regulation of organelle organization	biological_process	5	42	0.0448718	482	936	14465	AKT2,AMBRA1,APC,ARID5A,ARPC1B,ARPC5L,BRD7,CCL21,CHORDC1,CTGF,DHX36,EID1,ERCC4,FXN,IER3,INSR,JARID2,LATS1,MAP1S,MAVS,MECP2,NCK2,NIPBL,NSUN4,OBSL1,PARP10,PDCD6IP,PKD1,PTGER4,RAB3A,RICTOR,SORBS3,SSH1,SWAP70,TBC1D14,TBCD,TERF1,TINF2,TMED9,TRIP12,WASF2,WHAMM	1.34662	0.0299774	0.18901
GO:0043903	regulation of symbiosis, encompassing mutualism through parasitism	biological_process	4	6	0.00641026	37	936	14465	EXOC2,MID2,OSBP,PRR2,PTX3,TRIM26	2.50606	0.0300163	0.18901
GO:0010717	regulation of epithelial to mesenchymal transition	biological_process	10	6	0.00641026	37	936	14465	BAMBI,BCL9L,DAB2,DAB2IP,MADH4,SMAD2	2.50606	0.0300163	0.18901
GO:0061371	determination of heart left/right asymmetry	biological_process	8	6	0.00641026	37	936	14465	AHI1,CONNEXIN,PKD2,SMAD2,TBX2,ZIC3	2.50606	0.0300163	0.18901
GO:0051145	smooth muscle cell differentiation	biological_process	6	6	0.00641026	37	936	14465	ANKRD17,FOXO4,MKL1,SMARCA2,TBX18,ZEB1	2.50606	0.0300163	0.18901
GO:0000045	autophagic vacuole assembly	biological_process	8	6	0.00641026	37	936	14465	AMBRA1,ATG12,BECN1,ENSSSCG00000002499,TBC1D14,ULK1	2.50606	0.0300163	0.18901
GO:0032012	regulation of ARF protein signal transduction	biological_process	9	6	0.00641026	37	936	14465	AGAP3,ARAP3,ARFGEF2,ENSSSCG00000003136,GBF1,SMAP1L	2.50606	0.0300163	0.18901
GO:0032011	ARF protein signal transduction	biological_process	8	6	0.00641026	37	936	14465	AGAP3,ARAP3,ARFGEF2,ENSSSCG00000003136,GBF1,SMAP1L	2.50606	0.0300163	0.18901
GO:0060039	pericardium development	biological_process	8	3	0.00320513	11	936	14465	CCM2,SETD2,SMAD2	4.21474	0.0301197	0.18901
GO:0033158	regulation of protein import into nucleus, translocation	biological_process	11	3	0.00320513	11	936	14465	MAVS,MED1,PARP10	4.21474	0.0301197	0.18901
GO:0072178	nephric duct morphogenesis	biological_process	6	3	0.00320513	11	936	14465	AHI1,EFNB2,GPC3	4.21474	0.0301197	0.18901
GO:0050860	negative regulation of T cell receptor signaling pathway	biological_process	12	3	0.00320513	11	936	14465	CD90,ELF1,PRP	4.21474	0.0301197	0.18901
GO:0008209	androgen metabolic process	biological_process	6	3	0.00320513	11	936	14465	HSD17B8,MED1,TIPARP	4.21474	0.0301197	0.18901
GO:0006903	vesicle targeting	biological_process	7	3	0.00320513	11	936	14465	AHI1,GBF1,TMED9	4.21474	0.0301197	0.18901
GO:0045663	positive regulation of myoblast differentiation	biological_process	12	3	0.00320513	11	936	14465	BTG1,MEF2C,ZFHX3	4.21474	0.0301197	0.18901
GO:0043302	positive regulation of leukocyte degranulation	biological_process	11	3	0.00320513	11	936	14465	ADORA2B,LAMP1,STX4	4.21474	0.0301197	0.18901
GO:0035855	megakaryocyte development	biological_process	10	3	0.00320513	11	936	14465	ABI1,MED1,WASF2	4.21474	0.0301197	0.18901
GO:0070875	positive regulation of glycogen metabolic process	biological_process	10	3	0.00320513	11	936	14465	AKT2,GCK,INSR	4.21474	0.0301197	0.18901
GO:0031498	chromatin disassembly	biological_process	7	3	0.00320513	11	936	14465	ARID1A,MAP1S,SMARCD1	4.21474	0.0301197	0.18901
GO:0015020	glucuronosyltransferase activity	molecular_function	6	3	0.00278293	11	1078	16649	B4GAT1,CSGALNACT1,EXT1	4.21209	0.0301765	0.189194
GO:0018022	peptidyl-lysine methylation	biological_process	9	7	0.00747863	47	936	14465	KMT2E,METTL21A,SETD2,SETD8,TET2,WHSC1,WHSC1L1	2.30167	0.0303073	0.189668
GO:0046823	negative regulation of nucleocytoplasmic transport	biological_process	9	7	0.00747863	47	936	14465	DAB2IP,NUP153,PKD1,PKD2,PKIG,PPM1A,TACC3	2.30167	0.0303073	0.189668
GO:0034329	cell junction assembly	biological_process	4	11	0.0117521	90	936	14465	BCL2,ENSSSCG00000015878,HIPK1,LAMC1,MICALL2,PIP5K1A,PKN2,RAPGEF1,TAOK2,TLN1,WHAMM	1.88883	0.0303485	0.189754
GO:0008013	beta-catenin binding	molecular_function	3	7	0.00649351	47	1078	16649	APC,AXIN1,BCL9L,DACT1,EP300,KLF4,SMAD2	2.30022	0.0304282	0.190015
GO:0046660	female sex differentiation	biological_process	5	9	0.00961538	68	936	14465	ARID5B,AXL,BCL2,CHD7,FOXO3A,INSR,MED1,NRIP1,TIPARP	2.04539	0.0304455	0.190015
GO:0032881	regulation of polysaccharide metabolic process	biological_process	6	4	0.0042735	19	936	14465	AKT2,ENPP1,GCK,INSR	3.25349	0.0309399	0.192071
GO:1900077	negative regulation of cellular response to insulin stimulus	biological_process	11	4	0.0042735	19	936	14465	ENPP1,MSTN,NCOA5,TSC2	3.25349	0.0309399	0.192071
GO:0001881	receptor recycling	biological_process	6	4	0.0042735	19	936	14465	ACHE,ALS2,ARFGEF2,LMTK2	3.25349	0.0309399	0.192071
GO:0001823	mesonephros development	biological_process	8	4	0.0042735	19	936	14465	GPC3,OSR2,PKD1,PKD2	3.25349	0.0309399	0.192071
GO:0031952	regulation of protein autophosphorylation	biological_process	9	4	0.0042735	19	936	14465	EEF2K,ENPP1,MVP,RAP2C	3.25349	0.0309399	0.192071
GO:0022403	cell cycle phase	biological_process	5	39	0.0416667	443	936	14465	ANKRD17,APC,BACH1,BCL2,BECN1,BRD4,BRD7,CDK4,CHD3,CHD4,CSRP2BP,DACT1,ERCC4,FOXN3,FOXO4,HSPA2,IER3,INSR,JADE1,KDM8,LATS1,MAP4,MDM2,MYH9,NIPBL,OBSL1,PKD1,PKD2,PPP1R12A,PPP2R1A,RAB11A,RHOU,SMC1A,TACC2,TACC3,TAOK3,TERF1,VPS51,ZNF655	1.36052	0.0309423	0.192071
GO:0048487	beta-tubulin binding	molecular_function	5	4	0.00371058	19	1078	16649	CONNEXIN,HUNTINGTIN,MAP1S,TBCD	3.25144	0.0310154	0.192351
GO:1901700	response to oxygen-containing compound	biological_process	3	41	0.0438034	470	936	14465	ABL2,ADPRHL2,ASXL1,AXL,BCL2,CCL21,CCRN4L,CLK2,DAB2IP,DCPS,DNMT3A,FXN,FYN,GCK,IRF5_TV1,KCNJ8,KLF4,KMT2E,MED1,MSTN,MYOD1,NOR-1,NRIP1,PHC1,PKD2,PMVK,PPARGC1B,PTGER4,RAPGEF1,SMAD2,SOCS2,SPP1,SSH1,STK25,STX4,TICAM2,TMEM256-PLSCR3,TRAF2,TRAF6,UCP3,ZEB1	1.34812	0.0312211	0.193453
GO:0005911	cell-cell junction	cellular_component	2	25	0.0275634	250	907	13428	AHI1,AHNAK,AMOTL1,APC,CDK4,CLDN12,CONNEXIN,CSK,CTNND1,ENSSSCG00000011103,ENSSSCG00000015878,FAT1,FRMD6,GJC1,KIAA1462,MICALL2,MLLT4,MYH9,PACSIN2,PANX2,PKD2,PKN2,PRR2,RAP2C,WASF2	1.48049	0.0316061	0.195451
GO:0002064	epithelial cell development	biological_process	6	12	0.0128205	102	936	14465	CCM2,CONNEXIN,ENSSSCG00000011103,FRMD6,FZD7,HOXA5,ID1,KLF5,MSN,RAPGEF1,RDX,TCF15	1.81812	0.0317322	0.195451
GO:0065002	intracellular protein transmembrane transport	biological_process	7	5	0.00534188	28	936	14465	AKT2,PEX13,PEX2,SEC63,TIMM21	2.75965	0.0318142	0.195451
GO:0001736	establishment of planar polarity	biological_process	7	5	0.00534188	28	936	14465	ABL2,DAB2,DACT1,FZD6,MLLT3	2.75965	0.0318142	0.195451
GO:0031576	G2/M transition checkpoint	biological_process	9	5	0.00534188	28	936	14465	FOXN3,FOXO4,IER3,TAOK2,TAOK3	2.75965	0.0318142	0.195451
GO:0038061	NIK/NF-kappaB cascade	biological_process	6	5	0.00534188	28	936	14465	CARD10,COPS8,MAP3K14,TRAF2,TRAF6	2.75965	0.0318142	0.195451
GO:0007164	establishment of tissue polarity	biological_process	4	5	0.00534188	28	936	14465	ABL2,DAB2,DACT1,FZD6,MLLT3	2.75965	0.0318142	0.195451
GO:0021988	olfactory lobe development	biological_process	10	5	0.00534188	28	936	14465	ARX,CHD7,EXT1,HUNTINGTIN,OGDH	2.75965	0.0318142	0.195451
GO:0031572	G2/M transition DNA damage checkpoint	biological_process	11	5	0.00534188	28	936	14465	FOXN3,FOXO4,IER3,TAOK2,TAOK3	2.75965	0.0318142	0.195451
GO:0046983	protein dimerization activity	molecular_function	3	61	0.0565863	742	1078	16649	ACHE,AGTR1,ALG2,ALS2,AXIN1,AXL,BCL2,BMP6,C11orf30,CACYBP,C/EBP,DAB2IP,ENPP1,ENSSSCG00000008478,EPAS1,EXT1,GCLC,GRHPR,HES6,HOGA1,HPS4,ID1,IMPA2,KCNH2,KIAA2018,MADH4,MEF2C,MID2,MLX,MLXIP,MXD3,MYC,MYH9,MYOD1,NADK2,NCOA1,NFYC,PDCD6IP,PEF1,PEX11B,PKD2,PPP2R1A,PRKRA,PRR2,RABEP1,RRAGC,RUNX1,SLK,SMAD2,SMC1A,SP1,SPTB,STK25,TCF15,TERF1,TRAF2,TSC2,VEGFB,ZHX2,ZNF174,ZNF862	1.26968	0.0318275	0.195451
GO:0032813	tumor necrosis factor receptor superfamily binding	molecular_function	5	5	0.00463822	28	1078	16649	DAB2IP,RIPK1,TRAF2,TRAF3_TV1,TRAF6	2.75792	0.0319084	0.195603
GO:0005793	endoplasmic reticulum-Golgi intermediate compartment	cellular_component	7	6	0.00661521	36	907	13428	CLN8,GBF1,HSPA5,NUCB1,TMED9,WHAMM	2.46748	0.0319091	0.195603
GO:0010469	regulation of receptor activity	biological_process	6	8	0.00854701	58	936	14465	APLP2,BAZ1B,HUNTINGTIN,MED1,PKD2,PLAU,PPARGC1B,PSEN2	2.13159	0.0322851	0.197556
GO:0048675	axon extension	biological_process	13	8	0.00854701	58	936	14465	BDNF,GOLGA4,MACF1,NRP1,RAB11A,RNF6,ULK1,UNC-6	2.13159	0.0322851	0.197556
GO:0001158	enhancer sequence-specific DNA binding	molecular_function	8	8	0.00742115	58	1078	16649	ARX,BACH1,BACH2,CHD4,GATAD2B,HIVEP1,MBD2,SOX11	2.13025	0.032428	0.198079
GO:0008170	N-methyltransferase activity	molecular_function	6	8	0.00742115	58	1078	16649	FBXO11,HNMT,KMT2E,METTL21A,SETD2,SETD8,WHSC1,WHSC1L1	2.13025	0.032428	0.198079
GO:0060041	retina development in camera-type eye	biological_process	9	11	0.0117521	91	936	14465	ACHE,AHI1,APC,CASZ1,CD90,CHD7,CLN8,HIPK1,MED1,NRP1,TGIF1	1.86807	0.0325857	0.19848
GO:0032409	regulation of transporter activity	biological_process	5	11	0.0117521	91	936	14465	AHNAK,BCL2,CTTNBP2NL,HRC,HSPA2,HUNTINGTIN,NDFIP2,PKD2,RIPK1,STOML1,TCAF1	1.86807	0.0325857	0.19848
GO:0001666	response to hypoxia	biological_process	5	13	0.0138889	114	936	14465	BACH1,BCL2,EP300,EPAS1,HYOU1,MADH4,MDM2,MECP2,PLAU,RYR1,SMAD2,TACC3,TSC2	1.76231	0.0326379	0.19848
GO:0006914	autophagy	biological_process	4	13	0.0138889	114	936	14465	AMBRA1,ATG12,ATG4A,BCL2,BECN1,ENSSSCG00000002499,RASIP1,SNAP29,TBC1D14,ULK1,VAMP8,VPS51,WAC	1.76231	0.0326379	0.19848
GO:0036293	response to decreased oxygen levels	biological_process	4	13	0.0138889	114	936	14465	BACH1,BCL2,EP300,EPAS1,HYOU1,MADH4,MDM2,MECP2,PLAU,RYR1,SMAD2,TACC3,TSC2	1.76231	0.0326379	0.19848
GO:0045088	regulation of innate immune response	biological_process	6	14	0.0149573	126	936	14465	ANKRD17,C1-INH,DAB2IP,DNAJA3,LAMP1,LGR4,MAVS,MED1,MYD88,POLR3D,PRR2,RNF135,TICAM2,TRAF3_TV1	1.71712	0.0331647	0.201506
GO:0016881	acid-amino acid ligase activity	molecular_function	5	24	0.0222635	249	1078	16649	AXIN1,BIRC6,CBX4,CNOT4,ENSSSCG00000004958,ENSSSCG00000011553,FBXO11,GCLC,HECTD1,MDM2,PIAP,PRPF19,RIMKLA,RNF135,RNF144B,RNF6,TRAF2,TRAF3_TV1,TRAF6,TRIP12,UBE2G2,UBE2Q1,UBE2QL1,UBOX5	1.48861	0.0332287	0.201716
GO:0030335	positive regulation of cell migration	biological_process	7	20	0.0213675	199	936	14465	ADGRA2,AMOT,AMOTL1,APC,BCL2,CCL21,DAB2,DAB2IP,ENSSSCG00000028585,ETS1,HSPA5,INSR,MMP14,PODXL,RAB11A,SEMA6D,SPHK1,STX4,SWAP70,VEGFB	1.55317	0.0333086	0.202023
GO:0030522	intracellular receptor mediated signaling pathway	biological_process	5	16	0.017094	150	936	14465	ANKRD17,ARID1A,ASXL1,DAB2,DHRS3,EP300,KMT2E,MAVS,MED1,MED13,MED17,NOR-1,PPARGC1B,RNF6,SAFB,TGIF1	1.64843	0.0333808	0.20217
GO:0016051	carbohydrate biosynthetic process	biological_process	5	15	0.0160256	138	936	14465	AKT2,B4GAT1,CHST15,CLK2,CRTC2,CSGALNACT1,ENPP1,EXT1,GCK,INSR,PMM1,SMEK2,ST6GALNAC6,TP53RK,ULK1	1.67979	0.0333916	0.20217
GO:0043506	regulation of JUN kinase activity	biological_process	14	7	0.00747863	48	936	14465	AXIN1,DAB2IP,GAB1,TAOK3,TRAF2,TRAF6,ZEB2	2.25372	0.0335749	0.202745
GO:0048524	positive regulation of viral reproduction	biological_process	5	7	0.00747863	48	936	14465	EP300,IFIT1,MID2,PKN2,SP1,SRPK1,SRPK2	2.25372	0.0335749	0.202745
GO:0042770	signal transduction in response to DNA damage	biological_process	6	7	0.00747863	48	936	14465	BCL3,CD44,FOXO3A,MDM2,PRPF19,SETD8,SMC1A	2.25372	0.0335749	0.202745
GO:0008017	microtubule binding	molecular_function	5	15	0.0139147	138	1078	16649	APC,CCSER2,CHD4,KIF1C,KIF7,MACF1,MAP1S,MAP4,MAST2,MID2,PRP,RAB11A,TERF1,TUBGCP6,WHAMM	1.67873	0.0336424	0.202975
GO:0072009	nephron epithelium development	biological_process	9	6	0.00641026	38	936	14465	AHI1,AQP11,GPC3,LGR4,PKD1,PKD2	2.44011	0.0337631	0.203525
GO:0017022	myosin binding	molecular_function	4	6	0.00556586	38	1078	16649	LMTK2,MYL9,RAB11A,RAB3A,RAB8A,RALA	2.43858	0.0338791	0.203935
GO:0048762	mesenchymal cell differentiation	biological_process	7	12	0.0128205	103	936	14465	BAMBI,BCL2,BCL9L,DAB2,DAB2IP,FAM101B,FRZB,MADH4,NRP1,SMAD2,SOX11,ZEB2	1.80047	0.0338904	0.203935
GO:0044703	multi-organism reproductive process	biological_process	3	22	0.0235043	225	936	14465	APLP2,AXL,BCL2,EP300,IFIT1,INSR,MAVS,MED1,MID2,PARP10,PKN2,PRR2,PTX3,SMAD2,SP1,SRPK1,SRPK2,THOC2,TRIM26,UBE2Q1,VAMP8,VPS18	1.51106	0.0347167	0.208725
GO:0010638	positive regulation of organelle organization	biological_process	6	20	0.0213675	200	936	14465	AKT2,APC,ARID5A,ARPC5L,BRD7,CCL21,CTGF,DHX36,INSR,JARID2,NCK2,NIPBL,NSUN4,RICTOR,SORBS3,SWAP70,TERF1,TINF2,TMED9,WHAMM	1.54541	0.0348555	0.209376
GO:0045765	regulation of angiogenesis	biological_process	11	14	0.0149573	127	936	14465	ADGRA2,AMOT,BTG1,DAB2IP,ETS1,F3,FOXO4,HOXA5,ID1,KLF4,LRG1,SPHK1,VASH2,VEGFB	1.7036	0.0351489	0.210137
GO:0048511	rhythmic process	biological_process	1	16	0.017094	151	936	14465	AXL,BCL2,CCRN4L,CSNK1E,EP300,FOXO3A,ID1,LGR4,MYBBP1A,NAGLU,NFIL3,NR1D2,NRIP1,PPP1CA,PSPC1,USP2	1.63752	0.0351907	0.210137
GO:0003158	endothelium development	biological_process	4	8	0.00854701	59	936	14465	BMP6,BTG1,CCM2,ID1,MADH4,MSN,RAPGEF1,RDX	2.09547	0.0353155	0.210137
GO:0045862	positive regulation of proteolysis	biological_process	8	8	0.00854701	59	936	14465	AXIN1,CSNK1E,DAB2,DAB2IP,GCLC,MDM2,SH3D19,USP5	2.09547	0.0353155	0.210137
GO:0032155	cell division site part	cellular_component	4	4	0.00441014	19	907	13428	MYH9,PKN2,RAB11A,RALA	3.11681	0.0354852	0.210137
GO:0032153	cell division site	cellular_component	3	4	0.00441014	19	907	13428	MYH9,PKN2,RAB11A,RALA	3.11681	0.0354852	0.210137
GO:0031201	SNARE complex	cellular_component	7	4	0.00441014	19	907	13428	NAPA,SNAP29,STX4,VAMP8	3.11681	0.0354852	0.210137
GO:0051168	nuclear export	biological_process	8	10	0.0106838	81	936	14465	ANP32B,CHTOP,NUP153,PHAX,PKD1,PPM1A,SETD2,THOC2,XPO6,ZC3H11A	1.90791	0.0356578	0.210137
GO:0043603	cellular amide metabolic process	biological_process	4	10	0.0106838	81	936	14465	BECN1,C/EBP,GCLC,GGT5,GSTK1,HUNTINGTIN,NCSTN,PSEN2,RIMKLA,SGMS2	1.90791	0.0356578	0.210137
GO:0000271	polysaccharide biosynthetic process	biological_process	6	9	0.00961538	70	936	14465	AKT2,B4GAT1,CSGALNACT1,ENPP1,EXT1,GCK,INSR,TP53RK,ULK1	1.98695	0.0358732	0.210137
GO:0035051	cardiocyte differentiation	biological_process	8	9	0.00961538	70	936	14465	ARID1A,COL14A1,EFNB2,MADH4,MAML1,MEF2C,PI16,POPDC2,TBX2	1.98695	0.0358732	0.210137
GO:0005769	early endosome	cellular_component	8	13	0.014333	111	907	13428	ALS2,LMTK2,NRP1,PARM1,RAB22A,RAPGEF1,RUSC1,SNX19,TICAM2,USP8,VCAM1,VPS18,WASF2	1.7339	0.0363271	0.210137
GO:0007031	peroxisome organization	biological_process	4	5	0.00534188	29	936	14465	ENSSSCG00000023391,MAVS,PEX11B,PEX13,PEX2	2.66449	0.036464	0.210137
GO:0071359	cellular response to dsRNA	biological_process	7	5	0.00534188	29	936	14465	BCDIN3D,IFIT1,MAVS,PRKRA,SNIP1	2.66449	0.036464	0.210137
GO:0019905	syntaxin binding	molecular_function	4	5	0.00463822	29	1078	16649	ENSSSCG00000004113,NAPA,TMED9,TXLNB,VPS18	2.66282	0.0365698	0.210137
GO:0072014	proximal tubule development	biological_process	11	2	0.00213675	5	936	14465	AQP11,PKD1	6.18162	0.0366837	0.210137
GO:0033523	histone H2B ubiquitination	biological_process	11	2	0.00213675	5	936	14465	LEO1,WAC	6.18162	0.0366837	0.210137
GO:0042996	regulation of Golgi to plasma membrane protein transport	biological_process	10	2	0.00213675	5	936	14465	CSK,LYPLAL1	6.18162	0.0366837	0.210137
GO:0010692	regulation of alkaline phosphatase activity	biological_process	9	2	0.00213675	5	936	14465	PPARGC1B,SEMA4D	6.18162	0.0366837	0.210137
GO:0006995	cellular response to nitrogen starvation	biological_process	7	2	0.00213675	5	936	14465	ATG12,ENSSSCG00000002499	6.18162	0.0366837	0.210137
GO:0071941	nitrogen cycle metabolic process	biological_process	3	2	0.00213675	5	936	14465	C/EBP,HUNTINGTIN	6.18162	0.0366837	0.210137
GO:0060977	coronary vasculature morphogenesis	biological_process	10	2	0.00213675	5	936	14465	NRP1,SETD2	6.18162	0.0366837	0.210137
GO:0072282	metanephric nephron tubule morphogenesis	biological_process	12	2	0.00213675	5	936	14465	LGR4,PKD1	6.18162	0.0366837	0.210137
GO:0045721	negative regulation of gluconeogenesis	biological_process	10	2	0.00213675	5	936	14465	CLK2,GCK	6.18162	0.0366837	0.210137
GO:0048096	chromatin-mediated maintenance of transcription	biological_process	11	2	0.00213675	5	936	14465	BAZ1B,SMARCD1	6.18162	0.0366837	0.210137
GO:0000046	autophagic vacuole fusion	biological_process	8	2	0.00213675	5	936	14465	SNAP29,VAMP8	6.18162	0.0366837	0.210137
GO:0045714	regulation of low-density lipoprotein particle receptor biosynthetic process	biological_process	8	2	0.00213675	5	936	14465	ENSSSCG00000000394,SEC24A	6.18162	0.0366837	0.210137
GO:0001768	establishment of T cell polarity	biological_process	7	2	0.00213675	5	936	14465	CCL21,MYH9	6.18162	0.0366837	0.210137
GO:0019627	urea metabolic process	biological_process	5	2	0.00213675	5	936	14465	C/EBP,HUNTINGTIN	6.18162	0.0366837	0.210137
GO:0033160	positive regulation of protein import into nucleus, translocation	biological_process	12	2	0.00213675	5	936	14465	MAVS,MED1	6.18162	0.0366837	0.210137
GO:0044336	canonical Wnt receptor signaling pathway involved in negative regulation of apoptotic process	biological_process	8	2	0.00213675	5	936	14465	APC,MITF	6.18162	0.0366837	0.210137
GO:1900044	regulation of protein K63-linked ubiquitination	biological_process	12	2	0.00213675	5	936	14465	PARP10,TRIP12	6.18162	0.0366837	0.210137
GO:0000290	deadenylation-dependent decapping of nuclear-transcribed mRNA	biological_process	11	2	0.00213675	5	936	14465	CCRN4L,DCPS	6.18162	0.0366837	0.210137
GO:0001955	blood vessel maturation	biological_process	9	2	0.00213675	5	936	14465	ANKRD17,DDIT3	6.18162	0.0366837	0.210137
GO:0061439	kidney vasculature morphogenesis	biological_process	10	2	0.00213675	5	936	14465	NRP1,PKD2	6.18162	0.0366837	0.210137
GO:0036010	protein localization to endosome	biological_process	7	2	0.00213675	5	936	14465	MICALL1,PACSIN2	6.18162	0.0366837	0.210137
GO:0043562	cellular response to nitrogen levels	biological_process	6	2	0.00213675	5	936	14465	ATG12,ENSSSCG00000002499	6.18162	0.0366837	0.210137
GO:0003163	sinoatrial node development	biological_process	9	2	0.00213675	5	936	14465	POPDC2,TBX18	6.18162	0.0366837	0.210137
GO:0001767	establishment of lymphocyte polarity	biological_process	6	2	0.00213675	5	936	14465	CCL21,MYH9	6.18162	0.0366837	0.210137
GO:0022614	membrane to membrane docking	biological_process	4	2	0.00213675	5	936	14465	MSN,VCAM1	6.18162	0.0366837	0.210137
GO:0051036	regulation of endosome size	biological_process	5	2	0.00213675	5	936	14465	ALS2,RAB11A	6.18162	0.0366837	0.210137
GO:0060926	cardiac pacemaker cell development	biological_process	11	2	0.00213675	5	936	14465	MAML1,POPDC2	6.18162	0.0366837	0.210137
GO:0061438	renal system vasculature morphogenesis	biological_process	9	2	0.00213675	5	936	14465	NRP1,PKD2	6.18162	0.0366837	0.210137
GO:0032211	negative regulation of telomere maintenance via telomerase	biological_process	11	2	0.00213675	5	936	14465	TERF1,TINF2	6.18162	0.0366837	0.210137
GO:0045636	positive regulation of melanocyte differentiation	biological_process	8	2	0.00213675	5	936	14465	BCL2,ZEB2	6.18162	0.0366837	0.210137
GO:0060753	regulation of mast cell chemotaxis	biological_process	9	2	0.00213675	5	936	14465	SWAP70,VEGFB	6.18162	0.0366837	0.210137
GO:0060900	embryonic camera-type eye formation	biological_process	11	2	0.00213675	5	936	14465	ARID1A,SOX11	6.18162	0.0366837	0.210137
GO:0060391	positive regulation of SMAD protein import into nucleus	biological_process	12	2	0.00213675	5	936	14465	DAB2,MADH4	6.18162	0.0366837	0.210137
GO:0071609	chemokine (C-C motif) ligand 5 production	biological_process	5	2	0.00213675	5	936	14465	MAVS,TICAM2	6.18162	0.0366837	0.210137
GO:0055001	muscle cell development	biological_process	6	17	0.0181624	164	936	14465	ALS2,BCL2,BTG1,COL14A1,DDIT3,DNAJA3,EHD2,MAML1,MEF2C,MSTN,MYOD1,NEURL2,PI16,POPDC2,RYR1,WFIKKN2,ZFHX3	1.60195	0.0366993	0.210137
GO:0070300	phosphatidic acid binding	molecular_function	4	2	0.00185529	5	1078	16649	MICALL1,PACSIN2	6.17774	0.0367303	0.210137
GO:0042975	peroxisome proliferator activated receptor binding	molecular_function	4	2	0.00185529	5	1078	16649	ASXL1,MED1	6.17774	0.0367303	0.210137
GO:0005123	death receptor binding	molecular_function	6	2	0.00185529	5	1078	16649	DAB2IP,RIPK1	6.17774	0.0367303	0.210137
GO:0001222	transcription corepressor binding	molecular_function	5	2	0.00185529	5	1078	16649	HDGF,PHF12	6.17774	0.0367303	0.210137
GO:0005127	ciliary neurotrophic factor receptor binding	molecular_function	5	2	0.00185529	5	1078	16649	IL6ST,LIFR	6.17774	0.0367303	0.210137
GO:0005072	transforming growth factor beta receptor, cytoplasmic mediator activity	molecular_function	7	2	0.00185529	5	1078	16649	MADH4,SMAD2	6.17774	0.0367303	0.210137
GO:0016878	acid-thiol ligase activity	molecular_function	5	2	0.00185529	5	1078	16649	ACSF3,ACSS2	6.17774	0.0367303	0.210137
GO:0032800	receptor biosynthetic process	biological_process	6	4	0.0042735	20	936	14465	ACHE,ENSSSCG00000000394,HOXA5,SEC24A	3.09081	0.0367526	0.210137
GO:0032147	activation of protein kinase activity	biological_process	11	13	0.0138889	116	936	14465	AVPI1,AXIN1,CARD10,COPS8,DAB2IP,GAB1,INSR,MADD,PLCE1,SHC1,TAOK2,TRAF2,TRAF6	1.73192	0.0368751	0.210662
GO:0046849	bone remodeling	biological_process	4	7	0.00747863	49	936	14465	CONNEXIN,ENPP1,LGR4,LRRK1,MITF,PPARGC1B,TRAF6	2.20772	0.0370687	0.211243
GO:0008286	insulin receptor signaling pathway	biological_process	10	7	0.00747863	49	936	14465	AKT2,ENPP1,FOXO4,INSR,MSTN,NCOA5,TSC2	2.20772	0.0370687	0.211243
GO:0061387	regulation of extent of cell growth	biological_process	6	7	0.00747863	49	936	14465	GOLGA4,MACF1,NRP1,RAB11A,RNF6,SEMA4D,UNC-6	2.20772	0.0370687	0.211243
GO:0014031	mesenchymal cell development	biological_process	8	11	0.0117521	93	936	14465	BAMBI,BCL2,BCL9L,DAB2,DAB2IP,FAM101B,MADH4,NRP1,SMAD2,SOX11,ZEB2	1.8279	0.037406	0.212637
GO:0044264	cellular polysaccharide metabolic process	biological_process	5	11	0.0117521	93	936	14465	AKT2,B4GAT1,CSGALNACT1,ENPP1,ENSSSCG00000010464,EXT1,GCK,IL6ST,INSR,TP53RK,ULK1	1.8279	0.037406	0.212637
GO:0050731	positive regulation of peptidyl-tyrosine phosphorylation	biological_process	11	11	0.0117521	93	936	14465	ABI1,CD40,CD44,FYN,IL6ST,LRRK1,NRP1,PECAM1,RICTOR,SEMA4D,VEGFB	1.8279	0.037406	0.212637
GO:2001251	negative regulation of chromosome organization	biological_process	7	6	0.00641026	39	936	14465	ERCC4,JARID2,MECP2,TERF1,TINF2,TRIP12	2.37755	0.0377995	0.214342
GO:0042308	negative regulation of protein import into nucleus	biological_process	11	6	0.00641026	39	936	14465	DAB2IP,PKD1,PKD2,PKIG,PPM1A,TACC3	2.37755	0.0377995	0.214342
GO:0019319	hexose biosynthetic process	biological_process	7	6	0.00641026	39	936	14465	CHST15,CLK2,CRTC2,GCK,PMM1,SMEK2	2.37755	0.0377995	0.214342
GO:0002931	response to ischemia	biological_process	3	3	0.00320513	12	936	14465	BCL2,HYOU1,PANX2	3.86351	0.0382703	0.215768
GO:0033522	histone H2A ubiquitination	biological_process	11	3	0.00320513	12	936	14465	KDM2B,RYBP,TRIP12	3.86351	0.0382703	0.215768
GO:0010803	regulation of tumor necrosis factor-mediated signaling pathway	biological_process	9	3	0.00320513	12	936	14465	HIPK1,RFFL,SPHK1	3.86351	0.0382703	0.215768
GO:0070977	bone maturation	biological_process	7	3	0.00320513	12	936	14465	FAM101B,RYR1,SEMA4D	3.86351	0.0382703	0.215768
GO:0016239	positive regulation of macroautophagy	biological_process	9	3	0.00320513	12	936	14465	BECN1,ULK1,WAC	3.86351	0.0382703	0.215768
GO:0043931	ossification involved in bone maturation	biological_process	8	3	0.00320513	12	936	14465	FAM101B,RYR1,SEMA4D	3.86351	0.0382703	0.215768
GO:0072395	signal transduction involved in cell cycle checkpoint	biological_process	9	3	0.00320513	12	936	14465	MDM2,PRPF19,SOX11	3.86351	0.0382703	0.215768
GO:0019956	chemokine binding	molecular_function	4	3	0.00278293	12	1078	16649	ACKR2,ACKR3,CCRL1	3.86109	0.0383408	0.215812
GO:0005219	ryanodine-sensitive calcium-release channel activity	molecular_function	16	3	0.00278293	12	1078	16649	HRC,PKD2,RYR1	3.86109	0.0383408	0.215812
GO:0031331	positive regulation of cellular catabolic process	biological_process	6	12	0.0128205	105	936	14465	AKT2,AXIN1,BECN1,CSNK1E,DAB2,GCLC,INSR,MDM2,SH3D19,ULK1,USP5,WAC	1.76618	0.0385165	0.216624
GO:0051259	protein oligomerization	biological_process	6	21	0.0224359	215	936	14465	ACHE,AHNAK,AXIN1,C10orf2,COL6A2,CPSF7,CRTC2,GRHPR,INSR,KCNS3,KCTD12,KCTD6,LNX2,PCBD1,PEX11B,PRP,RIPK1,TERF1,TRAF2,TRIM4,TYSND1	1.50947	0.0388023	0.217981
GO:0034612	response to tumor necrosis factor	biological_process	5	9	0.00961538	71	936	14465	CDIP1,DAB2IP,GBA,HIPK1,RFFL,RIPK1,SPHK1,TRAF2,TRAF3_TV1	1.95897	0.0388211	0.217981
GO:0008026	ATP-dependent helicase activity	molecular_function	14	9	0.00834879	71	1078	16649	CHD3,CHD4,DDX23,DDX46,DHX16,DHX36,EIF4A3,ENSSSCG00000002470,FBXO18	1.95773	0.0390046	0.218567
GO:0070035	purine NTP-dependent helicase activity	molecular_function	9	9	0.00834879	71	1078	16649	CHD3,CHD4,DDX23,DDX46,DHX16,DHX36,EIF4A3,ENSSSCG00000002470,FBXO18	1.95773	0.0390046	0.218567
GO:0015630	microtubule cytoskeleton	cellular_component	8	58	0.0639471	681	907	13428	AHI1,ALS2,APC,ARFGEF2,AXIN1,BIRC6,CCSER2,CHD3,CHD4,CSPP1,DST,DZIP1,ELL2,ENSSSCG00000011103,ENSSSCG00000011553,ENSSSCG00000015878,ENSSSCG00000016216,ENSSSCG00000026022,HUNTINGTIN,KIF1C,KIF7,KLC2,LATS1,MACF1,MADH4,MAP1S,MAP4,MARCKS,MAST2,MFN2,MID2,MPLKIP,MYC,MYH9,MYSM1,NAV1,NUCB1,OBSL1,PKD2,PKN2,PPP1R12A,PROCR,PSEN2,RAB11A,RAB8A,RADIL,RBM39,RUSC1,SNAP29,TACC3,TBCCD1,TLN1,TRAF3_TV1,TSPYL2,TTC28,TUBG…	1.26091	0.0390208	0.218567
GO:0035264	multicellular organism growth	biological_process	3	15	0.0160256	141	936	14465	ARID5B,ATRN,BCL2,CCM2,CHD7,EN1,FKBP8,FXN,HOXA5,KDM6A,NIPBL,PALB2,SIK3,SP2,ZFP36L1	1.64405	0.0393119	0.21984
GO:0010741	negative regulation of intracellular protein kinase cascade	biological_process	8	15	0.0160256	141	936	14465	APC,DAB2IP,DACT1,DDIT3,DNAJA3,DUSP16,GBA,MSTN,PPM1A,RAPGEF1,RIPK1,SOCS2,TAOK3,TSC2,ZYMND11	1.64405	0.0393119	0.21984
GO:0005102	receptor binding	molecular_function	3	70	0.0649351	877	1078	16649	AGTR1,ARID1A,ASXL1,BAMBI,BDNF,BMP6,BZRAP1,CCL21,CD90,CIB2,CNTFR,CONNEXIN,CROT,CTGF,CTNND1,DAB2IP,DECR2,DNAJA3,DOK5,DRPLA,EFNB2,ENPP1,ENSSSCG00000001624,ENSSSCG00000006815,EP300,EPS8L1,FYN,FZD7,GBA,GNA11,GNA13,GSTK1,IL6ST,INSR,JAG2,LIFR,LRG1,MED1,MED13,MED17,MSN,MSTN,MYOD1,NCOA1,NENF,NRIP1,PDCD6IP,PKD2,POMC,PPARGC1B,RABEP1,RALA,RIPK1,RNF6,SEMA4D,SEMA6D,SHC1,SMAD2,SOCS2,SPP1,SYNJ2BP,TACC2,TLN1,TRAF…	1.23273	0.0395043	0.220737
GO:0016593	Cdc73/Paf1 complex	cellular_component	13	2	0.00220507	5	907	13428	LEO1,PEX2	5.92194	0.0397373	0.221679
GO:0005677	chromatin silencing complex	cellular_component	9	2	0.00220507	5	907	13428	BAHD1,RRP8	5.92194	0.0397373	0.221679
GO:0045177	apical part of cell	cellular_component	3	17	0.0187431	159	907	13428	AMOTL1,CA2,CD90,CNTFR,CONNEXIN,DSTYK,ENSSSCG00000011103,F2RL2,FZD6,IFIT5,MLLT4,MSN,PODXL,PSEN2,RDX,SPP1,VCAM1	1.58291	0.0401529	0.223816
GO:0048144	fibroblast proliferation	biological_process	3	7	0.00747863	50	936	14465	CDK4,DAB2IP,PARP10,PEX2,SP2,SPHK1,TGIF1	2.16357	0.0407935	0.226652
GO:0031532	actin cytoskeleton reorganization	biological_process	6	7	0.00747863	50	936	14465	MICALL2,MYH9,PIP5K1A,RALA,RICTOR,SHC1,WHAMM	2.16357	0.0407935	0.226652
GO:0048332	mesoderm morphogenesis	biological_process	5	7	0.00747863	50	936	14465	AXIN1,HUNTINGTIN,KDM6A,MACF1,NOR-1,SETD2,SMAD2	2.16357	0.0407935	0.226652
GO:0000956	nuclear-transcribed mRNA catabolic process	biological_process	9	7	0.00747863	50	936	14465	CCRN4L,CTIF,DCPS,DHX34,EIF4A3,RBM8A,ZFP36L1	2.16357	0.0407935	0.226652
GO:0004705	JUN kinase activity	molecular_function	13	7	0.00649351	50	1078	16649	AXIN1,DAB2IP,GAB1,TAOK3,TRAF2,TRAF6,ZEB2	2.16221	0.0409482	0.226962
GO:0016909	SAP kinase activity	molecular_function	12	7	0.00649351	50	1078	16649	AXIN1,DAB2IP,GAB1,TAOK3,TRAF2,TRAF6,ZEB2	2.16221	0.0409482	0.226962
GO:0002020	protease binding	molecular_function	4	7	0.00649351	50	1078	16649	BCL2,C10orf2,C-FLIP,F3,RFFL,RYR1,TYSND1	2.16221	0.0409482	0.226962
GO:0009117	nucleotide metabolic process	biological_process	7	102	0.108974	1335	936	14465	ABCC5,ADORA2B,AGAP3,ALS2,AMOT,ARAP3,ARFGEF2,ARHGAP1,ARHGAP24,ARHGAP31,ARL4A,ARL4D,ATF7IP,CCPG1,CD40,CHD3,CHD4,CHTOP,CROT,CSGALNACT1,DAB2IP,DDX23,DDX46,DENND2A,DENND4B,DHX16,DHX36,DNAJA3,DNAJB6,EHD2,EIF4A3,EIF5B,ENPP1,ENSSSCG00000002470,ENSSSCG00000003136,ENSSSCG00000008051,ENSSSCG00000008478,ENSSSCG00000009999,ENSSSCG00000011722,ENSSSCG00000013013,ENSSSCG00000013876,ENSSSCG00000015273,ENSSSCG0000…	1.18076	0.0410814	0.227518
GO:0048747	muscle fiber development	biological_process	8	13	0.0138889	118	936	14465	ALS2,BCL2,BTG1,DDIT3,DNAJA3,EHD2,MAML1,MEF2C,MSTN,MYOD1,RYR1,WFIKKN2,ZFHX3	1.70257	0.0414901	0.228603
GO:0043124	negative regulation of I-kappaB kinase/NF-kappaB cascade	biological_process	9	5	0.00534188	30	936	14465	DAB2IP,DNAJA3,PPM1A,RIPK1,ZYMND11	2.57568	0.0415099	0.228603
GO:0030166	proteoglycan biosynthetic process	biological_process	7	5	0.00534188	30	936	14465	CANT1,CSGALNACT1,EXT1,PXYLP1,XYLT2	2.57568	0.0415099	0.228603
GO:0032663	regulation of interleukin-2 production	biological_process	5	5	0.00534188	30	936	14465	ABL2,PRP,RUNX1,TRAF2,TRAF6	2.57568	0.0415099	0.228603
GO:0055024	regulation of cardiac muscle tissue development	biological_process	9	5	0.00534188	30	936	14465	COL14A1,EFNB2,MEF2C,PI16,TBX2	2.57568	0.0415099	0.228603
GO:0035137	hindlimb morphogenesis	biological_process	7	5	0.00534188	30	936	14465	CHD7,GPC3,HOXD9,MED1,OSR2	2.57568	0.0415099	0.228603
GO:0045661	regulation of myoblast differentiation	biological_process	11	5	0.00534188	30	936	14465	BTG1,DDIT3,MEF2C,MSTN,ZFHX3	2.57568	0.0415099	0.228603
GO:0016337	cell-cell adhesion	biological_process	4	29	0.0309829	320	936	14465	ABL2,ARVCF,BCL2,CD44,CDH11,CTGF,CTNND1,DNAJB6,ENSSSCG00000015878,FAT1,IGSF9B,KLF4,MSN,MYH9,MYL9,MYO10,PKD1,PODXL,PODXL2,PRR2,RAPGEF1,SEMA4D,SHC1,SWAP70,TBX18,TLN1,UNC-6,VCAM1,ZFP36L1	1.40052	0.0416169	0.229009
GO:0034637	cellular carbohydrate biosynthetic process	biological_process	6	9	0.00961538	72	936	14465	AKT2,B4GAT1,CSGALNACT1,ENPP1,EXT1,GCK,INSR,TP53RK,ULK1	1.93176	0.0419294	0.230361
GO:0045598	regulation of fat cell differentiation	biological_process	6	9	0.00961538	72	936	14465	ASXL1,AXIN1,CCRN4L,C/EBP,DACT1,DDIT3,ENPP1,FRZB,KLF5	1.93176	0.0419294	0.230361
GO:0000784	nuclear chromosome, telomeric region	cellular_component	12	4	0.00441014	20	907	13428	ERCC4,OBFC1,TERF1,TINF2	2.96097	0.0420597	0.230548
GO:0023021	termination of signal transduction	biological_process	7	6	0.00641026	40	936	14465	ADRBK2,AXIN1,ENSSSCG00000014414,GBA,MYH9,RGS1	2.31811	0.0421309	0.230548
GO:0042787	protein ubiquitination involved in ubiquitin-dependent protein catabolic process	biological_process	10	6	0.00641026	40	936	14465	ASB2,AXIN1,MDM2,RFFL,RNF144B,TRIP12	2.31811	0.0421309	0.230548
GO:2001014	regulation of skeletal muscle cell differentiation	biological_process	10	6	0.00641026	40	936	14465	EHD2,GPC1,MAML1,MEF2C,MYOD1,NR1D2	2.31811	0.0421309	0.230548
GO:0006405	RNA export from nucleus	biological_process	9	6	0.00641026	40	936	14465	CHTOP,NUP153,PHAX,SETD2,THOC2,ZC3H11A	2.31811	0.0421309	0.230548
GO:0005694	chromosome	cellular_component	7	47	0.0518192	539	907	13428	AFF4,ANKRD17,APC,ARID1A,ASXL1,BAZ1B,BRD4,CDK4,CECR2,CHD4,CREBBP,DNMT3A,ENSSSCG00000008968,ERCC4,FB19,GATAD2B,HSPA2,KAT6B,KLF4,MADH4,MBD2,MECP2,MYOD1,NASP,NCOA1,NIPBL,NRIP1,OBFC1,PHC1,PHF12,POLR3D,PPP1R12A,PPP2R1A,PRPF19,PSEN2,RRP1B,RRP8,SETD2,SMAD2,SMARCA2,SMC1A,SP1,SWI5,TERF1,TINF2,TOX4,VPS51	1.29096	0.042254	0.231038
GO:0046649	lymphocyte activation	biological_process	5	31	0.0331197	347	936	14465	ABL2,APC,AXL,AZI2,BCL2,BCL3,CCL21,CD40,CHD7,DNAJA3,FYN,FZD7,HECTD1,IL6ST,JAG2,LAMP1,MYH9,NCK2,NCSTN,PAG1,PRP,PSEN2,PTGER4,SMAD2,SOX11,SWAP70,TRAF6,VCAM1,WHSC1,ZEB1,ZFP36L1	1.38062	0.0425372	0.232402
GO:0032580	Golgi cisterna membrane	cellular_component	11	3	0.00330761	12	907	13428	CHPF2,CSGALNACT1,FUT4	3.70121	0.0426867	0.232849
GO:0005849	mRNA cleavage factor complex	cellular_component	12	3	0.00330761	12	907	13428	CLP1,CPSF7,PIP5K1A	3.70121	0.0426867	0.232849
GO:0031347	regulation of defense response	biological_process	5	29	0.0309829	321	936	14465	ACKR3,ADORA2B,ANKRD17,ASB2,BRD4,C1-INH,DAB2IP,DNAJA3,ETS1,IER3,IFIT1,LAMP1,LGR4,MAVS,MED1,MSTN,MYD88,NR1D2,NTHL1,PEX13,POLR3D,PRR2,PTGER4,RICTOR,RNF135,SMAD2,TICAM2,TRAF3IP2,TRAF3_TV1	1.39616	0.0430475	0.234631
GO:0021846	cell proliferation in forebrain	biological_process	9	4	0.0042735	21	936	14465	ARX,TACC2,TACC3,ZEB2	2.94363	0.0431498	0.234631
GO:0060325	face morphogenesis	biological_process	6	4	0.0042735	21	936	14465	ARID5B,CSRNP1,NIPBL,TIPARP	2.94363	0.0431498	0.234631
GO:0035176	social behavior	biological_process	4	4	0.0042735	21	936	14465	CLN8,GNB1L,HUNTINGTIN,MECP2	2.94363	0.0431498	0.234631
GO:0001817	regulation of cytokine production	biological_process	4	28	0.0299145	308	936	14465	ABL2,ADORA2B,ANKRD17,ARFGEF2,AXL,BCL3,CD40,DDIT3,ELF1,GBA,ICOSLG,KLF4,LGR4,MADH4,MAST2,MAVS,POLR3D,PRP,PTGER4,RIPK1,RNF135,RUNX1,SMAD2,SPHK1,TICAM2,TRAF2,TRAF3_TV1,TRAF6	1.40491	0.0432258	0.234749
GO:0042110	T cell activation	biological_process	6	24	0.025641	256	936	14465	ABL2,APC,AZI2,BCL2,BCL3,CCL21,CHD7,DNAJA3,FYN,FZD7,IL6ST,JAG2,MYH9,NCK2,NCSTN,PAG1,PRP,PSEN2,PTGER4,SMAD2,TRAF6,VCAM1,ZEB1,ZFP36L1	1.44882	0.0432397	0.234749
GO:0009628	response to abiotic stimulus	biological_process	2	41	0.0438034	482	936	14465	ABL2,BACH1,BCL2,BCL3,CD40,CHORDC1,CLK2,CREBBP,DNAJA3,EP300,EPAS1,ERCC4,FYN,GCLC,GNA11,HUNTINGTIN,HYOU1,LRRC8A,MADH4,MAP3K14,MDM2,MECP2,MYOD1,NIPBL,PKD1,PKD2,PLAU,POLH,PPP1CA,PTGER4,RAB3A,RCSD1,RYR1,SMAD2,SMC1A,SWI5,TACC3,TMEM109,TSC2,TSC22D2,USP2	1.31456	0.0438393	0.237817
GO:0004713	protein tyrosine kinase activity	molecular_function	9	39	0.0361781	455	1078	16649	ABI1,ABL2,ADRBK2,AKT2,APLP2,AXL,BAZ1B,CDK4,CLK2,CSK,CSNK1E,DSTYK,ENSSSCG00000016781,FYN,INSR,LATS1,LRRK1,MAP3K14,MAP4K4,MVP,NEK9,NIM1K,NPR2,NRP1,OBSCN,PEAK1,PKN2,PSEN2,RAP2C,RIPK1,SIK3,SLK,SRPK1,SRPK2,STK25,TAOK2,TAOK3,ULK1,WNK1	1.3238	0.0446095	0.241805
GO:0031330	negative regulation of cellular catabolic process	biological_process	6	7	0.00747863	51	936	14465	BCL2,DAB2IP,DHX34,IER3,RASIP1,TBC1D14,WAC	2.12115	0.0447533	0.242203
GO:0007258	JUN phosphorylation	biological_process	10	7	0.00747863	51	936	14465	AXIN1,DAB2IP,GAB1,TAOK3,TRAF2,TRAF6,ZEB2	2.12115	0.0447533	0.242203
GO:0045335	phagocytic vesicle	cellular_component	10	6	0.00661521	39	907	13428	AMBRA1,BECN1,LAMP1,RAB11A,RAB22A,RAB8A	2.27767	0.0451128	0.243956
GO:0005976	polysaccharide metabolic process	biological_process	4	11	0.0117521	96	936	14465	AKT2,B4GAT1,CSGALNACT1,ENPP1,ENSSSCG00000010464,EXT1,GCK,IL6ST,INSR,TP53RK,ULK1	1.77078	0.0455374	0.245497
GO:0050769	positive regulation of neurogenesis	biological_process	9	11	0.0117521	96	936	14465	GOLGA4,IL6ST,MACF1,NRP1,OBSL1,PRPF19,RAB11A,SEMA4D,SOX11,STK25,UNC-6	1.77078	0.0455374	0.245497
GO:0007093	mitotic cell cycle checkpoint	biological_process	9	8	0.00854701	62	936	14465	APC,FOXN3,FOXO4,IER3,MDM2,SMC1A,TAOK3,TERF1	1.99407	0.0455402	0.245497
GO:0006402	mRNA catabolic process	biological_process	8	8	0.00854701	62	936	14465	CCRN4L,CTIF,DCPS,DHX34,EIF4A3,RBM8A,ZFP36L1,ZHX2	1.99407	0.0455402	0.245497
GO:0016071	mRNA metabolic process	biological_process	7	21	0.0224359	219	936	14465	CCNT1,CCRN4L,CLP1,CTIF,DCPS,DHX34,EIF4A3,ENSSSCG00000014414,LEO1,METTL14,MYOD1,POP4,PRPF19,RBM39,RBM8A,SON,SRPK1,SRPK2,STIP,ZFP36L1,ZHX2	1.4819	0.0458175	0.246798
GO:0030155	regulation of cell adhesion	biological_process	4	22	0.0235043	232	936	14465	ABL2,APC,BCL2,CCL21,CD44,ENSSSCG00000028585,FZD7,HOXA7,HSD17B12,JAG2,KLF4,MYO10,PKD1,PLAU,PODXL,PPP1R12A,SEMA4D,SPP1,STX4,SWAP70,TBX18,VIT	1.46547	0.0462082	0.248691
GO:0072521	purine-containing compound metabolic process	biological_process	4	96	0.102564	1256	936	14465	ABCC5,ADORA2B,AGAP3,ALS2,AMOT,ARAP3,ARFGEF2,ARHGAP1,ARHGAP24,ARHGAP31,ARL4A,ARL4D,ATF7IP,CCPG1,CD40,CHD3,CHD4,CHTOP,CROT,DAB2IP,DDX23,DDX46,DENND2A,DENND4B,DHX16,DHX36,DNAJA3,DNAJB6,EHD2,EIF4A3,EIF5B,ENPP1,ENSSSCG00000002470,ENSSSCG00000003136,ENSSSCG00000008051,ENSSSCG00000008478,ENSSSCG00000009999,ENSSSCG00000011722,ENSSSCG00000013013,ENSSSCG00000013876,ENSSSCG00000015273,ENSSSCG00000015878,ENS…	1.1812	0.0462412	0.248691
GO:0008202	steroid metabolic process	biological_process	4	14	0.0149573	132	936	14465	AGTR1,APLP2,ARV1,BMP6,C/EBP,CH25H,CLN8,HSD17B8,HSL,MECP2,MED1,PEX2,PMVK,TIPARP	1.63907	0.0463632	0.249152
GO:0043414	macromolecule methylation	biological_process	5	17	0.0181624	169	936	14465	ATF7IP,BAZ2A,BCDIN3D,BTG1,DNMT3A,FBXO11,JARID2,KMT2E,MECP2,METTL14,METTL21A,NSUN4,SETD2,SETD8,TET2,WHSC1,WHSC1L1	1.55455	0.0466698	0.250386
GO:0060993	kidney morphogenesis	biological_process	8	6	0.00641026	41	936	14465	AHI1,FRAS1,GPC3,LGR4,PKD1,PKD2	2.26157	0.046762	0.250386
GO:0051148	negative regulation of muscle cell differentiation	biological_process	7	6	0.00641026	41	936	14465	ANKRD17,DDIT3,FOXO4,MSTN,PI16,ZFHX3	2.26157	0.046762	0.250386
GO:0051248	negative regulation of protein metabolic process	biological_process	6	34	0.0363248	390	936	14465	APC,AXIN1,BCL3,C1-INH,CHORDC1,DAB2IP,DEPTOR,DNAJA3,DUSP16,EIF4A3,ENPP1,FYN,GBA,GCLC,JARID2,KLF4,LATS1,LRRK1,MADH4,MECP2,MVP,NCK2,PARP10,PKIG,PRP,PSEN2,SAMD4A,SEMA4D,SH3BP5,SMAD2,TINF2,TRIP12,TSC2,WAC	1.34728	0.0468277	0.250386
GO:0006753	nucleoside phosphate metabolic process	biological_process	6	102	0.108974	1343	936	14465	ABCC5,ADORA2B,AGAP3,ALS2,AMOT,ARAP3,ARFGEF2,ARHGAP1,ARHGAP24,ARHGAP31,ARL4A,ARL4D,ATF7IP,CCPG1,CD40,CHD3,CHD4,CHTOP,CROT,CSGALNACT1,DAB2IP,DDX23,DDX46,DENND2A,DENND4B,DHX16,DHX36,DNAJA3,DNAJB6,EHD2,EIF4A3,EIF5B,ENPP1,ENSSSCG00000002470,ENSSSCG00000003136,ENSSSCG00000008051,ENSSSCG00000008478,ENSSSCG00000009999,ENSSSCG00000011722,ENSSSCG00000013013,ENSSSCG00000013876,ENSSSCG00000015273,ENSSSCG0000…	1.17373	0.0468529	0.250386
GO:0003684	damaged DNA binding	molecular_function	5	6	0.00556586	41	1078	16649	CREBBP,EP300,ERCC4,POLH,POLK,UBQLN4	2.26015	0.046914	0.250386
GO:0001885	endothelial cell development	biological_process	7	5	0.00534188	31	936	14465	CCM2,ID1,MSN,RAPGEF1,RDX	2.49259	0.0469565	0.250386
GO:0002763	positive regulation of myeloid leukocyte differentiation	biological_process	11	5	0.00534188	31	936	14465	KMT2E,PPARGC1B,RIPK1,RUNX1,TRAF6	2.49259	0.0469565	0.250386
GO:0002637	regulation of immunoglobulin production	biological_process	6	5	0.00534188	31	936	14465	CD40,STX4,TRAF2,TRAF6,WHSC1	2.49259	0.0469565	0.250386
GO:1900076	regulation of cellular response to insulin stimulus	biological_process	10	5	0.00534188	31	936	14465	AKT2,ENPP1,MSTN,NCOA5,TSC2	2.49259	0.0469565	0.250386
GO:0050840	extracellular matrix binding	molecular_function	2	5	0.00463822	31	1078	16649	ACHE,GPC1,NTN4,OLFML2B,SPP1	2.49102	0.0470874	0.250769
GO:0070374	positive regulation of ERK1 and ERK2 cascade	biological_process	10	10	0.0106838	85	936	14465	ABL2,ACKR3,CCL21,CD44,CTGF,DSTYK,GAREM,NRP1,ST5,VEGFB	1.81812	0.0472834	0.250769
GO:0051452	intracellular pH reduction	biological_process	11	3	0.00320513	13	936	14465	AQP11,BCL2,CA2	3.56632	0.0474197	0.250769
GO:0003161	cardiac conduction system development	biological_process	8	3	0.00320513	13	936	14465	MAML1,POPDC2,TBX18	3.56632	0.0474197	0.250769
GO:0045844	positive regulation of striated muscle tissue development	biological_process	9	3	0.00320513	13	936	14465	BCL2,CONNEXIN,MEF2C	3.56632	0.0474197	0.250769
GO:0048636	positive regulation of muscle organ development	biological_process	8	3	0.00320513	13	936	14465	BCL2,CONNEXIN,MEF2C	3.56632	0.0474197	0.250769
GO:0048339	paraxial mesoderm development	biological_process	5	3	0.00320513	13	936	14465	HUNTINGTIN,SMAD2,TCF15	3.56632	0.0474197	0.250769
GO:0071157	negative regulation of cell cycle arrest	biological_process	8	3	0.00320513	13	936	14465	CCNK,CDK4,MDM2	3.56632	0.0474197	0.250769
GO:0010939	regulation of necrotic cell death	biological_process	5	3	0.00320513	13	936	14465	C-FLIP,PIAP,RIPK1	3.56632	0.0474197	0.250769
GO:0045815	positive regulation of gene expression, epigenetic	biological_process	7	3	0.00320513	13	936	14465	BAZ1B,PHF2,SMARCD1	3.56632	0.0474197	0.250769
GO:0043531	ADP binding	molecular_function	8	3	0.00278293	13	1078	16649	ENSSSCG00000000884,GCLC,MYH9	3.56408	0.0475049	0.250769
GO:0016628	oxidoreductase activity, acting on the CH-CH group of donors, NAD or NADP as acceptor	molecular_function	6	3	0.00278293	13	1078	16649	BLVRA,DECR2,ENSSSCG00000023044	3.56408	0.0475049	0.250769
GO:0016922	ligand-dependent nuclear receptor binding	molecular_function	4	3	0.00278293	13	1078	16649	ARID1A,MED1,NCOA1	3.56408	0.0475049	0.250769
GO:0006486	protein glycosylation	biological_process	7	16	0.017094	157	936	14465	ALG2,ART1,ART5,B4GAT1,EXTL1,FUT4,GGTA1,PARP10,ST3GAL5,ST6GALNAC2,ST6GALNAC6,TET2,TINF2,TIPARP,UBE2G2,VEGFB	1.57494	0.0475748	0.250769
GO:0043413	macromolecule glycosylation	biological_process	6	16	0.017094	157	936	14465	ALG2,ART1,ART5,B4GAT1,EXTL1,FUT4,GGTA1,PARP10,ST3GAL5,ST6GALNAC2,ST6GALNAC6,TET2,TINF2,TIPARP,UBE2G2,VEGFB	1.57494	0.0475748	0.250769
GO:0031012	extracellular matrix	cellular_component	1	29	0.0319735	311	907	13428	ACHE,ADAMTS2,ADAMTS5,ADAMTS8,AEBP1,ANGPTL4,COL14A1,COL5A1,COL6A2,COL6A3,CTGF,DPT,EMILIN2,ENSSSCG00000009285,F3,FRAS1,GPC1,GPC3,HSD17B12,LAMC1,LRP5L,MMP14,MMP15,MMP19,OLFML2B,PRELP,STIP,UNC-6,VIT	1.38052	0.048235	0.253832
GO:0016328	lateral plasma membrane	cellular_component	6	5	0.00551268	30	907	13428	APC,AXIN1,CLDN12,CONNEXIN,VANGL1	2.46748	0.0484758	0.253832
GO:0005811	lipid particle	cellular_component	7	5	0.00551268	30	907	13428	AIFM2,HSL,PLIN1,PRPF19,TRAF6	2.46748	0.0484758	0.253832
GO:0031594	neuromuscular junction	cellular_component	2	5	0.00551268	30	907	13428	ACHE,CIB2,DNAJA3,MYH9,PSEN2	2.46748	0.0484758	0.253832
GO:0006518	peptide metabolic process	biological_process	5	7	0.00747863	52	936	14465	BECN1,GCLC,GGT5,GSTK1,NCSTN,PSEN2,RIMKLA	2.08035	0.048952	0.253832
GO:0045807	positive regulation of endocytosis	biological_process	7	8	0.00854701	63	936	14465	AHI1,AXL,CD63,DAB2,ENSSSCG00000028585,GPC3,PTX3,SYNJ2BP	1.96242	0.0493378	0.253832

## Sheet: Specific(WB vs.RC)
Supplemental Data 8. Go analysis of breed-specifically genes between WB and RC
GO_id	GO_term	GO_category	GO_rank	Num_of_symbols_in_list_in_GO	Percentage_of_symbols_in_list	Num_of_symbols_in_bglist_in_GO	Num_of_symbols_in_list	Num_of_symbols_in_bglist	Symbols_in_list	Fold_enrichment	Pvalue	FDR
GO:0005515	protein binding	molecular_function	2	915	0.7625	9811	1200	16649	AATF,ABI1,ABL2,ABRA,ACBD6,ACE2,ACKR2,ACKR3,ACTR2,ADAMTS5,ADAR,ADCK3,ADGRA2,ADGRL2,ADNP2,AFAP1L1,AFTPH,AGAP1,AGPAT1,AGT,AHNAK,AIFM1,AKT2,ALG2,ALKBH6,ALS2,AMBRA1,AMOTL1,ANGEL1,ANGPTL1,ANKHD1,ANKRA2,ANKRD16,ANKRD17,ANKRD39,ANKRD40,ANKZF1,ANP32B,ANXA11,AP1B1,AP4B1,AP5B1,AP5M1,APC,APCDD1,API5,APLP2,ARFGEF2,ARHGAP1,ARHGAP21,ARHGAP24,ARHGAP27,ARHGAP31,ARID1A,ARID1B,ARID5A,ARID5B,ARIH2,ARL1,ARL4A,ARL4D,A…	1.29394	3.76337e-39	2.76269e-35
GO:0005488	binding	molecular_function	1	1089	0.9075	12921	1200	16649	AATF,ABCC5,ABI1,ABL2,ABRA,ACADL,ACADS,ACBD6,ACE2,ACKR2,ACKR3,ACTR2,ADAMTS1,ADAMTS15,ADAMTS2,ADAMTS5,ADAR,ADCK3,ADGRA2,ADGRL2,ADNP2,ADRBK2,AEBP1,AFAP1L1,AFTPH,AGAP1,AGPAT1,AGT,AHNAK,AIFM1,AIFM2,AKT2,ALG2,ALKBH6,ALS2,AMBRA1,AMOTL1,ANGEL1,ANGPTL1,ANKHD1,ANKRA2,ANKRD16,ANKRD17,ANKRD39,ANKRD40,ANKZF1,ANP32B,ANXA11,AP1B1,AP4B1,AP5B1,AP5M1,APC,APCDD1,APEX2,API5,APLP2,APN,APOL6,ARFGEF2,ARHGAP1,ARHGAP21,A…	1.16933	2.66516e-35	9.78246e-32
GO:0005622	intracellular	cellular_component	3	848	0.830558	8932	1021	13428	AATF,ABI1,ABL2,ABRA,ACADL,ACADS,ACE2,ACKR2,ACKR3,ACSF3,ACTR2,ADAR,ADCK3,ADPRHL2,AFAP1L1,AFTPH,AHNAK,AIFM1,AIFM2,AKT2,ALG2,ALKBH7,ALS2,AMBRA1,AMOTL1,ANGEL1,ANKRA2,ANKRD17,ANP32B,ANXA11,AP1B1,AP4B1,AP5B1,AP5M1,APC,APEX2,API5,APLP2,APN,AQP11,AQP4,ARFGEF2,ARHGAP1,ARHGAP21,ARHGAP24,ARHGAP25,ARHGAP27,ARHGAP31,ARID1A,ARID1B,ARID5A,ARID5B,ARIH2,ARL1,ARL4A,ARL4D,ARMCX3,ARP3,ARPC1B,ARVCF,ARX,ASXL1,ASXL2,AT…	1.24863	8.19717e-35	2.00585e-31
GO:0044424	intracellular part	cellular_component	4	797	0.780607	8467	1021	13428	AATF,ABI1,ABL2,ABRA,ACADL,ACADS,ACE2,ACKR2,ACKR3,ACSF3,ACTR2,ADAR,ADCK3,ADPRHL2,AFAP1L1,AFTPH,AHNAK,AIFM1,AIFM2,AKT2,ALG2,ALKBH7,ALS2,AMBRA1,AMOTL1,ANGEL1,ANKRA2,ANKRD17,ANP32B,ANXA11,AP1B1,AP4B1,AP5B1,AP5M1,APC,APEX2,API5,APLP2,APN,AQP11,AQP4,ARFGEF2,ARHGAP21,ARID1A,ARID1B,ARID5A,ARID5B,ARIH2,ARL1,ARL4A,ARL4D,ARMCX3,ARP3,ARPC1B,ARVCF,ARX,ASXL1,ASXL2,ATF7IP,ATG12,ATG16L1,ATG4A,AXIN2,AZGP1,AZI2,B3…	1.23798	6.38639e-27	1.17206e-23
GO:0043227	membrane-bounded organelle	cellular_component	2	718	0.703232	7424	1021	13428	AATF,ABI1,ACADL,ACADS,ACE2,ACKR3,ACSF3,ACTR2,ADAR,ADCK3,ADPRHL2,AEBP1,AFAP1L1,AFTPH,AGT,AHNAK,AIFM1,AIFM2,AKT2,ALG2,ALKBH7,ALS2,AMBRA1,AMOTL1,ANGEL1,ANGPTL1,ANKRA2,ANKRD17,ANP32B,ANXA11,AP5B1,AP5M1,APC,APEX2,API5,APLP2,APN,AQP11,ARFGEF2,ARHGAP1,ARHGAP21,ARID1A,ARID1B,ARID5A,ARID5B,ARIH2,ARL1,ARL4A,ARL4D,ARMCX3,ARP3,ARPC1B,ARVCF,ARX,ASXL1,ASXL2,ATF7IP,ATG16L1,ATRN,AXIN2,AXL,AZGP1,B3GNT3,B4GALNT1,B…	1.27196	1.02076e-24	1.49868e-21
GO:0043226	organelle	cellular_component	1	766	0.750245	8141	1021	13428	AATF,ABI1,ABL2,ABRA,ACADL,ACADS,ACE2,ACKR2,ACKR3,ACSF3,ACTR2,ADAR,ADCK3,ADPRHL2,AEBP1,AFAP1L1,AFTPH,AGT,AHNAK,AIFM1,AIFM2,AKT2,ALG2,ALKBH7,ALS2,AMBRA1,AMOTL1,ANGEL1,ANGPTL1,ANKRA2,ANKRD17,ANP32B,ANXA11,AP5B1,AP5M1,APC,APEX2,API5,APLP2,APN,AQP11,ARFGEF2,ARHGAP1,ARHGAP21,ARID1A,ARID1B,ARID5A,ARID5B,ARIH2,ARL1,ARL4A,ARL4D,ARMCX3,ARP3,ARPC1B,ARVCF,ARX,ASXL1,ASXL2,ATF7IP,ATG16L1,ATRN,AXIN2,AXL,AZGP1,B…	1.23748	5.13018e-24	6.27677e-21
GO:0043231	intracellular membrane-bounded organelle	cellular_component	6	641	0.627816	6500	1021	13428	AATF,ACADL,ACADS,ACKR3,ACSF3,ADAR,ADCK3,ADPRHL2,AFAP1L1,AFTPH,AHNAK,AIFM1,AIFM2,AKT2,ALG2,ALKBH7,ALS2,AMBRA1,AMOTL1,ANGEL1,ANKRA2,ANKRD17,ANP32B,ANXA11,AP5B1,AP5M1,APC,APEX2,API5,APLP2,APN,AQP11,ARFGEF2,ARHGAP21,ARID1A,ARID1B,ARID5A,ARID5B,ARIH2,ARL1,ARL4A,ARL4D,ARMCX3,ARVCF,ARX,ASXL1,ASXL2,ATF7IP,ATG16L1,AXIN2,AZGP1,B3GNT3,B4GALNT1,B4GALT3,B4GAT1,BACH1,BAT3,BAZ1B,BAZ2A,BCCIP,BCKDHB,BCL3,BCL9L,BC…	1.29697	5.68246e-22	5.95928e-19
GO:0032502	developmental process	biological_process	1	366	0.352601	3311	1038	14465	AATF,ABI1,ABL2,ACKR3,ACTR2,ADAMTS2,ADAR,ADGRA2,ADNP2,AGT,AIFM1,AKT2,ALS2,AMBRA1,ANKH,ANKRD17,ANP32B,APC,APCDD1,APLP2,AQP11,ARHGAP24,ARID1A,ARID5A,ARID5B,ARIH2,ARL4A,ARP3,ARVCF,ARX,ASB1,ASXL1,ASXL2,ATRN,AXIN2,AXL,AZI2,B4GAT1,BAMBI,BAT3,BAZ1B,BCCIP,BCL3,BCL9L,BDNF,BECN1,BMP1,BMP6,BRD4,C2CD3,CA2,CBFA2T3,CCDC47,CCM2,CCNK,CCRN4L,CD248,CD34,CD40,CD63,CDH11,CECR2,CHD2,CHD7,CHRDL1,CIC,CLN5,CLN8,CMLKR1,CO…	1.54043	3.77068e-21	3.46007e-18
GO:0060255	regulation of macromolecule metabolic process	biological_process	4	356	0.342967	3210	1038	14465	AATF,ABI1,ABRA,ADAR,AEBP1,AGT,AHNAK,AKT2,ALS2,ANKRD17,APC,APLP2,ARID1A,ARID5A,ARID5B,ARMCX3,ARX,ASXL1,ASXL2,ATF7IP,ATG16L1,AXIN2,BACH1,BAMBI,BAT3,BAZ1B,BAZ2A,BCCIP,BCL3,BCL9L,BMP6,BRD2,BRD3,BRD4,BRPF1,C1-INH,C2CD3,CBFA2T3,CBX1,CBX4,CC2D1A,CCL21,CCNK,CCNL1,CCNT1,CCNYL1,CCRN4L,CD34,CD40,CD63,CDK4,CDKN2D,CHD4,CHORDC1,CHRDL1,CHREBP,CIART,CIC,CLK2,CMLKR1,CONNEXIN,COPS8,CREBBP,CRTC2,CSRNP1,CTIF,CTNNB1,…	1.54549	1.08735e-20	7.98229e-18
GO:0070013	intracellular organelle lumen	cellular_component	7	283	0.277179	2234	1021	13428	AATF,ADAR,ADPRHL2,AFTPH,ALKBH7,ANP32B,ANXA11,APEX2,API5,ARID1A,ARID1B,ARID5A,ARL4A,ARVCF,ASXL1,ASXL2,ATF7IP,AXIN2,BACH1,BAT3,BAZ1B,BAZ2A,BCKDHB,BCL3,BCL9L,BCORL1,BRD4,BRPF1,BUD13,C10orf2,C11orf30,CACYBP,CBX4,CCDC86,CCNT1,CD63,CDK4,CECR2,CHD2,CHD4,CHD7,CHREBP,CLK2,CLN5,COPS8,CPSF7,CREBBP,CRTC2,CSRP2BP,CTNNB1,CWC22,CYHR1,DAB2,DACT1,DCAF7,DCPS,DDIT3,DDX17,DDX28,DENND4B,DHX16,DLAT,DNAJA3,DNAJB6,DNMT3…	1.66605	1.2446e-20	7.98229e-18
GO:0043233	organelle lumen	cellular_component	3	283	0.277179	2236	1021	13428	AATF,ADAR,ADPRHL2,AFTPH,ALKBH7,ANP32B,ANXA11,APEX2,API5,ARID1A,ARID1B,ARID5A,ARL4A,ARVCF,ASXL1,ASXL2,ATF7IP,AXIN2,BACH1,BAT3,BAZ1B,BAZ2A,BCKDHB,BCL3,BCL9L,BCORL1,BRD4,BRPF1,BUD13,C10orf2,C11orf30,CACYBP,CBX4,CCDC86,CCNT1,CD63,CDK4,CECR2,CHD2,CHD4,CHD7,CHREBP,CLK2,CLN5,COPS8,CPSF7,CREBBP,CRTC2,CSRP2BP,CTNNB1,CWC22,CYHR1,DAB2,DACT1,DCAF7,DCPS,DDIT3,DDX17,DDX28,DENND4B,DHX16,DLAT,DNAJA3,DNAJB6,DNMT3…	1.66456	1.42509e-20	7.98229e-18
GO:0048856	anatomical structure development	biological_process	2	342	0.32948	3048	1038	14465	AATF,ABI1,ABL2,ACKR3,ACTR2,ADAMTS2,ADAR,ADGRA2,ADNP2,AGT,AIFM1,AKT2,ALS2,AMBRA1,ANKH,ANKRD17,ANP32B,APC,APCDD1,APLP2,AQP11,ARHGAP24,ARID1A,ARID5A,ARID5B,ARIH2,ARP3,ARX,ASB1,ASXL1,ASXL2,ATRN,AXIN2,AXL,AZI2,B4GAT1,BAMBI,BAT3,BAZ1B,BCL3,BCL9L,BDNF,BECN1,BMP1,BMP6,BRD4,C2CD3,CA2,CBFA2T3,CCM2,CCNK,CCRN4L,CD248,CD34,CD40,CDH11,CECR2,CHD2,CHD7,CHRDL1,CIC,CLN5,CLN8,COL4A2,CONNEXIN,CREBBP,CRISPLD2,CRKL,CR…	1.56362	1.43916e-20	7.98229e-18
GO:0080090	regulation of primary metabolic process	biological_process	4	373	0.359345	3421	1038	14465	AATF,ABI1,ABRA,ADAR,AEBP1,AGAP1,AGT,AHNAK,AKT2,ALS2,AMBRA1,ANKRD17,APC,APLP2,ARFGEF2,ARHGAP1,ARHGAP24,ARHGAP27,ARHGAP31,ARID1A,ARID5A,ARID5B,ARMCX3,ARX,ASXL1,ASXL2,ATF7IP,ATG16L1,AXIN2,BACH1,BAMBI,BAT3,BAZ1B,BAZ2A,BCCIP,BCL3,BCL9L,BMP6,BRD2,BRD3,BRD4,BRPF1,C1-INH,C2CD3,CBFA2T3,CBX1,CBX4,CC2D1A,CCL21,CCNK,CCNL1,CCNT1,CCNYL1,CD40,CDKN2D,CHD4,CHORDC1,CHRDL1,CHREBP,CIART,CIC,CLK2,CMLKR1,COPS8,CREBBP,…	1.51942	1.51029e-20	7.98229e-18
GO:0019222	regulation of metabolic process	biological_process	3	422	0.406551	4025	1038	14465	AATF,ABI1,ABL2,ABRA,ADAR,AEBP1,AGAP1,AGT,AHNAK,AIFM1,AKT2,ALS2,AMBRA1,ANKRD17,ANP32B,APC,APLP2,ARFGEF2,ARHGAP1,ARHGAP24,ARHGAP27,ARHGAP31,ARID1A,ARID5A,ARID5B,ARL1,ARMCX3,ARX,ASXL1,ASXL2,ATF7IP,ATG16L1,AXIN2,BACH1,BAMBI,BAT3,BAZ1B,BAZ2A,BCCIP,BCL3,BCL9L,BDNF,BECN1,BMP6,BRD2,BRD3,BRD4,BRPF1,C1-INH,C2CD3,CBFA2T3,CBX1,CBX4,CC2D1A,CCDC8,CCL21,CCNK,CCNL1,CCNT1,CCNYL1,CCRN4L,CD34,CD40,CD63,CDK4,CDKN2D,…	1.46106	1.5223e-20	7.98229e-18
GO:0031323	regulation of cellular metabolic process	biological_process	4	379	0.365125	3501	1038	14465	AATF,ABI1,ABRA,ADAR,AEBP1,AGAP1,AGT,AHNAK,AKT2,ALS2,AMBRA1,ANKRD17,APC,APLP2,ARFGEF2,ARHGAP1,ARHGAP24,ARHGAP27,ARHGAP31,ARID1A,ARID5A,ARID5B,ARMCX3,ARX,ASXL1,ASXL2,ATF7IP,ATG16L1,AXIN2,BACH1,BAMBI,BAT3,BAZ1B,BAZ2A,BCCIP,BCL3,BCL9L,BECN1,BMP6,BRD2,BRD3,BRD4,BRPF1,CBFA2T3,CBX1,CBX4,CC2D1A,CCDC8,CCL21,CCNK,CCNL1,CCNT1,CCNYL1,CD34,CD40,CD63,CDKN2D,CHD4,CHORDC1,CHRDL1,CHREBP,CIART,CIC,CLK2,CMLKR1,COPS…	1.50858	2.19903e-20	1.07621e-17
GO:0044237	cellular metabolic process	biological_process	2	677	0.652216	7465	1038	14465	AATF,ABCC5,ABI1,ABL2,ABRA,ACADL,ACE2,ACKR3,ACSF3,ADAR,ADCK3,ADRBK2,AEBP1,AGAP1,AGPAT1,AGT,AHNAK,AKT2,ALG2,ALKBH7,ALS2,AMBRA1,ANKRD17,ANP32B,APC,APEX2,APLP2,ARFGEF2,ARHGAP1,ARHGAP24,ARHGAP27,ARHGAP31,ARID1A,ARID5A,ARID5B,ARIH2,ARL1,ARL4A,ARL4D,ARMCX3,ARX,ASXL1,ASXL2,ATF7IP,ATG12,ATG16L1,ATG4A,AXIN2,AXL,B3GNT3,B4GALNT1,B4GAT1,BACH1,BAMBI,BAT3,BAZ1B,BAZ2A,BCCIP,BCKDHB,BCL3,BCL9L,BECN1,BGN,BLVRA,BMP6…	1.2638	2.70376e-20	1.24052e-17
GO:0031974	membrane-enclosed lumen	cellular_component	1	284	0.278159	2260	1021	13428	AATF,ADAR,ADPRHL2,AFTPH,AIFM1,ALKBH7,ANP32B,ANXA11,APEX2,API5,ARID1A,ARID1B,ARID5A,ARL4A,ARVCF,ASXL1,ASXL2,ATF7IP,AXIN2,BACH1,BAT3,BAZ1B,BAZ2A,BCKDHB,BCL3,BCL9L,BCORL1,BRD4,BRPF1,BUD13,C10orf2,C11orf30,CACYBP,CBX4,CCDC86,CCNT1,CD63,CDK4,CECR2,CHD2,CHD4,CHD7,CHREBP,CLK2,CLN5,COPS8,CPSF7,CREBBP,CRTC2,CSRP2BP,CTNNB1,CWC22,CYHR1,DAB2,DACT1,DCAF7,DCPS,DDIT3,DDX17,DDX28,DENND4B,DHX16,DLAT,DNAJA3,DNAJB6…	1.65271	3.46944e-20	1.49819e-17
GO:0043229	intracellular organelle	cellular_component	5	694	0.679726	7341	1021	13428	AATF,ABL2,ABRA,ACADL,ACADS,ACKR2,ACKR3,ACSF3,ACTR2,ADAR,ADCK3,ADPRHL2,AFAP1L1,AFTPH,AHNAK,AIFM1,AIFM2,AKT2,ALG2,ALKBH7,ALS2,AMBRA1,AMOTL1,ANGEL1,ANKRA2,ANKRD17,ANP32B,ANXA11,AP5B1,AP5M1,APC,APEX2,API5,APLP2,APN,AQP11,ARFGEF2,ARHGAP21,ARID1A,ARID1B,ARID5A,ARID5B,ARIH2,ARL1,ARL4A,ARL4D,ARMCX3,ARP3,ARPC1B,ARVCF,ARX,ASXL1,ASXL2,ATF7IP,ATG16L1,AXIN2,AZGP1,B3GNT3,B4GALNT1,B4GALT3,B4GAT1,BACH1,BAT3,BAZ1…	1.24334	1.47474e-19	6.01448e-17
GO:0044767	single-organism developmental process	biological_process	2	320	0.308285	2843	1038	14465	AATF,ABI1,ABL2,ACKR3,ACTR2,ADAMTS2,ADAR,ADGRA2,AGT,AKT2,ALS2,AMBRA1,ANKRD17,ANP32B,APC,APLP2,AQP11,ARHGAP24,ARID1A,ARID5B,ARIH2,ARP3,ARX,ASB1,ASXL1,ASXL2,ATRN,AXIN2,AXL,AZI2,B4GAT1,BAMBI,BAT3,BAZ1B,BCL3,BCL9L,BDNF,BECN1,BMP6,BRD4,C2CD3,CA2,CBFA2T3,CCM2,CCNK,CCRN4L,CD248,CD34,CD63,CDH11,CECR2,CHD2,CHD7,CHRDL1,CIC,CLN8,COL4A2,CONNEXIN,CREBBP,CRISPLD2,CRKL,CRLR,CSRNP1,CTNNB1,CTSH,CUL4A,CYB5D2,DAB2,D…	1.56853	3.23422e-19	1.2496e-16
GO:0048518	positive regulation of biological process	biological_process	3	321	0.309249	2873	1038	14465	AATF,ABI1,ABL2,ABRA,ACE2,ACKR3,ACTR2,ADAR,ADGRA2,ADNP2,AGPAT1,AGT,AIFM1,AIFM2,AKT2,ALS2,AMBRA1,AMOTL1,ANKRD17,ANP32B,APC,ARFGEF2,ARID1A,ARID5A,ARMCX3,ARP3,ARX,ASXL1,ASXL2,ATF7IP,AXIN2,AXL,AZGP1,BACH1,BAMBI,BAZ1B,BCL3,BCL9L,BDNF,BECN1,BMP1,BMP6,BRD4,BRPF1,C1-INH,CA2,CACNB3,CANT1,CC2D1A,CCL21,CCNK,CCRN4L,CD248,CD34,CD40,CD63,CDK4,CHD7,CHREBP,CMLKR1,CONNEXIN,COPS8,CREBBP,CRKL,CRLR,CRTC2,CSRNP1,CTNNB…	1.55701	8.89928e-19	3.26648e-16
GO:0048731	system development	biological_process	4	293	0.282274	2554	1038	14465	ABI1,ABL2,ACKR3,ADAMTS2,ADAR,ADGRA2,ADNP2,AGT,AIFM1,AKT2,ALS2,AMBRA1,ANKH,ANKRD17,ANP32B,APC,APCDD1,APLP2,AQP11,ARID1A,ARID5A,ARID5B,ARIH2,ARX,ASB1,ASXL1,ASXL2,ATRN,AXIN2,AXL,AZI2,B4GAT1,BAMBI,BAT3,BAZ1B,BCL3,BCL9L,BDNF,BECN1,BMP1,BMP6,C2CD3,CBFA2T3,CCM2,CD248,CD34,CD40,CDH11,CECR2,CHD2,CHD7,CHRDL1,CIC,CLN5,CLN8,COL4A2,CONNEXIN,CRKL,CRLR,CSRNP1,CTNNB1,CTSH,CUL4A,CYB5D2,DAB2,DACT1,DACT3,DCHS1,DDIT…	1.5987	1.47459e-18	5.15475e-16
GO:0044260	cellular macromolecule metabolic process	biological_process	4	517	0.498073	5355	1038	14465	AATF,ABI1,ABL2,ABRA,ACE2,ACKR3,ADAR,ADRBK2,AEBP1,AGT,AHNAK,AKT2,ALG2,ALS2,ANKRD17,ANP32B,APC,APEX2,APLP2,ARFGEF2,ARID1A,ARID5A,ARID5B,ARIH2,ARMCX3,ARX,ASXL1,ASXL2,ATF7IP,ATG12,ATG16L1,AXIN2,AXL,B3GNT3,B4GAT1,BACH1,BAMBI,BAT3,BAZ1B,BAZ2A,BCCIP,BCL3,BCL9L,BECN1,BGN,BMP6,BRD2,BRD3,BRD4,BRPF1,C10orf2,CANT1,CANX,CBFA2T3,CBX1,CBX4,CC2D1A,CCDC47,CCL21,CCNK,CCNL1,CCNT1,CCNYL1,CCRN4L,CD40,CD63,CDC26,CDK4,…	1.3454	1.90023e-18	6.34073e-16
GO:0048522	positive regulation of cellular process	biological_process	4	297	0.286127	2606	1038	14465	AATF,ABI1,ABL2,ABRA,ACKR3,ACTR2,ADAR,ADGRA2,ADNP2,AGT,AIFM1,AIFM2,AKT2,ALS2,AMOTL1,ANKRD17,APC,ARID1A,ARID5A,ARMCX3,ARP3,ASXL1,ASXL2,ATF7IP,AXIN2,AXL,BACH1,BAMBI,BAZ1B,BCL3,BCL9L,BDNF,BECN1,BMP6,BRD4,BRPF1,CA2,CANT1,CC2D1A,CCL21,CCNK,CCRN4L,CD248,CD34,CD40,CD63,CDK4,CHREBP,CMLKR1,CONNEXIN,COPS8,CREBBP,CRKL,CRLR,CRTC2,CSRNP1,CTNNB1,CTSH,CUL4A,CYB5D2,DAB2,DACT1,DDHD1,DDIT3,DHX36,DLL4,DMRT2,DNAJA3,D…	1.58819	2.0242e-18	6.46073e-16
GO:0031981	nuclear lumen	cellular_component	9	265	0.259549	2123	1021	13428	AATF,ADAR,ADPRHL2,AFTPH,ANP32B,ANXA11,APEX2,API5,ARID1A,ARID1B,ARID5A,ARL4A,ARVCF,ASXL1,ASXL2,ATF7IP,AXIN2,BACH1,BAT3,BAZ1B,BAZ2A,BCL3,BCL9L,BCORL1,BRD4,BRPF1,BUD13,C11orf30,CACYBP,CBX4,CCDC86,CCNT1,CDK4,CECR2,CHD2,CHD4,CHD7,CHREBP,CLK2,COPS8,CPSF7,CREBBP,CRTC2,CSRP2BP,CTNNB1,CWC22,CYHR1,DAB2,DACT1,DCAF7,DCPS,DDIT3,DDX17,DDX28,DENND4B,DHX16,DNAJB6,DNMT3A,DRPLA,DUSP10,DUSP16,DZIP1,EIF3A,EIF4A3,ELA…	1.64165	2.85937e-18	8.74611e-16
GO:0005634	nucleus	cellular_component	7	436	0.427032	4085	1021	13428	AATF,ACADS,ADAR,ADPRHL2,AFAP1L1,AFTPH,AHNAK,AKT2,ALG2,AMOTL1,ANGEL1,ANKRA2,ANKRD17,ANP32B,ANXA11,APC,APEX2,API5,APLP2,ARID1A,ARID1B,ARID5A,ARID5B,ARIH2,ARL1,ARL4A,ARL4D,ARVCF,ARX,ASXL1,ASXL2,ATF7IP,AXIN2,AZGP1,BACH1,BAT3,BAZ1B,BAZ2A,BCCIP,BCL3,BCL9L,BCORL1,BRD2,BRD4,BRPF1,BUD13,C11orf30,C1orf174,C2CD2,CACYBP,CBX1,CBX4,CCDC86,CCNL1,CCNT1,CCRN4L,CDC26,CDK4,CDKN2D,CECR2,CHD2,CHD4,CHD7,CHD9,CHREBP,CI…	1.40372	3.92584e-18	1.15278e-15
GO:0044428	nuclear part	cellular_component	8	286	0.280118	2359	1021	13428	AATF,ADAR,ADPRHL2,AFTPH,AMOTL1,ANP32B,ANXA11,APEX2,API5,ARID1A,ARID1B,ARID5A,ARL4A,ARVCF,ASXL1,ASXL2,ATF7IP,AXIN2,BACH1,BAT3,BAZ1B,BAZ2A,BCCIP,BCL3,BCL9L,BCORL1,BRD4,BRPF1,BUD13,C11orf30,CACYBP,CBX4,CCDC86,CCNT1,CDC26,CDK4,CECR2,CHD2,CHD4,CHD7,CHREBP,CLK2,COPS8,CPSF7,CREBBP,CRTC2,CSRP2BP,CTNNB1,CWC22,CYHR1,DAB2,DACT1,DCAF7,DCPS,DDIT3,DDX17,DDX28,DENND4B,DHX16,DNAJB6,DNMT3A,DRPLA,DUSP10,DUSP16,DZI…	1.5945	4.80474e-18	1.3566e-15
GO:0071704	organic substance metabolic process	biological_process	2	700	0.674374	7941	1038	14465	AATF,ABCC5,ABHD17B,ABI1,ABL2,ABRA,ACADL,ACE2,ACKR3,ACSF3,ADAMTS1,ADAMTS15,ADAMTS2,ADAMTS5,ADAR,ADRBK2,AEBP1,AGAP1,AGPAT1,AGT,AHNAK,AKT2,ALG2,ALKBH7,ALS2,AMBRA1,ANKRD17,ANP32B,APC,APEX2,APLP2,APN,APOL6,ARFGEF2,ARHGAP1,ARHGAP24,ARHGAP27,ARHGAP31,ARID1A,ARID5A,ARID5B,ARIH2,ARL1,ARL4A,ARL4D,ARMCX3,ARX,ASXL1,ASXL2,ATF7IP,ATG12,ATG16L1,ATG4A,AXIN2,AXL,B3GNT3,B4GALNT1,B4GALT3,B4GAT1,BACH1,BAMBI,BAT3,BAZ…	1.22841	9.28585e-18	2.52472e-15
GO:0007275	multicellular organismal development	biological_process	3	312	0.300578	2811	1038	14465	AATF,ABI1,ABL2,ACKR3,ADAMTS2,ADAR,ADGRA2,ADNP2,AGT,AIFM1,AKT2,ALS2,AMBRA1,ANKH,ANKRD17,ANP32B,APC,APCDD1,APLP2,AQP11,ARID1A,ARID5A,ARID5B,ARIH2,ARVCF,ARX,ASB1,ASXL1,ASXL2,ATRN,AXIN2,AXL,AZI2,B4GAT1,BAMBI,BAT3,BAZ1B,BCL3,BCL9L,BDNF,BECN1,BMP1,BMP6,BRD4,C2CD3,CBFA2T3,CCDC47,CCM2,CCNK,CCRN4L,CD248,CD34,CD40,CDH11,CECR2,CHD2,CHD7,CHRDL1,CIC,CLN5,CLN8,COL4A2,CONNEXIN,CRKL,CRLR,CSRNP1,CTNNB1,CTSH,CUL4A…	1.54673	1.00388e-17	2.63194e-15
GO:0051171	regulation of nitrogen compound metabolic process	biological_process	4	303	0.291908	2709	1038	14465	AATF,ABRA,AEBP1,AGAP1,AGT,AHNAK,ALS2,ANKRD17,APC,ARFGEF2,ARHGAP1,ARHGAP24,ARHGAP27,ARHGAP31,ARID1A,ARID5A,ARID5B,ARMCX3,ARX,ASXL1,ASXL2,ATF7IP,ATG16L1,AXIN2,BACH1,BAMBI,BAZ1B,BAZ2A,BCL3,BCL9L,BMP6,BRD2,BRD3,BRD4,BRPF1,CBFA2T3,CBX1,CBX4,CC2D1A,CCNK,CCNL1,CCNT1,CD34,CD40,CHD4,CHRDL1,CHREBP,CIART,CIC,CLK2,CMLKR1,CREBBP,CRLR,CRTC2,CSRNP1,CTNNB1,CUL4A,DAB2,DACT1,DDIT3,DHX34,DHX36,DLL4,DMRT2,DNAJA3,DNA…	1.55867	1.25962e-17	3.18859e-15
[truncated: 1,451 more rows]

## Sheet: Specific (RC vs.LD)
Supplemental Data 8. Go analysis of breed-specifically genes between RC and LD
[truncated: 1,621 more rows]

[truncated: 3 more sheets: Dynamic(WB vs.LD), Dynamic(WB vs.RC), Dynamic(RC vs.LD)]
